# Supplementary material for: Fast and near-optimal monitoring for healthcare acquired infection outbreaks
Source: PLoS Comput Biol. 2019 Sep 16;15(9):e1007284. doi: 10.1371/journal.pcbi.1007284 (PMC6762212; doi:10.1371/journal.pcbi.1007284)
Supplement: S2 Data — (ZIP) [file pcbi.1007284.s007.zip › MobilityLogs2/HAISE_Carilion_all_visits_day_190.txt]

#Person location Sublocation StartTime EndTime Type
417812 612 1001 43860 44877 1
430070 212 1001 36300 36717 1
434221 886 1001 900 6417 1
529016 1106 1001 66780 67079 1
534659 846 1002 57573 60859 1
400075 99400075 1001 86380 86390 1
400287 99400287 1001 86380 86390 1
400405 99400405 1001 86380 86390 1
400343 99400343 1001 86380 86390 1
400367 99400367 1001 86380 86390 1
400435 99400435 1001 86380 86390 1
400571 99400571 1001 86380 86390 1
400543 99400543 1001 86380 86390 1
400695 99400695 1001 86380 86390 1
400900 99400900 1001 86380 86390 1
400880 99400880 1001 86380 86390 1
401311 99401311 1001 86380 86390 1
401391 99401391 1001 86380 86390 1
401425 99401425 1001 86380 86390 1
401506 99401506 1001 86380 86390 1
401581 99401581 1001 86380 86390 1
401700 99401700 1001 86380 86390 1
402020 99402020 1001 86380 86390 1
402007 99402007 1001 86380 86390 1
402039 99402039 1001 86380 86390 1
402270 99402270 1001 86380 86390 1
402345 99402345 1001 86380 86390 1
402566 99402566 1001 86380 86390 1
402660 99402660 1001 86380 86390 1
402783 99402783 1001 86380 86390 1
403003 99403003 1001 86380 86390 1
403143 99403143 1001 86380 86390 1
403250 99403250 1001 86380 86390 1
403218 99403218 1001 86380 86390 1
403427 99403427 1001 86380 86390 1
403636 99403636 1001 86380 86390 1
404020 99404020 1001 86380 86390 1
403937 99403937 1001 86380 86390 1
404184 99404184 1001 86380 86390 1
404507 99404507 1001 86380 86390 1
404659 99404659 1001 86380 86390 1
404744 99404744 1001 86380 86390 1
405107 99405107 1001 86380 86390 1
405095 99405095 1001 86380 86390 1
405156 99405156 1001 86380 86390 1
405285 99405285 1001 86380 86390 1
405553 99405553 1001 86380 86390 1
405637 99405637 1001 86380 86390 1
405587 99405587 1001 86380 86390 1
405738 99405738 1001 86380 86390 1
405834 99405834 1001 86380 86390 1
405783 99405783 1001 86380 86390 1
405972 99405972 1001 86380 86390 1
406122 99406122 1001 86380 86390 1
406126 99406126 1001 86380 86390 1
406308 99406308 1001 86380 86390 1
406762 99406762 1001 86380 86390 1
407429 99407429 1001 86380 86390 1
407367 99407367 1001 86380 86390 1
407474 99407474 1001 86380 86390 1
407811 99407811 1001 86380 86390 1
408141 99408141 1001 86380 86390 1
408183 99408183 1001 86380 86390 1
408441 99408441 1001 86380 86390 1
408627 99408627 1001 86380 86390 1
408589 99408589 1001 86380 86390 1
408609 99408609 1001 86380 86390 1
408678 99408678 1001 86380 86390 1
408659 99408659 1001 86380 86390 1
408839 99408839 1001 86380 86390 1
408949 99408949 1001 86380 86390 1
409010 99409010 1001 86380 86390 1
409144 99409144 1001 86380 86390 1
409174 99409174 1001 86380 86390 1
409102 99409102 1001 86380 86390 1
409140 99409140 1001 86380 86390 1
409452 99409452 1001 86380 86390 1
409436 99409436 1001 86380 86390 1
409516 99409516 1001 86380 86390 1
409853 99409853 1001 86380 86390 1
409985 99409985 1001 86380 86390 1
410044 99410044 1001 86380 86390 1
410058 99410058 1001 86380 86390 1
410277 99410277 1001 86380 86390 1
410496 99410496 1001 86380 86390 1
410653 99410653 1001 86380 86390 1
410671 99410671 1001 86380 86390 1
410732 99410732 1001 86380 86390 1
410770 99410770 1001 86380 86390 1
411141 99411141 1001 86380 86390 1
411287 99411287 1001 86380 86390 1
411263 99411263 1001 86380 86390 1
411384 99411384 1001 86380 86390 1
411341 99411341 1001 86380 86390 1
411493 99411493 1001 86380 86390 1
411628 99411628 1001 86380 86390 1
411615 99411615 1001 86380 86390 1
411778 99411778 1001 86380 86390 1
411883 99411883 1001 86380 86390 1
412163 99412163 1001 86380 86390 1
412298 99412298 1001 86380 86390 1
412328 99412328 1001 86380 86390 1
412348 99412348 1001 86380 86390 1
413649 99413649 1001 86380 86390 1
413438 99413438 1001 86380 86390 1
413685 99413685 1001 86380 86390 1
413031 99413031 1001 86380 86390 1
413143 99413143 1001 86380 86390 1
412914 99412914 1001 86380 86390 1
413026 99413026 1001 86380 86390 1
413028 99413028 1001 86380 86390 1
412774 99412774 1001 86380 86390 1
412799 99412799 1001 86380 86390 1
412871 99412871 1001 86380 86390 1
412652 99412652 1001 86380 86390 1
412877 99412877 1001 86380 86390 1
413972 99413972 1001 86380 86390 1
415272 99415272 1001 86380 86390 1
414989 99414989 1001 86380 86390 1
414886 99414886 1001 86380 86390 1
414404 99414404 1001 86380 86390 1
414225 99414225 1001 86380 86390 1
414184 99414184 1001 86380 86390 1
414365 99414365 1001 86380 86390 1
414386 99414386 1001 86380 86390 1
414173 99414173 1001 86380 86390 1
414175 99414175 1001 86380 86390 1
415408 99415408 1001 86380 86390 1
416912 99416912 1001 86380 86390 1
416257 99416257 1001 86380 86390 1
416483 99416483 1001 86380 86390 1
416201 99416201 1001 86380 86390 1
416311 99416311 1001 86380 86390 1
415886 99415886 1001 86380 86390 1
415942 99415942 1001 86380 86390 1
417281 99417281 1001 86380 86390 1
417169 99417169 1001 86380 86390 1
417296 99417296 1001 86380 86390 1
417248 99417248 1001 86380 86390 1
417532 99417532 1001 86380 86390 1
417419 99417419 1001 86380 86390 1
418597 99418597 1001 86380 86390 1
418717 99418717 1001 86380 86390 1
418760 99418760 1001 86380 86390 1
418164 99418164 1001 86380 86390 1
418206 99418206 1001 86380 86390 1
418321 99418321 1001 86380 86390 1
418122 99418122 1001 86380 86390 1
418234 99418234 1001 86380 86390 1
417615 99417615 1001 86380 86390 1
417827 99417827 1001 86380 86390 1
417644 99417644 1001 86380 86390 1
417752 99417752 1001 86380 86390 1
418842 99418842 1001 86380 86390 1
418847 99418847 1001 86380 86390 1
418945 99418945 1001 86380 86390 1
418902 99418902 1001 86380 86390 1
420308 99420308 1001 86380 86390 1
420083 99420083 1001 86380 86390 1
420269 99420269 1001 86380 86390 1
419670 99419670 1001 86380 86390 1
419890 99419890 1001 86380 86390 1
419516 99419516 1001 86380 86390 1
419429 99419429 1001 86380 86390 1
419489 99419489 1001 86380 86390 1
420749 99420749 1001 86380 86390 1
420750 99420750 1001 86380 86390 1
422011 99422011 1001 86380 86390 1
421935 99421935 1001 86380 86390 1
422024 99422024 1001 86380 86390 1
421708 99421708 1001 86380 86390 1
421297 99421297 1001 86380 86390 1
421439 99421439 1001 86380 86390 1
421466 99421466 1001 86380 86390 1
421611 99421611 1001 86380 86390 1
421038 99421038 1001 86380 86390 1
421118 99421118 1001 86380 86390 1
421043 99421043 1001 86380 86390 1
421106 99421106 1001 86380 86390 1
421197 99421197 1001 86380 86390 1
422206 99422206 1001 86380 86390 1
422354 99422354 1001 86380 86390 1
423312 99423312 1001 86380 86390 1
423520 99423520 1001 86380 86390 1
423422 99423422 1001 86380 86390 1
423127 99423127 1001 86380 86390 1
423291 99423291 1001 86380 86390 1
422637 99422637 1001 86380 86390 1
423885 99423885 1001 86380 86390 1
423835 99423835 1001 86380 86390 1
423840 99423840 1001 86380 86390 1
425220 99425220 1001 86380 86390 1
425181 99425181 1001 86380 86390 1
425161 99425161 1001 86380 86390 1
425266 99425266 1001 86380 86390 1
424888 99424888 1001 86380 86390 1
424793 99424793 1001 86380 86390 1
424838 99424838 1001 86380 86390 1
424370 99424370 1001 86380 86390 1
424348 99424348 1001 86380 86390 1
424528 99424528 1001 86380 86390 1
425604 99425604 1001 86380 86390 1
425574 99425574 1001 86380 86390 1
425596 99425596 1001 86380 86390 1
426868 99426868 1001 86380 86390 1
426839 99426839 1001 86380 86390 1
426399 99426399 1001 86380 86390 1
426458 99426458 1001 86380 86390 1
426654 99426654 1001 86380 86390 1
426337 99426337 1001 86380 86390 1
426053 99426053 1001 86380 86390 1
425870 99425870 1001 86380 86390 1
427482 99427482 1001 86380 86390 1
427159 99427159 1001 86380 86390 1
427310 99427310 1001 86380 86390 1
427453 99427453 1001 86380 86390 1
428372 99428372 1001 86380 86390 1
428159 99428159 1001 86380 86390 1
428262 99428262 1001 86380 86390 1
428266 99428266 1001 86380 86390 1
428014 99428014 1001 86380 86390 1
428083 99428083 1001 86380 86390 1
428223 99428223 1001 86380 86390 1
428055 99428055 1001 86380 86390 1
427967 99427967 1001 86380 86390 1
427738 99427738 1001 86380 86390 1
429017 99429017 1001 86380 86390 1
429024 99429024 1001 86380 86390 1
428750 99428750 1001 86380 86390 1
428838 99428838 1001 86380 86390 1
430144 99430144 1001 86380 86390 1
430167 99430167 1001 86380 86390 1
430332 99430332 1001 86380 86390 1
429544 99429544 1001 86380 86390 1
429433 99429433 1001 86380 86390 1
429300 99429300 1001 86380 86390 1
429415 99429415 1001 86380 86390 1
429352 99429352 1001 86380 86390 1
429210 99429210 1001 86380 86390 1
429543 99429543 1001 86380 86390 1
430579 99430579 1001 86380 86390 1
430805 99430805 1001 86380 86390 1
430750 99430750 1001 86380 86390 1
430393 99430393 1001 86380 86390 1
431822 99431822 1001 86380 86390 1
431880 99431880 1001 86380 86390 1
431644 99431644 1001 86380 86390 1
431470 99431470 1001 86380 86390 1
430966 99430966 1001 86380 86390 1
431089 99431089 1001 86380 86390 1
432455 99432455 1001 86380 86390 1
432249 99432249 1001 86380 86390 1
432355 99432355 1001 86380 86390 1
432470 99432470 1001 86380 86390 1
432255 99432255 1001 86380 86390 1
432081 99432081 1001 86380 86390 1
433661 99433661 1001 86380 86390 1
433329 99433329 1001 86380 86390 1
433646 99433646 1001 86380 86390 1
433165 99433165 1001 86380 86390 1
432909 99432909 1001 86380 86390 1
433118 99433118 1001 86380 86390 1
433089 99433089 1001 86380 86390 1
433209 99433209 1001 86380 86390 1
432640 99432640 1001 86380 86390 1
432695 99432695 1001 86380 86390 1
434066 99434066 1001 86380 86390 1
434067 99434067 1001 86380 86390 1
433843 99433843 1001 86380 86390 1
434079 99434079 1001 86380 86390 1
435039 99435039 1001 86380 86390 1
435096 99435096 1001 86380 86390 1
435243 99435243 1001 86380 86390 1
434656 99434656 1001 86380 86390 1
434520 99434520 1001 86380 86390 1
434448 99434448 1001 86380 86390 1
434367 99434367 1001 86380 86390 1
435479 99435479 1001 86380 86390 1
435709 99435709 1001 86380 86390 1
435002 99435002 1001 86380 86390 1
435818 99435818 1001 86380 86390 1
436859 99436859 1001 86380 86390 1
436365 99436365 1001 86380 86390 1
436596 99436596 1001 86380 86390 1
436711 99436711 1001 86380 86390 1
436573 99436573 1001 86380 86390 1
436555 99436555 1001 86380 86390 1
436320 99436320 1001 86380 86390 1
436226 99436226 1001 86380 86390 1
436088 99436088 1001 86380 86390 1
300068 99300068 1001 86380 86390 1
437217 99437217 1001 86380 86390 1
437160 99437160 1001 86380 86390 1
300669 99300669 1001 86380 86390 1
300684 99300684 1001 86380 86390 1
300530 99300530 1001 86380 86390 1
300647 99300647 1001 86380 86390 1
300597 99300597 1001 86380 86390 1
300649 99300649 1001 86380 86390 1
300153 99300153 1001 86380 86390 1
300244 99300244 1001 86380 86390 1
300193 99300193 1001 86380 86390 1
300222 99300222 1001 86380 86390 1
300767 99300767 1001 86380 86390 1
300819 99300819 1001 86380 86390 1
300747 99300747 1001 86380 86390 1
301353 99301353 1001 86380 86390 1
301539 99301539 1001 86380 86390 1
301384 99301384 1001 86380 86390 1
301175 99301175 1001 86380 86390 1
301319 99301319 1001 86380 86390 1
300953 99300953 1001 86380 86390 1
301580 99301580 1001 86380 86390 1
301737 99301737 1001 86380 86390 1
301556 99301556 1001 86380 86390 1
301587 99301587 1001 86380 86390 1
301613 99301613 1001 86380 86390 1
302021 99302021 1001 86380 86390 1
301998 99301998 1001 86380 86390 1
302141 99302141 1001 86380 86390 1
301902 99301902 1001 86380 86390 1
301868 99301868 1001 86380 86390 1
301768 99301768 1001 86380 86390 1
301833 99301833 1001 86380 86390 1
301953 99301953 1001 86380 86390 1
302547 99302547 1001 86380 86390 1
302446 99302446 1001 86380 86390 1
303039 99303039 1001 86380 86390 1
303133 99303133 1001 86380 86390 1
302820 99302820 1001 86380 86390 1
302855 99302855 1001 86380 86390 1
302920 99302920 1001 86380 86390 1
302591 99302591 1001 86380 86390 1
302736 99302736 1001 86380 86390 1
302749 99302749 1001 86380 86390 1
302673 99302673 1001 86380 86390 1
303334 99303334 1001 86380 86390 1
303402 99303402 1001 86380 86390 1
303238 99303238 1001 86380 86390 1
303254 99303254 1001 86380 86390 1
303884 99303884 1001 86380 86390 1
303937 99303937 1001 86380 86390 1
303939 99303939 1001 86380 86390 1
303827 99303827 1001 86380 86390 1
303699 99303699 1001 86380 86390 1
303719 99303719 1001 86380 86390 1
303734 99303734 1001 86380 86390 1
303436 99303436 1001 86380 86390 1
304238 99304238 1001 86380 86390 1
304188 99304188 1001 86380 86390 1
304151 99304151 1001 86380 86390 1
304126 99304126 1001 86380 86390 1
304231 99304231 1001 86380 86390 1
304209 99304209 1001 86380 86390 1
304810 99304810 1001 86380 86390 1
304694 99304694 1001 86380 86390 1
304691 99304691 1001 86380 86390 1
304502 99304502 1001 86380 86390 1
304555 99304555 1001 86380 86390 1
304510 99304510 1001 86380 86390 1
304386 99304386 1001 86380 86390 1
304287 99304287 1001 86380 86390 1
304444 99304444 1001 86380 86390 1
304896 99304896 1001 86380 86390 1
304873 99304873 1001 86380 86390 1
305643 99305643 1001 86380 86390 1
305556 99305556 1001 86380 86390 1
305367 99305367 1001 86380 86390 1
305369 99305369 1001 86380 86390 1
305280 99305280 1001 86380 86390 1
305222 99305222 1001 86380 86390 1
305163 99305163 1001 86380 86390 1
500010 99500010 1001 86380 86390 1
500088 99500088 1001 86380 86390 1
500041 99500041 1001 86380 86390 1
500775 99500775 1001 86380 86390 1
500737 99500737 1001 86380 86390 1
500612 99500612 1001 86380 86390 1
500791 99500791 1001 86380 86390 1
500731 99500731 1001 86380 86390 1
500655 99500655 1001 86380 86390 1
500734 99500734 1001 86380 86390 1
500811 99500811 1001 86380 86390 1
500407 99500407 1001 86380 86390 1
500246 99500246 1001 86380 86390 1
500198 99500198 1001 86380 86390 1
500307 99500307 1001 86380 86390 1
500968 99500968 1001 86380 86390 1
500959 99500959 1001 86380 86390 1
500859 99500859 1001 86380 86390 1
501485 99501485 1001 86380 86390 1
501470 99501470 1001 86380 86390 1
501306 99501306 1001 86380 86390 1
501424 99501424 1001 86380 86390 1
501276 99501276 1001 86380 86390 1
501315 99501315 1001 86380 86390 1
501264 99501264 1001 86380 86390 1
501420 99501420 1001 86380 86390 1
501163 99501163 1001 86380 86390 1
501165 99501165 1001 86380 86390 1
501170 99501170 1001 86380 86390 1
501068 99501068 1001 86380 86390 1
501030 99501030 1001 86380 86390 1
501766 99501766 1001 86380 86390 1
501019 99501019 1001 86380 86390 1
501643 99501643 1001 86380 86390 1
501687 99501687 1001 86380 86390 1
501661 99501661 1001 86380 86390 1
502303 99502303 1001 86380 86390 1
502292 99502292 1001 86380 86390 1
502385 99502385 1001 86380 86390 1
502400 99502400 1001 86380 86390 1
502184 99502184 1001 86380 86390 1
502256 99502256 1001 86380 86390 1
501898 99501898 1001 86380 86390 1
502005 99502005 1001 86380 86390 1
502568 99502568 1001 86380 86390 1
502546 99502546 1001 86380 86390 1
503127 99503127 1001 86380 86390 1
503248 99503248 1001 86380 86390 1
503198 99503198 1001 86380 86390 1
502969 99502969 1001 86380 86390 1
502881 99502881 1001 86380 86390 1
502894 99502894 1001 86380 86390 1
503080 99503080 1001 86380 86390 1
502676 99502676 1001 86380 86390 1
503396 99503396 1001 86380 86390 1
503487 99503487 1001 86380 86390 1
503401 99503401 1001 86380 86390 1
503956 99503956 1001 86380 86390 1
504060 99504060 1001 86380 86390 1
503748 99503748 1001 86380 86390 1
503737 99503737 1001 86380 86390 1
503763 99503763 1001 86380 86390 1
503727 99503727 1001 86380 86390 1
503587 99503587 1001 86380 86390 1
503607 99503607 1001 86380 86390 1
503620 99503620 1001 86380 86390 1
503611 99503611 1001 86380 86390 1
503520 99503520 1001 86380 86390 1
504155 99504155 1001 86380 86390 1
504138 99504138 1001 86380 86390 1
504308 99504308 1001 86380 86390 1
504687 99504687 1001 86380 86390 1
504677 99504677 1001 86380 86390 1
504644 99504644 1001 86380 86390 1
504569 99504569 1001 86380 86390 1
504456 99504456 1001 86380 86390 1
504444 99504444 1001 86380 86390 1
504357 99504357 1001 86380 86390 1
504487 99504487 1001 86380 86390 1
504450 99504450 1001 86380 86390 1
504954 99504954 1001 86380 86390 1
505615 99505615 1001 86380 86390 1
505738 99505738 1001 86380 86390 1
505723 99505723 1001 86380 86390 1
505689 99505689 1001 86380 86390 1
505448 99505448 1001 86380 86390 1
505451 99505451 1001 86380 86390 1
505490 99505490 1001 86380 86390 1
505453 99505453 1001 86380 86390 1
505407 99505407 1001 86380 86390 1
505228 99505228 1001 86380 86390 1
505164 99505164 1001 86380 86390 1
505231 99505231 1001 86380 86390 1
505311 99505311 1001 86380 86390 1
505299 99505299 1001 86380 86390 1
505187 99505187 1001 86380 86390 1
505265 99505265 1001 86380 86390 1
505150 99505150 1001 86380 86390 1
505808 99505808 1001 86380 86390 1
505965 99505965 1001 86380 86390 1
505826 99505826 1001 86380 86390 1
506534 99506534 1001 86380 86390 1
506523 99506523 1001 86380 86390 1
506459 99506459 1001 86380 86390 1
506525 99506525 1001 86380 86390 1
506540 99506540 1001 86380 86390 1
506249 99506249 1001 86380 86390 1
506367 99506367 1001 86380 86390 1
506199 99506199 1001 86380 86390 1
506194 99506194 1001 86380 86390 1
506311 99506311 1001 86380 86390 1
506299 99506299 1001 86380 86390 1
506067 99506067 1001 86380 86390 1
506646 99506646 1001 86380 86390 1
506613 99506613 1001 86380 86390 1
507129 99507129 1001 86380 86390 1
507135 99507135 1001 86380 86390 1
506886 99506886 1001 86380 86390 1
506912 99506912 1001 86380 86390 1
506969 99506969 1001 86380 86390 1
507451 99507451 1001 86380 86390 1
507478 99507478 1001 86380 86390 1
507517 99507517 1001 86380 86390 1
507625 99507625 1001 86380 86390 1
508160 99508160 1001 86380 86390 1
508173 99508173 1001 86380 86390 1
507996 99507996 1001 86380 86390 1
507972 99507972 1001 86380 86390 1
507843 99507843 1001 86380 86390 1
507809 99507809 1001 86380 86390 1
507712 99507712 1001 86380 86390 1
507820 99507820 1001 86380 86390 1
507652 99507652 1001 86380 86390 1
508391 99508391 1001 86380 86390 1
508412 99508412 1001 86380 86390 1
508846 99508846 1001 86380 86390 1
508777 99508777 1001 86380 86390 1
508573 99508573 1001 86380 86390 1
508511 99508511 1001 86380 86390 1
508530 99508530 1001 86380 86390 1
509124 99509124 1001 86380 86390 1
509099 99509099 1001 86380 86390 1
509077 99509077 1001 86380 86390 1
509195 99509195 1001 86380 86390 1
509707 99509707 1001 86380 86390 1
509674 99509674 1001 86380 86390 1
509624 99509624 1001 86380 86390 1
509345 99509345 1001 86380 86390 1
509398 99509398 1001 86380 86390 1
509313 99509313 1001 86380 86390 1
509327 99509327 1001 86380 86390 1
510054 99510054 1001 86380 86390 1
510034 99510034 1001 86380 86390 1
510073 99510073 1001 86380 86390 1
510642 99510642 1001 86380 86390 1
510618 99510618 1001 86380 86390 1
510710 99510710 1001 86380 86390 1
510344 99510344 1001 86380 86390 1
510463 99510463 1001 86380 86390 1
510465 99510465 1001 86380 86390 1
510122 99510122 1001 86380 86390 1
510309 99510309 1001 86380 86390 1
510310 99510310 1001 86380 86390 1
510855 99510855 1001 86380 86390 1
510804 99510804 1001 86380 86390 1
510766 99510766 1001 86380 86390 1
510795 99510795 1001 86380 86390 1
510877 99510877 1001 86380 86390 1
510916 99510916 1001 86380 86390 1
511546 99511546 1001 86380 86390 1
511285 99511285 1001 86380 86390 1
511260 99511260 1001 86380 86390 1
511292 99511292 1001 86380 86390 1
511280 99511280 1001 86380 86390 1
511018 99511018 1001 86380 86390 1
511084 99511084 1001 86380 86390 1
510982 99510982 1001 86380 86390 1
510944 99510944 1001 86380 86390 1
511631 99511631 1001 86380 86390 1
511620 99511620 1001 86380 86390 1
511698 99511698 1001 86380 86390 1
511674 99511674 1001 86380 86390 1
511571 99511571 1001 86380 86390 1
512229 99512229 1001 86380 86390 1
512309 99512309 1001 86380 86390 1
512018 99512018 1001 86380 86390 1
511985 99511985 1001 86380 86390 1
511771 99511771 1001 86380 86390 1
511788 99511788 1001 86380 86390 1
511766 99511766 1001 86380 86390 1
511796 99511796 1001 86380 86390 1
511759 99511759 1001 86380 86390 1
512406 99512406 1001 86380 86390 1
512499 99512499 1001 86380 86390 1
512525 99512525 1001 86380 86390 1
513192 99513192 1001 86380 86390 1
512872 99512872 1001 86380 86390 1
512877 99512877 1001 86380 86390 1
512919 99512919 1001 86380 86390 1
512664 99512664 1001 86380 86390 1
512719 99512719 1001 86380 86390 1
513299 99513299 1001 86380 86390 1
513394 99513394 1001 86380 86390 1
513395 99513395 1001 86380 86390 1
513954 99513954 1001 86380 86390 1
513839 99513839 1001 86380 86390 1
513624 99513624 1001 86380 86390 1
513693 99513693 1001 86380 86390 1
513451 99513451 1001 86380 86390 1
513467 99513467 1001 86380 86390 1
514058 99514058 1001 86380 86390 1
514036 99514036 1001 86380 86390 1
514076 99514076 1001 86380 86390 1
514154 99514154 1001 86380 86390 1
514826 99514826 1001 86380 86390 1
514810 99514810 1001 86380 86390 1
514799 99514799 1001 86380 86390 1
514787 99514787 1001 86380 86390 1
514814 99514814 1001 86380 86390 1
514627 99514627 1001 86380 86390 1
514500 99514500 1001 86380 86390 1
514553 99514553 1001 86380 86390 1
514520 99514520 1001 86380 86390 1
514444 99514444 1001 86380 86390 1
514238 99514238 1001 86380 86390 1
514253 99514253 1001 86380 86390 1
514242 99514242 1001 86380 86390 1
514884 99514884 1001 86380 86390 1
514927 99514927 1001 86380 86390 1
514865 99514865 1001 86380 86390 1
515621 99515621 1001 86380 86390 1
515505 99515505 1001 86380 86390 1
515551 99515551 1001 86380 86390 1
515513 99515513 1001 86380 86390 1
515630 99515630 1001 86380 86390 1
515490 99515490 1001 86380 86390 1
515466 99515466 1001 86380 86390 1
515231 99515231 1001 86380 86390 1
515146 99515146 1001 86380 86390 1
515811 99515811 1001 86380 86390 1
515708 99515708 1001 86380 86390 1
515786 99515786 1001 86380 86390 1
515723 99515723 1001 86380 86390 1
515802 99515802 1001 86380 86390 1
515698 99515698 1001 86380 86390 1
515756 99515756 1001 86380 86390 1
515692 99515692 1001 86380 86390 1
516368 99516368 1001 86380 86390 1
516351 99516351 1001 86380 86390 1
516469 99516469 1001 86380 86390 1
516288 99516288 1001 86380 86390 1
515956 99515956 1001 86380 86390 1
515963 99515963 1001 86380 86390 1
516043 99516043 1001 86380 86390 1
517287 99517287 1001 86380 86390 1
517290 99517290 1001 86380 86390 1
517227 99517227 1001 86380 86390 1
517203 99517203 1001 86380 86390 1
517066 99517066 1001 86380 86390 1
517054 99517054 1001 86380 86390 1
516951 99516951 1001 86380 86390 1
517034 99517034 1001 86380 86390 1
516943 99516943 1001 86380 86390 1
517048 99517048 1001 86380 86390 1
516831 99516831 1001 86380 86390 1
516910 99516910 1001 86380 86390 1
516835 99516835 1001 86380 86390 1
516759 99516759 1001 86380 86390 1
516815 99516815 1001 86380 86390 1
517453 99517453 1001 86380 86390 1
517342 99517342 1001 86380 86390 1
517537 99517537 1001 86380 86390 1
517448 99517448 1001 86380 86390 1
517974 99517974 1001 86380 86390 1
518143 99518143 1001 86380 86390 1
518082 99518082 1001 86380 86390 1
518110 99518110 1001 86380 86390 1
517823 99517823 1001 86380 86390 1
517954 99517954 1001 86380 86390 1
517686 99517686 1001 86380 86390 1
517663 99517663 1001 86380 86390 1
517692 99517692 1001 86380 86390 1
517667 99517667 1001 86380 86390 1
517719 99517719 1001 86380 86390 1
517564 99517564 1001 86380 86390 1
518341 99518341 1001 86380 86390 1
518264 99518264 1001 86380 86390 1
518255 99518255 1001 86380 86390 1
518333 99518333 1001 86380 86390 1
518297 99518297 1001 86380 86390 1
518787 99518787 1001 86380 86390 1
518891 99518891 1001 86380 86390 1
518804 99518804 1001 86380 86390 1
518761 99518761 1001 86380 86390 1
518523 99518523 1001 86380 86390 1
518537 99518537 1001 86380 86390 1
518479 99518479 1001 86380 86390 1
518443 99518443 1001 86380 86390 1
519038 99519038 1001 86380 86390 1
519116 99519116 1001 86380 86390 1
519093 99519093 1001 86380 86390 1
519033 99519033 1001 86380 86390 1
519672 99519672 1001 86380 86390 1
519787 99519787 1001 86380 86390 1
519655 99519655 1001 86380 86390 1
519632 99519632 1001 86380 86390 1
519482 99519482 1001 86380 86390 1
519569 99519569 1001 86380 86390 1
519298 99519298 1001 86380 86390 1
519212 99519212 1001 86380 86390 1
519213 99519213 1001 86380 86390 1
519344 99519344 1001 86380 86390 1
519255 99519255 1001 86380 86390 1
519231 99519231 1001 86380 86390 1
519827 99519827 1001 86380 86390 1
520011 99520011 1001 86380 86390 1
519949 99519949 1001 86380 86390 1
519848 99519848 1001 86380 86390 1
520004 99520004 1001 86380 86390 1
520525 99520525 1001 86380 86390 1
520581 99520581 1001 86380 86390 1
520536 99520536 1001 86380 86390 1
520425 99520425 1001 86380 86390 1
520367 99520367 1001 86380 86390 1
520149 99520149 1001 86380 86390 1
520042 99520042 1001 86380 86390 1
520652 99520652 1001 86380 86390 1
520693 99520693 1001 86380 86390 1
520681 99520681 1001 86380 86390 1
520784 99520784 1001 86380 86390 1
520810 99520810 1001 86380 86390 1
520682 99520682 1001 86380 86390 1
520804 99520804 1001 86380 86390 1
520688 99520688 1001 86380 86390 1
520714 99520714 1001 86380 86390 1
521390 99521390 1001 86380 86390 1
521315 99521315 1001 86380 86390 1
521441 99521441 1001 86380 86390 1
521369 99521369 1001 86380 86390 1
521295 99521295 1001 86380 86390 1
521308 99521308 1001 86380 86390 1
521100 99521100 1001 86380 86390 1
521005 99521005 1001 86380 86390 1
520853 99520853 1001 86380 86390 1
520921 99520921 1001 86380 86390 1
520987 99520987 1001 86380 86390 1
521529 99521529 1001 86380 86390 1
521583 99521583 1001 86380 86390 1
521587 99521587 1001 86380 86390 1
521665 99521665 1001 86380 86390 1
521471 99521471 1001 86380 86390 1
521498 99521498 1001 86380 86390 1
521630 99521630 1001 86380 86390 1
521501 99521501 1001 86380 86390 1
522112 99522112 1001 86380 86390 1
522241 99522241 1001 86380 86390 1
522259 99522259 1001 86380 86390 1
522276 99522276 1001 86380 86390 1
522189 99522189 1001 86380 86390 1
521905 99521905 1001 86380 86390 1
521937 99521937 1001 86380 86390 1
522041 99522041 1001 86380 86390 1
522055 99522055 1001 86380 86390 1
521815 99521815 1001 86380 86390 1
521869 99521869 1001 86380 86390 1
521714 99521714 1001 86380 86390 1
521808 99521808 1001 86380 86390 1
521810 99521810 1001 86380 86390 1
521748 99521748 1001 86380 86390 1
522303 99522303 1001 86380 86390 1
522344 99522344 1001 86380 86390 1
522450 99522450 1001 86380 86390 1
522335 99522335 1001 86380 86390 1
522400 99522400 1001 86380 86390 1
522480 99522480 1001 86380 86390 1
522982 99522982 1001 86380 86390 1
522731 99522731 1001 86380 86390 1
522824 99522824 1001 86380 86390 1
522761 99522761 1001 86380 86390 1
522738 99522738 1001 86380 86390 1
522792 99522792 1001 86380 86390 1
522857 99522857 1001 86380 86390 1
522525 99522525 1001 86380 86390 1
522520 99522520 1001 86380 86390 1
522702 99522702 1001 86380 86390 1
523237 99523237 1001 86380 86390 1
523213 99523213 1001 86380 86390 1
523304 99523304 1001 86380 86390 1
523175 99523175 1001 86380 86390 1
523124 99523124 1001 86380 86390 1
523858 99523858 1001 86380 86390 1
523932 99523932 1001 86380 86390 1
523536 99523536 1001 86380 86390 1
523682 99523682 1001 86380 86390 1
523695 99523695 1001 86380 86390 1
523683 99523683 1001 86380 86390 1
523633 99523633 1001 86380 86390 1
523380 99523380 1001 86380 86390 1
523384 99523384 1001 86380 86390 1
523501 99523501 1001 86380 86390 1
523411 99523411 1001 86380 86390 1
523346 99523346 1001 86380 86390 1
523464 99523464 1001 86380 86390 1
524006 99524006 1001 86380 86390 1
523996 99523996 1001 86380 86390 1
523985 99523985 1001 86380 86390 1
524077 99524077 1001 86380 86390 1
523947 99523947 1001 86380 86390 1
523987 99523987 1001 86380 86390 1
524605 99524605 1001 86380 86390 1
524634 99524634 1001 86380 86390 1
524726 99524726 1001 86380 86390 1
524528 99524528 1001 86380 86390 1
524503 99524503 1001 86380 86390 1
524413 99524413 1001 86380 86390 1
524467 99524467 1001 86380 86390 1
524202 99524202 1001 86380 86390 1
524254 99524254 1001 86380 86390 1
524247 99524247 1001 86380 86390 1
524328 99524328 1001 86380 86390 1
524186 99524186 1001 86380 86390 1
524832 99524832 1001 86380 86390 1
524810 99524810 1001 86380 86390 1
524891 99524891 1001 86380 86390 1
525406 99525406 1001 86380 86390 1
525563 99525563 1001 86380 86390 1
525394 99525394 1001 86380 86390 1
525538 99525538 1001 86380 86390 1
525571 99525571 1001 86380 86390 1
525462 99525462 1001 86380 86390 1
525328 99525328 1001 86380 86390 1
525277 99525277 1001 86380 86390 1
525382 99525382 1001 86380 86390 1
525242 99525242 1001 86380 86390 1
525046 99525046 1001 86380 86390 1
526308 99526308 1001 86380 86390 1
526422 99526422 1001 86380 86390 1
526351 99526351 1001 86380 86390 1
526223 99526223 1001 86380 86390 1
526031 99526031 1001 86380 86390 1
526124 99526124 1001 86380 86390 1
526073 99526073 1001 86380 86390 1
526022 99526022 1001 86380 86390 1
525880 99525880 1001 86380 86390 1
525904 99525904 1001 86380 86390 1
526473 99526473 1001 86380 86390 1
526525 99526525 1001 86380 86390 1
526618 99526618 1001 86380 86390 1
526624 99526624 1001 86380 86390 1
527174 99527174 1001 86380 86390 1
527230 99527230 1001 86380 86390 1
527205 99527205 1001 86380 86390 1
526940 99526940 1001 86380 86390 1
526877 99526877 1001 86380 86390 1
526919 99526919 1001 86380 86390 1
526894 99526894 1001 86380 86390 1
526949 99526949 1001 86380 86390 1
526632 99526632 1001 86380 86390 1
526687 99526687 1001 86380 86390 1
526741 99526741 1001 86380 86390 1
526757 99526757 1001 86380 86390 1
526837 99526837 1001 86380 86390 1
527384 99527384 1001 86380 86390 1
527973 99527973 1001 86380 86390 1
527950 99527950 1001 86380 86390 1
527901 99527901 1001 86380 86390 1
527833 99527833 1001 86380 86390 1
527859 99527859 1001 86380 86390 1
527613 99527613 1001 86380 86390 1
527632 99527632 1001 86380 86390 1
528111 99528111 1001 86380 86390 1
528116 99528116 1001 86380 86390 1
528162 99528162 1001 86380 86390 1
528855 99528855 1001 86380 86390 1
528892 99528892 1001 86380 86390 1
528862 99528862 1001 86380 86390 1
528541 99528541 1001 86380 86390 1
528667 99528667 1001 86380 86390 1
528656 99528656 1001 86380 86390 1
528397 99528397 1001 86380 86390 1
528463 99528463 1001 86380 86390 1
528316 99528316 1001 86380 86390 1
528991 99528991 1001 86380 86390 1
528992 99528992 1001 86380 86390 1
529699 99529699 1001 86380 86390 1
529708 99529708 1001 86380 86390 1
529659 99529659 1001 86380 86390 1
529608 99529608 1001 86380 86390 1
529427 99529427 1001 86380 86390 1
529493 99529493 1001 86380 86390 1
529121 99529121 1001 86380 86390 1
529201 99529201 1001 86380 86390 1
529919 99529919 1001 86380 86390 1
529930 99529930 1001 86380 86390 1
530451 99530451 1001 86380 86390 1
530519 99530519 1001 86380 86390 1
530523 99530523 1001 86380 86390 1
530377 99530377 1001 86380 86390 1
530455 99530455 1001 86380 86390 1
530445 99530445 1001 86380 86390 1
530385 99530385 1001 86380 86390 1
530285 99530285 1001 86380 86390 1
530286 99530286 1001 86380 86390 1
530341 99530341 1001 86380 86390 1
530320 99530320 1001 86380 86390 1
530002 99530002 1001 86380 86390 1
530070 99530070 1001 86380 86390 1
530110 99530110 1001 86380 86390 1
530683 99530683 1001 86380 86390 1
530686 99530686 1001 86380 86390 1
531304 99531304 1001 86380 86390 1
531306 99531306 1001 86380 86390 1
531243 99531243 1001 86380 86390 1
531273 99531273 1001 86380 86390 1
531210 99531210 1001 86380 86390 1
531340 99531340 1001 86380 86390 1
531276 99531276 1001 86380 86390 1
531016 99531016 1001 86380 86390 1
531159 99531159 1001 86380 86390 1
530855 99530855 1001 86380 86390 1
530909 99530909 1001 86380 86390 1
530871 99530871 1001 86380 86390 1
530873 99530873 1001 86380 86390 1
531428 99531428 1001 86380 86390 1
531419 99531419 1001 86380 86390 1
531485 99531485 1001 86380 86390 1
531460 99531460 1001 86380 86390 1
531451 99531451 1001 86380 86390 1
531440 99531440 1001 86380 86390 1
532142 99532142 1001 86380 86390 1
532007 99532007 1001 86380 86390 1
532154 99532154 1001 86380 86390 1
531983 99531983 1001 86380 86390 1
531869 99531869 1001 86380 86390 1
531586 99531586 1001 86380 86390 1
531587 99531587 1001 86380 86390 1
531708 99531708 1001 86380 86390 1
531789 99531789 1001 86380 86390 1
532362 99532362 1001 86380 86390 1
532312 99532312 1001 86380 86390 1
532253 99532253 1001 86380 86390 1
532749 99532749 1001 86380 86390 1
532823 99532823 1001 86380 86390 1
532668 99532668 1001 86380 86390 1
532464 99532464 1001 86380 86390 1
532516 99532516 1001 86380 86390 1
532470 99532470 1001 86380 86390 1
533042 99533042 1001 86380 86390 1
533133 99533133 1001 86380 86390 1
533059 99533059 1001 86380 86390 1
533150 99533150 1001 86380 86390 1
533037 99533037 1001 86380 86390 1
533833 99533833 1001 86380 86390 1
533563 99533563 1001 86380 86390 1
533540 99533540 1001 86380 86390 1
533521 99533521 1001 86380 86390 1
533241 99533241 1001 86380 86390 1
533299 99533299 1001 86380 86390 1
533287 99533287 1001 86380 86390 1
533985 99533985 1001 86380 86390 1
533917 99533917 1001 86380 86390 1
533995 99533995 1001 86380 86390 1
534551 99534551 1001 86380 86390 1
534471 99534471 1001 86380 86390 1
534382 99534382 1001 86380 86390 1
534760 99534760 1001 86380 86390 1
534815 99534815 1001 86380 86390 1
534780 99534780 1001 86380 86390 1
534858 99534858 1001 86380 86390 1
535320 99535320 1001 86380 86390 1
535499 99535499 1001 86380 86390 1
535379 99535379 1001 86380 86390 1
535328 99535328 1001 86380 86390 1
535192 99535192 1001 86380 86390 1
535028 99535028 1001 86380 86390 1
535693 99535693 1001 86380 86390 1
535567 99535567 1001 86380 86390 1
536261 99536261 1001 86380 86390 1
536220 99536220 1001 86380 86390 1
536120 99536120 1001 86380 86390 1
535991 99535991 1001 86380 86390 1
536069 99536069 1001 86380 86390 1
536085 99536085 1001 86380 86390 1
535971 99535971 1001 86380 86390 1
535863 99535863 1001 86380 86390 1
535920 99535920 1001 86380 86390 1
536359 99536359 1001 86380 86390 1
536528 99536528 1001 86380 86390 1
536362 99536362 1001 86380 86390 1
536402 99536402 1001 86380 86390 1
536416 99536416 1001 86380 86390 1
536509 99536509 1001 86380 86390 1
536485 99536485 1001 86380 86390 1
537087 99537087 1001 86380 86390 1
536945 99536945 1001 86380 86390 1
536843 99536843 1001 86380 86390 1
536908 99536908 1001 86380 86390 1
536825 99536825 1001 86380 86390 1
536787 99536787 1001 86380 86390 1
536738 99536738 1001 86380 86390 1
537289 99537289 1001 86380 86390 1
537173 99537173 1001 86380 86390 1
537331 99537331 1001 86380 86390 1
537280 99537280 1001 86380 86390 1
537796 99537796 1001 86380 86390 1
537881 99537881 1001 86380 86390 1
537794 99537794 1001 86380 86390 1
537758 99537758 1001 86380 86390 1
537618 99537618 1001 86380 86390 1
537687 99537687 1001 86380 86390 1
537637 99537637 1001 86380 86390 1
537546 99537546 1001 86380 86390 1
537457 99537457 1001 86380 86390 1
538088 99538088 1001 86380 86390 1
538056 99538056 1001 86380 86390 1
538109 99538109 1001 86380 86390 1
538765 99538765 1001 86380 86390 1
538741 99538741 1001 86380 86390 1
538694 99538694 1001 86380 86390 1
538217 99538217 1001 86380 86390 1
538851 99538851 1001 86380 86390 1
538936 99538936 1001 86380 86390 1
539503 99539503 1001 86380 86390 1
539467 99539467 1001 86380 86390 1
539293 99539293 1001 86380 86390 1
539386 99539386 1001 86380 86390 1
539375 99539375 1001 86380 86390 1
539046 99539046 1001 86380 86390 1
539061 99539061 1001 86380 86390 1
539756 99539756 1001 86380 86390 1
539705 99539705 1001 86380 86390 1
539760 99539760 1001 86380 86390 1
540366 99540366 1001 86380 86390 1
540265 99540265 1001 86380 86390 1
540330 99540330 1001 86380 86390 1
540424 99540424 1001 86380 86390 1
540454 99540454 1001 86380 86390 1
540174 99540174 1001 86380 86390 1
540057 99540057 1001 86380 86390 1
540208 99540208 1001 86380 86390 1
540144 99540144 1001 86380 86390 1
540029 99540029 1001 86380 86390 1
539969 99539969 1001 86380 86390 1
539866 99539866 1001 86380 86390 1
539909 99539909 1001 86380 86390 1
539936 99539936 1001 86380 86390 1
540536 99540536 1001 86380 86390 1
541191 99541191 1001 86380 86390 1
541293 99541293 1001 86380 86390 1
541206 99541206 1001 86380 86390 1
541173 99541173 1001 86380 86390 1
540946 99540946 1001 86380 86390 1
541026 99541026 1001 86380 86390 1
540963 99540963 1001 86380 86390 1
540925 99540925 1001 86380 86390 1
541031 99541031 1001 86380 86390 1
540755 99540755 1001 86380 86390 1
541303 99541303 1001 86380 86390 1
541486 99541486 1001 86380 86390 1
541922 99541922 1001 86380 86390 1
542117 99542117 1001 86380 86390 1
541839 99541839 1001 86380 86390 1
541892 99541892 1001 86380 86390 1
541714 99541714 1001 86380 86390 1
541754 99541754 1001 86380 86390 1
541715 99541715 1001 86380 86390 1
541820 99541820 1001 86380 86390 1
541672 99541672 1001 86380 86390 1
541517 99541517 1001 86380 86390 1
542246 99542246 1001 86380 86390 1
541499 99541499 1001 86380 86390 1
542249 99542249 1001 86380 86390 1
542224 99542224 1001 86380 86390 1
542296 99542296 1001 86380 86390 1
542942 99542942 1001 86380 86390 1
542824 99542824 1001 86380 86390 1
542863 99542863 1001 86380 86390 1
542729 99542729 1001 86380 86390 1
542365 99542365 1001 86380 86390 1
542335 99542335 1001 86380 86390 1
542427 99542427 1001 86380 86390 1
542955 99542955 1001 86380 86390 1
542957 99542957 1001 86380 86390 1
543094 99543094 1001 86380 86390 1
543739 99543739 1001 86380 86390 1
543658 99543658 1001 86380 86390 1
543581 99543581 1001 86380 86390 1
543711 99543711 1001 86380 86390 1
543384 99543384 1001 86380 86390 1
543371 99543371 1001 86380 86390 1
543556 99543556 1001 86380 86390 1
543407 99543407 1001 86380 86390 1
543358 99543358 1001 86380 86390 1
543308 99543308 1001 86380 86390 1
543206 99543206 1001 86380 86390 1
543286 99543286 1001 86380 86390 1
543248 99543248 1001 86380 86390 1
543820 99543820 1001 86380 86390 1
543899 99543899 1001 86380 86390 1
543151 99543151 1001 86380 86390 1
543913 99543913 1001 86380 86390 1
543802 99543802 1001 86380 86390 1
543882 99543882 1001 86380 86390 1
543973 99543973 1001 86380 86390 1
543831 99543831 1001 86380 86390 1
543832 99543832 1001 86380 86390 1
544430 99544430 1001 86380 86390 1
544576 99544576 1001 86380 86390 1
544454 99544454 1001 86380 86390 1
544379 99544379 1001 86380 86390 1
544237 99544237 1001 86380 86390 1
544188 99544188 1001 86380 86390 1
544299 99544299 1001 86380 86390 1
544675 99544675 1001 86380 86390 1
544706 99544706 1001 86380 86390 1
544720 99544720 1001 86380 86390 1
544603 99544603 1001 86380 86390 1
544605 99544605 1001 86380 86390 1
432808 239 1001 56520 58377 1
504008 667 1002 46164 49553 1
523456 1054 1002 41059 51008 1
523458 1054 1002 60968 65285 1
540369 476 1002 29665 40498 1
400000 99400000 1001 86380 86390 1
400070 99400070 1001 86380 86390 1
400285 99400285 1001 86380 86390 1
400350 99400350 1001 86380 86390 1
400433 99400433 1001 86380 86390 1
400698 99400698 1001 86380 86390 1
400780 99400780 1001 86380 86390 1
400870 99400870 1001 86380 86390 1
401253 99401253 1001 86380 86390 1
401342 99401342 1001 86380 86390 1
401685 99401685 1001 86380 86390 1
401596 99401596 1001 86380 86390 1
401791 99401791 1001 86380 86390 1
401901 99401901 1001 86380 86390 1
401881 99401881 1001 86380 86390 1
402234 99402234 1001 86380 86390 1
402220 99402220 1001 86380 86390 1
402573 99402573 1001 86380 86390 1
402687 99402687 1001 86380 86390 1
402707 99402707 1001 86380 86390 1
403093 99403093 1001 86380 86390 1
403151 99403151 1001 86380 86390 1
403325 99403325 1001 86380 86390 1
403280 99403280 1001 86380 86390 1
403519 99403519 1001 86380 86390 1
403826 99403826 1001 86380 86390 1
403996 99403996 1001 86380 86390 1
404187 99404187 1001 86380 86390 1
404231 99404231 1001 86380 86390 1
404264 99404264 1001 86380 86390 1
404823 99404823 1001 86380 86390 1
404942 99404942 1001 86380 86390 1
405299 99405299 1001 86380 86390 1
405471 99405471 1001 86380 86390 1
405606 99405606 1001 86380 86390 1
405706 99405706 1001 86380 86390 1
405864 99405864 1001 86380 86390 1
405938 99405938 1001 86380 86390 1
406380 99406380 1001 86380 86390 1
406353 99406353 1001 86380 86390 1
406706 99406706 1001 86380 86390 1
406696 99406696 1001 86380 86390 1
406787 99406787 1001 86380 86390 1
407197 99407197 1001 86380 86390 1
407276 99407276 1001 86380 86390 1
407345 99407345 1001 86380 86390 1
407268 99407268 1001 86380 86390 1
407433 99407433 1001 86380 86390 1
407484 99407484 1001 86380 86390 1
407568 99407568 1001 86380 86390 1
407741 99407741 1001 86380 86390 1
407700 99407700 1001 86380 86390 1
407809 99407809 1001 86380 86390 1
407770 99407770 1001 86380 86390 1
408063 99408063 1001 86380 86390 1
408184 99408184 1001 86380 86390 1
408250 99408250 1001 86380 86390 1
408601 99408601 1001 86380 86390 1
408625 99408625 1001 86380 86390 1
408593 99408593 1001 86380 86390 1
408810 99408810 1001 86380 86390 1
408821 99408821 1001 86380 86390 1
409360 99409360 1001 86380 86390 1
409394 99409394 1001 86380 86390 1
409424 99409424 1001 86380 86390 1
409567 99409567 1001 86380 86390 1
409549 99409549 1001 86380 86390 1
409774 99409774 1001 86380 86390 1
409926 99409926 1001 86380 86390 1
410393 99410393 1001 86380 86390 1
410310 99410310 1001 86380 86390 1
410463 99410463 1001 86380 86390 1
410881 99410881 1001 86380 86390 1
410824 99410824 1001 86380 86390 1
410996 99410996 1001 86380 86390 1
411043 99411043 1001 86380 86390 1
411133 99411133 1001 86380 86390 1
411529 99411529 1001 86380 86390 1
411710 99411710 1001 86380 86390 1
412455 99412455 1001 86380 86390 1
412287 99412287 1001 86380 86390 1
412445 99412445 1001 86380 86390 1
413546 99413546 1001 86380 86390 1
413487 99413487 1001 86380 86390 1
413465 99413465 1001 86380 86390 1
413541 99413541 1001 86380 86390 1
412981 99412981 1001 86380 86390 1
413227 99413227 1001 86380 86390 1
413101 99413101 1001 86380 86390 1
412948 99412948 1001 86380 86390 1
413051 99413051 1001 86380 86390 1
412697 99412697 1001 86380 86390 1
412688 99412688 1001 86380 86390 1
413814 99413814 1001 86380 86390 1
413708 99413708 1001 86380 86390 1
415118 99415118 1001 86380 86390 1
415054 99415054 1001 86380 86390 1
414647 99414647 1001 86380 86390 1
414248 99414248 1001 86380 86390 1
414161 99414161 1001 86380 86390 1
414333 99414333 1001 86380 86390 1
414410 99414410 1001 86380 86390 1
414463 99414463 1001 86380 86390 1
414187 99414187 1001 86380 86390 1
414214 99414214 1001 86380 86390 1
415484 99415484 1001 86380 86390 1
415334 99415334 1001 86380 86390 1
416729 99416729 1001 86380 86390 1
416994 99416994 1001 86380 86390 1
416926 99416926 1001 86380 86390 1
416232 99416232 1001 86380 86390 1
416350 99416350 1001 86380 86390 1
416525 99416525 1001 86380 86390 1
416429 99416429 1001 86380 86390 1
416127 99416127 1001 86380 86390 1
416050 99416050 1001 86380 86390 1
417328 99417328 1001 86380 86390 1
417003 99417003 1001 86380 86390 1
418552 99418552 1001 86380 86390 1
418676 99418676 1001 86380 86390 1
418747 99418747 1001 86380 86390 1
418556 99418556 1001 86380 86390 1
418755 99418755 1001 86380 86390 1
418772 99418772 1001 86380 86390 1
418784 99418784 1001 86380 86390 1
418065 99418065 1001 86380 86390 1
418264 99418264 1001 86380 86390 1
417964 99417964 1001 86380 86390 1
417779 99417779 1001 86380 86390 1
417627 99417627 1001 86380 86390 1
419136 99419136 1001 86380 86390 1
418887 99418887 1001 86380 86390 1
418834 99418834 1001 86380 86390 1
419202 99419202 1001 86380 86390 1
420126 99420126 1001 86380 86390 1
420192 99420192 1001 86380 86390 1
419663 99419663 1001 86380 86390 1
420058 99420058 1001 86380 86390 1
420024 99420024 1001 86380 86390 1
419292 99419292 1001 86380 86390 1
419267 99419267 1001 86380 86390 1
419282 99419282 1001 86380 86390 1
420513 99420513 1001 86380 86390 1
420745 99420745 1001 86380 86390 1
420816 99420816 1001 86380 86390 1
420638 99420638 1001 86380 86390 1
421807 99421807 1001 86380 86390 1
421936 99421936 1001 86380 86390 1
421275 99421275 1001 86380 86390 1
421561 99421561 1001 86380 86390 1
421178 99421178 1001 86380 86390 1
420955 99420955 1001 86380 86390 1
422150 99422150 1001 86380 86390 1
423626 99423626 1001 86380 86390 1
423436 99423436 1001 86380 86390 1
423419 99423419 1001 86380 86390 1
422803 99422803 1001 86380 86390 1
422605 99422605 1001 86380 86390 1
422542 99422542 1001 86380 86390 1
422706 99422706 1001 86380 86390 1
422693 99422693 1001 86380 86390 1
422719 99422719 1001 86380 86390 1
423938 99423938 1001 86380 86390 1
423866 99423866 1001 86380 86390 1
423995 99423995 1001 86380 86390 1
424053 99424053 1001 86380 86390 1
425257 99425257 1001 86380 86390 1
425349 99425349 1001 86380 86390 1
425184 99425184 1001 86380 86390 1
425212 99425212 1001 86380 86390 1
424593 99424593 1001 86380 86390 1
424766 99424766 1001 86380 86390 1
424658 99424658 1001 86380 86390 1
424320 99424320 1001 86380 86390 1
424157 99424157 1001 86380 86390 1
425797 99425797 1001 86380 86390 1
425608 99425608 1001 86380 86390 1
425697 99425697 1001 86380 86390 1
425389 99425389 1001 86380 86390 1
425651 99425651 1001 86380 86390 1
426931 99426931 1001 86380 86390 1
427063 99427063 1001 86380 86390 1
427022 99427022 1001 86380 86390 1
426280 99426280 1001 86380 86390 1
426459 99426459 1001 86380 86390 1
426414 99426414 1001 86380 86390 1
426642 99426642 1001 86380 86390 1
427337 99427337 1001 86380 86390 1
427136 99427136 1001 86380 86390 1
428587 99428587 1001 86380 86390 1
428441 99428441 1001 86380 86390 1
428216 99428216 1001 86380 86390 1
428007 99428007 1001 86380 86390 1
427993 99427993 1001 86380 86390 1
427920 99427920 1001 86380 86390 1
427674 99427674 1001 86380 86390 1
427896 99427896 1001 86380 86390 1
428959 99428959 1001 86380 86390 1
428811 99428811 1001 86380 86390 1
430012 99430012 1001 86380 86390 1
430131 99430131 1001 86380 86390 1
429624 99429624 1001 86380 86390 1
429730 99429730 1001 86380 86390 1
429392 99429392 1001 86380 86390 1
429498 99429498 1001 86380 86390 1
429349 99429349 1001 86380 86390 1
429183 99429183 1001 86380 86390 1
429422 99429422 1001 86380 86390 1
430484 99430484 1001 86380 86390 1
429177 99429177 1001 86380 86390 1
430780 99430780 1001 86380 86390 1
430626 99430626 1001 86380 86390 1
430785 99430785 1001 86380 86390 1
430497 99430497 1001 86380 86390 1
430522 99430522 1001 86380 86390 1
431764 99431764 1001 86380 86390 1
431766 99431766 1001 86380 86390 1
431922 99431922 1001 86380 86390 1
431755 99431755 1001 86380 86390 1
431557 99431557 1001 86380 86390 1
431268 99431268 1001 86380 86390 1
431613 99431613 1001 86380 86390 1
430998 99430998 1001 86380 86390 1
431122 99431122 1001 86380 86390 1
430949 99430949 1001 86380 86390 1
431214 99431214 1001 86380 86390 1
430851 99430851 1001 86380 86390 1
432120 99432120 1001 86380 86390 1
432164 99432164 1001 86380 86390 1
432113 99432113 1001 86380 86390 1
433469 99433469 1001 86380 86390 1
433707 99433707 1001 86380 86390 1
433139 99433139 1001 86380 86390 1
433220 99433220 1001 86380 86390 1
433261 99433261 1001 86380 86390 1
433285 99433285 1001 86380 86390 1
432585 99432585 1001 86380 86390 1
432834 99432834 1001 86380 86390 1
432822 99432822 1001 86380 86390 1
434032 99434032 1001 86380 86390 1
435106 99435106 1001 86380 86390 1
435370 99435370 1001 86380 86390 1
435224 99435224 1001 86380 86390 1
435343 99435343 1001 86380 86390 1
435385 99435385 1001 86380 86390 1
435009 99435009 1001 86380 86390 1
435140 99435140 1001 86380 86390 1
435354 99435354 1001 86380 86390 1
434789 99434789 1001 86380 86390 1
434829 99434829 1001 86380 86390 1
434877 99434877 1001 86380 86390 1
434833 99434833 1001 86380 86390 1
434813 99434813 1001 86380 86390 1
434138 99434138 1001 86380 86390 1
435658 99435658 1001 86380 86390 1
436871 99436871 1001 86380 86390 1
436759 99436759 1001 86380 86390 1
436412 99436412 1001 86380 86390 1
437184 99437184 1001 86380 86390 1
300046 99300046 1001 86380 86390 1
437350 99437350 1001 86380 86390 1
300022 99300022 1001 86380 86390 1
300036 99300036 1001 86380 86390 1
437227 99437227 1001 86380 86390 1
437336 99437336 1001 86380 86390 1
437311 99437311 1001 86380 86390 1
300561 99300561 1001 86380 86390 1
300581 99300581 1001 86380 86390 1
300545 99300545 1001 86380 86390 1
300559 99300559 1001 86380 86390 1
300426 99300426 1001 86380 86390 1
300454 99300454 1001 86380 86390 1
300455 99300455 1001 86380 86390 1
300186 99300186 1001 86380 86390 1
300187 99300187 1001 86380 86390 1
300163 99300163 1001 86380 86390 1
300140 99300140 1001 86380 86390 1
300269 99300269 1001 86380 86390 1
300218 99300218 1001 86380 86390 1
300311 99300311 1001 86380 86390 1
300196 99300196 1001 86380 86390 1
300872 99300872 1001 86380 86390 1
300774 99300774 1001 86380 86390 1
300973 99300973 1001 86380 86390 1
301014 99301014 1001 86380 86390 1
300939 99300939 1001 86380 86390 1
301085 99301085 1001 86380 86390 1
301620 99301620 1001 86380 86390 1
301713 99301713 1001 86380 86390 1
302266 99302266 1001 86380 86390 1
302215 99302215 1001 86380 86390 1
302267 99302267 1001 86380 86390 1
302087 99302087 1001 86380 86390 1
302102 99302102 1001 86380 86390 1
302051 99302051 1001 86380 86390 1
302129 99302129 1001 86380 86390 1
302168 99302168 1001 86380 86390 1
302079 99302079 1001 86380 86390 1
301975 99301975 1001 86380 86390 1
301963 99301963 1001 86380 86390 1
301795 99301795 1001 86380 86390 1
301770 99301770 1001 86380 86390 1
302451 99302451 1001 86380 86390 1
302413 99302413 1001 86380 86390 1
302414 99302414 1001 86380 86390 1
303177 99303177 1001 86380 86390 1
303116 99303116 1001 86380 86390 1
302976 99302976 1001 86380 86390 1
302992 99302992 1001 86380 86390 1
302994 99302994 1001 86380 86390 1
302638 99302638 1001 86380 86390 1
303399 99303399 1001 86380 86390 1
303326 99303326 1001 86380 86390 1
303281 99303281 1001 86380 86390 1
303889 99303889 1001 86380 86390 1
303902 99303902 1001 86380 86390 1
303980 99303980 1001 86380 86390 1
303630 99303630 1001 86380 86390 1
303432 99303432 1001 86380 86390 1
303446 99303446 1001 86380 86390 1
303447 99303447 1001 86380 86390 1
303616 99303616 1001 86380 86390 1
304172 99304172 1001 86380 86390 1
304176 99304176 1001 86380 86390 1
304153 99304153 1001 86380 86390 1
304089 99304089 1001 86380 86390 1
304195 99304195 1001 86380 86390 1
304132 99304132 1001 86380 86390 1
304184 99304184 1001 86380 86390 1
304709 99304709 1001 86380 86390 1
304833 99304833 1001 86380 86390 1
304817 99304817 1001 86380 86390 1
304599 99304599 1001 86380 86390 1
304294 99304294 1001 86380 86390 1
304311 99304311 1001 86380 86390 1
304416 99304416 1001 86380 86390 1
304924 99304924 1001 86380 86390 1
304901 99304901 1001 86380 86390 1
304931 99304931 1001 86380 86390 1
305559 99305559 1001 86380 86390 1
305522 99305522 1001 86380 86390 1
305659 99305659 1001 86380 86390 1
305592 99305592 1001 86380 86390 1
305632 99305632 1001 86380 86390 1
305420 99305420 1001 86380 86390 1
305263 99305263 1001 86380 86390 1
305201 99305201 1001 86380 86390 1
500038 99500038 1001 86380 86390 1
500144 99500144 1001 86380 86390 1
500686 99500686 1001 86380 86390 1
500718 99500718 1001 86380 86390 1
500454 99500454 1001 86380 86390 1
500583 99500583 1001 86380 86390 1
500551 99500551 1001 86380 86390 1
500374 99500374 1001 86380 86390 1
500362 99500362 1001 86380 86390 1
500248 99500248 1001 86380 86390 1
500915 99500915 1001 86380 86390 1
500961 99500961 1001 86380 86390 1
500974 99500974 1001 86380 86390 1
500990 99500990 1001 86380 86390 1
501636 99501636 1001 86380 86390 1
501607 99501607 1001 86380 86390 1
501448 99501448 1001 86380 86390 1
501475 99501475 1001 86380 86390 1
501545 99501545 1001 86380 86390 1
501251 99501251 1001 86380 86390 1
501044 99501044 1001 86380 86390 1
501022 99501022 1001 86380 86390 1
501181 99501181 1001 86380 86390 1
501756 99501756 1001 86380 86390 1
501732 99501732 1001 86380 86390 1
502372 99502372 1001 86380 86390 1
502216 99502216 1001 86380 86390 1
502166 99502166 1001 86380 86390 1
502505 99502505 1001 86380 86390 1
502532 99502532 1001 86380 86390 1
502623 99502623 1001 86380 86390 1
502469 99502469 1001 86380 86390 1
503204 99503204 1001 86380 86390 1
503258 99503258 1001 86380 86390 1
503166 99503166 1001 86380 86390 1
503158 99503158 1001 86380 86390 1
503210 99503210 1001 86380 86390 1
502932 99502932 1001 86380 86390 1
502939 99502939 1001 86380 86390 1
502887 99502887 1001 86380 86390 1
503362 99503362 1001 86380 86390 1
504084 99504084 1001 86380 86390 1
504026 99504026 1001 86380 86390 1
504111 99504111 1001 86380 86390 1
503848 99503848 1001 86380 86390 1
503758 99503758 1001 86380 86390 1
503855 99503855 1001 86380 86390 1
503780 99503780 1001 86380 86390 1
503526 99503526 1001 86380 86390 1
503592 99503592 1001 86380 86390 1
503583 99503583 1001 86380 86390 1
503584 99503584 1001 86380 86390 1
503701 99503701 1001 86380 86390 1
504168 99504168 1001 86380 86390 1
504225 99504225 1001 86380 86390 1
504148 99504148 1001 86380 86390 1
504176 99504176 1001 86380 86390 1
504842 99504842 1001 86380 86390 1
504922 99504922 1001 86380 86390 1
504925 99504925 1001 86380 86390 1
504800 99504800 1001 86380 86390 1
504599 99504599 1001 86380 86390 1
504651 99504651 1001 86380 86390 1
504627 99504627 1001 86380 86390 1
504518 99504518 1001 86380 86390 1
504469 99504469 1001 86380 86390 1
504457 99504457 1001 86380 86390 1
504386 99504386 1001 86380 86390 1
504490 99504490 1001 86380 86390 1
504413 99504413 1001 86380 86390 1
505072 99505072 1001 86380 86390 1
505061 99505061 1001 86380 86390 1
505023 99505023 1001 86380 86390 1
505011 99505011 1001 86380 86390 1
505051 99505051 1001 86380 86390 1
504979 99504979 1001 86380 86390 1
505121 99505121 1001 86380 86390 1
505147 99505147 1001 86380 86390 1
505763 99505763 1001 86380 86390 1
505614 99505614 1001 86380 86390 1
505413 99505413 1001 86380 86390 1
505439 99505439 1001 86380 86390 1
505478 99505478 1001 86380 86390 1
505492 99505492 1001 86380 86390 1
505545 99505545 1001 86380 86390 1
505534 99505534 1001 86380 86390 1
505215 99505215 1001 86380 86390 1
505310 99505310 1001 86380 86390 1
505286 99505286 1001 86380 86390 1
505183 99505183 1001 86380 86390 1
505909 99505909 1001 86380 86390 1
505884 99505884 1001 86380 86390 1
506468 99506468 1001 86380 86390 1
506482 99506482 1001 86380 86390 1
506465 99506465 1001 86380 86390 1
506427 99506427 1001 86380 86390 1
506235 99506235 1001 86380 86390 1
506217 99506217 1001 86380 86390 1
506348 99506348 1001 86380 86390 1
506363 99506363 1001 86380 86390 1
506147 99506147 1001 86380 86390 1
506057 99506057 1001 86380 86390 1
506115 99506115 1001 86380 86390 1
506800 99506800 1001 86380 86390 1
506661 99506661 1001 86380 86390 1
506766 99506766 1001 86380 86390 1
506755 99506755 1001 86380 86390 1
507308 99507308 1001 86380 86390 1
507234 99507234 1001 86380 86390 1
507316 99507316 1001 86380 86390 1
507057 99507057 1001 86380 86390 1
506947 99506947 1001 86380 86390 1
506973 99506973 1001 86380 86390 1
506885 99506885 1001 86380 86390 1
507462 99507462 1001 86380 86390 1
507476 99507476 1001 86380 86390 1
507610 99507610 1001 86380 86390 1
507495 99507495 1001 86380 86390 1
508073 99508073 1001 86380 86390 1
508183 99508183 1001 86380 86390 1
508209 99508209 1001 86380 86390 1
507922 99507922 1001 86380 86390 1
507910 99507910 1001 86380 86390 1
507989 99507989 1001 86380 86390 1
507693 99507693 1001 86380 86390 1
507707 99507707 1001 86380 86390 1
507658 99507658 1001 86380 86390 1
507816 99507816 1001 86380 86390 1
507713 99507713 1001 86380 86390 1
507817 99507817 1001 86380 86390 1
507714 99507714 1001 86380 86390 1
507702 99507702 1001 86380 86390 1
508349 99508349 1001 86380 86390 1
508282 99508282 1001 86380 86390 1
508986 99508986 1001 86380 86390 1
509016 99509016 1001 86380 86390 1
508691 99508691 1001 86380 86390 1
508732 99508732 1001 86380 86390 1
508623 99508623 1001 86380 86390 1
508564 99508564 1001 86380 86390 1
508540 99508540 1001 86380 86390 1
508594 99508594 1001 86380 86390 1
509850 99509850 1001 86380 86390 1
509799 99509799 1001 86380 86390 1
509853 99509853 1001 86380 86390 1
509890 99509890 1001 86380 86390 1
509847 99509847 1001 86380 86390 1
509611 99509611 1001 86380 86390 1
509346 99509346 1001 86380 86390 1
509349 99509349 1001 86380 86390 1
509427 99509427 1001 86380 86390 1
509354 99509354 1001 86380 86390 1
509367 99509367 1001 86380 86390 1
509394 99509394 1001 86380 86390 1
509472 99509472 1001 86380 86390 1
509917 99509917 1001 86380 86390 1
510099 99510099 1001 86380 86390 1
510022 99510022 1001 86380 86390 1
510024 99510024 1001 86380 86390 1
510637 99510637 1001 86380 86390 1
510672 99510672 1001 86380 86390 1
510595 99510595 1001 86380 86390 1
510545 99510545 1001 86380 86390 1
510498 99510498 1001 86380 86390 1
510409 99510409 1001 86380 86390 1
510411 99510411 1001 86380 86390 1
510333 99510333 1001 86380 86390 1
510492 99510492 1001 86380 86390 1
510415 99510415 1001 86380 86390 1
510454 99510454 1001 86380 86390 1
510238 99510238 1001 86380 86390 1
510180 99510180 1001 86380 86390 1
510778 99510778 1001 86380 86390 1
510817 99510817 1001 86380 86390 1
510835 99510835 1001 86380 86390 1
511374 99511374 1001 86380 86390 1
511456 99511456 1001 86380 86390 1
511418 99511418 1001 86380 86390 1
511334 99511334 1001 86380 86390 1
510997 99510997 1001 86380 86390 1
510973 99510973 1001 86380 86390 1
511090 99511090 1001 86380 86390 1
511118 99511118 1001 86380 86390 1
512249 99512249 1001 86380 86390 1
512136 99512136 1001 86380 86390 1
512049 99512049 1001 86380 86390 1
512088 99512088 1001 86380 86390 1
511978 99511978 1001 86380 86390 1
511909 99511909 1001 86380 86390 1
511860 99511860 1001 86380 86390 1
512523 99512523 1001 86380 86390 1
512414 99512414 1001 86380 86390 1
513067 99513067 1001 86380 86390 1
513146 99513146 1001 86380 86390 1
512844 99512844 1001 86380 86390 1
512799 99512799 1001 86380 86390 1
512973 99512973 1001 86380 86390 1
512701 99512701 1001 86380 86390 1
512678 99512678 1001 86380 86390 1
512718 99512718 1001 86380 86390 1
512602 99512602 1001 86380 86390 1
512693 99512693 1001 86380 86390 1
512746 99512746 1001 86380 86390 1
512603 99512603 1001 86380 86390 1
512748 99512748 1001 86380 86390 1
512634 99512634 1001 86380 86390 1
512674 99512674 1001 86380 86390 1
513307 99513307 1001 86380 86390 1
513253 99513253 1001 86380 86390 1
513861 99513861 1001 86380 86390 1
513801 99513801 1001 86380 86390 1
513718 99513718 1001 86380 86390 1
513654 99513654 1001 86380 86390 1
513429 99513429 1001 86380 86390 1
513535 99513535 1001 86380 86390 1
514136 99514136 1001 86380 86390 1
514098 99514098 1001 86380 86390 1
514164 99514164 1001 86380 86390 1
514190 99514190 1001 86380 86390 1
514092 99514092 1001 86380 86390 1
514827 99514827 1001 86380 86390 1
514686 99514686 1001 86380 86390 1
514515 99514515 1001 86380 86390 1
514249 99514249 1001 86380 86390 1
514363 99514363 1001 86380 86390 1
514312 99514312 1001 86380 86390 1
514325 99514325 1001 86380 86390 1
515005 99515005 1001 86380 86390 1
515521 99515521 1001 86380 86390 1
515641 99515641 1001 86380 86390 1
515428 99515428 1001 86380 86390 1
515364 99515364 1001 86380 86390 1
515328 99515328 1001 86380 86390 1
515419 99515419 1001 86380 86390 1
515316 99515316 1001 86380 86390 1
515433 99515433 1001 86380 86390 1
515472 99515472 1001 86380 86390 1
515224 99515224 1001 86380 86390 1
515202 99515202 1001 86380 86390 1
515074 99515074 1001 86380 86390 1
515695 99515695 1001 86380 86390 1
515709 99515709 1001 86380 86390 1
515845 99515845 1001 86380 86390 1
515820 99515820 1001 86380 86390 1
516370 99516370 1001 86380 86390 1
516333 99516333 1001 86380 86390 1
516438 99516438 1001 86380 86390 1
516489 99516489 1001 86380 86390 1
516439 99516439 1001 86380 86390 1
516427 99516427 1001 86380 86390 1
516174 99516174 1001 86380 86390 1
516219 99516219 1001 86380 86390 1
516287 99516287 1001 86380 86390 1
516521 99516521 1001 86380 86390 1
516679 99516679 1001 86380 86390 1
517202 99517202 1001 86380 86390 1
517179 99517179 1001 86380 86390 1
517167 99517167 1001 86380 86390 1
517068 99517068 1001 86380 86390 1
517075 99517075 1001 86380 86390 1
516818 99516818 1001 86380 86390 1
516734 99516734 1001 86380 86390 1
517407 99517407 1001 86380 86390 1
517434 99517434 1001 86380 86390 1
518162 99518162 1001 86380 86390 1
518054 99518054 1001 86380 86390 1
517882 99517882 1001 86380 86390 1
517910 99517910 1001 86380 86390 1
517860 99517860 1001 86380 86390 1
517772 99517772 1001 86380 86390 1
517838 99517838 1001 86380 86390 1
517929 99517929 1001 86380 86390 1
517567 99517567 1001 86380 86390 1
518230 99518230 1001 86380 86390 1
518364 99518364 1001 86380 86390 1
518821 99518821 1001 86380 86390 1
518929 99518929 1001 86380 86390 1
518831 99518831 1001 86380 86390 1
518718 99518718 1001 86380 86390 1
518633 99518633 1001 86380 86390 1
518461 99518461 1001 86380 86390 1
518463 99518463 1001 86380 86390 1
519106 99519106 1001 86380 86390 1
519108 99519108 1001 86380 86390 1
519188 99519188 1001 86380 86390 1
519621 99519621 1001 86380 86390 1
519699 99519699 1001 86380 86390 1
519777 99519777 1001 86380 86390 1
519715 99519715 1001 86380 86390 1
519728 99519728 1001 86380 86390 1
519488 99519488 1001 86380 86390 1
519567 99519567 1001 86380 86390 1
519491 99519491 1001 86380 86390 1
519350 99519350 1001 86380 86390 1
519296 99519296 1001 86380 86390 1
519917 99519917 1001 86380 86390 1
519919 99519919 1001 86380 86390 1
519988 99519988 1001 86380 86390 1
519862 99519862 1001 86380 86390 1
520479 99520479 1001 86380 86390 1
520506 99520506 1001 86380 86390 1
520507 99520507 1001 86380 86390 1
520283 99520283 1001 86380 86390 1
520415 99520415 1001 86380 86390 1
520286 99520286 1001 86380 86390 1
520364 99520364 1001 86380 86390 1
520339 99520339 1001 86380 86390 1
520060 99520060 1001 86380 86390 1
520073 99520073 1001 86380 86390 1
520055 99520055 1001 86380 86390 1
520719 99520719 1001 86380 86390 1
521406 99521406 1001 86380 86390 1
521306 99521306 1001 86380 86390 1
521112 99521112 1001 86380 86390 1
521152 99521152 1001 86380 86390 1
521103 99521103 1001 86380 86390 1
520950 99520950 1001 86380 86390 1
520860 99520860 1001 86380 86390 1
520886 99520886 1001 86380 86390 1
520878 99520878 1001 86380 86390 1
520986 99520986 1001 86380 86390 1
521659 99521659 1001 86380 86390 1
522092 99522092 1001 86380 86390 1
522209 99522209 1001 86380 86390 1
522068 99522068 1001 86380 86390 1
521942 99521942 1001 86380 86390 1
521801 99521801 1001 86380 86390 1
521817 99521817 1001 86380 86390 1
522372 99522372 1001 86380 86390 1
522489 99522489 1001 86380 86390 1
522295 99522295 1001 86380 86390 1
523033 99523033 1001 86380 86390 1
523098 99523098 1001 86380 86390 1
522749 99522749 1001 86380 86390 1
522750 99522750 1001 86380 86390 1
522606 99522606 1001 86380 86390 1
522687 99522687 1001 86380 86390 1
522545 99522545 1001 86380 86390 1
522597 99522597 1001 86380 86390 1
523236 99523236 1001 86380 86390 1
523148 99523148 1001 86380 86390 1
523137 99523137 1001 86380 86390 1
523928 99523928 1001 86380 86390 1
523877 99523877 1001 86380 86390 1
523689 99523689 1001 86380 86390 1
523702 99523702 1001 86380 86390 1
523655 99523655 1001 86380 86390 1
523451 99523451 1001 86380 86390 1
524104 99524104 1001 86380 86390 1
524017 99524017 1001 86380 86390 1
524719 99524719 1001 86380 86390 1
524673 99524673 1001 86380 86390 1
524717 99524717 1001 86380 86390 1
524397 99524397 1001 86380 86390 1
524386 99524386 1001 86380 86390 1
524480 99524480 1001 86380 86390 1
524432 99524432 1001 86380 86390 1
524395 99524395 1001 86380 86390 1
524256 99524256 1001 86380 86390 1
524154 99524154 1001 86380 86390 1
524156 99524156 1001 86380 86390 1
524303 99524303 1001 86380 86390 1
524776 99524776 1001 86380 86390 1
525535 99525535 1001 86380 86390 1
525398 99525398 1001 86380 86390 1
525515 99525515 1001 86380 86390 1
525224 99525224 1001 86380 86390 1
525370 99525370 1001 86380 86390 1
525295 99525295 1001 86380 86390 1
525246 99525246 1001 86380 86390 1
525054 99525054 1001 86380 86390 1
525160 99525160 1001 86380 86390 1
525006 99525006 1001 86380 86390 1
525139 99525139 1001 86380 86390 1
525116 99525116 1001 86380 86390 1
525603 99525603 1001 86380 86390 1
525773 99525773 1001 86380 86390 1
526261 99526261 1001 86380 86390 1
526228 99526228 1001 86380 86390 1
526344 99526344 1001 86380 86390 1
526345 99526345 1001 86380 86390 1
526371 99526371 1001 86380 86390 1
526169 99526169 1001 86380 86390 1
526034 99526034 1001 86380 86390 1
525968 99525968 1001 86380 86390 1
525956 99525956 1001 86380 86390 1
525826 99525826 1001 86380 86390 1
525814 99525814 1001 86380 86390 1
526538 99526538 1001 86380 86390 1
526558 99526558 1001 86380 86390 1
527213 99527213 1001 86380 86390 1
527148 99527148 1001 86380 86390 1
526917 99526917 1001 86380 86390 1
527002 99527002 1001 86380 86390 1
526701 99526701 1001 86380 86390 1
527324 99527324 1001 86380 86390 1
527256 99527256 1001 86380 86390 1
527439 99527439 1001 86380 86390 1
528075 99528075 1001 86380 86390 1
527938 99527938 1001 86380 86390 1
528051 99528051 1001 86380 86390 1
528004 99528004 1001 86380 86390 1
527984 99527984 1001 86380 86390 1
527670 99527670 1001 86380 86390 1
527698 99527698 1001 86380 86390 1
527651 99527651 1001 86380 86390 1
527458 99527458 1001 86380 86390 1
527634 99527634 1001 86380 86390 1
527466 99527466 1001 86380 86390 1
527479 99527479 1001 86380 86390 1
528265 99528265 1001 86380 86390 1
528799 99528799 1001 86380 86390 1
528839 99528839 1001 86380 86390 1
528731 99528731 1001 86380 86390 1
528544 99528544 1001 86380 86390 1
528571 99528571 1001 86380 86390 1
528507 99528507 1001 86380 86390 1
528638 99528638 1001 86380 86390 1
528446 99528446 1001 86380 86390 1
528304 99528304 1001 86380 86390 1
529028 99529028 1001 86380 86390 1
528941 99528941 1001 86380 86390 1
528954 99528954 1001 86380 86390 1
529032 99529032 1001 86380 86390 1
528984 99528984 1001 86380 86390 1
528933 99528933 1001 86380 86390 1
529524 99529524 1001 86380 86390 1
529565 99529565 1001 86380 86390 1
529712 99529712 1001 86380 86390 1
529595 99529595 1001 86380 86390 1
529585 99529585 1001 86380 86390 1
529723 99529723 1001 86380 86390 1
529328 99529328 1001 86380 86390 1
529437 99529437 1001 86380 86390 1
529390 99529390 1001 86380 86390 1
529325 99529325 1001 86380 86390 1
529137 99529137 1001 86380 86390 1
529307 99529307 1001 86380 86390 1
529285 99529285 1001 86380 86390 1
529922 99529922 1001 86380 86390 1
530386 99530386 1001 86380 86390 1
530378 99530378 1001 86380 86390 1
530411 99530411 1001 86380 86390 1
530235 99530235 1001 86380 86390 1
530276 99530276 1001 86380 86390 1
530212 99530212 1001 86380 86390 1
530267 99530267 1001 86380 86390 1
530152 99530152 1001 86380 86390 1
530612 99530612 1001 86380 86390 1
531252 99531252 1001 86380 86390 1
531237 99531237 1001 86380 86390 1
530980 99530980 1001 86380 86390 1
531034 99531034 1001 86380 86390 1
531017 99531017 1001 86380 86390 1
530811 99530811 1001 86380 86390 1
531541 99531541 1001 86380 86390 1
532134 99532134 1001 86380 86390 1
532160 99532160 1001 86380 86390 1
531966 99531966 1001 86380 86390 1
531916 99531916 1001 86380 86390 1
531728 99531728 1001 86380 86390 1
531603 99531603 1001 86380 86390 1
531669 99531669 1001 86380 86390 1
531607 99531607 1001 86380 86390 1
532322 99532322 1001 86380 86390 1
532877 99532877 1001 86380 86390 1
532972 99532972 1001 86380 86390 1
532973 99532973 1001 86380 86390 1
532797 99532797 1001 86380 86390 1
532498 99532498 1001 86380 86390 1
532537 99532537 1001 86380 86390 1
532538 99532538 1001 86380 86390 1
532539 99532539 1001 86380 86390 1
532488 99532488 1001 86380 86390 1
533190 99533190 1001 86380 86390 1
533207 99533207 1001 86380 86390 1
533195 99533195 1001 86380 86390 1
533080 99533080 1001 86380 86390 1
533695 99533695 1001 86380 86390 1
533775 99533775 1001 86380 86390 1
533476 99533476 1001 86380 86390 1
533276 99533276 1001 86380 86390 1
533342 99533342 1001 86380 86390 1
533402 99533402 1001 86380 86390 1
534565 99534565 1001 86380 86390 1
534297 99534297 1001 86380 86390 1
534441 99534441 1001 86380 86390 1
534352 99534352 1001 86380 86390 1
534342 99534342 1001 86380 86390 1
534412 99534412 1001 86380 86390 1
534322 99534322 1001 86380 86390 1
534102 99534102 1001 86380 86390 1
534128 99534128 1001 86380 86390 1
534146 99534146 1001 86380 86390 1
534238 99534238 1001 86380 86390 1
534069 99534069 1001 86380 86390 1
534761 99534761 1001 86380 86390 1
534788 99534788 1001 86380 86390 1
535435 99535435 1001 86380 86390 1
535486 99535486 1001 86380 86390 1
535286 99535286 1001 86380 86390 1
535225 99535225 1001 86380 86390 1
535291 99535291 1001 86380 86390 1
534946 99534946 1001 86380 86390 1
534959 99534959 1001 86380 86390 1
534972 99534972 1001 86380 86390 1
534952 99534952 1001 86380 86390 1
535677 99535677 1001 86380 86390 1
535707 99535707 1001 86380 86390 1
535711 99535711 1001 86380 86390 1
535634 99535634 1001 86380 86390 1
536145 99536145 1001 86380 86390 1
536185 99536185 1001 86380 86390 1
536160 99536160 1001 86380 86390 1
536189 99536189 1001 86380 86390 1
536205 99536205 1001 86380 86390 1
535938 99535938 1001 86380 86390 1
536097 99536097 1001 86380 86390 1
535956 99535956 1001 86380 86390 1
535899 99535899 1001 86380 86390 1
535888 99535888 1001 86380 86390 1
535733 99535733 1001 86380 86390 1
536438 99536438 1001 86380 86390 1
536377 99536377 1001 86380 86390 1
536397 99536397 1001 86380 86390 1
537061 99537061 1001 86380 86390 1
536962 99536962 1001 86380 86390 1
537154 99537154 1001 86380 86390 1
537058 99537058 1001 86380 86390 1
536801 99536801 1001 86380 86390 1
536793 99536793 1001 86380 86390 1
536910 99536910 1001 86380 86390 1
536755 99536755 1001 86380 86390 1
536824 99536824 1001 86380 86390 1
536593 99536593 1001 86380 86390 1
536601 99536601 1001 86380 86390 1
536735 99536735 1001 86380 86390 1
537342 99537342 1001 86380 86390 1
536750 99536750 1001 86380 86390 1
537270 99537270 1001 86380 86390 1
537323 99537323 1001 86380 86390 1
537233 99537233 1001 86380 86390 1
537273 99537273 1001 86380 86390 1
537300 99537300 1001 86380 86390 1
537868 99537868 1001 86380 86390 1
537846 99537846 1001 86380 86390 1
537759 99537759 1001 86380 86390 1
537773 99537773 1001 86380 86390 1
537659 99537659 1001 86380 86390 1
537751 99537751 1001 86380 86390 1
537373 99537373 1001 86380 86390 1
537492 99537492 1001 86380 86390 1
537532 99537532 1001 86380 86390 1
537534 99537534 1001 86380 86390 1
538090 99538090 1001 86380 86390 1
538053 99538053 1001 86380 86390 1
538131 99538131 1001 86380 86390 1
538778 99538778 1001 86380 86390 1
538571 99538571 1001 86380 86390 1
538419 99538419 1001 86380 86390 1
538302 99538302 1001 86380 86390 1
538853 99538853 1001 86380 86390 1
539526 99539526 1001 86380 86390 1
539539 99539539 1001 86380 86390 1
539591 99539591 1001 86380 86390 1
539502 99539502 1001 86380 86390 1
539506 99539506 1001 86380 86390 1
539507 99539507 1001 86380 86390 1
539456 99539456 1001 86380 86390 1
539471 99539471 1001 86380 86390 1
539309 99539309 1001 86380 86390 1
539300 99539300 1001 86380 86390 1
539382 99539382 1001 86380 86390 1
539036 99539036 1001 86380 86390 1
539127 99539127 1001 86380 86390 1
539076 99539076 1001 86380 86390 1
539223 99539223 1001 86380 86390 1
539666 99539666 1001 86380 86390 1
539683 99539683 1001 86380 86390 1
539761 99539761 1001 86380 86390 1
539841 99539841 1001 86380 86390 1
539790 99539790 1001 86380 86390 1
540338 99540338 1001 86380 86390 1
540464 99540464 1001 86380 86390 1
540412 99540412 1001 86380 86390 1
540297 99540297 1001 86380 86390 1
540230 99540230 1001 86380 86390 1
540117 99540117 1001 86380 86390 1
540118 99540118 1001 86380 86390 1
539872 99539872 1001 86380 86390 1
539962 99539962 1001 86380 86390 1
539867 99539867 1001 86380 86390 1
540985 99540985 1001 86380 86390 1
541016 99541016 1001 86380 86390 1
540879 99540879 1001 86380 86390 1
540833 99540833 1001 86380 86390 1
540864 99540864 1001 86380 86390 1
541385 99541385 1001 86380 86390 1
541468 99541468 1001 86380 86390 1
542032 99542032 1001 86380 86390 1
541987 99541987 1001 86380 86390 1
541849 99541849 1001 86380 86390 1
541842 99541842 1001 86380 86390 1
541670 99541670 1001 86380 86390 1
541502 99541502 1001 86380 86390 1
541582 99541582 1001 86380 86390 1
541648 99541648 1001 86380 86390 1
541505 99541505 1001 86380 86390 1
541598 99541598 1001 86380 86390 1
542215 99542215 1001 86380 86390 1
542848 99542848 1001 86380 86390 1
542875 99542875 1001 86380 86390 1
542550 99542550 1001 86380 86390 1
542643 99542643 1001 86380 86390 1
542609 99542609 1001 86380 86390 1
542454 99542454 1001 86380 86390 1
542519 99542519 1001 86380 86390 1
542429 99542429 1001 86380 86390 1
542357 99542357 1001 86380 86390 1
542491 99542491 1001 86380 86390 1
542517 99542517 1001 86380 86390 1
542999 99542999 1001 86380 86390 1
543041 99543041 1001 86380 86390 1
543695 99543695 1001 86380 86390 1
543636 99543636 1001 86380 86390 1
543586 99543586 1001 86380 86390 1
543550 99543550 1001 86380 86390 1
543256 99543256 1001 86380 86390 1
543232 99543232 1001 86380 86390 1
543950 99543950 1001 86380 86390 1
543797 99543797 1001 86380 86390 1
543786 99543786 1001 86380 86390 1
543894 99543894 1001 86380 86390 1
543804 99543804 1001 86380 86390 1
543843 99543843 1001 86380 86390 1
543949 99543949 1001 86380 86390 1
544552 99544552 1001 86380 86390 1
544270 99544270 1001 86380 86390 1
544233 99544233 1001 86380 86390 1
544337 99544337 1001 86380 86390 1
544681 99544681 1001 86380 86390 1
423137 668 1001 47520 52257 1
400083 99400083 1001 86380 86390 1
400055 99400055 1001 86380 86390 1
400208 99400208 1001 86380 86390 1
400255 99400255 1001 86380 86390 1
400510 99400510 1001 86380 86390 1
400454 99400454 1001 86380 86390 1
400595 99400595 1001 86380 86390 1
400596 99400596 1001 86380 86390 1
400642 99400642 1001 86380 86390 1
400984 99400984 1001 86380 86390 1
401127 99401127 1001 86380 86390 1
401293 99401293 1001 86380 86390 1
401274 99401274 1001 86380 86390 1
401469 99401469 1001 86380 86390 1
401586 99401586 1001 86380 86390 1
401647 99401647 1001 86380 86390 1
401787 99401787 1001 86380 86390 1
401710 99401710 1001 86380 86390 1
402314 99402314 1001 86380 86390 1
402293 99402293 1001 86380 86390 1
402440 99402440 1001 86380 86390 1
402741 99402741 1001 86380 86390 1
402853 99402853 1001 86380 86390 1
402977 99402977 1001 86380 86390 1
403091 99403091 1001 86380 86390 1
403015 99403015 1001 86380 86390 1
403397 99403397 1001 86380 86390 1
403497 99403497 1001 86380 86390 1
403596 99403596 1001 86380 86390 1
403601 99403601 1001 86380 86390 1
403793 99403793 1001 86380 86390 1
403746 99403746 1001 86380 86390 1
403798 99403798 1001 86380 86390 1
403943 99403943 1001 86380 86390 1
404227 99404227 1001 86380 86390 1
404364 99404364 1001 86380 86390 1
404418 99404418 1001 86380 86390 1
404572 99404572 1001 86380 86390 1
404639 99404639 1001 86380 86390 1
404902 99404902 1001 86380 86390 1
405000 99405000 1001 86380 86390 1
405128 99405128 1001 86380 86390 1
405159 99405159 1001 86380 86390 1
405311 99405311 1001 86380 86390 1
405411 99405411 1001 86380 86390 1
405368 99405368 1001 86380 86390 1
405581 99405581 1001 86380 86390 1
405688 99405688 1001 86380 86390 1
405780 99405780 1001 86380 86390 1
405949 99405949 1001 86380 86390 1
406075 99406075 1001 86380 86390 1
406400 99406400 1001 86380 86390 1
406630 99406630 1001 86380 86390 1
406725 99406725 1001 86380 86390 1
406670 99406670 1001 86380 86390 1
406870 99406870 1001 86380 86390 1
407098 99407098 1001 86380 86390 1
407619 99407619 1001 86380 86390 1
407746 99407746 1001 86380 86390 1
408017 99408017 1001 86380 86390 1
407991 99407991 1001 86380 86390 1
408174 99408174 1001 86380 86390 1
408299 99408299 1001 86380 86390 1
408389 99408389 1001 86380 86390 1
408371 99408371 1001 86380 86390 1
408375 99408375 1001 86380 86390 1
408568 99408568 1001 86380 86390 1
408858 99408858 1001 86380 86390 1
408871 99408871 1001 86380 86390 1
409042 99409042 1001 86380 86390 1
409021 99409021 1001 86380 86390 1
409094 99409094 1001 86380 86390 1
409156 99409156 1001 86380 86390 1
409354 99409354 1001 86380 86390 1
409589 99409589 1001 86380 86390 1
409757 99409757 1001 86380 86390 1
409935 99409935 1001 86380 86390 1
410017 99410017 1001 86380 86390 1
410274 99410274 1001 86380 86390 1
410303 99410303 1001 86380 86390 1
410529 99410529 1001 86380 86390 1
410655 99410655 1001 86380 86390 1
410643 99410643 1001 86380 86390 1
410754 99410754 1001 86380 86390 1
411051 99411051 1001 86380 86390 1
411436 99411436 1001 86380 86390 1
411528 99411528 1001 86380 86390 1
411456 99411456 1001 86380 86390 1
411573 99411573 1001 86380 86390 1
411750 99411750 1001 86380 86390 1
412252 99412252 1001 86380 86390 1
412369 99412369 1001 86380 86390 1
413375 99413375 1001 86380 86390 1
413669 99413669 1001 86380 86390 1
413586 99413586 1001 86380 86390 1
413162 99413162 1001 86380 86390 1
413276 99413276 1001 86380 86390 1
413253 99413253 1001 86380 86390 1
412820 99412820 1001 86380 86390 1
412775 99412775 1001 86380 86390 1
412821 99412821 1001 86380 86390 1
412619 99412619 1001 86380 86390 1
412566 99412566 1001 86380 86390 1
412860 99412860 1001 86380 86390 1
413802 99413802 1001 86380 86390 1
414013 99414013 1001 86380 86390 1
413701 99413701 1001 86380 86390 1
413928 99413928 1001 86380 86390 1
413792 99413792 1001 86380 86390 1
414023 99414023 1001 86380 86390 1
415141 99415141 1001 86380 86390 1
414932 99414932 1001 86380 86390 1
415155 99415155 1001 86380 86390 1
415295 99415295 1001 86380 86390 1
414566 99414566 1001 86380 86390 1
414665 99414665 1001 86380 86390 1
414423 99414423 1001 86380 86390 1
415430 99415430 1001 86380 86390 1
416883 99416883 1001 86380 86390 1
416844 99416844 1001 86380 86390 1
416620 99416620 1001 86380 86390 1
416874 99416874 1001 86380 86390 1
416750 99416750 1001 86380 86390 1
416882 99416882 1001 86380 86390 1
416305 99416305 1001 86380 86390 1
416508 99416508 1001 86380 86390 1
416426 99416426 1001 86380 86390 1
416572 99416572 1001 86380 86390 1
415958 99415958 1001 86380 86390 1
415964 99415964 1001 86380 86390 1
415761 99415761 1001 86380 86390 1
416045 99416045 1001 86380 86390 1
417067 99417067 1001 86380 86390 1
417093 99417093 1001 86380 86390 1
417048 99417048 1001 86380 86390 1
417105 99417105 1001 86380 86390 1
417327 99417327 1001 86380 86390 1
417500 99417500 1001 86380 86390 1
418458 99418458 1001 86380 86390 1
418758 99418758 1001 86380 86390 1
418492 99418492 1001 86380 86390 1
418520 99418520 1001 86380 86390 1
417874 99417874 1001 86380 86390 1
418011 99418011 1001 86380 86390 1
417836 99417836 1001 86380 86390 1
417652 99417652 1001 86380 86390 1
418906 99418906 1001 86380 86390 1
418821 99418821 1001 86380 86390 1
420353 99420353 1001 86380 86390 1
420337 99420337 1001 86380 86390 1
419832 99419832 1001 86380 86390 1
419877 99419877 1001 86380 86390 1
419265 99419265 1001 86380 86390 1
419496 99419496 1001 86380 86390 1
419456 99419456 1001 86380 86390 1
419479 99419479 1001 86380 86390 1
420509 99420509 1001 86380 86390 1
420464 99420464 1001 86380 86390 1
420514 99420514 1001 86380 86390 1
420499 99420499 1001 86380 86390 1
420780 99420780 1001 86380 86390 1
420477 99420477 1001 86380 86390 1
420826 99420826 1001 86380 86390 1
420642 99420642 1001 86380 86390 1
421839 99421839 1001 86380 86390 1
421745 99421745 1001 86380 86390 1
421968 99421968 1001 86380 86390 1
422053 99422053 1001 86380 86390 1
421847 99421847 1001 86380 86390 1
421760 99421760 1001 86380 86390 1
421856 99421856 1001 86380 86390 1
421958 99421958 1001 86380 86390 1
421858 99421858 1001 86380 86390 1
421432 99421432 1001 86380 86390 1
421300 99421300 1001 86380 86390 1
421580 99421580 1001 86380 86390 1
421493 99421493 1001 86380 86390 1
421661 99421661 1001 86380 86390 1
420964 99420964 1001 86380 86390 1
421235 99421235 1001 86380 86390 1
420877 99420877 1001 86380 86390 1
422152 99422152 1001 86380 86390 1
422266 99422266 1001 86380 86390 1
422427 99422427 1001 86380 86390 1
422136 99422136 1001 86380 86390 1
423491 99423491 1001 86380 86390 1
423457 99423457 1001 86380 86390 1
423333 99423333 1001 86380 86390 1
423253 99423253 1001 86380 86390 1
423118 99423118 1001 86380 86390 1
423212 99423212 1001 86380 86390 1
422883 99422883 1001 86380 86390 1
422680 99422680 1001 86380 86390 1
422885 99422885 1001 86380 86390 1
422579 99422579 1001 86380 86390 1
422840 99422840 1001 86380 86390 1
422818 99422818 1001 86380 86390 1
424100 99424100 1001 86380 86390 1
423775 99423775 1001 86380 86390 1
423874 99423874 1001 86380 86390 1
423878 99423878 1001 86380 86390 1
425196 99425196 1001 86380 86390 1
425226 99425226 1001 86380 86390 1
425259 99425259 1001 86380 86390 1
425039 99425039 1001 86380 86390 1
424851 99424851 1001 86380 86390 1
424707 99424707 1001 86380 86390 1
424651 99424651 1001 86380 86390 1
424297 99424297 1001 86380 86390 1
424304 99424304 1001 86380 86390 1
425748 99425748 1001 86380 86390 1
425668 99425668 1001 86380 86390 1
425544 99425544 1001 86380 86390 1
425673 99425673 1001 86380 86390 1
427062 99427062 1001 86380 86390 1
426998 99426998 1001 86380 86390 1
426939 99426939 1001 86380 86390 1
426592 99426592 1001 86380 86390 1
426289 99426289 1001 86380 86390 1
426194 99426194 1001 86380 86390 1
425842 99425842 1001 86380 86390 1
426076 99426076 1001 86380 86390 1
425850 99425850 1001 86380 86390 1
427377 99427377 1001 86380 86390 1
427256 99427256 1001 86380 86390 1
428446 99428446 1001 86380 86390 1
428712 99428712 1001 86380 86390 1
427988 99427988 1001 86380 86390 1
427801 99427801 1001 86380 86390 1
427602 99427602 1001 86380 86390 1
427707 99427707 1001 86380 86390 1
427587 99427587 1001 86380 86390 1
428887 99428887 1001 86380 86390 1
429964 99429964 1001 86380 86390 1
430280 99430280 1001 86380 86390 1
430111 99430111 1001 86380 86390 1
429660 99429660 1001 86380 86390 1
429877 99429877 1001 86380 86390 1
429933 99429933 1001 86380 86390 1
429736 99429736 1001 86380 86390 1
429690 99429690 1001 86380 86390 1
429704 99429704 1001 86380 86390 1
430697 99430697 1001 86380 86390 1
430500 99430500 1001 86380 86390 1
431942 99431942 1001 86380 86390 1
431816 99431816 1001 86380 86390 1
431688 99431688 1001 86380 86390 1
431352 99431352 1001 86380 86390 1
431584 99431584 1001 86380 86390 1
431571 99431571 1001 86380 86390 1
431494 99431494 1001 86380 86390 1
431305 99431305 1001 86380 86390 1
431035 99431035 1001 86380 86390 1
431247 99431247 1001 86380 86390 1
431155 99431155 1001 86380 86390 1
431106 99431106 1001 86380 86390 1
432414 99432414 1001 86380 86390 1
432443 99432443 1001 86380 86390 1
433677 99433677 1001 86380 86390 1
433623 99433623 1001 86380 86390 1
433712 99433712 1001 86380 86390 1
433481 99433481 1001 86380 86390 1
433336 99433336 1001 86380 86390 1
433716 99433716 1001 86380 86390 1
432944 99432944 1001 86380 86390 1
432977 99432977 1001 86380 86390 1
432917 99432917 1001 86380 86390 1
432939 99432939 1001 86380 86390 1
433045 99433045 1001 86380 86390 1
433186 99433186 1001 86380 86390 1
433265 99433265 1001 86380 86390 1
432983 99432983 1001 86380 86390 1
435061 99435061 1001 86380 86390 1
435066 99435066 1001 86380 86390 1
435101 99435101 1001 86380 86390 1
434788 99434788 1001 86380 86390 1
434911 99434911 1001 86380 86390 1
434401 99434401 1001 86380 86390 1
434232 99434232 1001 86380 86390 1
435645 99435645 1001 86380 86390 1
437074 99437074 1001 86380 86390 1
436895 99436895 1001 86380 86390 1
436988 99436988 1001 86380 86390 1
436878 99436878 1001 86380 86390 1
436450 99436450 1001 86380 86390 1
436730 99436730 1001 86380 86390 1
436235 99436235 1001 86380 86390 1
435928 99435928 1001 86380 86390 1
436169 99436169 1001 86380 86390 1
436077 99436077 1001 86380 86390 1
436080 99436080 1001 86380 86390 1
436330 99436330 1001 86380 86390 1
300094 99300094 1001 86380 86390 1
436757 99436757 1001 86380 86390 1
300072 99300072 1001 86380 86390 1
437304 99437304 1001 86380 86390 1
300101 99300101 1001 86380 86390 1
437255 99437255 1001 86380 86390 1
300725 99300725 1001 86380 86390 1
300699 99300699 1001 86380 86390 1
300553 99300553 1001 86380 86390 1
300624 99300624 1001 86380 86390 1
300407 99300407 1001 86380 86390 1
300459 99300459 1001 86380 86390 1
300397 99300397 1001 86380 86390 1
300492 99300492 1001 86380 86390 1
300260 99300260 1001 86380 86390 1
300171 99300171 1001 86380 86390 1
300897 99300897 1001 86380 86390 1
300885 99300885 1001 86380 86390 1
300847 99300847 1001 86380 86390 1
300757 99300757 1001 86380 86390 1
300823 99300823 1001 86380 86390 1
300901 99300901 1001 86380 86390 1
301374 99301374 1001 86380 86390 1
301393 99301393 1001 86380 86390 1
301421 99301421 1001 86380 86390 1
301372 99301372 1001 86380 86390 1
301411 99301411 1001 86380 86390 1
301203 99301203 1001 86380 86390 1
301192 99301192 1001 86380 86390 1
301089 99301089 1001 86380 86390 1
300936 99300936 1001 86380 86390 1
301041 99301041 1001 86380 86390 1
301097 99301097 1001 86380 86390 1
301581 99301581 1001 86380 86390 1
301740 99301740 1001 86380 86390 1
301625 99301625 1001 86380 86390 1
302324 99302324 1001 86380 86390 1
301995 99301995 1001 86380 86390 1
302142 99302142 1001 86380 86390 1
302057 99302057 1001 86380 86390 1
301867 99301867 1001 86380 86390 1
301830 99301830 1001 86380 86390 1
301901 99301901 1001 86380 86390 1
302585 99302585 1001 86380 86390 1
302482 99302482 1001 86380 86390 1
302509 99302509 1001 86380 86390 1
302484 99302484 1001 86380 86390 1
302574 99302574 1001 86380 86390 1
302513 99302513 1001 86380 86390 1
302462 99302462 1001 86380 86390 1
302580 99302580 1001 86380 86390 1
302492 99302492 1001 86380 86390 1
303108 99303108 1001 86380 86390 1
303184 99303184 1001 86380 86390 1
303019 99303019 1001 86380 86390 1
303010 99303010 1001 86380 86390 1
302814 99302814 1001 86380 86390 1
302604 99302604 1001 86380 86390 1
302657 99302657 1001 86380 86390 1
302605 99302605 1001 86380 86390 1
302791 99302791 1001 86380 86390 1
303368 99303368 1001 86380 86390 1
303304 99303304 1001 86380 86390 1
303241 99303241 1001 86380 86390 1
304000 99304000 1001 86380 86390 1
303986 99303986 1001 86380 86390 1
303741 99303741 1001 86380 86390 1
303821 99303821 1001 86380 86390 1
303770 99303770 1001 86380 86390 1
303478 99303478 1001 86380 86390 1
303466 99303466 1001 86380 86390 1
303456 99303456 1001 86380 86390 1
303548 99303548 1001 86380 86390 1
303602 99303602 1001 86380 86390 1
304212 99304212 1001 86380 86390 1
304148 99304148 1001 86380 86390 1
304821 99304821 1001 86380 86390 1
304714 99304714 1001 86380 86390 1
304753 99304753 1001 86380 86390 1
304594 99304594 1001 86380 86390 1
304608 99304608 1001 86380 86390 1
304518 99304518 1001 86380 86390 1
304458 99304458 1001 86380 86390 1
304293 99304293 1001 86380 86390 1
304405 99304405 1001 86380 86390 1
304289 99304289 1001 86380 86390 1
305042 99305042 1001 86380 86390 1
304994 99304994 1001 86380 86390 1
304892 99304892 1001 86380 86390 1
304944 99304944 1001 86380 86390 1
304932 99304932 1001 86380 86390 1
305635 99305635 1001 86380 86390 1
305551 99305551 1001 86380 86390 1
305441 99305441 1001 86380 86390 1
305470 99305470 1001 86380 86390 1
305471 99305471 1001 86380 86390 1
305292 99305292 1001 86380 86390 1
305209 99305209 1001 86380 86390 1
305248 99305248 1001 86380 86390 1
305111 99305111 1001 86380 86390 1
500145 99500145 1001 86380 86390 1
500108 99500108 1001 86380 86390 1
500057 99500057 1001 86380 86390 1
500148 99500148 1001 86380 86390 1
500123 99500123 1001 86380 86390 1
305692 99305692 1001 86380 86390 1
500022 99500022 1001 86380 86390 1
500752 99500752 1001 86380 86390 1
500740 99500740 1001 86380 86390 1
500637 99500637 1001 86380 86390 1
500654 99500654 1001 86380 86390 1
500441 99500441 1001 86380 86390 1
500482 99500482 1001 86380 86390 1
500313 99500313 1001 86380 86390 1
500863 99500863 1001 86380 86390 1
500825 99500825 1001 86380 86390 1
500892 99500892 1001 86380 86390 1
500906 99500906 1001 86380 86390 1
501606 99501606 1001 86380 86390 1
501454 99501454 1001 86380 86390 1
501291 99501291 1001 86380 86390 1
501422 99501422 1001 86380 86390 1
501358 99501358 1001 86380 86390 1
501398 99501398 1001 86380 86390 1
501349 99501349 1001 86380 86390 1
501214 99501214 1001 86380 86390 1
501047 99501047 1001 86380 86390 1
501076 99501076 1001 86380 86390 1
501120 99501120 1001 86380 86390 1
501821 99501821 1001 86380 86390 1
501785 99501785 1001 86380 86390 1
502287 99502287 1001 86380 86390 1
502439 99502439 1001 86380 86390 1
502308 99502308 1001 86380 86390 1
502399 99502399 1001 86380 86390 1
502388 99502388 1001 86380 86390 1
502117 99502117 1001 86380 86390 1
502247 99502247 1001 86380 86390 1
502160 99502160 1001 86380 86390 1
502188 99502188 1001 86380 86390 1
502098 99502098 1001 86380 86390 1
502228 99502228 1001 86380 86390 1
502255 99502255 1001 86380 86390 1
502259 99502259 1001 86380 86390 1
501939 99501939 1001 86380 86390 1
501863 99501863 1001 86380 86390 1
501864 99501864 1001 86380 86390 1
502522 99502522 1001 86380 86390 1
502602 99502602 1001 86380 86390 1
503203 99503203 1001 86380 86390 1
503135 99503135 1001 86380 86390 1
503015 99503015 1001 86380 86390 1
502737 99502737 1001 86380 86390 1
502837 99502837 1001 86380 86390 1
502773 99502773 1001 86380 86390 1
503322 99503322 1001 86380 86390 1
503452 99503452 1001 86380 86390 1
503491 99503491 1001 86380 86390 1
504041 99504041 1001 86380 86390 1
504116 99504116 1001 86380 86390 1
504083 99504083 1001 86380 86390 1
504005 99504005 1001 86380 86390 1
504047 99504047 1001 86380 86390 1
503888 99503888 1001 86380 86390 1
503761 99503761 1001 86380 86390 1
503828 99503828 1001 86380 86390 1
503699 99503699 1001 86380 86390 1
503638 99503638 1001 86380 86390 1
503522 99503522 1001 86380 86390 1
504234 99504234 1001 86380 86390 1
504131 99504131 1001 86380 86390 1
504306 99504306 1001 86380 86390 1
504941 99504941 1001 86380 86390 1
504908 99504908 1001 86380 86390 1
504812 99504812 1001 86380 86390 1
504938 99504938 1001 86380 86390 1
504583 99504583 1001 86380 86390 1
504562 99504562 1001 86380 86390 1
504731 99504731 1001 86380 86390 1
504566 99504566 1001 86380 86390 1
504605 99504605 1001 86380 86390 1
504433 99504433 1001 86380 86390 1
504395 99504395 1001 86380 86390 1
504486 99504486 1001 86380 86390 1
504359 99504359 1001 86380 86390 1
504425 99504425 1001 86380 86390 1
504972 99504972 1001 86380 86390 1
505740 99505740 1001 86380 86390 1
505704 99505704 1001 86380 86390 1
505679 99505679 1001 86380 86390 1
505551 99505551 1001 86380 86390 1
505425 99505425 1001 86380 86390 1
505429 99505429 1001 86380 86390 1
505364 99505364 1001 86380 86390 1
505535 99505535 1001 86380 86390 1
505253 99505253 1001 86380 86390 1
505320 99505320 1001 86380 86390 1
505243 99505243 1001 86380 86390 1
505271 99505271 1001 86380 86390 1
505209 99505209 1001 86380 86390 1
505249 99505249 1001 86380 86390 1
505314 99505314 1001 86380 86390 1
505781 99505781 1001 86380 86390 1
505846 99505846 1001 86380 86390 1
505938 99505938 1001 86380 86390 1
505905 99505905 1001 86380 86390 1
505944 99505944 1001 86380 86390 1
505778 99505778 1001 86380 86390 1
505896 99505896 1001 86380 86390 1
506559 99506559 1001 86380 86390 1
506395 99506395 1001 86380 86390 1
506580 99506580 1001 86380 86390 1
506467 99506467 1001 86380 86390 1
506370 99506370 1001 86380 86390 1
506309 99506309 1001 86380 86390 1
506284 99506284 1001 86380 86390 1
506246 99506246 1001 86380 86390 1
506029 99506029 1001 86380 86390 1
506030 99506030 1001 86380 86390 1
506135 99506135 1001 86380 86390 1
506098 99506098 1001 86380 86390 1
506659 99506659 1001 86380 86390 1
506636 99506636 1001 86380 86390 1
506654 99506654 1001 86380 86390 1
506629 99506629 1001 86380 86390 1
507385 99507385 1001 86380 86390 1
507219 99507219 1001 86380 86390 1
507311 99507311 1001 86380 86390 1
507235 99507235 1001 86380 86390 1
507379 99507379 1001 86380 86390 1
507317 99507317 1001 86380 86390 1
507229 99507229 1001 86380 86390 1
507210 99507210 1001 86380 86390 1
507081 99507081 1001 86380 86390 1
507032 99507032 1001 86380 86390 1
507151 99507151 1001 86380 86390 1
506829 99506829 1001 86380 86390 1
506906 99506906 1001 86380 86390 1
506925 99506925 1001 86380 86390 1
506902 99506902 1001 86380 86390 1
507523 99507523 1001 86380 86390 1
507447 99507447 1001 86380 86390 1
507426 99507426 1001 86380 86390 1
508199 99508199 1001 86380 86390 1
508124 99508124 1001 86380 86390 1
508227 99508227 1001 86380 86390 1
508182 99508182 1001 86380 86390 1
508106 99508106 1001 86380 86390 1
508039 99508039 1001 86380 86390 1
507705 99507705 1001 86380 86390 1
507823 99507823 1001 86380 86390 1
507676 99507676 1001 86380 86390 1
508286 99508286 1001 86380 86390 1
508306 99508306 1001 86380 86390 1
508452 99508452 1001 86380 86390 1
508884 99508884 1001 86380 86390 1
509027 99509027 1001 86380 86390 1
508911 99508911 1001 86380 86390 1
508970 99508970 1001 86380 86390 1
508866 99508866 1001 86380 86390 1
508545 99508545 1001 86380 86390 1
508576 99508576 1001 86380 86390 1
508577 99508577 1001 86380 86390 1
508634 99508634 1001 86380 86390 1
509218 99509218 1001 86380 86390 1
509076 99509076 1001 86380 86390 1
509837 99509837 1001 86380 86390 1
509802 99509802 1001 86380 86390 1
509713 99509713 1001 86380 86390 1
509739 99509739 1001 86380 86390 1
509600 99509600 1001 86380 86390 1
509640 99509640 1001 86380 86390 1
509641 99509641 1001 86380 86390 1
509654 99509654 1001 86380 86390 1
509512 99509512 1001 86380 86390 1
509378 99509378 1001 86380 86390 1
510053 99510053 1001 86380 86390 1
509941 99509941 1001 86380 86390 1
510071 99510071 1001 86380 86390 1
510624 99510624 1001 86380 86390 1
510640 99510640 1001 86380 86390 1
510603 99510603 1001 86380 86390 1
510604 99510604 1001 86380 86390 1
510635 99510635 1001 86380 86390 1
510558 99510558 1001 86380 86390 1
510420 99510420 1001 86380 86390 1
510399 99510399 1001 86380 86390 1
510477 99510477 1001 86380 86390 1
510413 99510413 1001 86380 86390 1
510494 99510494 1001 86380 86390 1
510199 99510199 1001 86380 86390 1
510737 99510737 1001 86380 86390 1
510791 99510791 1001 86380 86390 1
511400 99511400 1001 86380 86390 1
511504 99511504 1001 86380 86390 1
511505 99511505 1001 86380 86390 1
511467 99511467 1001 86380 86390 1
511508 99511508 1001 86380 86390 1
511355 99511355 1001 86380 86390 1
511514 99511514 1001 86380 86390 1
511336 99511336 1001 86380 86390 1
511286 99511286 1001 86380 86390 1
511287 99511287 1001 86380 86390 1
511237 99511237 1001 86380 86390 1
511162 99511162 1001 86380 86390 1
511189 99511189 1001 86380 86390 1
510968 99510968 1001 86380 86390 1
511112 99511112 1001 86380 86390 1
511589 99511589 1001 86380 86390 1
511629 99511629 1001 86380 86390 1
511575 99511575 1001 86380 86390 1
512319 99512319 1001 86380 86390 1
512360 99512360 1001 86380 86390 1
512300 99512300 1001 86380 86390 1
512086 99512086 1001 86380 86390 1
512117 99512117 1001 86380 86390 1
512396 99512396 1001 86380 86390 1
513117 99513117 1001 86380 86390 1
513106 99513106 1001 86380 86390 1
513178 99513178 1001 86380 86390 1
513030 99513030 1001 86380 86390 1
512911 99512911 1001 86380 86390 1
512963 99512963 1001 86380 86390 1
512888 99512888 1001 86380 86390 1
512827 99512827 1001 86380 86390 1
512869 99512869 1001 86380 86390 1
512934 99512934 1001 86380 86390 1
512682 99512682 1001 86380 86390 1
512760 99512760 1001 86380 86390 1
512737 99512737 1001 86380 86390 1
512622 99512622 1001 86380 86390 1
512793 99512793 1001 86380 86390 1
513312 99513312 1001 86380 86390 1
513315 99513315 1001 86380 86390 1
513278 99513278 1001 86380 86390 1
513382 99513382 1001 86380 86390 1
513913 99513913 1001 86380 86390 1
513775 99513775 1001 86380 86390 1
513788 99513788 1001 86380 86390 1
513763 99513763 1001 86380 86390 1
513660 99513660 1001 86380 86390 1
513678 99513678 1001 86380 86390 1
513641 99513641 1001 86380 86390 1
514769 99514769 1001 86380 86390 1
514857 99514857 1001 86380 86390 1
514761 99514761 1001 86380 86390 1
514712 99514712 1001 86380 86390 1
514640 99514640 1001 86380 86390 1
514459 99514459 1001 86380 86390 1
514469 99514469 1001 86380 86390 1
514239 99514239 1001 86380 86390 1
514868 99514868 1001 86380 86390 1
514910 99514910 1001 86380 86390 1
515048 99515048 1001 86380 86390 1
515598 99515598 1001 86380 86390 1
515602 99515602 1001 86380 86390 1
515667 99515667 1001 86380 86390 1
515350 99515350 1001 86380 86390 1
515391 99515391 1001 86380 86390 1
515288 99515288 1001 86380 86390 1
515445 99515445 1001 86380 86390 1
515409 99515409 1001 86380 86390 1
515270 99515270 1001 86380 86390 1
515260 99515260 1001 86380 86390 1
515170 99515170 1001 86380 86390 1
515079 99515079 1001 86380 86390 1
515772 99515772 1001 86380 86390 1
515694 99515694 1001 86380 86390 1
515686 99515686 1001 86380 86390 1
516098 99516098 1001 86380 86390 1
516208 99516208 1001 86380 86390 1
516147 99516147 1001 86380 86390 1
515995 99515995 1001 86380 86390 1
516519 99516519 1001 86380 86390 1
516607 99516607 1001 86380 86390 1
516685 99516685 1001 86380 86390 1
517299 99517299 1001 86380 86390 1
517310 99517310 1001 86380 86390 1
516942 99516942 1001 86380 86390 1
516780 99516780 1001 86380 86390 1
516871 99516871 1001 86380 86390 1
517415 99517415 1001 86380 86390 1
517484 99517484 1001 86380 86390 1
517383 99517383 1001 86380 86390 1
518061 99518061 1001 86380 86390 1
518131 99518131 1001 86380 86390 1
518083 99518083 1001 86380 86390 1
517930 99517930 1001 86380 86390 1
517751 99517751 1001 86380 86390 1
517793 99517793 1001 86380 86390 1
517942 99517942 1001 86380 86390 1
517679 99517679 1001 86380 86390 1
517590 99517590 1001 86380 86390 1
518254 99518254 1001 86380 86390 1
518229 99518229 1001 86380 86390 1
518363 99518363 1001 86380 86390 1
518950 99518950 1001 86380 86390 1
518987 99518987 1001 86380 86390 1
518928 99518928 1001 86380 86390 1
518941 99518941 1001 86380 86390 1
518839 99518839 1001 86380 86390 1
518675 99518675 1001 86380 86390 1
518599 99518599 1001 86380 86390 1
518652 99518652 1001 86380 86390 1
518529 99518529 1001 86380 86390 1
518570 99518570 1001 86380 86390 1
518455 99518455 1001 86380 86390 1
519172 99519172 1001 86380 86390 1
519147 99519147 1001 86380 86390 1
519005 99519005 1001 86380 86390 1
519072 99519072 1001 86380 86390 1
519178 99519178 1001 86380 86390 1
519648 99519648 1001 86380 86390 1
519723 99519723 1001 86380 86390 1
519456 99519456 1001 86380 86390 1
519465 99519465 1001 86380 86390 1
519891 99519891 1001 86380 86390 1
519920 99519920 1001 86380 86390 1
519821 99519821 1001 86380 86390 1
519822 99519822 1001 86380 86390 1
520469 99520469 1001 86380 86390 1
520586 99520586 1001 86380 86390 1
520509 99520509 1001 86380 86390 1
520588 99520588 1001 86380 86390 1
520229 99520229 1001 86380 86390 1
520375 99520375 1001 86380 86390 1
520213 99520213 1001 86380 86390 1
520099 99520099 1001 86380 86390 1
520038 99520038 1001 86380 86390 1
520157 99520157 1001 86380 86390 1
520028 99520028 1001 86380 86390 1
520692 99520692 1001 86380 86390 1
520758 99520758 1001 86380 86390 1
520643 99520643 1001 86380 86390 1
520684 99520684 1001 86380 86390 1
520723 99520723 1001 86380 86390 1
521365 99521365 1001 86380 86390 1
521417 99521417 1001 86380 86390 1
521384 99521384 1001 86380 86390 1
521427 99521427 1001 86380 86390 1
521131 99521131 1001 86380 86390 1
521186 99521186 1001 86380 86390 1
521164 99521164 1001 86380 86390 1
521195 99521195 1001 86380 86390 1
520975 99520975 1001 86380 86390 1
520953 99520953 1001 86380 86390 1
520890 99520890 1001 86380 86390 1
521530 99521530 1001 86380 86390 1
521669 99521669 1001 86380 86390 1
522229 99522229 1001 86380 86390 1
522242 99522242 1001 86380 86390 1
522266 99522266 1001 86380 86390 1
522195 99522195 1001 86380 86390 1
522097 99522097 1001 86380 86390 1
522214 99522214 1001 86380 86390 1
521931 99521931 1001 86380 86390 1
522022 99522022 1001 86380 86390 1
521976 99521976 1001 86380 86390 1
521684 99521684 1001 86380 86390 1
521754 99521754 1001 86380 86390 1
522304 99522304 1001 86380 86390 1
522370 99522370 1001 86380 86390 1
522359 99522359 1001 86380 86390 1
522338 99522338 1001 86380 86390 1
522965 99522965 1001 86380 86390 1
523070 99523070 1001 86380 86390 1
523097 99523097 1001 86380 86390 1
522971 99522971 1001 86380 86390 1
522850 99522850 1001 86380 86390 1
522778 99522778 1001 86380 86390 1
522870 99522870 1001 86380 86390 1
522727 99522727 1001 86380 86390 1
522588 99522588 1001 86380 86390 1
522550 99522550 1001 86380 86390 1
522576 99522576 1001 86380 86390 1
522602 99522602 1001 86380 86390 1
522584 99522584 1001 86380 86390 1
522649 99522649 1001 86380 86390 1
522598 99522598 1001 86380 86390 1
523314 99523314 1001 86380 86390 1
523147 99523147 1001 86380 86390 1
523303 99523303 1001 86380 86390 1
523244 99523244 1001 86380 86390 1
523818 99523818 1001 86380 86390 1
523768 99523768 1001 86380 86390 1
523923 99523923 1001 86380 86390 1
523852 99523852 1001 86380 86390 1
523802 99523802 1001 86380 86390 1
523612 99523612 1001 86380 86390 1
523562 99523562 1001 86380 86390 1
523566 99523566 1001 86380 86390 1
523579 99523579 1001 86380 86390 1
523672 99523672 1001 86380 86390 1
523686 99523686 1001 86380 86390 1
523390 99523390 1001 86380 86390 1
523328 99523328 1001 86380 86390 1
523421 99523421 1001 86380 86390 1
523436 99523436 1001 86380 86390 1
523424 99523424 1001 86380 86390 1
524040 99524040 1001 86380 86390 1
524031 99524031 1001 86380 86390 1
524722 99524722 1001 86380 86390 1
524701 99524701 1001 86380 86390 1
524757 99524757 1001 86380 86390 1
524525 99524525 1001 86380 86390 1
524399 99524399 1001 86380 86390 1
524477 99524477 1001 86380 86390 1
524373 99524373 1001 86380 86390 1
524563 99524563 1001 86380 86390 1
524163 99524163 1001 86380 86390 1
524216 99524216 1001 86380 86390 1
524336 99524336 1001 86380 86390 1
524248 99524248 1001 86380 86390 1
524199 99524199 1001 86380 86390 1
524226 99524226 1001 86380 86390 1
524839 99524839 1001 86380 86390 1
524880 99524880 1001 86380 86390 1
524843 99524843 1001 86380 86390 1
524947 99524947 1001 86380 86390 1
524974 99524974 1001 86380 86390 1
525492 99525492 1001 86380 86390 1
525518 99525518 1001 86380 86390 1
525480 99525480 1001 86380 86390 1
525264 99525264 1001 86380 86390 1
525215 99525215 1001 86380 86390 1
525267 99525267 1001 86380 86390 1
525133 99525133 1001 86380 86390 1
525083 99525083 1001 86380 86390 1
525801 99525801 1001 86380 86390 1
525750 99525750 1001 86380 86390 1
525728 99525728 1001 86380 86390 1
525612 99525612 1001 86380 86390 1
526062 99526062 1001 86380 86390 1
526146 99526146 1001 86380 86390 1
525973 99525973 1001 86380 86390 1
525872 99525872 1001 86380 86390 1
525837 99525837 1001 86380 86390 1
526459 99526459 1001 86380 86390 1
526475 99526475 1001 86380 86390 1
527062 99527062 1001 86380 86390 1
527180 99527180 1001 86380 86390 1
527077 99527077 1001 86380 86390 1
527247 99527247 1001 86380 86390 1
526857 99526857 1001 86380 86390 1
526938 99526938 1001 86380 86390 1
526761 99526761 1001 86380 86390 1
526689 99526689 1001 86380 86390 1
527415 99527415 1001 86380 86390 1
527277 99527277 1001 86380 86390 1
527251 99527251 1001 86380 86390 1
527257 99527257 1001 86380 86390 1
528011 99528011 1001 86380 86390 1
527857 99527857 1001 86380 86390 1
527802 99527802 1001 86380 86390 1
527764 99527764 1001 86380 86390 1
527559 99527559 1001 86380 86390 1
527525 99527525 1001 86380 86390 1
528222 99528222 1001 86380 86390 1
528709 99528709 1001 86380 86390 1
528804 99528804 1001 86380 86390 1
528793 99528793 1001 86380 86390 1
528890 99528890 1001 86380 86390 1
528894 99528894 1001 86380 86390 1
528772 99528772 1001 86380 86390 1
528501 99528501 1001 86380 86390 1
528516 99528516 1001 86380 86390 1
528568 99528568 1001 86380 86390 1
528660 99528660 1001 86380 86390 1
528332 99528332 1001 86380 86390 1
528358 99528358 1001 86380 86390 1
528418 99528418 1001 86380 86390 1
528434 99528434 1001 86380 86390 1
528937 99528937 1001 86380 86390 1
529029 99529029 1001 86380 86390 1
529004 99529004 1001 86380 86390 1
528966 99528966 1001 86380 86390 1
529694 99529694 1001 86380 86390 1
529636 99529636 1001 86380 86390 1
529382 99529382 1001 86380 86390 1
529466 99529466 1001 86380 86390 1
529351 99529351 1001 86380 86390 1
529177 99529177 1001 86380 86390 1
529308 99529308 1001 86380 86390 1
529286 99529286 1001 86380 86390 1
529910 99529910 1001 86380 86390 1
529784 99529784 1001 86380 86390 1
529890 99529890 1001 86380 86390 1
530493 99530493 1001 86380 86390 1
530435 99530435 1001 86380 86390 1
530270 99530270 1001 86380 86390 1
530297 99530297 1001 86380 86390 1
530157 99530157 1001 86380 86390 1
530300 99530300 1001 86380 86390 1
530334 99530334 1001 86380 86390 1
530055 99530055 1001 86380 86390 1
530033 99530033 1001 86380 86390 1
530113 99530113 1001 86380 86390 1
530619 99530619 1001 86380 86390 1
530728 99530728 1001 86380 86390 1
531343 99531343 1001 86380 86390 1
531380 99531380 1001 86380 86390 1
531247 99531247 1001 86380 86390 1
531184 99531184 1001 86380 86390 1
531111 99531111 1001 86380 86390 1
531002 99531002 1001 86380 86390 1
530978 99530978 1001 86380 86390 1
530781 99530781 1001 86380 86390 1
531573 99531573 1001 86380 86390 1
531542 99531542 1001 86380 86390 1
532194 99532194 1001 86380 86390 1
532198 99532198 1001 86380 86390 1
532089 99532089 1001 86380 86390 1
531953 99531953 1001 86380 86390 1
531799 99531799 1001 86380 86390 1
531826 99531826 1001 86380 86390 1
531815 99531815 1001 86380 86390 1
531600 99531600 1001 86380 86390 1
531757 99531757 1001 86380 86390 1
531592 99531592 1001 86380 86390 1
531632 99531632 1001 86380 86390 1
531636 99531636 1001 86380 86390 1
532295 99532295 1001 86380 86390 1
532259 99532259 1001 86380 86390 1
532247 99532247 1001 86380 86390 1
532326 99532326 1001 86380 86390 1
532355 99532355 1001 86380 86390 1
532829 99532829 1001 86380 86390 1
532893 99532893 1001 86380 86390 1
532902 99532902 1001 86380 86390 1
532954 99532954 1001 86380 86390 1
532761 99532761 1001 86380 86390 1
532794 99532794 1001 86380 86390 1
532743 99532743 1001 86380 86390 1
532821 99532821 1001 86380 86390 1
532631 99532631 1001 86380 86390 1
532440 99532440 1001 86380 86390 1
532518 99532518 1001 86380 86390 1
533148 99533148 1001 86380 86390 1
533218 99533218 1001 86380 86390 1
533797 99533797 1001 86380 86390 1
534053 99534053 1001 86380 86390 1
534003 99534003 1001 86380 86390 1
534469 99534469 1001 86380 86390 1
534344 99534344 1001 86380 86390 1
534751 99534751 1001 86380 86390 1
534741 99534741 1001 86380 86390 1
535438 99535438 1001 86380 86390 1
535124 99535124 1001 86380 86390 1
535166 99535166 1001 86380 86390 1
535154 99535154 1001 86380 86390 1
535004 99535004 1001 86380 86390 1
535600 99535600 1001 86380 86390 1
536236 99536236 1001 86380 86390 1
536225 99536225 1001 86380 86390 1
536314 99536314 1001 86380 86390 1
536138 99536138 1001 86380 86390 1
536012 99536012 1001 86380 86390 1
535754 99535754 1001 86380 86390 1
535729 99535729 1001 86380 86390 1
535810 99535810 1001 86380 86390 1
535800 99535800 1001 86380 86390 1
535841 99535841 1001 86380 86390 1
535779 99535779 1001 86380 86390 1
536519 99536519 1001 86380 86390 1
536365 99536365 1001 86380 86390 1
536474 99536474 1001 86380 86390 1
536937 99536937 1001 86380 86390 1
536904 99536904 1001 86380 86390 1
536710 99536710 1001 86380 86390 1
536582 99536582 1001 86380 86390 1
536597 99536597 1001 86380 86390 1
536734 99536734 1001 86380 86390 1
537286 99537286 1001 86380 86390 1
537340 99537340 1001 86380 86390 1
537353 99537353 1001 86380 86390 1
537785 99537785 1001 86380 86390 1
537961 99537961 1001 86380 86390 1
537964 99537964 1001 86380 86390 1
537844 99537844 1001 86380 86390 1
537795 99537795 1001 86380 86390 1
537627 99537627 1001 86380 86390 1
537681 99537681 1001 86380 86390 1
537672 99537672 1001 86380 86390 1
537763 99537763 1001 86380 86390 1
537502 99537502 1001 86380 86390 1
537478 99537478 1001 86380 86390 1
538036 99538036 1001 86380 86390 1
538038 99538038 1001 86380 86390 1
537990 99537990 1001 86380 86390 1
538096 99538096 1001 86380 86390 1
538661 99538661 1001 86380 86390 1
538708 99538708 1001 86380 86390 1
538300 99538300 1001 86380 86390 1
538329 99538329 1001 86380 86390 1
538292 99538292 1001 86380 86390 1
538318 99538318 1001 86380 86390 1
538293 99538293 1001 86380 86390 1
538319 99538319 1001 86380 86390 1
538916 99538916 1001 86380 86390 1
538917 99538917 1001 86380 86390 1
538933 99538933 1001 86380 86390 1
538885 99538885 1001 86380 86390 1
539469 99539469 1001 86380 86390 1
539358 99539358 1001 86380 86390 1
539271 99539271 1001 86380 86390 1
539340 99539340 1001 86380 86390 1
539366 99539366 1001 86380 86390 1
539368 99539368 1001 86380 86390 1
539265 99539265 1001 86380 86390 1
539098 99539098 1001 86380 86390 1
539113 99539113 1001 86380 86390 1
539043 99539043 1001 86380 86390 1
539821 99539821 1001 86380 86390 1
540306 99540306 1001 86380 86390 1
540332 99540332 1001 86380 86390 1
540422 99540422 1001 86380 86390 1
540455 99540455 1001 86380 86390 1
540402 99540402 1001 86380 86390 1
540132 99540132 1001 86380 86390 1
540068 99540068 1001 86380 86390 1
540094 99540094 1001 86380 86390 1
540233 99540233 1001 86380 86390 1
539887 99539887 1001 86380 86390 1
539861 99539861 1001 86380 86390 1
540031 99540031 1001 86380 86390 1
539985 99539985 1001 86380 86390 1
540593 99540593 1001 86380 86390 1
540581 99540581 1001 86380 86390 1
540597 99540597 1001 86380 86390 1
540573 99540573 1001 86380 86390 1
540630 99540630 1001 86380 86390 1
540977 99540977 1001 86380 86390 1
540814 99540814 1001 86380 86390 1
540784 99540784 1001 86380 86390 1
540836 99540836 1001 86380 86390 1
540850 99540850 1001 86380 86390 1
540825 99540825 1001 86380 86390 1
541464 99541464 1001 86380 86390 1
541453 99541453 1001 86380 86390 1
542043 99542043 1001 86380 86390 1
541938 99541938 1001 86380 86390 1
542067 99542067 1001 86380 86390 1
541844 99541844 1001 86380 86390 1
541729 99541729 1001 86380 86390 1
541511 99541511 1001 86380 86390 1
541696 99541696 1001 86380 86390 1
541636 99541636 1001 86380 86390 1
541640 99541640 1001 86380 86390 1
542161 99542161 1001 86380 86390 1
542164 99542164 1001 86380 86390 1
542280 99542280 1001 86380 86390 1
542255 99542255 1001 86380 86390 1
542281 99542281 1001 86380 86390 1
542907 99542907 1001 86380 86390 1
542856 99542856 1001 86380 86390 1
542831 99542831 1001 86380 86390 1
542911 99542911 1001 86380 86390 1
542823 99542823 1001 86380 86390 1
542750 99542750 1001 86380 86390 1
542936 99542936 1001 86380 86390 1
542815 99542815 1001 86380 86390 1
542696 99542696 1001 86380 86390 1
542724 99542724 1001 86380 86390 1
542635 99542635 1001 86380 86390 1
542480 99542480 1001 86380 86390 1
542497 99542497 1001 86380 86390 1
543049 99543049 1001 86380 86390 1
542972 99542972 1001 86380 86390 1
543725 99543725 1001 86380 86390 1
543715 99543715 1001 86380 86390 1
543504 99543504 1001 86380 86390 1
543467 99543467 1001 86380 86390 1
543500 99543500 1001 86380 86390 1
543347 99543347 1001 86380 86390 1
543168 99543168 1001 86380 86390 1
543311 99543311 1001 86380 86390 1
543317 99543317 1001 86380 86390 1
543799 99543799 1001 86380 86390 1
543789 99543789 1001 86380 86390 1
544425 99544425 1001 86380 86390 1
544530 99544530 1001 86380 86390 1
544588 99544588 1001 86380 86390 1
543986 99543986 1001 86380 86390 1
544169 99544169 1001 86380 86390 1
544636 99544636 1001 86380 86390 1
544701 99544701 1001 86380 86390 1
418792 701 1001 81060 84177 1
431839 215 1001 25980 26697 1
402095 653 1001 360 5877 1
537527 768 1001 64232 64331 1
400015 99400015 1001 86380 86390 1
400043 99400043 1001 86380 86390 1
400290 99400290 1001 86380 86390 1
400659 99400659 1001 86380 86390 1
400749 99400749 1001 86380 86390 1
400863 99400863 1001 86380 86390 1
400902 99400902 1001 86380 86390 1
401085 99401085 1001 86380 86390 1
401076 99401076 1001 86380 86390 1
401325 99401325 1001 86380 86390 1
401482 99401482 1001 86380 86390 1
401662 99401662 1001 86380 86390 1
401746 99401746 1001 86380 86390 1
402296 99402296 1001 86380 86390 1
402559 99402559 1001 86380 86390 1
402531 99402531 1001 86380 86390 1
402877 99402877 1001 86380 86390 1
402915 99402915 1001 86380 86390 1
403016 99403016 1001 86380 86390 1
403301 99403301 1001 86380 86390 1
403574 99403574 1001 86380 86390 1
403719 99403719 1001 86380 86390 1
403862 99403862 1001 86380 86390 1
403978 99403978 1001 86380 86390 1
404029 99404029 1001 86380 86390 1
403942 99403942 1001 86380 86390 1
403968 99403968 1001 86380 86390 1
404066 99404066 1001 86380 86390 1
404127 99404127 1001 86380 86390 1
404472 99404472 1001 86380 86390 1
404419 99404419 1001 86380 86390 1
404566 99404566 1001 86380 86390 1
404551 99404551 1001 86380 86390 1
404641 99404641 1001 86380 86390 1
404696 99404696 1001 86380 86390 1
405133 99405133 1001 86380 86390 1
405254 99405254 1001 86380 86390 1
405284 99405284 1001 86380 86390 1
405453 99405453 1001 86380 86390 1
405420 99405420 1001 86380 86390 1
405567 99405567 1001 86380 86390 1
406065 99406065 1001 86380 86390 1
406216 99406216 1001 86380 86390 1
406231 99406231 1001 86380 86390 1
406662 99406662 1001 86380 86390 1
406769 99406769 1001 86380 86390 1
407038 99407038 1001 86380 86390 1
407180 99407180 1001 86380 86390 1
407436 99407436 1001 86380 86390 1
407456 99407456 1001 86380 86390 1
408172 99408172 1001 86380 86390 1
408203 99408203 1001 86380 86390 1
408258 99408258 1001 86380 86390 1
408242 99408242 1001 86380 86390 1
408333 99408333 1001 86380 86390 1
408494 99408494 1001 86380 86390 1
408578 99408578 1001 86380 86390 1
408883 99408883 1001 86380 86390 1
409009 99409009 1001 86380 86390 1
409425 99409425 1001 86380 86390 1
409500 99409500 1001 86380 86390 1
409473 99409473 1001 86380 86390 1
409474 99409474 1001 86380 86390 1
409973 99409973 1001 86380 86390 1
410057 99410057 1001 86380 86390 1
409990 99409990 1001 86380 86390 1
410267 99410267 1001 86380 86390 1
410371 99410371 1001 86380 86390 1
410347 99410347 1001 86380 86390 1
410359 99410359 1001 86380 86390 1
410473 99410473 1001 86380 86390 1
410475 99410475 1001 86380 86390 1
410620 99410620 1001 86380 86390 1
411036 99411036 1001 86380 86390 1
411103 99411103 1001 86380 86390 1
411385 99411385 1001 86380 86390 1
411704 99411704 1001 86380 86390 1
411904 99411904 1001 86380 86390 1
412042 99412042 1001 86380 86390 1
411980 99411980 1001 86380 86390 1
412102 99412102 1001 86380 86390 1
412131 99412131 1001 86380 86390 1
412364 99412364 1001 86380 86390 1
413421 99413421 1001 86380 86390 1
413700 99413700 1001 86380 86390 1
413404 99413404 1001 86380 86390 1
413303 99413303 1001 86380 86390 1
413442 99413442 1001 86380 86390 1
413111 99413111 1001 86380 86390 1
413010 99413010 1001 86380 86390 1
413043 99413043 1001 86380 86390 1
412968 99412968 1001 86380 86390 1
412900 99412900 1001 86380 86390 1
412615 99412615 1001 86380 86390 1
412777 99412777 1001 86380 86390 1
412875 99412875 1001 86380 86390 1
413781 99413781 1001 86380 86390 1
413873 99413873 1001 86380 86390 1
413703 99413703 1001 86380 86390 1
413845 99413845 1001 86380 86390 1
413978 99413978 1001 86380 86390 1
413828 99413828 1001 86380 86390 1
415147 99415147 1001 86380 86390 1
414618 99414618 1001 86380 86390 1
414585 99414585 1001 86380 86390 1
414159 99414159 1001 86380 86390 1
414143 99414143 1001 86380 86390 1
414332 99414332 1001 86380 86390 1
414465 99414465 1001 86380 86390 1
415426 99415426 1001 86380 86390 1
415509 99415509 1001 86380 86390 1
415538 99415538 1001 86380 86390 1
416860 99416860 1001 86380 86390 1
416819 99416819 1001 86380 86390 1
416619 99416619 1001 86380 86390 1
416320 99416320 1001 86380 86390 1
416471 99416471 1001 86380 86390 1
416230 99416230 1001 86380 86390 1
416112 99416112 1001 86380 86390 1
416057 99416057 1001 86380 86390 1
416094 99416094 1001 86380 86390 1
415732 99415732 1001 86380 86390 1
417073 99417073 1001 86380 86390 1
417202 99417202 1001 86380 86390 1
417100 99417100 1001 86380 86390 1
417435 99417435 1001 86380 86390 1
418475 99418475 1001 86380 86390 1
418613 99418613 1001 86380 86390 1
418522 99418522 1001 86380 86390 1
418037 99418037 1001 86380 86390 1
418349 99418349 1001 86380 86390 1
418155 99418155 1001 86380 86390 1
418302 99418302 1001 86380 86390 1
417765 99417765 1001 86380 86390 1
417797 99417797 1001 86380 86390 1
417812 99417812 1001 86380 86390 1
419196 99419196 1001 86380 86390 1
418939 99418939 1001 86380 86390 1
420288 99420288 1001 86380 86390 1
420087 99420087 1001 86380 86390 1
420233 99420233 1001 86380 86390 1
420092 99420092 1001 86380 86390 1
420010 99420010 1001 86380 86390 1
419676 99419676 1001 86380 86390 1
419786 99419786 1001 86380 86390 1
419652 99419652 1001 86380 86390 1
419375 99419375 1001 86380 86390 1
419352 99419352 1001 86380 86390 1
419229 99419229 1001 86380 86390 1
420646 99420646 1001 86380 86390 1
420789 99420789 1001 86380 86390 1
422111 99422111 1001 86380 86390 1
421999 99421999 1001 86380 86390 1
421961 99421961 1001 86380 86390 1
420858 99420858 1001 86380 86390 1
422363 99422363 1001 86380 86390 1
422317 99422317 1001 86380 86390 1
422328 99422328 1001 86380 86390 1
423705 99423705 1001 86380 86390 1
423618 99423618 1001 86380 86390 1
423722 99423722 1001 86380 86390 1
423747 99423747 1001 86380 86390 1
423151 99423151 1001 86380 86390 1
423097 99423097 1001 86380 86390 1
423163 99423163 1001 86380 86390 1
423242 99423242 1001 86380 86390 1
422656 99422656 1001 86380 86390 1
422540 99422540 1001 86380 86390 1
422842 99422842 1001 86380 86390 1
425334 99425334 1001 86380 86390 1
425091 99425091 1001 86380 86390 1
425264 99425264 1001 86380 86390 1
424612 99424612 1001 86380 86390 1
424871 99424871 1001 86380 86390 1
424252 99424252 1001 86380 86390 1
424586 99424586 1001 86380 86390 1
425800 99425800 1001 86380 86390 1
425633 99425633 1001 86380 86390 1
425611 99425611 1001 86380 86390 1
425539 99425539 1001 86380 86390 1
425540 99425540 1001 86380 86390 1
425625 99425625 1001 86380 86390 1
426920 99426920 1001 86380 86390 1
427075 99427075 1001 86380 86390 1
426351 99426351 1001 86380 86390 1
426454 99426454 1001 86380 86390 1
426598 99426598 1001 86380 86390 1
426686 99426686 1001 86380 86390 1
425973 99425973 1001 86380 86390 1
426111 99426111 1001 86380 86390 1
427455 99427455 1001 86380 86390 1
427263 99427263 1001 86380 86390 1
427419 99427419 1001 86380 86390 1
427420 99427420 1001 86380 86390 1
428349 99428349 1001 86380 86390 1
428562 99428562 1001 86380 86390 1
428184 99428184 1001 86380 86390 1
428285 99428285 1001 86380 86390 1
428019 99428019 1001 86380 86390 1
428247 99428247 1001 86380 86390 1
428271 99428271 1001 86380 86390 1
427703 99427703 1001 86380 86390 1
427806 99427806 1001 86380 86390 1
427793 99427793 1001 86380 86390 1
428761 99428761 1001 86380 86390 1
428817 99428817 1001 86380 86390 1
429021 99429021 1001 86380 86390 1
428927 99428927 1001 86380 86390 1
428974 99428974 1001 86380 86390 1
429145 99429145 1001 86380 86390 1
430190 99430190 1001 86380 86390 1
430245 99430245 1001 86380 86390 1
430375 99430375 1001 86380 86390 1
430344 99430344 1001 86380 86390 1
430088 99430088 1001 86380 86390 1
429754 99429754 1001 86380 86390 1
429805 99429805 1001 86380 86390 1
429834 99429834 1001 86380 86390 1
429835 99429835 1001 86380 86390 1
429575 99429575 1001 86380 86390 1
429866 99429866 1001 86380 86390 1
429893 99429893 1001 86380 86390 1
429564 99429564 1001 86380 86390 1
429199 99429199 1001 86380 86390 1
429202 99429202 1001 86380 86390 1
429554 99429554 1001 86380 86390 1
429515 99429515 1001 86380 86390 1
429542 99429542 1001 86380 86390 1
430561 99430561 1001 86380 86390 1
431772 99431772 1001 86380 86390 1
431966 99431966 1001 86380 86390 1
431854 99431854 1001 86380 86390 1
431359 99431359 1001 86380 86390 1
431532 99431532 1001 86380 86390 1
431465 99431465 1001 86380 86390 1
431363 99431363 1001 86380 86390 1
431512 99431512 1001 86380 86390 1
431451 99431451 1001 86380 86390 1
431181 99431181 1001 86380 86390 1
431088 99431088 1001 86380 86390 1
430945 99430945 1001 86380 86390 1
430996 99430996 1001 86380 86390 1
432271 99432271 1001 86380 86390 1
433344 99433344 1001 86380 86390 1
433349 99433349 1001 86380 86390 1
433500 99433500 1001 86380 86390 1
432898 99432898 1001 86380 86390 1
432494 99432494 1001 86380 86390 1
432703 99432703 1001 86380 86390 1
432623 99432623 1001 86380 86390 1
433752 99433752 1001 86380 86390 1
434094 99434094 1001 86380 86390 1
433898 99433898 1001 86380 86390 1
433866 99433866 1001 86380 86390 1
433840 99433840 1001 86380 86390 1
433953 99433953 1001 86380 86390 1
433908 99433908 1001 86380 86390 1
433934 99433934 1001 86380 86390 1
435145 99435145 1001 86380 86390 1
434940 99434940 1001 86380 86390 1
434690 99434690 1001 86380 86390 1
434726 99434726 1001 86380 86390 1
434673 99434673 1001 86380 86390 1
434321 99434321 1001 86380 86390 1
434203 99434203 1001 86380 86390 1
434471 99434471 1001 86380 86390 1
434477 99434477 1001 86380 86390 1
434544 99434544 1001 86380 86390 1
434386 99434386 1001 86380 86390 1
434366 99434366 1001 86380 86390 1
434313 99434313 1001 86380 86390 1
435510 99435510 1001 86380 86390 1
435546 99435546 1001 86380 86390 1
436793 99436793 1001 86380 86390 1
437039 99437039 1001 86380 86390 1
436521 99436521 1001 86380 86390 1
436524 99436524 1001 86380 86390 1
436581 99436581 1001 86380 86390 1
436511 99436511 1001 86380 86390 1
436022 99436022 1001 86380 86390 1
436191 99436191 1001 86380 86390 1
300041 99300041 1001 86380 86390 1
437183 99437183 1001 86380 86390 1
300696 99300696 1001 86380 86390 1
300615 99300615 1001 86380 86390 1
300701 99300701 1001 86380 86390 1
300527 99300527 1001 86380 86390 1
300658 99300658 1001 86380 86390 1
300373 99300373 1001 86380 86390 1
300451 99300451 1001 86380 86390 1
300477 99300477 1001 86380 86390 1
300362 99300362 1001 86380 86390 1
300402 99300402 1001 86380 86390 1
300141 99300141 1001 86380 86390 1
300116 99300116 1001 86380 86390 1
300143 99300143 1001 86380 86390 1
300286 99300286 1001 86380 86390 1
300316 99300316 1001 86380 86390 1
300923 99300923 1001 86380 86390 1
300840 99300840 1001 86380 86390 1
301438 99301438 1001 86380 86390 1
301208 99301208 1001 86380 86390 1
301113 99301113 1001 86380 86390 1
301709 99301709 1001 86380 86390 1
301559 99301559 1001 86380 86390 1
301689 99301689 1001 86380 86390 1
301757 99301757 1001 86380 86390 1
302343 99302343 1001 86380 86390 1
302292 99302292 1001 86380 86390 1
302349 99302349 1001 86380 86390 1
302165 99302165 1001 86380 86390 1
301999 99301999 1001 86380 86390 1
302134 99302134 1001 86380 86390 1
301978 99301978 1001 86380 86390 1
301956 99301956 1001 86380 86390 1
301932 99301932 1001 86380 86390 1
303054 99303054 1001 86380 86390 1
302885 99302885 1001 86380 86390 1
302904 99302904 1001 86380 86390 1
302800 99302800 1001 86380 86390 1
302879 99302879 1001 86380 86390 1
302947 99302947 1001 86380 86390 1
302960 99302960 1001 86380 86390 1
302732 99302732 1001 86380 86390 1
302633 99302633 1001 86380 86390 1
302752 99302752 1001 86380 86390 1
302675 99302675 1001 86380 86390 1
303348 99303348 1001 86380 86390 1
303285 99303285 1001 86380 86390 1
303275 99303275 1001 86380 86390 1
303263 99303263 1001 86380 86390 1
303405 99303405 1001 86380 86390 1
303380 99303380 1001 86380 86390 1
303212 99303212 1001 86380 86390 1
303303 99303303 1001 86380 86390 1
303408 99303408 1001 86380 86390 1
303918 99303918 1001 86380 86390 1
303876 99303876 1001 86380 86390 1
303673 99303673 1001 86380 86390 1
303695 99303695 1001 86380 86390 1
303799 99303799 1001 86380 86390 1
303631 99303631 1001 86380 86390 1
303609 99303609 1001 86380 86390 1
303600 99303600 1001 86380 86390 1
304035 99304035 1001 86380 86390 1
304079 99304079 1001 86380 86390 1
304146 99304146 1001 86380 86390 1
304223 99304223 1001 86380 86390 1
304825 99304825 1001 86380 86390 1
304670 99304670 1001 86380 86390 1
304818 99304818 1001 86380 86390 1
304461 99304461 1001 86380 86390 1
304581 99304581 1001 86380 86390 1
304636 99304636 1001 86380 86390 1
304535 99304535 1001 86380 86390 1
304562 99304562 1001 86380 86390 1
304394 99304394 1001 86380 86390 1
304320 99304320 1001 86380 86390 1
305012 99305012 1001 86380 86390 1
305015 99305015 1001 86380 86390 1
304984 99304984 1001 86380 86390 1
305614 99305614 1001 86380 86390 1
305616 99305616 1001 86380 86390 1
305366 99305366 1001 86380 86390 1
305302 99305302 1001 86380 86390 1
305419 99305419 1001 86380 86390 1
305409 99305409 1001 86380 86390 1
305090 99305090 1001 86380 86390 1
305142 99305142 1001 86380 86390 1
500179 99500179 1001 86380 86390 1
500106 99500106 1001 86380 86390 1
500119 99500119 1001 86380 86390 1
500081 99500081 1001 86380 86390 1
305691 99305691 1001 86380 86390 1
500762 99500762 1001 86380 86390 1
500708 99500708 1001 86380 86390 1
500670 99500670 1001 86380 86390 1
500671 99500671 1001 86380 86390 1
500723 99500723 1001 86380 86390 1
500597 99500597 1001 86380 86390 1
500455 99500455 1001 86380 86390 1
500494 99500494 1001 86380 86390 1
500459 99500459 1001 86380 86390 1
500576 99500576 1001 86380 86390 1
500377 99500377 1001 86380 86390 1
500254 99500254 1001 86380 86390 1
500229 99500229 1001 86380 86390 1
500851 99500851 1001 86380 86390 1
500917 99500917 1001 86380 86390 1
500962 99500962 1001 86380 86390 1
501453 99501453 1001 86380 86390 1
501570 99501570 1001 86380 86390 1
501269 99501269 1001 86380 86390 1
501352 99501352 1001 86380 86390 1
501417 99501417 1001 86380 86390 1
501098 99501098 1001 86380 86390 1
501150 99501150 1001 86380 86390 1
501164 99501164 1001 86380 86390 1
501089 99501089 1001 86380 86390 1
501116 99501116 1001 86380 86390 1
501129 99501129 1001 86380 86390 1
501183 99501183 1001 86380 86390 1
501805 99501805 1001 86380 86390 1
501693 99501693 1001 86380 86390 1
501837 99501837 1001 86380 86390 1
501659 99501659 1001 86380 86390 1
502363 99502363 1001 86380 86390 1
502275 99502275 1001 86380 86390 1
502384 99502384 1001 86380 86390 1
502463 99502463 1001 86380 86390 1
502159 99502159 1001 86380 86390 1
502055 99502055 1001 86380 86390 1
502186 99502186 1001 86380 86390 1
502123 99502123 1001 86380 86390 1
502573 99502573 1001 86380 86390 1
503191 99503191 1001 86380 86390 1
503218 99503218 1001 86380 86390 1
503211 99503211 1001 86380 86390 1
503063 99503063 1001 86380 86390 1
502951 99502951 1001 86380 86390 1
503058 99503058 1001 86380 86390 1
502891 99502891 1001 86380 86390 1
502762 99502762 1001 86380 86390 1
502698 99502698 1001 86380 86390 1
502685 99502685 1001 86380 86390 1
502799 99502799 1001 86380 86390 1
503422 99503422 1001 86380 86390 1
503449 99503449 1001 86380 86390 1
503334 99503334 1001 86380 86390 1
503310 99503310 1001 86380 86390 1
503480 99503480 1001 86380 86390 1
503495 99503495 1001 86380 86390 1
503989 99503989 1001 86380 86390 1
503979 99503979 1001 86380 86390 1
503994 99503994 1001 86380 86390 1
503995 99503995 1001 86380 86390 1
504009 99504009 1001 86380 86390 1
503785 99503785 1001 86380 86390 1
503905 99503905 1001 86380 86390 1
503714 99503714 1001 86380 86390 1
503767 99503767 1001 86380 86390 1
503821 99503821 1001 86380 86390 1
503629 99503629 1001 86380 86390 1
503642 99503642 1001 86380 86390 1
503621 99503621 1001 86380 86390 1
503573 99503573 1001 86380 86390 1
504323 99504323 1001 86380 86390 1
504314 99504314 1001 86380 86390 1
504870 99504870 1001 86380 86390 1
504928 99504928 1001 86380 86390 1
504630 99504630 1001 86380 86390 1
504579 99504579 1001 86380 86390 1
504377 99504377 1001 86380 86390 1
504367 99504367 1001 86380 86390 1
504445 99504445 1001 86380 86390 1
505044 99505044 1001 86380 86390 1
505088 99505088 1001 86380 86390 1
505016 99505016 1001 86380 86390 1
505728 99505728 1001 86380 86390 1
505488 99505488 1001 86380 86390 1
505403 99505403 1001 86380 86390 1
505481 99505481 1001 86380 86390 1
505495 99505495 1001 86380 86390 1
505395 99505395 1001 86380 86390 1
505525 99505525 1001 86380 86390 1
505345 99505345 1001 86380 86390 1
505258 99505258 1001 86380 86390 1
505871 99505871 1001 86380 86390 1
505873 99505873 1001 86380 86390 1
505816 99505816 1001 86380 86390 1
506480 99506480 1001 86380 86390 1
506416 99506416 1001 86380 86390 1
506449 99506449 1001 86380 86390 1
506478 99506478 1001 86380 86390 1
506054 99506054 1001 86380 86390 1
506120 99506120 1001 86380 86390 1
506148 99506148 1001 86380 86390 1
506149 99506149 1001 86380 86390 1
506655 99506655 1001 86380 86390 1
507232 99507232 1001 86380 86390 1
507395 99507395 1001 86380 86390 1
507357 99507357 1001 86380 86390 1
507152 99507152 1001 86380 86390 1
507195 99507195 1001 86380 86390 1
507026 99507026 1001 86380 86390 1
506985 99506985 1001 86380 86390 1
506883 99506883 1001 86380 86390 1
506963 99506963 1001 86380 86390 1
507007 99507007 1001 86380 86390 1
507614 99507614 1001 86380 86390 1
507475 99507475 1001 86380 86390 1
507438 99507438 1001 86380 86390 1
507430 99507430 1001 86380 86390 1
507600 99507600 1001 86380 86390 1
507444 99507444 1001 86380 86390 1
508159 99508159 1001 86380 86390 1
508218 99508218 1001 86380 86390 1
508138 99508138 1001 86380 86390 1
508142 99508142 1001 86380 86390 1
508143 99508143 1001 86380 86390 1
508055 99508055 1001 86380 86390 1
508067 99508067 1001 86380 86390 1
508021 99508021 1001 86380 86390 1
508002 99508002 1001 86380 86390 1
507700 99507700 1001 86380 86390 1
507675 99507675 1001 86380 86390 1
508275 99508275 1001 86380 86390 1
508421 99508421 1001 86380 86390 1
508333 99508333 1001 86380 86390 1
509014 99509014 1001 86380 86390 1
509017 99509017 1001 86380 86390 1
509066 99509066 1001 86380 86390 1
508843 99508843 1001 86380 86390 1
508857 99508857 1001 86380 86390 1
508742 99508742 1001 86380 86390 1
508835 99508835 1001 86380 86390 1
508849 99508849 1001 86380 86390 1
508862 99508862 1001 86380 86390 1
508671 99508671 1001 86380 86390 1
508674 99508674 1001 86380 86390 1
508543 99508543 1001 86380 86390 1
509162 99509162 1001 86380 86390 1
509114 99509114 1001 86380 86390 1
509848 99509848 1001 86380 86390 1
509319 99509319 1001 86380 86390 1
509284 99509284 1001 86380 86390 1
509480 99509480 1001 86380 86390 1
509458 99509458 1001 86380 86390 1
509420 99509420 1001 86380 86390 1
509304 99509304 1001 86380 86390 1
510698 99510698 1001 86380 86390 1
510566 99510566 1001 86380 86390 1
510533 99510533 1001 86380 86390 1
510341 99510341 1001 86380 86390 1
510458 99510458 1001 86380 86390 1
510471 99510471 1001 86380 86390 1
510476 99510476 1001 86380 86390 1
510373 99510373 1001 86380 86390 1
510185 99510185 1001 86380 86390 1
510812 99510812 1001 86380 86390 1
510903 99510903 1001 86380 86390 1
511516 99511516 1001 86380 86390 1
511338 99511338 1001 86380 86390 1
511149 99511149 1001 86380 86390 1
510981 99510981 1001 86380 86390 1
511059 99511059 1001 86380 86390 1
511667 99511667 1001 86380 86390 1
511668 99511668 1001 86380 86390 1
511558 99511558 1001 86380 86390 1
511636 99511636 1001 86380 86390 1
512294 99512294 1001 86380 86390 1
512235 99512235 1001 86380 86390 1
512046 99512046 1001 86380 86390 1
511981 99511981 1001 86380 86390 1
512034 99512034 1001 86380 86390 1
511823 99511823 1001 86380 86390 1
511811 99511811 1001 86380 86390 1
511904 99511904 1001 86380 86390 1
511816 99511816 1001 86380 86390 1
511770 99511770 1001 86380 86390 1
512428 99512428 1001 86380 86390 1
512545 99512545 1001 86380 86390 1
512507 99512507 1001 86380 86390 1
512424 99512424 1001 86380 86390 1
512491 99512491 1001 86380 86390 1
513118 99513118 1001 86380 86390 1
513121 99513121 1001 86380 86390 1
513033 99513033 1001 86380 86390 1
512883 99512883 1001 86380 86390 1
512999 99512999 1001 86380 86390 1
512989 99512989 1001 86380 86390 1
512971 99512971 1001 86380 86390 1
512607 99512607 1001 86380 86390 1
513391 99513391 1001 86380 86390 1
513290 99513290 1001 86380 86390 1
513868 99513868 1001 86380 86390 1
513911 99513911 1001 86380 86390 1
513766 99513766 1001 86380 86390 1
513781 99513781 1001 86380 86390 1
513437 99513437 1001 86380 86390 1
513593 99513593 1001 86380 86390 1
513576 99513576 1001 86380 86390 1
513473 99513473 1001 86380 86390 1
514158 99514158 1001 86380 86390 1
514107 99514107 1001 86380 86390 1
514077 99514077 1001 86380 86390 1
514756 99514756 1001 86380 86390 1
514721 99514721 1001 86380 86390 1
514790 99514790 1001 86380 86390 1
514486 99514486 1001 86380 86390 1
514494 99514494 1001 86380 86390 1
514521 99514521 1001 86380 86390 1
514547 99514547 1001 86380 86390 1
514278 99514278 1001 86380 86390 1
515001 99515001 1001 86380 86390 1
514926 99514926 1001 86380 86390 1
515031 99515031 1001 86380 86390 1
515545 99515545 1001 86380 86390 1
515509 99515509 1001 86380 86390 1
515626 99515626 1001 86380 86390 1
515330 99515330 1001 86380 86390 1
515142 99515142 1001 86380 86390 1
515256 99515256 1001 86380 86390 1
515888 99515888 1001 86380 86390 1
515882 99515882 1001 86380 86390 1
515703 99515703 1001 86380 86390 1
516420 99516420 1001 86380 86390 1
516149 99516149 1001 86380 86390 1
516189 99516189 1001 86380 86390 1
516167 99516167 1001 86380 86390 1
516168 99516168 1001 86380 86390 1
516145 99516145 1001 86380 86390 1
516119 99516119 1001 86380 86390 1
516160 99516160 1001 86380 86390 1
516121 99516121 1001 86380 86390 1
515944 99515944 1001 86380 86390 1
516091 99516091 1001 86380 86390 1
516016 99516016 1001 86380 86390 1
515913 99515913 1001 86380 86390 1
516082 99516082 1001 86380 86390 1
516585 99516585 1001 86380 86390 1
516539 99516539 1001 86380 86390 1
516513 99516513 1001 86380 86390 1
516556 99516556 1001 86380 86390 1
517197 99517197 1001 86380 86390 1
517308 99517308 1001 86380 86390 1
517193 99517193 1001 86380 86390 1
517001 99517001 1001 86380 86390 1
517014 99517014 1001 86380 86390 1
516971 99516971 1001 86380 86390 1
516761 99516761 1001 86380 86390 1
516788 99516788 1001 86380 86390 1
516740 99516740 1001 86380 86390 1
517359 99517359 1001 86380 86390 1
517437 99517437 1001 86380 86390 1
517386 99517386 1001 86380 86390 1
517412 99517412 1001 86380 86390 1
517503 99517503 1001 86380 86390 1
517506 99517506 1001 86380 86390 1
517390 99517390 1001 86380 86390 1
517523 99517523 1001 86380 86390 1
518087 99518087 1001 86380 86390 1
517921 99517921 1001 86380 86390 1
517871 99517871 1001 86380 86390 1
517767 99517767 1001 86380 86390 1
517807 99517807 1001 86380 86390 1
517770 99517770 1001 86380 86390 1
517558 99517558 1001 86380 86390 1
517728 99517728 1001 86380 86390 1
517652 99517652 1001 86380 86390 1
517678 99517678 1001 86380 86390 1
518366 99518366 1001 86380 86390 1
518212 99518212 1001 86380 86390 1
518190 99518190 1001 86380 86390 1
518846 99518846 1001 86380 86390 1
518808 99518808 1001 86380 86390 1
518884 99518884 1001 86380 86390 1
518705 99518705 1001 86380 86390 1
518513 99518513 1001 86380 86390 1
518571 99518571 1001 86380 86390 1
518991 99518991 1001 86380 86390 1
519163 99519163 1001 86380 86390 1
519740 99519740 1001 86380 86390 1
519644 99519644 1001 86380 86390 1
519774 99519774 1001 86380 86390 1
519600 99519600 1001 86380 86390 1
519575 99519575 1001 86380 86390 1
519408 99519408 1001 86380 86390 1
519450 99519450 1001 86380 86390 1
519516 99519516 1001 86380 86390 1
519299 99519299 1001 86380 86390 1
519288 99519288 1001 86380 86390 1
519395 99519395 1001 86380 86390 1
519370 99519370 1001 86380 86390 1
519282 99519282 1001 86380 86390 1
519360 99519360 1001 86380 86390 1
519270 99519270 1001 86380 86390 1
519610 99519610 1001 86380 86390 1
519983 99519983 1001 86380 86390 1
519870 99519870 1001 86380 86390 1
519974 99519974 1001 86380 86390 1
519950 99519950 1001 86380 86390 1
520639 99520639 1001 86380 86390 1
520540 99520540 1001 86380 86390 1
520569 99520569 1001 86380 86390 1
520623 99520623 1001 86380 86390 1
520627 99520627 1001 86380 86390 1
520331 99520331 1001 86380 86390 1
520423 99520423 1001 86380 86390 1
520334 99520334 1001 86380 86390 1
520296 99520296 1001 86380 86390 1
520402 99520402 1001 86380 86390 1
520420 99520420 1001 86380 86390 1
520304 99520304 1001 86380 86390 1
520027 99520027 1001 86380 86390 1
520041 99520041 1001 86380 86390 1
520744 99520744 1001 86380 86390 1
520734 99520734 1001 86380 86390 1
520775 99520775 1001 86380 86390 1
520751 99520751 1001 86380 86390 1
520816 99520816 1001 86380 86390 1
521263 99521263 1001 86380 86390 1
521264 99521264 1001 86380 86390 1
521280 99521280 1001 86380 86390 1
521281 99521281 1001 86380 86390 1
521085 99521085 1001 86380 86390 1
521178 99521178 1001 86380 86390 1
521231 99521231 1001 86380 86390 1
520939 99520939 1001 86380 86390 1
520991 99520991 1001 86380 86390 1
520903 99520903 1001 86380 86390 1
520909 99520909 1001 86380 86390 1
520870 99520870 1001 86380 86390 1
521544 99521544 1001 86380 86390 1
521559 99521559 1001 86380 86390 1
521509 99521509 1001 86380 86390 1
521512 99521512 1001 86380 86390 1
522117 99522117 1001 86380 86390 1
522107 99522107 1001 86380 86390 1
522278 99522278 1001 86380 86390 1
522285 99522285 1001 86380 86390 1
521907 99521907 1001 86380 86390 1
521973 99521973 1001 86380 86390 1
521884 99521884 1001 86380 86390 1
522008 99522008 1001 86380 86390 1
521867 99521867 1001 86380 86390 1
521740 99521740 1001 86380 86390 1
521680 99521680 1001 86380 86390 1
522419 99522419 1001 86380 86390 1
522332 99522332 1001 86380 86390 1
522414 99522414 1001 86380 86390 1
522390 99522390 1001 86380 86390 1
522404 99522404 1001 86380 86390 1
522964 99522964 1001 86380 86390 1
522928 99522928 1001 86380 86390 1
523008 99523008 1001 86380 86390 1
523028 99523028 1001 86380 86390 1
522762 99522762 1001 86380 86390 1
522821 99522821 1001 86380 86390 1
522653 99522653 1001 86380 86390 1
522590 99522590 1001 86380 86390 1
522642 99522642 1001 86380 86390 1
523288 99523288 1001 86380 86390 1
523277 99523277 1001 86380 86390 1
523309 99523309 1001 86380 86390 1
523749 99523749 1001 86380 86390 1
523761 99523761 1001 86380 86390 1
523701 99523701 1001 86380 86390 1
523605 99523605 1001 86380 86390 1
523364 99523364 1001 86380 86390 1
523449 99523449 1001 86380 86390 1
523489 99523489 1001 86380 86390 1
524028 99524028 1001 86380 86390 1
524132 99524132 1001 86380 86390 1
524620 99524620 1001 86380 86390 1
524583 99524583 1001 86380 86390 1
524713 99524713 1001 86380 86390 1
524679 99524679 1001 86380 86390 1
524371 99524371 1001 86380 86390 1
524555 99524555 1001 86380 86390 1
524402 99524402 1001 86380 86390 1
524224 99524224 1001 86380 86390 1
524354 99524354 1001 86380 86390 1
524900 99524900 1001 86380 86390 1
524876 99524876 1001 86380 86390 1
524801 99524801 1001 86380 86390 1
525430 99525430 1001 86380 86390 1
525443 99525443 1001 86380 86390 1
525562 99525562 1001 86380 86390 1
525514 99525514 1001 86380 86390 1
525478 99525478 1001 86380 86390 1
525441 99525441 1001 86380 86390 1
525332 99525332 1001 86380 86390 1
525287 99525287 1001 86380 86390 1
525029 99525029 1001 86380 86390 1
525687 99525687 1001 86380 86390 1
525752 99525752 1001 86380 86390 1
525703 99525703 1001 86380 86390 1
525734 99525734 1001 86380 86390 1
525657 99525657 1001 86380 86390 1
526385 99526385 1001 86380 86390 1
526283 99526283 1001 86380 86390 1
526273 99526273 1001 86380 86390 1
526300 99526300 1001 86380 86390 1
526225 99526225 1001 86380 86390 1
526205 99526205 1001 86380 86390 1
526082 99526082 1001 86380 86390 1
526044 99526044 1001 86380 86390 1
525871 99525871 1001 86380 86390 1
525877 99525877 1001 86380 86390 1
526462 99526462 1001 86380 86390 1
526464 99526464 1001 86380 86390 1
526611 99526611 1001 86380 86390 1
526431 99526431 1001 86380 86390 1
526471 99526471 1001 86380 86390 1
527107 99527107 1001 86380 86390 1
527191 99527191 1001 86380 86390 1
527166 99527166 1001 86380 86390 1
527142 99527142 1001 86380 86390 1
527065 99527065 1001 86380 86390 1
527241 99527241 1001 86380 86390 1
527106 99527106 1001 86380 86390 1
526953 99526953 1001 86380 86390 1
526916 99526916 1001 86380 86390 1
526852 99526852 1001 86380 86390 1
526937 99526937 1001 86380 86390 1
526669 99526669 1001 86380 86390 1
526747 99526747 1001 86380 86390 1
526643 99526643 1001 86380 86390 1
527404 99527404 1001 86380 86390 1
527328 99527328 1001 86380 86390 1
527332 99527332 1001 86380 86390 1
527896 99527896 1001 86380 86390 1
528049 99528049 1001 86380 86390 1
528053 99528053 1001 86380 86390 1
527992 99527992 1001 86380 86390 1
527956 99527956 1001 86380 86390 1
527932 99527932 1001 86380 86390 1
527701 99527701 1001 86380 86390 1
527782 99527782 1001 86380 86390 1
527848 99527848 1001 86380 86390 1
527668 99527668 1001 86380 86390 1
527772 99527772 1001 86380 86390 1
527752 99527752 1001 86380 86390 1
527495 99527495 1001 86380 86390 1
527630 99527630 1001 86380 86390 1
527531 99527531 1001 86380 86390 1
528175 99528175 1001 86380 86390 1
528792 99528792 1001 86380 86390 1
528704 99528704 1001 86380 86390 1
528795 99528795 1001 86380 86390 1
528676 99528676 1001 86380 86390 1
528454 99528454 1001 86380 86390 1
528292 99528292 1001 86380 86390 1
528927 99528927 1001 86380 86390 1
529083 99529083 1001 86380 86390 1
528904 99528904 1001 86380 86390 1
529023 99529023 1001 86380 86390 1
528946 99528946 1001 86380 86390 1
529381 99529381 1001 86380 86390 1
529357 99529357 1001 86380 86390 1
529238 99529238 1001 86380 86390 1
529267 99529267 1001 86380 86390 1
529144 99529144 1001 86380 86390 1
529854 99529854 1001 86380 86390 1
529855 99529855 1001 86380 86390 1
529849 99529849 1001 86380 86390 1
529878 99529878 1001 86380 86390 1
530446 99530446 1001 86380 86390 1
530089 99530089 1001 86380 86390 1
530044 99530044 1001 86380 86390 1
529954 99529954 1001 86380 86390 1
530750 99530750 1001 86380 86390 1
530653 99530653 1001 86380 86390 1
531241 99531241 1001 86380 86390 1
531220 99531220 1001 86380 86390 1
531234 99531234 1001 86380 86390 1
531211 99531211 1001 86380 86390 1
531020 99531020 1001 86380 86390 1
531074 99531074 1001 86380 86390 1
531080 99531080 1001 86380 86390 1
530813 99530813 1001 86380 86390 1
530955 99530955 1001 86380 86390 1
530829 99530829 1001 86380 86390 1
530959 99530959 1001 86380 86390 1
530937 99530937 1001 86380 86390 1
531549 99531549 1001 86380 86390 1
531569 99531569 1001 86380 86390 1
532028 99532028 1001 86380 86390 1
532055 99532055 1001 86380 86390 1
531922 99531922 1001 86380 86390 1
531807 99531807 1001 86380 86390 1
531927 99531927 1001 86380 86390 1
531970 99531970 1001 86380 86390 1
531906 99531906 1001 86380 86390 1
531668 99531668 1001 86380 86390 1
531735 99531735 1001 86380 86390 1
532324 99532324 1001 86380 86390 1
532316 99532316 1001 86380 86390 1
532955 99532955 1001 86380 86390 1
532866 99532866 1001 86380 86390 1
532867 99532867 1001 86380 86390 1
532986 99532986 1001 86380 86390 1
532991 99532991 1001 86380 86390 1
532768 99532768 1001 86380 86390 1
532733 99532733 1001 86380 86390 1
532695 99532695 1001 86380 86390 1
532773 99532773 1001 86380 86390 1
532597 99532597 1001 86380 86390 1
532601 99532601 1001 86380 86390 1
533072 99533072 1001 86380 86390 1
533178 99533178 1001 86380 86390 1
533157 99533157 1001 86380 86390 1
533756 99533756 1001 86380 86390 1
533769 99533769 1001 86380 86390 1
533719 99533719 1001 86380 86390 1
533787 99533787 1001 86380 86390 1
533813 99533813 1001 86380 86390 1
533671 99533671 1001 86380 86390 1
533843 99533843 1001 86380 86390 1
533518 99533518 1001 86380 86390 1
533600 99533600 1001 86380 86390 1
533306 99533306 1001 86380 86390 1
533398 99533398 1001 86380 86390 1
533365 99533365 1001 86380 86390 1
533301 99533301 1001 86380 86390 1
533901 99533901 1001 86380 86390 1
534524 99534524 1001 86380 86390 1
534349 99534349 1001 86380 86390 1
534468 99534468 1001 86380 86390 1
534316 99534316 1001 86380 86390 1
534432 99534432 1001 86380 86390 1
534387 99534387 1001 86380 86390 1
534400 99534400 1001 86380 86390 1
534115 99534115 1001 86380 86390 1
534195 99534195 1001 86380 86390 1
534772 99534772 1001 86380 86390 1
534850 99534850 1001 86380 86390 1
534789 99534789 1001 86380 86390 1
535460 99535460 1001 86380 86390 1
535430 99535430 1001 86380 86390 1
535153 99535153 1001 86380 86390 1
535258 99535258 1001 86380 86390 1
535261 99535261 1001 86380 86390 1
535212 99535212 1001 86380 86390 1
535033 99535033 1001 86380 86390 1
535036 99535036 1001 86380 86390 1
535602 99535602 1001 86380 86390 1
535513 99535513 1001 86380 86390 1
535580 99535580 1001 86380 86390 1
536304 99536304 1001 86380 86390 1
536199 99536199 1001 86380 86390 1
536214 99536214 1001 86380 86390 1
536244 99536244 1001 86380 86390 1
536296 99536296 1001 86380 86390 1
536180 99536180 1001 86380 86390 1
536017 99536017 1001 86380 86390 1
535941 99535941 1001 86380 86390 1
535942 99535942 1001 86380 86390 1
536074 99536074 1001 86380 86390 1
535906 99535906 1001 86380 86390 1
536426 99536426 1001 86380 86390 1
536482 99536482 1001 86380 86390 1
537042 99537042 1001 86380 86390 1
536967 99536967 1001 86380 86390 1
536857 99536857 1001 86380 86390 1
536935 99536935 1001 86380 86390 1
536581 99536581 1001 86380 86390 1
536958 99536958 1001 86380 86390 1
537319 99537319 1001 86380 86390 1
537346 99537346 1001 86380 86390 1
537168 99537168 1001 86380 86390 1
537951 99537951 1001 86380 86390 1
537799 99537799 1001 86380 86390 1
537852 99537852 1001 86380 86390 1
537866 99537866 1001 86380 86390 1
537984 99537984 1001 86380 86390 1
537911 99537911 1001 86380 86390 1
537623 99537623 1001 86380 86390 1
537624 99537624 1001 86380 86390 1
537993 99537993 1001 86380 86390 1
538184 99538184 1001 86380 86390 1
538173 99538173 1001 86380 86390 1
538686 99538686 1001 86380 86390 1
538629 99538629 1001 86380 86390 1
538559 99538559 1001 86380 86390 1
538444 99538444 1001 86380 86390 1
538448 99538448 1001 86380 86390 1
538336 99538336 1001 86380 86390 1
538367 99538367 1001 86380 86390 1
538316 99538316 1001 86380 86390 1
538333 99538333 1001 86380 86390 1
538942 99538942 1001 86380 86390 1
538996 99538996 1001 86380 86390 1
539010 99539010 1001 86380 86390 1
538846 99538846 1001 86380 86390 1
538873 99538873 1001 86380 86390 1
539595 99539595 1001 86380 86390 1
539482 99539482 1001 86380 86390 1
539330 99539330 1001 86380 86390 1
539215 99539215 1001 86380 86390 1
539129 99539129 1001 86380 86390 1
539207 99539207 1001 86380 86390 1
539104 99539104 1001 86380 86390 1
539196 99539196 1001 86380 86390 1
539729 99539729 1001 86380 86390 1
539812 99539812 1001 86380 86390 1
539645 99539645 1001 86380 86390 1
539738 99539738 1001 86380 86390 1
539765 99539765 1001 86380 86390 1
540158 99540158 1001 86380 86390 1
540016 99540016 1001 86380 86390 1
539894 99539894 1001 86380 86390 1
540529 99540529 1001 86380 86390 1
540647 99540647 1001 86380 86390 1
540609 99540609 1001 86380 86390 1
540635 99540635 1001 86380 86390 1
541128 99541128 1001 86380 86390 1
541219 99541219 1001 86380 86390 1
541093 99541093 1001 86380 86390 1
541223 99541223 1001 86380 86390 1
541236 99541236 1001 86380 86390 1
541080 99541080 1001 86380 86390 1
540809 99540809 1001 86380 86390 1
541427 99541427 1001 86380 86390 1
541297 99541297 1001 86380 86390 1
541310 99541310 1001 86380 86390 1
541327 99541327 1001 86380 86390 1
541354 99541354 1001 86380 86390 1
541315 99541315 1001 86380 86390 1
542068 99542068 1001 86380 86390 1
542026 99542026 1001 86380 86390 1
541926 99541926 1001 86380 86390 1
541863 99541863 1001 86380 86390 1
541708 99541708 1001 86380 86390 1
541781 99541781 1001 86380 86390 1
541846 99541846 1001 86380 86390 1
541540 99541540 1001 86380 86390 1
541687 99541687 1001 86380 86390 1
541559 99541559 1001 86380 86390 1
541662 99541662 1001 86380 86390 1
542129 99542129 1001 86380 86390 1
542212 99542212 1001 86380 86390 1
542264 99542264 1001 86380 86390 1
542228 99542228 1001 86380 86390 1
542855 99542855 1001 86380 86390 1
542745 99542745 1001 86380 86390 1
542784 99542784 1001 86380 86390 1
542573 99542573 1001 86380 86390 1
542678 99542678 1001 86380 86390 1
542594 99542594 1001 86380 86390 1
542699 99542699 1001 86380 86390 1
542622 99542622 1001 86380 86390 1
542418 99542418 1001 86380 86390 1
542419 99542419 1001 86380 86390 1
542439 99542439 1001 86380 86390 1
542973 99542973 1001 86380 86390 1
543647 99543647 1001 86380 86390 1
543714 99543714 1001 86380 86390 1
543702 99543702 1001 86380 86390 1
543719 99543719 1001 86380 86390 1
543480 99543480 1001 86380 86390 1
543433 99543433 1001 86380 86390 1
543348 99543348 1001 86380 86390 1
543336 99543336 1001 86380 86390 1
543338 99543338 1001 86380 86390 1
543183 99543183 1001 86380 86390 1
543184 99543184 1001 86380 86390 1
543213 99543213 1001 86380 86390 1
543914 99543914 1001 86380 86390 1
543825 99543825 1001 86380 86390 1
543920 99543920 1001 86380 86390 1
543805 99543805 1001 86380 86390 1
543948 99543948 1001 86380 86390 1
543974 99543974 1001 86380 86390 1
543923 99543923 1001 86380 86390 1
544525 99544525 1001 86380 86390 1
544479 99544479 1001 86380 86390 1
544327 99544327 1001 86380 86390 1
544384 99544384 1001 86380 86390 1
544189 99544189 1001 86380 86390 1
544220 99544220 1001 86380 86390 1
544221 99544221 1001 86380 86390 1
544287 99544287 1001 86380 86390 1
544160 99544160 1001 86380 86390 1
544075 99544075 1001 86380 86390 1
544154 99544154 1001 86380 86390 1
544014 99544014 1001 86380 86390 1
544725 99544725 1001 86380 86390 1
544599 99544599 1001 86380 86390 1
544653 99544653 1001 86380 86390 1
544666 99544666 1001 86380 86390 1
515038 628 1001 48560 48860 1
526242 893 1002 60183 70984 1
400016 99400016 1001 86380 86390 1
400001 99400001 1001 86380 86390 1
400022 99400022 1001 86380 86390 1
400182 99400182 1001 86380 86390 1
400415 99400415 1001 86380 86390 1
400637 99400637 1001 86380 86390 1
400648 99400648 1001 86380 86390 1
400811 99400811 1001 86380 86390 1
400907 99400907 1001 86380 86390 1
400859 99400859 1001 86380 86390 1
401000 99401000 1001 86380 86390 1
401089 99401089 1001 86380 86390 1
401254 99401254 1001 86380 86390 1
401183 99401183 1001 86380 86390 1
401223 99401223 1001 86380 86390 1
401306 99401306 1001 86380 86390 1
401407 99401407 1001 86380 86390 1
401699 99401699 1001 86380 86390 1
401782 99401782 1001 86380 86390 1
401818 99401818 1001 86380 86390 1
401839 99401839 1001 86380 86390 1
401890 99401890 1001 86380 86390 1
402058 99402058 1001 86380 86390 1
402043 99402043 1001 86380 86390 1
402112 99402112 1001 86380 86390 1
402134 99402134 1001 86380 86390 1
402334 99402334 1001 86380 86390 1
402524 99402524 1001 86380 86390 1
402569 99402569 1001 86380 86390 1
402721 99402721 1001 86380 86390 1
402752 99402752 1001 86380 86390 1
402886 99402886 1001 86380 86390 1
402940 99402940 1001 86380 86390 1
402941 99402941 1001 86380 86390 1
403035 99403035 1001 86380 86390 1
403496 99403496 1001 86380 86390 1
403622 99403622 1001 86380 86390 1
403909 99403909 1001 86380 86390 1
403940 99403940 1001 86380 86390 1
404238 99404238 1001 86380 86390 1
404265 99404265 1001 86380 86390 1
404345 99404345 1001 86380 86390 1
404640 99404640 1001 86380 86390 1
404670 99404670 1001 86380 86390 1
404701 99404701 1001 86380 86390 1
404728 99404728 1001 86380 86390 1
404735 99404735 1001 86380 86390 1
405374 99405374 1001 86380 86390 1
405559 99405559 1001 86380 86390 1
405750 99405750 1001 86380 86390 1
405789 99405789 1001 86380 86390 1
405832 99405832 1001 86380 86390 1
406005 99406005 1001 86380 86390 1
406331 99406331 1001 86380 86390 1
406548 99406548 1001 86380 86390 1
406622 99406622 1001 86380 86390 1
406664 99406664 1001 86380 86390 1
407320 99407320 1001 86380 86390 1
407410 99407410 1001 86380 86390 1
407383 99407383 1001 86380 86390 1
407590 99407590 1001 86380 86390 1
407629 99407629 1001 86380 86390 1
407703 99407703 1001 86380 86390 1
408054 99408054 1001 86380 86390 1
408100 99408100 1001 86380 86390 1
408245 99408245 1001 86380 86390 1
408356 99408356 1001 86380 86390 1
408755 99408755 1001 86380 86390 1
409299 99409299 1001 86380 86390 1
409472 99409472 1001 86380 86390 1
409437 99409437 1001 86380 86390 1
409627 99409627 1001 86380 86390 1
409746 99409746 1001 86380 86390 1
409834 99409834 1001 86380 86390 1
409950 99409950 1001 86380 86390 1
409974 99409974 1001 86380 86390 1
410106 99410106 1001 86380 86390 1
410228 99410228 1001 86380 86390 1
410239 99410239 1001 86380 86390 1
410265 99410265 1001 86380 86390 1
410342 99410342 1001 86380 86390 1
410360 99410360 1001 86380 86390 1
410452 99410452 1001 86380 86390 1
410507 99410507 1001 86380 86390 1
410687 99410687 1001 86380 86390 1
410733 99410733 1001 86380 86390 1
410902 99410902 1001 86380 86390 1
411078 99411078 1001 86380 86390 1
411144 99411144 1001 86380 86390 1
411232 99411232 1001 86380 86390 1
411304 99411304 1001 86380 86390 1
411566 99411566 1001 86380 86390 1
411796 99411796 1001 86380 86390 1
411939 99411939 1001 86380 86390 1
411934 99411934 1001 86380 86390 1
412100 99412100 1001 86380 86390 1
412104 99412104 1001 86380 86390 1
412291 99412291 1001 86380 86390 1
412327 99412327 1001 86380 86390 1
412436 99412436 1001 86380 86390 1
413337 99413337 1001 86380 86390 1
413385 99413385 1001 86380 86390 1
413225 99413225 1001 86380 86390 1
412613 99412613 1001 86380 86390 1
412806 99412806 1001 86380 86390 1
412855 99412855 1001 86380 86390 1
412730 99412730 1001 86380 86390 1
412788 99412788 1001 86380 86390 1
412573 99412573 1001 86380 86390 1
413982 99413982 1001 86380 86390 1
415057 99415057 1001 86380 86390 1
415096 99415096 1001 86380 86390 1
415249 99415249 1001 86380 86390 1
415259 99415259 1001 86380 86390 1
415176 99415176 1001 86380 86390 1
414805 99414805 1001 86380 86390 1
414371 99414371 1001 86380 86390 1
414155 99414155 1001 86380 86390 1
415659 99415659 1001 86380 86390 1
415490 99415490 1001 86380 86390 1
415469 99415469 1001 86380 86390 1
416932 99416932 1001 86380 86390 1
416613 99416613 1001 86380 86390 1
416397 99416397 1001 86380 86390 1
416370 99416370 1001 86380 86390 1
416498 99416498 1001 86380 86390 1
415984 99415984 1001 86380 86390 1
416034 99416034 1001 86380 86390 1
416121 99416121 1001 86380 86390 1
416040 99416040 1001 86380 86390 1
416126 99416126 1001 86380 86390 1
415800 99415800 1001 86380 86390 1
417400 99417400 1001 86380 86390 1
417360 99417360 1001 86380 86390 1
417321 99417321 1001 86380 86390 1
417012 99417012 1001 86380 86390 1
417040 99417040 1001 86380 86390 1
417410 99417410 1001 86380 86390 1
417597 99417597 1001 86380 86390 1
418713 99418713 1001 86380 86390 1
418542 99418542 1001 86380 86390 1
418448 99418448 1001 86380 86390 1
418154 99418154 1001 86380 86390 1
418055 99418055 1001 86380 86390 1
417663 99417663 1001 86380 86390 1
417689 99417689 1001 86380 86390 1
417630 99417630 1001 86380 86390 1
419075 99419075 1001 86380 86390 1
419079 99419079 1001 86380 86390 1
418870 99418870 1001 86380 86390 1
420152 99420152 1001 86380 86390 1
420311 99420311 1001 86380 86390 1
420198 99420198 1001 86380 86390 1
420371 99420371 1001 86380 86390 1
419967 99419967 1001 86380 86390 1
419792 99419792 1001 86380 86390 1
419981 99419981 1001 86380 86390 1
419592 99419592 1001 86380 86390 1
419354 99419354 1001 86380 86390 1
419392 99419392 1001 86380 86390 1
419555 99419555 1001 86380 86390 1
419368 99419368 1001 86380 86390 1
419259 99419259 1001 86380 86390 1
420674 99420674 1001 86380 86390 1
420806 99420806 1001 86380 86390 1
420542 99420542 1001 86380 86390 1
420601 99420601 1001 86380 86390 1
422012 99422012 1001 86380 86390 1
421880 99421880 1001 86380 86390 1
421792 99421792 1001 86380 86390 1
421431 99421431 1001 86380 86390 1
421273 99421273 1001 86380 86390 1
421352 99421352 1001 86380 86390 1
421322 99421322 1001 86380 86390 1
421277 99421277 1001 86380 86390 1
421334 99421334 1001 86380 86390 1
421532 99421532 1001 86380 86390 1
420940 99420940 1001 86380 86390 1
421012 99421012 1001 86380 86390 1
420847 99420847 1001 86380 86390 1
421007 99421007 1001 86380 86390 1
422387 99422387 1001 86380 86390 1
422464 99422464 1001 86380 86390 1
422390 99422390 1001 86380 86390 1
422377 99422377 1001 86380 86390 1
423677 99423677 1001 86380 86390 1
423632 99423632 1001 86380 86390 1
423733 99423733 1001 86380 86390 1
422943 99422943 1001 86380 86390 1
423198 99423198 1001 86380 86390 1
422989 99422989 1001 86380 86390 1
422969 99422969 1001 86380 86390 1
422994 99422994 1001 86380 86390 1
423213 99423213 1001 86380 86390 1
422691 99422691 1001 86380 86390 1
424151 99424151 1001 86380 86390 1
423998 99423998 1001 86380 86390 1
424145 99424145 1001 86380 86390 1
425302 99425302 1001 86380 86390 1
425147 99425147 1001 86380 86390 1
424919 99424919 1001 86380 86390 1
424637 99424637 1001 86380 86390 1
425002 99425002 1001 86380 86390 1
424663 99424663 1001 86380 86390 1
424186 99424186 1001 86380 86390 1
425640 99425640 1001 86380 86390 1
425727 99425727 1001 86380 86390 1
426973 99426973 1001 86380 86390 1
427047 99427047 1001 86380 86390 1
426970 99426970 1001 86380 86390 1
426376 99426376 1001 86380 86390 1
426457 99426457 1001 86380 86390 1
426150 99426150 1001 86380 86390 1
426274 99426274 1001 86380 86390 1
425841 99425841 1001 86380 86390 1
426231 99426231 1001 86380 86390 1
426056 99426056 1001 86380 86390 1
426209 99426209 1001 86380 86390 1
425978 99425978 1001 86380 86390 1
427433 99427433 1001 86380 86390 1
427190 99427190 1001 86380 86390 1
427481 99427481 1001 86380 86390 1
428540 99428540 1001 86380 86390 1
428519 99428519 1001 86380 86390 1
428426 99428426 1001 86380 86390 1
428592 99428592 1001 86380 86390 1
428663 99428663 1001 86380 86390 1
427941 99427941 1001 86380 86390 1
429149 99429149 1001 86380 86390 1
428907 99428907 1001 86380 86390 1
428844 99428844 1001 86380 86390 1
428827 99428827 1001 86380 86390 1
428791 99428791 1001 86380 86390 1
430195 99430195 1001 86380 86390 1
430340 99430340 1001 86380 86390 1
430182 99430182 1001 86380 86390 1
430089 99430089 1001 86380 86390 1
429571 99429571 1001 86380 86390 1
429839 99429839 1001 86380 86390 1
429869 99429869 1001 86380 86390 1
429248 99429248 1001 86380 86390 1
430549 99430549 1001 86380 86390 1
430711 99430711 1001 86380 86390 1
430593 99430593 1001 86380 86390 1
430720 99430720 1001 86380 86390 1
430788 99430788 1001 86380 86390 1
431691 99431691 1001 86380 86390 1
431940 99431940 1001 86380 86390 1
431713 99431713 1001 86380 86390 1
431675 99431675 1001 86380 86390 1
431999 99431999 1001 86380 86390 1
431687 99431687 1001 86380 86390 1
431445 99431445 1001 86380 86390 1
431519 99431519 1001 86380 86390 1
431066 99431066 1001 86380 86390 1
430832 99430832 1001 86380 86390 1
430904 99430904 1001 86380 86390 1
431048 99431048 1001 86380 86390 1
431234 99431234 1001 86380 86390 1
432462 99432462 1001 86380 86390 1
432160 99432160 1001 86380 86390 1
432228 99432228 1001 86380 86390 1
432419 99432419 1001 86380 86390 1
432166 99432166 1001 86380 86390 1
432115 99432115 1001 86380 86390 1
433684 99433684 1001 86380 86390 1
433352 99433352 1001 86380 86390 1
433571 99433571 1001 86380 86390 1
433292 99433292 1001 86380 86390 1
432875 99432875 1001 86380 86390 1
432652 99432652 1001 86380 86390 1
432612 99432612 1001 86380 86390 1
432574 99432574 1001 86380 86390 1
432874 99432874 1001 86380 86390 1
434037 99434037 1001 86380 86390 1
433831 99433831 1001 86380 86390 1
433733 99433733 1001 86380 86390 1
435054 99435054 1001 86380 86390 1
435153 99435153 1001 86380 86390 1
434958 99434958 1001 86380 86390 1
434891 99434891 1001 86380 86390 1
434260 99434260 1001 86380 86390 1
434377 99434377 1001 86380 86390 1
434235 99434235 1001 86380 86390 1
434196 99434196 1001 86380 86390 1
435594 99435594 1001 86380 86390 1
435545 99435545 1001 86380 86390 1
435741 99435741 1001 86380 86390 1
435839 99435839 1001 86380 86390 1
435446 99435446 1001 86380 86390 1
436916 99436916 1001 86380 86390 1
436833 99436833 1001 86380 86390 1
436931 99436931 1001 86380 86390 1
437117 99437117 1001 86380 86390 1
436544 99436544 1001 86380 86390 1
436731 99436731 1001 86380 86390 1
436371 99436371 1001 86380 86390 1
436413 99436413 1001 86380 86390 1
436238 99436238 1001 86380 86390 1
435989 99435989 1001 86380 86390 1
436110 99436110 1001 86380 86390 1
437194 99437194 1001 86380 86390 1
300073 99300073 1001 86380 86390 1
437328 99437328 1001 86380 86390 1
437308 99437308 1001 86380 86390 1
300077 99300077 1001 86380 86390 1
437309 99437309 1001 86380 86390 1
300686 99300686 1001 86380 86390 1
300371 99300371 1001 86380 86390 1
300349 99300349 1001 86380 86390 1
300491 99300491 1001 86380 86390 1
300403 99300403 1001 86380 86390 1
300216 99300216 1001 86380 86390 1
300142 99300142 1001 86380 86390 1
300207 99300207 1001 86380 86390 1
300130 99300130 1001 86380 86390 1
301418 99301418 1001 86380 86390 1
301436 99301436 1001 86380 86390 1
301219 99301219 1001 86380 86390 1
301326 99301326 1001 86380 86390 1
301250 99301250 1001 86380 86390 1
301179 99301179 1001 86380 86390 1
301056 99301056 1001 86380 86390 1
301682 99301682 1001 86380 86390 1
302190 99302190 1001 86380 86390 1
302242 99302242 1001 86380 86390 1
302193 99302193 1001 86380 86390 1
302370 99302370 1001 86380 86390 1
301811 99301811 1001 86380 86390 1
302419 99302419 1001 86380 86390 1
303029 99303029 1001 86380 86390 1
303110 99303110 1001 86380 86390 1
303072 99303072 1001 86380 86390 1
303165 99303165 1001 86380 86390 1
302861 99302861 1001 86380 86390 1
302682 99302682 1001 86380 86390 1
302765 99302765 1001 86380 86390 1
302766 99302766 1001 86380 86390 1
303411 99303411 1001 86380 86390 1
303260 99303260 1001 86380 86390 1
303286 99303286 1001 86380 86390 1
303355 99303355 1001 86380 86390 1
303255 99303255 1001 86380 86390 1
303906 99303906 1001 86380 86390 1
304012 99304012 1001 86380 86390 1
303801 99303801 1001 86380 86390 1
303752 99303752 1001 86380 86390 1
303714 99303714 1001 86380 86390 1
303735 99303735 1001 86380 86390 1
303583 99303583 1001 86380 86390 1
303429 99303429 1001 86380 86390 1
303559 99303559 1001 86380 86390 1
303538 99303538 1001 86380 86390 1
303463 99303463 1001 86380 86390 1
304059 99304059 1001 86380 86390 1
304169 99304169 1001 86380 86390 1
304782 99304782 1001 86380 86390 1
304692 99304692 1001 86380 86390 1
304682 99304682 1001 86380 86390 1
304803 99304803 1001 86380 86390 1
304805 99304805 1001 86380 86390 1
304615 99304615 1001 86380 86390 1
304617 99304617 1001 86380 86390 1
304475 99304475 1001 86380 86390 1
304607 99304607 1001 86380 86390 1
304613 99304613 1001 86380 86390 1
304349 99304349 1001 86380 86390 1
304943 99304943 1001 86380 86390 1
305048 99305048 1001 86380 86390 1
304972 99304972 1001 86380 86390 1
305684 99305684 1001 86380 86390 1
305578 99305578 1001 86380 86390 1
305515 99305515 1001 86380 86390 1
305554 99305554 1001 86380 86390 1
305582 99305582 1001 86380 86390 1
305406 99305406 1001 86380 86390 1
305371 99305371 1001 86380 86390 1
305398 99305398 1001 86380 86390 1
305322 99305322 1001 86380 86390 1
305412 99305412 1001 86380 86390 1
305439 99305439 1001 86380 86390 1
305092 99305092 1001 86380 86390 1
305070 99305070 1001 86380 86390 1
305202 99305202 1001 86380 86390 1
305228 99305228 1001 86380 86390 1
305180 99305180 1001 86380 86390 1
500011 99500011 1001 86380 86390 1
500055 99500055 1001 86380 86390 1
500146 99500146 1001 86380 86390 1
500087 99500087 1001 86380 86390 1
500659 99500659 1001 86380 86390 1
500715 99500715 1001 86380 86390 1
500770 99500770 1001 86380 86390 1
500465 99500465 1001 86380 86390 1
500556 99500556 1001 86380 86390 1
500507 99500507 1001 86380 86390 1
500512 99500512 1001 86380 86390 1
500363 99500363 1001 86380 86390 1
500308 99500308 1001 86380 86390 1
500948 99500948 1001 86380 86390 1
500900 99500900 1001 86380 86390 1
501639 99501639 1001 86380 86390 1
501503 99501503 1001 86380 86390 1
501615 99501615 1001 86380 86390 1
501293 99501293 1001 86380 86390 1
501385 99501385 1001 86380 86390 1
501425 99501425 1001 86380 86390 1
501258 99501258 1001 86380 86390 1
501273 99501273 1001 86380 86390 1
501341 99501341 1001 86380 86390 1
501072 99501072 1001 86380 86390 1
501099 99501099 1001 86380 86390 1
501203 99501203 1001 86380 86390 1
501225 99501225 1001 86380 86390 1
501768 99501768 1001 86380 86390 1
501719 99501719 1001 86380 86390 1
501735 99501735 1001 86380 86390 1
502341 99502341 1001 86380 86390 1
502307 99502307 1001 86380 86390 1
502310 99502310 1001 86380 86390 1
502081 99502081 1001 86380 86390 1
502045 99502045 1001 86380 86390 1
502036 99502036 1001 86380 86390 1
502592 99502592 1001 86380 86390 1
502506 99502506 1001 86380 86390 1
503255 99503255 1001 86380 86390 1
503066 99503066 1001 86380 86390 1
503016 99503016 1001 86380 86390 1
502868 99502868 1001 86380 86390 1
502792 99502792 1001 86380 86390 1
502694 99502694 1001 86380 86390 1
503329 99503329 1001 86380 86390 1
503342 99503342 1001 86380 86390 1
503477 99503477 1001 86380 86390 1
503439 99503439 1001 86380 86390 1
503324 99503324 1001 86380 86390 1
503468 99503468 1001 86380 86390 1
503930 99503930 1001 86380 86390 1
504038 99504038 1001 86380 86390 1
504066 99504066 1001 86380 86390 1
503834 99503834 1001 86380 86390 1
503733 99503733 1001 86380 86390 1
503826 99503826 1001 86380 86390 1
503793 99503793 1001 86380 86390 1
503756 99503756 1001 86380 86390 1
503528 99503528 1001 86380 86390 1
503659 99503659 1001 86380 86390 1
503507 99503507 1001 86380 86390 1
504273 99504273 1001 86380 86390 1
504262 99504262 1001 86380 86390 1
504227 99504227 1001 86380 86390 1
504127 99504127 1001 86380 86390 1
504759 99504759 1001 86380 86390 1
504863 99504863 1001 86380 86390 1
504545 99504545 1001 86380 86390 1
504649 99504649 1001 86380 86390 1
504547 99504547 1001 86380 86390 1
504591 99504591 1001 86380 86390 1
504324 99504324 1001 86380 86390 1
505058 99505058 1001 86380 86390 1
505008 99505008 1001 86380 86390 1
504956 99504956 1001 86380 86390 1
504958 99504958 1001 86380 86390 1
505102 99505102 1001 86380 86390 1
504947 99504947 1001 86380 86390 1
504951 99504951 1001 86380 86390 1
504991 99504991 1001 86380 86390 1
505609 99505609 1001 86380 86390 1
505601 99505601 1001 86380 86390 1
505373 99505373 1001 86380 86390 1
505547 99505547 1001 86380 86390 1
505498 99505498 1001 86380 86390 1
505511 99505511 1001 86380 86390 1
505297 99505297 1001 86380 86390 1
505802 99505802 1001 86380 86390 1
505789 99505789 1001 86380 86390 1
506433 99506433 1001 86380 86390 1
506572 99506572 1001 86380 86390 1
506473 99506473 1001 86380 86390 1
506238 99506238 1001 86380 86390 1
506310 99506310 1001 86380 86390 1
506053 99506053 1001 86380 86390 1
506126 99506126 1001 86380 86390 1
506128 99506128 1001 86380 86390 1
506609 99506609 1001 86380 86390 1
506624 99506624 1001 86380 86390 1
506704 99506704 1001 86380 86390 1
507284 99507284 1001 86380 86390 1
507398 99507398 1001 86380 86390 1
507288 99507288 1001 86380 86390 1
507237 99507237 1001 86380 86390 1
507410 99507410 1001 86380 86390 1
507155 99507155 1001 86380 86390 1
506892 99506892 1001 86380 86390 1
506944 99506944 1001 86380 86390 1
506933 99506933 1001 86380 86390 1
506869 99506869 1001 86380 86390 1
506899 99506899 1001 86380 86390 1
506837 99506837 1001 86380 86390 1
506992 99506992 1001 86380 86390 1
507627 99507627 1001 86380 86390 1
507595 99507595 1001 86380 86390 1
507621 99507621 1001 86380 86390 1
508046 99508046 1001 86380 86390 1
508144 99508144 1001 86380 86390 1
508157 99508157 1001 86380 86390 1
507980 99507980 1001 86380 86390 1
507838 99507838 1001 86380 86390 1
507999 99507999 1001 86380 86390 1
507747 99507747 1001 86380 86390 1
507685 99507685 1001 86380 86390 1
507674 99507674 1001 86380 86390 1
508258 99508258 1001 86380 86390 1
508376 99508376 1001 86380 86390 1
508370 99508370 1001 86380 86390 1
508396 99508396 1001 86380 86390 1
508358 99508358 1001 86380 86390 1
508385 99508385 1001 86380 86390 1
508400 99508400 1001 86380 86390 1
509046 99509046 1001 86380 86390 1
509056 99509056 1001 86380 86390 1
509060 99509060 1001 86380 86390 1
508942 99508942 1001 86380 86390 1
508793 99508793 1001 86380 86390 1
508850 99508850 1001 86380 86390 1
508561 99508561 1001 86380 86390 1
508536 99508536 1001 86380 86390 1
508485 99508485 1001 86380 86390 1
508641 99508641 1001 86380 86390 1
508579 99508579 1001 86380 86390 1
509227 99509227 1001 86380 86390 1
509224 99509224 1001 86380 86390 1
509854 99509854 1001 86380 86390 1
509752 99509752 1001 86380 86390 1
509677 99509677 1001 86380 86390 1
509563 99509563 1001 86380 86390 1
509308 99509308 1001 86380 86390 1
509375 99509375 1001 86380 86390 1
509379 99509379 1001 86380 86390 1
509302 99509302 1001 86380 86390 1
510042 99510042 1001 86380 86390 1
509919 99509919 1001 86380 86390 1
509973 99509973 1001 86380 86390 1
510103 99510103 1001 86380 86390 1
510599 99510599 1001 86380 86390 1
510666 99510666 1001 86380 86390 1
510643 99510643 1001 86380 86390 1
510671 99510671 1001 86380 86390 1
510581 99510581 1001 86380 86390 1
510608 99510608 1001 86380 86390 1
510457 99510457 1001 86380 86390 1
510510 99510510 1001 86380 86390 1
510511 99510511 1001 86380 86390 1
510466 99510466 1001 86380 86390 1
510428 99510428 1001 86380 86390 1
510288 99510288 1001 86380 86390 1
510221 99510221 1001 86380 86390 1
510247 99510247 1001 86380 86390 1
510776 99510776 1001 86380 86390 1
510836 99510836 1001 86380 86390 1
510759 99510759 1001 86380 86390 1
510749 99510749 1001 86380 86390 1
511520 99511520 1001 86380 86390 1
511481 99511481 1001 86380 86390 1
511529 99511529 1001 86380 86390 1
511436 99511436 1001 86380 86390 1
511183 99511183 1001 86380 86390 1
511312 99511312 1001 86380 86390 1
511264 99511264 1001 86380 86390 1
511281 99511281 1001 86380 86390 1
511079 99511079 1001 86380 86390 1
510978 99510978 1001 86380 86390 1
510966 99510966 1001 86380 86390 1
511741 99511741 1001 86380 86390 1
511651 99511651 1001 86380 86390 1
512328 99512328 1001 86380 86390 1
512303 99512303 1001 86380 86390 1
512204 99512204 1001 86380 86390 1
512366 99512366 1001 86380 86390 1
512368 99512368 1001 86380 86390 1
512173 99512173 1001 86380 86390 1
511993 99511993 1001 86380 86390 1
512045 99512045 1001 86380 86390 1
512026 99512026 1001 86380 86390 1
512055 99512055 1001 86380 86390 1
511890 99511890 1001 86380 86390 1
511807 99511807 1001 86380 86390 1
511898 99511898 1001 86380 86390 1
512492 99512492 1001 86380 86390 1
512473 99512473 1001 86380 86390 1
512448 99512448 1001 86380 86390 1
513176 99513176 1001 86380 86390 1
513152 99513152 1001 86380 86390 1
512836 99512836 1001 86380 86390 1
512878 99512878 1001 86380 86390 1
512843 99512843 1001 86380 86390 1
512667 99512667 1001 86380 86390 1
512681 99512681 1001 86380 86390 1
512617 99512617 1001 86380 86390 1
512631 99512631 1001 86380 86390 1
512672 99512672 1001 86380 86390 1
513306 99513306 1001 86380 86390 1
513269 99513269 1001 86380 86390 1
513349 99513349 1001 86380 86390 1
513272 99513272 1001 86380 86390 1
513390 99513390 1001 86380 86390 1
513958 99513958 1001 86380 86390 1
514011 99514011 1001 86380 86390 1
513661 99513661 1001 86380 86390 1
513824 99513824 1001 86380 86390 1
513569 99513569 1001 86380 86390 1
514125 99514125 1001 86380 86390 1
514088 99514088 1001 86380 86390 1
514591 99514591 1001 86380 86390 1
514527 99514527 1001 86380 86390 1
514544 99514544 1001 86380 86390 1
514495 99514495 1001 86380 86390 1
514625 99514625 1001 86380 86390 1
514354 99514354 1001 86380 86390 1
514317 99514317 1001 86380 86390 1
514395 99514395 1001 86380 86390 1
514434 99514434 1001 86380 86390 1
514252 99514252 1001 86380 86390 1
514357 99514357 1001 86380 86390 1
514293 99514293 1001 86380 86390 1
514298 99514298 1001 86380 86390 1
514949 99514949 1001 86380 86390 1
514964 99514964 1001 86380 86390 1
514943 99514943 1001 86380 86390 1
515493 99515493 1001 86380 86390 1
515584 99515584 1001 86380 86390 1
515653 99515653 1001 86380 86390 1
515539 99515539 1001 86380 86390 1
515279 99515279 1001 86380 86390 1
515347 99515347 1001 86380 86390 1
515131 99515131 1001 86380 86390 1
515813 99515813 1001 86380 86390 1
515710 99515710 1001 86380 86390 1
516381 99516381 1001 86380 86390 1
516306 99516306 1001 86380 86390 1
516401 99516401 1001 86380 86390 1
516495 99516495 1001 86380 86390 1
516455 99516455 1001 86380 86390 1
516404 99516404 1001 86380 86390 1
516070 99516070 1001 86380 86390 1
516022 99516022 1001 86380 86390 1
515974 99515974 1001 86380 86390 1
516039 99516039 1001 86380 86390 1
516014 99516014 1001 86380 86390 1
516030 99516030 1001 86380 86390 1
516532 99516532 1001 86380 86390 1
516599 99516599 1001 86380 86390 1
516527 99516527 1001 86380 86390 1
516544 99516544 1001 86380 86390 1
516596 99516596 1001 86380 86390 1
517182 99517182 1001 86380 86390 1
517164 99517164 1001 86380 86390 1
517284 99517284 1001 86380 86390 1
517118 99517118 1001 86380 86390 1
517044 99517044 1001 86380 86390 1
517061 99517061 1001 86380 86390 1
517087 99517087 1001 86380 86390 1
516799 99516799 1001 86380 86390 1
516825 99516825 1001 86380 86390 1
516903 99516903 1001 86380 86390 1
516801 99516801 1001 86380 86390 1
517348 99517348 1001 86380 86390 1
517440 99517440 1001 86380 86390 1
517416 99517416 1001 86380 86390 1
517499 99517499 1001 86380 86390 1
517409 99517409 1001 86380 86390 1
517461 99517461 1001 86380 86390 1
518105 99518105 1001 86380 86390 1
517832 99517832 1001 86380 86390 1
517950 99517950 1001 86380 86390 1
517649 99517649 1001 86380 86390 1
517732 99517732 1001 86380 86390 1
517734 99517734 1001 86380 86390 1
518206 99518206 1001 86380 86390 1
518939 99518939 1001 86380 86390 1
518771 99518771 1001 86380 86390 1
518684 99518684 1001 86380 86390 1
518710 99518710 1001 86380 86390 1
518689 99518689 1001 86380 86390 1
518639 99518639 1001 86380 86390 1
518428 99518428 1001 86380 86390 1
519140 99519140 1001 86380 86390 1
519102 99519102 1001 86380 86390 1
519000 99519000 1001 86380 86390 1
519070 99519070 1001 86380 86390 1
519109 99519109 1001 86380 86390 1
519058 99519058 1001 86380 86390 1
519532 99519532 1001 86380 86390 1
519233 99519233 1001 86380 86390 1
519390 99519390 1001 86380 86390 1
519262 99519262 1001 86380 86390 1
519305 99519305 1001 86380 86390 1
519371 99519371 1001 86380 86390 1
519852 99519852 1001 86380 86390 1
520450 99520450 1001 86380 86390 1
520592 99520592 1001 86380 86390 1
520243 99520243 1001 86380 86390 1
520150 99520150 1001 86380 86390 1
520036 99520036 1001 86380 86390 1
520153 99520153 1001 86380 86390 1
520706 99520706 1001 86380 86390 1
520697 99520697 1001 86380 86390 1
520788 99520788 1001 86380 86390 1
521440 99521440 1001 86380 86390 1
521283 99521283 1001 86380 86390 1
521210 99521210 1001 86380 86390 1
521213 99521213 1001 86380 86390 1
521098 99521098 1001 86380 86390 1
521254 99521254 1001 86380 86390 1
521003 99521003 1001 86380 86390 1
520877 99520877 1001 86380 86390 1
521048 99521048 1001 86380 86390 1
521542 99521542 1001 86380 86390 1
521507 99521507 1001 86380 86390 1
522260 99522260 1001 86380 86390 1
522124 99522124 1001 86380 86390 1
522009 99522009 1001 86380 86390 1
521997 99521997 1001 86380 86390 1
521885 99521885 1001 86380 86390 1
522056 99522056 1001 86380 86390 1
522044 99522044 1001 86380 86390 1
521941 99521941 1001 86380 86390 1
521739 99521739 1001 86380 86390 1
521701 99521701 1001 86380 86390 1
521707 99521707 1001 86380 86390 1
522363 99522363 1001 86380 86390 1
522417 99522417 1001 86380 86390 1
523068 99523068 1001 86380 86390 1
523081 99523081 1001 86380 86390 1
523118 99523118 1001 86380 86390 1
522953 99522953 1001 86380 86390 1
523099 99523099 1001 86380 86390 1
523000 99523000 1001 86380 86390 1
522907 99522907 1001 86380 86390 1
522601 99522601 1001 86380 86390 1
522669 99522669 1001 86380 86390 1
522582 99522582 1001 86380 86390 1
522647 99522647 1001 86380 86390 1
522548 99522548 1001 86380 86390 1
523284 99523284 1001 86380 86390 1
523233 99523233 1001 86380 86390 1
523208 99523208 1001 86380 86390 1
523243 99523243 1001 86380 86390 1
523269 99523269 1001 86380 86390 1
523822 99523822 1001 86380 86390 1
523927 99523927 1001 86380 86390 1
523837 99523837 1001 86380 86390 1
523611 99523611 1001 86380 86390 1
523628 99523628 1001 86380 86390 1
523458 99523458 1001 86380 86390 1
523329 99523329 1001 86380 86390 1
523423 99523423 1001 86380 86390 1
523332 99523332 1001 86380 86390 1
524138 99524138 1001 86380 86390 1
523962 99523962 1001 86380 86390 1
524003 99524003 1001 86380 86390 1
524628 99524628 1001 86380 86390 1
524654 99524654 1001 86380 86390 1
524769 99524769 1001 86380 86390 1
524695 99524695 1001 86380 86390 1
524683 99524683 1001 86380 86390 1
524739 99524739 1001 86380 86390 1
524597 99524597 1001 86380 86390 1
524439 99524439 1001 86380 86390 1
524545 99524545 1001 86380 86390 1
524457 99524457 1001 86380 86390 1
524407 99524407 1001 86380 86390 1
524421 99524421 1001 86380 86390 1
524279 99524279 1001 86380 86390 1
524296 99524296 1001 86380 86390 1
524173 99524173 1001 86380 86390 1
524847 99524847 1001 86380 86390 1
524796 99524796 1001 86380 86390 1
524940 99524940 1001 86380 86390 1
524929 99524929 1001 86380 86390 1
524868 99524868 1001 86380 86390 1
524933 99524933 1001 86380 86390 1
524844 99524844 1001 86380 86390 1
525560 99525560 1001 86380 86390 1
525431 99525431 1001 86380 86390 1
525447 99525447 1001 86380 86390 1
525436 99525436 1001 86380 86390 1
525526 99525526 1001 86380 86390 1
525491 99525491 1001 86380 86390 1
525593 99525593 1001 86380 86390 1
525240 99525240 1001 86380 86390 1
525369 99525369 1001 86380 86390 1
525371 99525371 1001 86380 86390 1
525310 99525310 1001 86380 86390 1
524997 99524997 1001 86380 86390 1
525025 99525025 1001 86380 86390 1
525155 99525155 1001 86380 86390 1
525718 99525718 1001 86380 86390 1
526221 99526221 1001 86380 86390 1
526326 99526326 1001 86380 86390 1
526415 99526415 1001 86380 86390 1
526036 99526036 1001 86380 86390 1
526183 99526183 1001 86380 86390 1
526015 99526015 1001 86380 86390 1
526074 99526074 1001 86380 86390 1
525984 99525984 1001 86380 86390 1
525934 99525934 1001 86380 86390 1
525897 99525897 1001 86380 86390 1
526002 99526002 1001 86380 86390 1
526454 99526454 1001 86380 86390 1
527151 99527151 1001 86380 86390 1
527102 99527102 1001 86380 86390 1
527193 99527193 1001 86380 86390 1
526871 99526871 1001 86380 86390 1
526899 99526899 1001 86380 86390 1
527287 99527287 1001 86380 86390 1
527313 99527313 1001 86380 86390 1
527394 99527394 1001 86380 86390 1
527420 99527420 1001 86380 86390 1
527279 99527279 1001 86380 86390 1
527936 99527936 1001 86380 86390 1
528001 99528001 1001 86380 86390 1
528069 99528069 1001 86380 86390 1
527946 99527946 1001 86380 86390 1
527754 99527754 1001 86380 86390 1
527770 99527770 1001 86380 86390 1
527838 99527838 1001 86380 86390 1
527803 99527803 1001 86380 86390 1
527548 99527548 1001 86380 86390 1
527472 99527472 1001 86380 86390 1
527565 99527565 1001 86380 86390 1
527541 99527541 1001 86380 86390 1
528735 99528735 1001 86380 86390 1
528806 99528806 1001 86380 86390 1
528884 99528884 1001 86380 86390 1
528796 99528796 1001 86380 86390 1
528758 99528758 1001 86380 86390 1
528836 99528836 1001 86380 86390 1
528798 99528798 1001 86380 86390 1
528490 99528490 1001 86380 86390 1
528637 99528637 1001 86380 86390 1
528310 99528310 1001 86380 86390 1
528484 99528484 1001 86380 86390 1
528951 99528951 1001 86380 86390 1
529042 99529042 1001 86380 86390 1
529021 99529021 1001 86380 86390 1
529034 99529034 1001 86380 86390 1
529051 99529051 1001 86380 86390 1
529557 99529557 1001 86380 86390 1
529420 99529420 1001 86380 86390 1
529345 99529345 1001 86380 86390 1
529501 99529501 1001 86380 86390 1
529403 99529403 1001 86380 86390 1
529481 99529481 1001 86380 86390 1
529159 99529159 1001 86380 86390 1
529291 99529291 1001 86380 86390 1
529306 99529306 1001 86380 86390 1
529125 99529125 1001 86380 86390 1
529907 99529907 1001 86380 86390 1
529749 99529749 1001 86380 86390 1
530406 99530406 1001 86380 86390 1
530369 99530369 1001 86380 86390 1
530547 99530547 1001 86380 86390 1
530314 99530314 1001 86380 86390 1
530127 99530127 1001 86380 86390 1
529961 99529961 1001 86380 86390 1
529967 99529967 1001 86380 86390 1
530555 99530555 1001 86380 86390 1
530583 99530583 1001 86380 86390 1
530637 99530637 1001 86380 86390 1
531033 99531033 1001 86380 86390 1
530981 99530981 1001 86380 86390 1
531105 99531105 1001 86380 86390 1
531056 99531056 1001 86380 86390 1
530844 99530844 1001 86380 86390 1
530950 99530950 1001 86380 86390 1
531493 99531493 1001 86380 86390 1
531528 99531528 1001 86380 86390 1
531412 99531412 1001 86380 86390 1
531413 99531413 1001 86380 86390 1
531453 99531453 1001 86380 86390 1
532008 99532008 1001 86380 86390 1
531886 99531886 1001 86380 86390 1
531874 99531874 1001 86380 86390 1
531862 99531862 1001 86380 86390 1
531956 99531956 1001 86380 86390 1
531918 99531918 1001 86380 86390 1
531688 99531688 1001 86380 86390 1
531614 99531614 1001 86380 86390 1
531778 99531778 1001 86380 86390 1
532219 99532219 1001 86380 86390 1
532388 99532388 1001 86380 86390 1
532376 99532376 1001 86380 86390 1
532357 99532357 1001 86380 86390 1
532917 99532917 1001 86380 86390 1
532982 99532982 1001 86380 86390 1
532944 99532944 1001 86380 86390 1
533024 99533024 1001 86380 86390 1
532980 99532980 1001 86380 86390 1
532724 99532724 1001 86380 86390 1
532673 99532673 1001 86380 86390 1
532662 99532662 1001 86380 86390 1
532746 99532746 1001 86380 86390 1
532644 99532644 1001 86380 86390 1
532582 99532582 1001 86380 86390 1
532546 99532546 1001 86380 86390 1
533108 99533108 1001 86380 86390 1
533164 99533164 1001 86380 86390 1
533177 99533177 1001 86380 86390 1
533169 99533169 1001 86380 86390 1
533715 99533715 1001 86380 86390 1
533539 99533539 1001 86380 86390 1
533490 99533490 1001 86380 86390 1
533599 99533599 1001 86380 86390 1
533357 99533357 1001 86380 86390 1
533270 99533270 1001 86380 86390 1
533335 99533335 1001 86380 86390 1
533898 99533898 1001 86380 86390 1
533873 99533873 1001 86380 86390 1
534635 99534635 1001 86380 86390 1
534563 99534563 1001 86380 86390 1
534172 99534172 1001 86380 86390 1
534189 99534189 1001 86380 86390 1
534889 99534889 1001 86380 86390 1
534710 99534710 1001 86380 86390 1
534698 99534698 1001 86380 86390 1
534740 99534740 1001 86380 86390 1
535319 99535319 1001 86380 86390 1
535481 99535481 1001 86380 86390 1
535242 99535242 1001 86380 86390 1
535141 99535141 1001 86380 86390 1
535170 99535170 1001 86380 86390 1
535211 99535211 1001 86380 86390 1
535200 99535200 1001 86380 86390 1
535213 99535213 1001 86380 86390 1
535047 99535047 1001 86380 86390 1
534918 99534918 1001 86380 86390 1
534948 99534948 1001 86380 86390 1
535067 99535067 1001 86380 86390 1
535601 99535601 1001 86380 86390 1
535604 99535604 1001 86380 86390 1
536234 99536234 1001 86380 86390 1
536313 99536313 1001 86380 86390 1
536319 99536319 1001 86380 86390 1
536218 99536218 1001 86380 86390 1
535936 99535936 1001 86380 86390 1
536045 99536045 1001 86380 86390 1
536116 99536116 1001 86380 86390 1
536117 99536117 1001 86380 86390 1
535923 99535923 1001 86380 86390 1
535808 99535808 1001 86380 86390 1
535748 99535748 1001 86380 86390 1
536386 99536386 1001 86380 86390 1
536394 99536394 1001 86380 86390 1
536514 99536514 1001 86380 86390 1
537022 99537022 1001 86380 86390 1
536987 99536987 1001 86380 86390 1
537090 99537090 1001 86380 86390 1
536991 99536991 1001 86380 86390 1
537153 99537153 1001 86380 86390 1
537018 99537018 1001 86380 86390 1
536892 99536892 1001 86380 86390 1
536830 99536830 1001 86380 86390 1
536947 99536947 1001 86380 86390 1
536899 99536899 1001 86380 86390 1
536758 99536758 1001 86380 86390 1
537356 99537356 1001 86380 86390 1
537240 99537240 1001 86380 86390 1
537202 99537202 1001 86380 86390 1
537281 99537281 1001 86380 86390 1
537321 99537321 1001 86380 86390 1
537850 99537850 1001 86380 86390 1
537960 99537960 1001 86380 86390 1
537843 99537843 1001 86380 86390 1
537923 99537923 1001 86380 86390 1
537778 99537778 1001 86380 86390 1
537472 99537472 1001 86380 86390 1
537375 99537375 1001 86380 86390 1
537548 99537548 1001 86380 86390 1
538043 99538043 1001 86380 86390 1
538007 99538007 1001 86380 86390 1
538126 99538126 1001 86380 86390 1
538601 99538601 1001 86380 86390 1
538576 99538576 1001 86380 86390 1
538589 99538589 1001 86380 86390 1
538489 99538489 1001 86380 86390 1
538439 99538439 1001 86380 86390 1
538569 99538569 1001 86380 86390 1
538349 99538349 1001 86380 86390 1
538334 99538334 1001 86380 86390 1
538904 99538904 1001 86380 86390 1
538879 99538879 1001 86380 86390 1
538918 99538918 1001 86380 86390 1
538926 99538926 1001 86380 86390 1
539609 99539609 1001 86380 86390 1
539517 99539517 1001 86380 86390 1
539270 99539270 1001 86380 86390 1
539085 99539085 1001 86380 86390 1
539216 99539216 1001 86380 86390 1
539221 99539221 1001 86380 86390 1
539222 99539222 1001 86380 86390 1
539728 99539728 1001 86380 86390 1
539769 99539769 1001 86380 86390 1
539783 99539783 1001 86380 86390 1
539811 99539811 1001 86380 86390 1
539725 99539725 1001 86380 86390 1
540339 99540339 1001 86380 86390 1
540319 99540319 1001 86380 86390 1
540450 99540450 1001 86380 86390 1
540335 99540335 1001 86380 86390 1
540145 99540145 1001 86380 86390 1
540173 99540173 1001 86380 86390 1
540129 99540129 1001 86380 86390 1
540181 99540181 1001 86380 86390 1
539947 99539947 1001 86380 86390 1
540492 99540492 1001 86380 86390 1
540572 99540572 1001 86380 86390 1
540625 99540625 1001 86380 86390 1
540510 99540510 1001 86380 86390 1
541127 99541127 1001 86380 86390 1
541231 99541231 1001 86380 86390 1
541154 99541154 1001 86380 86390 1
541266 99541266 1001 86380 86390 1
541209 99541209 1001 86380 86390 1
541135 99541135 1001 86380 86390 1
541227 99541227 1001 86380 86390 1
541289 99541289 1001 86380 86390 1
540991 99540991 1001 86380 86390 1
540890 99540890 1001 86380 86390 1
540768 99540768 1001 86380 86390 1
540693 99540693 1001 86380 86390 1
541295 99541295 1001 86380 86390 1
541301 99541301 1001 86380 86390 1
542085 99542085 1001 86380 86390 1
541959 99541959 1001 86380 86390 1
541974 99541974 1001 86380 86390 1
541937 99541937 1001 86380 86390 1
541843 99541843 1001 86380 86390 1
541806 99541806 1001 86380 86390 1
541911 99541911 1001 86380 86390 1
541913 99541913 1001 86380 86390 1
541654 99541654 1001 86380 86390 1
542182 99542182 1001 86380 86390 1
542146 99542146 1001 86380 86390 1
542933 99542933 1001 86380 86390 1
542545 99542545 1001 86380 86390 1
542561 99542561 1001 86380 86390 1
542705 99542705 1001 86380 86390 1
542392 99542392 1001 86380 86390 1
542432 99542432 1001 86380 86390 1
542445 99542445 1001 86380 86390 1
542487 99542487 1001 86380 86390 1
543087 99543087 1001 86380 86390 1
543088 99543088 1001 86380 86390 1
543102 99543102 1001 86380 86390 1
543109 99543109 1001 86380 86390 1
543768 99543768 1001 86380 86390 1
543593 99543593 1001 86380 86390 1
543651 99543651 1001 86380 86390 1
543666 99543666 1001 86380 86390 1
543705 99543705 1001 86380 86390 1
543490 99543490 1001 86380 86390 1
543377 99543377 1001 86380 86390 1
543319 99543319 1001 86380 86390 1
543277 99543277 1001 86380 86390 1
543356 99543356 1001 86380 86390 1
543292 99543292 1001 86380 86390 1
543875 99543875 1001 86380 86390 1
543891 99543891 1001 86380 86390 1
543879 99543879 1001 86380 86390 1
544482 99544482 1001 86380 86390 1
544485 99544485 1001 86380 86390 1
544434 99544434 1001 86380 86390 1
544474 99544474 1001 86380 86390 1
544282 99544282 1001 86380 86390 1
544351 99544351 1001 86380 86390 1
544300 99544300 1001 86380 86390 1
544145 99544145 1001 86380 86390 1
544178 99544178 1001 86380 86390 1
544726 99544726 1001 86380 86390 1
544695 99544695 1001 86380 86390 1
544632 99544632 1001 86380 86390 1
430070 826 1001 35880 36297 1
531969 992 1001 56903 57202 1
534668 1024 1001 35392 35692 1
400013 99400013 1001 86380 86390 1
543238 887 1002 53368 63319 1
400318 99400318 1001 86380 86390 1
400325 99400325 1001 86380 86390 1
400496 99400496 1001 86380 86390 1
400471 99400471 1001 86380 86390 1
400613 99400613 1001 86380 86390 1
400795 99400795 1001 86380 86390 1
400966 99400966 1001 86380 86390 1
401777 99401777 1001 86380 86390 1
401930 99401930 1001 86380 86390 1
402098 99402098 1001 86380 86390 1
402228 99402228 1001 86380 86390 1
402289 99402289 1001 86380 86390 1
402422 99402422 1001 86380 86390 1
402454 99402454 1001 86380 86390 1
402539 99402539 1001 86380 86390 1
402829 99402829 1001 86380 86390 1
402865 99402865 1001 86380 86390 1
402918 99402918 1001 86380 86390 1
402926 99402926 1001 86380 86390 1
403048 99403048 1001 86380 86390 1
403106 99403106 1001 86380 86390 1
403437 99403437 1001 86380 86390 1
403645 99403645 1001 86380 86390 1
403768 99403768 1001 86380 86390 1
403820 99403820 1001 86380 86390 1
403755 99403755 1001 86380 86390 1
403886 99403886 1001 86380 86390 1
404102 99404102 1001 86380 86390 1
404174 99404174 1001 86380 86390 1
404266 99404266 1001 86380 86390 1
404523 99404523 1001 86380 86390 1
404560 99404560 1001 86380 86390 1
404487 99404487 1001 86380 86390 1
404751 99404751 1001 86380 86390 1
405007 99405007 1001 86380 86390 1
405264 99405264 1001 86380 86390 1
405408 99405408 1001 86380 86390 1
405436 99405436 1001 86380 86390 1
405515 99405515 1001 86380 86390 1
405605 99405605 1001 86380 86390 1
405651 99405651 1001 86380 86390 1
405879 99405879 1001 86380 86390 1
405973 99405973 1001 86380 86390 1
406162 99406162 1001 86380 86390 1
406153 99406153 1001 86380 86390 1
406087 99406087 1001 86380 86390 1
406480 99406480 1001 86380 86390 1
406735 99406735 1001 86380 86390 1
407162 99407162 1001 86380 86390 1
407574 99407574 1001 86380 86390 1
407971 99407971 1001 86380 86390 1
407919 99407919 1001 86380 86390 1
407959 99407959 1001 86380 86390 1
408096 99408096 1001 86380 86390 1
408079 99408079 1001 86380 86390 1
407993 99407993 1001 86380 86390 1
408126 99408126 1001 86380 86390 1
408151 99408151 1001 86380 86390 1
408332 99408332 1001 86380 86390 1
408823 99408823 1001 86380 86390 1
408797 99408797 1001 86380 86390 1
408940 99408940 1001 86380 86390 1
408915 99408915 1001 86380 86390 1
408981 99408981 1001 86380 86390 1
409150 99409150 1001 86380 86390 1
409237 99409237 1001 86380 86390 1
409466 99409466 1001 86380 86390 1
409447 99409447 1001 86380 86390 1
409580 99409580 1001 86380 86390 1
409540 99409540 1001 86380 86390 1
409546 99409546 1001 86380 86390 1
409531 99409531 1001 86380 86390 1
409756 99409756 1001 86380 86390 1
409713 99409713 1001 86380 86390 1
410103 99410103 1001 86380 86390 1
410094 99410094 1001 86380 86390 1
410373 99410373 1001 86380 86390 1
410357 99410357 1001 86380 86390 1
410444 99410444 1001 86380 86390 1
410595 99410595 1001 86380 86390 1
410803 99410803 1001 86380 86390 1
410744 99410744 1001 86380 86390 1
410730 99410730 1001 86380 86390 1
410875 99410875 1001 86380 86390 1
411027 99411027 1001 86380 86390 1
411215 99411215 1001 86380 86390 1
411407 99411407 1001 86380 86390 1
411515 99411515 1001 86380 86390 1
411614 99411614 1001 86380 86390 1
411848 99411848 1001 86380 86390 1
412243 99412243 1001 86380 86390 1
412233 99412233 1001 86380 86390 1
413661 99413661 1001 86380 86390 1
413154 99413154 1001 86380 86390 1
412781 99412781 1001 86380 86390 1
412602 99412602 1001 86380 86390 1
413768 99413768 1001 86380 86390 1
414067 99414067 1001 86380 86390 1
413941 99413941 1001 86380 86390 1
415269 99415269 1001 86380 86390 1
415275 99415275 1001 86380 86390 1
415287 99415287 1001 86380 86390 1
414628 99414628 1001 86380 86390 1
414855 99414855 1001 86380 86390 1
414700 99414700 1001 86380 86390 1
414198 99414198 1001 86380 86390 1
414428 99414428 1001 86380 86390 1
414436 99414436 1001 86380 86390 1
414305 99414305 1001 86380 86390 1
414345 99414345 1001 86380 86390 1
416531 99416531 1001 86380 86390 1
416181 99416181 1001 86380 86390 1
415902 99415902 1001 86380 86390 1
416070 99416070 1001 86380 86390 1
417095 99417095 1001 86380 86390 1
417371 99417371 1001 86380 86390 1
417499 99417499 1001 86380 86390 1
417511 99417511 1001 86380 86390 1
418600 99418600 1001 86380 86390 1
418759 99418759 1001 86380 86390 1
418420 99418420 1001 86380 86390 1
418101 99418101 1001 86380 86390 1
418881 99418881 1001 86380 86390 1
420303 99420303 1001 86380 86390 1
420446 99420446 1001 86380 86390 1
420217 99420217 1001 86380 86390 1
420139 99420139 1001 86380 86390 1
420424 99420424 1001 86380 86390 1
420166 99420166 1001 86380 86390 1
420145 99420145 1001 86380 86390 1
420036 99420036 1001 86380 86390 1
419918 99419918 1001 86380 86390 1
419987 99419987 1001 86380 86390 1
419654 99419654 1001 86380 86390 1
419553 99419553 1001 86380 86390 1
420448 99420448 1001 86380 86390 1
420570 99420570 1001 86380 86390 1
420753 99420753 1001 86380 86390 1
420767 99420767 1001 86380 86390 1
422032 99422032 1001 86380 86390 1
421759 99421759 1001 86380 86390 1
422094 99422094 1001 86380 86390 1
421316 99421316 1001 86380 86390 1
421372 99421372 1001 86380 86390 1
421672 99421672 1001 86380 86390 1
421675 99421675 1001 86380 86390 1
421283 99421283 1001 86380 86390 1
421654 99421654 1001 86380 86390 1
421204 99421204 1001 86380 86390 1
420899 99420899 1001 86380 86390 1
421129 99421129 1001 86380 86390 1
421005 99421005 1001 86380 86390 1
421023 99421023 1001 86380 86390 1
420854 99420854 1001 86380 86390 1
422271 99422271 1001 86380 86390 1
422454 99422454 1001 86380 86390 1
423547 99423547 1001 86380 86390 1
423750 99423750 1001 86380 86390 1
423598 99423598 1001 86380 86390 1
423669 99423669 1001 86380 86390 1
422965 99422965 1001 86380 86390 1
423199 99423199 1001 86380 86390 1
423096 99423096 1001 86380 86390 1
423139 99423139 1001 86380 86390 1
422852 99422852 1001 86380 86390 1
422877 99422877 1001 86380 86390 1
422581 99422581 1001 86380 86390 1
424102 99424102 1001 86380 86390 1
425246 99425246 1001 86380 86390 1
425056 99425056 1001 86380 86390 1
425342 99425342 1001 86380 86390 1
424953 99424953 1001 86380 86390 1
424932 99424932 1001 86380 86390 1
424934 99424934 1001 86380 86390 1
424959 99424959 1001 86380 86390 1
424737 99424737 1001 86380 86390 1
424940 99424940 1001 86380 86390 1
424750 99424750 1001 86380 86390 1
424412 99424412 1001 86380 86390 1
424228 99424228 1001 86380 86390 1
424255 99424255 1001 86380 86390 1
424361 99424361 1001 86380 86390 1
424450 99424450 1001 86380 86390 1
425505 99425505 1001 86380 86390 1
425446 99425446 1001 86380 86390 1
425459 99425459 1001 86380 86390 1
425767 99425767 1001 86380 86390 1
427036 99427036 1001 86380 86390 1
426942 99426942 1001 86380 86390 1
426484 99426484 1001 86380 86390 1
426437 99426437 1001 86380 86390 1
426655 99426655 1001 86380 86390 1
426290 99426290 1001 86380 86390 1
426152 99426152 1001 86380 86390 1
425855 99425855 1001 86380 86390 1
427184 99427184 1001 86380 86390 1
428516 99428516 1001 86380 86390 1
428364 99428364 1001 86380 86390 1
428373 99428373 1001 86380 86390 1
428410 99428410 1001 86380 86390 1
428453 99428453 1001 86380 86390 1
428278 99428278 1001 86380 86390 1
428321 99428321 1001 86380 86390 1
428152 99428152 1001 86380 86390 1
427696 99427696 1001 86380 86390 1
428787 99428787 1001 86380 86390 1
428754 99428754 1001 86380 86390 1
428776 99428776 1001 86380 86390 1
430335 99430335 1001 86380 86390 1
429686 99429686 1001 86380 86390 1
429745 99429745 1001 86380 86390 1
429443 99429443 1001 86380 86390 1
429260 99429260 1001 86380 86390 1
429461 99429461 1001 86380 86390 1
430775 99430775 1001 86380 86390 1
431858 99431858 1001 86380 86390 1
431882 99431882 1001 86380 86390 1
431835 99431835 1001 86380 86390 1
431677 99431677 1001 86380 86390 1
431777 99431777 1001 86380 86390 1
431360 99431360 1001 86380 86390 1
431410 99431410 1001 86380 86390 1
431518 99431518 1001 86380 86390 1
431545 99431545 1001 86380 86390 1
431007 99431007 1001 86380 86390 1
431068 99431068 1001 86380 86390 1
430992 99430992 1001 86380 86390 1
431058 99431058 1001 86380 86390 1
432428 99432428 1001 86380 86390 1
432224 99432224 1001 86380 86390 1
433434 99433434 1001 86380 86390 1
433549 99433549 1001 86380 86390 1
433321 99433321 1001 86380 86390 1
433492 99433492 1001 86380 86390 1
433696 99433696 1001 86380 86390 1
433176 99433176 1001 86380 86390 1
432714 99432714 1001 86380 86390 1
433980 99433980 1001 86380 86390 1
433927 99433927 1001 86380 86390 1
433957 99433957 1001 86380 86390 1
435281 99435281 1001 86380 86390 1
435008 99435008 1001 86380 86390 1
435165 99435165 1001 86380 86390 1
434680 99434680 1001 86380 86390 1
434932 99434932 1001 86380 86390 1
434694 99434694 1001 86380 86390 1
434964 99434964 1001 86380 86390 1
434227 99434227 1001 86380 86390 1
434540 99434540 1001 86380 86390 1
434380 99434380 1001 86380 86390 1
434441 99434441 1001 86380 86390 1
434280 99434280 1001 86380 86390 1
434311 99434311 1001 86380 86390 1
435576 99435576 1001 86380 86390 1
435444 99435444 1001 86380 86390 1
435445 99435445 1001 86380 86390 1
435879 99435879 1001 86380 86390 1
435891 99435891 1001 86380 86390 1
437063 99437063 1001 86380 86390 1
437018 99437018 1001 86380 86390 1
436737 99436737 1001 86380 86390 1
436617 99436617 1001 86380 86390 1
436679 99436679 1001 86380 86390 1
436246 99436246 1001 86380 86390 1
436081 99436081 1001 86380 86390 1
437209 99437209 1001 86380 86390 1
300727 99300727 1001 86380 86390 1
300693 99300693 1001 86380 86390 1
300602 99300602 1001 86380 86390 1
300558 99300558 1001 86380 86390 1
300648 99300648 1001 86380 86390 1
300717 99300717 1001 86380 86390 1
300409 99300409 1001 86380 86390 1
300429 99300429 1001 86380 86390 1
300430 99300430 1001 86380 86390 1
300496 99300496 1001 86380 86390 1
300146 99300146 1001 86380 86390 1
300289 99300289 1001 86380 86390 1
300111 99300111 1001 86380 86390 1
300219 99300219 1001 86380 86390 1
300285 99300285 1001 86380 86390 1
300845 99300845 1001 86380 86390 1
300911 99300911 1001 86380 86390 1
301494 99301494 1001 86380 86390 1
301446 99301446 1001 86380 86390 1
301190 99301190 1001 86380 86390 1
301026 99301026 1001 86380 86390 1
301101 99301101 1001 86380 86390 1
301618 99301618 1001 86380 86390 1
301725 99301725 1001 86380 86390 1
301588 99301588 1001 86380 86390 1
302201 99302201 1001 86380 86390 1
302209 99302209 1001 86380 86390 1
302238 99302238 1001 86380 86390 1
302011 99302011 1001 86380 86390 1
302055 99302055 1001 86380 86390 1
301827 99301827 1001 86380 86390 1
301919 99301919 1001 86380 86390 1
301907 99301907 1001 86380 86390 1
302510 99302510 1001 86380 86390 1
302575 99302575 1001 86380 86390 1
302473 99302473 1001 86380 86390 1
302530 99302530 1001 86380 86390 1
303078 99303078 1001 86380 86390 1
303021 99303021 1001 86380 86390 1
303126 99303126 1001 86380 86390 1
303051 99303051 1001 86380 86390 1
302988 99302988 1001 86380 86390 1
302953 99302953 1001 86380 86390 1
302839 99302839 1001 86380 86390 1
302841 99302841 1001 86380 86390 1
302802 99302802 1001 86380 86390 1
302868 99302868 1001 86380 86390 1
302719 99302719 1001 86380 86390 1
302785 99302785 1001 86380 86390 1
303966 99303966 1001 86380 86390 1
303751 99303751 1001 86380 86390 1
303766 99303766 1001 86380 86390 1
303809 99303809 1001 86380 86390 1
303667 99303667 1001 86380 86390 1
303425 99303425 1001 86380 86390 1
303442 99303442 1001 86380 86390 1
303430 99303430 1001 86380 86390 1
304061 99304061 1001 86380 86390 1
304700 99304700 1001 86380 86390 1
304616 99304616 1001 86380 86390 1
304464 99304464 1001 86380 86390 1
304532 99304532 1001 86380 86390 1
304384 99304384 1001 86380 86390 1
304426 99304426 1001 86380 86390 1
304888 99304888 1001 86380 86390 1
305009 99305009 1001 86380 86390 1
305493 99305493 1001 86380 86390 1
305629 99305629 1001 86380 86390 1
305565 99305565 1001 86380 86390 1
305673 99305673 1001 86380 86390 1
305681 99305681 1001 86380 86390 1
305437 99305437 1001 86380 86390 1
305132 99305132 1001 86380 86390 1
305212 99305212 1001 86380 86390 1
305149 99305149 1001 86380 86390 1
305243 99305243 1001 86380 86390 1
500131 99500131 1001 86380 86390 1
500001 99500001 1001 86380 86390 1
500008 99500008 1001 86380 86390 1
500048 99500048 1001 86380 86390 1
500673 99500673 1001 86380 86390 1
500699 99500699 1001 86380 86390 1
500720 99500720 1001 86380 86390 1
500772 99500772 1001 86380 86390 1
500683 99500683 1001 86380 86390 1
500440 99500440 1001 86380 86390 1
500442 99500442 1001 86380 86390 1
500546 99500546 1001 86380 86390 1
500431 99500431 1001 86380 86390 1
500319 99500319 1001 86380 86390 1
500269 99500269 1001 86380 86390 1
500193 99500193 1001 86380 86390 1
500816 99500816 1001 86380 86390 1
500985 99500985 1001 86380 86390 1
500856 99500856 1001 86380 86390 1
501015 99501015 1001 86380 86390 1
501479 99501479 1001 86380 86390 1
501442 99501442 1001 86380 86390 1
501533 99501533 1001 86380 86390 1
501279 99501279 1001 86380 86390 1
501232 99501232 1001 86380 86390 1
501084 99501084 1001 86380 86390 1
501741 99501741 1001 86380 86390 1
501760 99501760 1001 86380 86390 1
502338 99502338 1001 86380 86390 1
502107 99502107 1001 86380 86390 1
502237 99502237 1001 86380 86390 1
502239 99502239 1001 86380 86390 1
502242 99502242 1001 86380 86390 1
501870 99501870 1001 86380 86390 1
501871 99501871 1001 86380 86390 1
501911 99501911 1001 86380 86390 1
502043 99502043 1001 86380 86390 1
501979 99501979 1001 86380 86390 1
501877 99501877 1001 86380 86390 1
502492 99502492 1001 86380 86390 1
502577 99502577 1001 86380 86390 1
503260 99503260 1001 86380 86390 1
503193 99503193 1001 86380 86390 1
503277 99503277 1001 86380 86390 1
503034 99503034 1001 86380 86390 1
502998 99502998 1001 86380 86390 1
503002 99503002 1001 86380 86390 1
502774 99502774 1001 86380 86390 1
502712 99502712 1001 86380 86390 1
502701 99502701 1001 86380 86390 1
502858 99502858 1001 86380 86390 1
503323 99503323 1001 86380 86390 1
503300 99503300 1001 86380 86390 1
504054 99504054 1001 86380 86390 1
504089 99504089 1001 86380 86390 1
503881 99503881 1001 86380 86390 1
503805 99503805 1001 86380 86390 1
503581 99503581 1001 86380 86390 1
504167 99504167 1001 86380 86390 1
504263 99504263 1001 86380 86390 1
504304 99504304 1001 86380 86390 1
504240 99504240 1001 86380 86390 1
504820 99504820 1001 86380 86390 1
504702 99504702 1001 86380 86390 1
504439 99504439 1001 86380 86390 1
504429 99504429 1001 86380 86390 1
505049 99505049 1001 86380 86390 1
505017 99505017 1001 86380 86390 1
505502 99505502 1001 86380 86390 1
505332 99505332 1001 86380 86390 1
505190 99505190 1001 86380 86390 1
505203 99505203 1001 86380 86390 1
505195 99505195 1001 86380 86390 1
505263 99505263 1001 86380 86390 1
505172 99505172 1001 86380 86390 1
505922 99505922 1001 86380 86390 1
505780 99505780 1001 86380 86390 1
505807 99505807 1001 86380 86390 1
505947 99505947 1001 86380 86390 1
506584 99506584 1001 86380 86390 1
506400 99506400 1001 86380 86390 1
506555 99506555 1001 86380 86390 1
506185 99506185 1001 86380 86390 1
506381 99506381 1001 86380 86390 1
506190 99506190 1001 86380 86390 1
506220 99506220 1001 86380 86390 1
506027 99506027 1001 86380 86390 1
506006 99506006 1001 86380 86390 1
506100 99506100 1001 86380 86390 1
506621 99506621 1001 86380 86390 1
506720 99506720 1001 86380 86390 1
507255 99507255 1001 86380 86390 1
507243 99507243 1001 86380 86390 1
507350 99507350 1001 86380 86390 1
507355 99507355 1001 86380 86390 1
507254 99507254 1001 86380 86390 1
507153 99507153 1001 86380 86390 1
507039 99507039 1001 86380 86390 1
507118 99507118 1001 86380 86390 1
506900 99506900 1001 86380 86390 1
507591 99507591 1001 86380 86390 1
507464 99507464 1001 86380 86390 1
508172 99508172 1001 86380 86390 1
508116 99508116 1001 86380 86390 1
508158 99508158 1001 86380 86390 1
507851 99507851 1001 86380 86390 1
507881 99507881 1001 86380 86390 1
507746 99507746 1001 86380 86390 1
507638 99507638 1001 86380 86390 1
508395 99508395 1001 86380 86390 1
508408 99508408 1001 86380 86390 1
508318 99508318 1001 86380 86390 1
509009 99509009 1001 86380 86390 1
508694 99508694 1001 86380 86390 1
508839 99508839 1001 86380 86390 1
508622 99508622 1001 86380 86390 1
508509 99508509 1001 86380 86390 1
508472 99508472 1001 86380 86390 1
509246 99509246 1001 86380 86390 1
509107 99509107 1001 86380 86390 1
509773 99509773 1001 86380 86390 1
509625 99509625 1001 86380 86390 1
509551 99509551 1001 86380 86390 1
509400 99509400 1001 86380 86390 1
509315 99509315 1001 86380 86390 1
509419 99509419 1001 86380 86390 1
509329 99509329 1001 86380 86390 1
509433 99509433 1001 86380 86390 1
509485 99509485 1001 86380 86390 1
510006 99510006 1001 86380 86390 1
510032 99510032 1001 86380 86390 1
510021 99510021 1001 86380 86390 1
510063 99510063 1001 86380 86390 1
510697 99510697 1001 86380 86390 1
510550 99510550 1001 86380 86390 1
510668 99510668 1001 86380 86390 1
510528 99510528 1001 86380 86390 1
510569 99510569 1001 86380 86390 1
510461 99510461 1001 86380 86390 1
510518 99510518 1001 86380 86390 1
510282 99510282 1001 86380 86390 1
510231 99510231 1001 86380 86390 1
510815 99510815 1001 86380 86390 1
510752 99510752 1001 86380 86390 1
510805 99510805 1001 86380 86390 1
510927 99510927 1001 86380 86390 1
511425 99511425 1001 86380 86390 1
511186 99511186 1001 86380 86390 1
511229 99511229 1001 86380 86390 1
510938 99510938 1001 86380 86390 1
510979 99510979 1001 86380 86390 1
511044 99511044 1001 86380 86390 1
510994 99510994 1001 86380 86390 1
511009 99511009 1001 86380 86390 1
511697 99511697 1001 86380 86390 1
511737 99511737 1001 86380 86390 1
511678 99511678 1001 86380 86390 1
512332 99512332 1001 86380 86390 1
512296 99512296 1001 86380 86390 1
512370 99512370 1001 86380 86390 1
512098 99512098 1001 86380 86390 1
512074 99512074 1001 86380 86390 1
512139 99512139 1001 86380 86390 1
511984 99511984 1001 86380 86390 1
511966 99511966 1001 86380 86390 1
511891 99511891 1001 86380 86390 1
511815 99511815 1001 86380 86390 1
511894 99511894 1001 86380 86390 1
511795 99511795 1001 86380 86390 1
512416 99512416 1001 86380 86390 1
512496 99512496 1001 86380 86390 1
512471 99512471 1001 86380 86390 1
512510 99512510 1001 86380 86390 1
512514 99512514 1001 86380 86390 1
513020 99513020 1001 86380 86390 1
513021 99513021 1001 86380 86390 1
513125 99513125 1001 86380 86390 1
512862 99512862 1001 86380 86390 1
512875 99512875 1001 86380 86390 1
512902 99512902 1001 86380 86390 1
512766 99512766 1001 86380 86390 1
512598 99512598 1001 86380 86390 1
512705 99512705 1001 86380 86390 1
512771 99512771 1001 86380 86390 1
512668 99512668 1001 86380 86390 1
512711 99512711 1001 86380 86390 1
513231 99513231 1001 86380 86390 1
514019 99514019 1001 86380 86390 1
513835 99513835 1001 86380 86390 1
513886 99513886 1001 86380 86390 1
513887 99513887 1001 86380 86390 1
513722 99513722 1001 86380 86390 1
513736 99513736 1001 86380 86390 1
513662 99513662 1001 86380 86390 1
513675 99513675 1001 86380 86390 1
513727 99513727 1001 86380 86390 1
513740 99513740 1001 86380 86390 1
513640 99513640 1001 86380 86390 1
513540 99513540 1001 86380 86390 1
513607 99513607 1001 86380 86390 1
513426 99513426 1001 86380 86390 1
513497 99513497 1001 86380 86390 1
513537 99513537 1001 86380 86390 1
513615 99513615 1001 86380 86390 1
513500 99513500 1001 86380 86390 1
514114 99514114 1001 86380 86390 1
514793 99514793 1001 86380 86390 1
514854 99514854 1001 86380 86390 1
514824 99514824 1001 86380 86390 1
514548 99514548 1001 86380 86390 1
514450 99514450 1001 86380 86390 1
514405 99514405 1001 86380 86390 1
514323 99514323 1001 86380 86390 1
514351 99514351 1001 86380 86390 1
514377 99514377 1001 86380 86390 1
514893 99514893 1001 86380 86390 1
514971 99514971 1001 86380 86390 1
514959 99514959 1001 86380 86390 1
515543 99515543 1001 86380 86390 1
515514 99515514 1001 86380 86390 1
515632 99515632 1001 86380 86390 1
515352 99515352 1001 86380 86390 1
515406 99515406 1001 86380 86390 1
515450 99515450 1001 86380 86390 1
515463 99515463 1001 86380 86390 1
515101 99515101 1001 86380 86390 1
515180 99515180 1001 86380 86390 1
515107 99515107 1001 86380 86390 1
515263 99515263 1001 86380 86390 1
515163 99515163 1001 86380 86390 1
515714 99515714 1001 86380 86390 1
515715 99515715 1001 86380 86390 1
516398 99516398 1001 86380 86390 1
516450 99516450 1001 86380 86390 1
516137 99516137 1001 86380 86390 1
516293 99516293 1001 86380 86390 1
516269 99516269 1001 86380 86390 1
516236 99516236 1001 86380 86390 1
516045 99516045 1001 86380 86390 1
515893 99515893 1001 86380 86390 1
516649 99516649 1001 86380 86390 1
516575 99516575 1001 86380 86390 1
516656 99516656 1001 86380 86390 1
516634 99516634 1001 86380 86390 1
516583 99516583 1001 86380 86390 1
517194 99517194 1001 86380 86390 1
517265 99517265 1001 86380 86390 1
517163 99517163 1001 86380 86390 1
517242 99517242 1001 86380 86390 1
517217 99517217 1001 86380 86390 1
517256 99517256 1001 86380 86390 1
517271 99517271 1001 86380 86390 1
517088 99517088 1001 86380 86390 1
516750 99516750 1001 86380 86390 1
517476 99517476 1001 86380 86390 1
517413 99517413 1001 86380 86390 1
517339 99517339 1001 86380 86390 1
517969 99517969 1001 86380 86390 1
517982 99517982 1001 86380 86390 1
517945 99517945 1001 86380 86390 1
517924 99517924 1001 86380 86390 1
517849 99517849 1001 86380 86390 1
517862 99517862 1001 86380 86390 1
517580 99517580 1001 86380 86390 1
517598 99517598 1001 86380 86390 1
517706 99517706 1001 86380 86390 1
518241 99518241 1001 86380 86390 1
518334 99518334 1001 86380 86390 1
518286 99518286 1001 86380 86390 1
518801 99518801 1001 86380 86390 1
518867 99518867 1001 86380 86390 1
518972 99518972 1001 86380 86390 1
518908 99518908 1001 86380 86390 1
518732 99518732 1001 86380 86390 1
518605 99518605 1001 86380 86390 1
518766 99518766 1001 86380 86390 1
518536 99518536 1001 86380 86390 1
518552 99518552 1001 86380 86390 1
518441 99518441 1001 86380 86390 1
519107 99519107 1001 86380 86390 1
519124 99519124 1001 86380 86390 1
519008 99519008 1001 86380 86390 1
519702 99519702 1001 86380 86390 1
519695 99519695 1001 86380 86390 1
519709 99519709 1001 86380 86390 1
519550 99519550 1001 86380 86390 1
519325 99519325 1001 86380 86390 1
519197 99519197 1001 86380 86390 1
519301 99519301 1001 86380 86390 1
519240 99519240 1001 86380 86390 1
519241 99519241 1001 86380 86390 1
519295 99519295 1001 86380 86390 1
519334 99519334 1001 86380 86390 1
519218 99519218 1001 86380 86390 1
519995 99519995 1001 86380 86390 1
519860 99519860 1001 86380 86390 1
519991 99519991 1001 86380 86390 1
519927 99519927 1001 86380 86390 1
520608 99520608 1001 86380 86390 1
520520 99520520 1001 86380 86390 1
520572 99520572 1001 86380 86390 1
520253 99520253 1001 86380 86390 1
520305 99520305 1001 86380 86390 1
520231 99520231 1001 86380 86390 1
520330 99520330 1001 86380 86390 1
520021 99520021 1001 86380 86390 1
520022 99520022 1001 86380 86390 1
520141 99520141 1001 86380 86390 1
520208 99520208 1001 86380 86390 1
520158 99520158 1001 86380 86390 1
520225 99520225 1001 86380 86390 1
520735 99520735 1001 86380 86390 1
521353 99521353 1001 86380 86390 1
521265 99521265 1001 86380 86390 1
521342 99521342 1001 86380 86390 1
521442 99521442 1001 86380 86390 1
521317 99521317 1001 86380 86390 1
521319 99521319 1001 86380 86390 1
521184 99521184 1001 86380 86390 1
521094 99521094 1001 86380 86390 1
521121 99521121 1001 86380 86390 1
520884 99520884 1001 86380 86390 1
520929 99520929 1001 86380 86390 1
521558 99521558 1001 86380 86390 1
521662 99521662 1001 86380 86390 1
521508 99521508 1001 86380 86390 1
521653 99521653 1001 86380 86390 1
521668 99521668 1001 86380 86390 1
522101 99522101 1001 86380 86390 1
522105 99522105 1001 86380 86390 1
521970 99521970 1001 86380 86390 1
521984 99521984 1001 86380 86390 1
522075 99522075 1001 86380 86390 1
521883 99521883 1001 86380 86390 1
521685 99521685 1001 86380 86390 1
521830 99521830 1001 86380 86390 1
521742 99521742 1001 86380 86390 1
521781 99521781 1001 86380 86390 1
522356 99522356 1001 86380 86390 1
522473 99522473 1001 86380 86390 1
522425 99522425 1001 86380 86390 1
522337 99522337 1001 86380 86390 1
522353 99522353 1001 86380 86390 1
522977 99522977 1001 86380 86390 1
522967 99522967 1001 86380 86390 1
522917 99522917 1001 86380 86390 1
522893 99522893 1001 86380 86390 1
522715 99522715 1001 86380 86390 1
522846 99522846 1001 86380 86390 1
522562 99522562 1001 86380 86390 1
522515 99522515 1001 86380 86390 1
522503 99522503 1001 86380 86390 1
522556 99522556 1001 86380 86390 1
522572 99522572 1001 86380 86390 1
523313 99523313 1001 86380 86390 1
523204 99523204 1001 86380 86390 1
523781 99523781 1001 86380 86390 1
523795 99523795 1001 86380 86390 1
523925 99523925 1001 86380 86390 1
523751 99523751 1001 86380 86390 1
523619 99523619 1001 86380 86390 1
523595 99523595 1001 86380 86390 1
523419 99523419 1001 86380 86390 1
524066 99524066 1001 86380 86390 1
523989 99523989 1001 86380 86390 1
524697 99524697 1001 86380 86390 1
524542 99524542 1001 86380 86390 1
524485 99524485 1001 86380 86390 1
524214 99524214 1001 86380 86390 1
524151 99524151 1001 86380 86390 1
524275 99524275 1001 86380 86390 1
524936 99524936 1001 86380 86390 1
524975 99524975 1001 86380 86390 1
524901 99524901 1001 86380 86390 1
524945 99524945 1001 86380 86390 1
525507 99525507 1001 86380 86390 1
525525 99525525 1001 86380 86390 1
525314 99525314 1001 86380 86390 1
525319 99525319 1001 86380 86390 1
525269 99525269 1001 86380 86390 1
524977 99524977 1001 86380 86390 1
525063 99525063 1001 86380 86390 1
525117 99525117 1001 86380 86390 1
525802 99525802 1001 86380 86390 1
526285 99526285 1001 86380 86390 1
526248 99526248 1001 86380 86390 1
526288 99526288 1001 86380 86390 1
526304 99526304 1001 86380 86390 1
526049 99526049 1001 86380 86390 1
526161 99526161 1001 86380 86390 1
526214 99526214 1001 86380 86390 1
526202 99526202 1001 86380 86390 1
526047 99526047 1001 86380 86390 1
525906 99525906 1001 86380 86390 1
525894 99525894 1001 86380 86390 1
525908 99525908 1001 86380 86390 1
526566 99526566 1001 86380 86390 1
527099 99527099 1001 86380 86390 1
527127 99527127 1001 86380 86390 1
527079 99527079 1001 86380 86390 1
527092 99527092 1001 86380 86390 1
526969 99526969 1001 86380 86390 1
527035 99527035 1001 86380 86390 1
526920 99526920 1001 86380 86390 1
526633 99526633 1001 86380 86390 1
526690 99526690 1001 86380 86390 1
526703 99526703 1001 86380 86390 1
526705 99526705 1001 86380 86390 1
527372 99527372 1001 86380 86390 1
527452 99527452 1001 86380 86390 1
528074 99528074 1001 86380 86390 1
527948 99527948 1001 86380 86390 1
528043 99528043 1001 86380 86390 1
527571 99527571 1001 86380 86390 1
527661 99527661 1001 86380 86390 1
527510 99527510 1001 86380 86390 1
527551 99527551 1001 86380 86390 1
527476 99527476 1001 86380 86390 1
527646 99527646 1001 86380 86390 1
528164 99528164 1001 86380 86390 1
528244 99528244 1001 86380 86390 1
528237 99528237 1001 86380 86390 1
528278 99528278 1001 86380 86390 1
528875 99528875 1001 86380 86390 1
528883 99528883 1001 86380 86390 1
528621 99528621 1001 86380 86390 1
528464 99528464 1001 86380 86390 1
528426 99528426 1001 86380 86390 1
528288 99528288 1001 86380 86390 1
528328 99528328 1001 86380 86390 1
528343 99528343 1001 86380 86390 1
529020 99529020 1001 86380 86390 1
529077 99529077 1001 86380 86390 1
528923 99528923 1001 86380 86390 1
529563 99529563 1001 86380 86390 1
529617 99529617 1001 86380 86390 1
529672 99529672 1001 86380 86390 1
529583 99529583 1001 86380 86390 1
529407 99529407 1001 86380 86390 1
529447 99529447 1001 86380 86390 1
529461 99529461 1001 86380 86390 1
529321 99529321 1001 86380 86390 1
529352 99529352 1001 86380 86390 1
529203 99529203 1001 86380 86390 1
529193 99529193 1001 86380 86390 1
529155 99529155 1001 86380 86390 1
529845 99529845 1001 86380 86390 1
529794 99529794 1001 86380 86390 1
529862 99529862 1001 86380 86390 1
529875 99529875 1001 86380 86390 1
529760 99529760 1001 86380 86390 1
530399 99530399 1001 86380 86390 1
530428 99530428 1001 86380 86390 1
530422 99530422 1001 86380 86390 1
530296 99530296 1001 86380 86390 1
530338 99530338 1001 86380 86390 1
530197 99530197 1001 86380 86390 1
530279 99530279 1001 86380 86390 1
530116 99530116 1001 86380 86390 1
529977 99529977 1001 86380 86390 1
530068 99530068 1001 86380 86390 1
529994 99529994 1001 86380 86390 1
531122 99531122 1001 86380 86390 1
531166 99531166 1001 86380 86390 1
531077 99531077 1001 86380 86390 1
531067 99531067 1001 86380 86390 1
530854 99530854 1001 86380 86390 1
530867 99530867 1001 86380 86390 1
531384 99531384 1001 86380 86390 1
532170 99532170 1001 86380 86390 1
532146 99532146 1001 86380 86390 1
532017 99532017 1001 86380 86390 1
532108 99532108 1001 86380 86390 1
532163 99532163 1001 86380 86390 1
531996 99531996 1001 86380 86390 1
531985 99531985 1001 86380 86390 1
531755 99531755 1001 86380 86390 1
531743 99531743 1001 86380 86390 1
532297 99532297 1001 86380 86390 1
532249 99532249 1001 86380 86390 1
532264 99532264 1001 86380 86390 1
532994 99532994 1001 86380 86390 1
532839 99532839 1001 86380 86390 1
532883 99532883 1001 86380 86390 1
532923 99532923 1001 86380 86390 1
532988 99532988 1001 86380 86390 1
532672 99532672 1001 86380 86390 1
532719 99532719 1001 86380 86390 1
532657 99532657 1001 86380 86390 1
532594 99532594 1001 86380 86390 1
532453 99532453 1001 86380 86390 1
532429 99532429 1001 86380 86390 1
533216 99533216 1001 86380 86390 1
533036 99533036 1001 86380 86390 1
533825 99533825 1001 86380 86390 1
533826 99533826 1001 86380 86390 1
533723 99533723 1001 86380 86390 1
533839 99533839 1001 86380 86390 1
533699 99533699 1001 86380 86390 1
533739 99533739 1001 86380 86390 1
533714 99533714 1001 86380 86390 1
533608 99533608 1001 86380 86390 1
533410 99533410 1001 86380 86390 1
533262 99533262 1001 86380 86390 1
533875 99533875 1001 86380 86390 1
533864 99533864 1001 86380 86390 1
534594 99534594 1001 86380 86390 1
534597 99534597 1001 86380 86390 1
534623 99534623 1001 86380 86390 1
534486 99534486 1001 86380 86390 1
534641 99534641 1001 86380 86390 1
534630 99534630 1001 86380 86390 1
534453 99534453 1001 86380 86390 1
534363 99534363 1001 86380 86390 1
534389 99534389 1001 86380 86390 1
534339 99534339 1001 86380 86390 1
534301 99534301 1001 86380 86390 1
534459 99534459 1001 86380 86390 1
534422 99534422 1001 86380 86390 1
534283 99534283 1001 86380 86390 1
534224 99534224 1001 86380 86390 1
534162 99534162 1001 86380 86390 1
534829 99534829 1001 86380 86390 1
534818 99534818 1001 86380 86390 1
534690 99534690 1001 86380 86390 1
535189 99535189 1001 86380 86390 1
535282 99535282 1001 86380 86390 1
535297 99535297 1001 86380 86390 1
535159 99535159 1001 86380 86390 1
534933 99534933 1001 86380 86390 1
534908 99534908 1001 86380 86390 1
535066 99535066 1001 86380 86390 1
535550 99535550 1001 86380 86390 1
535542 99535542 1001 86380 86390 1
535684 99535684 1001 86380 86390 1
536174 99536174 1001 86380 86390 1
536265 99536265 1001 86380 86390 1
536281 99536281 1001 86380 86390 1
536153 99536153 1001 86380 86390 1
535982 99535982 1001 86380 86390 1
535984 99535984 1001 86380 86390 1
536063 99536063 1001 86380 86390 1
536026 99536026 1001 86380 86390 1
536091 99536091 1001 86380 86390 1
535846 99535846 1001 86380 86390 1
535747 99535747 1001 86380 86390 1
535867 99535867 1001 86380 86390 1
536372 99536372 1001 86380 86390 1
536515 99536515 1001 86380 86390 1
536388 99536388 1001 86380 86390 1
536132 99536132 1001 86380 86390 1
536422 99536422 1001 86380 86390 1
536358 99536358 1001 86380 86390 1
537055 99537055 1001 86380 86390 1
537084 99537084 1001 86380 86390 1
536919 99536919 1001 86380 86390 1
536938 99536938 1001 86380 86390 1
536889 99536889 1001 86380 86390 1
536620 99536620 1001 86380 86390 1
536737 99536737 1001 86380 86390 1
536635 99536635 1001 86380 86390 1
536727 99536727 1001 86380 86390 1
536560 99536560 1001 86380 86390 1
536678 99536678 1001 86380 86390 1
536683 99536683 1001 86380 86390 1
536722 99536722 1001 86380 86390 1
537227 99537227 1001 86380 86390 1
537359 99537359 1001 86380 86390 1
537838 99537838 1001 86380 86390 1
537840 99537840 1001 86380 86390 1
537931 99537931 1001 86380 86390 1
537608 99537608 1001 86380 86390 1
537754 99537754 1001 86380 86390 1
537447 99537447 1001 86380 86390 1
537540 99537540 1001 86380 86390 1
537399 99537399 1001 86380 86390 1
537452 99537452 1001 86380 86390 1
538178 99538178 1001 86380 86390 1
538154 99538154 1001 86380 86390 1
538634 99538634 1001 86380 86390 1
538725 99538725 1001 86380 86390 1
538753 99538753 1001 86380 86390 1
538799 99538799 1001 86380 86390 1
538472 99538472 1001 86380 86390 1
538514 99538514 1001 86380 86390 1
538261 99538261 1001 86380 86390 1
538213 99538213 1001 86380 86390 1
538385 99538385 1001 86380 86390 1
538400 99538400 1001 86380 86390 1
538868 99538868 1001 86380 86390 1
538870 99538870 1001 86380 86390 1
539499 99539499 1001 86380 86390 1
539629 99539629 1001 86380 86390 1
539359 99539359 1001 86380 86390 1
539324 99539324 1001 86380 86390 1
539249 99539249 1001 86380 86390 1
539278 99539278 1001 86380 86390 1
539395 99539395 1001 86380 86390 1
539097 99539097 1001 86380 86390 1
539115 99539115 1001 86380 86390 1
539134 99539134 1001 86380 86390 1
539754 99539754 1001 86380 86390 1
539799 99539799 1001 86380 86390 1
539709 99539709 1001 86380 86390 1
539749 99539749 1001 86380 86390 1
540213 99540213 1001 86380 86390 1
540085 99540085 1001 86380 86390 1
540072 99540072 1001 86380 86390 1
540078 99540078 1001 86380 86390 1
539952 99539952 1001 86380 86390 1
539918 99539918 1001 86380 86390 1
540632 99540632 1001 86380 86390 1
540533 99540533 1001 86380 86390 1
540496 99540496 1001 86380 86390 1
540628 99540628 1001 86380 86390 1
540512 99540512 1001 86380 86390 1
541107 99541107 1001 86380 86390 1
541214 99541214 1001 86380 86390 1
540927 99540927 1001 86380 86390 1
540737 99540737 1001 86380 86390 1
540717 99540717 1001 86380 86390 1
540863 99540863 1001 86380 86390 1
541480 99541480 1001 86380 86390 1
541929 99541929 1001 86380 86390 1
542065 99542065 1001 86380 86390 1
541771 99541771 1001 86380 86390 1
541789 99541789 1001 86380 86390 1
541906 99541906 1001 86380 86390 1
541882 99541882 1001 86380 86390 1
541898 99541898 1001 86380 86390 1
541808 99541808 1001 86380 86390 1
541809 99541809 1001 86380 86390 1
541544 99541544 1001 86380 86390 1
541584 99541584 1001 86380 86390 1
542268 99542268 1001 86380 86390 1
542269 99542269 1001 86380 86390 1
542945 99542945 1001 86380 86390 1
542833 99542833 1001 86380 86390 1
542773 99542773 1001 86380 86390 1
542611 99542611 1001 86380 86390 1
542653 99542653 1001 86380 86390 1
542732 99542732 1001 86380 86390 1
542713 99542713 1001 86380 86390 1
542506 99542506 1001 86380 86390 1
542509 99542509 1001 86380 86390 1
542477 99542477 1001 86380 86390 1
543036 99543036 1001 86380 86390 1
543091 99543091 1001 86380 86390 1
542989 99542989 1001 86380 86390 1
543017 99543017 1001 86380 86390 1
543617 99543617 1001 86380 86390 1
543650 99543650 1001 86380 86390 1
543663 99543663 1001 86380 86390 1
543425 99543425 1001 86380 86390 1
543554 99543554 1001 86380 86390 1
543484 99543484 1001 86380 86390 1
543176 99543176 1001 86380 86390 1
543860 99543860 1001 86380 86390 1
543963 99543963 1001 86380 86390 1
543876 99543876 1001 86380 86390 1
543881 99543881 1001 86380 86390 1
543960 99543960 1001 86380 86390 1
544432 99544432 1001 86380 86390 1
544538 99544538 1001 86380 86390 1
544575 99544575 1001 86380 86390 1
544527 99544527 1001 86380 86390 1
544466 99544466 1001 86380 86390 1
544355 99544355 1001 86380 86390 1
544311 99544311 1001 86380 86390 1
544083 99544083 1001 86380 86390 1
544126 99544126 1001 86380 86390 1
544052 99544052 1001 86380 86390 1
544001 99544001 1001 86380 86390 1
544698 99544698 1001 86380 86390 1
544631 99544631 1001 86380 86390 1
427815 260 1001 74820 76077 1
420795 508 1001 66060 66417 1
501196 834 1002 29254 39007 1
400108 99400108 1001 86380 86390 1
400149 99400149 1001 86380 86390 1
400330 99400330 1001 86380 86390 1
400460 99400460 1001 86380 86390 1
400516 99400516 1001 86380 86390 1
400416 99400416 1001 86380 86390 1
400646 99400646 1001 86380 86390 1
400817 99400817 1001 86380 86390 1
400975 99400975 1001 86380 86390 1
401074 99401074 1001 86380 86390 1
401215 99401215 1001 86380 86390 1
401216 99401216 1001 86380 86390 1
401250 99401250 1001 86380 86390 1
401557 99401557 1001 86380 86390 1
401519 99401519 1001 86380 86390 1
401585 99401585 1001 86380 86390 1
402038 99402038 1001 86380 86390 1
402012 99402012 1001 86380 86390 1
402237 99402237 1001 86380 86390 1
402358 99402358 1001 86380 86390 1
402579 99402579 1001 86380 86390 1
402504 99402504 1001 86380 86390 1
402491 99402491 1001 86380 86390 1
402921 99402921 1001 86380 86390 1
402984 99402984 1001 86380 86390 1
403096 99403096 1001 86380 86390 1
403201 99403201 1001 86380 86390 1
403122 99403122 1001 86380 86390 1
403104 99403104 1001 86380 86390 1
403214 99403214 1001 86380 86390 1
403408 99403408 1001 86380 86390 1
403421 99403421 1001 86380 86390 1
403535 99403535 1001 86380 86390 1
403590 99403590 1001 86380 86390 1
403648 99403648 1001 86380 86390 1
403880 99403880 1001 86380 86390 1
404167 99404167 1001 86380 86390 1
404453 99404453 1001 86380 86390 1
404565 99404565 1001 86380 86390 1
404681 99404681 1001 86380 86390 1
404742 99404742 1001 86380 86390 1
404804 99404804 1001 86380 86390 1
405187 99405187 1001 86380 86390 1
405172 99405172 1001 86380 86390 1
405288 99405288 1001 86380 86390 1
405361 99405361 1001 86380 86390 1
405512 99405512 1001 86380 86390 1
405416 99405416 1001 86380 86390 1
406172 99406172 1001 86380 86390 1
406226 99406226 1001 86380 86390 1
406333 99406333 1001 86380 86390 1
406287 99406287 1001 86380 86390 1
406620 99406620 1001 86380 86390 1
406597 99406597 1001 86380 86390 1
406666 99406666 1001 86380 86390 1
406783 99406783 1001 86380 86390 1
406859 99406859 1001 86380 86390 1
406944 99406944 1001 86380 86390 1
407150 99407150 1001 86380 86390 1
407186 99407186 1001 86380 86390 1
407172 99407172 1001 86380 86390 1
407344 99407344 1001 86380 86390 1
407298 99407298 1001 86380 86390 1
407417 99407417 1001 86380 86390 1
407518 99407518 1001 86380 86390 1
407497 99407497 1001 86380 86390 1
407538 99407538 1001 86380 86390 1
407639 99407639 1001 86380 86390 1
407981 99407981 1001 86380 86390 1
407938 99407938 1001 86380 86390 1
408345 99408345 1001 86380 86390 1
408523 99408523 1001 86380 86390 1
408621 99408621 1001 86380 86390 1
408706 99408706 1001 86380 86390 1
408857 99408857 1001 86380 86390 1
408817 99408817 1001 86380 86390 1
409133 99409133 1001 86380 86390 1
409385 99409385 1001 86380 86390 1
409494 99409494 1001 86380 86390 1
409542 99409542 1001 86380 86390 1
409555 99409555 1001 86380 86390 1
409718 99409718 1001 86380 86390 1
409967 99409967 1001 86380 86390 1
410072 99410072 1001 86380 86390 1
410323 99410323 1001 86380 86390 1
410433 99410433 1001 86380 86390 1
410575 99410575 1001 86380 86390 1
410536 99410536 1001 86380 86390 1
410641 99410641 1001 86380 86390 1
410644 99410644 1001 86380 86390 1
410670 99410670 1001 86380 86390 1
410853 99410853 1001 86380 86390 1
410997 99410997 1001 86380 86390 1
411076 99411076 1001 86380 86390 1
411081 99411081 1001 86380 86390 1
411064 99411064 1001 86380 86390 1
411044 99411044 1001 86380 86390 1
411172 99411172 1001 86380 86390 1
411502 99411502 1001 86380 86390 1
411829 99411829 1001 86380 86390 1
411950 99411950 1001 86380 86390 1
412025 99412025 1001 86380 86390 1
411959 99411959 1001 86380 86390 1
413612 99413612 1001 86380 86390 1
413672 99413672 1001 86380 86390 1
413165 99413165 1001 86380 86390 1
413172 99413172 1001 86380 86390 1
413152 99413152 1001 86380 86390 1
413130 99413130 1001 86380 86390 1
412822 99412822 1001 86380 86390 1
412616 99412616 1001 86380 86390 1
412707 99412707 1001 86380 86390 1
413921 99413921 1001 86380 86390 1
413932 99413932 1001 86380 86390 1
414105 99414105 1001 86380 86390 1
413859 99413859 1001 86380 86390 1
413962 99413962 1001 86380 86390 1
415073 99415073 1001 86380 86390 1
415240 99415240 1001 86380 86390 1
414653 99414653 1001 86380 86390 1
414697 99414697 1001 86380 86390 1
414858 99414858 1001 86380 86390 1
414451 99414451 1001 86380 86390 1
415335 99415335 1001 86380 86390 1
415373 99415373 1001 86380 86390 1
415577 99415577 1001 86380 86390 1
415581 99415581 1001 86380 86390 1
415690 99415690 1001 86380 86390 1
415519 99415519 1001 86380 86390 1
416780 99416780 1001 86380 86390 1
416943 99416943 1001 86380 86390 1
416663 99416663 1001 86380 86390 1
416608 99416608 1001 86380 86390 1
416162 99416162 1001 86380 86390 1
416264 99416264 1001 86380 86390 1
416555 99416555 1001 86380 86390 1
415943 99415943 1001 86380 86390 1
415879 99415879 1001 86380 86390 1
416003 99416003 1001 86380 86390 1
416078 99416078 1001 86380 86390 1
417232 99417232 1001 86380 86390 1
417339 99417339 1001 86380 86390 1
417385 99417385 1001 86380 86390 1
417009 99417009 1001 86380 86390 1
417366 99417366 1001 86380 86390 1
417444 99417444 1001 86380 86390 1
418796 99418796 1001 86380 86390 1
418655 99418655 1001 86380 86390 1
418558 99418558 1001 86380 86390 1
418686 99418686 1001 86380 86390 1
418196 99418196 1001 86380 86390 1
418179 99418179 1001 86380 86390 1
418296 99418296 1001 86380 86390 1
418000 99418000 1001 86380 86390 1
417890 99417890 1001 86380 86390 1
417854 99417854 1001 86380 86390 1
417889 99417889 1001 86380 86390 1
419130 99419130 1001 86380 86390 1
419003 99419003 1001 86380 86390 1
419034 99419034 1001 86380 86390 1
419010 99419010 1001 86380 86390 1
420399 99420399 1001 86380 86390 1
420256 99420256 1001 86380 86390 1
420265 99420265 1001 86380 86390 1
420319 99420319 1001 86380 86390 1
420415 99420415 1001 86380 86390 1
420422 99420422 1001 86380 86390 1
420144 99420144 1001 86380 86390 1
419938 99419938 1001 86380 86390 1
420006 99420006 1001 86380 86390 1
419886 99419886 1001 86380 86390 1
419975 99419975 1001 86380 86390 1
419813 99419813 1001 86380 86390 1
419876 99419876 1001 86380 86390 1
419544 99419544 1001 86380 86390 1
419425 99419425 1001 86380 86390 1
419608 99419608 1001 86380 86390 1
419253 99419253 1001 86380 86390 1
419482 99419482 1001 86380 86390 1
420620 99420620 1001 86380 86390 1
420795 99420795 1001 86380 86390 1
420549 99420549 1001 86380 86390 1
420782 99420782 1001 86380 86390 1
422060 99422060 1001 86380 86390 1
421915 99421915 1001 86380 86390 1
421537 99421537 1001 86380 86390 1
421687 99421687 1001 86380 86390 1
421478 99421478 1001 86380 86390 1
421488 99421488 1001 86380 86390 1
421304 99421304 1001 86380 86390 1
421651 99421651 1001 86380 86390 1
420949 99420949 1001 86380 86390 1
421022 99421022 1001 86380 86390 1
421161 99421161 1001 86380 86390 1
422194 99422194 1001 86380 86390 1
422197 99422197 1001 86380 86390 1
422174 99422174 1001 86380 86390 1
422524 99422524 1001 86380 86390 1
422299 99422299 1001 86380 86390 1
422380 99422380 1001 86380 86390 1
422242 99422242 1001 86380 86390 1
422477 99422477 1001 86380 86390 1
423638 99423638 1001 86380 86390 1
423456 99423456 1001 86380 86390 1
422986 99422986 1001 86380 86390 1
422723 99422723 1001 86380 86390 1
422628 99422628 1001 86380 86390 1
422896 99422896 1001 86380 86390 1
424118 99424118 1001 86380 86390 1
424017 99424017 1001 86380 86390 1
424084 99424084 1001 86380 86390 1
423902 99423902 1001 86380 86390 1
425205 99425205 1001 86380 86390 1
425185 99425185 1001 86380 86390 1
424962 99424962 1001 86380 86390 1
424889 99424889 1001 86380 86390 1
424950 99424950 1001 86380 86390 1
424213 99424213 1001 86380 86390 1
424444 99424444 1001 86380 86390 1
424401 99424401 1001 86380 86390 1
424285 99424285 1001 86380 86390 1
424589 99424589 1001 86380 86390 1
425741 99425741 1001 86380 86390 1
425785 99425785 1001 86380 86390 1
425597 99425597 1001 86380 86390 1
426856 99426856 1001 86380 86390 1
426910 99426910 1001 86380 86390 1
426549 99426549 1001 86380 86390 1
426568 99426568 1001 86380 86390 1
426318 99426318 1001 86380 86390 1
425970 99425970 1001 86380 86390 1
425932 99425932 1001 86380 86390 1
425864 99425864 1001 86380 86390 1
427439 99427439 1001 86380 86390 1
427304 99427304 1001 86380 86390 1
428586 99428586 1001 86380 86390 1
428665 99428665 1001 86380 86390 1
428543 99428543 1001 86380 86390 1
428476 99428476 1001 86380 86390 1
428696 99428696 1001 86380 86390 1
428488 99428488 1001 86380 86390 1
428388 99428388 1001 86380 86390 1
428465 99428465 1001 86380 86390 1
428156 99428156 1001 86380 86390 1
427626 99427626 1001 86380 86390 1
427631 99427631 1001 86380 86390 1
428905 99428905 1001 86380 86390 1
429174 99429174 1001 86380 86390 1
428872 99428872 1001 86380 86390 1
429103 99429103 1001 86380 86390 1
429026 99429026 1001 86380 86390 1
429082 99429082 1001 86380 86390 1
429963 99429963 1001 86380 86390 1
430036 99430036 1001 86380 86390 1
430240 99430240 1001 86380 86390 1
429935 99429935 1001 86380 86390 1
429840 99429840 1001 86380 86390 1
429727 99429727 1001 86380 86390 1
429581 99429581 1001 86380 86390 1
429729 99429729 1001 86380 86390 1
429296 99429296 1001 86380 86390 1
429237 99429237 1001 86380 86390 1
429282 99429282 1001 86380 86390 1
430818 99430818 1001 86380 86390 1
430802 99430802 1001 86380 86390 1
431905 99431905 1001 86380 86390 1
431293 99431293 1001 86380 86390 1
431496 99431496 1001 86380 86390 1
431390 99431390 1001 86380 86390 1
431258 99431258 1001 86380 86390 1
431005 99431005 1001 86380 86390 1
431073 99431073 1001 86380 86390 1
432397 99432397 1001 86380 86390 1
432124 99432124 1001 86380 86390 1
432292 99432292 1001 86380 86390 1
432187 99432187 1001 86380 86390 1
432474 99432474 1001 86380 86390 1
432363 99432363 1001 86380 86390 1
433490 99433490 1001 86380 86390 1
433442 99433442 1001 86380 86390 1
433419 99433419 1001 86380 86390 1
433390 99433390 1001 86380 86390 1
433291 99433291 1001 86380 86390 1
433160 99433160 1001 86380 86390 1
432953 99432953 1001 86380 86390 1
433144 99433144 1001 86380 86390 1
433281 99433281 1001 86380 86390 1
432915 99432915 1001 86380 86390 1
433065 99433065 1001 86380 86390 1
432846 99432846 1001 86380 86390 1
432751 99432751 1001 86380 86390 1
432558 99432558 1001 86380 86390 1
432889 99432889 1001 86380 86390 1
433899 99433899 1001 86380 86390 1
434108 99434108 1001 86380 86390 1
435184 99435184 1001 86380 86390 1
435205 99435205 1001 86380 86390 1
435335 99435335 1001 86380 86390 1
434662 99434662 1001 86380 86390 1
434850 99434850 1001 86380 86390 1
434828 99434828 1001 86380 86390 1
434725 99434725 1001 86380 86390 1
434750 99434750 1001 86380 86390 1
434699 99434699 1001 86380 86390 1
434343 99434343 1001 86380 86390 1
434299 99434299 1001 86380 86390 1
434460 99434460 1001 86380 86390 1
434305 99434305 1001 86380 86390 1
434306 99434306 1001 86380 86390 1
435538 99435538 1001 86380 86390 1
435817 99435817 1001 86380 86390 1
435783 99435783 1001 86380 86390 1
435852 99435852 1001 86380 86390 1
437147 99437147 1001 86380 86390 1
437079 99437079 1001 86380 86390 1
437031 99437031 1001 86380 86390 1
437101 99437101 1001 86380 86390 1
437057 99437057 1001 86380 86390 1
436843 99436843 1001 86380 86390 1
436881 99436881 1001 86380 86390 1
436970 99436970 1001 86380 86390 1
437132 99437132 1001 86380 86390 1
436657 99436657 1001 86380 86390 1
436545 99436545 1001 86380 86390 1
436685 99436685 1001 86380 86390 1
436571 99436571 1001 86380 86390 1
436674 99436674 1001 86380 86390 1
435901 99435901 1001 86380 86390 1
436019 99436019 1001 86380 86390 1
436188 99436188 1001 86380 86390 1
436003 99436003 1001 86380 86390 1
300049 99300049 1001 86380 86390 1
300050 99300050 1001 86380 86390 1
437202 99437202 1001 86380 86390 1
300644 99300644 1001 86380 86390 1
300317 99300317 1001 86380 86390 1
300147 99300147 1001 86380 86390 1
300251 99300251 1001 86380 86390 1
300227 99300227 1001 86380 86390 1
300242 99300242 1001 86380 86390 1
300131 99300131 1001 86380 86390 1
300870 99300870 1001 86380 86390 1
300922 99300922 1001 86380 86390 1
300755 99300755 1001 86380 86390 1
301478 99301478 1001 86380 86390 1
301491 99301491 1001 86380 86390 1
301554 99301554 1001 86380 86390 1
301483 99301483 1001 86380 86390 1
301382 99301382 1001 86380 86390 1
301298 99301298 1001 86380 86390 1
301226 99301226 1001 86380 86390 1
301188 99301188 1001 86380 86390 1
301242 99301242 1001 86380 86390 1
301103 99301103 1001 86380 86390 1
301030 99301030 1001 86380 86390 1
301140 99301140 1001 86380 86390 1
301578 99301578 1001 86380 86390 1
301669 99301669 1001 86380 86390 1
301748 99301748 1001 86380 86390 1
301568 99301568 1001 86380 86390 1
301751 99301751 1001 86380 86390 1
301752 99301752 1001 86380 86390 1
301729 99301729 1001 86380 86390 1
301743 99301743 1001 86380 86390 1
302213 99302213 1001 86380 86390 1
302252 99302252 1001 86380 86390 1
302281 99302281 1001 86380 86390 1
302358 99302358 1001 86380 86390 1
302323 99302323 1001 86380 86390 1
302248 99302248 1001 86380 86390 1
302369 99302369 1001 86380 86390 1
302276 99302276 1001 86380 86390 1
302013 99302013 1001 86380 86390 1
302104 99302104 1001 86380 86390 1
302117 99302117 1001 86380 86390 1
302014 99302014 1001 86380 86390 1
301903 99301903 1001 86380 86390 1
301826 99301826 1001 86380 86390 1
301854 99301854 1001 86380 86390 1
301961 99301961 1001 86380 86390 1
301923 99301923 1001 86380 86390 1
301925 99301925 1001 86380 86390 1
302443 99302443 1001 86380 86390 1
302476 99302476 1001 86380 86390 1
302452 99302452 1001 86380 86390 1
302491 99302491 1001 86380 86390 1
303172 99303172 1001 86380 86390 1
303192 99303192 1001 86380 86390 1
303035 99303035 1001 86380 86390 1
303103 99303103 1001 86380 86390 1
302872 99302872 1001 86380 86390 1
302824 99302824 1001 86380 86390 1
302966 99302966 1001 86380 86390 1
302890 99302890 1001 86380 86390 1
302929 99302929 1001 86380 86390 1
302918 99302918 1001 86380 86390 1
302984 99302984 1001 86380 86390 1
302910 99302910 1001 86380 86390 1
303246 99303246 1001 86380 86390 1
303003 99303003 1001 86380 86390 1
303393 99303393 1001 86380 86390 1
303266 99303266 1001 86380 86390 1
303648 99303648 1001 86380 86390 1
303717 99303717 1001 86380 86390 1
303451 99303451 1001 86380 86390 1
303530 99303530 1001 86380 86390 1
303505 99303505 1001 86380 86390 1
303415 99303415 1001 86380 86390 1
303524 99303524 1001 86380 86390 1
303553 99303553 1001 86380 86390 1
304147 99304147 1001 86380 86390 1
304094 99304094 1001 86380 86390 1
304784 99304784 1001 86380 86390 1
304657 99304657 1001 86380 86390 1
304813 99304813 1001 86380 86390 1
304763 99304763 1001 86380 86390 1
304852 99304852 1001 86380 86390 1
304529 99304529 1001 86380 86390 1
304505 99304505 1001 86380 86390 1
304570 99304570 1001 86380 86390 1
304610 99304610 1001 86380 86390 1
304624 99304624 1001 86380 86390 1
304547 99304547 1001 86380 86390 1
304470 99304470 1001 86380 86390 1
304446 99304446 1001 86380 86390 1
304291 99304291 1001 86380 86390 1
304399 99304399 1001 86380 86390 1
304443 99304443 1001 86380 86390 1
304908 99304908 1001 86380 86390 1
305025 99305025 1001 86380 86390 1
304885 99304885 1001 86380 86390 1
304865 99304865 1001 86380 86390 1
305532 99305532 1001 86380 86390 1
305496 99305496 1001 86380 86390 1
305350 99305350 1001 86380 86390 1
305464 99305464 1001 86380 86390 1
305227 99305227 1001 86380 86390 1
305152 99305152 1001 86380 86390 1
500091 99500091 1001 86380 86390 1
500014 99500014 1001 86380 86390 1
500118 99500118 1001 86380 86390 1
500135 99500135 1001 86380 86390 1
500046 99500046 1001 86380 86390 1
500073 99500073 1001 86380 86390 1
500113 99500113 1001 86380 86390 1
500778 99500778 1001 86380 86390 1
500771 99500771 1001 86380 86390 1
500805 99500805 1001 86380 86390 1
500608 99500608 1001 86380 86390 1
500557 99500557 1001 86380 86390 1
500586 99500586 1001 86380 86390 1
500305 99500305 1001 86380 86390 1
500347 99500347 1001 86380 86390 1
500918 99500918 1001 86380 86390 1
500957 99500957 1001 86380 86390 1
500860 99500860 1001 86380 86390 1
500991 99500991 1001 86380 86390 1
501480 99501480 1001 86380 86390 1
501546 99501546 1001 86380 86390 1
501415 99501415 1001 86380 86390 1
501187 99501187 1001 86380 86390 1
501188 99501188 1001 86380 86390 1
501190 99501190 1001 86380 86390 1
501179 99501179 1001 86380 86390 1
501724 99501724 1001 86380 86390 1
501739 99501739 1001 86380 86390 1
501765 99501765 1001 86380 86390 1
502210 99502210 1001 86380 86390 1
502068 99502068 1001 86380 86390 1
502056 99502056 1001 86380 86390 1
502152 99502152 1001 86380 86390 1
502180 99502180 1001 86380 86390 1
502542 99502542 1001 86380 86390 1
502478 99502478 1001 86380 86390 1
502534 99502534 1001 86380 86390 1
503126 99503126 1001 86380 86390 1
503242 99503242 1001 86380 86390 1
502895 99502895 1001 86380 86390 1
503056 99503056 1001 86380 86390 1
502691 99502691 1001 86380 86390 1
502760 99502760 1001 86380 86390 1
503326 99503326 1001 86380 86390 1
504087 99504087 1001 86380 86390 1
504046 99504046 1001 86380 86390 1
504095 99504095 1001 86380 86390 1
503998 99503998 1001 86380 86390 1
504078 99504078 1001 86380 86390 1
503719 99503719 1001 86380 86390 1
503811 99503811 1001 86380 86390 1
503815 99503815 1001 86380 86390 1
503730 99503730 1001 86380 86390 1
503604 99503604 1001 86380 86390 1
503643 99503643 1001 86380 86390 1
503554 99503554 1001 86380 86390 1
503596 99503596 1001 86380 86390 1
504211 99504211 1001 86380 86390 1
504135 99504135 1001 86380 86390 1
504175 99504175 1001 86380 86390 1
504281 99504281 1001 86380 86390 1
504153 99504153 1001 86380 86390 1
504893 99504893 1001 86380 86390 1
504944 99504944 1001 86380 86390 1
504793 99504793 1001 86380 86390 1
504712 99504712 1001 86380 86390 1
504727 99504727 1001 86380 86390 1
504689 99504689 1001 86380 86390 1
504716 99504716 1001 86380 86390 1
504603 99504603 1001 86380 86390 1
504722 99504722 1001 86380 86390 1
504328 99504328 1001 86380 86390 1
504394 99504394 1001 86380 86390 1
504382 99504382 1001 86380 86390 1
504347 99504347 1001 86380 86390 1
505087 99505087 1001 86380 86390 1
505131 99505131 1001 86380 86390 1
505706 99505706 1001 86380 86390 1
505739 99505739 1001 86380 86390 1
505746 99505746 1001 86380 86390 1
505753 99505753 1001 86380 86390 1
505675 99505675 1001 86380 86390 1
505761 99505761 1001 86380 86390 1
505474 99505474 1001 86380 86390 1
505508 99505508 1001 86380 86390 1
505509 99505509 1001 86380 86390 1
505561 99505561 1001 86380 86390 1
505229 99505229 1001 86380 86390 1
505284 99505284 1001 86380 86390 1
505174 99505174 1001 86380 86390 1
505953 99505953 1001 86380 86390 1
506567 99506567 1001 86380 86390 1
506436 99506436 1001 86380 86390 1
506275 99506275 1001 86380 86390 1
506216 99506216 1001 86380 86390 1
506385 99506385 1001 86380 86390 1
506169 99506169 1001 86380 86390 1
506105 99506105 1001 86380 86390 1
506041 99506041 1001 86380 86390 1
505978 99505978 1001 86380 86390 1
506085 99506085 1001 86380 86390 1
506791 99506791 1001 86380 86390 1
506625 99506625 1001 86380 86390 1
507318 99507318 1001 86380 86390 1
507066 99507066 1001 86380 86390 1
507183 99507183 1001 86380 86390 1
507108 99507108 1001 86380 86390 1
506895 99506895 1001 86380 86390 1
506937 99506937 1001 86380 86390 1
507008 99507008 1001 86380 86390 1
507506 99507506 1001 86380 86390 1
508060 99508060 1001 86380 86390 1
508048 99508048 1001 86380 86390 1
508231 99508231 1001 86380 86390 1
508089 99508089 1001 86380 86390 1
508181 99508181 1001 86380 86390 1
508244 99508244 1001 86380 86390 1
507940 99507940 1001 86380 86390 1
507944 99507944 1001 86380 86390 1
507731 99507731 1001 86380 86390 1
507787 99507787 1001 86380 86390 1
507644 99507644 1001 86380 86390 1
507687 99507687 1001 86380 86390 1
507768 99507768 1001 86380 86390 1
507717 99507717 1001 86380 86390 1
508331 99508331 1001 86380 86390 1
508437 99508437 1001 86380 86390 1
508917 99508917 1001 86380 86390 1
509063 99509063 1001 86380 86390 1
508766 99508766 1001 86380 86390 1
508731 99508731 1001 86380 86390 1
508760 99508760 1001 86380 86390 1
508787 99508787 1001 86380 86390 1
508815 99508815 1001 86380 86390 1
508494 99508494 1001 86380 86390 1
508470 99508470 1001 86380 86390 1
508489 99508489 1001 86380 86390 1
508595 99508595 1001 86380 86390 1
509097 99509097 1001 86380 86390 1
509270 99509270 1001 86380 86390 1
509181 99509181 1001 86380 86390 1
509221 99509221 1001 86380 86390 1
509096 99509096 1001 86380 86390 1
509759 99509759 1001 86380 86390 1
509722 99509722 1001 86380 86390 1
509724 99509724 1001 86380 86390 1
509712 99509712 1001 86380 86390 1
509819 99509819 1001 86380 86390 1
509744 99509744 1001 86380 86390 1
509519 99509519 1001 86380 86390 1
509534 99509534 1001 86380 86390 1
509574 99509574 1001 86380 86390 1
509639 99509639 1001 86380 86390 1
509499 99509499 1001 86380 86390 1
509401 99509401 1001 86380 86390 1
509964 99509964 1001 86380 86390 1
509929 99509929 1001 86380 86390 1
510078 99510078 1001 86380 86390 1
510547 99510547 1001 86380 86390 1
510613 99510613 1001 86380 86390 1
510398 99510398 1001 86380 86390 1
510320 99510320 1001 86380 86390 1
510440 99510440 1001 86380 86390 1
510160 99510160 1001 86380 86390 1
510186 99510186 1001 86380 86390 1
510176 99510176 1001 86380 86390 1
510256 99510256 1001 86380 86390 1
510269 99510269 1001 86380 86390 1
510127 99510127 1001 86380 86390 1
510259 99510259 1001 86380 86390 1
510118 99510118 1001 86380 86390 1
510764 99510764 1001 86380 86390 1
510745 99510745 1001 86380 86390 1
510800 99510800 1001 86380 86390 1
511478 99511478 1001 86380 86390 1
511525 99511525 1001 86380 86390 1
511432 99511432 1001 86380 86390 1
510950 99510950 1001 86380 86390 1
511628 99511628 1001 86380 86390 1
511567 99511567 1001 86380 86390 1
511613 99511613 1001 86380 86390 1
512330 99512330 1001 86380 86390 1
512218 99512218 1001 86380 86390 1
512220 99512220 1001 86380 86390 1
512311 99512311 1001 86380 86390 1
512083 99512083 1001 86380 86390 1
511970 99511970 1001 86380 86390 1
511983 99511983 1001 86380 86390 1
512038 99512038 1001 86380 86390 1
511784 99511784 1001 86380 86390 1
511902 99511902 1001 86380 86390 1
511893 99511893 1001 86380 86390 1
511945 99511945 1001 86380 86390 1
511829 99511829 1001 86380 86390 1
511935 99511935 1001 86380 86390 1
511794 99511794 1001 86380 86390 1
512470 99512470 1001 86380 86390 1
512488 99512488 1001 86380 86390 1
513089 99513089 1001 86380 86390 1
513107 99513107 1001 86380 86390 1
513133 99513133 1001 86380 86390 1
513159 99513159 1001 86380 86390 1
513019 99513019 1001 86380 86390 1
512820 99512820 1001 86380 86390 1
512979 99512979 1001 86380 86390 1
512612 99512612 1001 86380 86390 1
512742 99512742 1001 86380 86390 1
512768 99512768 1001 86380 86390 1
513370 99513370 1001 86380 86390 1
513295 99513295 1001 86380 86390 1
513207 99513207 1001 86380 86390 1
513829 99513829 1001 86380 86390 1
513972 99513972 1001 86380 86390 1
513870 99513870 1001 86380 86390 1
513912 99513912 1001 86380 86390 1
513900 99513900 1001 86380 86390 1
513646 99513646 1001 86380 86390 1
513777 99513777 1001 86380 86390 1
513765 99513765 1001 86380 86390 1
513729 99513729 1001 86380 86390 1
513770 99513770 1001 86380 86390 1
513450 99513450 1001 86380 86390 1
513424 99513424 1001 86380 86390 1
514095 99514095 1001 86380 86390 1
514758 99514758 1001 86380 86390 1
514791 99514791 1001 86380 86390 1
514535 99514535 1001 86380 86390 1
514472 99514472 1001 86380 86390 1
514524 99514524 1001 86380 86390 1
514465 99514465 1001 86380 86390 1
514506 99514506 1001 86380 86390 1
514454 99514454 1001 86380 86390 1
514341 99514341 1001 86380 86390 1
514424 99514424 1001 86380 86390 1
515055 99515055 1001 86380 86390 1
514917 99514917 1001 86380 86390 1
515652 99515652 1001 86380 86390 1
515659 99515659 1001 86380 86390 1
515619 99515619 1001 86380 86390 1
515401 99515401 1001 86380 86390 1
515324 99515324 1001 86380 86390 1
515287 99515287 1001 86380 86390 1
515393 99515393 1001 86380 86390 1
515114 99515114 1001 86380 86390 1
515221 99515221 1001 86380 86390 1
515222 99515222 1001 86380 86390 1
515145 99515145 1001 86380 86390 1
515070 99515070 1001 86380 86390 1
516471 99516471 1001 86380 86390 1
516240 99516240 1001 86380 86390 1
516164 99516164 1001 86380 86390 1
516099 99516099 1001 86380 86390 1
516191 99516191 1001 86380 86390 1
516271 99516271 1001 86380 86390 1
516251 99516251 1001 86380 86390 1
515992 99515992 1001 86380 86390 1
516075 99516075 1001 86380 86390 1
515894 99515894 1001 86380 86390 1
516079 99516079 1001 86380 86390 1
516002 99516002 1001 86380 86390 1
515991 99515991 1001 86380 86390 1
516676 99516676 1001 86380 86390 1
516551 99516551 1001 86380 86390 1
517160 99517160 1001 86380 86390 1
517317 99517317 1001 86380 86390 1
517205 99517205 1001 86380 86390 1
517019 99517019 1001 86380 86390 1
516857 99516857 1001 86380 86390 1
516729 99516729 1001 86380 86390 1
516860 99516860 1001 86380 86390 1
517387 99517387 1001 86380 86390 1
517403 99517403 1001 86380 86390 1
517351 99517351 1001 86380 86390 1
517483 99517483 1001 86380 86390 1
517535 99517535 1001 86380 86390 1
517965 99517965 1001 86380 86390 1
517990 99517990 1001 86380 86390 1
518155 99518155 1001 86380 86390 1
517816 99517816 1001 86380 86390 1
517833 99517833 1001 86380 86390 1
517697 99517697 1001 86380 86390 1
517570 99517570 1001 86380 86390 1
517648 99517648 1001 86380 86390 1
518198 99518198 1001 86380 86390 1
518191 99518191 1001 86380 86390 1
518323 99518323 1001 86380 86390 1
518912 99518912 1001 86380 86390 1
518971 99518971 1001 86380 86390 1
518869 99518869 1001 86380 86390 1
518588 99518588 1001 86380 86390 1
518629 99518629 1001 86380 86390 1
518661 99518661 1001 86380 86390 1
518727 99518727 1001 86380 86390 1
518376 99518376 1001 86380 86390 1
518493 99518493 1001 86380 86390 1
518431 99518431 1001 86380 86390 1
519664 99519664 1001 86380 86390 1
519793 99519793 1001 86380 86390 1
519643 99519643 1001 86380 86390 1
519475 99519475 1001 86380 86390 1
519502 99519502 1001 86380 86390 1
519195 99519195 1001 86380 86390 1
519211 99519211 1001 86380 86390 1
519850 99519850 1001 86380 86390 1
519993 99519993 1001 86380 86390 1
519877 99519877 1001 86380 86390 1
519994 99519994 1001 86380 86390 1
519899 99519899 1001 86380 86390 1
519978 99519978 1001 86380 86390 1
520609 99520609 1001 86380 86390 1
520532 99520532 1001 86380 86390 1
520422 99520422 1001 86380 86390 1
520308 99520308 1001 86380 86390 1
520298 99520298 1001 86380 86390 1
520103 99520103 1001 86380 86390 1
520094 99520094 1001 86380 86390 1
520198 99520198 1001 86380 86390 1
520768 99520768 1001 86380 86390 1
521373 99521373 1001 86380 86390 1
521459 99521459 1001 86380 86390 1
521349 99521349 1001 86380 86390 1
521337 99521337 1001 86380 86390 1
521244 99521244 1001 86380 86390 1
520901 99520901 1001 86380 86390 1
521019 99521019 1001 86380 86390 1
521046 99521046 1001 86380 86390 1
520932 99520932 1001 86380 86390 1
521036 99521036 1001 86380 86390 1
520935 99520935 1001 86380 86390 1
521570 99521570 1001 86380 86390 1
521638 99521638 1001 86380 86390 1
521535 99521535 1001 86380 86390 1
521483 99521483 1001 86380 86390 1
521484 99521484 1001 86380 86390 1
521565 99521565 1001 86380 86390 1
522182 99522182 1001 86380 86390 1
522280 99522280 1001 86380 86390 1
521912 99521912 1001 86380 86390 1
522030 99522030 1001 86380 86390 1
522005 99522005 1001 86380 86390 1
521763 99521763 1001 86380 86390 1
521866 99521866 1001 86380 86390 1
521872 99521872 1001 86380 86390 1
521772 99521772 1001 86380 86390 1
521800 99521800 1001 86380 86390 1
522486 99522486 1001 86380 86390 1
522467 99522467 1001 86380 86390 1
522365 99522365 1001 86380 86390 1
522495 99522495 1001 86380 86390 1
523016 99523016 1001 86380 86390 1
522929 99522929 1001 86380 86390 1
522958 99522958 1001 86380 86390 1
523026 99523026 1001 86380 86390 1
522911 99522911 1001 86380 86390 1
522640 99522640 1001 86380 86390 1
522671 99522671 1001 86380 86390 1
522530 99522530 1001 86380 86390 1
522651 99522651 1001 86380 86390 1
523129 99523129 1001 86380 86390 1
523266 99523266 1001 86380 86390 1
523807 99523807 1001 86380 86390 1
523835 99523835 1001 86380 86390 1
523889 99523889 1001 86380 86390 1
523760 99523760 1001 86380 86390 1
523774 99523774 1001 86380 86390 1
523827 99523827 1001 86380 86390 1
523879 99523879 1001 86380 86390 1
523407 99523407 1001 86380 86390 1
523344 99523344 1001 86380 86390 1
523410 99523410 1001 86380 86390 1
523360 99523360 1001 86380 86390 1
524140 99524140 1001 86380 86390 1
524026 99524026 1001 86380 86390 1
524370 99524370 1001 86380 86390 1
524332 99524332 1001 86380 86390 1
524180 99524180 1001 86380 86390 1
524258 99524258 1001 86380 86390 1
524846 99524846 1001 86380 86390 1
524859 99524859 1001 86380 86390 1
524874 99524874 1001 86380 86390 1
524774 99524774 1001 86380 86390 1
525469 99525469 1001 86380 86390 1
525536 99525536 1001 86380 86390 1
525459 99525459 1001 86380 86390 1
525485 99525485 1001 86380 86390 1
525396 99525396 1001 86380 86390 1
525346 99525346 1001 86380 86390 1
525257 99525257 1001 86380 86390 1
525297 99525297 1001 86380 86390 1
525300 99525300 1001 86380 86390 1
524989 99524989 1001 86380 86390 1
525176 99525176 1001 86380 86390 1
525688 99525688 1001 86380 86390 1
525714 99525714 1001 86380 86390 1
525781 99525781 1001 86380 86390 1
525719 99525719 1001 86380 86390 1
525605 99525605 1001 86380 86390 1
526297 99526297 1001 86380 86390 1
526287 99526287 1001 86380 86390 1
526263 99526263 1001 86380 86390 1
526332 99526332 1001 86380 86390 1
526141 99526141 1001 86380 86390 1
526061 99526061 1001 86380 86390 1
526009 99526009 1001 86380 86390 1
525981 99525981 1001 86380 86390 1
526490 99526490 1001 86380 86390 1
526453 99526453 1001 86380 86390 1
526583 99526583 1001 86380 86390 1
526889 99526889 1001 86380 86390 1
526878 99526878 1001 86380 86390 1
526866 99526866 1001 86380 86390 1
526860 99526860 1001 86380 86390 1
526952 99526952 1001 86380 86390 1
526814 99526814 1001 86380 86390 1
526832 99526832 1001 86380 86390 1
527337 99527337 1001 86380 86390 1
527312 99527312 1001 86380 86390 1
527416 99527416 1001 86380 86390 1
527352 99527352 1001 86380 86390 1
527322 99527322 1001 86380 86390 1
528024 99528024 1001 86380 86390 1
528038 99528038 1001 86380 86390 1
527902 99527902 1001 86380 86390 1
527929 99527929 1001 86380 86390 1
527716 99527716 1001 86380 86390 1
527667 99527667 1001 86380 86390 1
527839 99527839 1001 86380 86390 1
527789 99527789 1001 86380 86390 1
527484 99527484 1001 86380 86390 1
527555 99527555 1001 86380 86390 1
527556 99527556 1001 86380 86390 1
527505 99527505 1001 86380 86390 1
527518 99527518 1001 86380 86390 1
528138 99528138 1001 86380 86390 1
528203 99528203 1001 86380 86390 1
528077 99528077 1001 86380 86390 1
528699 99528699 1001 86380 86390 1
528802 99528802 1001 86380 86390 1
528882 99528882 1001 86380 86390 1
528888 99528888 1001 86380 86390 1
528661 99528661 1001 86380 86390 1
528639 99528639 1001 86380 86390 1
528333 99528333 1001 86380 86390 1
528424 99528424 1001 86380 86390 1
528298 99528298 1001 86380 86390 1
529046 99529046 1001 86380 86390 1
529087 99529087 1001 86380 86390 1
528918 99528918 1001 86380 86390 1
528971 99528971 1001 86380 86390 1
529091 99529091 1001 86380 86390 1
529053 99529053 1001 86380 86390 1
529568 99529568 1001 86380 86390 1
529607 99529607 1001 86380 86390 1
529358 99529358 1001 86380 86390 1
529250 99529250 1001 86380 86390 1
529290 99529290 1001 86380 86390 1
529154 99529154 1001 86380 86390 1
529763 99529763 1001 86380 86390 1
529802 99529802 1001 86380 86390 1
529762 99529762 1001 86380 86390 1
529801 99529801 1001 86380 86390 1
530479 99530479 1001 86380 86390 1
530364 99530364 1001 86380 86390 1
530511 99530511 1001 86380 86390 1
530436 99530436 1001 86380 86390 1
530309 99530309 1001 86380 86390 1
530195 99530195 1001 86380 86390 1
530196 99530196 1001 86380 86390 1
530147 99530147 1001 86380 86390 1
530148 99530148 1001 86380 86390 1
530253 99530253 1001 86380 86390 1
530319 99530319 1001 86380 86390 1
530256 99530256 1001 86380 86390 1
530025 99530025 1001 86380 86390 1
530129 99530129 1001 86380 86390 1
530074 99530074 1001 86380 86390 1
530696 99530696 1001 86380 86390 1
531269 99531269 1001 86380 86390 1
531186 99531186 1001 86380 86390 1
531161 99531161 1001 86380 86390 1
530994 99530994 1001 86380 86390 1
531052 99531052 1001 86380 86390 1
531081 99531081 1001 86380 86390 1
530843 99530843 1001 86380 86390 1
530869 99530869 1001 86380 86390 1
531433 99531433 1001 86380 86390 1
531423 99531423 1001 86380 86390 1
531517 99531517 1001 86380 86390 1
532019 99532019 1001 86380 86390 1
531974 99531974 1001 86380 86390 1
531938 99531938 1001 86380 86390 1
531887 99531887 1001 86380 86390 1
531876 99531876 1001 86380 86390 1
531802 99531802 1001 86380 86390 1
531758 99531758 1001 86380 86390 1
531733 99531733 1001 86380 86390 1
532292 99532292 1001 86380 86390 1
532958 99532958 1001 86380 86390 1
532884 99532884 1001 86380 86390 1
532962 99532962 1001 86380 86390 1
532899 99532899 1001 86380 86390 1
532778 99532778 1001 86380 86390 1
532791 99532791 1001 86380 86390 1
532785 99532785 1001 86380 86390 1
532595 99532595 1001 86380 86390 1
532468 99532468 1001 86380 86390 1
532611 99532611 1001 86380 86390 1
532432 99532432 1001 86380 86390 1
532614 99532614 1001 86380 86390 1
533768 99533768 1001 86380 86390 1
533672 99533672 1001 86380 86390 1
533776 99533776 1001 86380 86390 1
533765 99533765 1001 86380 86390 1
533754 99533754 1001 86380 86390 1
533471 99533471 1001 86380 86390 1
533475 99533475 1001 86380 86390 1
533479 99533479 1001 86380 86390 1
533650 99533650 1001 86380 86390 1
533328 99533328 1001 86380 86390 1
533394 99533394 1001 86380 86390 1
533894 99533894 1001 86380 86390 1
534040 99534040 1001 86380 86390 1
533978 99533978 1001 86380 86390 1
534542 99534542 1001 86380 86390 1
534625 99534625 1001 86380 86390 1
534512 99534512 1001 86380 86390 1
534503 99534503 1001 86380 86390 1
534336 99534336 1001 86380 86390 1
534466 99534466 1001 86380 86390 1
534290 99534290 1001 86380 86390 1
534371 99534371 1001 86380 86390 1
534293 99534293 1001 86380 86390 1
534131 99534131 1001 86380 86390 1
534183 99534183 1001 86380 86390 1
534222 99534222 1001 86380 86390 1
534095 99534095 1001 86380 86390 1
534121 99534121 1001 86380 86390 1
534176 99534176 1001 86380 86390 1
534125 99534125 1001 86380 86390 1
534075 99534075 1001 86380 86390 1
534876 99534876 1001 86380 86390 1
534737 99534737 1001 86380 86390 1
534705 99534705 1001 86380 86390 1
535444 99535444 1001 86380 86390 1
535227 99535227 1001 86380 86390 1
535118 99535118 1001 86380 86390 1
535198 99535198 1001 86380 86390 1
535160 99535160 1001 86380 86390 1
534999 99534999 1001 86380 86390 1
534963 99534963 1001 86380 86390 1
535018 99535018 1001 86380 86390 1
535537 99535537 1001 86380 86390 1
535671 99535671 1001 86380 86390 1
535516 99535516 1001 86380 86390 1
536321 99536321 1001 86380 86390 1
536056 99536056 1001 86380 86390 1
536087 99536087 1001 86380 86390 1
535897 99535897 1001 86380 86390 1
535882 99535882 1001 86380 86390 1
536503 99536503 1001 86380 86390 1
536898 99536898 1001 86380 86390 1
536718 99536718 1001 86380 86390 1
536642 99536642 1001 86380 86390 1
537199 99537199 1001 86380 86390 1
537912 99537912 1001 86380 86390 1
537787 99537787 1001 86380 86390 1
537986 99537986 1001 86380 86390 1
537631 99537631 1001 86380 86390 1
537599 99537599 1001 86380 86390 1
537678 99537678 1001 86380 86390 1
537395 99537395 1001 86380 86390 1
537409 99537409 1001 86380 86390 1
537461 99537461 1001 86380 86390 1
537527 99537527 1001 86380 86390 1
537424 99537424 1001 86380 86390 1
537438 99537438 1001 86380 86390 1
537400 99537400 1001 86380 86390 1
537568 99537568 1001 86380 86390 1
537443 99537443 1001 86380 86390 1
538104 99538104 1001 86380 86390 1
538175 99538175 1001 86380 86390 1
538137 99538137 1001 86380 86390 1
538632 99538632 1001 86380 86390 1
538748 99538748 1001 86380 86390 1
538236 99538236 1001 86380 86390 1
538262 99538262 1001 86380 86390 1
538850 99538850 1001 86380 86390 1
538827 99538827 1001 86380 86390 1
538959 99538959 1001 86380 86390 1
538843 99538843 1001 86380 86390 1
538833 99538833 1001 86380 86390 1
539450 99539450 1001 86380 86390 1
539596 99539596 1001 86380 86390 1
539624 99539624 1001 86380 86390 1
539457 99539457 1001 86380 86390 1
539574 99539574 1001 86380 86390 1
539269 99539269 1001 86380 86390 1
539399 99539399 1001 86380 86390 1
539414 99539414 1001 86380 86390 1
539390 99539390 1001 86380 86390 1
539339 99539339 1001 86380 86390 1
539034 99539034 1001 86380 86390 1
539025 99539025 1001 86380 86390 1
539156 99539156 1001 86380 86390 1
539170 99539170 1001 86380 86390 1
539045 99539045 1001 86380 86390 1
539775 99539775 1001 86380 86390 1
540403 99540403 1001 86380 86390 1
540269 99540269 1001 86380 86390 1
540458 99540458 1001 86380 86390 1
540460 99540460 1001 86380 86390 1
540363 99540363 1001 86380 86390 1
540251 99540251 1001 86380 86390 1
540112 99540112 1001 86380 86390 1
540113 99540113 1001 86380 86390 1
540128 99540128 1001 86380 86390 1
540180 99540180 1001 86380 86390 1
540194 99540194 1001 86380 86390 1
540260 99540260 1001 86380 86390 1
540017 99540017 1001 86380 86390 1
539889 99539889 1001 86380 86390 1
539980 99539980 1001 86380 86390 1
539879 99539879 1001 86380 86390 1
540050 99540050 1001 86380 86390 1
540645 99540645 1001 86380 86390 1
540517 99540517 1001 86380 86390 1
540664 99540664 1001 86380 86390 1
540550 99540550 1001 86380 86390 1
541177 99541177 1001 86380 86390 1
541175 99541175 1001 86380 86390 1
541012 99541012 1001 86380 86390 1
540952 99540952 1001 86380 86390 1
540967 99540967 1001 86380 86390 1
540751 99540751 1001 86380 86390 1
541460 99541460 1001 86380 86390 1
541396 99541396 1001 86380 86390 1
542030 99542030 1001 86380 86390 1
542072 99542072 1001 86380 86390 1
541976 99541976 1001 86380 86390 1
541565 99541565 1001 86380 86390 1
541665 99541665 1001 86380 86390 1
542220 99542220 1001 86380 86390 1
542275 99542275 1001 86380 86390 1
542186 99542186 1001 86380 86390 1
542199 99542199 1001 86380 86390 1
542149 99542149 1001 86380 86390 1
542795 99542795 1001 86380 86390 1
542842 99542842 1001 86380 86390 1
542584 99542584 1001 86380 86390 1
542563 99542563 1001 86380 86390 1
542617 99542617 1001 86380 86390 1
542683 99542683 1001 86380 86390 1
542557 99542557 1001 86380 86390 1
542389 99542389 1001 86380 86390 1
542510 99542510 1001 86380 86390 1
542950 99542950 1001 86380 86390 1
543006 99543006 1001 86380 86390 1
543734 99543734 1001 86380 86390 1
543659 99543659 1001 86380 86390 1
543649 99543649 1001 86380 86390 1
543701 99543701 1001 86380 86390 1
543600 99543600 1001 86380 86390 1
543423 99543423 1001 86380 86390 1
543451 99543451 1001 86380 86390 1
543531 99543531 1001 86380 86390 1
543404 99543404 1001 86380 86390 1
543337 99543337 1001 86380 86390 1
543325 99543325 1001 86380 86390 1
543209 99543209 1001 86380 86390 1
543287 99543287 1001 86380 86390 1
543877 99543877 1001 86380 86390 1
544456 99544456 1001 86380 86390 1
544405 99544405 1001 86380 86390 1
544471 99544471 1001 86380 86390 1
544439 99544439 1001 86380 86390 1
544532 99544532 1001 86380 86390 1
544595 99544595 1001 86380 86390 1
544218 99544218 1001 86380 86390 1
544347 99544347 1001 86380 86390 1
544206 99544206 1001 86380 86390 1
544274 99544274 1001 86380 86390 1
544164 99544164 1001 86380 86390 1
544053 99544053 1001 86380 86390 1
437274 237 1001 39540 40017 1
504016 1196 1001 62142 62441 1
543231 647 1002 42720 50621 1
400110 99400110 1001 86380 86390 1
400166 99400166 1001 86380 86390 1
400265 99400265 1001 86380 86390 1
400485 99400485 1001 86380 86390 1
400438 99400438 1001 86380 86390 1
400936 99400936 1001 86380 86390 1
401257 99401257 1001 86380 86390 1
401273 99401273 1001 86380 86390 1
401320 99401320 1001 86380 86390 1
401470 99401470 1001 86380 86390 1
401491 99401491 1001 86380 86390 1
401778 99401778 1001 86380 86390 1
402003 99402003 1001 86380 86390 1
402104 99402104 1001 86380 86390 1
402264 99402264 1001 86380 86390 1
402227 99402227 1001 86380 86390 1
402321 99402321 1001 86380 86390 1
402346 99402346 1001 86380 86390 1
402580 99402580 1001 86380 86390 1
402718 99402718 1001 86380 86390 1
402806 99402806 1001 86380 86390 1
402990 99402990 1001 86380 86390 1
403142 99403142 1001 86380 86390 1
403288 99403288 1001 86380 86390 1
403615 99403615 1001 86380 86390 1
403970 99403970 1001 86380 86390 1
403946 99403946 1001 86380 86390 1
404017 99404017 1001 86380 86390 1
404041 99404041 1001 86380 86390 1
404077 99404077 1001 86380 86390 1
404221 99404221 1001 86380 86390 1
404275 99404275 1001 86380 86390 1
404379 99404379 1001 86380 86390 1
404761 99404761 1001 86380 86390 1
404971 99404971 1001 86380 86390 1
404999 99404999 1001 86380 86390 1
405002 99405002 1001 86380 86390 1
405086 99405086 1001 86380 86390 1
405364 99405364 1001 86380 86390 1
405388 99405388 1001 86380 86390 1
405493 99405493 1001 86380 86390 1
405430 99405430 1001 86380 86390 1
405655 99405655 1001 86380 86390 1
405861 99405861 1001 86380 86390 1
405770 99405770 1001 86380 86390 1
406081 99406081 1001 86380 86390 1
406068 99406068 1001 86380 86390 1
406224 99406224 1001 86380 86390 1
406272 99406272 1001 86380 86390 1
406608 99406608 1001 86380 86390 1
406575 99406575 1001 86380 86390 1
406892 99406892 1001 86380 86390 1
407018 99407018 1001 86380 86390 1
407073 99407073 1001 86380 86390 1
407231 99407231 1001 86380 86390 1
407328 99407328 1001 86380 86390 1
407443 99407443 1001 86380 86390 1
407631 99407631 1001 86380 86390 1
407577 99407577 1001 86380 86390 1
407640 99407640 1001 86380 86390 1
407709 99407709 1001 86380 86390 1
408002 99408002 1001 86380 86390 1
408042 99408042 1001 86380 86390 1
408157 99408157 1001 86380 86390 1
408164 99408164 1001 86380 86390 1
408238 99408238 1001 86380 86390 1
408361 99408361 1001 86380 86390 1
409560 99409560 1001 86380 86390 1
409545 99409545 1001 86380 86390 1
409715 99409715 1001 86380 86390 1
409824 99409824 1001 86380 86390 1
409831 99409831 1001 86380 86390 1
409993 99409993 1001 86380 86390 1
410204 99410204 1001 86380 86390 1
410156 99410156 1001 86380 86390 1
410159 99410159 1001 86380 86390 1
410327 99410327 1001 86380 86390 1
410411 99410411 1001 86380 86390 1
410768 99410768 1001 86380 86390 1
410934 99410934 1001 86380 86390 1
410937 99410937 1001 86380 86390 1
411026 99411026 1001 86380 86390 1
411139 99411139 1001 86380 86390 1
411301 99411301 1001 86380 86390 1
411623 99411623 1001 86380 86390 1
411937 99411937 1001 86380 86390 1
411879 99411879 1001 86380 86390 1
412035 99412035 1001 86380 86390 1
412137 99412137 1001 86380 86390 1
412392 99412392 1001 86380 86390 1
412280 99412280 1001 86380 86390 1
412347 99412347 1001 86380 86390 1
412472 99412472 1001 86380 86390 1
413292 99413292 1001 86380 86390 1
413410 99413410 1001 86380 86390 1
412910 99412910 1001 86380 86390 1
412944 99412944 1001 86380 86390 1
413050 99413050 1001 86380 86390 1
412526 99412526 1001 86380 86390 1
412694 99412694 1001 86380 86390 1
412677 99412677 1001 86380 86390 1
412560 99412560 1001 86380 86390 1
412680 99412680 1001 86380 86390 1
412521 99412521 1001 86380 86390 1
413783 99413783 1001 86380 86390 1
413974 99413974 1001 86380 86390 1
414068 99414068 1001 86380 86390 1
415311 99415311 1001 86380 86390 1
414933 99414933 1001 86380 86390 1
415103 99415103 1001 86380 86390 1
414921 99414921 1001 86380 86390 1
414642 99414642 1001 86380 86390 1
414850 99414850 1001 86380 86390 1
414634 99414634 1001 86380 86390 1
414357 99414357 1001 86380 86390 1
414127 99414127 1001 86380 86390 1
414149 99414149 1001 86380 86390 1
414131 99414131 1001 86380 86390 1
414470 99414470 1001 86380 86390 1
415431 99415431 1001 86380 86390 1
415613 99415613 1001 86380 86390 1
415496 99415496 1001 86380 86390 1
415410 99415410 1001 86380 86390 1
416997 99416997 1001 86380 86390 1
416906 99416906 1001 86380 86390 1
416955 99416955 1001 86380 86390 1
416688 99416688 1001 86380 86390 1
416442 99416442 1001 86380 86390 1
416387 99416387 1001 86380 86390 1
415818 99415818 1001 86380 86390 1
416022 99416022 1001 86380 86390 1
415955 99415955 1001 86380 86390 1
417140 99417140 1001 86380 86390 1
417362 99417362 1001 86380 86390 1
417572 99417572 1001 86380 86390 1
418670 99418670 1001 86380 86390 1
418651 99418651 1001 86380 86390 1
418648 99418648 1001 86380 86390 1
418102 99418102 1001 86380 86390 1
418139 99418139 1001 86380 86390 1
418213 99418213 1001 86380 86390 1
417613 99417613 1001 86380 86390 1
417683 99417683 1001 86380 86390 1
417902 99417902 1001 86380 86390 1
417844 99417844 1001 86380 86390 1
417734 99417734 1001 86380 86390 1
419143 99419143 1001 86380 86390 1
419201 99419201 1001 86380 86390 1
419129 99419129 1001 86380 86390 1
420179 99420179 1001 86380 86390 1
420401 99420401 1001 86380 86390 1
420089 99420089 1001 86380 86390 1
419720 99419720 1001 86380 86390 1
420004 99420004 1001 86380 86390 1
419714 99419714 1001 86380 86390 1
419297 99419297 1001 86380 86390 1
419367 99419367 1001 86380 86390 1
420543 99420543 1001 86380 86390 1
420547 99420547 1001 86380 86390 1
420687 99420687 1001 86380 86390 1
420764 99420764 1001 86380 86390 1
422057 99422057 1001 86380 86390 1
421912 99421912 1001 86380 86390 1
422018 99422018 1001 86380 86390 1
421830 99421830 1001 86380 86390 1
421662 99421662 1001 86380 86390 1
421487 99421487 1001 86380 86390 1
421534 99421534 1001 86380 86390 1
420850 99420850 1001 86380 86390 1
422196 99422196 1001 86380 86390 1
422316 99422316 1001 86380 86390 1
423681 99423681 1001 86380 86390 1
423345 99423345 1001 86380 86390 1
423388 99423388 1001 86380 86390 1
423471 99423471 1001 86380 86390 1
423719 99423719 1001 86380 86390 1
423622 99423622 1001 86380 86390 1
423647 99423647 1001 86380 86390 1
423300 99423300 1001 86380 86390 1
422652 99422652 1001 86380 86390 1
423943 99423943 1001 86380 86390 1
424133 99424133 1001 86380 86390 1
424028 99424028 1001 86380 86390 1
424112 99424112 1001 86380 86390 1
425337 99425337 1001 86380 86390 1
425078 99425078 1001 86380 86390 1
425123 99425123 1001 86380 86390 1
424606 99424606 1001 86380 86390 1
424338 99424338 1001 86380 86390 1
424511 99424511 1001 86380 86390 1
425744 99425744 1001 86380 86390 1
425735 99425735 1001 86380 86390 1
427043 99427043 1001 86380 86390 1
426453 99426453 1001 86380 86390 1
426488 99426488 1001 86380 86390 1
426413 99426413 1001 86380 86390 1
426608 99426608 1001 86380 86390 1
426440 99426440 1001 86380 86390 1
426506 99426506 1001 86380 86390 1
426015 99426015 1001 86380 86390 1
426206 99426206 1001 86380 86390 1
425853 99425853 1001 86380 86390 1
426085 99426085 1001 86380 86390 1
427171 99427171 1001 86380 86390 1
427494 99427494 1001 86380 86390 1
427212 99427212 1001 86380 86390 1
428490 99428490 1001 86380 86390 1
428566 99428566 1001 86380 86390 1
428352 99428352 1001 86380 86390 1
428353 99428353 1001 86380 86390 1
428556 99428556 1001 86380 86390 1
428600 99428600 1001 86380 86390 1
428725 99428725 1001 86380 86390 1
428154 99428154 1001 86380 86390 1
427875 99427875 1001 86380 86390 1
427857 99427857 1001 86380 86390 1
427882 99427882 1001 86380 86390 1
427918 99427918 1001 86380 86390 1
428942 99428942 1001 86380 86390 1
429009 99429009 1001 86380 86390 1
429011 99429011 1001 86380 86390 1
429654 99429654 1001 86380 86390 1
429265 99429265 1001 86380 86390 1
429307 99429307 1001 86380 86390 1
429537 99429537 1001 86380 86390 1
429188 99429188 1001 86380 86390 1
429192 99429192 1001 86380 86390 1
430576 99430576 1001 86380 86390 1
430636 99430636 1001 86380 86390 1
430488 99430488 1001 86380 86390 1
430744 99430744 1001 86380 86390 1
430538 99430538 1001 86380 86390 1
430414 99430414 1001 86380 86390 1
430545 99430545 1001 86380 86390 1
431930 99431930 1001 86380 86390 1
431606 99431606 1001 86380 86390 1
431507 99431507 1001 86380 86390 1
431464 99431464 1001 86380 86390 1
431389 99431389 1001 86380 86390 1
430844 99430844 1001 86380 86390 1
430869 99430869 1001 86380 86390 1
431096 99431096 1001 86380 86390 1
431249 99431249 1001 86380 86390 1
432154 99432154 1001 86380 86390 1
432382 99432382 1001 86380 86390 1
432234 99432234 1001 86380 86390 1
433323 99433323 1001 86380 86390 1
433537 99433537 1001 86380 86390 1
433404 99433404 1001 86380 86390 1
433409 99433409 1001 86380 86390 1
432931 99432931 1001 86380 86390 1
433002 99433002 1001 86380 86390 1
432731 99432731 1001 86380 86390 1
432588 99432588 1001 86380 86390 1
432603 99432603 1001 86380 86390 1
432789 99432789 1001 86380 86390 1
433830 99433830 1001 86380 86390 1
433837 99433837 1001 86380 86390 1
434096 99434096 1001 86380 86390 1
435105 99435105 1001 86380 86390 1
434817 99434817 1001 86380 86390 1
434868 99434868 1001 86380 86390 1
434755 99434755 1001 86380 86390 1
434284 99434284 1001 86380 86390 1
435544 99435544 1001 86380 86390 1
435527 99435527 1001 86380 86390 1
436894 99436894 1001 86380 86390 1
437086 99437086 1001 86380 86390 1
436669 99436669 1001 86380 86390 1
436368 99436368 1001 86380 86390 1
436528 99436528 1001 86380 86390 1
436720 99436720 1001 86380 86390 1
436441 99436441 1001 86380 86390 1
436128 99436128 1001 86380 86390 1
436008 99436008 1001 86380 86390 1
436214 99436214 1001 86380 86390 1
436040 99436040 1001 86380 86390 1
437196 99437196 1001 86380 86390 1
300061 99300061 1001 86380 86390 1
300063 99300063 1001 86380 86390 1
300103 99300103 1001 86380 86390 1
300667 99300667 1001 86380 86390 1
300687 99300687 1001 86380 86390 1
300354 99300354 1001 86380 86390 1
300384 99300384 1001 86380 86390 1
300438 99300438 1001 86380 86390 1
300276 99300276 1001 86380 86390 1
300175 99300175 1001 86380 86390 1
300305 99300305 1001 86380 86390 1
300254 99300254 1001 86380 86390 1
300194 99300194 1001 86380 86390 1
300737 99300737 1001 86380 86390 1
301492 99301492 1001 86380 86390 1
301367 99301367 1001 86380 86390 1
301537 99301537 1001 86380 86390 1
301181 99301181 1001 86380 86390 1
301286 99301286 1001 86380 86390 1
301338 99301338 1001 86380 86390 1
301306 99301306 1001 86380 86390 1
301096 99301096 1001 86380 86390 1
301684 99301684 1001 86380 86390 1
301622 99301622 1001 86380 86390 1
301675 99301675 1001 86380 86390 1
301650 99301650 1001 86380 86390 1
301981 99301981 1001 86380 86390 1
302085 99302085 1001 86380 86390 1
302145 99302145 1001 86380 86390 1
301831 99301831 1001 86380 86390 1
303145 99303145 1001 86380 86390 1
303175 99303175 1001 86380 86390 1
303120 99303120 1001 86380 86390 1
303161 99303161 1001 86380 86390 1
302833 99302833 1001 86380 86390 1
302863 99302863 1001 86380 86390 1
302905 99302905 1001 86380 86390 1
302703 99302703 1001 86380 86390 1
302725 99302725 1001 86380 86390 1
302726 99302726 1001 86380 86390 1
302598 99302598 1001 86380 86390 1
303230 99303230 1001 86380 86390 1
303321 99303321 1001 86380 86390 1
302795 99302795 1001 86380 86390 1
303261 99303261 1001 86380 86390 1
303250 99303250 1001 86380 86390 1
303251 99303251 1001 86380 86390 1
303354 99303354 1001 86380 86390 1
303904 99303904 1001 86380 86390 1
303881 99303881 1001 86380 86390 1
303833 99303833 1001 86380 86390 1
303963 99303963 1001 86380 86390 1
303862 99303862 1001 86380 86390 1
303916 99303916 1001 86380 86390 1
303724 99303724 1001 86380 86390 1
303785 99303785 1001 86380 86390 1
303824 99303824 1001 86380 86390 1
303812 99303812 1001 86380 86390 1
303595 99303595 1001 86380 86390 1
303526 99303526 1001 86380 86390 1
304136 99304136 1001 86380 86390 1
304086 99304086 1001 86380 86390 1
304190 99304190 1001 86380 86390 1
304179 99304179 1001 86380 86390 1
304157 99304157 1001 86380 86390 1
304718 99304718 1001 86380 86390 1
304770 99304770 1001 86380 86390 1
304843 99304843 1001 86380 86390 1
304853 99304853 1001 86380 86390 1
304781 99304781 1001 86380 86390 1
304477 99304477 1001 86380 86390 1
304305 99304305 1001 86380 86390 1
304401 99304401 1001 86380 86390 1
304913 99304913 1001 86380 86390 1
305655 99305655 1001 86380 86390 1
305640 99305640 1001 86380 86390 1
305642 99305642 1001 86380 86390 1
305489 99305489 1001 86380 86390 1
305467 99305467 1001 86380 86390 1
305449 99305449 1001 86380 86390 1
305220 99305220 1001 86380 86390 1
305135 99305135 1001 86380 86390 1
500030 99500030 1001 86380 86390 1
500189 99500189 1001 86380 86390 1
500112 99500112 1001 86380 86390 1
500139 99500139 1001 86380 86390 1
500785 99500785 1001 86380 86390 1
500690 99500690 1001 86380 86390 1
500769 99500769 1001 86380 86390 1
500493 99500493 1001 86380 86390 1
500574 99500574 1001 86380 86390 1
500497 99500497 1001 86380 86390 1
500511 99500511 1001 86380 86390 1
500525 99500525 1001 86380 86390 1
500421 99500421 1001 86380 86390 1
500261 99500261 1001 86380 86390 1
500366 99500366 1001 86380 86390 1
500316 99500316 1001 86380 86390 1
500865 99500865 1001 86380 86390 1
500847 99500847 1001 86380 86390 1
501555 99501555 1001 86380 86390 1
501468 99501468 1001 86380 86390 1
501509 99501509 1001 86380 86390 1
501344 99501344 1001 86380 86390 1
501282 99501282 1001 86380 86390 1
501427 99501427 1001 86380 86390 1
501176 99501176 1001 86380 86390 1
501048 99501048 1001 86380 86390 1
501192 99501192 1001 86380 86390 1
501023 99501023 1001 86380 86390 1
501779 99501779 1001 86380 86390 1
501705 99501705 1001 86380 86390 1
502357 99502357 1001 86380 86390 1
502282 99502282 1001 86380 86390 1
502198 99502198 1001 86380 86390 1
502206 99502206 1001 86380 86390 1
502232 99502232 1001 86380 86390 1
501961 99501961 1001 86380 86390 1
501930 99501930 1001 86380 86390 1
502047 99502047 1001 86380 86390 1
501970 99501970 1001 86380 86390 1
502048 99502048 1001 86380 86390 1
502010 99502010 1001 86380 86390 1
502024 99502024 1001 86380 86390 1
502660 99502660 1001 86380 86390 1
502467 99502467 1001 86380 86390 1
502487 99502487 1001 86380 86390 1
503171 99503171 1001 86380 86390 1
503236 99503236 1001 86380 86390 1
503087 99503087 1001 86380 86390 1
502920 99502920 1001 86380 86390 1
502925 99502925 1001 86380 86390 1
503068 99503068 1001 86380 86390 1
502914 99502914 1001 86380 86390 1
503006 99503006 1001 86380 86390 1
502703 99502703 1001 86380 86390 1
502679 99502679 1001 86380 86390 1
503302 99503302 1001 86380 86390 1
503330 99503330 1001 86380 86390 1
503361 99503361 1001 86380 86390 1
503429 99503429 1001 86380 86390 1
504081 99504081 1001 86380 86390 1
503929 99503929 1001 86380 86390 1
503981 99503981 1001 86380 86390 1
503931 99503931 1001 86380 86390 1
503971 99503971 1001 86380 86390 1
504063 99504063 1001 86380 86390 1
504012 99504012 1001 86380 86390 1
503901 99503901 1001 86380 86390 1
503782 99503782 1001 86380 86390 1
503567 99503567 1001 86380 86390 1
503569 99503569 1001 86380 86390 1
503672 99503672 1001 86380 86390 1
504231 99504231 1001 86380 86390 1
504212 99504212 1001 86380 86390 1
504802 99504802 1001 86380 86390 1
504792 99504792 1001 86380 86390 1
504888 99504888 1001 86380 86390 1
504814 99504814 1001 86380 86390 1
504635 99504635 1001 86380 86390 1
504565 99504565 1001 86380 86390 1
504695 99504695 1001 86380 86390 1
504621 99504621 1001 86380 86390 1
504336 99504336 1001 86380 86390 1
504454 99504454 1001 86380 86390 1
504483 99504483 1001 86380 86390 1
504380 99504380 1001 86380 86390 1
504343 99504343 1001 86380 86390 1
504477 99504477 1001 86380 86390 1
504529 99504529 1001 86380 86390 1
505037 99505037 1001 86380 86390 1
505018 99505018 1001 86380 86390 1
505567 99505567 1001 86380 86390 1
505711 99505711 1001 86380 86390 1
505700 99505700 1001 86380 86390 1
505576 99505576 1001 86380 86390 1
505227 99505227 1001 86380 86390 1
505339 99505339 1001 86380 86390 1
505880 99505880 1001 86380 86390 1
505960 99505960 1001 86380 86390 1
506419 99506419 1001 86380 86390 1
506568 99506568 1001 86380 86390 1
506261 99506261 1001 86380 86390 1
506301 99506301 1001 86380 86390 1
506356 99506356 1001 86380 86390 1
506294 99506294 1001 86380 86390 1
506388 99506388 1001 86380 86390 1
506107 99506107 1001 86380 86390 1
506009 99506009 1001 86380 86390 1
506751 99506751 1001 86380 86390 1
506764 99506764 1001 86380 86390 1
506638 99506638 1001 86380 86390 1
506735 99506735 1001 86380 86390 1
507091 99507091 1001 86380 86390 1
507156 99507156 1001 86380 86390 1
507209 99507209 1001 86380 86390 1
507096 99507096 1001 86380 86390 1
507122 99507122 1001 86380 86390 1
506843 99506843 1001 86380 86390 1
507000 99507000 1001 86380 86390 1
506939 99506939 1001 86380 86390 1
506978 99506978 1001 86380 86390 1
506954 99506954 1001 86380 86390 1
506980 99506980 1001 86380 86390 1
506981 99506981 1001 86380 86390 1
506802 99506802 1001 86380 86390 1
507603 99507603 1001 86380 86390 1
507450 99507450 1001 86380 86390 1
507596 99507596 1001 86380 86390 1
507455 99507455 1001 86380 86390 1
508131 99508131 1001 86380 86390 1
508093 99508093 1001 86380 86390 1
508034 99508034 1001 86380 86390 1
507998 99507998 1001 86380 86390 1
507964 99507964 1001 86380 86390 1
507671 99507671 1001 86380 86390 1
507791 99507791 1001 86380 86390 1
508378 99508378 1001 86380 86390 1
508910 99508910 1001 86380 86390 1
508923 99508923 1001 86380 86390 1
508995 99508995 1001 86380 86390 1
508985 99508985 1001 86380 86390 1
508812 99508812 1001 86380 86390 1
508838 99508838 1001 86380 86390 1
508596 99508596 1001 86380 86390 1
508611 99508611 1001 86380 86390 1
508484 99508484 1001 86380 86390 1
509125 99509125 1001 86380 86390 1
509151 99509151 1001 86380 86390 1
509170 99509170 1001 86380 86390 1
509786 99509786 1001 86380 86390 1
509741 99509741 1001 86380 86390 1
509794 99509794 1001 86380 86390 1
509756 99509756 1001 86380 86390 1
509672 99509672 1001 86380 86390 1
509493 99509493 1001 86380 86390 1
509520 99509520 1001 86380 86390 1
509598 99509598 1001 86380 86390 1
509422 99509422 1001 86380 86390 1
509321 99509321 1001 86380 86390 1
509430 99509430 1001 86380 86390 1
510095 99510095 1001 86380 86390 1
509932 99509932 1001 86380 86390 1
509958 99509958 1001 86380 86390 1
510705 99510705 1001 86380 86390 1
510718 99510718 1001 86380 86390 1
510355 99510355 1001 86380 86390 1
510459 99510459 1001 86380 86390 1
510335 99510335 1001 86380 86390 1
510323 99510323 1001 86380 86390 1
510339 99510339 1001 86380 86390 1
510174 99510174 1001 86380 86390 1
510200 99510200 1001 86380 86390 1
510153 99510153 1001 86380 86390 1
510296 99510296 1001 86380 86390 1
510728 99510728 1001 86380 86390 1
510889 99510889 1001 86380 86390 1
510746 99510746 1001 86380 86390 1
510852 99510852 1001 86380 86390 1
511539 99511539 1001 86380 86390 1
511486 99511486 1001 86380 86390 1
511548 99511548 1001 86380 86390 1
511325 99511325 1001 86380 86390 1
511235 99511235 1001 86380 86390 1
510959 99510959 1001 86380 86390 1
511030 99511030 1001 86380 86390 1
510992 99510992 1001 86380 86390 1
511058 99511058 1001 86380 86390 1
510995 99510995 1001 86380 86390 1
511086 99511086 1001 86380 86390 1
511744 99511744 1001 86380 86390 1
511590 99511590 1001 86380 86390 1
511566 99511566 1001 86380 86390 1
511703 99511703 1001 86380 86390 1
512241 99512241 1001 86380 86390 1
512245 99512245 1001 86380 86390 1
512298 99512298 1001 86380 86390 1
512373 99512373 1001 86380 86390 1
512185 99512185 1001 86380 86390 1
512021 99512021 1001 86380 86390 1
512022 99512022 1001 86380 86390 1
511972 99511972 1001 86380 86390 1
512068 99512068 1001 86380 86390 1
511775 99511775 1001 86380 86390 1
512528 99512528 1001 86380 86390 1
513145 99513145 1001 86380 86390 1
513008 99513008 1001 86380 86390 1
513087 99513087 1001 86380 86390 1
513203 99513203 1001 86380 86390 1
512898 99512898 1001 86380 86390 1
512796 99512796 1001 86380 86390 1
512982 99512982 1001 86380 86390 1
512908 99512908 1001 86380 86390 1
512689 99512689 1001 86380 86390 1
512599 99512599 1001 86380 86390 1
512679 99512679 1001 86380 86390 1
512641 99512641 1001 86380 86390 1
513397 99513397 1001 86380 86390 1
513320 99513320 1001 86380 86390 1
513327 99513327 1001 86380 86390 1
513329 99513329 1001 86380 86390 1
513993 99513993 1001 86380 86390 1
513864 99513864 1001 86380 86390 1
513997 99513997 1001 86380 86390 1
513966 99513966 1001 86380 86390 1
513647 99513647 1001 86380 86390 1
513462 99513462 1001 86380 86390 1
513516 99513516 1001 86380 86390 1
513582 99513582 1001 86380 86390 1
513521 99513521 1001 86380 86390 1
513417 99513417 1001 86380 86390 1
514235 99514235 1001 86380 86390 1
514148 99514148 1001 86380 86390 1
514213 99514213 1001 86380 86390 1
514233 99514233 1001 86380 86390 1
514707 99514707 1001 86380 86390 1
514676 99514676 1001 86380 86390 1
514498 99514498 1001 86380 86390 1
514596 99514596 1001 86380 86390 1
514480 99514480 1001 86380 86390 1
514482 99514482 1001 86380 86390 1
514369 99514369 1001 86380 86390 1
514344 99514344 1001 86380 86390 1
514243 99514243 1001 86380 86390 1
514297 99514297 1001 86380 86390 1
514245 99514245 1001 86380 86390 1
514352 99514352 1001 86380 86390 1
515654 99515654 1001 86380 86390 1
515507 99515507 1001 86380 86390 1
515574 99515574 1001 86380 86390 1
515550 99515550 1001 86380 86390 1
515304 99515304 1001 86380 86390 1
515382 99515382 1001 86380 86390 1
515130 99515130 1001 86380 86390 1
515073 99515073 1001 86380 86390 1
515814 99515814 1001 86380 86390 1
515868 99515868 1001 86380 86390 1
515689 99515689 1001 86380 86390 1
515690 99515690 1001 86380 86390 1
515770 99515770 1001 86380 86390 1
516473 99516473 1001 86380 86390 1
516361 99516361 1001 86380 86390 1
516350 99516350 1001 86380 86390 1
516467 99516467 1001 86380 86390 1
516442 99516442 1001 86380 86390 1
516111 99516111 1001 86380 86390 1
516299 99516299 1001 86380 86390 1
516274 99516274 1001 86380 86390 1
516224 99516224 1001 86380 86390 1
516096 99516096 1001 86380 86390 1
516033 99516033 1001 86380 86390 1
515983 99515983 1001 86380 86390 1
516088 99516088 1001 86380 86390 1
515949 99515949 1001 86380 86390 1
515950 99515950 1001 86380 86390 1
516640 99516640 1001 86380 86390 1
516576 99516576 1001 86380 86390 1
516582 99516582 1001 86380 86390 1
516622 99516622 1001 86380 86390 1
517198 99517198 1001 86380 86390 1
517190 99517190 1001 86380 86390 1
517328 99517328 1001 86380 86390 1
516936 99516936 1001 86380 86390 1
516938 99516938 1001 86380 86390 1
517095 99517095 1001 86380 86390 1
517108 99517108 1001 86380 86390 1
517086 99517086 1001 86380 86390 1
516974 99516974 1001 86380 86390 1
516883 99516883 1001 86380 86390 1
516843 99516843 1001 86380 86390 1
516882 99516882 1001 86380 86390 1
517443 99517443 1001 86380 86390 1
517344 99517344 1001 86380 86390 1
517996 99517996 1001 86380 86390 1
518114 99518114 1001 86380 86390 1
518024 99518024 1001 86380 86390 1
518040 99518040 1001 86380 86390 1
518119 99518119 1001 86380 86390 1
518094 99518094 1001 86380 86390 1
518107 99518107 1001 86380 86390 1
517925 99517925 1001 86380 86390 1
517556 99517556 1001 86380 86390 1
517637 99517637 1001 86380 86390 1
517559 99517559 1001 86380 86390 1
517604 99517604 1001 86380 86390 1
518169 99518169 1001 86380 86390 1
518248 99518248 1001 86380 86390 1
518860 99518860 1001 86380 86390 1
518925 99518925 1001 86380 86390 1
518796 99518796 1001 86380 86390 1
518875 99518875 1001 86380 86390 1
518876 99518876 1001 86380 86390 1
518825 99518825 1001 86380 86390 1
518692 99518692 1001 86380 86390 1
518764 99518764 1001 86380 86390 1
518510 99518510 1001 86380 86390 1
518409 99518409 1001 86380 86390 1
518566 99518566 1001 86380 86390 1
518438 99518438 1001 86380 86390 1
518555 99518555 1001 86380 86390 1
518404 99518404 1001 86380 86390 1
518534 99518534 1001 86380 86390 1
519131 99519131 1001 86380 86390 1
519062 99519062 1001 86380 86390 1
519712 99519712 1001 86380 86390 1
519637 99519637 1001 86380 86390 1
519639 99519639 1001 86380 86390 1
519770 99519770 1001 86380 86390 1
519773 99519773 1001 86380 86390 1
519670 99519670 1001 86380 86390 1
519484 99519484 1001 86380 86390 1
519376 99519376 1001 86380 86390 1
519243 99519243 1001 86380 86390 1
519854 99519854 1001 86380 86390 1
519844 99519844 1001 86380 86390 1
519909 99519909 1001 86380 86390 1
519872 99519872 1001 86380 86390 1
519989 99519989 1001 86380 86390 1
519834 99519834 1001 86380 86390 1
519887 99519887 1001 86380 86390 1
520604 99520604 1001 86380 86390 1
520454 99520454 1001 86380 86390 1
520455 99520455 1001 86380 86390 1
520560 99520560 1001 86380 86390 1
520261 99520261 1001 86380 86390 1
520302 99520302 1001 86380 86390 1
520392 99520392 1001 86380 86390 1
520168 99520168 1001 86380 86390 1
520039 99520039 1001 86380 86390 1
520760 99520760 1001 86380 86390 1
520656 99520656 1001 86380 86390 1
520671 99520671 1001 86380 86390 1
521307 99521307 1001 86380 86390 1
521310 99521310 1001 86380 86390 1
521055 99521055 1001 86380 86390 1
521147 99521147 1001 86380 86390 1
521101 99521101 1001 86380 86390 1
521153 99521153 1001 86380 86390 1
521234 99521234 1001 86380 86390 1
520873 99520873 1001 86380 86390 1
521028 99521028 1001 86380 86390 1
520908 99520908 1001 86380 86390 1
521480 99521480 1001 86380 86390 1
521574 99521574 1001 86380 86390 1
521655 99521655 1001 86380 86390 1
521604 99521604 1001 86380 86390 1
522094 99522094 1001 86380 86390 1
522119 99522119 1001 86380 86390 1
522237 99522237 1001 86380 86390 1
521918 99521918 1001 86380 86390 1
521922 99521922 1001 86380 86390 1
521961 99521961 1001 86380 86390 1
521930 99521930 1001 86380 86390 1
521737 99521737 1001 86380 86390 1
521805 99521805 1001 86380 86390 1
522394 99522394 1001 86380 86390 1
522471 99522471 1001 86380 86390 1
522382 99522382 1001 86380 86390 1
522462 99522462 1001 86380 86390 1
522453 99522453 1001 86380 86390 1
522405 99522405 1001 86380 86390 1
522961 99522961 1001 86380 86390 1
522875 99522875 1001 86380 86390 1
522851 99522851 1001 86380 86390 1
522766 99522766 1001 86380 86390 1
522898 99522898 1001 86380 86390 1
522536 99522536 1001 86380 86390 1
522615 99522615 1001 86380 86390 1
523256 99523256 1001 86380 86390 1
523767 99523767 1001 86380 86390 1
523783 99523783 1001 86380 86390 1
523876 99523876 1001 86380 86390 1
523851 99523851 1001 86380 86390 1
523934 99523934 1001 86380 86390 1
523938 99523938 1001 86380 86390 1
523583 99523583 1001 86380 86390 1
523636 99523636 1001 86380 86390 1
523688 99523688 1001 86380 86390 1
523740 99523740 1001 86380 86390 1
523728 99523728 1001 86380 86390 1
523577 99523577 1001 86380 86390 1
523481 99523481 1001 86380 86390 1
523406 99523406 1001 86380 86390 1
524093 99524093 1001 86380 86390 1
524069 99524069 1001 86380 86390 1
524082 99524082 1001 86380 86390 1
524618 99524618 1001 86380 86390 1
524581 99524581 1001 86380 86390 1
524729 99524729 1001 86380 86390 1
524357 99524357 1001 86380 86390 1
524284 99524284 1001 86380 86390 1
524341 99524341 1001 86380 86390 1
524213 99524213 1001 86380 86390 1
524794 99524794 1001 86380 86390 1
524912 99524912 1001 86380 86390 1
524966 99524966 1001 86380 86390 1
525416 99525416 1001 86380 86390 1
525566 99525566 1001 86380 86390 1
525433 99525433 1001 86380 86390 1
525542 99525542 1001 86380 86390 1
525452 99525452 1001 86380 86390 1
525440 99525440 1001 86380 86390 1
525276 99525276 1001 86380 86390 1
525383 99525383 1001 86380 86390 1
525362 99525362 1001 86380 86390 1
525028 99525028 1001 86380 86390 1
525062 99525062 1001 86380 86390 1
525620 99525620 1001 86380 86390 1
525793 99525793 1001 86380 86390 1
525743 99525743 1001 86380 86390 1
525666 99525666 1001 86380 86390 1
526256 99526256 1001 86380 86390 1
526238 99526238 1001 86380 86390 1
526180 99526180 1001 86380 86390 1
526168 99526168 1001 86380 86390 1
526143 99526143 1001 86380 86390 1
526026 99526026 1001 86380 86390 1
526043 99526043 1001 86380 86390 1
525828 99525828 1001 86380 86390 1
525862 99525862 1001 86380 86390 1
526555 99526555 1001 86380 86390 1
526594 99526594 1001 86380 86390 1
526533 99526533 1001 86380 86390 1
526626 99526626 1001 86380 86390 1
527182 99527182 1001 86380 86390 1
527019 99527019 1001 86380 86390 1
526890 99526890 1001 86380 86390 1
526801 99526801 1001 86380 86390 1
526789 99526789 1001 86380 86390 1
527443 99527443 1001 86380 86390 1
527379 99527379 1001 86380 86390 1
527342 99527342 1001 86380 86390 1
527398 99527398 1001 86380 86390 1
527269 99527269 1001 86380 86390 1
528008 99528008 1001 86380 86390 1
527756 99527756 1001 86380 86390 1
527801 99527801 1001 86380 86390 1
527711 99527711 1001 86380 86390 1
527467 99527467 1001 86380 86390 1
527607 99527607 1001 86380 86390 1
527647 99527647 1001 86380 86390 1
528182 99528182 1001 86380 86390 1
528248 99528248 1001 86380 86390 1
528093 99528093 1001 86380 86390 1
528148 99528148 1001 86380 86390 1
528873 99528873 1001 86380 86390 1
528831 99528831 1001 86380 86390 1
528696 99528696 1001 86380 86390 1
528684 99528684 1001 86380 86390 1
528534 99528534 1001 86380 86390 1
528500 99528500 1001 86380 86390 1
528347 99528347 1001 86380 86390 1
528318 99528318 1001 86380 86390 1
528953 99528953 1001 86380 86390 1
529084 99529084 1001 86380 86390 1
529059 99529059 1001 86380 86390 1
529639 99529639 1001 86380 86390 1
529675 99529675 1001 86380 86390 1
529559 99529559 1001 86380 86390 1
529487 99529487 1001 86380 86390 1
529388 99529388 1001 86380 86390 1
529145 99529145 1001 86380 86390 1
529253 99529253 1001 86380 86390 1
529220 99529220 1001 86380 86390 1
529169 99529169 1001 86380 86390 1
529804 99529804 1001 86380 86390 1
529821 99529821 1001 86380 86390 1
529837 99529837 1001 86380 86390 1
529786 99529786 1001 86380 86390 1
529852 99529852 1001 86380 86390 1
529840 99529840 1001 86380 86390 1
530245 99530245 1001 86380 86390 1
530259 99530259 1001 86380 86390 1
530170 99530170 1001 86380 86390 1
530288 99530288 1001 86380 86390 1
530293 99530293 1001 86380 86390 1
530178 99530178 1001 86380 86390 1
529990 99529990 1001 86380 86390 1
530017 99530017 1001 86380 86390 1
530137 99530137 1001 86380 86390 1
530643 99530643 1001 86380 86390 1
530632 99530632 1001 86380 86390 1
530645 99530645 1001 86380 86390 1
530701 99530701 1001 86380 86390 1
531257 99531257 1001 86380 86390 1
531362 99531362 1001 86380 86390 1
531259 99531259 1001 86380 86390 1
531086 99531086 1001 86380 86390 1
531138 99531138 1001 86380 86390 1
531127 99531127 1001 86380 86390 1
531068 99531068 1001 86380 86390 1
530958 99530958 1001 86380 86390 1
530897 99530897 1001 86380 86390 1
530808 99530808 1001 86380 86390 1
531533 99531533 1001 86380 86390 1
531431 99531431 1001 86380 86390 1
531575 99531575 1001 86380 86390 1
531524 99531524 1001 86380 86390 1
532065 99532065 1001 86380 86390 1
532075 99532075 1001 86380 86390 1
531835 99531835 1001 86380 86390 1
531998 99531998 1001 86380 86390 1
531908 99531908 1001 86380 86390 1
531598 99531598 1001 86380 86390 1
531639 99531639 1001 86380 86390 1
531692 99531692 1001 86380 86390 1
531745 99531745 1001 86380 86390 1
531707 99531707 1001 86380 86390 1
531646 99531646 1001 86380 86390 1
531726 99531726 1001 86380 86390 1
532397 99532397 1001 86380 86390 1
532242 99532242 1001 86380 86390 1
532359 99532359 1001 86380 86390 1
532392 99532392 1001 86380 86390 1
532931 99532931 1001 86380 86390 1
532855 99532855 1001 86380 86390 1
532869 99532869 1001 86380 86390 1
532909 99532909 1001 86380 86390 1
532937 99532937 1001 86380 86390 1
532836 99532836 1001 86380 86390 1
532801 99532801 1001 86380 86390 1
532661 99532661 1001 86380 86390 1
532820 99532820 1001 86380 86390 1
532666 99532666 1001 86380 86390 1
532605 99532605 1001 86380 86390 1
532515 99532515 1001 86380 86390 1
532606 99532606 1001 86380 86390 1
532543 99532543 1001 86380 86390 1
532431 99532431 1001 86380 86390 1
532510 99532510 1001 86380 86390 1
533223 99533223 1001 86380 86390 1
533097 99533097 1001 86380 86390 1
533090 99533090 1001 86380 86390 1
533039 99533039 1001 86380 86390 1
533052 99533052 1001 86380 86390 1
533820 99533820 1001 86380 86390 1
533795 99533795 1001 86380 86390 1
533811 99533811 1001 86380 86390 1
533800 99533800 1001 86380 86390 1
533697 99533697 1001 86380 86390 1
533842 99533842 1001 86380 86390 1
533578 99533578 1001 86380 86390 1
533452 99533452 1001 86380 86390 1
533583 99533583 1001 86380 86390 1
533610 99533610 1001 86380 86390 1
533649 99533649 1001 86380 86390 1
533625 99533625 1001 86380 86390 1
533333 99533333 1001 86380 86390 1
533286 99533286 1001 86380 86390 1
533899 99533899 1001 86380 86390 1
533996 99533996 1001 86380 86390 1
534647 99534647 1001 86380 86390 1
534537 99534537 1001 86380 86390 1
534603 99534603 1001 86380 86390 1
534501 99534501 1001 86380 86390 1
534300 99534300 1001 86380 86390 1
534357 99534357 1001 86380 86390 1
534476 99534476 1001 86380 86390 1
534373 99534373 1001 86380 86390 1
534464 99534464 1001 86380 86390 1
534157 99534157 1001 86380 86390 1
534199 99534199 1001 86380 86390 1
534163 99534163 1001 86380 86390 1
534721 99534721 1001 86380 86390 1
535439 99535439 1001 86380 86390 1
535487 99535487 1001 86380 86390 1
535376 99535376 1001 86380 86390 1
535112 99535112 1001 86380 86390 1
535560 99535560 1001 86380 86390 1
535575 99535575 1001 86380 86390 1
535589 99535589 1001 86380 86390 1
535514 99535514 1001 86380 86390 1
535541 99535541 1001 86380 86390 1
536184 99536184 1001 86380 86390 1
536175 99536175 1001 86380 86390 1
536292 99536292 1001 86380 86390 1
536325 99536325 1001 86380 86390 1
536053 99536053 1001 86380 86390 1
536109 99536109 1001 86380 86390 1
536058 99536058 1001 86380 86390 1
535944 99535944 1001 86380 86390 1
535847 99535847 1001 86380 86390 1
535873 99535873 1001 86380 86390 1
535809 99535809 1001 86380 86390 1
535799 99535799 1001 86380 86390 1
536518 99536518 1001 86380 86390 1
536970 99536970 1001 86380 86390 1
537010 99537010 1001 86380 86390 1
537013 99537013 1001 86380 86390 1
537148 99537148 1001 86380 86390 1
537057 99537057 1001 86380 86390 1
536764 99536764 1001 86380 86390 1
536570 99536570 1001 86380 86390 1
536677 99536677 1001 86380 86390 1
536657 99536657 1001 86380 86390 1
537172 99537172 1001 86380 86390 1
537216 99537216 1001 86380 86390 1
537195 99537195 1001 86380 86390 1
537327 99537327 1001 86380 86390 1
537925 99537925 1001 86380 86390 1
537969 99537969 1001 86380 86390 1
537869 99537869 1001 86380 86390 1
537666 99537666 1001 86380 86390 1
537602 99537602 1001 86380 86390 1
537595 99537595 1001 86380 86390 1
537726 99537726 1001 86380 86390 1
537753 99537753 1001 86380 86390 1
537435 99537435 1001 86380 86390 1
537541 99537541 1001 86380 86390 1
537521 99537521 1001 86380 86390 1
538016 99538016 1001 86380 86390 1
538128 99538128 1001 86380 86390 1
538159 99538159 1001 86380 86390 1
538675 99538675 1001 86380 86390 1
538785 99538785 1001 86380 86390 1
538612 99538612 1001 86380 86390 1
538637 99538637 1001 86380 86390 1
538682 99538682 1001 86380 86390 1
538596 99538596 1001 86380 86390 1
538404 99538404 1001 86380 86390 1
538561 99538561 1001 86380 86390 1
538510 99538510 1001 86380 86390 1
538523 99538523 1001 86380 86390 1
538564 99538564 1001 86380 86390 1
538273 99538273 1001 86380 86390 1
538325 99538325 1001 86380 86390 1
538354 99538354 1001 86380 86390 1
538370 99538370 1001 86380 86390 1
538283 99538283 1001 86380 86390 1
538955 99538955 1001 86380 86390 1
538865 99538865 1001 86380 86390 1
538884 99538884 1001 86380 86390 1
539577 99539577 1001 86380 86390 1
539540 99539540 1001 86380 86390 1
539534 99539534 1001 86380 86390 1
539497 99539497 1001 86380 86390 1
539363 99539363 1001 86380 86390 1
539376 99539376 1001 86380 86390 1
539077 99539077 1001 86380 86390 1
539067 99539067 1001 86380 86390 1
539437 99539437 1001 86380 86390 1
539701 99539701 1001 86380 86390 1
540355 99540355 1001 86380 86390 1
540401 99540401 1001 86380 86390 1
540236 99540236 1001 86380 86390 1
539987 99539987 1001 86380 86390 1
540634 99540634 1001 86380 86390 1
540558 99540558 1001 86380 86390 1
541168 99541168 1001 86380 86390 1
541182 99541182 1001 86380 86390 1
541275 99541275 1001 86380 86390 1
541198 99541198 1001 86380 86390 1
541136 99541136 1001 86380 86390 1
540919 99540919 1001 86380 86390 1
541077 99541077 1001 86380 86390 1
540989 99540989 1001 86380 86390 1
540926 99540926 1001 86380 86390 1
541033 99541033 1001 86380 86390 1
540689 99540689 1001 86380 86390 1
540707 99540707 1001 86380 86390 1
540851 99540851 1001 86380 86390 1
540735 99540735 1001 86380 86390 1
540749 99540749 1001 86380 86390 1
541371 99541371 1001 86380 86390 1
541436 99541436 1001 86380 86390 1
541294 99541294 1001 86380 86390 1
541451 99541451 1001 86380 86390 1
541426 99541426 1001 86380 86390 1
541478 99541478 1001 86380 86390 1
541312 99541312 1001 86380 86390 1
541378 99541378 1001 86380 86390 1
541379 99541379 1001 86380 86390 1
542089 99542089 1001 86380 86390 1
542071 99542071 1001 86380 86390 1
541999 99541999 1001 86380 86390 1
541732 99541732 1001 86380 86390 1
541735 99541735 1001 86380 86390 1
541830 99541830 1001 86380 86390 1
541848 99541848 1001 86380 86390 1
541518 99541518 1001 86380 86390 1
541623 99541623 1001 86380 86390 1
542804 99542804 1001 86380 86390 1
542865 99542865 1001 86380 86390 1
542764 99542764 1001 86380 86390 1
542675 99542675 1001 86380 86390 1
542656 99542656 1001 86380 86390 1
542684 99542684 1001 86380 86390 1
542685 99542685 1001 86380 86390 1
542483 99542483 1001 86380 86390 1
542380 99542380 1001 86380 86390 1
543111 99543111 1001 86380 86390 1
543023 99543023 1001 86380 86390 1
542946 99542946 1001 86380 86390 1
543740 99543740 1001 86380 86390 1
543687 99543687 1001 86380 86390 1
543363 99543363 1001 86380 86390 1
543511 99543511 1001 86380 86390 1
543203 99543203 1001 86380 86390 1
543313 99543313 1001 86380 86390 1
543314 99543314 1001 86380 86390 1
543290 99543290 1001 86380 86390 1
543316 99543316 1001 86380 86390 1
543800 99543800 1001 86380 86390 1
543905 99543905 1001 86380 86390 1
543931 99543931 1001 86380 86390 1
543932 99543932 1001 86380 86390 1
543856 99543856 1001 86380 86390 1
543895 99543895 1001 86380 86390 1
544412 99544412 1001 86380 86390 1
544490 99544490 1001 86380 86390 1
544585 99544585 1001 86380 86390 1
544369 99544369 1001 86380 86390 1
544030 99544030 1001 86380 86390 1
544185 99544185 1001 86380 86390 1
544649 99544649 1001 86380 86390 1
404244 777 1001 62400 65997 1
420795 816 1001 64980 66057 1
416619 781 1001 1260 6837 1
413793 629 1001 82080 86200 1
417812 795 1001 44880 45417 1
421933 775 1001 48000 49437 1
531898 872 1001 36183 36482 1
540369 476 1001 29355 29654 1
400009 99400009 1001 86380 86390 1
400092 99400092 1001 86380 86390 1
400127 99400127 1001 86380 86390 1
400181 99400181 1001 86380 86390 1
400306 99400306 1001 86380 86390 1
400260 99400260 1001 86380 86390 1
400534 99400534 1001 86380 86390 1
400671 99400671 1001 86380 86390 1
400630 99400630 1001 86380 86390 1
400828 99400828 1001 86380 86390 1
400837 99400837 1001 86380 86390 1
400981 99400981 1001 86380 86390 1
401097 99401097 1001 86380 86390 1
401326 99401326 1001 86380 86390 1
401355 99401355 1001 86380 86390 1
401369 99401369 1001 86380 86390 1
401400 99401400 1001 86380 86390 1
401458 99401458 1001 86380 86390 1
401584 99401584 1001 86380 86390 1
401607 99401607 1001 86380 86390 1
402167 99402167 1001 86380 86390 1
402251 99402251 1001 86380 86390 1
402690 99402690 1001 86380 86390 1
402678 99402678 1001 86380 86390 1
402585 99402585 1001 86380 86390 1
402759 99402759 1001 86380 86390 1
402850 99402850 1001 86380 86390 1
403115 99403115 1001 86380 86390 1
403285 99403285 1001 86380 86390 1
403889 99403889 1001 86380 86390 1
403925 99403925 1001 86380 86390 1
404003 99404003 1001 86380 86390 1
404065 99404065 1001 86380 86390 1
404193 99404193 1001 86380 86390 1
404448 99404448 1001 86380 86390 1
404731 99404731 1001 86380 86390 1
404909 99404909 1001 86380 86390 1
405195 99405195 1001 86380 86390 1
405592 99405592 1001 86380 86390 1
405872 99405872 1001 86380 86390 1
406099 99406099 1001 86380 86390 1
406270 99406270 1001 86380 86390 1
406578 99406578 1001 86380 86390 1
406520 99406520 1001 86380 86390 1
406500 99406500 1001 86380 86390 1
406657 99406657 1001 86380 86390 1
407001 99407001 1001 86380 86390 1
406979 99406979 1001 86380 86390 1
407074 99407074 1001 86380 86390 1
407226 99407226 1001 86380 86390 1
407335 99407335 1001 86380 86390 1
407450 99407450 1001 86380 86390 1
407869 99407869 1001 86380 86390 1
408135 99408135 1001 86380 86390 1
408136 99408136 1001 86380 86390 1
408288 99408288 1001 86380 86390 1
408488 99408488 1001 86380 86390 1
408501 99408501 1001 86380 86390 1
408603 99408603 1001 86380 86390 1
408866 99408866 1001 86380 86390 1
408950 99408950 1001 86380 86390 1
408960 99408960 1001 86380 86390 1
408995 99408995 1001 86380 86390 1
409305 99409305 1001 86380 86390 1
409478 99409478 1001 86380 86390 1
409469 99409469 1001 86380 86390 1
409520 99409520 1001 86380 86390 1
409980 99409980 1001 86380 86390 1
410457 99410457 1001 86380 86390 1
410592 99410592 1001 86380 86390 1
410783 99410783 1001 86380 86390 1
410804 99410804 1001 86380 86390 1
411216 99411216 1001 86380 86390 1
411204 99411204 1001 86380 86390 1
411282 99411282 1001 86380 86390 1
411444 99411444 1001 86380 86390 1
411694 99411694 1001 86380 86390 1
412220 99412220 1001 86380 86390 1
413302 99413302 1001 86380 86390 1
413668 99413668 1001 86380 86390 1
413289 99413289 1001 86380 86390 1
413006 99413006 1001 86380 86390 1
412892 99412892 1001 86380 86390 1
412997 99412997 1001 86380 86390 1
412585 99412585 1001 86380 86390 1
412669 99412669 1001 86380 86390 1
412587 99412587 1001 86380 86390 1
412831 99412831 1001 86380 86390 1
412538 99412538 1001 86380 86390 1
412836 99412836 1001 86380 86390 1
414012 99414012 1001 86380 86390 1
413806 99413806 1001 86380 86390 1
413973 99413973 1001 86380 86390 1
413707 99413707 1001 86380 86390 1
413920 99413920 1001 86380 86390 1
415232 99415232 1001 86380 86390 1
414825 99414825 1001 86380 86390 1
414851 99414851 1001 86380 86390 1
414854 99414854 1001 86380 86390 1
414814 99414814 1001 86380 86390 1
414672 99414672 1001 86380 86390 1
414354 99414354 1001 86380 86390 1
414405 99414405 1001 86380 86390 1
414123 99414123 1001 86380 86390 1
414408 99414408 1001 86380 86390 1
414237 99414237 1001 86380 86390 1
415499 99415499 1001 86380 86390 1
415710 99415710 1001 86380 86390 1
416782 99416782 1001 86380 86390 1
416908 99416908 1001 86380 86390 1
416822 99416822 1001 86380 86390 1
416977 99416977 1001 86380 86390 1
416191 99416191 1001 86380 86390 1
416432 99416432 1001 86380 86390 1
416463 99416463 1001 86380 86390 1
415915 99415915 1001 86380 86390 1
415820 99415820 1001 86380 86390 1
415774 99415774 1001 86380 86390 1
415721 99415721 1001 86380 86390 1
417387 99417387 1001 86380 86390 1
417347 99417347 1001 86380 86390 1
417190 99417190 1001 86380 86390 1
417157 99417157 1001 86380 86390 1
417545 99417545 1001 86380 86390 1
418435 99418435 1001 86380 86390 1
418584 99418584 1001 86380 86390 1
418681 99418681 1001 86380 86390 1
418720 99418720 1001 86380 86390 1
418336 99418336 1001 86380 86390 1
418255 99418255 1001 86380 86390 1
418403 99418403 1001 86380 86390 1
418429 99418429 1001 86380 86390 1
417979 99417979 1001 86380 86390 1
417933 99417933 1001 86380 86390 1
419157 99419157 1001 86380 86390 1
418843 99418843 1001 86380 86390 1
418911 99418911 1001 86380 86390 1
419032 99419032 1001 86380 86390 1
418817 99418817 1001 86380 86390 1
420119 99420119 1001 86380 86390 1
420334 99420334 1001 86380 86390 1
420204 99420204 1001 86380 86390 1
420090 99420090 1001 86380 86390 1
419838 99419838 1001 86380 86390 1
419657 99419657 1001 86380 86390 1
420001 99420001 1001 86380 86390 1
419347 99419347 1001 86380 86390 1
419393 99419393 1001 86380 86390 1
419508 99419508 1001 86380 86390 1
420807 99420807 1001 86380 86390 1
420680 99420680 1001 86380 86390 1
421794 99421794 1001 86380 86390 1
421903 99421903 1001 86380 86390 1
422106 99422106 1001 86380 86390 1
421704 99421704 1001 86380 86390 1
421346 99421346 1001 86380 86390 1
421480 99421480 1001 86380 86390 1
421464 99421464 1001 86380 86390 1
421010 99421010 1001 86380 86390 1
422307 99422307 1001 86380 86390 1
422527 99422527 1001 86380 86390 1
422436 99422436 1001 86380 86390 1
422308 99422308 1001 86380 86390 1
422499 99422499 1001 86380 86390 1
423698 99423698 1001 86380 86390 1
423350 99423350 1001 86380 86390 1
423595 99423595 1001 86380 86390 1
423498 99423498 1001 86380 86390 1
423623 99423623 1001 86380 86390 1
423402 99423402 1001 86380 86390 1
423123 99423123 1001 86380 86390 1
423194 99423194 1001 86380 86390 1
423134 99423134 1001 86380 86390 1
423293 99423293 1001 86380 86390 1
423068 99423068 1001 86380 86390 1
422952 99422952 1001 86380 86390 1
423084 99423084 1001 86380 86390 1
422908 99422908 1001 86380 86390 1
422700 99422700 1001 86380 86390 1
424069 99424069 1001 86380 86390 1
424115 99424115 1001 86380 86390 1
423818 99423818 1001 86380 86390 1
425248 99425248 1001 86380 86390 1
425037 99425037 1001 86380 86390 1
425118 99425118 1001 86380 86390 1
424978 99424978 1001 86380 86390 1
424905 99424905 1001 86380 86390 1
424614 99424614 1001 86380 86390 1
424938 99424938 1001 86380 86390 1
424739 99424739 1001 86380 86390 1
424969 99424969 1001 86380 86390 1
424611 99424611 1001 86380 86390 1
424207 99424207 1001 86380 86390 1
424446 99424446 1001 86380 86390 1
425605 99425605 1001 86380 86390 1
425532 99425532 1001 86380 86390 1
425791 99425791 1001 86380 86390 1
426912 99426912 1001 86380 86390 1
426934 99426934 1001 86380 86390 1
426576 99426576 1001 86380 86390 1
426276 99426276 1001 86380 86390 1
426386 99426386 1001 86380 86390 1
426319 99426319 1001 86380 86390 1
426247 99426247 1001 86380 86390 1
427318 99427318 1001 86380 86390 1
427465 99427465 1001 86380 86390 1
428547 99428547 1001 86380 86390 1
428553 99428553 1001 86380 86390 1
428554 99428554 1001 86380 86390 1
428041 99428041 1001 86380 86390 1
427705 99427705 1001 86380 86390 1
427713 99427713 1001 86380 86390 1
427568 99427568 1001 86380 86390 1
427573 99427573 1001 86380 86390 1
427552 99427552 1001 86380 86390 1
429039 99429039 1001 86380 86390 1
429100 99429100 1001 86380 86390 1
428945 99428945 1001 86380 86390 1
429076 99429076 1001 86380 86390 1
429165 99429165 1001 86380 86390 1
430117 99430117 1001 86380 86390 1
430192 99430192 1001 86380 86390 1
430313 99430313 1001 86380 86390 1
430338 99430338 1001 86380 86390 1
430056 99430056 1001 86380 86390 1
430083 99430083 1001 86380 86390 1
430109 99430109 1001 86380 86390 1
430360 99430360 1001 86380 86390 1
429860 99429860 1001 86380 86390 1
429645 99429645 1001 86380 86390 1
429700 99429700 1001 86380 86390 1
429410 99429410 1001 86380 86390 1
429203 99429203 1001 86380 86390 1
429181 99429181 1001 86380 86390 1
430542 99430542 1001 86380 86390 1
431700 99431700 1001 86380 86390 1
431392 99431392 1001 86380 86390 1
431472 99431472 1001 86380 86390 1
430871 99430871 1001 86380 86390 1
431130 99431130 1001 86380 86390 1
430875 99430875 1001 86380 86390 1
432288 99432288 1001 86380 86390 1
432274 99432274 1001 86380 86390 1
432383 99432383 1001 86380 86390 1
432236 99432236 1001 86380 86390 1
433396 99433396 1001 86380 86390 1
433556 99433556 1001 86380 86390 1
433544 99433544 1001 86380 86390 1
433241 99433241 1001 86380 86390 1
433028 99433028 1001 86380 86390 1
433060 99433060 1001 86380 86390 1
433306 99433306 1001 86380 86390 1
433892 99433892 1001 86380 86390 1
433923 99433923 1001 86380 86390 1
434033 99434033 1001 86380 86390 1
434034 99434034 1001 86380 86390 1
435083 99435083 1001 86380 86390 1
434715 99434715 1001 86380 86390 1
434927 99434927 1001 86380 86390 1
434608 99434608 1001 86380 86390 1
434611 99434611 1001 86380 86390 1
434770 99434770 1001 86380 86390 1
434263 99434263 1001 86380 86390 1
434427 99434427 1001 86380 86390 1
434472 99434472 1001 86380 86390 1
434570 99434570 1001 86380 86390 1
435765 99435765 1001 86380 86390 1
435628 99435628 1001 86380 86390 1
435447 99435447 1001 86380 86390 1
435882 99435882 1001 86380 86390 1
435851 99435851 1001 86380 86390 1
436856 99436856 1001 86380 86390 1
436874 99436874 1001 86380 86390 1
436866 99436866 1001 86380 86390 1
436671 99436671 1001 86380 86390 1
436396 99436396 1001 86380 86390 1
436462 99436462 1001 86380 86390 1
436376 99436376 1001 86380 86390 1
436363 99436363 1001 86380 86390 1
436172 99436172 1001 86380 86390 1
437342 99437342 1001 86380 86390 1
437206 99437206 1001 86380 86390 1
300065 99300065 1001 86380 86390 1
300629 99300629 1001 86380 86390 1
300619 99300619 1001 86380 86390 1
300420 99300420 1001 86380 86390 1
300382 99300382 1001 86380 86390 1
300110 99300110 1001 86380 86390 1
300204 99300204 1001 86380 86390 1
300154 99300154 1001 86380 86390 1
300735 99300735 1001 86380 86390 1
300748 99300748 1001 86380 86390 1
300930 99300930 1001 86380 86390 1
300879 99300879 1001 86380 86390 1
301351 99301351 1001 86380 86390 1
301523 99301523 1001 86380 86390 1
301403 99301403 1001 86380 86390 1
301409 99301409 1001 86380 86390 1
301397 99301397 1001 86380 86390 1
301410 99301410 1001 86380 86390 1
301488 99301488 1001 86380 86390 1
301149 99301149 1001 86380 86390 1
301293 99301293 1001 86380 86390 1
301153 99301153 1001 86380 86390 1
301012 99301012 1001 86380 86390 1
300975 99300975 1001 86380 86390 1
301119 99301119 1001 86380 86390 1
301003 99301003 1001 86380 86390 1
301124 99301124 1001 86380 86390 1
300957 99300957 1001 86380 86390 1
300945 99300945 1001 86380 86390 1
301655 99301655 1001 86380 86390 1
301749 99301749 1001 86380 86390 1
301672 99301672 1001 86380 86390 1
301744 99301744 1001 86380 86390 1
302229 99302229 1001 86380 86390 1
302321 99302321 1001 86380 86390 1
302270 99302270 1001 86380 86390 1
302273 99302273 1001 86380 86390 1
301974 99301974 1001 86380 86390 1
301851 99301851 1001 86380 86390 1
301813 99301813 1001 86380 86390 1
301896 99301896 1001 86380 86390 1
301798 99301798 1001 86380 86390 1
302497 99302497 1001 86380 86390 1
303204 99303204 1001 86380 86390 1
303121 99303121 1001 86380 86390 1
303191 99303191 1001 86380 86390 1
303012 99303012 1001 86380 86390 1
303129 99303129 1001 86380 86390 1
302951 99302951 1001 86380 86390 1
302901 99302901 1001 86380 86390 1
302969 99302969 1001 86380 86390 1
302983 99302983 1001 86380 86390 1
302971 99302971 1001 86380 86390 1
302933 99302933 1001 86380 86390 1
302946 99302946 1001 86380 86390 1
302664 99302664 1001 86380 86390 1
302686 99302686 1001 86380 86390 1
303861 99303861 1001 86380 86390 1
303900 99303900 1001 86380 86390 1
304025 99304025 1001 86380 86390 1
303928 99303928 1001 86380 86390 1
303638 99303638 1001 86380 86390 1
303665 99303665 1001 86380 86390 1
303693 99303693 1001 86380 86390 1
303826 99303826 1001 86380 86390 1
303569 99303569 1001 86380 86390 1
303532 99303532 1001 86380 86390 1
304109 99304109 1001 86380 86390 1
304116 99304116 1001 86380 86390 1
304236 99304236 1001 86380 86390 1
304757 99304757 1001 86380 86390 1
304736 99304736 1001 86380 86390 1
304713 99304713 1001 86380 86390 1
304854 99304854 1001 86380 86390 1
304597 99304597 1001 86380 86390 1
304574 99304574 1001 86380 86390 1
304285 99304285 1001 86380 86390 1
304989 99304989 1001 86380 86390 1
305534 99305534 1001 86380 86390 1
305587 99305587 1001 86380 86390 1
305671 99305671 1001 86380 86390 1
305348 99305348 1001 86380 86390 1
305284 99305284 1001 86380 86390 1
305129 99305129 1001 86380 86390 1
305189 99305189 1001 86380 86390 1
305153 99305153 1001 86380 86390 1
305179 99305179 1001 86380 86390 1
305219 99305219 1001 86380 86390 1
500115 99500115 1001 86380 86390 1
500181 99500181 1001 86380 86390 1
500026 99500026 1001 86380 86390 1
500080 99500080 1001 86380 86390 1
500122 99500122 1001 86380 86390 1
500005 99500005 1001 86380 86390 1
500007 99500007 1001 86380 86390 1
500738 99500738 1001 86380 86390 1
500652 99500652 1001 86380 86390 1
500517 99500517 1001 86380 86390 1
500430 99500430 1001 86380 86390 1
500521 99500521 1001 86380 86390 1
500589 99500589 1001 86380 86390 1
500538 99500538 1001 86380 86390 1
500540 99500540 1001 86380 86390 1
500489 99500489 1001 86380 86390 1
500274 99500274 1001 86380 86390 1
500228 99500228 1001 86380 86390 1
500385 99500385 1001 86380 86390 1
500932 99500932 1001 86380 86390 1
500869 99500869 1001 86380 86390 1
500989 99500989 1001 86380 86390 1
500822 99500822 1001 86380 86390 1
501620 99501620 1001 86380 86390 1
501599 99501599 1001 86380 86390 1
501548 99501548 1001 86380 86390 1
501280 99501280 1001 86380 86390 1
501402 99501402 1001 86380 86390 1
501355 99501355 1001 86380 86390 1
501097 99501097 1001 86380 86390 1
501132 99501132 1001 86380 86390 1
501160 99501160 1001 86380 86390 1
501820 99501820 1001 86380 86390 1
502466 99502466 1001 86380 86390 1
502444 99502444 1001 86380 86390 1
502360 99502360 1001 86380 86390 1
502235 99502235 1001 86380 86390 1
502148 99502148 1001 86380 86390 1
502201 99502201 1001 86380 86390 1
502192 99502192 1001 86380 86390 1
501951 99501951 1001 86380 86390 1
501990 99501990 1001 86380 86390 1
501926 99501926 1001 86380 86390 1
502595 99502595 1001 86380 86390 1
502636 99502636 1001 86380 86390 1
502601 99502601 1001 86380 86390 1
502551 99502551 1001 86380 86390 1
502641 99502641 1001 86380 86390 1
503112 99503112 1001 86380 86390 1
503142 99503142 1001 86380 86390 1
503194 99503194 1001 86380 86390 1
503271 99503271 1001 86380 86390 1
502944 99502944 1001 86380 86390 1
503084 99503084 1001 86380 86390 1
502735 99502735 1001 86380 86390 1
502711 99502711 1001 86380 86390 1
502714 99502714 1001 86380 86390 1
502728 99502728 1001 86380 86390 1
502793 99502793 1001 86380 86390 1
502689 99502689 1001 86380 86390 1
502730 99502730 1001 86380 86390 1
502696 99502696 1001 86380 86390 1
503366 99503366 1001 86380 86390 1
503356 99503356 1001 86380 86390 1
503369 99503369 1001 86380 86390 1
503448 99503448 1001 86380 86390 1
503311 99503311 1001 86380 86390 1
503364 99503364 1001 86380 86390 1
503953 99503953 1001 86380 86390 1
503954 99503954 1001 86380 86390 1
504049 99504049 1001 86380 86390 1
503765 99503765 1001 86380 86390 1
503595 99503595 1001 86380 86390 1
503676 99503676 1001 86380 86390 1
504311 99504311 1001 86380 86390 1
504804 99504804 1001 86380 86390 1
504638 99504638 1001 86380 86390 1
504729 99504729 1001 86380 86390 1
504631 99504631 1001 86380 86390 1
504351 99504351 1001 86380 86390 1
504507 99504507 1001 86380 86390 1
504378 99504378 1001 86380 86390 1
504345 99504345 1001 86380 86390 1
504489 99504489 1001 86380 86390 1
505096 99505096 1001 86380 86390 1
505076 99505076 1001 86380 86390 1
505065 99505065 1001 86380 86390 1
505042 99505042 1001 86380 86390 1
505697 99505697 1001 86380 86390 1
505574 99505574 1001 86380 86390 1
505768 99505768 1001 86380 86390 1
505330 99505330 1001 86380 86390 1
505240 99505240 1001 86380 86390 1
505319 99505319 1001 86380 86390 1
505255 99505255 1001 86380 86390 1
505262 99505262 1001 86380 86390 1
505936 99505936 1001 86380 86390 1
505841 99505841 1001 86380 86390 1
505895 99505895 1001 86380 86390 1
505831 99505831 1001 86380 86390 1
506520 99506520 1001 86380 86390 1
506508 99506508 1001 86380 86390 1
506539 99506539 1001 86380 86390 1
506515 99506515 1001 86380 86390 1
506414 99506414 1001 86380 86390 1
506202 99506202 1001 86380 86390 1
506376 99506376 1001 86380 86390 1
505981 99505981 1001 86380 86390 1
506023 99506023 1001 86380 86390 1
506052 99506052 1001 86380 86390 1
506672 99506672 1001 86380 86390 1
506778 99506778 1001 86380 86390 1
506715 99506715 1001 86380 86390 1
506601 99506601 1001 86380 86390 1
506618 99506618 1001 86380 86390 1
507333 99507333 1001 86380 86390 1
507280 99507280 1001 86380 86390 1
507169 99507169 1001 86380 86390 1
507047 99507047 1001 86380 86390 1
506931 99506931 1001 86380 86390 1
507623 99507623 1001 86380 86390 1
508084 99508084 1001 86380 86390 1
508110 99508110 1001 86380 86390 1
508050 99508050 1001 86380 86390 1
508241 99508241 1001 86380 86390 1
508119 99508119 1001 86380 86390 1
507900 99507900 1001 86380 86390 1
507888 99507888 1001 86380 86390 1
508005 99508005 1001 86380 86390 1
507915 99507915 1001 86380 86390 1
508022 99508022 1001 86380 86390 1
507858 99507858 1001 86380 86390 1
507784 99507784 1001 86380 86390 1
507642 99507642 1001 86380 86390 1
507632 99507632 1001 86380 86390 1
507763 99507763 1001 86380 86390 1
507741 99507741 1001 86380 86390 1
508347 99508347 1001 86380 86390 1
508924 99508924 1001 86380 86390 1
508925 99508925 1001 86380 86390 1
509003 99509003 1001 86380 86390 1
508877 99508877 1001 86380 86390 1
508904 99508904 1001 86380 86390 1
508813 99508813 1001 86380 86390 1
508829 99508829 1001 86380 86390 1
508525 99508525 1001 86380 86390 1
508462 99508462 1001 86380 86390 1
508569 99508569 1001 86380 86390 1
509864 99509864 1001 86380 86390 1
509840 99509840 1001 86380 86390 1
509816 99509816 1001 86380 86390 1
509822 99509822 1001 86380 86390 1
509501 99509501 1001 86380 86390 1
509684 99509684 1001 86380 86390 1
509647 99509647 1001 86380 86390 1
509535 99509535 1001 86380 86390 1
509404 99509404 1001 86380 86390 1
510003 99510003 1001 86380 86390 1
510559 99510559 1001 86380 86390 1
510560 99510560 1001 86380 86390 1
510561 99510561 1001 86380 86390 1
510652 99510652 1001 86380 86390 1
510525 99510525 1001 86380 86390 1
510602 99510602 1001 86380 86390 1
510526 99510526 1001 86380 86390 1
510631 99510631 1001 86380 86390 1
510556 99510556 1001 86380 86390 1
510330 99510330 1001 86380 86390 1
510512 99510512 1001 86380 86390 1
510501 99510501 1001 86380 86390 1
510349 99510349 1001 86380 86390 1
510274 99510274 1001 86380 86390 1
510266 99510266 1001 86380 86390 1
510243 99510243 1001 86380 86390 1
510129 99510129 1001 86380 86390 1
510775 99510775 1001 86380 86390 1
510859 99510859 1001 86380 86390 1
510876 99510876 1001 86380 86390 1
511519 99511519 1001 86380 86390 1
511521 99511521 1001 86380 86390 1
511380 99511380 1001 86380 86390 1
511238 99511238 1001 86380 86390 1
511239 99511239 1001 86380 86390 1
511252 99511252 1001 86380 86390 1
511023 99511023 1001 86380 86390 1
511054 99511054 1001 86380 86390 1
511706 99511706 1001 86380 86390 1
511141 99511141 1001 86380 86390 1
511634 99511634 1001 86380 86390 1
511739 99511739 1001 86380 86390 1
512212 99512212 1001 86380 86390 1
512215 99512215 1001 86380 86390 1
512231 99512231 1001 86380 86390 1
511979 99511979 1001 86380 86390 1
512119 99512119 1001 86380 86390 1
511926 99511926 1001 86380 86390 1
511786 99511786 1001 86380 86390 1
511761 99511761 1001 86380 86390 1
511962 99511962 1001 86380 86390 1
511951 99511951 1001 86380 86390 1
512509 99512509 1001 86380 86390 1
512485 99512485 1001 86380 86390 1
512538 99512538 1001 86380 86390 1
513013 99513013 1001 86380 86390 1
513052 99513052 1001 86380 86390 1
513018 99513018 1001 86380 86390 1
513148 99513148 1001 86380 86390 1
513007 99513007 1001 86380 86390 1
513061 99513061 1001 86380 86390 1
513114 99513114 1001 86380 86390 1
512885 99512885 1001 86380 86390 1
512937 99512937 1001 86380 86390 1
512860 99512860 1001 86380 86390 1
512810 99512810 1001 86380 86390 1
512830 99512830 1001 86380 86390 1
512690 99512690 1001 86380 86390 1
512670 99512670 1001 86380 86390 1
513228 99513228 1001 86380 86390 1
513371 99513371 1001 86380 86390 1
513401 99513401 1001 86380 86390 1
513337 99513337 1001 86380 86390 1
513261 99513261 1001 86380 86390 1
513767 99513767 1001 86380 86390 1
513680 99513680 1001 86380 86390 1
513720 99513720 1001 86380 86390 1
513786 99513786 1001 86380 86390 1
513454 99513454 1001 86380 86390 1
513435 99513435 1001 86380 86390 1
514094 99514094 1001 86380 86390 1
514210 99514210 1001 86380 86390 1
514236 99514236 1001 86380 86390 1
514225 99514225 1001 86380 86390 1
514062 99514062 1001 86380 86390 1
514690 99514690 1001 86380 86390 1
514673 99514673 1001 86380 86390 1
514662 99514662 1001 86380 86390 1
514779 99514779 1001 86380 86390 1
514818 99514818 1001 86380 86390 1
514550 99514550 1001 86380 86390 1
514475 99514475 1001 86380 86390 1
514595 99514595 1001 86380 86390 1
514557 99514557 1001 86380 86390 1
514612 99514612 1001 86380 86390 1
514651 99514651 1001 86380 86390 1
514962 99514962 1001 86380 86390 1
514979 99514979 1001 86380 86390 1
514905 99514905 1001 86380 86390 1
515530 99515530 1001 86380 86390 1
515638 99515638 1001 86380 86390 1
515549 99515549 1001 86380 86390 1
515618 99515618 1001 86380 86390 1
515407 99515407 1001 86380 86390 1
515153 99515153 1001 86380 86390 1
515233 99515233 1001 86380 86390 1
515143 99515143 1001 86380 86390 1
515188 99515188 1001 86380 86390 1
515240 99515240 1001 86380 86390 1
515268 99515268 1001 86380 86390 1
515719 99515719 1001 86380 86390 1
515839 99515839 1001 86380 86390 1
516488 99516488 1001 86380 86390 1
516441 99516441 1001 86380 86390 1
516430 99516430 1001 86380 86390 1
516456 99516456 1001 86380 86390 1
516340 99516340 1001 86380 86390 1
516163 99516163 1001 86380 86390 1
516100 99516100 1001 86380 86390 1
516302 99516302 1001 86380 86390 1
515901 99515901 1001 86380 86390 1
515909 99515909 1001 86380 86390 1
516688 99516688 1001 86380 86390 1
516706 99516706 1001 86380 86390 1
516581 99516581 1001 86380 86390 1
517324 99517324 1001 86380 86390 1
516937 99516937 1001 86380 86390 1
516935 99516935 1001 86380 86390 1
516766 99516766 1001 86380 86390 1
516754 99516754 1001 86380 86390 1
516731 99516731 1001 86380 86390 1
516878 99516878 1001 86380 86390 1
516814 99516814 1001 86380 86390 1
516893 99516893 1001 86380 86390 1
517426 99517426 1001 86380 86390 1
517456 99517456 1001 86380 86390 1
517524 99517524 1001 86380 86390 1
518132 99518132 1001 86380 86390 1
517905 99517905 1001 86380 86390 1
517841 99517841 1001 86380 86390 1
517934 99517934 1001 86380 86390 1
517915 99517915 1001 86380 86390 1
517711 99517711 1001 86380 86390 1
517595 99517595 1001 86380 86390 1
517599 99517599 1001 86380 86390 1
518288 99518288 1001 86380 86390 1
518224 99518224 1001 86380 86390 1
518263 99518263 1001 86380 86390 1
518213 99518213 1001 86380 86390 1
518304 99518304 1001 86380 86390 1
518178 99518178 1001 86380 86390 1
518205 99518205 1001 86380 86390 1
518347 99518347 1001 86380 86390 1
518362 99518362 1001 86380 86390 1
518863 99518863 1001 86380 86390 1
518799 99518799 1001 86380 86390 1
518812 99518812 1001 86380 86390 1
518906 99518906 1001 86380 86390 1
518946 99518946 1001 86380 86390 1
518744 99518744 1001 86380 86390 1
518694 99518694 1001 86380 86390 1
518734 99518734 1001 86380 86390 1
518622 99518622 1001 86380 86390 1
518623 99518623 1001 86380 86390 1
518509 99518509 1001 86380 86390 1
518574 99518574 1001 86380 86390 1
518407 99518407 1001 86380 86390 1
518511 99518511 1001 86380 86390 1
518540 99518540 1001 86380 86390 1
518456 99518456 1001 86380 86390 1
518998 99518998 1001 86380 86390 1
519037 99519037 1001 86380 86390 1
519025 99519025 1001 86380 86390 1
519026 99519026 1001 86380 86390 1
519662 99519662 1001 86380 86390 1
519640 99519640 1001 86380 86390 1
519518 99519518 1001 86380 86390 1
519433 99519433 1001 86380 86390 1
519515 99519515 1001 86380 86390 1
519555 99519555 1001 86380 86390 1
519224 99519224 1001 86380 86390 1
519998 99519998 1001 86380 86390 1
519869 99519869 1001 86380 86390 1
520474 99520474 1001 86380 86390 1
520441 99520441 1001 86380 86390 1
520559 99520559 1001 86380 86390 1
520333 99520333 1001 86380 86390 1
520272 99520272 1001 86380 86390 1
520311 99520311 1001 86380 86390 1
520275 99520275 1001 86380 86390 1
520408 99520408 1001 86380 86390 1
520126 99520126 1001 86380 86390 1
520178 99520178 1001 86380 86390 1
520191 99520191 1001 86380 86390 1
520206 99520206 1001 86380 86390 1
520040 99520040 1001 86380 86390 1
520773 99520773 1001 86380 86390 1
520801 99520801 1001 86380 86390 1
520712 99520712 1001 86380 86390 1
520842 99520842 1001 86380 86390 1
521431 99521431 1001 86380 86390 1
521329 99521329 1001 86380 86390 1
521343 99521343 1001 86380 86390 1
521238 99521238 1001 86380 86390 1
521063 99521063 1001 86380 86390 1
521260 99521260 1001 86380 86390 1
520923 99520923 1001 86380 86390 1
520969 99520969 1001 86380 86390 1
520895 99520895 1001 86380 86390 1
520961 99520961 1001 86380 86390 1
522232 99522232 1001 86380 86390 1
522273 99522273 1001 86380 86390 1
522162 99522162 1001 86380 86390 1
521893 99521893 1001 86380 86390 1
521938 99521938 1001 86380 86390 1
522021 99522021 1001 86380 86390 1
521831 99521831 1001 86380 86390 1
521785 99521785 1001 86380 86390 1
522933 99522933 1001 86380 86390 1
522923 99522923 1001 86380 86390 1
523078 99523078 1001 86380 86390 1
522708 99522708 1001 86380 86390 1
522865 99522865 1001 86380 86390 1
522714 99522714 1001 86380 86390 1
522742 99522742 1001 86380 86390 1
522644 99522644 1001 86380 86390 1
522619 99522619 1001 86380 86390 1
522646 99522646 1001 86380 86390 1
523197 99523197 1001 86380 86390 1
523282 99523282 1001 86380 86390 1
523779 99523779 1001 86380 86390 1
523819 99523819 1001 86380 86390 1
523832 99523832 1001 86380 86390 1
523821 99523821 1001 86380 86390 1
523848 99523848 1001 86380 86390 1
523836 99523836 1001 86380 86390 1
523747 99523747 1001 86380 86390 1
523933 99523933 1001 86380 86390 1
523718 99523718 1001 86380 86390 1
523590 99523590 1001 86380 86390 1
523642 99523642 1001 86380 86390 1
523440 99523440 1001 86380 86390 1
523431 99523431 1001 86380 86390 1
523397 99523397 1001 86380 86390 1
523994 99523994 1001 86380 86390 1
524048 99524048 1001 86380 86390 1
523999 99523999 1001 86380 86390 1
523948 99523948 1001 86380 86390 1
523961 99523961 1001 86380 86390 1
524039 99524039 1001 86380 86390 1
524080 99524080 1001 86380 86390 1
523978 99523978 1001 86380 86390 1
524659 99524659 1001 86380 86390 1
524582 99524582 1001 86380 86390 1
524551 99524551 1001 86380 86390 1
524553 99524553 1001 86380 86390 1
524520 99524520 1001 86380 86390 1
524546 99524546 1001 86380 86390 1
524536 99524536 1001 86380 86390 1
524447 99524447 1001 86380 86390 1
524203 99524203 1001 86380 86390 1
524294 99524294 1001 86380 86390 1
524168 99524168 1001 86380 86390 1
524329 99524329 1001 86380 86390 1
524849 99524849 1001 86380 86390 1
524890 99524890 1001 86380 86390 1
524946 99524946 1001 86380 86390 1
524830 99524830 1001 86380 86390 1
524857 99524857 1001 86380 86390 1
525500 99525500 1001 86380 86390 1
525211 99525211 1001 86380 86390 1
525189 99525189 1001 86380 86390 1
525123 99525123 1001 86380 86390 1
525085 99525085 1001 86380 86390 1
525008 99525008 1001 86380 86390 1
524982 99524982 1001 86380 86390 1
525074 99525074 1001 86380 86390 1
525698 99525698 1001 86380 86390 1
525776 99525776 1001 86380 86390 1
525637 99525637 1001 86380 86390 1
526260 99526260 1001 86380 86390 1
526364 99526364 1001 86380 86390 1
526412 99526412 1001 86380 86390 1
526178 99526178 1001 86380 86390 1
526037 99526037 1001 86380 86390 1
526128 99526128 1001 86380 86390 1
526094 99526094 1001 86380 86390 1
526087 99526087 1001 86380 86390 1
525895 99525895 1001 86380 86390 1
525991 99525991 1001 86380 86390 1
526007 99526007 1001 86380 86390 1
525825 99525825 1001 86380 86390 1
526523 99526523 1001 86380 86390 1
526474 99526474 1001 86380 86390 1
526527 99526527 1001 86380 86390 1
526476 99526476 1001 86380 86390 1
526426 99526426 1001 86380 86390 1
526609 99526609 1001 86380 86390 1
526430 99526430 1001 86380 86390 1
527214 99527214 1001 86380 86390 1
527171 99527171 1001 86380 86390 1
527033 99527033 1001 86380 86390 1
526892 99526892 1001 86380 86390 1
526854 99526854 1001 86380 86390 1
526829 99526829 1001 86380 86390 1
526713 99526713 1001 86380 86390 1
526704 99526704 1001 86380 86390 1
527260 99527260 1001 86380 86390 1
527273 99527273 1001 86380 86390 1
527286 99527286 1001 86380 86390 1
527314 99527314 1001 86380 86390 1
527349 99527349 1001 86380 86390 1
528012 99528012 1001 86380 86390 1
527942 99527942 1001 86380 86390 1
527760 99527760 1001 86380 86390 1
527697 99527697 1001 86380 86390 1
527545 99527545 1001 86380 86390 1
527511 99527511 1001 86380 86390 1
527592 99527592 1001 86380 86390 1
527463 99527463 1001 86380 86390 1
528280 99528280 1001 86380 86390 1
528193 99528193 1001 86380 86390 1
528105 99528105 1001 86380 86390 1
528092 99528092 1001 86380 86390 1
528738 99528738 1001 86380 86390 1
528751 99528751 1001 86380 86390 1
528843 99528843 1001 86380 86390 1
528755 99528755 1001 86380 86390 1
528350 99528350 1001 86380 86390 1
528467 99528467 1001 86380 86390 1
528364 99528364 1001 86380 86390 1
528380 99528380 1001 86380 86390 1
528485 99528485 1001 86380 86390 1
528281 99528281 1001 86380 86390 1
528489 99528489 1001 86380 86390 1
528902 99528902 1001 86380 86390 1
528981 99528981 1001 86380 86390 1
529035 99529035 1001 86380 86390 1
529039 99529039 1001 86380 86390 1
529717 99529717 1001 86380 86390 1
529330 99529330 1001 86380 86390 1
529373 99529373 1001 86380 86390 1
529440 99529440 1001 86380 86390 1
529402 99529402 1001 86380 86390 1
529314 99529314 1001 86380 86390 1
529200 99529200 1001 86380 86390 1
529246 99529246 1001 86380 86390 1
529857 99529857 1001 86380 86390 1
530473 99530473 1001 86380 86390 1
530371 99530371 1001 86380 86390 1
530549 99530549 1001 86380 86390 1
530192 99530192 1001 86380 86390 1
530236 99530236 1001 86380 86390 1
530268 99530268 1001 86380 86390 1
530000 99530000 1001 86380 86390 1
530661 99530661 1001 86380 86390 1
530689 99530689 1001 86380 86390 1
531205 99531205 1001 86380 86390 1
531365 99531365 1001 86380 86390 1
530983 99530983 1001 86380 86390 1
531040 99531040 1001 86380 86390 1
531004 99531004 1001 86380 86390 1
531030 99531030 1001 86380 86390 1
530788 99530788 1001 86380 86390 1
530924 99530924 1001 86380 86390 1
530835 99530835 1001 86380 86390 1
531482 99531482 1001 86380 86390 1
531476 99531476 1001 86380 86390 1
532204 99532204 1001 86380 86390 1
532206 99532206 1001 86380 86390 1
532095 99532095 1001 86380 86390 1
532086 99532086 1001 86380 86390 1
532113 99532113 1001 86380 86390 1
531936 99531936 1001 86380 86390 1
531991 99531991 1001 86380 86390 1
531928 99531928 1001 86380 86390 1
531981 99531981 1001 86380 86390 1
531854 99531854 1001 86380 86390 1
531792 99531792 1001 86380 86390 1
531741 99531741 1001 86380 86390 1
531730 99531730 1001 86380 86390 1
532284 99532284 1001 86380 86390 1
532390 99532390 1001 86380 86390 1
533029 99533029 1001 86380 86390 1
532919 99532919 1001 86380 86390 1
533001 99533001 1001 86380 86390 1
532660 99532660 1001 86380 86390 1
532757 99532757 1001 86380 86390 1
532472 99532472 1001 86380 86390 1
533049 99533049 1001 86380 86390 1
533166 99533166 1001 86380 86390 1
533799 99533799 1001 86380 86390 1
533710 99533710 1001 86380 86390 1
533726 99533726 1001 86380 86390 1
533502 99533502 1001 86380 86390 1
533456 99533456 1001 86380 86390 1
533302 99533302 1001 86380 86390 1
533341 99533341 1001 86380 86390 1
533407 99533407 1001 86380 86390 1
533399 99533399 1001 86380 86390 1
533426 99533426 1001 86380 86390 1
533238 99533238 1001 86380 86390 1
533887 99533887 1001 86380 86390 1
533932 99533932 1001 86380 86390 1
534504 99534504 1001 86380 86390 1
534595 99534595 1001 86380 86390 1
534588 99534588 1001 86380 86390 1
534616 99534616 1001 86380 86390 1
534541 99534541 1001 86380 86390 1
534311 99534311 1001 86380 86390 1
534377 99534377 1001 86380 86390 1
534457 99534457 1001 86380 86390 1
534246 99534246 1001 86380 86390 1
534117 99534117 1001 86380 86390 1
534143 99534143 1001 86380 86390 1
534071 99534071 1001 86380 86390 1
534241 99534241 1001 86380 86390 1
534138 99534138 1001 86380 86390 1
534203 99534203 1001 86380 86390 1
534747 99534747 1001 86380 86390 1
534844 99534844 1001 86380 86390 1
534719 99534719 1001 86380 86390 1
535333 99535333 1001 86380 86390 1
535311 99535311 1001 86380 86390 1
535429 99535429 1001 86380 86390 1
535292 99535292 1001 86380 86390 1
535298 99535298 1001 86380 86390 1
535235 99535235 1001 86380 86390 1
535105 99535105 1001 86380 86390 1
535277 99535277 1001 86380 86390 1
534893 99534893 1001 86380 86390 1
534895 99534895 1001 86380 86390 1
534988 99534988 1001 86380 86390 1
535638 99535638 1001 86380 86390 1
536247 99536247 1001 86380 86390 1
536273 99536273 1001 86380 86390 1
536301 99536301 1001 86380 86390 1
536262 99536262 1001 86380 86390 1
536310 99536310 1001 86380 86390 1
536328 99536328 1001 86380 86390 1
536004 99536004 1001 86380 86390 1
535992 99535992 1001 86380 86390 1
536019 99536019 1001 86380 86390 1
535957 99535957 1001 86380 86390 1
535793 99535793 1001 86380 86390 1
535718 99535718 1001 86380 86390 1
536480 99536480 1001 86380 86390 1
536510 99536510 1001 86380 86390 1
536473 99536473 1001 86380 86390 1
536383 99536383 1001 86380 86390 1
537099 99537099 1001 86380 86390 1
537039 99537039 1001 86380 86390 1
537045 99537045 1001 86380 86390 1
536749 99536749 1001 86380 86390 1
536554 99536554 1001 86380 86390 1
536680 99536680 1001 86380 86390 1
536707 99536707 1001 86380 86390 1
536656 99536656 1001 86380 86390 1
537290 99537290 1001 86380 86390 1
537234 99537234 1001 86380 86390 1
537932 99537932 1001 86380 86390 1
537718 99537718 1001 86380 86390 1
537771 99537771 1001 86380 86390 1
537723 99537723 1001 86380 86390 1
537769 99537769 1001 86380 86390 1
537380 99537380 1001 86380 86390 1
537574 99537574 1001 86380 86390 1
537996 99537996 1001 86380 86390 1
538164 99538164 1001 86380 86390 1
538135 99538135 1001 86380 86390 1
538689 99538689 1001 86380 86390 1
538666 99538666 1001 86380 86390 1
538619 99538619 1001 86380 86390 1
538685 99538685 1001 86380 86390 1
538584 99538584 1001 86380 86390 1
538403 99538403 1001 86380 86390 1
538547 99538547 1001 86380 86390 1
538418 99538418 1001 86380 86390 1
538500 99538500 1001 86380 86390 1
538284 99538284 1001 86380 86390 1
538340 99538340 1001 86380 86390 1
538250 99538250 1001 86380 86390 1
538837 99538837 1001 86380 86390 1
539000 99539000 1001 86380 86390 1
538849 99538849 1001 86380 86390 1
539018 99539018 1001 86380 86390 1
539612 99539612 1001 86380 86390 1
539545 99539545 1001 86380 86390 1
539496 99539496 1001 86380 86390 1
539537 99539537 1001 86380 86390 1
539398 99539398 1001 86380 86390 1
539288 99539288 1001 86380 86390 1
539205 99539205 1001 86380 86390 1
539118 99539118 1001 86380 86390 1
539068 99539068 1001 86380 86390 1
539706 99539706 1001 86380 86390 1
539644 99539644 1001 86380 86390 1
540357 99540357 1001 86380 86390 1
540374 99540374 1001 86380 86390 1
540457 99540457 1001 86380 86390 1
540122 99540122 1001 86380 86390 1
540232 99540232 1001 86380 86390 1
540019 99540019 1001 86380 86390 1
540546 99540546 1001 86380 86390 1
540501 99540501 1001 86380 86390 1
541267 99541267 1001 86380 86390 1
541277 99541277 1001 86380 86390 1
541252 99541252 1001 86380 86390 1
540911 99540911 1001 86380 86390 1
541433 99541433 1001 86380 86390 1
541375 99541375 1001 86380 86390 1
541388 99541388 1001 86380 86390 1
541350 99541350 1001 86380 86390 1
541418 99541418 1001 86380 86390 1
542031 99542031 1001 86380 86390 1
542084 99542084 1001 86380 86390 1
541738 99541738 1001 86380 86390 1
541873 99541873 1001 86380 86390 1
541757 99541757 1001 86380 86390 1
541650 99541650 1001 86380 86390 1
542158 99542158 1001 86380 86390 1
542159 99542159 1001 86380 86390 1
542137 99542137 1001 86380 86390 1
542206 99542206 1001 86380 86390 1
542232 99542232 1001 86380 86390 1
542894 99542894 1001 86380 86390 1
542785 99542785 1001 86380 86390 1
542854 99542854 1001 86380 86390 1
542690 99542690 1001 86380 86390 1
542549 99542549 1001 86380 86390 1
542694 99542694 1001 86380 86390 1
542468 99542468 1001 86380 86390 1
542494 99542494 1001 86380 86390 1
542525 99542525 1001 86380 86390 1
542464 99542464 1001 86380 86390 1
542478 99542478 1001 86380 86390 1
543073 99543073 1001 86380 86390 1
543139 99543139 1001 86380 86390 1
543114 99543114 1001 86380 86390 1
543104 99543104 1001 86380 86390 1
543117 99543117 1001 86380 86390 1
543029 99543029 1001 86380 86390 1
542965 99542965 1001 86380 86390 1
543135 99543135 1001 86380 86390 1
543591 99543591 1001 86380 86390 1
543656 99543656 1001 86380 86390 1
543684 99543684 1001 86380 86390 1
543688 99543688 1001 86380 86390 1
543728 99543728 1001 86380 86390 1
543654 99543654 1001 86380 86390 1
543515 99543515 1001 86380 86390 1
543441 99543441 1001 86380 86390 1
543405 99543405 1001 86380 86390 1
543509 99543509 1001 86380 86390 1
543353 99543353 1001 86380 86390 1
543161 99543161 1001 86380 86390 1
543253 99543253 1001 86380 86390 1
543961 99543961 1001 86380 86390 1
544458 99544458 1001 86380 86390 1
544556 99544556 1001 86380 86390 1
544368 99544368 1001 86380 86390 1
544307 99544307 1001 86380 86390 1
544374 99544374 1001 86380 86390 1
544390 99544390 1001 86380 86390 1
544197 99544197 1001 86380 86390 1
544017 99544017 1001 86380 86390 1
544005 99544005 1001 86380 86390 1
544659 99544659 1001 86380 86390 1
544663 99544663 1001 86380 86390 1
544598 99544598 1001 86380 86390 1
504017 1196 1002 44042 54072 1
400107 99400107 1001 86380 86390 1
400272 99400272 1001 86380 86390 1
400377 99400377 1001 86380 86390 1
400504 99400504 1001 86380 86390 1
400580 99400580 1001 86380 86390 1
400832 99400832 1001 86380 86390 1
400980 99400980 1001 86380 86390 1
401009 99401009 1001 86380 86390 1
401141 99401141 1001 86380 86390 1
401226 99401226 1001 86380 86390 1
401246 99401246 1001 86380 86390 1
401249 99401249 1001 86380 86390 1
401170 99401170 1001 86380 86390 1
401312 99401312 1001 86380 86390 1
401313 99401313 1001 86380 86390 1
401344 99401344 1001 86380 86390 1
401464 99401464 1001 86380 86390 1
401443 99401443 1001 86380 86390 1
401451 99401451 1001 86380 86390 1
401542 99401542 1001 86380 86390 1
401626 99401626 1001 86380 86390 1
401604 99401604 1001 86380 86390 1
401763 99401763 1001 86380 86390 1
401840 99401840 1001 86380 86390 1
401947 99401947 1001 86380 86390 1
402055 99402055 1001 86380 86390 1
402115 99402115 1001 86380 86390 1
402123 99402123 1001 86380 86390 1
402267 99402267 1001 86380 86390 1
402280 99402280 1001 86380 86390 1
402667 99402667 1001 86380 86390 1
402744 99402744 1001 86380 86390 1
403084 99403084 1001 86380 86390 1
403011 99403011 1001 86380 86390 1
403175 99403175 1001 86380 86390 1
403322 99403322 1001 86380 86390 1
403329 99403329 1001 86380 86390 1
403211 99403211 1001 86380 86390 1
403372 99403372 1001 86380 86390 1
403551 99403551 1001 86380 86390 1
403660 99403660 1001 86380 86390 1
403788 99403788 1001 86380 86390 1
403801 99403801 1001 86380 86390 1
403868 99403868 1001 86380 86390 1
403848 99403848 1001 86380 86390 1
404139 99404139 1001 86380 86390 1
404126 99404126 1001 86380 86390 1
404324 99404324 1001 86380 86390 1
404413 99404413 1001 86380 86390 1
404561 99404561 1001 86380 86390 1
404596 99404596 1001 86380 86390 1
404626 99404626 1001 86380 86390 1
404760 99404760 1001 86380 86390 1
404916 99404916 1001 86380 86390 1
404987 99404987 1001 86380 86390 1
405017 99405017 1001 86380 86390 1
405204 99405204 1001 86380 86390 1
405197 99405197 1001 86380 86390 1
405290 99405290 1001 86380 86390 1
405428 99405428 1001 86380 86390 1
405540 99405540 1001 86380 86390 1
405666 99405666 1001 86380 86390 1
405823 99405823 1001 86380 86390 1
405830 99405830 1001 86380 86390 1
406036 99406036 1001 86380 86390 1
406157 99406157 1001 86380 86390 1
406261 99406261 1001 86380 86390 1
406303 99406303 1001 86380 86390 1
406391 99406391 1001 86380 86390 1
406355 99406355 1001 86380 86390 1
406314 99406314 1001 86380 86390 1
406773 99406773 1001 86380 86390 1
406840 99406840 1001 86380 86390 1
406869 99406869 1001 86380 86390 1
406884 99406884 1001 86380 86390 1
407095 99407095 1001 86380 86390 1
407048 99407048 1001 86380 86390 1
407118 99407118 1001 86380 86390 1
407423 99407423 1001 86380 86390 1
407661 99407661 1001 86380 86390 1
407587 99407587 1001 86380 86390 1
407643 99407643 1001 86380 86390 1
407592 99407592 1001 86380 86390 1
407570 99407570 1001 86380 86390 1
407686 99407686 1001 86380 86390 1
407882 99407882 1001 86380 86390 1
408086 99408086 1001 86380 86390 1
408044 99408044 1001 86380 86390 1
408119 99408119 1001 86380 86390 1
408148 99408148 1001 86380 86390 1
408156 99408156 1001 86380 86390 1
408284 99408284 1001 86380 86390 1
408377 99408377 1001 86380 86390 1
408532 99408532 1001 86380 86390 1
408616 99408616 1001 86380 86390 1
408739 99408739 1001 86380 86390 1
408796 99408796 1001 86380 86390 1
408763 99408763 1001 86380 86390 1
409023 99409023 1001 86380 86390 1
409137 99409137 1001 86380 86390 1
409438 99409438 1001 86380 86390 1
409691 99409691 1001 86380 86390 1
409800 99409800 1001 86380 86390 1
410032 99410032 1001 86380 86390 1
410018 99410018 1001 86380 86390 1
410063 99410063 1001 86380 86390 1
410145 99410145 1001 86380 86390 1
410322 99410322 1001 86380 86390 1
410484 99410484 1001 86380 86390 1
410460 99410460 1001 86380 86390 1
410485 99410485 1001 86380 86390 1
410762 99410762 1001 86380 86390 1
410728 99410728 1001 86380 86390 1
410731 99410731 1001 86380 86390 1
411095 99411095 1001 86380 86390 1
411045 99411045 1001 86380 86390 1
411320 99411320 1001 86380 86390 1
411383 99411383 1001 86380 86390 1
411375 99411375 1001 86380 86390 1
411506 99411506 1001 86380 86390 1
411466 99411466 1001 86380 86390 1
411591 99411591 1001 86380 86390 1
411805 99411805 1001 86380 86390 1
411893 99411893 1001 86380 86390 1
411944 99411944 1001 86380 86390 1
412125 99412125 1001 86380 86390 1
412219 99412219 1001 86380 86390 1
412205 99412205 1001 86380 86390 1
412346 99412346 1001 86380 86390 1
413334 99413334 1001 86380 86390 1
413683 99413683 1001 86380 86390 1
413166 99413166 1001 86380 86390 1
413179 99413179 1001 86380 86390 1
412699 99412699 1001 86380 86390 1
412522 99412522 1001 86380 86390 1
413730 99413730 1001 86380 86390 1
413778 99413778 1001 86380 86390 1
415058 99415058 1001 86380 86390 1
414714 99414714 1001 86380 86390 1
414668 99414668 1001 86380 86390 1
414791 99414791 1001 86380 86390 1
414251 99414251 1001 86380 86390 1
414483 99414483 1001 86380 86390 1
415525 99415525 1001 86380 86390 1
415322 99415322 1001 86380 86390 1
415583 99415583 1001 86380 86390 1
415630 99415630 1001 86380 86390 1
415564 99415564 1001 86380 86390 1
416743 99416743 1001 86380 86390 1
416255 99416255 1001 86380 86390 1
416144 99416144 1001 86380 86390 1
416514 99416514 1001 86380 86390 1
416080 99416080 1001 86380 86390 1
416041 99416041 1001 86380 86390 1
416129 99416129 1001 86380 86390 1
416047 99416047 1001 86380 86390 1
417116 99417116 1001 86380 86390 1
417142 99417142 1001 86380 86390 1
417226 99417226 1001 86380 86390 1
418476 99418476 1001 86380 86390 1
418622 99418622 1001 86380 86390 1
418439 99418439 1001 86380 86390 1
418774 99418774 1001 86380 86390 1
418187 99418187 1001 86380 86390 1
418051 99418051 1001 86380 86390 1
418100 99418100 1001 86380 86390 1
417635 99417635 1001 86380 86390 1
417798 99417798 1001 86380 86390 1
417944 99417944 1001 86380 86390 1
417692 99417692 1001 86380 86390 1
417862 99417862 1001 86380 86390 1
417931 99417931 1001 86380 86390 1
417781 99417781 1001 86380 86390 1
417887 99417887 1001 86380 86390 1
417936 99417936 1001 86380 86390 1
419169 99419169 1001 86380 86390 1
420406 99420406 1001 86380 86390 1
420263 99420263 1001 86380 86390 1
420009 99420009 1001 86380 86390 1
419752 99419752 1001 86380 86390 1
419976 99419976 1001 86380 86390 1
419237 99419237 1001 86380 86390 1
419580 99419580 1001 86380 86390 1
419332 99419332 1001 86380 86390 1
419531 99419531 1001 86380 86390 1
420465 99420465 1001 86380 86390 1
420700 99420700 1001 86380 86390 1
420558 99420558 1001 86380 86390 1
421712 99421712 1001 86380 86390 1
422026 99422026 1001 86380 86390 1
422007 99422007 1001 86380 86390 1
421782 99421782 1001 86380 86390 1
421826 99421826 1001 86380 86390 1
422086 99422086 1001 86380 86390 1
421730 99421730 1001 86380 86390 1
421914 99421914 1001 86380 86390 1
421565 99421565 1001 86380 86390 1
421587 99421587 1001 86380 86390 1
421347 99421347 1001 86380 86390 1
421369 99421369 1001 86380 86390 1
421550 99421550 1001 86380 86390 1
421646 99421646 1001 86380 86390 1
421629 99421629 1001 86380 86390 1
421080 99421080 1001 86380 86390 1
421084 99421084 1001 86380 86390 1
421227 99421227 1001 86380 86390 1
421252 99421252 1001 86380 86390 1
422461 99422461 1001 86380 86390 1
422131 99422131 1001 86380 86390 1
423493 99423493 1001 86380 86390 1
423662 99423662 1001 86380 86390 1
423399 99423399 1001 86380 86390 1
423266 99423266 1001 86380 86390 1
423030 99423030 1001 86380 86390 1
422660 99422660 1001 86380 86390 1
424071 99424071 1001 86380 86390 1
424022 99424022 1001 86380 86390 1
424027 99424027 1001 86380 86390 1
425383 99425383 1001 86380 86390 1
424763 99424763 1001 86380 86390 1
424902 99424902 1001 86380 86390 1
425003 99425003 1001 86380 86390 1
424253 99424253 1001 86380 86390 1
424331 99424331 1001 86380 86390 1
424199 99424199 1001 86380 86390 1
424166 99424166 1001 86380 86390 1
425585 99425585 1001 86380 86390 1
425693 99425693 1001 86380 86390 1
425672 99425672 1001 86380 86390 1
426847 99426847 1001 86380 86390 1
426898 99426898 1001 86380 86390 1
426344 99426344 1001 86380 86390 1
426473 99426473 1001 86380 86390 1
426345 99426345 1001 86380 86390 1
426649 99426649 1001 86380 86390 1
426361 99426361 1001 86380 86390 1
426343 99426343 1001 86380 86390 1
425959 99425959 1001 86380 86390 1
425886 99425886 1001 86380 86390 1
427306 99427306 1001 86380 86390 1
428607 99428607 1001 86380 86390 1
428425 99428425 1001 86380 86390 1
428445 99428445 1001 86380 86390 1
428531 99428531 1001 86380 86390 1
428487 99428487 1001 86380 86390 1
428532 99428532 1001 86380 86390 1
428582 99428582 1001 86380 86390 1
428040 99428040 1001 86380 86390 1
427973 99427973 1001 86380 86390 1
428195 99428195 1001 86380 86390 1
427863 99427863 1001 86380 86390 1
428944 99428944 1001 86380 86390 1
428973 99428973 1001 86380 86390 1
429116 99429116 1001 86380 86390 1
428799 99428799 1001 86380 86390 1
429142 99429142 1001 86380 86390 1
428779 99428779 1001 86380 86390 1
430147 99430147 1001 86380 86390 1
430197 99430197 1001 86380 86390 1
430261 99430261 1001 86380 86390 1
429241 99429241 1001 86380 86390 1
429471 99429471 1001 86380 86390 1
429384 99429384 1001 86380 86390 1
431927 99431927 1001 86380 86390 1
431959 99431959 1001 86380 86390 1
431508 99431508 1001 86380 86390 1
431521 99431521 1001 86380 86390 1
431602 99431602 1001 86380 86390 1
431550 99431550 1001 86380 86390 1
431062 99431062 1001 86380 86390 1
431165 99431165 1001 86380 86390 1
432083 99432083 1001 86380 86390 1
432379 99432379 1001 86380 86390 1
432304 99432304 1001 86380 86390 1
432308 99432308 1001 86380 86390 1
432283 99432283 1001 86380 86390 1
432334 99432334 1001 86380 86390 1
432393 99432393 1001 86380 86390 1
432422 99432422 1001 86380 86390 1
433521 99433521 1001 86380 86390 1
433525 99433525 1001 86380 86390 1
433503 99433503 1001 86380 86390 1
433141 99433141 1001 86380 86390 1
433083 99433083 1001 86380 86390 1
433146 99433146 1001 86380 86390 1
433282 99433282 1001 86380 86390 1
432982 99432982 1001 86380 86390 1
433290 99433290 1001 86380 86390 1
432774 99432774 1001 86380 86390 1
432654 99432654 1001 86380 86390 1
432881 99432881 1001 86380 86390 1
432885 99432885 1001 86380 86390 1
432657 99432657 1001 86380 86390 1
432590 99432590 1001 86380 86390 1
432893 99432893 1001 86380 86390 1
434092 99434092 1001 86380 86390 1
434115 99434115 1001 86380 86390 1
433841 99433841 1001 86380 86390 1
434015 99434015 1001 86380 86390 1
435154 99435154 1001 86380 86390 1
435005 99435005 1001 86380 86390 1
435233 99435233 1001 86380 86390 1
435146 99435146 1001 86380 86390 1
435052 99435052 1001 86380 86390 1
434604 99434604 1001 86380 86390 1
434798 99434798 1001 86380 86390 1
434678 99434678 1001 86380 86390 1
434314 99434314 1001 86380 86390 1
434568 99434568 1001 86380 86390 1
434571 99434571 1001 86380 86390 1
435680 99435680 1001 86380 86390 1
435553 99435553 1001 86380 86390 1
435473 99435473 1001 86380 86390 1
435744 99435744 1001 86380 86390 1
436991 99436991 1001 86380 86390 1
437133 99437133 1001 86380 86390 1
436470 99436470 1001 86380 86390 1
436706 99436706 1001 86380 86390 1
436734 99436734 1001 86380 86390 1
436751 99436751 1001 86380 86390 1
436221 99436221 1001 86380 86390 1
436225 99436225 1001 86380 86390 1
437236 99437236 1001 86380 86390 1
300056 99300056 1001 86380 86390 1
300044 99300044 1001 86380 86390 1
437197 99437197 1001 86380 86390 1
437356 99437356 1001 86380 86390 1
437179 99437179 1001 86380 86390 1
437208 99437208 1001 86380 86390 1
300655 99300655 1001 86380 86390 1
300565 99300565 1001 86380 86390 1
300685 99300685 1001 86380 86390 1
300651 99300651 1001 86380 86390 1
300433 99300433 1001 86380 86390 1
300500 99300500 1001 86380 86390 1
300410 99300410 1001 86380 86390 1
300350 99300350 1001 86380 86390 1
300339 99300339 1001 86380 86390 1
300250 99300250 1001 86380 86390 1
300226 99300226 1001 86380 86390 1
300151 99300151 1001 86380 86390 1
300284 99300284 1001 86380 86390 1
300170 99300170 1001 86380 86390 1
300248 99300248 1001 86380 86390 1
300287 99300287 1001 86380 86390 1
300882 99300882 1001 86380 86390 1
300805 99300805 1001 86380 86390 1
301362 99301362 1001 86380 86390 1
301454 99301454 1001 86380 86390 1
301385 99301385 1001 86380 86390 1
301245 99301245 1001 86380 86390 1
301259 99301259 1001 86380 86390 1
301143 99301143 1001 86380 86390 1
301027 99301027 1001 86380 86390 1
301054 99301054 1001 86380 86390 1
301132 99301132 1001 86380 86390 1
300965 99300965 1001 86380 86390 1
301135 99301135 1001 86380 86390 1
301727 99301727 1001 86380 86390 1
301702 99301702 1001 86380 86390 1
302306 99302306 1001 86380 86390 1
302210 99302210 1001 86380 86390 1
302236 99302236 1001 86380 86390 1
302199 99302199 1001 86380 86390 1
302144 99302144 1001 86380 86390 1
302003 99302003 1001 86380 86390 1
302016 99302016 1001 86380 86390 1
301837 99301837 1001 86380 86390 1
301918 99301918 1001 86380 86390 1
301856 99301856 1001 86380 86390 1
301821 99301821 1001 86380 86390 1
302430 99302430 1001 86380 86390 1
302409 99302409 1001 86380 86390 1
302526 99302526 1001 86380 86390 1
302516 99302516 1001 86380 86390 1
302479 99302479 1001 86380 86390 1
302390 99302390 1001 86380 86390 1
303041 99303041 1001 86380 86390 1
303099 99303099 1001 86380 86390 1
303087 99303087 1001 86380 86390 1
302709 99302709 1001 86380 86390 1
302659 99302659 1001 86380 86390 1
302647 99302647 1001 86380 86390 1
303270 99303270 1001 86380 86390 1
303909 99303909 1001 86380 86390 1
303898 99303898 1001 86380 86390 1
304014 99304014 1001 86380 86390 1
303875 99303875 1001 86380 86390 1
303954 99303954 1001 86380 86390 1
303759 99303759 1001 86380 86390 1
303722 99303722 1001 86380 86390 1
303554 99303554 1001 86380 86390 1
303601 99303601 1001 86380 86390 1
304129 99304129 1001 86380 86390 1
304856 99304856 1001 86380 86390 1
304787 99304787 1001 86380 86390 1
304715 99304715 1001 86380 86390 1
304593 99304593 1001 86380 86390 1
304463 99304463 1001 86380 86390 1
304398 99304398 1001 86380 86390 1
304963 99304963 1001 86380 86390 1
304964 99304964 1001 86380 86390 1
304866 99304866 1001 86380 86390 1
304996 99304996 1001 86380 86390 1
305682 99305682 1001 86380 86390 1
305653 99305653 1001 86380 86390 1
305498 99305498 1001 86380 86390 1
305603 99305603 1001 86380 86390 1
305619 99305619 1001 86380 86390 1
305340 99305340 1001 86380 86390 1
305459 99305459 1001 86380 86390 1
305383 99305383 1001 86380 86390 1
305423 99305423 1001 86380 86390 1
305424 99305424 1001 86380 86390 1
305399 99305399 1001 86380 86390 1
305093 99305093 1001 86380 86390 1
305109 99305109 1001 86380 86390 1
500095 99500095 1001 86380 86390 1
500187 99500187 1001 86380 86390 1
500099 99500099 1001 86380 86390 1
500714 99500714 1001 86380 86390 1
500676 99500676 1001 86380 86390 1
500504 99500504 1001 86380 86390 1
500429 99500429 1001 86380 86390 1
500473 99500473 1001 86380 86390 1
500392 99500392 1001 86380 86390 1
500251 99500251 1001 86380 86390 1
500329 99500329 1001 86380 86390 1
500368 99500368 1001 86380 86390 1
500903 99500903 1001 86380 86390 1
500911 99500911 1001 86380 86390 1
501452 99501452 1001 86380 86390 1
501493 99501493 1001 86380 86390 1
501370 99501370 1001 86380 86390 1
501336 99501336 1001 86380 86390 1
501388 99501388 1001 86380 86390 1
501152 99501152 1001 86380 86390 1
501080 99501080 1001 86380 86390 1
501649 99501649 1001 86380 86390 1
501684 99501684 1001 86380 86390 1
501841 99501841 1001 86380 86390 1
501725 99501725 1001 86380 86390 1
502410 99502410 1001 86380 86390 1
502271 99502271 1001 86380 86390 1
502349 99502349 1001 86380 86390 1
502126 99502126 1001 86380 86390 1
502101 99502101 1001 86380 86390 1
502001 99502001 1001 86380 86390 1
502044 99502044 1001 86380 86390 1
501919 99501919 1001 86380 86390 1
502475 99502475 1001 86380 86390 1
502508 99502508 1001 86380 86390 1
502523 99502523 1001 86380 86390 1
502603 99502603 1001 86380 86390 1
502616 99502616 1001 86380 86390 1
503215 99503215 1001 86380 86390 1
503093 99503093 1001 86380 86390 1
503239 99503239 1001 86380 86390 1
503026 99503026 1001 86380 86390 1
502989 99502989 1001 86380 86390 1
502966 99502966 1001 86380 86390 1
502915 99502915 1001 86380 86390 1
503304 99503304 1001 86380 86390 1
503461 99503461 1001 86380 86390 1
503308 99503308 1001 86380 86390 1
503918 99503918 1001 86380 86390 1
504010 99504010 1001 86380 86390 1
504051 99504051 1001 86380 86390 1
503709 99503709 1001 86380 86390 1
503910 99503910 1001 86380 86390 1
503833 99503833 1001 86380 86390 1
503680 99503680 1001 86380 86390 1
503580 99503580 1001 86380 86390 1
503606 99503606 1001 86380 86390 1
503608 99503608 1001 86380 86390 1
503623 99503623 1001 86380 86390 1
504248 99504248 1001 86380 86390 1
504172 99504172 1001 86380 86390 1
504216 99504216 1001 86380 86390 1
504166 99504166 1001 86380 86390 1
504831 99504831 1001 86380 86390 1
504898 99504898 1001 86380 86390 1
504756 99504756 1001 86380 86390 1
504637 99504637 1001 86380 86390 1
504628 99504628 1001 86380 86390 1
504654 99504654 1001 86380 86390 1
504581 99504581 1001 86380 86390 1
504337 99504337 1001 86380 86390 1
504471 99504471 1001 86380 86390 1
504370 99504370 1001 86380 86390 1
504476 99504476 1001 86380 86390 1
505086 99505086 1001 86380 86390 1
505099 99505099 1001 86380 86390 1
504965 99504965 1001 86380 86390 1
505680 99505680 1001 86380 86390 1
505770 99505770 1001 86380 86390 1
505725 99505725 1001 86380 86390 1
505752 99505752 1001 86380 86390 1
505701 99505701 1001 86380 86390 1
505587 99505587 1001 86380 86390 1
505652 99505652 1001 86380 86390 1
505554 99505554 1001 86380 86390 1
505369 99505369 1001 86380 86390 1
505201 99505201 1001 86380 86390 1
505241 99505241 1001 86380 86390 1
505233 99505233 1001 86380 86390 1
505782 99505782 1001 86380 86390 1
505837 99505837 1001 86380 86390 1
505812 99505812 1001 86380 86390 1
505788 99505788 1001 86380 86390 1
506493 99506493 1001 86380 86390 1
506498 99506498 1001 86380 86390 1
506474 99506474 1001 86380 86390 1
506402 99506402 1001 86380 86390 1
506306 99506306 1001 86380 86390 1
506345 99506345 1001 86380 86390 1
506230 99506230 1001 86380 86390 1
506271 99506271 1001 86380 86390 1
506002 99506002 1001 86380 86390 1
506036 99506036 1001 86380 86390 1
506645 99506645 1001 86380 86390 1
506750 99506750 1001 86380 86390 1
506651 99506651 1001 86380 86390 1
506721 99506721 1001 86380 86390 1
507375 99507375 1001 86380 86390 1
507378 99507378 1001 86380 86390 1
507276 99507276 1001 86380 86390 1
507406 99507406 1001 86380 86390 1
507342 99507342 1001 86380 86390 1
507022 99507022 1001 86380 86390 1
507130 99507130 1001 86380 86390 1
507196 99507196 1001 86380 86390 1
507212 99507212 1001 86380 86390 1
507149 99507149 1001 86380 86390 1
506898 99506898 1001 86380 86390 1
506916 99506916 1001 86380 86390 1
507458 99507458 1001 86380 86390 1
507507 99507507 1001 86380 86390 1
508220 99508220 1001 86380 86390 1
508078 99508078 1001 86380 86390 1
507913 99507913 1001 86380 86390 1
507876 99507876 1001 86380 86390 1
507762 99507762 1001 86380 86390 1
507725 99507725 1001 86380 86390 1
507782 99507782 1001 86380 86390 1
509044 99509044 1001 86380 86390 1
508940 99508940 1001 86380 86390 1
508714 99508714 1001 86380 86390 1
508486 99508486 1001 86380 86390 1
508504 99508504 1001 86380 86390 1
509215 99509215 1001 86380 86390 1
509191 99509191 1001 86380 86390 1
509160 99509160 1001 86380 86390 1
509844 99509844 1001 86380 86390 1
509719 99509719 1001 86380 86390 1
509592 99509592 1001 86380 86390 1
509613 99509613 1001 86380 86390 1
509397 99509397 1001 86380 86390 1
509365 99509365 1001 86380 86390 1
509470 99509470 1001 86380 86390 1
510586 99510586 1001 86380 86390 1
510563 99510563 1001 86380 86390 1
510616 99510616 1001 86380 86390 1
510407 99510407 1001 86380 86390 1
510347 99510347 1001 86380 86390 1
510832 99510832 1001 86380 86390 1
510797 99510797 1001 86380 86390 1
511464 99511464 1001 86380 86390 1
511359 99511359 1001 86380 86390 1
511410 99511410 1001 86380 86390 1
511262 99511262 1001 86380 86390 1
511276 99511276 1001 86380 86390 1
511293 99511293 1001 86380 86390 1
510999 99510999 1001 86380 86390 1
511077 99511077 1001 86380 86390 1
510963 99510963 1001 86380 86390 1
511080 99511080 1001 86380 86390 1
510939 99510939 1001 86380 86390 1
511638 99511638 1001 86380 86390 1
512224 99512224 1001 86380 86390 1
512376 99512376 1001 86380 86390 1
512226 99512226 1001 86380 86390 1
512227 99512227 1001 86380 86390 1
512349 99512349 1001 86380 86390 1
512027 99512027 1001 86380 86390 1
511941 99511941 1001 86380 86390 1
512546 99512546 1001 86380 86390 1
512554 99512554 1001 86380 86390 1
512388 99512388 1001 86380 86390 1
513097 99513097 1001 86380 86390 1
512977 99512977 1001 86380 86390 1
512798 99512798 1001 86380 86390 1
512986 99512986 1001 86380 86390 1
512721 99512721 1001 86380 86390 1
512658 99512658 1001 86380 86390 1
512774 99512774 1001 86380 86390 1
512633 99512633 1001 86380 86390 1
513396 99513396 1001 86380 86390 1
513245 99513245 1001 86380 86390 1
513328 99513328 1001 86380 86390 1
513408 99513408 1001 86380 86390 1
513214 99513214 1001 86380 86390 1
513904 99513904 1001 86380 86390 1
513802 99513802 1001 86380 86390 1
513650 99513650 1001 86380 86390 1
513772 99513772 1001 86380 86390 1
513486 99513486 1001 86380 86390 1
513564 99513564 1001 86380 86390 1
514188 99514188 1001 86380 86390 1
514748 99514748 1001 86380 86390 1
514675 99514675 1001 86380 86390 1
514648 99514648 1001 86380 86390 1
514573 99514573 1001 86380 86390 1
514638 99514638 1001 86380 86390 1
515036 99515036 1001 86380 86390 1
514913 99514913 1001 86380 86390 1
515058 99515058 1001 86380 86390 1
515007 99515007 1001 86380 86390 1
515555 99515555 1001 86380 86390 1
515658 99515658 1001 86380 86390 1
515615 99515615 1001 86380 86390 1
515593 99515593 1001 86380 86390 1
515383 99515383 1001 86380 86390 1
515105 99515105 1001 86380 86390 1
515211 99515211 1001 86380 86390 1
515785 99515785 1001 86380 86390 1
515740 99515740 1001 86380 86390 1
515807 99515807 1001 86380 86390 1
516407 99516407 1001 86380 86390 1
516433 99516433 1001 86380 86390 1
516492 99516492 1001 86380 86390 1
516414 99516414 1001 86380 86390 1
516378 99516378 1001 86380 86390 1
516187 99516187 1001 86380 86390 1
516265 99516265 1001 86380 86390 1
516258 99516258 1001 86380 86390 1
516207 99516207 1001 86380 86390 1
516143 99516143 1001 86380 86390 1
516199 99516199 1001 86380 86390 1
516005 99516005 1001 86380 86390 1
515891 99515891 1001 86380 86390 1
515919 99515919 1001 86380 86390 1
515985 99515985 1001 86380 86390 1
516056 99516056 1001 86380 86390 1
516563 99516563 1001 86380 86390 1
516567 99516567 1001 86380 86390 1
516595 99516595 1001 86380 86390 1
517235 99517235 1001 86380 86390 1
517237 99517237 1001 86380 86390 1
517268 99517268 1001 86380 86390 1
517152 99517152 1001 86380 86390 1
517296 99517296 1001 86380 86390 1
517040 99517040 1001 86380 86390 1
517017 99517017 1001 86380 86390 1
516969 99516969 1001 86380 86390 1
517076 99517076 1001 86380 86390 1
516781 99516781 1001 86380 86390 1
516861 99516861 1001 86380 86390 1
516721 99516721 1001 86380 86390 1
516813 99516813 1001 86380 86390 1
516775 99516775 1001 86380 86390 1
516763 99516763 1001 86380 86390 1
516842 99516842 1001 86380 86390 1
517994 99517994 1001 86380 86390 1
517830 99517830 1001 86380 86390 1
517780 99517780 1001 86380 86390 1
517913 99517913 1001 86380 86390 1
518251 99518251 1001 86380 86390 1
518277 99518277 1001 86380 86390 1
518187 99518187 1001 86380 86390 1
518176 99518176 1001 86380 86390 1
518284 99518284 1001 86380 86390 1
518813 99518813 1001 86380 86390 1
518581 99518581 1001 86380 86390 1
519129 99519129 1001 86380 86390 1
519100 99519100 1001 86380 86390 1
519764 99519764 1001 86380 86390 1
519782 99519782 1001 86380 86390 1
519742 99519742 1001 86380 86390 1
519633 99519633 1001 86380 86390 1
519444 99519444 1001 86380 86390 1
519374 99519374 1001 86380 86390 1
519297 99519297 1001 86380 86390 1
519963 99519963 1001 86380 86390 1
519847 99519847 1001 86380 86390 1
520003 99520003 1001 86380 86390 1
520585 99520585 1001 86380 86390 1
520496 99520496 1001 86380 86390 1
520485 99520485 1001 86380 86390 1
520404 99520404 1001 86380 86390 1
520063 99520063 1001 86380 86390 1
520182 99520182 1001 86380 86390 1
520120 99520120 1001 86380 86390 1
520122 99520122 1001 86380 86390 1
520793 99520793 1001 86380 86390 1
520717 99520717 1001 86380 86390 1
520745 99520745 1001 86380 86390 1
520790 99520790 1001 86380 86390 1
520648 99520648 1001 86380 86390 1
521372 99521372 1001 86380 86390 1
521464 99521464 1001 86380 86390 1
521125 99521125 1001 86380 86390 1
521217 99521217 1001 86380 86390 1
521545 99521545 1001 86380 86390 1
521494 99521494 1001 86380 86390 1
521572 99521572 1001 86380 86390 1
522272 99522272 1001 86380 86390 1
522170 99522170 1001 86380 86390 1
522173 99522173 1001 86380 86390 1
521945 99521945 1001 86380 86390 1
522077 99522077 1001 86380 86390 1
522003 99522003 1001 86380 86390 1
521916 99521916 1001 86380 86390 1
522071 99522071 1001 86380 86390 1
522033 99522033 1001 86380 86390 1
521729 99521729 1001 86380 86390 1
521719 99521719 1001 86380 86390 1
522321 99522321 1001 86380 86390 1
522309 99522309 1001 86380 86390 1
522310 99522310 1001 86380 86390 1
522326 99522326 1001 86380 86390 1
522352 99522352 1001 86380 86390 1
523034 99523034 1001 86380 86390 1
522935 99522935 1001 86380 86390 1
522796 99522796 1001 86380 86390 1
522810 99522810 1001 86380 86390 1
522801 99522801 1001 86380 86390 1
522776 99522776 1001 86380 86390 1
522724 99522724 1001 86380 86390 1
523156 99523156 1001 86380 86390 1
523260 99523260 1001 86380 86390 1
523122 99523122 1001 86380 86390 1
523189 99523189 1001 86380 86390 1
523308 99523308 1001 86380 86390 1
523758 99523758 1001 86380 86390 1
523571 99523571 1001 86380 86390 1
523637 99523637 1001 86380 86390 1
523668 99523668 1001 86380 86390 1
523455 99523455 1001 86380 86390 1
523333 99523333 1001 86380 86390 1
523967 99523967 1001 86380 86390 1
524133 99524133 1001 86380 86390 1
523952 99523952 1001 86380 86390 1
524615 99524615 1001 86380 86390 1
524710 99524710 1001 86380 86390 1
524723 99524723 1001 86380 86390 1
524714 99524714 1001 86380 86390 1
524383 99524383 1001 86380 86390 1
524476 99524476 1001 86380 86390 1
524415 99524415 1001 86380 86390 1
524344 99524344 1001 86380 86390 1
524280 99524280 1001 86380 86390 1
524283 99524283 1001 86380 86390 1
524822 99524822 1001 86380 86390 1
524786 99524786 1001 86380 86390 1
524957 99524957 1001 86380 86390 1
524778 99524778 1001 86380 86390 1
525576 99525576 1001 86380 86390 1
525587 99525587 1001 86380 86390 1
525226 99525226 1001 86380 86390 1
525282 99525282 1001 86380 86390 1
525195 99525195 1001 86380 86390 1
525222 99525222 1001 86380 86390 1
525105 99525105 1001 86380 86390 1
525049 99525049 1001 86380 86390 1
525026 99525026 1001 86380 86390 1
525027 99525027 1001 86380 86390 1
525634 99525634 1001 86380 86390 1
525686 99525686 1001 86380 86390 1
525794 99525794 1001 86380 86390 1
525730 99525730 1001 86380 86390 1
525656 99525656 1001 86380 86390 1
525683 99525683 1001 86380 86390 1
526301 99526301 1001 86380 86390 1
526405 99526405 1001 86380 86390 1
526408 99526408 1001 86380 86390 1
526240 99526240 1001 86380 86390 1
526089 99526089 1001 86380 86390 1
526090 99526090 1001 86380 86390 1
526185 99526185 1001 86380 86390 1
526058 99526058 1001 86380 86390 1
526071 99526071 1001 86380 86390 1
525881 99525881 1001 86380 86390 1
526562 99526562 1001 86380 86390 1
526615 99526615 1001 86380 86390 1
526628 99526628 1001 86380 86390 1
526518 99526518 1001 86380 86390 1
527048 99527048 1001 86380 86390 1
527101 99527101 1001 86380 86390 1
527197 99527197 1001 86380 86390 1
527245 99527245 1001 86380 86390 1
526946 99526946 1001 86380 86390 1
526884 99526884 1001 86380 86390 1
526672 99526672 1001 86380 86390 1
526828 99526828 1001 86380 86390 1
526729 99526729 1001 86380 86390 1
527952 99527952 1001 86380 86390 1
527894 99527894 1001 86380 86390 1
527665 99527665 1001 86380 86390 1
527788 99527788 1001 86380 86390 1
527550 99527550 1001 86380 86390 1
527616 99527616 1001 86380 86390 1
527487 99527487 1001 86380 86390 1
527543 99527543 1001 86380 86390 1
527478 99527478 1001 86380 86390 1
528190 99528190 1001 86380 86390 1
528088 99528088 1001 86380 86390 1
528258 99528258 1001 86380 86390 1
528705 99528705 1001 86380 86390 1
528583 99528583 1001 86380 86390 1
528611 99528611 1001 86380 86390 1
528497 99528497 1001 86380 86390 1
528525 99528525 1001 86380 86390 1
528655 99528655 1001 86380 86390 1
528345 99528345 1001 86380 86390 1
528372 99528372 1001 86380 86390 1
528388 99528388 1001 86380 86390 1
529106 99529106 1001 86380 86390 1
528917 99528917 1001 86380 86390 1
529047 99529047 1001 86380 86390 1
528934 99528934 1001 86380 86390 1
528974 99528974 1001 86380 86390 1
529473 99529473 1001 86380 86390 1
529365 99529365 1001 86380 86390 1
529508 99529508 1001 86380 86390 1
529219 99529219 1001 86380 86390 1
529195 99529195 1001 86380 86390 1
529921 99529921 1001 86380 86390 1
529798 99529798 1001 86380 86390 1
529814 99529814 1001 86380 86390 1
530390 99530390 1001 86380 86390 1
530481 99530481 1001 86380 86390 1
530509 99530509 1001 86380 86390 1
530535 99530535 1001 86380 86390 1
530263 99530263 1001 86380 86390 1
530199 99530199 1001 86380 86390 1
530214 99530214 1001 86380 86390 1
530140 99530140 1001 86380 86390 1
530131 99530131 1001 86380 86390 1
530015 99530015 1001 86380 86390 1
530029 99530029 1001 86380 86390 1
530111 99530111 1001 86380 86390 1
530022 99530022 1001 86380 86390 1
530035 99530035 1001 86380 86390 1
530630 99530630 1001 86380 86390 1
530757 99530757 1001 86380 86390 1
531333 99531333 1001 86380 86390 1
531218 99531218 1001 86380 86390 1
531308 99531308 1001 86380 86390 1
531309 99531309 1001 86380 86390 1
531196 99531196 1001 86380 86390 1
531374 99531374 1001 86380 86390 1
531031 99531031 1001 86380 86390 1
531057 99531057 1001 86380 86390 1
531085 99531085 1001 86380 86390 1
531062 99531062 1001 86380 86390 1
530904 99530904 1001 86380 86390 1
530906 99530906 1001 86380 86390 1
530919 99530919 1001 86380 86390 1
530846 99530846 1001 86380 86390 1
531416 99531416 1001 86380 86390 1
531487 99531487 1001 86380 86390 1
531503 99531503 1001 86380 86390 1
532038 99532038 1001 86380 86390 1
532031 99532031 1001 86380 86390 1
532009 99532009 1001 86380 86390 1
532114 99532114 1001 86380 86390 1
531884 99531884 1001 86380 86390 1
531846 99531846 1001 86380 86390 1
531945 99531945 1001 86380 86390 1
531997 99531997 1001 86380 86390 1
531694 99531694 1001 86380 86390 1
531762 99531762 1001 86380 86390 1
531739 99531739 1001 86380 86390 1
532320 99532320 1001 86380 86390 1
532385 99532385 1001 86380 86390 1
532403 99532403 1001 86380 86390 1
532890 99532890 1001 86380 86390 1
532853 99532853 1001 86380 86390 1
532830 99532830 1001 86380 86390 1
532843 99532843 1001 86380 86390 1
533014 99533014 1001 86380 86390 1
533013 99533013 1001 86380 86390 1
532911 99532911 1001 86380 86390 1
533028 99533028 1001 86380 86390 1
532699 99532699 1001 86380 86390 1
532748 99532748 1001 86380 86390 1
532580 99532580 1001 86380 86390 1
532530 99532530 1001 86380 86390 1
532415 99532415 1001 86380 86390 1
532585 99532585 1001 86380 86390 1
532421 99532421 1001 86380 86390 1
532500 99532500 1001 86380 86390 1
532565 99532565 1001 86380 86390 1
533107 99533107 1001 86380 86390 1
533093 99533093 1001 86380 86390 1
533631 99533631 1001 86380 86390 1
533633 99533633 1001 86380 86390 1
533595 99533595 1001 86380 86390 1
533544 99533544 1001 86380 86390 1
533623 99533623 1001 86380 86390 1
533434 99533434 1001 86380 86390 1
533239 99533239 1001 86380 86390 1
533425 99533425 1001 86380 86390 1
533323 99533323 1001 86380 86390 1
533272 99533272 1001 86380 86390 1
533312 99533312 1001 86380 86390 1
533960 99533960 1001 86380 86390 1
533863 99533863 1001 86380 86390 1
534035 99534035 1001 86380 86390 1
534048 99534048 1001 86380 86390 1
533867 99533867 1001 86380 86390 1
534484 99534484 1001 86380 86390 1
534485 99534485 1001 86380 86390 1
534370 99534370 1001 86380 86390 1
534308 99534308 1001 86380 86390 1
534134 99534134 1001 86380 86390 1
534070 99534070 1001 86380 86390 1
534265 99534265 1001 86380 86390 1
534073 99534073 1001 86380 86390 1
534151 99534151 1001 86380 86390 1
534205 99534205 1001 86380 86390 1
534699 99534699 1001 86380 86390 1
534803 99534803 1001 86380 86390 1
535310 99535310 1001 86380 86390 1
535428 99535428 1001 86380 86390 1
535255 99535255 1001 86380 86390 1
535230 99535230 1001 86380 86390 1
535301 99535301 1001 86380 86390 1
535251 99535251 1001 86380 86390 1
534927 99534927 1001 86380 86390 1
534890 99534890 1001 86380 86390 1
535605 99535605 1001 86380 86390 1
535988 99535988 1001 86380 86390 1
536076 99536076 1001 86380 86390 1
535875 99535875 1001 86380 86390 1
535850 99535850 1001 86380 86390 1
535802 99535802 1001 86380 86390 1
535815 99535815 1001 86380 86390 1
535909 99535909 1001 86380 86390 1
536381 99536381 1001 86380 86390 1
537117 99537117 1001 86380 86390 1
537006 99537006 1001 86380 86390 1
536788 99536788 1001 86380 86390 1
536882 99536882 1001 86380 86390 1
536924 99536924 1001 86380 86390 1
536886 99536886 1001 86380 86390 1
536810 99536810 1001 86380 86390 1
536773 99536773 1001 86380 86390 1
536649 99536649 1001 86380 86390 1
536614 99536614 1001 86380 86390 1
536629 99536629 1001 86380 86390 1
537174 99537174 1001 86380 86390 1
537189 99537189 1001 86380 86390 1
537306 99537306 1001 86380 86390 1
537294 99537294 1001 86380 86390 1
537180 99537180 1001 86380 86390 1
537337 99537337 1001 86380 86390 1
537352 99537352 1001 86380 86390 1
537987 99537987 1001 86380 86390 1
537955 99537955 1001 86380 86390 1
537811 99537811 1001 86380 86390 1
537981 99537981 1001 86380 86390 1
537731 99537731 1001 86380 86390 1
537747 99537747 1001 86380 86390 1
537644 99537644 1001 86380 86390 1
537650 99537650 1001 86380 86390 1
537717 99537717 1001 86380 86390 1
537563 99537563 1001 86380 86390 1
537526 99537526 1001 86380 86390 1
538030 99538030 1001 86380 86390 1
538045 99538045 1001 86380 86390 1
538020 99538020 1001 86380 86390 1
538060 99538060 1001 86380 86390 1
538738 99538738 1001 86380 86390 1
538704 99538704 1001 86380 86390 1
538668 99538668 1001 86380 86390 1
538773 99538773 1001 86380 86390 1
538437 99538437 1001 86380 86390 1
538556 99538556 1001 86380 86390 1
538390 99538390 1001 86380 86390 1
538197 99538197 1001 86380 86390 1
538396 99538396 1001 86380 86390 1
538345 99538345 1001 86380 86390 1
538900 99538900 1001 86380 86390 1
539487 99539487 1001 86380 86390 1
539296 99539296 1001 86380 86390 1
539335 99539335 1001 86380 86390 1
539159 99539159 1001 86380 86390 1
539755 99539755 1001 86380 86390 1
539669 99539669 1001 86380 86390 1
539697 99539697 1001 86380 86390 1
539724 99539724 1001 86380 86390 1
540432 99540432 1001 86380 86390 1
540438 99540438 1001 86380 86390 1
540124 99540124 1001 86380 86390 1
540099 99540099 1001 86380 86390 1
540089 99540089 1001 86380 86390 1
540115 99540115 1001 86380 86390 1
540105 99540105 1001 86380 86390 1
539979 99539979 1001 86380 86390 1
539929 99539929 1001 86380 86390 1
540033 99540033 1001 86380 86390 1
540660 99540660 1001 86380 86390 1
540544 99540544 1001 86380 86390 1
540603 99540603 1001 86380 86390 1
541208 99541208 1001 86380 86390 1
541145 99541145 1001 86380 86390 1
541146 99541146 1001 86380 86390 1
541285 99541285 1001 86380 86390 1
541287 99541287 1001 86380 86390 1
541137 99541137 1001 86380 86390 1
541163 99541163 1001 86380 86390 1
541051 99541051 1001 86380 86390 1
540866 99540866 1001 86380 86390 1
540795 99540795 1001 86380 86390 1
540745 99540745 1001 86380 86390 1
541424 99541424 1001 86380 86390 1
541440 99541440 1001 86380 86390 1
541324 99541324 1001 86380 86390 1
541443 99541443 1001 86380 86390 1
541956 99541956 1001 86380 86390 1
541995 99541995 1001 86380 86390 1
541936 99541936 1001 86380 86390 1
542027 99542027 1001 86380 86390 1
542110 99542110 1001 86380 86390 1
541774 99541774 1001 86380 86390 1
541815 99541815 1001 86380 86390 1
541731 99541731 1001 86380 86390 1
541603 99541603 1001 86380 86390 1
541552 99541552 1001 86380 86390 1
541647 99541647 1001 86380 86390 1
541506 99541506 1001 86380 86390 1
541574 99541574 1001 86380 86390 1
542248 99542248 1001 86380 86390 1
542263 99542263 1001 86380 86390 1
542225 99542225 1001 86380 86390 1
542135 99542135 1001 86380 86390 1
542308 99542308 1001 86380 86390 1
542730 99542730 1001 86380 86390 1
542588 99542588 1001 86380 86390 1
542593 99542593 1001 86380 86390 1
542405 99542405 1001 86380 86390 1
542431 99542431 1001 86380 86390 1
542438 99542438 1001 86380 86390 1
542490 99542490 1001 86380 86390 1
543059 99543059 1001 86380 86390 1
543060 99543060 1001 86380 86390 1
543074 99543074 1001 86380 86390 1
542949 99542949 1001 86380 86390 1
543145 99543145 1001 86380 86390 1
543630 99543630 1001 86380 86390 1
543569 99543569 1001 86380 86390 1
543690 99543690 1001 86380 86390 1
543716 99543716 1001 86380 86390 1
543760 99543760 1001 86380 86390 1
543528 99543528 1001 86380 86390 1
543391 99543391 1001 86380 86390 1
543471 99543471 1001 86380 86390 1
543192 99543192 1001 86380 86390 1
543813 99543813 1001 86380 86390 1
543946 99543946 1001 86380 86390 1
544445 99544445 1001 86380 86390 1
544451 99544451 1001 86380 86390 1
544465 99544465 1001 86380 86390 1
544429 99544429 1001 86380 86390 1
544267 99544267 1001 86380 86390 1
544229 99544229 1001 86380 86390 1
544203 99544203 1001 86380 86390 1
544132 99544132 1001 86380 86390 1
544627 99544627 1001 86380 86390 1
544705 99544705 1001 86380 86390 1
544731 99544731 1001 86380 86390 1
544641 99544641 1001 86380 86390 1
544696 99544696 1001 86380 86390 1
427896 211 1001 53460 54297 1
400169 99400169 1001 86380 86390 1
400271 99400271 1001 86380 86390 1
400233 99400233 1001 86380 86390 1
400626 99400626 1001 86380 86390 1
400583 99400583 1001 86380 86390 1
400734 99400734 1001 86380 86390 1
400869 99400869 1001 86380 86390 1
400882 99400882 1001 86380 86390 1
401483 99401483 1001 86380 86390 1
401449 99401449 1001 86380 86390 1
401898 99401898 1001 86380 86390 1
402088 99402088 1001 86380 86390 1
402118 99402118 1001 86380 86390 1
402195 99402195 1001 86380 86390 1
402446 99402446 1001 86380 86390 1
402570 99402570 1001 86380 86390 1
402653 99402653 1001 86380 86390 1
402738 99402738 1001 86380 86390 1
402856 99402856 1001 86380 86390 1
403148 99403148 1001 86380 86390 1
403265 99403265 1001 86380 86390 1
403240 99403240 1001 86380 86390 1
403346 99403346 1001 86380 86390 1
403486 99403486 1001 86380 86390 1
403676 99403676 1001 86380 86390 1
403726 99403726 1001 86380 86390 1
403696 99403696 1001 86380 86390 1
403772 99403772 1001 86380 86390 1
404104 99404104 1001 86380 86390 1
404176 99404176 1001 86380 86390 1
404234 99404234 1001 86380 86390 1
404155 99404155 1001 86380 86390 1
404697 99404697 1001 86380 86390 1
404733 99404733 1001 86380 86390 1
404798 99404798 1001 86380 86390 1
404868 99404868 1001 86380 86390 1
404855 99404855 1001 86380 86390 1
405403 99405403 1001 86380 86390 1
405350 99405350 1001 86380 86390 1
405473 99405473 1001 86380 86390 1
405506 99405506 1001 86380 86390 1
405508 99405508 1001 86380 86390 1
405814 99405814 1001 86380 86390 1
406073 99406073 1001 86380 86390 1
405983 99405983 1001 86380 86390 1
406253 99406253 1001 86380 86390 1
406484 99406484 1001 86380 86390 1
406469 99406469 1001 86380 86390 1
406419 99406419 1001 86380 86390 1
406553 99406553 1001 86380 86390 1
406836 99406836 1001 86380 86390 1
406631 99406631 1001 86380 86390 1
406891 99406891 1001 86380 86390 1
406946 99406946 1001 86380 86390 1
406967 99406967 1001 86380 86390 1
407486 99407486 1001 86380 86390 1
407723 99407723 1001 86380 86390 1
408058 99408058 1001 86380 86390 1
408059 99408059 1001 86380 86390 1
408140 99408140 1001 86380 86390 1
408414 99408414 1001 86380 86390 1
408445 99408445 1001 86380 86390 1
408426 99408426 1001 86380 86390 1
408748 99408748 1001 86380 86390 1
408785 99408785 1001 86380 86390 1
408769 99408769 1001 86380 86390 1
408927 99408927 1001 86380 86390 1
409071 99409071 1001 86380 86390 1
409480 99409480 1001 86380 86390 1
409752 99409752 1001 86380 86390 1
409813 99409813 1001 86380 86390 1
409817 99409817 1001 86380 86390 1
409863 99409863 1001 86380 86390 1
409983 99409983 1001 86380 86390 1
410101 99410101 1001 86380 86390 1
409992 99409992 1001 86380 86390 1
410134 99410134 1001 86380 86390 1
410615 99410615 1001 86380 86390 1
410665 99410665 1001 86380 86390 1
410651 99410651 1001 86380 86390 1
411006 99411006 1001 86380 86390 1
411023 99411023 1001 86380 86390 1
411152 99411152 1001 86380 86390 1
411188 99411188 1001 86380 86390 1
411285 99411285 1001 86380 86390 1
411395 99411395 1001 86380 86390 1
411329 99411329 1001 86380 86390 1
411447 99411447 1001 86380 86390 1
411471 99411471 1001 86380 86390 1
411572 99411572 1001 86380 86390 1
411543 99411543 1001 86380 86390 1
411595 99411595 1001 86380 86390 1
411757 99411757 1001 86380 86390 1
411926 99411926 1001 86380 86390 1
412095 99412095 1001 86380 86390 1
412121 99412121 1001 86380 86390 1
412152 99412152 1001 86380 86390 1
412241 99412241 1001 86380 86390 1
412213 99412213 1001 86380 86390 1
413604 99413604 1001 86380 86390 1
413440 99413440 1001 86380 86390 1
412907 99412907 1001 86380 86390 1
413272 99413272 1001 86380 86390 1
413042 99413042 1001 86380 86390 1
413171 99413171 1001 86380 86390 1
412915 99412915 1001 86380 86390 1
413285 99413285 1001 86380 86390 1
412528 99412528 1001 86380 86390 1
412702 99412702 1001 86380 86390 1
412624 99412624 1001 86380 86390 1
413725 99413725 1001 86380 86390 1
414028 99414028 1001 86380 86390 1
415049 99415049 1001 86380 86390 1
415052 99415052 1001 86380 86390 1
414577 99414577 1001 86380 86390 1
414669 99414669 1001 86380 86390 1
414430 99414430 1001 86380 86390 1
414134 99414134 1001 86380 86390 1
415333 99415333 1001 86380 86390 1
416813 99416813 1001 86380 86390 1
416981 99416981 1001 86380 86390 1
416369 99416369 1001 86380 86390 1
416472 99416472 1001 86380 86390 1
416557 99416557 1001 86380 86390 1
416326 99416326 1001 86380 86390 1
416338 99416338 1001 86380 86390 1
415860 99415860 1001 86380 86390 1
415988 99415988 1001 86380 86390 1
416076 99416076 1001 86380 86390 1
415823 99415823 1001 86380 86390 1
417013 99417013 1001 86380 86390 1
417158 99417158 1001 86380 86390 1
418691 99418691 1001 86380 86390 1
418744 99418744 1001 86380 86390 1
418638 99418638 1001 86380 86390 1
418659 99418659 1001 86380 86390 1
418569 99418569 1001 86380 86390 1
418413 99418413 1001 86380 86390 1
418432 99418432 1001 86380 86390 1
418080 99418080 1001 86380 86390 1
418392 99418392 1001 86380 86390 1
418064 99418064 1001 86380 86390 1
418171 99418171 1001 86380 86390 1
418173 99418173 1001 86380 86390 1
418005 99418005 1001 86380 86390 1
417896 99417896 1001 86380 86390 1
417780 99417780 1001 86380 86390 1
419042 99419042 1001 86380 86390 1
418814 99418814 1001 86380 86390 1
420267 99420267 1001 86380 86390 1
420296 99420296 1001 86380 86390 1
419984 99419984 1001 86380 86390 1
419753 99419753 1001 86380 86390 1
419737 99419737 1001 86380 86390 1
419962 99419962 1001 86380 86390 1
419402 99419402 1001 86380 86390 1
419501 99419501 1001 86380 86390 1
419401 99419401 1001 86380 86390 1
420691 99420691 1001 86380 86390 1
419211 99419211 1001 86380 86390 1
420732 99420732 1001 86380 86390 1
420507 99420507 1001 86380 86390 1
420785 99420785 1001 86380 86390 1
421814 99421814 1001 86380 86390 1
421944 99421944 1001 86380 86390 1
421840 99421840 1001 86380 86390 1
421955 99421955 1001 86380 86390 1
422020 99422020 1001 86380 86390 1
421886 99421886 1001 86380 86390 1
421505 99421505 1001 86380 86390 1
421348 99421348 1001 86380 86390 1
421648 99421648 1001 86380 86390 1
421360 99421360 1001 86380 86390 1
421465 99421465 1001 86380 86390 1
421119 99421119 1001 86380 86390 1
421016 99421016 1001 86380 86390 1
421249 99421249 1001 86380 86390 1
422208 99422208 1001 86380 86390 1
422185 99422185 1001 86380 86390 1
423744 99423744 1001 86380 86390 1
423653 99423653 1001 86380 86390 1
423412 99423412 1001 86380 86390 1
423634 99423634 1001 86380 86390 1
423635 99423635 1001 86380 86390 1
423710 99423710 1001 86380 86390 1
423563 99423563 1001 86380 86390 1
423169 99423169 1001 86380 86390 1
423131 99423131 1001 86380 86390 1
423247 99423247 1001 86380 86390 1
423014 99423014 1001 86380 86390 1
423185 99423185 1001 86380 86390 1
423166 99423166 1001 86380 86390 1
422798 99422798 1001 86380 86390 1
422534 99422534 1001 86380 86390 1
422754 99422754 1001 86380 86390 1
422648 99422648 1001 86380 86390 1
422898 99422898 1001 86380 86390 1
422716 99422716 1001 86380 86390 1
423828 99423828 1001 86380 86390 1
423906 99423906 1001 86380 86390 1
424006 99424006 1001 86380 86390 1
425171 99425171 1001 86380 86390 1
425098 99425098 1001 86380 86390 1
424882 99424882 1001 86380 86390 1
424596 99424596 1001 86380 86390 1
424913 99424913 1001 86380 86390 1
424722 99424722 1001 86380 86390 1
424875 99424875 1001 86380 86390 1
424411 99424411 1001 86380 86390 1
424333 99424333 1001 86380 86390 1
424177 99424177 1001 86380 86390 1
425470 99425470 1001 86380 86390 1
425765 99425765 1001 86380 86390 1
425578 99425578 1001 86380 86390 1
425795 99425795 1001 86380 86390 1
426842 99426842 1001 86380 86390 1
427005 99427005 1001 86380 86390 1
426756 99426756 1001 86380 86390 1
426831 99426831 1001 86380 86390 1
426646 99426646 1001 86380 86390 1
426356 99426356 1001 86380 86390 1
426553 99426553 1001 86380 86390 1
426238 99426238 1001 86380 86390 1
426270 99426270 1001 86380 86390 1
425829 99425829 1001 86380 86390 1
427446 99427446 1001 86380 86390 1
427402 99427402 1001 86380 86390 1
427367 99427367 1001 86380 86390 1
428377 99428377 1001 86380 86390 1
428561 99428561 1001 86380 86390 1
428257 99428257 1001 86380 86390 1
428279 99428279 1001 86380 86390 1
427739 99427739 1001 86380 86390 1
427789 99427789 1001 86380 86390 1
427744 99427744 1001 86380 86390 1
428878 99428878 1001 86380 86390 1
429055 99429055 1001 86380 86390 1
429141 99429141 1001 86380 86390 1
430102 99430102 1001 86380 86390 1
430112 99430112 1001 86380 86390 1
429602 99429602 1001 86380 86390 1
429828 99429828 1001 86380 86390 1
429408 99429408 1001 86380 86390 1
429345 99429345 1001 86380 86390 1
429347 99429347 1001 86380 86390 1
429490 99429490 1001 86380 86390 1
429514 99429514 1001 86380 86390 1
429387 99429387 1001 86380 86390 1
430509 99430509 1001 86380 86390 1
430692 99430692 1001 86380 86390 1
430422 99430422 1001 86380 86390 1
432004 99432004 1001 86380 86390 1
431876 99431876 1001 86380 86390 1
431877 99431877 1001 86380 86390 1
431306 99431306 1001 86380 86390 1
431614 99431614 1001 86380 86390 1
431218 99431218 1001 86380 86390 1
431248 99431248 1001 86380 86390 1
432149 99432149 1001 86380 86390 1
432289 99432289 1001 86380 86390 1
432384 99432384 1001 86380 86390 1
433586 99433586 1001 86380 86390 1
433676 99433676 1001 86380 86390 1
433706 99433706 1001 86380 86390 1
433577 99433577 1001 86380 86390 1
433252 99433252 1001 86380 86390 1
433307 99433307 1001 86380 86390 1
432496 99432496 1001 86380 86390 1
432707 99432707 1001 86380 86390 1
432759 99432759 1001 86380 86390 1
432866 99432866 1001 86380 86390 1
432738 99432738 1001 86380 86390 1
432891 99432891 1001 86380 86390 1
433900 99433900 1001 86380 86390 1
433745 99433745 1001 86380 86390 1
435433 99435433 1001 86380 86390 1
435366 99435366 1001 86380 86390 1
435193 99435193 1001 86380 86390 1
435084 99435084 1001 86380 86390 1
435406 99435406 1001 86380 86390 1
435403 99435403 1001 86380 86390 1
435274 99435274 1001 86380 86390 1
434920 99434920 1001 86380 86390 1
434629 99434629 1001 86380 86390 1
434934 99434934 1001 86380 86390 1
434888 99434888 1001 86380 86390 1
434518 99434518 1001 86380 86390 1
434289 99434289 1001 86380 86390 1
434291 99434291 1001 86380 86390 1
434391 99434391 1001 86380 86390 1
435593 99435593 1001 86380 86390 1
436875 99436875 1001 86380 86390 1
437011 99437011 1001 86380 86390 1
436996 99436996 1001 86380 86390 1
436547 99436547 1001 86380 86390 1
436388 99436388 1001 86380 86390 1
436503 99436503 1001 86380 86390 1
436483 99436483 1001 86380 86390 1
436245 99436245 1001 86380 86390 1
436300 99436300 1001 86380 86390 1
436050 99436050 1001 86380 86390 1
435996 99435996 1001 86380 86390 1
435999 99435999 1001 86380 86390 1
300008 99300008 1001 86380 86390 1
437170 99437170 1001 86380 86390 1
437174 99437174 1001 86380 86390 1
300012 99300012 1001 86380 86390 1
300574 99300574 1001 86380 86390 1
300446 99300446 1001 86380 86390 1
300498 99300498 1001 86380 86390 1
300343 99300343 1001 86380 86390 1
300385 99300385 1001 86380 86390 1
300324 99300324 1001 86380 86390 1
300281 99300281 1001 86380 86390 1
300157 99300157 1001 86380 86390 1
300261 99300261 1001 86380 86390 1
300777 99300777 1001 86380 86390 1
300907 99300907 1001 86380 86390 1
300869 99300869 1001 86380 86390 1
300780 99300780 1001 86380 86390 1
300801 99300801 1001 86380 86390 1
300866 99300866 1001 86380 86390 1
301371 99301371 1001 86380 86390 1
301547 99301547 1001 86380 86390 1
301550 99301550 1001 86380 86390 1
301166 99301166 1001 86380 86390 1
301000 99301000 1001 86380 86390 1
301001 99301001 1001 86380 86390 1
300977 99300977 1001 86380 86390 1
300952 99300952 1001 86380 86390 1
301006 99301006 1001 86380 86390 1
301127 99301127 1001 86380 86390 1
301604 99301604 1001 86380 86390 1
301630 99301630 1001 86380 86390 1
301690 99301690 1001 86380 86390 1
301745 99301745 1001 86380 86390 1
302322 99302322 1001 86380 86390 1
302338 99302338 1001 86380 86390 1
302287 99302287 1001 86380 86390 1
302367 99302367 1001 86380 86390 1
302041 99302041 1001 86380 86390 1
301774 99301774 1001 86380 86390 1
301938 99301938 1001 86380 86390 1
301875 99301875 1001 86380 86390 1
302385 99302385 1001 86380 86390 1
303094 99303094 1001 86380 86390 1
303043 99303043 1001 86380 86390 1
302950 99302950 1001 86380 86390 1
302888 99302888 1001 86380 86390 1
302997 99302997 1001 86380 86390 1
302856 99302856 1001 86380 86390 1
302870 99302870 1001 86380 86390 1
302696 99302696 1001 86380 86390 1
302792 99302792 1001 86380 86390 1
303325 99303325 1001 86380 86390 1
303300 99303300 1001 86380 86390 1
303301 99303301 1001 86380 86390 1
303329 99303329 1001 86380 86390 1
303291 99303291 1001 86380 86390 1
303948 99303948 1001 86380 86390 1
304017 99304017 1001 86380 86390 1
303991 99303991 1001 86380 86390 1
303690 99303690 1001 86380 86390 1
303794 99303794 1001 86380 86390 1
303744 99303744 1001 86380 86390 1
303445 99303445 1001 86380 86390 1
303498 99303498 1001 86380 86390 1
303473 99303473 1001 86380 86390 1
303474 99303474 1001 86380 86390 1
303579 99303579 1001 86380 86390 1
304125 99304125 1001 86380 86390 1
304839 99304839 1001 86380 86390 1
304685 99304685 1001 86380 86390 1
304643 99304643 1001 86380 86390 1
304645 99304645 1001 86380 86390 1
304423 99304423 1001 86380 86390 1
304346 99304346 1001 86380 86390 1
304897 99304897 1001 86380 86390 1
305019 99305019 1001 86380 86390 1
304863 99304863 1001 86380 86390 1
304918 99304918 1001 86380 86390 1
305634 99305634 1001 86380 86390 1
305495 99305495 1001 86380 86390 1
305402 99305402 1001 86380 86390 1
305289 99305289 1001 86380 86390 1
305279 99305279 1001 86380 86390 1
305462 99305462 1001 86380 86390 1
305346 99305346 1001 86380 86390 1
305413 99305413 1001 86380 86390 1
305168 99305168 1001 86380 86390 1
305134 99305134 1001 86380 86390 1
305071 99305071 1001 86380 86390 1
500020 99500020 1001 86380 86390 1
500672 99500672 1001 86380 86390 1
500754 99500754 1001 86380 86390 1
500681 99500681 1001 86380 86390 1
500467 99500467 1001 86380 86390 1
500560 99500560 1001 86380 86390 1
500445 99500445 1001 86380 86390 1
500258 99500258 1001 86380 86390 1
500367 99500367 1001 86380 86390 1
500946 99500946 1001 86380 86390 1
500972 99500972 1001 86380 86390 1
500950 99500950 1001 86380 86390 1
500874 99500874 1001 86380 86390 1
501618 99501618 1001 86380 86390 1
501492 99501492 1001 86380 86390 1
501519 99501519 1001 86380 86390 1
501456 99501456 1001 86380 86390 1
501588 99501588 1001 86380 86390 1
501267 99501267 1001 86380 86390 1
501270 99501270 1001 86380 86390 1
501414 99501414 1001 86380 86390 1
501353 99501353 1001 86380 86390 1
501418 99501418 1001 86380 86390 1
501671 99501671 1001 86380 86390 1
502397 99502397 1001 86380 86390 1
502156 99502156 1001 86380 86390 1
502083 99502083 1001 86380 86390 1
502137 99502137 1001 86380 86390 1
501937 99501937 1001 86380 86390 1
501886 99501886 1001 86380 86390 1
501852 99501852 1001 86380 86390 1
501982 99501982 1001 86380 86390 1
502580 99502580 1001 86380 86390 1
502516 99502516 1001 86380 86390 1
502517 99502517 1001 86380 86390 1
502625 99502625 1001 86380 86390 1
502589 99502589 1001 86380 86390 1
502538 99502538 1001 86380 86390 1
502630 99502630 1001 86380 86390 1
503117 99503117 1001 86380 86390 1
503122 99503122 1001 86380 86390 1
502896 99502896 1001 86380 86390 1
502889 99502889 1001 86380 86390 1
502855 99502855 1001 86380 86390 1
502678 99502678 1001 86380 86390 1
503088 99503088 1001 86380 86390 1
503412 99503412 1001 86380 86390 1
503494 99503494 1001 86380 86390 1
503978 99503978 1001 86380 86390 1
504045 99504045 1001 86380 86390 1
503997 99503997 1001 86380 86390 1
503947 99503947 1001 86380 86390 1
503864 99503864 1001 86380 86390 1
503877 99503877 1001 86380 86390 1
503789 99503789 1001 86380 86390 1
503806 99503806 1001 86380 86390 1
503574 99503574 1001 86380 86390 1
503524 99503524 1001 86380 86390 1
503516 99503516 1001 86380 86390 1
504276 99504276 1001 86380 86390 1
504913 99504913 1001 86380 86390 1
504846 99504846 1001 86380 86390 1
504834 99504834 1001 86380 86390 1
504757 99504757 1001 86380 86390 1
504927 99504927 1001 86380 86390 1
504624 99504624 1001 86380 86390 1
504625 99504625 1001 86380 86390 1
504664 99504664 1001 86380 86390 1
504535 99504535 1001 86380 86390 1
504601 99504601 1001 86380 86390 1
504555 99504555 1001 86380 86390 1
504428 99504428 1001 86380 86390 1
504468 99504468 1001 86380 86390 1
504352 99504352 1001 86380 86390 1
505007 99505007 1001 86380 86390 1
505142 99505142 1001 86380 86390 1
505104 99505104 1001 86380 86390 1
505693 99505693 1001 86380 86390 1
505602 99505602 1001 86380 86390 1
505521 99505521 1001 86380 86390 1
505444 99505444 1001 86380 86390 1
505522 99505522 1001 86380 86390 1
505331 99505331 1001 86380 86390 1
505192 99505192 1001 86380 86390 1
505296 99505296 1001 86380 86390 1
505351 99505351 1001 86380 86390 1
505923 99505923 1001 86380 86390 1
505902 99505902 1001 86380 86390 1
505800 99505800 1001 86380 86390 1
505893 99505893 1001 86380 86390 1
505919 99505919 1001 86380 86390 1
506561 99506561 1001 86380 86390 1
506566 99506566 1001 86380 86390 1
506524 99506524 1001 86380 86390 1
506460 99506460 1001 86380 86390 1
506448 99506448 1001 86380 86390 1
506513 99506513 1001 86380 86390 1
506582 99506582 1001 86380 86390 1
506300 99506300 1001 86380 86390 1
506339 99506339 1001 86380 86390 1
506269 99506269 1001 86380 86390 1
506334 99506334 1001 86380 86390 1
506322 99506322 1001 86380 86390 1
506297 99506297 1001 86380 86390 1
506066 99506066 1001 86380 86390 1
506109 99506109 1001 86380 86390 1
506124 99506124 1001 86380 86390 1
506113 99506113 1001 86380 86390 1
506152 99506152 1001 86380 86390 1
506676 99506676 1001 86380 86390 1
506768 99506768 1001 86380 86390 1
507256 99507256 1001 86380 86390 1
507339 99507339 1001 86380 86390 1
507262 99507262 1001 86380 86390 1
507315 99507315 1001 86380 86390 1
507089 99507089 1001 86380 86390 1
507181 99507181 1001 86380 86390 1
507120 99507120 1001 86380 86390 1
507034 99507034 1001 86380 86390 1
506918 99506918 1001 86380 86390 1
506842 99506842 1001 86380 86390 1
506926 99506926 1001 86380 86390 1
507551 99507551 1001 86380 86390 1
508185 99508185 1001 86380 86390 1
508228 99508228 1001 86380 86390 1
508243 99508243 1001 86380 86390 1
507965 99507965 1001 86380 86390 1
507837 99507837 1001 86380 86390 1
507962 99507962 1001 86380 86390 1
508040 99508040 1001 86380 86390 1
507682 99507682 1001 86380 86390 1
507683 99507683 1001 86380 86390 1
507678 99507678 1001 86380 86390 1
508321 99508321 1001 86380 86390 1
508765 99508765 1001 86380 86390 1
508737 99508737 1001 86380 86390 1
508803 99508803 1001 86380 86390 1
508557 99508557 1001 86380 86390 1
508636 99508636 1001 86380 86390 1
508547 99508547 1001 86380 86390 1
508471 99508471 1001 86380 86390 1
509142 99509142 1001 86380 86390 1
509271 99509271 1001 86380 86390 1
509866 99509866 1001 86380 86390 1
509869 99509869 1001 86380 86390 1
509740 99509740 1001 86380 86390 1
509703 99509703 1001 86380 86390 1
509895 99509895 1001 86380 86390 1
509656 99509656 1001 86380 86390 1
509505 99509505 1001 86380 86390 1
509344 99509344 1001 86380 86390 1
509386 99509386 1001 86380 86390 1
509351 99509351 1001 86380 86390 1
509403 99509403 1001 86380 86390 1
509975 99509975 1001 86380 86390 1
509991 99509991 1001 86380 86390 1
510097 99510097 1001 86380 86390 1
509970 99509970 1001 86380 86390 1
509985 99509985 1001 86380 86390 1
510051 99510051 1001 86380 86390 1
510392 99510392 1001 86380 86390 1
510444 99510444 1001 86380 86390 1
510358 99510358 1001 86380 86390 1
510350 99510350 1001 86380 86390 1
510207 99510207 1001 86380 86390 1
510246 99510246 1001 86380 86390 1
510182 99510182 1001 86380 86390 1
510311 99510311 1001 86380 86390 1
510801 99510801 1001 86380 86390 1
510789 99510789 1001 86380 86390 1
511440 99511440 1001 86380 86390 1
511391 99511391 1001 86380 86390 1
511444 99511444 1001 86380 86390 1
511223 99511223 1001 86380 86390 1
511327 99511327 1001 86380 86390 1
511291 99511291 1001 86380 86390 1
510998 99510998 1001 86380 86390 1
510986 99510986 1001 86380 86390 1
511039 99511039 1001 86380 86390 1
511130 99511130 1001 86380 86390 1
511002 99511002 1001 86380 86390 1
511041 99511041 1001 86380 86390 1
511057 99511057 1001 86380 86390 1
511007 99511007 1001 86380 86390 1
510983 99510983 1001 86380 86390 1
511734 99511734 1001 86380 86390 1
511645 99511645 1001 86380 86390 1
511646 99511646 1001 86380 86390 1
511597 99511597 1001 86380 86390 1
511623 99511623 1001 86380 86390 1
512333 99512333 1001 86380 86390 1
512196 99512196 1001 86380 86390 1
512124 99512124 1001 86380 86390 1
512154 99512154 1001 86380 86390 1
512066 99512066 1001 86380 86390 1
512133 99512133 1001 86380 86390 1
511920 99511920 1001 86380 86390 1
512532 99512532 1001 86380 86390 1
512495 99512495 1001 86380 86390 1
512535 99512535 1001 86380 86390 1
512459 99512459 1001 86380 86390 1
512401 99512401 1001 86380 86390 1
513119 99513119 1001 86380 86390 1
513056 99513056 1001 86380 86390 1
513149 99513149 1001 86380 86390 1
513165 99513165 1001 86380 86390 1
512928 99512928 1001 86380 86390 1
512747 99512747 1001 86380 86390 1
512786 99512786 1001 86380 86390 1
513260 99513260 1001 86380 86390 1
513208 99513208 1001 86380 86390 1
513339 99513339 1001 86380 86390 1
513316 99513316 1001 86380 86390 1
513929 99513929 1001 86380 86390 1
513905 99513905 1001 86380 86390 1
513881 99513881 1001 86380 86390 1
513907 99513907 1001 86380 86390 1
513909 99513909 1001 86380 86390 1
513858 99513858 1001 86380 86390 1
513949 99513949 1001 86380 86390 1
513992 99513992 1001 86380 86390 1
513787 99513787 1001 86380 86390 1
513823 99513823 1001 86380 86390 1
513428 99513428 1001 86380 86390 1
513444 99513444 1001 86380 86390 1
514066 99514066 1001 86380 86390 1
514157 99514157 1001 86380 86390 1
514743 99514743 1001 86380 86390 1
514726 99514726 1001 86380 86390 1
514701 99514701 1001 86380 86390 1
514581 99514581 1001 86380 86390 1
514558 99514558 1001 86380 86390 1
514250 99514250 1001 86380 86390 1
514373 99514373 1001 86380 86390 1
514428 99514428 1001 86380 86390 1
514287 99514287 1001 86380 86390 1
514378 99514378 1001 86380 86390 1
514899 99514899 1001 86380 86390 1
514864 99514864 1001 86380 86390 1
515586 99515586 1001 86380 86390 1
515561 99515561 1001 86380 86390 1
515681 99515681 1001 86380 86390 1
515380 99515380 1001 86380 86390 1
515232 99515232 1001 86380 86390 1
515091 99515091 1001 86380 86390 1
515155 99515155 1001 86380 86390 1
515204 99515204 1001 86380 86390 1
515805 99515805 1001 86380 86390 1
515717 99515717 1001 86380 86390 1
515743 99515743 1001 86380 86390 1
516476 99516476 1001 86380 86390 1
516440 99516440 1001 86380 86390 1
516312 99516312 1001 86380 86390 1
516500 99516500 1001 86380 86390 1
516353 99516353 1001 86380 86390 1
516282 99516282 1001 86380 86390 1
516277 99516277 1001 86380 86390 1
516048 99516048 1001 86380 86390 1
515987 99515987 1001 86380 86390 1
515910 99515910 1001 86380 86390 1
516639 99516639 1001 86380 86390 1
516627 99516627 1001 86380 86390 1
516630 99516630 1001 86380 86390 1
516579 99516579 1001 86380 86390 1
516592 99516592 1001 86380 86390 1
517057 99517057 1001 86380 86390 1
516928 99516928 1001 86380 86390 1
516846 99516846 1001 86380 86390 1
516888 99516888 1001 86380 86390 1
516826 99516826 1001 86380 86390 1
516881 99516881 1001 86380 86390 1
517541 99517541 1001 86380 86390 1
517962 99517962 1001 86380 86390 1
518066 99518066 1001 86380 86390 1
517978 99517978 1001 86380 86390 1
518096 99518096 1001 86380 86390 1
518097 99518097 1001 86380 86390 1
517621 99517621 1001 86380 86390 1
517571 99517571 1001 86380 86390 1
518353 99518353 1001 86380 86390 1
518357 99518357 1001 86380 86390 1
518260 99518260 1001 86380 86390 1
518985 99518985 1001 86380 86390 1
518879 99518879 1001 86380 86390 1
518792 99518792 1001 86380 86390 1
518883 99518883 1001 86380 86390 1
518747 99518747 1001 86380 86390 1
518773 99518773 1001 86380 86390 1
518752 99518752 1001 86380 86390 1
518740 99518740 1001 86380 86390 1
518563 99518563 1001 86380 86390 1
518423 99518423 1001 86380 86390 1
518518 99518518 1001 86380 86390 1
519012 99519012 1001 86380 86390 1
519065 99519065 1001 86380 86390 1
519150 99519150 1001 86380 86390 1
519176 99519176 1001 86380 86390 1
519711 99519711 1001 86380 86390 1
519677 99519677 1001 86380 86390 1
519690 99519690 1001 86380 86390 1
519756 99519756 1001 86380 86390 1
519794 99519794 1001 86380 86390 1
519771 99519771 1001 86380 86390 1
[truncated: 4,076,254 more chars]
