# Supplementary material for: Fast and near-optimal monitoring for healthcare acquired infection outbreaks
Source: PLoS Comput Biol. 2019 Sep 16;15(9):e1007284. doi: 10.1371/journal.pcbi.1007284 (PMC6762212; doi:10.1371/journal.pcbi.1007284)
Supplement: S2 Data — (ZIP) [file pcbi.1007284.s007.zip › MobilityLogs2/HAISE_Carilion_all_visits_day_191.txt]

#Person location Sublocation StartTime EndTime Type
422000 216 1001 35820 36177 1
520647 616 1001 63416 63715 1
537619 639 1001 49333 49633 1
400239 99400239 1001 86380 86390 1
400447 99400447 1001 86380 86390 1
400573 99400573 1001 86380 86390 1
400711 99400711 1001 86380 86390 1
400648 99400648 1001 86380 86390 1
400753 99400753 1001 86380 86390 1
400960 99400960 1001 86380 86390 1
401287 99401287 1001 86380 86390 1
401949 99401949 1001 86380 86390 1
402095 99402095 1001 86380 86390 1
402946 99402946 1001 86380 86390 1
403048 99403048 1001 86380 86390 1
403306 99403306 1001 86380 86390 1
403372 99403372 1001 86380 86390 1
403504 99403504 1001 86380 86390 1
403491 99403491 1001 86380 86390 1
403586 99403586 1001 86380 86390 1
403826 99403826 1001 86380 86390 1
403868 99403868 1001 86380 86390 1
403943 99403943 1001 86380 86390 1
404120 99404120 1001 86380 86390 1
404246 99404246 1001 86380 86390 1
404153 99404153 1001 86380 86390 1
404455 99404455 1001 86380 86390 1
404536 99404536 1001 86380 86390 1
404702 99404702 1001 86380 86390 1
404742 99404742 1001 86380 86390 1
404835 99404835 1001 86380 86390 1
404878 99404878 1001 86380 86390 1
404824 99404824 1001 86380 86390 1
404789 99404789 1001 86380 86390 1
405075 99405075 1001 86380 86390 1
405144 99405144 1001 86380 86390 1
405176 99405176 1001 86380 86390 1
405254 99405254 1001 86380 86390 1
405268 99405268 1001 86380 86390 1
405337 99405337 1001 86380 86390 1
405657 99405657 1001 86380 86390 1
406264 99406264 1001 86380 86390 1
406516 99406516 1001 86380 86390 1
406805 99406805 1001 86380 86390 1
406878 99406878 1001 86380 86390 1
406912 99406912 1001 86380 86390 1
407501 99407501 1001 86380 86390 1
407515 99407515 1001 86380 86390 1
407672 99407672 1001 86380 86390 1
407723 99407723 1001 86380 86390 1
407848 99407848 1001 86380 86390 1
407794 99407794 1001 86380 86390 1
408157 99408157 1001 86380 86390 1
408295 99408295 1001 86380 86390 1
408235 99408235 1001 86380 86390 1
408269 99408269 1001 86380 86390 1
408242 99408242 1001 86380 86390 1
408958 99408958 1001 86380 86390 1
408934 99408934 1001 86380 86390 1
409010 99409010 1001 86380 86390 1
409346 99409346 1001 86380 86390 1
409452 99409452 1001 86380 86390 1
409630 99409630 1001 86380 86390 1
409618 99409618 1001 86380 86390 1
409625 99409625 1001 86380 86390 1
409626 99409626 1001 86380 86390 1
409600 99409600 1001 86380 86390 1
409740 99409740 1001 86380 86390 1
410031 99410031 1001 86380 86390 1
410104 99410104 1001 86380 86390 1
410491 99410491 1001 86380 86390 1
410676 99410676 1001 86380 86390 1
410704 99410704 1001 86380 86390 1
410787 99410787 1001 86380 86390 1
410798 99410798 1001 86380 86390 1
410844 99410844 1001 86380 86390 1
411147 99411147 1001 86380 86390 1
411313 99411313 1001 86380 86390 1
411464 99411464 1001 86380 86390 1
411442 99411442 1001 86380 86390 1
411443 99411443 1001 86380 86390 1
411423 99411423 1001 86380 86390 1
411581 99411581 1001 86380 86390 1
411683 99411683 1001 86380 86390 1
411785 99411785 1001 86380 86390 1
411955 99411955 1001 86380 86390 1
412172 99412172 1001 86380 86390 1
412236 99412236 1001 86380 86390 1
412192 99412192 1001 86380 86390 1
412455 99412455 1001 86380 86390 1
412429 99412429 1001 86380 86390 1
412433 99412433 1001 86380 86390 1
412352 99412352 1001 86380 86390 1
412386 99412386 1001 86380 86390 1
413566 99413566 1001 86380 86390 1
413293 99413293 1001 86380 86390 1
413403 99413403 1001 86380 86390 1
413550 99413550 1001 86380 86390 1
413387 99413387 1001 86380 86390 1
413586 99413586 1001 86380 86390 1
412907 99412907 1001 86380 86390 1
412932 99412932 1001 86380 86390 1
413112 99413112 1001 86380 86390 1
413263 99413263 1001 86380 86390 1
412946 99412946 1001 86380 86390 1
413204 99413204 1001 86380 86390 1
413235 99413235 1001 86380 86390 1
412666 99412666 1001 86380 86390 1
412729 99412729 1001 86380 86390 1
412496 99412496 1001 86380 86390 1
413810 99413810 1001 86380 86390 1
413770 99413770 1001 86380 86390 1
413773 99413773 1001 86380 86390 1
413962 99413962 1001 86380 86390 1
415191 99415191 1001 86380 86390 1
415222 99415222 1001 86380 86390 1
415034 99415034 1001 86380 86390 1
415201 99415201 1001 86380 86390 1
414943 99414943 1001 86380 86390 1
414703 99414703 1001 86380 86390 1
414820 99414820 1001 86380 86390 1
414623 99414623 1001 86380 86390 1
414561 99414561 1001 86380 86390 1
414648 99414648 1001 86380 86390 1
414815 99414815 1001 86380 86390 1
414700 99414700 1001 86380 86390 1
414272 99414272 1001 86380 86390 1
414357 99414357 1001 86380 86390 1
414232 99414232 1001 86380 86390 1
414173 99414173 1001 86380 86390 1
415480 99415480 1001 86380 86390 1
415323 99415323 1001 86380 86390 1
415492 99415492 1001 86380 86390 1
416833 99416833 1001 86380 86390 1
416744 99416744 1001 86380 86390 1
416437 99416437 1001 86380 86390 1
416160 99416160 1001 86380 86390 1
416509 99416509 1001 86380 86390 1
416513 99416513 1001 86380 86390 1
416039 99416039 1001 86380 86390 1
415818 99415818 1001 86380 86390 1
415980 99415980 1001 86380 86390 1
416047 99416047 1001 86380 86390 1
417312 99417312 1001 86380 86390 1
417143 99417143 1001 86380 86390 1
417317 99417317 1001 86380 86390 1
417150 99417150 1001 86380 86390 1
417112 99417112 1001 86380 86390 1
417552 99417552 1001 86380 86390 1
417533 99417533 1001 86380 86390 1
417567 99417567 1001 86380 86390 1
418510 99418510 1001 86380 86390 1
418519 99418519 1001 86380 86390 1
418037 99418037 1001 86380 86390 1
417778 99417778 1001 86380 86390 1
418954 99418954 1001 86380 86390 1
418920 99418920 1001 86380 86390 1
419787 99419787 1001 86380 86390 1
419976 99419976 1001 86380 86390 1
419869 99419869 1001 86380 86390 1
419757 99419757 1001 86380 86390 1
419687 99419687 1001 86380 86390 1
419877 99419877 1001 86380 86390 1
419292 99419292 1001 86380 86390 1
419216 99419216 1001 86380 86390 1
419500 99419500 1001 86380 86390 1
419310 99419310 1001 86380 86390 1
419557 99419557 1001 86380 86390 1
420816 99420816 1001 86380 86390 1
420654 99420654 1001 86380 86390 1
420795 99420795 1001 86380 86390 1
420687 99420687 1001 86380 86390 1
420739 99420739 1001 86380 86390 1
420805 99420805 1001 86380 86390 1
422048 99422048 1001 86380 86390 1
421872 99421872 1001 86380 86390 1
421880 99421880 1001 86380 86390 1
421994 99421994 1001 86380 86390 1
421639 99421639 1001 86380 86390 1
421055 99421055 1001 86380 86390 1
420879 99420879 1001 86380 86390 1
422358 99422358 1001 86380 86390 1
422150 99422150 1001 86380 86390 1
422470 99422470 1001 86380 86390 1
422963 99422963 1001 86380 86390 1
423134 99423134 1001 86380 86390 1
422976 99422976 1001 86380 86390 1
422722 99422722 1001 86380 86390 1
422796 99422796 1001 86380 86390 1
423915 99423915 1001 86380 86390 1
424027 99424027 1001 86380 86390 1
425345 99425345 1001 86380 86390 1
425100 99425100 1001 86380 86390 1
424982 99424982 1001 86380 86390 1
424808 99424808 1001 86380 86390 1
424871 99424871 1001 86380 86390 1
424750 99424750 1001 86380 86390 1
424155 99424155 1001 86380 86390 1
424349 99424349 1001 86380 86390 1
424361 99424361 1001 86380 86390 1
425537 99425537 1001 86380 86390 1
425735 99425735 1001 86380 86390 1
426943 99426943 1001 86380 86390 1
426702 99426702 1001 86380 86390 1
426831 99426831 1001 86380 86390 1
426221 99426221 1001 86380 86390 1
428422 99428422 1001 86380 86390 1
428483 99428483 1001 86380 86390 1
428712 99428712 1001 86380 86390 1
428163 99428163 1001 86380 86390 1
428048 99428048 1001 86380 86390 1
428265 99428265 1001 86380 86390 1
428220 99428220 1001 86380 86390 1
428109 99428109 1001 86380 86390 1
427707 99427707 1001 86380 86390 1
427789 99427789 1001 86380 86390 1
427552 99427552 1001 86380 86390 1
429095 99429095 1001 86380 86390 1
428876 99428876 1001 86380 86390 1
429028 99429028 1001 86380 86390 1
430190 99430190 1001 86380 86390 1
429616 99429616 1001 86380 86390 1
429638 99429638 1001 86380 86390 1
429759 99429759 1001 86380 86390 1
429681 99429681 1001 86380 86390 1
429772 99429772 1001 86380 86390 1
429265 99429265 1001 86380 86390 1
431789 99431789 1001 86380 86390 1
431763 99431763 1001 86380 86390 1
431736 99431736 1001 86380 86390 1
431317 99431317 1001 86380 86390 1
431572 99431572 1001 86380 86390 1
431363 99431363 1001 86380 86390 1
431519 99431519 1001 86380 86390 1
431397 99431397 1001 86380 86390 1
430947 99430947 1001 86380 86390 1
430980 99430980 1001 86380 86390 1
431098 99431098 1001 86380 86390 1
431019 99431019 1001 86380 86390 1
431167 99431167 1001 86380 86390 1
430866 99430866 1001 86380 86390 1
432084 99432084 1001 86380 86390 1
432176 99432176 1001 86380 86390 1
432201 99432201 1001 86380 86390 1
432225 99432225 1001 86380 86390 1
432412 99432412 1001 86380 86390 1
432237 99432237 1001 86380 86390 1
432169 99432169 1001 86380 86390 1
433617 99433617 1001 86380 86390 1
433648 99433648 1001 86380 86390 1
433457 99433457 1001 86380 86390 1
433192 99433192 1001 86380 86390 1
433054 99433054 1001 86380 86390 1
433145 99433145 1001 86380 86390 1
433202 99433202 1001 86380 86390 1
433176 99433176 1001 86380 86390 1
432938 99432938 1001 86380 86390 1
433089 99433089 1001 86380 86390 1
433016 99433016 1001 86380 86390 1
432778 99432778 1001 86380 86390 1
432765 99432765 1001 86380 86390 1
432766 99432766 1001 86380 86390 1
432624 99432624 1001 86380 86390 1
433795 99433795 1001 86380 86390 1
434106 99434106 1001 86380 86390 1
435107 99435107 1001 86380 86390 1
435069 99435069 1001 86380 86390 1
434754 99434754 1001 86380 86390 1
435000 99435000 1001 86380 86390 1
434969 99434969 1001 86380 86390 1
434690 99434690 1001 86380 86390 1
434770 99434770 1001 86380 86390 1
434752 99434752 1001 86380 86390 1
434753 99434753 1001 86380 86390 1
434228 99434228 1001 86380 86390 1
434306 99434306 1001 86380 86390 1
435678 99435678 1001 86380 86390 1
436983 99436983 1001 86380 86390 1
437024 99437024 1001 86380 86390 1
436858 99436858 1001 86380 86390 1
436786 99436786 1001 86380 86390 1
437094 99437094 1001 86380 86390 1
436711 99436711 1001 86380 86390 1
436643 99436643 1001 86380 86390 1
436586 99436586 1001 86380 86390 1
436098 99436098 1001 86380 86390 1
436100 99436100 1001 86380 86390 1
435909 99435909 1001 86380 86390 1
436204 99436204 1001 86380 86390 1
435964 99435964 1001 86380 86390 1
435896 99435896 1001 86380 86390 1
437224 99437224 1001 86380 86390 1
300051 99300051 1001 86380 86390 1
300628 99300628 1001 86380 86390 1
300667 99300667 1001 86380 86390 1
300473 99300473 1001 86380 86390 1
300489 99300489 1001 86380 86390 1
300361 99300361 1001 86380 86390 1
300455 99300455 1001 86380 86390 1
300404 99300404 1001 86380 86390 1
300224 99300224 1001 86380 86390 1
300202 99300202 1001 86380 86390 1
300138 99300138 1001 86380 86390 1
300126 99300126 1001 86380 86390 1
300153 99300153 1001 86380 86390 1
300218 99300218 1001 86380 86390 1
300170 99300170 1001 86380 86390 1
300803 99300803 1001 86380 86390 1
300773 99300773 1001 86380 86390 1
300838 99300838 1001 86380 86390 1
300747 99300747 1001 86380 86390 1
301414 99301414 1001 86380 86390 1
301420 99301420 1001 86380 86390 1
301450 99301450 1001 86380 86390 1
301221 99301221 1001 86380 86390 1
301187 99301187 1001 86380 86390 1
301266 99301266 1001 86380 86390 1
301282 99301282 1001 86380 86390 1
301152 99301152 1001 86380 86390 1
301128 99301128 1001 86380 86390 1
301071 99301071 1001 86380 86390 1
301061 99301061 1001 86380 86390 1
301592 99301592 1001 86380 86390 1
301748 99301748 1001 86380 86390 1
301749 99301749 1001 86380 86390 1
301728 99301728 1001 86380 86390 1
301703 99301703 1001 86380 86390 1
301652 99301652 1001 86380 86390 1
301653 99301653 1001 86380 86390 1
302358 99302358 1001 86380 86390 1
302028 99302028 1001 86380 86390 1
302158 99302158 1001 86380 86390 1
302044 99302044 1001 86380 86390 1
301817 99301817 1001 86380 86390 1
301869 99301869 1001 86380 86390 1
301949 99301949 1001 86380 86390 1
302393 99302393 1001 86380 86390 1
302501 99302501 1001 86380 86390 1
303145 99303145 1001 86380 86390 1
303133 99303133 1001 86380 86390 1
303121 99303121 1001 86380 86390 1
303037 99303037 1001 86380 86390 1
302966 99302966 1001 86380 86390 1
302852 99302852 1001 86380 86390 1
302785 99302785 1001 86380 86390 1
302721 99302721 1001 86380 86390 1
302646 99302646 1001 86380 86390 1
303386 99303386 1001 86380 86390 1
303231 99303231 1001 86380 86390 1
303209 99303209 1001 86380 86390 1
303366 99303366 1001 86380 86390 1
303302 99303302 1001 86380 86390 1
303930 99303930 1001 86380 86390 1
303880 99303880 1001 86380 86390 1
303881 99303881 1001 86380 86390 1
304005 99304005 1001 86380 86390 1
303937 99303937 1001 86380 86390 1
303864 99303864 1001 86380 86390 1
303779 99303779 1001 86380 86390 1
303796 99303796 1001 86380 86390 1
303606 99303606 1001 86380 86390 1
303607 99303607 1001 86380 86390 1
303434 99303434 1001 86380 86390 1
303578 99303578 1001 86380 86390 1
304052 99304052 1001 86380 86390 1
304131 99304131 1001 86380 86390 1
304785 99304785 1001 86380 86390 1
304682 99304682 1001 86380 86390 1
304712 99304712 1001 86380 86390 1
304728 99304728 1001 86380 86390 1
304473 99304473 1001 86380 86390 1
304304 99304304 1001 86380 86390 1
304346 99304346 1001 86380 86390 1
305061 99305061 1001 86380 86390 1
304893 99304893 1001 86380 86390 1
304881 99304881 1001 86380 86390 1
305550 99305550 1001 86380 86390 1
305667 99305667 1001 86380 86390 1
305676 99305676 1001 86380 86390 1
305367 99305367 1001 86380 86390 1
305303 99305303 1001 86380 86390 1
305277 99305277 1001 86380 86390 1
305321 99305321 1001 86380 86390 1
305193 99305193 1001 86380 86390 1
500065 99500065 1001 86380 86390 1
500118 99500118 1001 86380 86390 1
500172 99500172 1001 86380 86390 1
500753 99500753 1001 86380 86390 1
500754 99500754 1001 86380 86390 1
500793 99500793 1001 86380 86390 1
500556 99500556 1001 86380 86390 1
500353 99500353 1001 86380 86390 1
500954 99500954 1001 86380 86390 1
500981 99500981 1001 86380 86390 1
500971 99500971 1001 86380 86390 1
500934 99500934 1001 86380 86390 1
501012 99501012 1001 86380 86390 1
501603 99501603 1001 86380 86390 1
501579 99501579 1001 86380 86390 1
501464 99501464 1001 86380 86390 1
501618 99501618 1001 86380 86390 1
501480 99501480 1001 86380 86390 1
501572 99501572 1001 86380 86390 1
501444 99501444 1001 86380 86390 1
501414 99501414 1001 86380 86390 1
501208 99501208 1001 86380 86390 1
501133 99501133 1001 86380 86390 1
501082 99501082 1001 86380 86390 1
501831 99501831 1001 86380 86390 1
501689 99501689 1001 86380 86390 1
501733 99501733 1001 86380 86390 1
501748 99501748 1001 86380 86390 1
501660 99501660 1001 86380 86390 1
502440 99502440 1001 86380 86390 1
502449 99502449 1001 86380 86390 1
502359 99502359 1001 86380 86390 1
502400 99502400 1001 86380 86390 1
502172 99502172 1001 86380 86390 1
502214 99502214 1001 86380 86390 1
502189 99502189 1001 86380 86390 1
502202 99502202 1001 86380 86390 1
501975 99501975 1001 86380 86390 1
502580 99502580 1001 86380 86390 1
502555 99502555 1001 86380 86390 1
502568 99502568 1001 86380 86390 1
502584 99502584 1001 86380 86390 1
503203 99503203 1001 86380 86390 1
503166 99503166 1001 86380 86390 1
503233 99503233 1001 86380 86390 1
503065 99503065 1001 86380 86390 1
503031 99503031 1001 86380 86390 1
502889 99502889 1001 86380 86390 1
502815 99502815 1001 86380 86390 1
502726 99502726 1001 86380 86390 1
502796 99502796 1001 86380 86390 1
502772 99502772 1001 86380 86390 1
502876 99502876 1001 86380 86390 1
502825 99502825 1001 86380 86390 1
503461 99503461 1001 86380 86390 1
503437 99503437 1001 86380 86390 1
503321 99503321 1001 86380 86390 1
503337 99503337 1001 86380 86390 1
503429 99503429 1001 86380 86390 1
503312 99503312 1001 86380 86390 1
503391 99503391 1001 86380 86390 1
503939 99503939 1001 86380 86390 1
503981 99503981 1001 86380 86390 1
503994 99503994 1001 86380 86390 1
504113 99504113 1001 86380 86390 1
503735 99503735 1001 86380 86390 1
503890 99503890 1001 86380 86390 1
503723 99503723 1001 86380 86390 1
503740 99503740 1001 86380 86390 1
503805 99503805 1001 86380 86390 1
503794 99503794 1001 86380 86390 1
503717 99503717 1001 86380 86390 1
503527 99503527 1001 86380 86390 1
503695 99503695 1001 86380 86390 1
503507 99503507 1001 86380 86390 1
504859 99504859 1001 86380 86390 1
504809 99504809 1001 86380 86390 1
504902 99504902 1001 86380 86390 1
504583 99504583 1001 86380 86390 1
504548 99504548 1001 86380 86390 1
504654 99504654 1001 86380 86390 1
504565 99504565 1001 86380 86390 1
504647 99504647 1001 86380 86390 1
504507 99504507 1001 86380 86390 1
504522 99504522 1001 86380 86390 1
504328 99504328 1001 86380 86390 1
505115 99505115 1001 86380 86390 1
505594 99505594 1001 86380 86390 1
505753 99505753 1001 86380 86390 1
505679 99505679 1001 86380 86390 1
505422 99505422 1001 86380 86390 1
505503 99505503 1001 86380 86390 1
505466 99505466 1001 86380 86390 1
505544 99505544 1001 86380 86390 1
505215 99505215 1001 86380 86390 1
505319 99505319 1001 86380 86390 1
505151 99505151 1001 86380 86390 1
505212 99505212 1001 86380 86390 1
505810 99505810 1001 86380 86390 1
505888 99505888 1001 86380 86390 1
505931 99505931 1001 86380 86390 1
505921 99505921 1001 86380 86390 1
506455 99506455 1001 86380 86390 1
506496 99506496 1001 86380 86390 1
506575 99506575 1001 86380 86390 1
506501 99506501 1001 86380 86390 1
506587 99506587 1001 86380 86390 1
506262 99506262 1001 86380 86390 1
506251 99506251 1001 86380 86390 1
506246 99506246 1001 86380 86390 1
506195 99506195 1001 86380 86390 1
506776 99506776 1001 86380 86390 1
506608 99506608 1001 86380 86390 1
506728 99506728 1001 86380 86390 1
506599 99506599 1001 86380 86390 1
506720 99506720 1001 86380 86390 1
506798 99506798 1001 86380 86390 1
507377 99507377 1001 86380 86390 1
507408 99507408 1001 86380 86390 1
507172 99507172 1001 86380 86390 1
506970 99506970 1001 86380 86390 1
506908 99506908 1001 86380 86390 1
506994 99506994 1001 86380 86390 1
507449 99507449 1001 86380 86390 1
508069 99508069 1001 86380 86390 1
508108 99508108 1001 86380 86390 1
508168 99508168 1001 86380 86390 1
508239 99508239 1001 86380 86390 1
508240 99508240 1001 86380 86390 1
507739 99507739 1001 86380 86390 1
507636 99507636 1001 86380 86390 1
507689 99507689 1001 86380 86390 1
507650 99507650 1001 86380 86390 1
508274 99508274 1001 86380 86390 1
508275 99508275 1001 86380 86390 1
508327 99508327 1001 86380 86390 1
508249 99508249 1001 86380 86390 1
508331 99508331 1001 86380 86390 1
508334 99508334 1001 86380 86390 1
508876 99508876 1001 86380 86390 1
508993 99508993 1001 86380 86390 1
508781 99508781 1001 86380 86390 1
508679 99508679 1001 86380 86390 1
508722 99508722 1001 86380 86390 1
508652 99508652 1001 86380 86390 1
509076 99509076 1001 86380 86390 1
509814 99509814 1001 86380 86390 1
509700 99509700 1001 86380 86390 1
509752 99509752 1001 86380 86390 1
509881 99509881 1001 86380 86390 1
509884 99509884 1001 86380 86390 1
509669 99509669 1001 86380 86390 1
509695 99509695 1001 86380 86390 1
509571 99509571 1001 86380 86390 1
509305 99509305 1001 86380 86390 1
509411 99509411 1001 86380 86390 1
509379 99509379 1001 86380 86390 1
509457 99509457 1001 86380 86390 1
509301 99509301 1001 86380 86390 1
509368 99509368 1001 86380 86390 1
509369 99509369 1001 86380 86390 1
509988 99509988 1001 86380 86390 1
510727 99510727 1001 86380 86390 1
510589 99510589 1001 86380 86390 1
510703 99510703 1001 86380 86390 1
510632 99510632 1001 86380 86390 1
510686 99510686 1001 86380 86390 1
510476 99510476 1001 86380 86390 1
510468 99510468 1001 86380 86390 1
510339 99510339 1001 86380 86390 1
510249 99510249 1001 86380 86390 1
510176 99510176 1001 86380 86390 1
510114 99510114 1001 86380 86390 1
510284 99510284 1001 86380 86390 1
510869 99510869 1001 86380 86390 1
510523 99510523 1001 86380 86390 1
510909 99510909 1001 86380 86390 1
510834 99510834 1001 86380 86390 1
510760 99510760 1001 86380 86390 1
511385 99511385 1001 86380 86390 1
511523 99511523 1001 86380 86390 1
511310 99511310 1001 86380 86390 1
511172 99511172 1001 86380 86390 1
511250 99511250 1001 86380 86390 1
511318 99511318 1001 86380 86390 1
511306 99511306 1001 86380 86390 1
511307 99511307 1001 86380 86390 1
511037 99511037 1001 86380 86390 1
510935 99510935 1001 86380 86390 1
511006 99511006 1001 86380 86390 1
511033 99511033 1001 86380 86390 1
511578 99511578 1001 86380 86390 1
511710 99511710 1001 86380 86390 1
511727 99511727 1001 86380 86390 1
512012 99512012 1001 86380 86390 1
512171 99512171 1001 86380 86390 1
512069 99512069 1001 86380 86390 1
511824 99511824 1001 86380 86390 1
511919 99511919 1001 86380 86390 1
512428 99512428 1001 86380 86390 1
512454 99512454 1001 86380 86390 1
512481 99512481 1001 86380 86390 1
512495 99512495 1001 86380 86390 1
512420 99512420 1001 86380 86390 1
512382 99512382 1001 86380 86390 1
512541 99512541 1001 86380 86390 1
512517 99512517 1001 86380 86390 1
512872 99512872 1001 86380 86390 1
512996 99512996 1001 86380 86390 1
512880 99512880 1001 86380 86390 1
512829 99512829 1001 86380 86390 1
512618 99512618 1001 86380 86390 1
513397 99513397 1001 86380 86390 1
513355 99513355 1001 86380 86390 1
514014 99514014 1001 86380 86390 1
513950 99513950 1001 86380 86390 1
513835 99513835 1001 86380 86390 1
513860 99513860 1001 86380 86390 1
513964 99513964 1001 86380 86390 1
513850 99513850 1001 86380 86390 1
513761 99513761 1001 86380 86390 1
513673 99513673 1001 86380 86390 1
513686 99513686 1001 86380 86390 1
513700 99513700 1001 86380 86390 1
513442 99513442 1001 86380 86390 1
513471 99513471 1001 86380 86390 1
514214 99514214 1001 86380 86390 1
514695 99514695 1001 86380 86390 1
514852 99514852 1001 86380 86390 1
514754 99514754 1001 86380 86390 1
514522 99514522 1001 86380 86390 1
514547 99514547 1001 86380 86390 1
514296 99514296 1001 86380 86390 1
514244 99514244 1001 86380 86390 1
514945 99514945 1001 86380 86390 1
514867 99514867 1001 86380 86390 1
515027 99515027 1001 86380 86390 1
514925 99514925 1001 86380 86390 1
515018 99515018 1001 86380 86390 1
514995 99514995 1001 86380 86390 1
514892 99514892 1001 86380 86390 1
515555 99515555 1001 86380 86390 1
515568 99515568 1001 86380 86390 1
515570 99515570 1001 86380 86390 1
515575 99515575 1001 86380 86390 1
515511 99515511 1001 86380 86390 1
515514 99515514 1001 86380 86390 1
515515 99515515 1001 86380 86390 1
515467 99515467 1001 86380 86390 1
515300 99515300 1001 86380 86390 1
515462 99515462 1001 86380 86390 1
515158 99515158 1001 86380 86390 1
515214 99515214 1001 86380 86390 1
515227 99515227 1001 86380 86390 1
515240 99515240 1001 86380 86390 1
515720 99515720 1001 86380 86390 1
515746 99515746 1001 86380 86390 1
515804 99515804 1001 86380 86390 1
515704 99515704 1001 86380 86390 1
516349 99516349 1001 86380 86390 1
516498 99516498 1001 86380 86390 1
516242 99516242 1001 86380 86390 1
516295 99516295 1001 86380 86390 1
516205 99516205 1001 86380 86390 1
516128 99516128 1001 86380 86390 1
516259 99516259 1001 86380 86390 1
515954 99515954 1001 86380 86390 1
515890 99515890 1001 86380 86390 1
516072 99516072 1001 86380 86390 1
516674 99516674 1001 86380 86390 1
517156 99517156 1001 86380 86390 1
517208 99517208 1001 86380 86390 1
517172 99517172 1001 86380 86390 1
517111 99517111 1001 86380 86390 1
517074 99517074 1001 86380 86390 1
516731 99516731 1001 86380 86390 1
516914 99516914 1001 86380 86390 1
516889 99516889 1001 86380 86390 1
516748 99516748 1001 86380 86390 1
516878 99516878 1001 86380 86390 1
517397 99517397 1001 86380 86390 1
517400 99517400 1001 86380 86390 1
517525 99517525 1001 86380 86390 1
518111 99518111 1001 86380 86390 1
518105 99518105 1001 86380 86390 1
518109 99518109 1001 86380 86390 1
517917 99517917 1001 86380 86390 1
517755 99517755 1001 86380 86390 1
517650 99517650 1001 86380 86390 1
518215 99518215 1001 86380 86390 1
518795 99518795 1001 86380 86390 1
518801 99518801 1001 86380 86390 1
518869 99518869 1001 86380 86390 1
518666 99518666 1001 86380 86390 1
518732 99518732 1001 86380 86390 1
518646 99518646 1001 86380 86390 1
518497 99518497 1001 86380 86390 1
518500 99518500 1001 86380 86390 1
519121 99519121 1001 86380 86390 1
519074 99519074 1001 86380 86390 1
519190 99519190 1001 86380 86390 1
519785 99519785 1001 86380 86390 1
519706 99519706 1001 86380 86390 1
519732 99519732 1001 86380 86390 1
519773 99519773 1001 86380 86390 1
519584 99519584 1001 86380 86390 1
519600 99519600 1001 86380 86390 1
519524 99519524 1001 86380 86390 1
519590 99519590 1001 86380 86390 1
519529 99519529 1001 86380 86390 1
519543 99519543 1001 86380 86390 1
519251 99519251 1001 86380 86390 1
519330 99519330 1001 86380 86390 1
519347 99519347 1001 86380 86390 1
519838 99519838 1001 86380 86390 1
519891 99519891 1001 86380 86390 1
519982 99519982 1001 86380 86390 1
519933 99519933 1001 86380 86390 1
519987 99519987 1001 86380 86390 1
519949 99519949 1001 86380 86390 1
519887 99519887 1001 86380 86390 1
520017 99520017 1001 86380 86390 1
520607 99520607 1001 86380 86390 1
520583 99520583 1001 86380 86390 1
520619 99520619 1001 86380 86390 1
520264 99520264 1001 86380 86390 1
520063 99520063 1001 86380 86390 1
520677 99520677 1001 86380 86390 1
520822 99520822 1001 86380 86390 1
520826 99520826 1001 86380 86390 1
521354 99521354 1001 86380 86390 1
521186 99521186 1001 86380 86390 1
521192 99521192 1001 86380 86390 1
520981 99520981 1001 86380 86390 1
521021 99521021 1001 86380 86390 1
520868 99520868 1001 86380 86390 1
520895 99520895 1001 86380 86390 1
521635 99521635 1001 86380 86390 1
522100 99522100 1001 86380 86390 1
521998 99521998 1001 86380 86390 1
521896 99521896 1001 86380 86390 1
521949 99521949 1001 86380 86390 1
522034 99522034 1001 86380 86390 1
521724 99521724 1001 86380 86390 1
521879 99521879 1001 86380 86390 1
521791 99521791 1001 86380 86390 1
521754 99521754 1001 86380 86390 1
521845 99521845 1001 86380 86390 1
521682 99521682 1001 86380 86390 1
521695 99521695 1001 86380 86390 1
522464 99522464 1001 86380 86390 1
523042 99523042 1001 86380 86390 1
522759 99522759 1001 86380 86390 1
522811 99522811 1001 86380 86390 1
522819 99522819 1001 86380 86390 1
522871 99522871 1001 86380 86390 1
522847 99522847 1001 86380 86390 1
522557 99522557 1001 86380 86390 1
522649 99522649 1001 86380 86390 1
522498 99522498 1001 86380 86390 1
523236 99523236 1001 86380 86390 1
523136 99523136 1001 86380 86390 1
523845 99523845 1001 86380 86390 1
523760 99523760 1001 86380 86390 1
523521 99523521 1001 86380 86390 1
523334 99523334 1001 86380 86390 1
523503 99523503 1001 86380 86390 1
524085 99524085 1001 86380 86390 1
524111 99524111 1001 86380 86390 1
524113 99524113 1001 86380 86390 1
524095 99524095 1001 86380 86390 1
524134 99524134 1001 86380 86390 1
524135 99524135 1001 86380 86390 1
524754 99524754 1001 86380 86390 1
524538 99524538 1001 86380 86390 1
524214 99524214 1001 86380 86390 1
524291 99524291 1001 86380 86390 1
524833 99524833 1001 86380 86390 1
524945 99524945 1001 86380 86390 1
524974 99524974 1001 86380 86390 1
525450 99525450 1001 86380 86390 1
525504 99525504 1001 86380 86390 1
525589 99525589 1001 86380 86390 1
525544 99525544 1001 86380 86390 1
525197 99525197 1001 86380 86390 1
525263 99525263 1001 86380 86390 1
525359 99525359 1001 86380 86390 1
525207 99525207 1001 86380 86390 1
525019 99525019 1001 86380 86390 1
525162 99525162 1001 86380 86390 1
525715 99525715 1001 86380 86390 1
525718 99525718 1001 86380 86390 1
525774 99525774 1001 86380 86390 1
525606 99525606 1001 86380 86390 1
526129 99526129 1001 86380 86390 1
526070 99526070 1001 86380 86390 1
526216 99526216 1001 86380 86390 1
526074 99526074 1001 86380 86390 1
525829 99525829 1001 86380 86390 1
525834 99525834 1001 86380 86390 1
525965 99525965 1001 86380 86390 1
526563 99526563 1001 86380 86390 1
526469 99526469 1001 86380 86390 1
526496 99526496 1001 86380 86390 1
527125 99527125 1001 86380 86390 1
527101 99527101 1001 86380 86390 1
527103 99527103 1001 86380 86390 1
526901 99526901 1001 86380 86390 1
526863 99526863 1001 86380 86390 1
526942 99526942 1001 86380 86390 1
526763 99526763 1001 86380 86390 1
526649 99526649 1001 86380 86390 1
526676 99526676 1001 86380 86390 1
527389 99527389 1001 86380 86390 1
527403 99527403 1001 86380 86390 1
527911 99527911 1001 86380 86390 1
527722 99527722 1001 86380 86390 1
527662 99527662 1001 86380 86390 1
528098 99528098 1001 86380 86390 1
528850 99528850 1001 86380 86390 1
528828 99528828 1001 86380 86390 1
528842 99528842 1001 86380 86390 1
528716 99528716 1001 86380 86390 1
528647 99528647 1001 86380 86390 1
528676 99528676 1001 86380 86390 1
528308 99528308 1001 86380 86390 1
528434 99528434 1001 86380 86390 1
529021 99529021 1001 86380 86390 1
529025 99529025 1001 86380 86390 1
529600 99529600 1001 86380 86390 1
529604 99529604 1001 86380 86390 1
529704 99529704 1001 86380 86390 1
529540 99529540 1001 86380 86390 1
529595 99529595 1001 86380 86390 1
529672 99529672 1001 86380 86390 1
529688 99529688 1001 86380 86390 1
529418 99529418 1001 86380 86390 1
529345 99529345 1001 86380 86390 1
529477 99529477 1001 86380 86390 1
529400 99529400 1001 86380 86390 1
529517 99529517 1001 86380 86390 1
529362 99529362 1001 86380 86390 1
529113 99529113 1001 86380 86390 1
529194 99529194 1001 86380 86390 1
529763 99529763 1001 86380 86390 1
529867 99529867 1001 86380 86390 1
529829 99529829 1001 86380 86390 1
529768 99529768 1001 86380 86390 1
529834 99529834 1001 86380 86390 1
529925 99529925 1001 86380 86390 1
529823 99529823 1001 86380 86390 1
530427 99530427 1001 86380 86390 1
530430 99530430 1001 86380 86390 1
530472 99530472 1001 86380 86390 1
530500 99530500 1001 86380 86390 1
530219 99530219 1001 86380 86390 1
530237 99530237 1001 86380 86390 1
530102 99530102 1001 86380 86390 1
530052 99530052 1001 86380 86390 1
530135 99530135 1001 86380 86390 1
530618 99530618 1001 86380 86390 1
530633 99530633 1001 86380 86390 1
531197 99531197 1001 86380 86390 1
531058 99531058 1001 86380 86390 1
531175 99531175 1001 86380 86390 1
531087 99531087 1001 86380 86390 1
530979 99530979 1001 86380 86390 1
530851 99530851 1001 86380 86390 1
530878 99530878 1001 86380 86390 1
530894 99530894 1001 86380 86390 1
530872 99530872 1001 86380 86390 1
530821 99530821 1001 86380 86390 1
531538 99531538 1001 86380 86390 1
531452 99531452 1001 86380 86390 1
532127 99532127 1001 86380 86390 1
532167 99532167 1001 86380 86390 1
531912 99531912 1001 86380 86390 1
531917 99531917 1001 86380 86390 1
531933 99531933 1001 86380 86390 1
531612 99531612 1001 86380 86390 1
531651 99531651 1001 86380 86390 1
531667 99531667 1001 86380 86390 1
531619 99531619 1001 86380 86390 1
531646 99531646 1001 86380 86390 1
532258 99532258 1001 86380 86390 1
532220 99532220 1001 86380 86390 1
532339 99532339 1001 86380 86390 1
532210 99532210 1001 86380 86390 1
532839 99532839 1001 86380 86390 1
532842 99532842 1001 86380 86390 1
533005 99533005 1001 86380 86390 1
533010 99533010 1001 86380 86390 1
532875 99532875 1001 86380 86390 1
532710 99532710 1001 86380 86390 1
532725 99532725 1001 86380 86390 1
532729 99532729 1001 86380 86390 1
532795 99532795 1001 86380 86390 1
532809 99532809 1001 86380 86390 1
532822 99532822 1001 86380 86390 1
532709 99532709 1001 86380 86390 1
532452 99532452 1001 86380 86390 1
532532 99532532 1001 86380 86390 1
532508 99532508 1001 86380 86390 1
532575 99532575 1001 86380 86390 1
532472 99532472 1001 86380 86390 1
532433 99532433 1001 86380 86390 1
533075 99533075 1001 86380 86390 1
533067 99533067 1001 86380 86390 1
533799 99533799 1001 86380 86390 1
533803 99533803 1001 86380 86390 1
533480 99533480 1001 86380 86390 1
533457 99533457 1001 86380 86390 1
533341 99533341 1001 86380 86390 1
533432 99533432 1001 86380 86390 1
533252 99533252 1001 86380 86390 1
533370 99533370 1001 86380 86390 1
533245 99533245 1001 86380 86390 1
533324 99533324 1001 86380 86390 1
534019 99534019 1001 86380 86390 1
534624 99534624 1001 86380 86390 1
534433 99534433 1001 86380 86390 1
534317 99534317 1001 86380 86390 1
534291 99534291 1001 86380 86390 1
534306 99534306 1001 86380 86390 1
534413 99534413 1001 86380 86390 1
534182 99534182 1001 86380 86390 1
534065 99534065 1001 86380 86390 1
534254 99534254 1001 86380 86390 1
534782 99534782 1001 86380 86390 1
535457 99535457 1001 86380 86390 1
535203 99535203 1001 86380 86390 1
535212 99535212 1001 86380 86390 1
534930 99534930 1001 86380 86390 1
535063 99535063 1001 86380 86390 1
534979 99534979 1001 86380 86390 1
535600 99535600 1001 86380 86390 1
535636 99535636 1001 86380 86390 1
536314 99536314 1001 86380 86390 1
536040 99536040 1001 86380 86390 1
535977 99535977 1001 86380 86390 1
535978 99535978 1001 86380 86390 1
535967 99535967 1001 86380 86390 1
535996 99535996 1001 86380 86390 1
536127 99536127 1001 86380 86390 1
535820 99535820 1001 86380 86390 1
535838 99535838 1001 86380 86390 1
535788 99535788 1001 86380 86390 1
535896 99535896 1001 86380 86390 1
536414 99536414 1001 86380 86390 1
536496 99536496 1001 86380 86390 1
536407 99536407 1001 86380 86390 1
536498 99536498 1001 86380 86390 1
537124 99537124 1001 86380 86390 1
537063 99537063 1001 86380 86390 1
536895 99536895 1001 86380 86390 1
536774 99536774 1001 86380 86390 1
536917 99536917 1001 86380 86390 1
536943 99536943 1001 86380 86390 1
536585 99536585 1001 86380 86390 1
536640 99536640 1001 86380 86390 1
536577 99536577 1001 86380 86390 1
537878 99537878 1001 86380 86390 1
537854 99537854 1001 86380 86390 1
537894 99537894 1001 86380 86390 1
537734 99537734 1001 86380 86390 1
537752 99537752 1001 86380 86390 1
537689 99537689 1001 86380 86390 1
537587 99537587 1001 86380 86390 1
537415 99537415 1001 86380 86390 1
538010 99538010 1001 86380 86390 1
538767 99538767 1001 86380 86390 1
538642 99538642 1001 86380 86390 1
538746 99538746 1001 86380 86390 1
538805 99538805 1001 86380 86390 1
538684 99538684 1001 86380 86390 1
538437 99538437 1001 86380 86390 1
538220 99538220 1001 86380 86390 1
538274 99538274 1001 86380 86390 1
538266 99538266 1001 86380 86390 1
538386 99538386 1001 86380 86390 1
538994 99538994 1001 86380 86390 1
538817 99538817 1001 86380 86390 1
538989 99538989 1001 86380 86390 1
539639 99539639 1001 86380 86390 1
539529 99539529 1001 86380 86390 1
539616 99539616 1001 86380 86390 1
539550 99539550 1001 86380 86390 1
539229 99539229 1001 86380 86390 1
539377 99539377 1001 86380 86390 1
539101 99539101 1001 86380 86390 1
539846 99539846 1001 86380 86390 1
539834 99539834 1001 86380 86390 1
539680 99539680 1001 86380 86390 1
539839 99539839 1001 86380 86390 1
539842 99539842 1001 86380 86390 1
539843 99539843 1001 86380 86390 1
540430 99540430 1001 86380 86390 1
540381 99540381 1001 86380 86390 1
540395 99540395 1001 86380 86390 1
540305 99540305 1001 86380 86390 1
540268 99540268 1001 86380 86390 1
540281 99540281 1001 86380 86390 1
540372 99540372 1001 86380 86390 1
540455 99540455 1001 86380 86390 1
540271 99540271 1001 86380 86390 1
540415 99540415 1001 86380 86390 1
540147 99540147 1001 86380 86390 1
540175 99540175 1001 86380 86390 1
540078 99540078 1001 86380 86390 1
540092 99540092 1001 86380 86390 1
539977 99539977 1001 86380 86390 1
540042 99540042 1001 86380 86390 1
540048 99540048 1001 86380 86390 1
540607 99540607 1001 86380 86390 1
540672 99540672 1001 86380 86390 1
540532 99540532 1001 86380 86390 1
540546 99540546 1001 86380 86390 1
540484 99540484 1001 86380 86390 1
541125 99541125 1001 86380 86390 1
541233 99541233 1001 86380 86390 1
541173 99541173 1001 86380 86390 1
541225 99541225 1001 86380 86390 1
541188 99541188 1001 86380 86390 1
541077 99541077 1001 86380 86390 1
540884 99540884 1001 86380 86390 1
540957 99540957 1001 86380 86390 1
540766 99540766 1001 86380 86390 1
540798 99540798 1001 86380 86390 1
541335 99541335 1001 86380 86390 1
541323 99541323 1001 86380 86390 1
541362 99541362 1001 86380 86390 1
542056 99542056 1001 86380 86390 1
542012 99542012 1001 86380 86390 1
541949 99541949 1001 86380 86390 1
541896 99541896 1001 86380 86390 1
541715 99541715 1001 86380 86390 1
541502 99541502 1001 86380 86390 1
541623 99541623 1001 86380 86390 1
541652 99541652 1001 86380 86390 1
542288 99542288 1001 86380 86390 1
542185 99542185 1001 86380 86390 1
542237 99542237 1001 86380 86390 1
542804 99542804 1001 86380 86390 1
542845 99542845 1001 86380 86390 1
542916 99542916 1001 86380 86390 1
542821 99542821 1001 86380 86390 1
542752 99542752 1001 86380 86390 1
542649 99542649 1001 86380 86390 1
542740 99542740 1001 86380 86390 1
542553 99542553 1001 86380 86390 1
542441 99542441 1001 86380 86390 1
542495 99542495 1001 86380 86390 1
542405 99542405 1001 86380 86390 1
542447 99542447 1001 86380 86390 1
542486 99542486 1001 86380 86390 1
543098 99543098 1001 86380 86390 1
542983 99542983 1001 86380 86390 1
543038 99543038 1001 86380 86390 1
543115 99543115 1001 86380 86390 1
542990 99542990 1001 86380 86390 1
543055 99543055 1001 86380 86390 1
543068 99543068 1001 86380 86390 1
543733 99543733 1001 86380 86390 1
543664 99543664 1001 86380 86390 1
543600 99543600 1001 86380 86390 1
543397 99543397 1001 86380 86390 1
543429 99543429 1001 86380 86390 1
543549 99543549 1001 86380 86390 1
543459 99543459 1001 86380 86390 1
543434 99543434 1001 86380 86390 1
543164 99543164 1001 86380 86390 1
543257 99543257 1001 86380 86390 1
543285 99543285 1001 86380 86390 1
543807 99543807 1001 86380 86390 1
543820 99543820 1001 86380 86390 1
543937 99543937 1001 86380 86390 1
543955 99543955 1001 86380 86390 1
543975 99543975 1001 86380 86390 1
544561 99544561 1001 86380 86390 1
544565 99544565 1001 86380 86390 1
544408 99544408 1001 86380 86390 1
544533 99544533 1001 86380 86390 1
544251 99544251 1001 86380 86390 1
543997 99543997 1001 86380 86390 1
544168 99544168 1001 86380 86390 1
544143 99544143 1001 86380 86390 1
544053 99544053 1001 86380 86390 1
544673 99544673 1001 86380 86390 1
544741 99544741 1001 86380 86390 1
544615 99544615 1001 86380 86390 1
501244 517 1001 28941 29241 1
534692 788 1002 59891 64116 1
400003 99400003 1001 86380 86390 1
400009 99400009 1001 86380 86390 1
400033 99400033 1001 86380 86390 1
400259 99400259 1001 86380 86390 1
400350 99400350 1001 86380 86390 1
400420 99400420 1001 86380 86390 1
401023 99401023 1001 86380 86390 1
400974 99400974 1001 86380 86390 1
401436 99401436 1001 86380 86390 1
401551 99401551 1001 86380 86390 1
401637 99401637 1001 86380 86390 1
401585 99401585 1001 86380 86390 1
401908 99401908 1001 86380 86390 1
402285 99402285 1001 86380 86390 1
402436 99402436 1001 86380 86390 1
402561 99402561 1001 86380 86390 1
402682 99402682 1001 86380 86390 1
402690 99402690 1001 86380 86390 1
402708 99402708 1001 86380 86390 1
402880 99402880 1001 86380 86390 1
402990 99402990 1001 86380 86390 1
403192 99403192 1001 86380 86390 1
403330 99403330 1001 86380 86390 1
403344 99403344 1001 86380 86390 1
403352 99403352 1001 86380 86390 1
403593 99403593 1001 86380 86390 1
403590 99403590 1001 86380 86390 1
403660 99403660 1001 86380 86390 1
403849 99403849 1001 86380 86390 1
404028 99404028 1001 86380 86390 1
404322 99404322 1001 86380 86390 1
404367 99404367 1001 86380 86390 1
404453 99404453 1001 86380 86390 1
404527 99404527 1001 86380 86390 1
405064 99405064 1001 86380 86390 1
405072 99405072 1001 86380 86390 1
405236 99405236 1001 86380 86390 1
405295 99405295 1001 86380 86390 1
405441 99405441 1001 86380 86390 1
405828 99405828 1001 86380 86390 1
405958 99405958 1001 86380 86390 1
406001 99406001 1001 86380 86390 1
406061 99406061 1001 86380 86390 1
406157 99406157 1001 86380 86390 1
406242 99406242 1001 86380 86390 1
406228 99406228 1001 86380 86390 1
406214 99406214 1001 86380 86390 1
406285 99406285 1001 86380 86390 1
406402 99406402 1001 86380 86390 1
406423 99406423 1001 86380 86390 1
406546 99406546 1001 86380 86390 1
407221 99407221 1001 86380 86390 1
407433 99407433 1001 86380 86390 1
407530 99407530 1001 86380 86390 1
407950 99407950 1001 86380 86390 1
407895 99407895 1001 86380 86390 1
408049 99408049 1001 86380 86390 1
408010 99408010 1001 86380 86390 1
408348 99408348 1001 86380 86390 1
408351 99408351 1001 86380 86390 1
408357 99408357 1001 86380 86390 1
408316 99408316 1001 86380 86390 1
408603 99408603 1001 86380 86390 1
408804 99408804 1001 86380 86390 1
408769 99408769 1001 86380 86390 1
409004 99409004 1001 86380 86390 1
409129 99409129 1001 86380 86390 1
409239 99409239 1001 86380 86390 1
409210 99409210 1001 86380 86390 1
409377 99409377 1001 86380 86390 1
409398 99409398 1001 86380 86390 1
409494 99409494 1001 86380 86390 1
409592 99409592 1001 86380 86390 1
409549 99409549 1001 86380 86390 1
409709 99409709 1001 86380 86390 1
409812 99409812 1001 86380 86390 1
410017 99410017 1001 86380 86390 1
410222 99410222 1001 86380 86390 1
410482 99410482 1001 86380 86390 1
410459 99410459 1001 86380 86390 1
410979 99410979 1001 86380 86390 1
410993 99410993 1001 86380 86390 1
410944 99410944 1001 86380 86390 1
411255 99411255 1001 86380 86390 1
411551 99411551 1001 86380 86390 1
411649 99411649 1001 86380 86390 1
411991 99411991 1001 86380 86390 1
412000 99412000 1001 86380 86390 1
412109 99412109 1001 86380 86390 1
412206 99412206 1001 86380 86390 1
413610 99413610 1001 86380 86390 1
412909 99412909 1001 86380 86390 1
412509 99412509 1001 86380 86390 1
412555 99412555 1001 86380 86390 1
412856 99412856 1001 86380 86390 1
413871 99413871 1001 86380 86390 1
413793 99413793 1001 86380 86390 1
415100 99415100 1001 86380 86390 1
415265 99415265 1001 86380 86390 1
415132 99415132 1001 86380 86390 1
414515 99414515 1001 86380 86390 1
414883 99414883 1001 86380 86390 1
414577 99414577 1001 86380 86390 1
414673 99414673 1001 86380 86390 1
415675 99415675 1001 86380 86390 1
415337 99415337 1001 86380 86390 1
415452 99415452 1001 86380 86390 1
415524 99415524 1001 86380 86390 1
415334 99415334 1001 86380 86390 1
416600 99416600 1001 86380 86390 1
416232 99416232 1001 86380 86390 1
416348 99416348 1001 86380 86390 1
416531 99416531 1001 86380 86390 1
416206 99416206 1001 86380 86390 1
415905 99415905 1001 86380 86390 1
415753 99415753 1001 86380 86390 1
415726 99415726 1001 86380 86390 1
415879 99415879 1001 86380 86390 1
415900 99415900 1001 86380 86390 1
417079 99417079 1001 86380 86390 1
417155 99417155 1001 86380 86390 1
417156 99417156 1001 86380 86390 1
417277 99417277 1001 86380 86390 1
417307 99417307 1001 86380 86390 1
417042 99417042 1001 86380 86390 1
417470 99417470 1001 86380 86390 1
417499 99417499 1001 86380 86390 1
417475 99417475 1001 86380 86390 1
417403 99417403 1001 86380 86390 1
418673 99418673 1001 86380 86390 1
418730 99418730 1001 86380 86390 1
418676 99418676 1001 86380 86390 1
418709 99418709 1001 86380 86390 1
418722 99418722 1001 86380 86390 1
418372 99418372 1001 86380 86390 1
418246 99418246 1001 86380 86390 1
417850 99417850 1001 86380 86390 1
417835 99417835 1001 86380 86390 1
417669 99417669 1001 86380 86390 1
417781 99417781 1001 86380 86390 1
417933 99417933 1001 86380 86390 1
417844 99417844 1001 86380 86390 1
419071 99419071 1001 86380 86390 1
420302 99420302 1001 86380 86390 1
419880 99419880 1001 86380 86390 1
419615 99419615 1001 86380 86390 1
419420 99419420 1001 86380 86390 1
420709 99420709 1001 86380 86390 1
419211 99419211 1001 86380 86390 1
420780 99420780 1001 86380 86390 1
422065 99422065 1001 86380 86390 1
422025 99422025 1001 86380 86390 1
421505 99421505 1001 86380 86390 1
421529 99421529 1001 86380 86390 1
421561 99421561 1001 86380 86390 1
421178 99421178 1001 86380 86390 1
420901 99420901 1001 86380 86390 1
421195 99421195 1001 86380 86390 1
421227 99421227 1001 86380 86390 1
422336 99422336 1001 86380 86390 1
422409 99422409 1001 86380 86390 1
422464 99422464 1001 86380 86390 1
422209 99422209 1001 86380 86390 1
423693 99423693 1001 86380 86390 1
423347 99423347 1001 86380 86390 1
423350 99423350 1001 86380 86390 1
422950 99422950 1001 86380 86390 1
422969 99422969 1001 86380 86390 1
422978 99422978 1001 86380 86390 1
422571 99422571 1001 86380 86390 1
422554 99422554 1001 86380 86390 1
422838 99422838 1001 86380 86390 1
423987 99423987 1001 86380 86390 1
425080 99425080 1001 86380 86390 1
425298 99425298 1001 86380 86390 1
425109 99425109 1001 86380 86390 1
425315 99425315 1001 86380 86390 1
425347 99425347 1001 86380 86390 1
424641 99424641 1001 86380 86390 1
424943 99424943 1001 86380 86390 1
424945 99424945 1001 86380 86390 1
424846 99424846 1001 86380 86390 1
424338 99424338 1001 86380 86390 1
424182 99424182 1001 86380 86390 1
424474 99424474 1001 86380 86390 1
424254 99424254 1001 86380 86390 1
424448 99424448 1001 86380 86390 1
425561 99425561 1001 86380 86390 1
425608 99425608 1001 86380 86390 1
425448 99425448 1001 86380 86390 1
425389 99425389 1001 86380 86390 1
425700 99425700 1001 86380 86390 1
426715 99426715 1001 86380 86390 1
426934 99426934 1001 86380 86390 1
426476 99426476 1001 86380 86390 1
426634 99426634 1001 86380 86390 1
425842 99425842 1001 86380 86390 1
426148 99426148 1001 86380 86390 1
426182 99426182 1001 86380 86390 1
427355 99427355 1001 86380 86390 1
427190 99427190 1001 86380 86390 1
428569 99428569 1001 86380 86390 1
428424 99428424 1001 86380 86390 1
428428 99428428 1001 86380 86390 1
428361 99428361 1001 86380 86390 1
428629 99428629 1001 86380 86390 1
427940 99427940 1001 86380 86390 1
428207 99428207 1001 86380 86390 1
427995 99427995 1001 86380 86390 1
428275 99428275 1001 86380 86390 1
427605 99427605 1001 86380 86390 1
427739 99427739 1001 86380 86390 1
427863 99427863 1001 86380 86390 1
427666 99427666 1001 86380 86390 1
428937 99428937 1001 86380 86390 1
429128 99429128 1001 86380 86390 1
430228 99430228 1001 86380 86390 1
430229 99430229 1001 86380 86390 1
430236 99430236 1001 86380 86390 1
429904 99429904 1001 86380 86390 1
429736 99429736 1001 86380 86390 1
429574 99429574 1001 86380 86390 1
429358 99429358 1001 86380 86390 1
430529 99430529 1001 86380 86390 1
430552 99430552 1001 86380 86390 1
430616 99430616 1001 86380 86390 1
430474 99430474 1001 86380 86390 1
430603 99430603 1001 86380 86390 1
431769 99431769 1001 86380 86390 1
431783 99431783 1001 86380 86390 1
431844 99431844 1001 86380 86390 1
431928 99431928 1001 86380 86390 1
432047 99432047 1001 86380 86390 1
431576 99431576 1001 86380 86390 1
431240 99431240 1001 86380 86390 1
431032 99431032 1001 86380 86390 1
432374 99432374 1001 86380 86390 1
432124 99432124 1001 86380 86390 1
432271 99432271 1001 86380 86390 1
432251 99432251 1001 86380 86390 1
432327 99432327 1001 86380 86390 1
433719 99433719 1001 86380 86390 1
433377 99433377 1001 86380 86390 1
433684 99433684 1001 86380 86390 1
433622 99433622 1001 86380 86390 1
433545 99433545 1001 86380 86390 1
433462 99433462 1001 86380 86390 1
433299 99433299 1001 86380 86390 1
433007 99433007 1001 86380 86390 1
432894 99432894 1001 86380 86390 1
432804 99432804 1001 86380 86390 1
432822 99432822 1001 86380 86390 1
432549 99432549 1001 86380 86390 1
432524 99432524 1001 86380 86390 1
433996 99433996 1001 86380 86390 1
433922 99433922 1001 86380 86390 1
433849 99433849 1001 86380 86390 1
435318 99435318 1001 86380 86390 1
435057 99435057 1001 86380 86390 1
435100 99435100 1001 86380 86390 1
435052 99435052 1001 86380 86390 1
434978 99434978 1001 86380 86390 1
434613 99434613 1001 86380 86390 1
434891 99434891 1001 86380 86390 1
434468 99434468 1001 86380 86390 1
434364 99434364 1001 86380 86390 1
435510 99435510 1001 86380 86390 1
435830 99435830 1001 86380 86390 1
434593 99434593 1001 86380 86390 1
435576 99435576 1001 86380 86390 1
435002 99435002 1001 86380 86390 1
435473 99435473 1001 86380 86390 1
436953 99436953 1001 86380 86390 1
436859 99436859 1001 86380 86390 1
436475 99436475 1001 86380 86390 1
436425 99436425 1001 86380 86390 1
435988 99435988 1001 86380 86390 1
300032 99300032 1001 86380 86390 1
437270 99437270 1001 86380 86390 1
437356 99437356 1001 86380 86390 1
300674 99300674 1001 86380 86390 1
300411 99300411 1001 86380 86390 1
300437 99300437 1001 86380 86390 1
300450 99300450 1001 86380 86390 1
300386 99300386 1001 86380 86390 1
300322 99300322 1001 86380 86390 1
300302 99300302 1001 86380 86390 1
300265 99300265 1001 86380 86390 1
300285 99300285 1001 86380 86390 1
300298 99300298 1001 86380 86390 1
300765 99300765 1001 86380 86390 1
300779 99300779 1001 86380 86390 1
301530 99301530 1001 86380 86390 1
301445 99301445 1001 86380 86390 1
301544 99301544 1001 86380 86390 1
301233 99301233 1001 86380 86390 1
301198 99301198 1001 86380 86390 1
301161 99301161 1001 86380 86390 1
301188 99301188 1001 86380 86390 1
301281 99301281 1001 86380 86390 1
301111 99301111 1001 86380 86390 1
301564 99301564 1001 86380 86390 1
301684 99301684 1001 86380 86390 1
301621 99301621 1001 86380 86390 1
301611 99301611 1001 86380 86390 1
301678 99301678 1001 86380 86390 1
301704 99301704 1001 86380 86390 1
301717 99301717 1001 86380 86390 1
301601 99301601 1001 86380 86390 1
301731 99301731 1001 86380 86390 1
302321 99302321 1001 86380 86390 1
302220 99302220 1001 86380 86390 1
302010 99302010 1001 86380 86390 1
302120 99302120 1001 86380 86390 1
302172 99302172 1001 86380 86390 1
302095 99302095 1001 86380 86390 1
302160 99302160 1001 86380 86390 1
301889 99301889 1001 86380 86390 1
302433 99302433 1001 86380 86390 1
302449 99302449 1001 86380 86390 1
303098 99303098 1001 86380 86390 1
303194 99303194 1001 86380 86390 1
303049 99303049 1001 86380 86390 1
302843 99302843 1001 86380 86390 1
302652 99302652 1001 86380 86390 1
302603 99302603 1001 86380 86390 1
302707 99302707 1001 86380 86390 1
303275 99303275 1001 86380 86390 1
303330 99303330 1001 86380 86390 1
303920 99303920 1001 86380 86390 1
303832 99303832 1001 86380 86390 1
303899 99303899 1001 86380 86390 1
303790 99303790 1001 86380 86390 1
303728 99303728 1001 86380 86390 1
303456 99303456 1001 86380 86390 1
303553 99303553 1001 86380 86390 1
304110 99304110 1001 86380 86390 1
304098 99304098 1001 86380 86390 1
304669 99304669 1001 86380 86390 1
304683 99304683 1001 86380 86390 1
304816 99304816 1001 86380 86390 1
304591 99304591 1001 86380 86390 1
304619 99304619 1001 86380 86390 1
304452 99304452 1001 86380 86390 1
304521 99304521 1001 86380 86390 1
304640 99304640 1001 86380 86390 1
304319 99304319 1001 86380 86390 1
304425 99304425 1001 86380 86390 1
304986 99304986 1001 86380 86390 1
304861 99304861 1001 86380 86390 1
304952 99304952 1001 86380 86390 1
304927 99304927 1001 86380 86390 1
305616 99305616 1001 86380 86390 1
305500 99305500 1001 86380 86390 1
305672 99305672 1001 86380 86390 1
305581 99305581 1001 86380 86390 1
305376 99305376 1001 86380 86390 1
305455 99305455 1001 86380 86390 1
305221 99305221 1001 86380 86390 1
305131 99305131 1001 86380 86390 1
305184 99305184 1001 86380 86390 1
305069 99305069 1001 86380 86390 1
305109 99305109 1001 86380 86390 1
305070 99305070 1001 86380 86390 1
305189 99305189 1001 86380 86390 1
305269 99305269 1001 86380 86390 1
500090 99500090 1001 86380 86390 1
500067 99500067 1001 86380 86390 1
500073 99500073 1001 86380 86390 1
500035 99500035 1001 86380 86390 1
500711 99500711 1001 86380 86390 1
500612 99500612 1001 86380 86390 1
500663 99500663 1001 86380 86390 1
500769 99500769 1001 86380 86390 1
500718 99500718 1001 86380 86390 1
500744 99500744 1001 86380 86390 1
500415 99500415 1001 86380 86390 1
500408 99500408 1001 86380 86390 1
500258 99500258 1001 86380 86390 1
500226 99500226 1001 86380 86390 1
500359 99500359 1001 86380 86390 1
500921 99500921 1001 86380 86390 1
500911 99500911 1001 86380 86390 1
501499 99501499 1001 86380 86390 1
501487 99501487 1001 86380 86390 1
501465 99501465 1001 86380 86390 1
501549 99501549 1001 86380 86390 1
501273 99501273 1001 86380 86390 1
501338 99501338 1001 86380 86390 1
501390 99501390 1001 86380 86390 1
501380 99501380 1001 86380 86390 1
501034 99501034 1001 86380 86390 1
501073 99501073 1001 86380 86390 1
501154 99501154 1001 86380 86390 1
501643 99501643 1001 86380 86390 1
501789 99501789 1001 86380 86390 1
501790 99501790 1001 86380 86390 1
501648 99501648 1001 86380 86390 1
502275 99502275 1001 86380 86390 1
502410 99502410 1001 86380 86390 1
502459 99502459 1001 86380 86390 1
502254 99502254 1001 86380 86390 1
502048 99502048 1001 86380 86390 1
502557 99502557 1001 86380 86390 1
502506 99502506 1001 86380 86390 1
502532 99502532 1001 86380 86390 1
502571 99502571 1001 86380 86390 1
502585 99502585 1001 86380 86390 1
502651 99502651 1001 86380 86390 1
502576 99502576 1001 86380 86390 1
502617 99502617 1001 86380 86390 1
503143 99503143 1001 86380 86390 1
503183 99503183 1001 86380 86390 1
503097 99503097 1001 86380 86390 1
502910 99502910 1001 86380 86390 1
503079 99503079 1001 86380 86390 1
502953 99502953 1001 86380 86390 1
503071 99503071 1001 86380 86390 1
502698 99502698 1001 86380 86390 1
502758 99502758 1001 86380 86390 1
502823 99502823 1001 86380 86390 1
502864 99502864 1001 86380 86390 1
503406 99503406 1001 86380 86390 1
503398 99503398 1001 86380 86390 1
503451 99503451 1001 86380 86390 1
503477 99503477 1001 86380 86390 1
503988 99503988 1001 86380 86390 1
503904 99503904 1001 86380 86390 1
503869 99503869 1001 86380 86390 1
503896 99503896 1001 86380 86390 1
503588 99503588 1001 86380 86390 1
503631 99503631 1001 86380 86390 1
503606 99503606 1001 86380 86390 1
503520 99503520 1001 86380 86390 1
504167 99504167 1001 86380 86390 1
503914 99503914 1001 86380 86390 1
504251 99504251 1001 86380 86390 1
504763 99504763 1001 86380 86390 1
504896 99504896 1001 86380 86390 1
504873 99504873 1001 86380 86390 1
504747 99504747 1001 86380 86390 1
504661 99504661 1001 86380 86390 1
504546 99504546 1001 86380 86390 1
504600 99504600 1001 86380 86390 1
504692 99504692 1001 86380 86390 1
504590 99504590 1001 86380 86390 1
504551 99504551 1001 86380 86390 1
504721 99504721 1001 86380 86390 1
504632 99504632 1001 86380 86390 1
504401 99504401 1001 86380 86390 1
504493 99504493 1001 86380 86390 1
504521 99504521 1001 86380 86390 1
504425 99504425 1001 86380 86390 1
505140 99505140 1001 86380 86390 1
504989 99504989 1001 86380 86390 1
504951 99504951 1001 86380 86390 1
505619 99505619 1001 86380 86390 1
505568 99505568 1001 86380 86390 1
505699 99505699 1001 86380 86390 1
505545 99505545 1001 86380 86390 1
505458 99505458 1001 86380 86390 1
505850 99505850 1001 86380 86390 1
506493 99506493 1001 86380 86390 1
506405 99506405 1001 86380 86390 1
506566 99506566 1001 86380 86390 1
506460 99506460 1001 86380 86390 1
506505 99506505 1001 86380 86390 1
506352 99506352 1001 86380 86390 1
506316 99506316 1001 86380 86390 1
506190 99506190 1001 86380 86390 1
506229 99506229 1001 86380 86390 1
506362 99506362 1001 86380 86390 1
506156 99506156 1001 86380 86390 1
506017 99506017 1001 86380 86390 1
506684 99506684 1001 86380 86390 1
506795 99506795 1001 86380 86390 1
506709 99506709 1001 86380 86390 1
507391 99507391 1001 86380 86390 1
507232 99507232 1001 86380 86390 1
507394 99507394 1001 86380 86390 1
507265 99507265 1001 86380 86390 1
507305 99507305 1001 86380 86390 1
507116 99507116 1001 86380 86390 1
507122 99507122 1001 86380 86390 1
506952 99506952 1001 86380 86390 1
506917 99506917 1001 86380 86390 1
507447 99507447 1001 86380 86390 1
507602 99507602 1001 86380 86390 1
506802 99506802 1001 86380 86390 1
507462 99507462 1001 86380 86390 1
507517 99507517 1001 86380 86390 1
507431 99507431 1001 86380 86390 1
508248 99508248 1001 86380 86390 1
508201 99508201 1001 86380 86390 1
508085 99508085 1001 86380 86390 1
508138 99508138 1001 86380 86390 1
508130 99508130 1001 86380 86390 1
508244 99508244 1001 86380 86390 1
507915 99507915 1001 86380 86390 1
507930 99507930 1001 86380 86390 1
507918 99507918 1001 86380 86390 1
507898 99507898 1001 86380 86390 1
507822 99507822 1001 86380 86390 1
507771 99507771 1001 86380 86390 1
507682 99507682 1001 86380 86390 1
507646 99507646 1001 86380 86390 1
507832 99507832 1001 86380 86390 1
507756 99507756 1001 86380 86390 1
508259 99508259 1001 86380 86390 1
508273 99508273 1001 86380 86390 1
508429 99508429 1001 86380 86390 1
508287 99508287 1001 86380 86390 1
508256 99508256 1001 86380 86390 1
509013 99509013 1001 86380 86390 1
508890 99508890 1001 86380 86390 1
509010 99509010 1001 86380 86390 1
508835 99508835 1001 86380 86390 1
508694 99508694 1001 86380 86390 1
508583 99508583 1001 86380 86390 1
508615 99508615 1001 86380 86390 1
508487 99508487 1001 86380 86390 1
509246 99509246 1001 86380 86390 1
509762 99509762 1001 86380 86390 1
509699 99509699 1001 86380 86390 1
509605 99509605 1001 86380 86390 1
509582 99509582 1001 86380 86390 1
509665 99509665 1001 86380 86390 1
509349 99509349 1001 86380 86390 1
509367 99509367 1001 86380 86390 1
509953 99509953 1001 86380 86390 1
510711 99510711 1001 86380 86390 1
510445 99510445 1001 86380 86390 1
510446 99510446 1001 86380 86390 1
510344 99510344 1001 86380 86390 1
510277 99510277 1001 86380 86390 1
510308 99510308 1001 86380 86390 1
510167 99510167 1001 86380 86390 1
510285 99510285 1001 86380 86390 1
510861 99510861 1001 86380 86390 1
510850 99510850 1001 86380 86390 1
510812 99510812 1001 86380 86390 1
511432 99511432 1001 86380 86390 1
511538 99511538 1001 86380 86390 1
511296 99511296 1001 86380 86390 1
511219 99511219 1001 86380 86390 1
511134 99511134 1001 86380 86390 1
511641 99511641 1001 86380 86390 1
511671 99511671 1001 86380 86390 1
511587 99511587 1001 86380 86390 1
512315 99512315 1001 86380 86390 1
512261 99512261 1001 86380 86390 1
512288 99512288 1001 86380 86390 1
512044 99512044 1001 86380 86390 1
512070 99512070 1001 86380 86390 1
512023 99512023 1001 86380 86390 1
511990 99511990 1001 86380 86390 1
511781 99511781 1001 86380 86390 1
512443 99512443 1001 86380 86390 1
512422 99512422 1001 86380 86390 1
513054 99513054 1001 86380 86390 1
513000 99513000 1001 86380 86390 1
512991 99512991 1001 86380 86390 1
512851 99512851 1001 86380 86390 1
512903 99512903 1001 86380 86390 1
512756 99512756 1001 86380 86390 1
512734 99512734 1001 86380 86390 1
513383 99513383 1001 86380 86390 1
513308 99513308 1001 86380 86390 1
513271 99513271 1001 86380 86390 1
513314 99513314 1001 86380 86390 1
514030 99514030 1001 86380 86390 1
513763 99513763 1001 86380 86390 1
513585 99513585 1001 86380 86390 1
513611 99513611 1001 86380 86390 1
514673 99514673 1001 86380 86390 1
514687 99514687 1001 86380 86390 1
514766 99514766 1001 86380 86390 1
514519 99514519 1001 86380 86390 1
514494 99514494 1001 86380 86390 1
514419 99514419 1001 86380 86390 1
514355 99514355 1001 86380 86390 1
514237 99514237 1001 86380 86390 1
514961 99514961 1001 86380 86390 1
514962 99514962 1001 86380 86390 1
514938 99514938 1001 86380 86390 1
515507 99515507 1001 86380 86390 1
515638 99515638 1001 86380 86390 1
515671 99515671 1001 86380 86390 1
515593 99515593 1001 86380 86390 1
515401 99515401 1001 86380 86390 1
515418 99515418 1001 86380 86390 1
515203 99515203 1001 86380 86390 1
515811 99515811 1001 86380 86390 1
515812 99515812 1001 86380 86390 1
515787 99515787 1001 86380 86390 1
515716 99515716 1001 86380 86390 1
516355 99516355 1001 86380 86390 1
516506 99516506 1001 86380 86390 1
516462 99516462 1001 86380 86390 1
516338 99516338 1001 86380 86390 1
516201 99516201 1001 86380 86390 1
516163 99516163 1001 86380 86390 1
516202 99516202 1001 86380 86390 1
516165 99516165 1001 86380 86390 1
516193 99516193 1001 86380 86390 1
516262 99516262 1001 86380 86390 1
516006 99516006 1001 86380 86390 1
515903 99515903 1001 86380 86390 1
515917 99515917 1001 86380 86390 1
516077 99516077 1001 86380 86390 1
515909 99515909 1001 86380 86390 1
515935 99515935 1001 86380 86390 1
516662 99516662 1001 86380 86390 1
516529 99516529 1001 86380 86390 1
516530 99516530 1001 86380 86390 1
516544 99516544 1001 86380 86390 1
517304 99517304 1001 86380 86390 1
517213 99517213 1001 86380 86390 1
517293 99517293 1001 86380 86390 1
517257 99517257 1001 86380 86390 1
516979 99516979 1001 86380 86390 1
517007 99517007 1001 86380 86390 1
517086 99517086 1001 86380 86390 1
517488 99517488 1001 86380 86390 1
517372 99517372 1001 86380 86390 1
517424 99517424 1001 86380 86390 1
517349 99517349 1001 86380 86390 1
517533 99517533 1001 86380 86390 1
518095 99518095 1001 86380 86390 1
517918 99517918 1001 86380 86390 1
517816 99517816 1001 86380 86390 1
517673 99517673 1001 86380 86390 1
517556 99517556 1001 86380 86390 1
517612 99517612 1001 86380 86390 1
517592 99517592 1001 86380 86390 1
518188 99518188 1001 86380 86390 1
518306 99518306 1001 86380 86390 1
518242 99518242 1001 86380 86390 1
518324 99518324 1001 86380 86390 1
518851 99518851 1001 86380 86390 1
518629 99518629 1001 86380 86390 1
518582 99518582 1001 86380 86390 1
518623 99518623 1001 86380 86390 1
518483 99518483 1001 86380 86390 1
518526 99518526 1001 86380 86390 1
518462 99518462 1001 86380 86390 1
519015 99519015 1001 86380 86390 1
518989 99518989 1001 86380 86390 1
519080 99519080 1001 86380 86390 1
519173 99519173 1001 86380 86390 1
519135 99519135 1001 86380 86390 1
519021 99519021 1001 86380 86390 1
519765 99519765 1001 86380 86390 1
519740 99519740 1001 86380 86390 1
519615 99519615 1001 86380 86390 1
519506 99519506 1001 86380 86390 1
519431 99519431 1001 86380 86390 1
519419 99519419 1001 86380 86390 1
519473 99519473 1001 86380 86390 1
519566 99519566 1001 86380 86390 1
519401 99519401 1001 86380 86390 1
519199 99519199 1001 86380 86390 1
519396 99519396 1001 86380 86390 1
519359 99519359 1001 86380 86390 1
519940 99519940 1001 86380 86390 1
519968 99519968 1001 86380 86390 1
519853 99519853 1001 86380 86390 1
520540 99520540 1001 86380 86390 1
520618 99520618 1001 86380 86390 1
520548 99520548 1001 86380 86390 1
520357 99520357 1001 86380 86390 1
520413 99520413 1001 86380 86390 1
520408 99520408 1001 86380 86390 1
520167 99520167 1001 86380 86390 1
520780 99520780 1001 86380 86390 1
520719 99520719 1001 86380 86390 1
520798 99520798 1001 86380 86390 1
520760 99520760 1001 86380 86390 1
520683 99520683 1001 86380 86390 1
521432 99521432 1001 86380 86390 1
521289 99521289 1001 86380 86390 1
521381 99521381 1001 86380 86390 1
521385 99521385 1001 86380 86390 1
521386 99521386 1001 86380 86390 1
521426 99521426 1001 86380 86390 1
521185 99521185 1001 86380 86390 1
521150 99521150 1001 86380 86390 1
521164 99521164 1001 86380 86390 1
521190 99521190 1001 86380 86390 1
520988 99520988 1001 86380 86390 1
520992 99520992 1001 86380 86390 1
522189 99522189 1001 86380 86390 1
521984 99521984 1001 86380 86390 1
522002 99522002 1001 86380 86390 1
521967 99521967 1001 86380 86390 1
521798 99521798 1001 86380 86390 1
522332 99522332 1001 86380 86390 1
522495 99522495 1001 86380 86390 1
522955 99522955 1001 86380 86390 1
522984 99522984 1001 86380 86390 1
523039 99523039 1001 86380 86390 1
522887 99522887 1001 86380 86390 1
522910 99522910 1001 86380 86390 1
523197 99523197 1001 86380 86390 1
523135 99523135 1001 86380 86390 1
523943 99523943 1001 86380 86390 1
523912 99523912 1001 86380 86390 1
523840 99523840 1001 86380 86390 1
523651 99523651 1001 86380 86390 1
523642 99523642 1001 86380 86390 1
523733 99523733 1001 86380 86390 1
523406 99523406 1001 86380 86390 1
523359 99523359 1001 86380 86390 1
524058 99524058 1001 86380 86390 1
524033 99524033 1001 86380 86390 1
523952 99523952 1001 86380 86390 1
524617 99524617 1001 86380 86390 1
524748 99524748 1001 86380 86390 1
524726 99524726 1001 86380 86390 1
524765 99524765 1001 86380 86390 1
524532 99524532 1001 86380 86390 1
524390 99524390 1001 86380 86390 1
524432 99524432 1001 86380 86390 1
524280 99524280 1001 86380 86390 1
524165 99524165 1001 86380 86390 1
524352 99524352 1001 86380 86390 1
524226 99524226 1001 86380 86390 1
524355 99524355 1001 86380 86390 1
524174 99524174 1001 86380 86390 1
525577 99525577 1001 86380 86390 1
525506 99525506 1001 86380 86390 1
525289 99525289 1001 86380 86390 1
525312 99525312 1001 86380 86390 1
525055 99525055 1001 86380 86390 1
525023 99525023 1001 86380 86390 1
525075 99525075 1001 86380 86390 1
525090 99525090 1001 86380 86390 1
526237 99526237 1001 86380 86390 1
526371 99526371 1001 86380 86390 1
526059 99526059 1001 86380 86390 1
525910 99525910 1001 86380 86390 1
525964 99525964 1001 86380 86390 1
525926 99525926 1001 86380 86390 1
525822 99525822 1001 86380 86390 1
525824 99525824 1001 86380 86390 1
525969 99525969 1001 86380 86390 1
526595 99526595 1001 86380 86390 1
527217 99527217 1001 86380 86390 1
527210 99527210 1001 86380 86390 1
526995 99526995 1001 86380 86390 1
527022 99527022 1001 86380 86390 1
527023 99527023 1001 86380 86390 1
526961 99526961 1001 86380 86390 1
526822 99526822 1001 86380 86390 1
526710 99526710 1001 86380 86390 1
526673 99526673 1001 86380 86390 1
527338 99527338 1001 86380 86390 1
527378 99527378 1001 86380 86390 1
527262 99527262 1001 86380 86390 1
527900 99527900 1001 86380 86390 1
527888 99527888 1001 86380 86390 1
527954 99527954 1001 86380 86390 1
528020 99528020 1001 86380 86390 1
528008 99528008 1001 86380 86390 1
527708 99527708 1001 86380 86390 1
527777 99527777 1001 86380 86390 1
527597 99527597 1001 86380 86390 1
527640 99527640 1001 86380 86390 1
527488 99527488 1001 86380 86390 1
527634 99527634 1001 86380 86390 1
527596 99527596 1001 86380 86390 1
528217 99528217 1001 86380 86390 1
528129 99528129 1001 86380 86390 1
528200 99528200 1001 86380 86390 1
528705 99528705 1001 86380 86390 1
528757 99528757 1001 86380 86390 1
528670 99528670 1001 86380 86390 1
528638 99528638 1001 86380 86390 1
528628 99528628 1001 86380 86390 1
528512 99528512 1001 86380 86390 1
528321 99528321 1001 86380 86390 1
528348 99528348 1001 86380 86390 1
528288 99528288 1001 86380 86390 1
528461 99528461 1001 86380 86390 1
528979 99528979 1001 86380 86390 1
529039 99529039 1001 86380 86390 1
529726 99529726 1001 86380 86390 1
529695 99529695 1001 86380 86390 1
529519 99529519 1001 86380 86390 1
529264 99529264 1001 86380 86390 1
529218 99529218 1001 86380 86390 1
529231 99529231 1001 86380 86390 1
529270 99529270 1001 86380 86390 1
529274 99529274 1001 86380 86390 1
529922 99529922 1001 86380 86390 1
529897 99529897 1001 86380 86390 1
530491 99530491 1001 86380 86390 1
530350 99530350 1001 86380 86390 1
530389 99530389 1001 86380 86390 1
530354 99530354 1001 86380 86390 1
530357 99530357 1001 86380 86390 1
530195 99530195 1001 86380 86390 1
530329 99530329 1001 86380 86390 1
530202 99530202 1001 86380 86390 1
530036 99530036 1001 86380 86390 1
530075 99530075 1001 86380 86390 1
529937 99529937 1001 86380 86390 1
529938 99529938 1001 86380 86390 1
530139 99530139 1001 86380 86390 1
530667 99530667 1001 86380 86390 1
530579 99530579 1001 86380 86390 1
530649 99530649 1001 86380 86390 1
530612 99530612 1001 86380 86390 1
530625 99530625 1001 86380 86390 1
530651 99530651 1001 86380 86390 1
531356 99531356 1001 86380 86390 1
531057 99531057 1001 86380 86390 1
531109 99531109 1001 86380 86390 1
531113 99531113 1001 86380 86390 1
531065 99531065 1001 86380 86390 1
530988 99530988 1001 86380 86390 1
530811 99530811 1001 86380 86390 1
530866 99530866 1001 86380 86390 1
530906 99530906 1001 86380 86390 1
530946 99530946 1001 86380 86390 1
530909 99530909 1001 86380 86390 1
531408 99531408 1001 86380 86390 1
531489 99531489 1001 86380 86390 1
531453 99531453 1001 86380 86390 1
532076 99532076 1001 86380 86390 1
532102 99532102 1001 86380 86390 1
531975 99531975 1001 86380 86390 1
531989 99531989 1001 86380 86390 1
531794 99531794 1001 86380 86390 1
531809 99531809 1001 86380 86390 1
531815 99531815 1001 86380 86390 1
532373 99532373 1001 86380 86390 1
532234 99532234 1001 86380 86390 1
532408 99532408 1001 86380 86390 1
532956 99532956 1001 86380 86390 1
532829 99532829 1001 86380 86390 1
532893 99532893 1001 86380 86390 1
532985 99532985 1001 86380 86390 1
532833 99532833 1001 86380 86390 1
532964 99532964 1001 86380 86390 1
532977 99532977 1001 86380 86390 1
532712 99532712 1001 86380 86390 1
532713 99532713 1001 86380 86390 1
532769 99532769 1001 86380 86390 1
532626 99532626 1001 86380 86390 1
532467 99532467 1001 86380 86390 1
532469 99532469 1001 86380 86390 1
533232 99533232 1001 86380 86390 1
533093 99533093 1001 86380 86390 1
533731 99533731 1001 86380 86390 1
533744 99533744 1001 86380 86390 1
533762 99533762 1001 86380 86390 1
533814 99533814 1001 86380 86390 1
533750 99533750 1001 86380 86390 1
533764 99533764 1001 86380 86390 1
533714 99533714 1001 86380 86390 1
533302 99533302 1001 86380 86390 1
533315 99533315 1001 86380 86390 1
533361 99533361 1001 86380 86390 1
533257 99533257 1001 86380 86390 1
533287 99533287 1001 86380 86390 1
533959 99533959 1001 86380 86390 1
533896 99533896 1001 86380 86390 1
533975 99533975 1001 86380 86390 1
534030 99534030 1001 86380 86390 1
534043 99534043 1001 86380 86390 1
534284 99534284 1001 86380 86390 1
534430 99534430 1001 86380 86390 1
534301 99534301 1001 86380 86390 1
534305 99534305 1001 86380 86390 1
534331 99534331 1001 86380 86390 1
534412 99534412 1001 86380 86390 1
534187 99534187 1001 86380 86390 1
534112 99534112 1001 86380 86390 1
534851 99534851 1001 86380 86390 1
534729 99534729 1001 86380 86390 1
534704 99534704 1001 86380 86390 1
535491 99535491 1001 86380 86390 1
535497 99535497 1001 86380 86390 1
534892 99534892 1001 86380 86390 1
535637 99535637 1001 86380 86390 1
536195 99536195 1001 86380 86390 1
536177 99536177 1001 86380 86390 1
535938 99535938 1001 86380 86390 1
535955 99535955 1001 86380 86390 1
536011 99536011 1001 86380 86390 1
536102 99536102 1001 86380 86390 1
535884 99535884 1001 86380 86390 1
535742 99535742 1001 86380 86390 1
535719 99535719 1001 86380 86390 1
535891 99535891 1001 86380 86390 1
535737 99535737 1001 86380 86390 1
535906 99535906 1001 86380 86390 1
536503 99536503 1001 86380 86390 1
536376 99536376 1001 86380 86390 1
536443 99536443 1001 86380 86390 1
536380 99536380 1001 86380 86390 1
536475 99536475 1001 86380 86390 1
537097 99537097 1001 86380 86390 1
536817 99536817 1001 86380 86390 1
536934 99536934 1001 86380 86390 1
536911 99536911 1001 86380 86390 1
536759 99536759 1001 86380 86390 1
536671 99536671 1001 86380 86390 1
536554 99536554 1001 86380 86390 1
536581 99536581 1001 86380 86390 1
536647 99536647 1001 86380 86390 1
536717 99536717 1001 86380 86390 1
536550 99536550 1001 86380 86390 1
536708 99536708 1001 86380 86390 1
537280 99537280 1001 86380 86390 1
537823 99537823 1001 86380 86390 1
537798 99537798 1001 86380 86390 1
537812 99537812 1001 86380 86390 1
537904 99537904 1001 86380 86390 1
537977 99537977 1001 86380 86390 1
537872 99537872 1001 86380 86390 1
537758 99537758 1001 86380 86390 1
537681 99537681 1001 86380 86390 1
537630 99537630 1001 86380 86390 1
537618 99537618 1001 86380 86390 1
537619 99537619 1001 86380 86390 1
537763 99537763 1001 86380 86390 1
537753 99537753 1001 86380 86390 1
537585 99537585 1001 86380 86390 1
537717 99537717 1001 86380 86390 1
537601 99537601 1001 86380 86390 1
537473 99537473 1001 86380 86390 1
537373 99537373 1001 86380 86390 1
537401 99537401 1001 86380 86390 1
537429 99537429 1001 86380 86390 1
537392 99537392 1001 86380 86390 1
537457 99537457 1001 86380 86390 1
538133 99538133 1001 86380 86390 1
538814 99538814 1001 86380 86390 1
538626 99538626 1001 86380 86390 1
538433 99538433 1001 86380 86390 1
538526 99538526 1001 86380 86390 1
538527 99538527 1001 86380 86390 1
538554 99538554 1001 86380 86390 1
538365 99538365 1001 86380 86390 1
538296 99538296 1001 86380 86390 1
538922 99538922 1001 86380 86390 1
538938 99538938 1001 86380 86390 1
538862 99538862 1001 86380 86390 1
539444 99539444 1001 86380 86390 1
539484 99539484 1001 86380 86390 1
539632 99539632 1001 86380 86390 1
539386 99539386 1001 86380 86390 1
539339 99539339 1001 86380 86390 1
539250 99539250 1001 86380 86390 1
539290 99539290 1001 86380 86390 1
539118 99539118 1001 86380 86390 1
539660 99539660 1001 86380 86390 1
540368 99540368 1001 86380 86390 1
540270 99540270 1001 86380 86390 1
540295 99540295 1001 86380 86390 1
540310 99540310 1001 86380 86390 1
540107 99540107 1001 86380 86390 1
540105 99540105 1001 86380 86390 1
539975 99539975 1001 86380 86390 1
539939 99539939 1001 86380 86390 1
539927 99539927 1001 86380 86390 1
539879 99539879 1001 86380 86390 1
540531 99540531 1001 86380 86390 1
540623 99540623 1001 86380 86390 1
541293 99541293 1001 86380 86390 1
541180 99541180 1001 86380 86390 1
541130 99541130 1001 86380 86390 1
541147 99541147 1001 86380 86390 1
540828 99540828 1001 86380 86390 1
540740 99540740 1001 86380 86390 1
540690 99540690 1001 86380 86390 1
540863 99540863 1001 86380 86390 1
541308 99541308 1001 86380 86390 1
541392 99541392 1001 86380 86390 1
542090 99542090 1001 86380 86390 1
541923 99541923 1001 86380 86390 1
542013 99542013 1001 86380 86390 1
541837 99541837 1001 86380 86390 1
541853 99541853 1001 86380 86390 1
541740 99541740 1001 86380 86390 1
541857 99541857 1001 86380 86390 1
541861 99541861 1001 86380 86390 1
541527 99541527 1001 86380 86390 1
541635 99541635 1001 86380 86390 1
541505 99541505 1001 86380 86390 1
541559 99541559 1001 86380 86390 1
541637 99541637 1001 86380 86390 1
542134 99542134 1001 86380 86390 1
542245 99542245 1001 86380 86390 1
542258 99542258 1001 86380 86390 1
542873 99542873 1001 86380 86390 1
542775 99542775 1001 86380 86390 1
542867 99542867 1001 86380 86390 1
542662 99542662 1001 86380 86390 1
542586 99542586 1001 86380 86390 1
542630 99542630 1001 86380 86390 1
542674 99542674 1001 86380 86390 1
542367 99542367 1001 86380 86390 1
542336 99542336 1001 86380 86390 1
543047 99543047 1001 86380 86390 1
543099 99543099 1001 86380 86390 1
543100 99543100 1001 86380 86390 1
543104 99543104 1001 86380 86390 1
543067 99543067 1001 86380 86390 1
542951 99542951 1001 86380 86390 1
543108 99543108 1001 86380 86390 1
543722 99543722 1001 86380 86390 1
543649 99543649 1001 86380 86390 1
543589 99543589 1001 86380 86390 1
543538 99543538 1001 86380 86390 1
543241 99543241 1001 86380 86390 1
543247 99543247 1001 86380 86390 1
543312 99543312 1001 86380 86390 1
543251 99543251 1001 86380 86390 1
543877 99543877 1001 86380 86390 1
543969 99543969 1001 86380 86390 1
543933 99543933 1001 86380 86390 1
544464 99544464 1001 86380 86390 1
544442 99544442 1001 86380 86390 1
544268 99544268 1001 86380 86390 1
544231 99544231 1001 86380 86390 1
544259 99544259 1001 86380 86390 1
544174 99544174 1001 86380 86390 1
544149 99544149 1001 86380 86390 1
430494 209 1001 76620 77877 1
433173 220 1001 46800 47697 1
517865 749 1002 27548 31215 1
400104 99400104 1001 86380 86390 1
400290 99400290 1001 86380 86390 1
400370 99400370 1001 86380 86390 1
400565 99400565 1001 86380 86390 1
400538 99400538 1001 86380 86390 1
401352 99401352 1001 86380 86390 1
401374 99401374 1001 86380 86390 1
401730 99401730 1001 86380 86390 1
402114 99402114 1001 86380 86390 1
402123 99402123 1001 86380 86390 1
402268 99402268 1001 86380 86390 1
402280 99402280 1001 86380 86390 1
402446 99402446 1001 86380 86390 1
402590 99402590 1001 86380 86390 1
402733 99402733 1001 86380 86390 1
402805 99402805 1001 86380 86390 1
402918 99402918 1001 86380 86390 1
403007 99403007 1001 86380 86390 1
403240 99403240 1001 86380 86390 1
403437 99403437 1001 86380 86390 1
403535 99403535 1001 86380 86390 1
403617 99403617 1001 86380 86390 1
403610 99403610 1001 86380 86390 1
403680 99403680 1001 86380 86390 1
403794 99403794 1001 86380 86390 1
403886 99403886 1001 86380 86390 1
403836 99403836 1001 86380 86390 1
404061 99404061 1001 86380 86390 1
404213 99404213 1001 86380 86390 1
404292 99404292 1001 86380 86390 1
404413 99404413 1001 86380 86390 1
404383 99404383 1001 86380 86390 1
404560 99404560 1001 86380 86390 1
404663 99404663 1001 86380 86390 1
404647 99404647 1001 86380 86390 1
404738 99404738 1001 86380 86390 1
404895 99404895 1001 86380 86390 1
405050 99405050 1001 86380 86390 1
405378 99405378 1001 86380 86390 1
405494 99405494 1001 86380 86390 1
405534 99405534 1001 86380 86390 1
405416 99405416 1001 86380 86390 1
405641 99405641 1001 86380 86390 1
405643 99405643 1001 86380 86390 1
405636 99405636 1001 86380 86390 1
405740 99405740 1001 86380 86390 1
405843 99405843 1001 86380 86390 1
405895 99405895 1001 86380 86390 1
405764 99405764 1001 86380 86390 1
406071 99406071 1001 86380 86390 1
406140 99406140 1001 86380 86390 1
406220 99406220 1001 86380 86390 1
406330 99406330 1001 86380 86390 1
406179 99406179 1001 86380 86390 1
406411 99406411 1001 86380 86390 1
406506 99406506 1001 86380 86390 1
406726 99406726 1001 86380 86390 1
406857 99406857 1001 86380 86390 1
407069 99407069 1001 86380 86390 1
407036 99407036 1001 86380 86390 1
407414 99407414 1001 86380 86390 1
407366 99407366 1001 86380 86390 1
407375 99407375 1001 86380 86390 1
407358 99407358 1001 86380 86390 1
407692 99407692 1001 86380 86390 1
408156 99408156 1001 86380 86390 1
408135 99408135 1001 86380 86390 1
408294 99408294 1001 86380 86390 1
408387 99408387 1001 86380 86390 1
408380 99408380 1001 86380 86390 1
408520 99408520 1001 86380 86390 1
408666 99408666 1001 86380 86390 1
409023 99409023 1001 86380 86390 1
409296 99409296 1001 86380 86390 1
409319 99409319 1001 86380 86390 1
409300 99409300 1001 86380 86390 1
409448 99409448 1001 86380 86390 1
409434 99409434 1001 86380 86390 1
409546 99409546 1001 86380 86390 1
409647 99409647 1001 86380 86390 1
409890 99409890 1001 86380 86390 1
410096 99410096 1001 86380 86390 1
410072 99410072 1001 86380 86390 1
410073 99410073 1001 86380 86390 1
410108 99410108 1001 86380 86390 1
410155 99410155 1001 86380 86390 1
410138 99410138 1001 86380 86390 1
410300 99410300 1001 86380 86390 1
410557 99410557 1001 86380 86390 1
410770 99410770 1001 86380 86390 1
411027 99411027 1001 86380 86390 1
411082 99411082 1001 86380 86390 1
411173 99411173 1001 86380 86390 1
411216 99411216 1001 86380 86390 1
411383 99411383 1001 86380 86390 1
411354 99411354 1001 86380 86390 1
411448 99411448 1001 86380 86390 1
411474 99411474 1001 86380 86390 1
411670 99411670 1001 86380 86390 1
411854 99411854 1001 86380 86390 1
411934 99411934 1001 86380 86390 1
412076 99412076 1001 86380 86390 1
412107 99412107 1001 86380 86390 1
412248 99412248 1001 86380 86390 1
412231 99412231 1001 86380 86390 1
412425 99412425 1001 86380 86390 1
412328 99412328 1001 86380 86390 1
412337 99412337 1001 86380 86390 1
412387 99412387 1001 86380 86390 1
413374 99413374 1001 86380 86390 1
413339 99413339 1001 86380 86390 1
413601 99413601 1001 86380 86390 1
413322 99413322 1001 86380 86390 1
413360 99413360 1001 86380 86390 1
413758 99413758 1001 86380 86390 1
414107 99414107 1001 86380 86390 1
415084 99415084 1001 86380 86390 1
415153 99415153 1001 86380 86390 1
414739 99414739 1001 86380 86390 1
414625 99414625 1001 86380 86390 1
414480 99414480 1001 86380 86390 1
414172 99414172 1001 86380 86390 1
414396 99414396 1001 86380 86390 1
415699 99415699 1001 86380 86390 1
415574 99415574 1001 86380 86390 1
415710 99415710 1001 86380 86390 1
415614 99415614 1001 86380 86390 1
415359 99415359 1001 86380 86390 1
416932 99416932 1001 86380 86390 1
416628 99416628 1001 86380 86390 1
416397 99416397 1001 86380 86390 1
416521 99416521 1001 86380 86390 1
416289 99416289 1001 86380 86390 1
415938 99415938 1001 86380 86390 1
415978 99415978 1001 86380 86390 1
417263 99417263 1001 86380 86390 1
417060 99417060 1001 86380 86390 1
417132 99417132 1001 86380 86390 1
417474 99417474 1001 86380 86390 1
418439 99418439 1001 86380 86390 1
418766 99418766 1001 86380 86390 1
418443 99418443 1001 86380 86390 1
418559 99418559 1001 86380 86390 1
418638 99418638 1001 86380 86390 1
418219 99418219 1001 86380 86390 1
418252 99418252 1001 86380 86390 1
418123 99418123 1001 86380 86390 1
417634 99417634 1001 86380 86390 1
417967 99417967 1001 86380 86390 1
419133 99419133 1001 86380 86390 1
419185 99419185 1001 86380 86390 1
419670 99419670 1001 86380 86390 1
419826 99419826 1001 86380 86390 1
419715 99419715 1001 86380 86390 1
419743 99419743 1001 86380 86390 1
419491 99419491 1001 86380 86390 1
419594 99419594 1001 86380 86390 1
419324 99419324 1001 86380 86390 1
419488 99419488 1001 86380 86390 1
420464 99420464 1001 86380 86390 1
420789 99420789 1001 86380 86390 1
419631 99419631 1001 86380 86390 1
420665 99420665 1001 86380 86390 1
420704 99420704 1001 86380 86390 1
421941 99421941 1001 86380 86390 1
421694 99421694 1001 86380 86390 1
421886 99421886 1001 86380 86390 1
421465 99421465 1001 86380 86390 1
421382 99421382 1001 86380 86390 1
421197 99421197 1001 86380 86390 1
420884 99420884 1001 86380 86390 1
421255 99421255 1001 86380 86390 1
422291 99422291 1001 86380 86390 1
422517 99422517 1001 86380 86390 1
422468 99422468 1001 86380 86390 1
423750 99423750 1001 86380 86390 1
423630 99423630 1001 86380 86390 1
423456 99423456 1001 86380 86390 1
422640 99422640 1001 86380 86390 1
422818 99422818 1001 86380 86390 1
422903 99422903 1001 86380 86390 1
423847 99423847 1001 86380 86390 1
423927 99423927 1001 86380 86390 1
423974 99423974 1001 86380 86390 1
425331 99425331 1001 86380 86390 1
424598 99424598 1001 86380 86390 1
424411 99424411 1001 86380 86390 1
424318 99424318 1001 86380 86390 1
424253 99424253 1001 86380 86390 1
424429 99424429 1001 86380 86390 1
424588 99424588 1001 86380 86390 1
425436 99425436 1001 86380 86390 1
426911 99426911 1001 86380 86390 1
427034 99427034 1001 86380 86390 1
426698 99426698 1001 86380 86390 1
426817 99426817 1001 86380 86390 1
426740 99426740 1001 86380 86390 1
426891 99426891 1001 86380 86390 1
426690 99426690 1001 86380 86390 1
426554 99426554 1001 86380 86390 1
426529 99426529 1001 86380 86390 1
426608 99426608 1001 86380 86390 1
426415 99426415 1001 86380 86390 1
426465 99426465 1001 86380 86390 1
426318 99426318 1001 86380 86390 1
425970 99425970 1001 86380 86390 1
425902 99425902 1001 86380 86390 1
426005 99426005 1001 86380 86390 1
427529 99427529 1001 86380 86390 1
428497 99428497 1001 86380 86390 1
428521 99428521 1001 86380 86390 1
428592 99428592 1001 86380 86390 1
428228 99428228 1001 86380 86390 1
428189 99428189 1001 86380 86390 1
427985 99427985 1001 86380 86390 1
428054 99428054 1001 86380 86390 1
427864 99427864 1001 86380 86390 1
427868 99427868 1001 86380 86390 1
427769 99427769 1001 86380 86390 1
427550 99427550 1001 86380 86390 1
427624 99427624 1001 86380 86390 1
428905 99428905 1001 86380 86390 1
428768 99428768 1001 86380 86390 1
429134 99429134 1001 86380 86390 1
428887 99428887 1001 86380 86390 1
428974 99428974 1001 86380 86390 1
429010 99429010 1001 86380 86390 1
429145 99429145 1001 86380 86390 1
430129 99430129 1001 86380 86390 1
430348 99430348 1001 86380 86390 1
430189 99430189 1001 86380 86390 1
429670 99429670 1001 86380 86390 1
429792 99429792 1001 86380 86390 1
429854 99429854 1001 86380 86390 1
429523 99429523 1001 86380 86390 1
429277 99429277 1001 86380 86390 1
429483 99429483 1001 86380 86390 1
429486 99429486 1001 86380 86390 1
429281 99429281 1001 86380 86390 1
429195 99429195 1001 86380 86390 1
430613 99430613 1001 86380 86390 1
430752 99430752 1001 86380 86390 1
431691 99431691 1001 86380 86390 1
431657 99431657 1001 86380 86390 1
431660 99431660 1001 86380 86390 1
431755 99431755 1001 86380 86390 1
432031 99432031 1001 86380 86390 1
431527 99431527 1001 86380 86390 1
431412 99431412 1001 86380 86390 1
431496 99431496 1001 86380 86390 1
431550 99431550 1001 86380 86390 1
431010 99431010 1001 86380 86390 1
430904 99430904 1001 86380 86390 1
431078 99431078 1001 86380 86390 1
430969 99430969 1001 86380 86390 1
432061 99432061 1001 86380 86390 1
432480 99432480 1001 86380 86390 1
433446 99433446 1001 86380 86390 1
433501 99433501 1001 86380 86390 1
433405 99433405 1001 86380 86390 1
433064 99433064 1001 86380 86390 1
432581 99432581 1001 86380 86390 1
432777 99432777 1001 86380 86390 1
432709 99432709 1001 86380 86390 1
432550 99432550 1001 86380 86390 1
433967 99433967 1001 86380 86390 1
433784 99433784 1001 86380 86390 1
434125 99434125 1001 86380 86390 1
433964 99433964 1001 86380 86390 1
435053 99435053 1001 86380 86390 1
435042 99435042 1001 86380 86390 1
435212 99435212 1001 86380 86390 1
434898 99434898 1001 86380 86390 1
434909 99434909 1001 86380 86390 1
434835 99434835 1001 86380 86390 1
434964 99434964 1001 86380 86390 1
434590 99434590 1001 86380 86390 1
434378 99434378 1001 86380 86390 1
435458 99435458 1001 86380 86390 1
435833 99435833 1001 86380 86390 1
435462 99435462 1001 86380 86390 1
435816 99435816 1001 86380 86390 1
435642 99435642 1001 86380 86390 1
437085 99437085 1001 86380 86390 1
436819 99436819 1001 86380 86390 1
436970 99436970 1001 86380 86390 1
436515 99436515 1001 86380 86390 1
436291 99436291 1001 86380 86390 1
436188 99436188 1001 86380 86390 1
436258 99436258 1001 86380 86390 1
437350 99437350 1001 86380 86390 1
437194 99437194 1001 86380 86390 1
300009 99300009 1001 86380 86390 1
300691 99300691 1001 86380 86390 1
300551 99300551 1001 86380 86390 1
300623 99300623 1001 86380 86390 1
300422 99300422 1001 86380 86390 1
300476 99300476 1001 86380 86390 1
300453 99300453 1001 86380 86390 1
300389 99300389 1001 86380 86390 1
300225 99300225 1001 86380 86390 1
300203 99300203 1001 86380 86390 1
300308 99300308 1001 86380 86390 1
300181 99300181 1001 86380 86390 1
300116 99300116 1001 86380 86390 1
300805 99300805 1001 86380 86390 1
300815 99300815 1001 86380 86390 1
301536 99301536 1001 86380 86390 1
301464 99301464 1001 86380 86390 1
301158 99301158 1001 86380 86390 1
301237 99301237 1001 86380 86390 1
301186 99301186 1001 86380 86390 1
301329 99301329 1001 86380 86390 1
301343 99301343 1001 86380 86390 1
301280 99301280 1001 86380 86390 1
300991 99300991 1001 86380 86390 1
300992 99300992 1001 86380 86390 1
301047 99301047 1001 86380 86390 1
300996 99300996 1001 86380 86390 1
301740 99301740 1001 86380 86390 1
302284 99302284 1001 86380 86390 1
302337 99302337 1001 86380 86390 1
302225 99302225 1001 86380 86390 1
302072 99302072 1001 86380 86390 1
302067 99302067 1001 86380 86390 1
301803 99301803 1001 86380 86390 1
301936 99301936 1001 86380 86390 1
302435 99302435 1001 86380 86390 1
303011 99303011 1001 86380 86390 1
302994 99302994 1001 86380 86390 1
302908 99302908 1001 86380 86390 1
302756 99302756 1001 86380 86390 1
302605 99302605 1001 86380 86390 1
302596 99302596 1001 86380 86390 1
302753 99302753 1001 86380 86390 1
303294 99303294 1001 86380 86390 1
303325 99303325 1001 86380 86390 1
303835 99303835 1001 86380 86390 1
303634 99303634 1001 86380 86390 1
303648 99303648 1001 86380 86390 1
303760 99303760 1001 86380 86390 1
303723 99303723 1001 86380 86390 1
303481 99303481 1001 86380 86390 1
303537 99303537 1001 86380 86390 1
303563 99303563 1001 86380 86390 1
303591 99303591 1001 86380 86390 1
303540 99303540 1001 86380 86390 1
303450 99303450 1001 86380 86390 1
304109 99304109 1001 86380 86390 1
304190 99304190 1001 86380 86390 1
304049 99304049 1001 86380 86390 1
304796 99304796 1001 86380 86390 1
304746 99304746 1001 86380 86390 1
304734 99304734 1001 86380 86390 1
304697 99304697 1001 86380 86390 1
304524 99304524 1001 86380 86390 1
304643 99304643 1001 86380 86390 1
304580 99304580 1001 86380 86390 1
304478 99304478 1001 86380 86390 1
304517 99304517 1001 86380 86390 1
305037 99305037 1001 86380 86390 1
305028 99305028 1001 86380 86390 1
304926 99304926 1001 86380 86390 1
305493 99305493 1001 86380 86390 1
305495 99305495 1001 86380 86390 1
305638 99305638 1001 86380 86390 1
305593 99305593 1001 86380 86390 1
305289 99305289 1001 86380 86390 1
305291 99305291 1001 86380 86390 1
305135 99305135 1001 86380 86390 1
305071 99305071 1001 86380 86390 1
305084 99305084 1001 86380 86390 1
500141 99500141 1001 86380 86390 1
500068 99500068 1001 86380 86390 1
500147 99500147 1001 86380 86390 1
500034 99500034 1001 86380 86390 1
500686 99500686 1001 86380 86390 1
500789 99500789 1001 86380 86390 1
500796 99500796 1001 86380 86390 1
500710 99500710 1001 86380 86390 1
500416 99500416 1001 86380 86390 1
500585 99500585 1001 86380 86390 1
500456 99500456 1001 86380 86390 1
500527 99500527 1001 86380 86390 1
500529 99500529 1001 86380 86390 1
500335 99500335 1001 86380 86390 1
500361 99500361 1001 86380 86390 1
500248 99500248 1001 86380 86390 1
500340 99500340 1001 86380 86390 1
500341 99500341 1001 86380 86390 1
500240 99500240 1001 86380 86390 1
500203 99500203 1001 86380 86390 1
500386 99500386 1001 86380 86390 1
500833 99500833 1001 86380 86390 1
501400 99501400 1001 86380 86390 1
501377 99501377 1001 86380 86390 1
501057 99501057 1001 86380 86390 1
501099 99501099 1001 86380 86390 1
501116 99501116 1001 86380 86390 1
501056 99501056 1001 86380 86390 1
502335 99502335 1001 86380 86390 1
502183 99502183 1001 86380 86390 1
502081 99502081 1001 86380 86390 1
502017 99502017 1001 86380 86390 1
501954 99501954 1001 86380 86390 1
501981 99501981 1001 86380 86390 1
502647 99502647 1001 86380 86390 1
502622 99502622 1001 86380 86390 1
502624 99502624 1001 86380 86390 1
502612 99502612 1001 86380 86390 1
502614 99502614 1001 86380 86390 1
503137 99503137 1001 86380 86390 1
503216 99503216 1001 86380 86390 1
503238 99503238 1001 86380 86390 1
503240 99503240 1001 86380 86390 1
503076 99503076 1001 86380 86390 1
503025 99503025 1001 86380 86390 1
502902 99502902 1001 86380 86390 1
502742 99502742 1001 86380 86390 1
502871 99502871 1001 86380 86390 1
502756 99502756 1001 86380 86390 1
502681 99502681 1001 86380 86390 1
503370 99503370 1001 86380 86390 1
503410 99503410 1001 86380 86390 1
503475 99503475 1001 86380 86390 1
503792 99503792 1001 86380 86390 1
503574 99503574 1001 86380 86390 1
503662 99503662 1001 86380 86390 1
503572 99503572 1001 86380 86390 1
504133 99504133 1001 86380 86390 1
504266 99504266 1001 86380 86390 1
504269 99504269 1001 86380 86390 1
504754 99504754 1001 86380 86390 1
504759 99504759 1001 86380 86390 1
504864 99504864 1001 86380 86390 1
504629 99504629 1001 86380 86390 1
504595 99504595 1001 86380 86390 1
504483 99504483 1001 86380 86390 1
504512 99504512 1001 86380 86390 1
504359 99504359 1001 86380 86390 1
504451 99504451 1001 86380 86390 1
505066 99505066 1001 86380 86390 1
504979 99504979 1001 86380 86390 1
505680 99505680 1001 86380 86390 1
505734 99505734 1001 86380 86390 1
505643 99505643 1001 86380 86390 1
505593 99505593 1001 86380 86390 1
505731 99505731 1001 86380 86390 1
505436 99505436 1001 86380 86390 1
505478 99505478 1001 86380 86390 1
505504 99505504 1001 86380 86390 1
505517 99505517 1001 86380 86390 1
505509 99505509 1001 86380 86390 1
505512 99505512 1001 86380 86390 1
505346 99505346 1001 86380 86390 1
505350 99505350 1001 86380 86390 1
505273 99505273 1001 86380 86390 1
505196 99505196 1001 86380 86390 1
505858 99505858 1001 86380 86390 1
505910 99505910 1001 86380 86390 1
505877 99505877 1001 86380 86390 1
506534 99506534 1001 86380 86390 1
506470 99506470 1001 86380 86390 1
506522 99506522 1001 86380 86390 1
506485 99506485 1001 86380 86390 1
506499 99506499 1001 86380 86390 1
506583 99506583 1001 86380 86390 1
506590 99506590 1001 86380 86390 1
506313 99506313 1001 86380 86390 1
506353 99506353 1001 86380 86390 1
506225 99506225 1001 86380 86390 1
506266 99506266 1001 86380 86390 1
506042 99506042 1001 86380 86390 1
506162 99506162 1001 86380 86390 1
506765 99506765 1001 86380 86390 1
506792 99506792 1001 86380 86390 1
506693 99506693 1001 86380 86390 1
507227 99507227 1001 86380 86390 1
507016 99507016 1001 86380 86390 1
507148 99507148 1001 86380 86390 1
506829 99506829 1001 86380 86390 1
506842 99506842 1001 86380 86390 1
506869 99506869 1001 86380 86390 1
506897 99506897 1001 86380 86390 1
506820 99506820 1001 86380 86390 1
506861 99506861 1001 86380 86390 1
507458 99507458 1001 86380 86390 1
507562 99507562 1001 86380 86390 1
507425 99507425 1001 86380 86390 1
507454 99507454 1001 86380 86390 1
508187 99508187 1001 86380 86390 1
508058 99508058 1001 86380 86390 1
508071 99508071 1001 86380 86390 1
508137 99508137 1001 86380 86390 1
508166 99508166 1001 86380 86390 1
508154 99508154 1001 86380 86390 1
508181 99508181 1001 86380 86390 1
508118 99508118 1001 86380 86390 1
507839 99507839 1001 86380 86390 1
507912 99507912 1001 86380 86390 1
507792 99507792 1001 86380 86390 1
507742 99507742 1001 86380 86390 1
508415 99508415 1001 86380 86390 1
508326 99508326 1001 86380 86390 1
508339 99508339 1001 86380 86390 1
508368 99508368 1001 86380 86390 1
508305 99508305 1001 86380 86390 1
508938 99508938 1001 86380 86390 1
509018 99509018 1001 86380 86390 1
509031 99509031 1001 86380 86390 1
508786 99508786 1001 86380 86390 1
508748 99508748 1001 86380 86390 1
508495 99508495 1001 86380 86390 1
509111 99509111 1001 86380 86390 1
509079 99509079 1001 86380 86390 1
509238 99509238 1001 86380 86390 1
509265 99509265 1001 86380 86390 1
509735 99509735 1001 86380 86390 1
509825 99509825 1001 86380 86390 1
509702 99509702 1001 86380 86390 1
509714 99509714 1001 86380 86390 1
509780 99509780 1001 86380 86390 1
509525 99509525 1001 86380 86390 1
510017 99510017 1001 86380 86390 1
510006 99510006 1001 86380 86390 1
510587 99510587 1001 86380 86390 1
510639 99510639 1001 86380 86390 1
510551 99510551 1001 86380 86390 1
510527 99510527 1001 86380 86390 1
510579 99510579 1001 86380 86390 1
510607 99510607 1001 86380 86390 1
510687 99510687 1001 86380 86390 1
510461 99510461 1001 86380 86390 1
510442 99510442 1001 86380 86390 1
510187 99510187 1001 86380 86390 1
510152 99510152 1001 86380 86390 1
510193 99510193 1001 86380 86390 1
511414 99511414 1001 86380 86390 1
511381 99511381 1001 86380 86390 1
511544 99511544 1001 86380 86390 1
511487 99511487 1001 86380 86390 1
511335 99511335 1001 86380 86390 1
511168 99511168 1001 86380 86390 1
511220 99511220 1001 86380 86390 1
511224 99511224 1001 86380 86390 1
511022 99511022 1001 86380 86390 1
511758 99511758 1001 86380 86390 1
511747 99511747 1001 86380 86390 1
511729 99511729 1001 86380 86390 1
512379 99512379 1001 86380 86390 1
512361 99512361 1001 86380 86390 1
512045 99512045 1001 86380 86390 1
512063 99512063 1001 86380 86390 1
512129 99512129 1001 86380 86390 1
511862 99511862 1001 86380 86390 1
511929 99511929 1001 86380 86390 1
511906 99511906 1001 86380 86390 1
511793 99511793 1001 86380 86390 1
511884 99511884 1001 86380 86390 1
512394 99512394 1001 86380 86390 1
512451 99512451 1001 86380 86390 1
513176 99513176 1001 86380 86390 1
513073 99513073 1001 86380 86390 1
513195 99513195 1001 86380 86390 1
512909 99512909 1001 86380 86390 1
512968 99512968 1001 86380 86390 1
512611 99512611 1001 86380 86390 1
512753 99512753 1001 86380 86390 1
512781 99512781 1001 86380 86390 1
512615 99512615 1001 86380 86390 1
513306 99513306 1001 86380 86390 1
513245 99513245 1001 86380 86390 1
513401 99513401 1001 86380 86390 1
513341 99513341 1001 86380 86390 1
513942 99513942 1001 86380 86390 1
513996 99513996 1001 86380 86390 1
513843 99513843 1001 86380 86390 1
513648 99513648 1001 86380 86390 1
513462 99513462 1001 86380 86390 1
513423 99513423 1001 86380 86390 1
513549 99513549 1001 86380 86390 1
513498 99513498 1001 86380 86390 1
514106 99514106 1001 86380 86390 1
514666 99514666 1001 86380 86390 1
514706 99514706 1001 86380 86390 1
514832 99514832 1001 86380 86390 1
514711 99514711 1001 86380 86390 1
514727 99514727 1001 86380 86390 1
514571 99514571 1001 86380 86390 1
514330 99514330 1001 86380 86390 1
514375 99514375 1001 86380 86390 1
514312 99514312 1001 86380 86390 1
515002 99515002 1001 86380 86390 1
515530 99515530 1001 86380 86390 1
515569 99515569 1001 86380 86390 1
515655 99515655 1001 86380 86390 1
515579 99515579 1001 86380 86390 1
515427 99515427 1001 86380 86390 1
515368 99515368 1001 86380 86390 1
515257 99515257 1001 86380 86390 1
515089 99515089 1001 86380 86390 1
515245 99515245 1001 86380 86390 1
515243 99515243 1001 86380 86390 1
515876 99515876 1001 86380 86390 1
515864 99515864 1001 86380 86390 1
515877 99515877 1001 86380 86390 1
515727 99515727 1001 86380 86390 1
516342 99516342 1001 86380 86390 1
516373 99516373 1001 86380 86390 1
516414 99516414 1001 86380 86390 1
516495 99516495 1001 86380 86390 1
516392 99516392 1001 86380 86390 1
516166 99516166 1001 86380 86390 1
515946 99515946 1001 86380 86390 1
515907 99515907 1001 86380 86390 1
515950 99515950 1001 86380 86390 1
516576 99516576 1001 86380 86390 1
516511 99516511 1001 86380 86390 1
517289 99517289 1001 86380 86390 1
517199 99517199 1001 86380 86390 1
517280 99517280 1001 86380 86390 1
516938 99516938 1001 86380 86390 1
517057 99517057 1001 86380 86390 1
517125 99517125 1001 86380 86390 1
516780 99516780 1001 86380 86390 1
516742 99516742 1001 86380 86390 1
516722 99516722 1001 86380 86390 1
517373 99517373 1001 86380 86390 1
517403 99517403 1001 86380 86390 1
517431 99517431 1001 86380 86390 1
517354 99517354 1001 86380 86390 1
518036 99518036 1001 86380 86390 1
518012 99518012 1001 86380 86390 1
518148 99518148 1001 86380 86390 1
517766 99517766 1001 86380 86390 1
517685 99517685 1001 86380 86390 1
517585 99517585 1001 86380 86390 1
517637 99517637 1001 86380 86390 1
517630 99517630 1001 86380 86390 1
518859 99518859 1001 86380 86390 1
518888 99518888 1001 86380 86390 1
518963 99518963 1001 86380 86390 1
518787 99518787 1001 86380 86390 1
518853 99518853 1001 86380 86390 1
518933 99518933 1001 86380 86390 1
518832 99518832 1001 86380 86390 1
518897 99518897 1001 86380 86390 1
518667 99518667 1001 86380 86390 1
518633 99518633 1001 86380 86390 1
518575 99518575 1001 86380 86390 1
518554 99518554 1001 86380 86390 1
518401 99518401 1001 86380 86390 1
518543 99518543 1001 86380 86390 1
519026 99519026 1001 86380 86390 1
519132 99519132 1001 86380 86390 1
519184 99519184 1001 86380 86390 1
519029 99519029 1001 86380 86390 1
519623 99519623 1001 86380 86390 1
519688 99519688 1001 86380 86390 1
519666 99519666 1001 86380 86390 1
519744 99519744 1001 86380 86390 1
519798 99519798 1001 86380 86390 1
519587 99519587 1001 86380 86390 1
519542 99519542 1001 86380 86390 1
519353 99519353 1001 86380 86390 1
520480 99520480 1001 86380 86390 1
520626 99520626 1001 86380 86390 1
520628 99520628 1001 86380 86390 1
520636 99520636 1001 86380 86390 1
520345 99520345 1001 86380 86390 1
520321 99520321 1001 86380 86390 1
520178 99520178 1001 86380 86390 1
520028 99520028 1001 86380 86390 1
520812 99520812 1001 86380 86390 1
521312 99521312 1001 86380 86390 1
521466 99521466 1001 86380 86390 1
521344 99521344 1001 86380 86390 1
521306 99521306 1001 86380 86390 1
521333 99521333 1001 86380 86390 1
521372 99521372 1001 86380 86390 1
521322 99521322 1001 86380 86390 1
521161 99521161 1001 86380 86390 1
521243 99521243 1001 86380 86390 1
520938 99520938 1001 86380 86390 1
520952 99520952 1001 86380 86390 1
520851 99520851 1001 86380 86390 1
520929 99520929 1001 86380 86390 1
521020 99521020 1001 86380 86390 1
521048 99521048 1001 86380 86390 1
521013 99521013 1001 86380 86390 1
521544 99521544 1001 86380 86390 1
521583 99521583 1001 86380 86390 1
521493 99521493 1001 86380 86390 1
521639 99521639 1001 86380 86390 1
521601 99521601 1001 86380 86390 1
522113 99522113 1001 86380 86390 1
522261 99522261 1001 86380 86390 1
522282 99522282 1001 86380 86390 1
522160 99522160 1001 86380 86390 1
522253 99522253 1001 86380 86390 1
522029 99522029 1001 86380 86390 1
522086 99522086 1001 86380 86390 1
521697 99521697 1001 86380 86390 1
521808 99521808 1001 86380 86390 1
522315 99522315 1001 86380 86390 1
522328 99522328 1001 86380 86390 1
522493 99522493 1001 86380 86390 1
522979 99522979 1001 86380 86390 1
523066 99523066 1001 86380 86390 1
522880 99522880 1001 86380 86390 1
522780 99522780 1001 86380 86390 1
522899 99522899 1001 86380 86390 1
522540 99522540 1001 86380 86390 1
522541 99522541 1001 86380 86390 1
522570 99522570 1001 86380 86390 1
522506 99522506 1001 86380 86390 1
523258 99523258 1001 86380 86390 1
523195 99523195 1001 86380 86390 1
523222 99523222 1001 86380 86390 1
523149 99523149 1001 86380 86390 1
523137 99523137 1001 86380 86390 1
523294 99523294 1001 86380 86390 1
523218 99523218 1001 86380 86390 1
523769 99523769 1001 86380 86390 1
523940 99523940 1001 86380 86390 1
523739 99523739 1001 86380 86390 1
523727 99523727 1001 86380 86390 1
523520 99523520 1001 86380 86390 1
523462 99523462 1001 86380 86390 1
523529 99523529 1001 86380 86390 1
523478 99523478 1001 86380 86390 1
524076 99524076 1001 86380 86390 1
524132 99524132 1001 86380 86390 1
524148 99524148 1001 86380 86390 1
524592 99524592 1001 86380 86390 1
524480 99524480 1001 86380 86390 1
524442 99524442 1001 86380 86390 1
524562 99524562 1001 86380 86390 1
524220 99524220 1001 86380 86390 1
524169 99524169 1001 86380 86390 1
524211 99524211 1001 86380 86390 1
524251 99524251 1001 86380 86390 1
524278 99524278 1001 86380 86390 1
524811 99524811 1001 86380 86390 1
525468 99525468 1001 86380 86390 1
525595 99525595 1001 86380 86390 1
525447 99525447 1001 86380 86390 1
525551 99525551 1001 86380 86390 1
525477 99525477 1001 86380 86390 1
525452 99525452 1001 86380 86390 1
525239 99525239 1001 86380 86390 1
525332 99525332 1001 86380 86390 1
525298 99525298 1001 86380 86390 1
525273 99525273 1001 86380 86390 1
525016 99525016 1001 86380 86390 1
525096 99525096 1001 86380 86390 1
525085 99525085 1001 86380 86390 1
525763 99525763 1001 86380 86390 1
525779 99525779 1001 86380 86390 1
525780 99525780 1001 86380 86390 1
525760 99525760 1001 86380 86390 1
526387 99526387 1001 86380 86390 1
526392 99526392 1001 86380 86390 1
526277 99526277 1001 86380 86390 1
526101 99526101 1001 86380 86390 1
526115 99526115 1001 86380 86390 1
526194 99526194 1001 86380 86390 1
526169 99526169 1001 86380 86390 1
526195 99526195 1001 86380 86390 1
526055 99526055 1001 86380 86390 1
526151 99526151 1001 86380 86390 1
525894 99525894 1001 86380 86390 1
525912 99525912 1001 86380 86390 1
525952 99525952 1001 86380 86390 1
527193 99527193 1001 86380 86390 1
526851 99526851 1001 86380 86390 1
526893 99526893 1001 86380 86390 1
526996 99526996 1001 86380 86390 1
526975 99526975 1001 86380 86390 1
526835 99526835 1001 86380 86390 1
526720 99526720 1001 86380 86390 1
526728 99526728 1001 86380 86390 1
526741 99526741 1001 86380 86390 1
526832 99526832 1001 86380 86390 1
526629 99526629 1001 86380 86390 1
528051 99528051 1001 86380 86390 1
528063 99528063 1001 86380 86390 1
527741 99527741 1001 86380 86390 1
527832 99527832 1001 86380 86390 1
528087 99528087 1001 86380 86390 1
528258 99528258 1001 86380 86390 1
528148 99528148 1001 86380 86390 1
528736 99528736 1001 86380 86390 1
528699 99528699 1001 86380 86390 1
528779 99528779 1001 86380 86390 1
528783 99528783 1001 86380 86390 1
528862 99528862 1001 86380 86390 1
528566 99528566 1001 86380 86390 1
528533 99528533 1001 86380 86390 1
528511 99528511 1001 86380 86390 1
528427 99528427 1001 86380 86390 1
528317 99528317 1001 86380 86390 1
528356 99528356 1001 86380 86390 1
529056 99529056 1001 86380 86390 1
529044 99529044 1001 86380 86390 1
529020 99529020 1001 86380 86390 1
529693 99529693 1001 86380 86390 1
529641 99529641 1001 86380 86390 1
529594 99529594 1001 86380 86390 1
529557 99529557 1001 86380 86390 1
529353 99529353 1001 86380 86390 1
529191 99529191 1001 86380 86390 1
529244 99529244 1001 86380 86390 1
529841 99529841 1001 86380 86390 1
530415 99530415 1001 86380 86390 1
530379 99530379 1001 86380 86390 1
530407 99530407 1001 86380 86390 1
530420 99530420 1001 86380 86390 1
530382 99530382 1001 86380 86390 1
530210 99530210 1001 86380 86390 1
530159 99530159 1001 86380 86390 1
530200 99530200 1001 86380 86390 1
530114 99530114 1001 86380 86390 1
530029 99530029 1001 86380 86390 1
529965 99529965 1001 86380 86390 1
530641 99530641 1001 86380 86390 1
530556 99530556 1001 86380 86390 1
531266 99531266 1001 86380 86390 1
531243 99531243 1001 86380 86390 1
531206 99531206 1001 86380 86390 1
531059 99531059 1001 86380 86390 1
530968 99530968 1001 86380 86390 1
531142 99531142 1001 86380 86390 1
531157 99531157 1001 86380 86390 1
530954 99530954 1001 86380 86390 1
530853 99530853 1001 86380 86390 1
531468 99531468 1001 86380 86390 1
531456 99531456 1001 86380 86390 1
531512 99531512 1001 86380 86390 1
531383 99531383 1001 86380 86390 1
531451 99531451 1001 86380 86390 1
532014 99532014 1001 86380 86390 1
532171 99532171 1001 86380 86390 1
532184 99532184 1001 86380 86390 1
532022 99532022 1001 86380 86390 1
531922 99531922 1001 86380 86390 1
531961 99531961 1001 86380 86390 1
531923 99531923 1001 86380 86390 1
531859 99531859 1001 86380 86390 1
531853 99531853 1001 86380 86390 1
531701 99531701 1001 86380 86390 1
531639 99531639 1001 86380 86390 1
532293 99532293 1001 86380 86390 1
532235 99532235 1001 86380 86390 1
532355 99532355 1001 86380 86390 1
532899 99532899 1001 86380 86390 1
532800 99532800 1001 86380 86390 1
532685 99532685 1001 86380 86390 1
532789 99532789 1001 86380 86390 1
532635 99532635 1001 86380 86390 1
532665 99532665 1001 86380 86390 1
532501 99532501 1001 86380 86390 1
532530 99532530 1001 86380 86390 1
532596 99532596 1001 86380 86390 1
532471 99532471 1001 86380 86390 1
532423 99532423 1001 86380 86390 1
533061 99533061 1001 86380 86390 1
533126 99533126 1001 86380 86390 1
533165 99533165 1001 86380 86390 1
533194 99533194 1001 86380 86390 1
533746 99533746 1001 86380 86390 1
533813 99533813 1001 86380 86390 1
533526 99533526 1001 86380 86390 1
533477 99533477 1001 86380 86390 1
533594 99533594 1001 86380 86390 1
533492 99533492 1001 86380 86390 1
533612 99533612 1001 86380 86390 1
533600 99533600 1001 86380 86390 1
533242 99533242 1001 86380 86390 1
533389 99533389 1001 86380 86390 1
533920 99533920 1001 86380 86390 1
533873 99533873 1001 86380 86390 1
533941 99533941 1001 86380 86390 1
533876 99533876 1001 86380 86390 1
533957 99533957 1001 86380 86390 1
534519 99534519 1001 86380 86390 1
534329 99534329 1001 86380 86390 1
534384 99534384 1001 86380 86390 1
534146 99534146 1001 86380 86390 1
534176 99534176 1001 86380 86390 1
534202 99534202 1001 86380 86390 1
534852 99534852 1001 86380 86390 1
535446 99535446 1001 86380 86390 1
535422 99535422 1001 86380 86390 1
535479 99535479 1001 86380 86390 1
535417 99535417 1001 86380 86390 1
535379 99535379 1001 86380 86390 1
535189 99535189 1001 86380 86390 1
535259 99535259 1001 86380 86390 1
535156 99535156 1001 86380 86390 1
535694 99535694 1001 86380 86390 1
535633 99535633 1001 86380 86390 1
535685 99535685 1001 86380 86390 1
535569 99535569 1001 86380 86390 1
536247 99536247 1001 86380 86390 1
536147 99536147 1001 86380 86390 1
536277 99536277 1001 86380 86390 1
536138 99536138 1001 86380 86390 1
536230 99536230 1001 86380 86390 1
536120 99536120 1001 86380 86390 1
535931 99535931 1001 86380 86390 1
535858 99535858 1001 86380 86390 1
535775 99535775 1001 86380 86390 1
535779 99535779 1001 86380 86390 1
536530 99536530 1001 86380 86390 1
536363 99536363 1001 86380 86390 1
536493 99536493 1001 86380 86390 1
536527 99536527 1001 86380 86390 1
537034 99537034 1001 86380 86390 1
537025 99537025 1001 86380 86390 1
537105 99537105 1001 86380 86390 1
537042 99537042 1001 86380 86390 1
537058 99537058 1001 86380 86390 1
537098 99537098 1001 86380 86390 1
536810 99536810 1001 86380 86390 1
536875 99536875 1001 86380 86390 1
536941 99536941 1001 86380 86390 1
536800 99536800 1001 86380 86390 1
536582 99536582 1001 86380 86390 1
536608 99536608 1001 86380 86390 1
537255 99537255 1001 86380 86390 1
537207 99537207 1001 86380 86390 1
537287 99537287 1001 86380 86390 1
537877 99537877 1001 86380 86390 1
537434 99537434 1001 86380 86390 1
537370 99537370 1001 86380 86390 1
537475 99537475 1001 86380 86390 1
537443 99537443 1001 86380 86390 1
538068 99538068 1001 86380 86390 1
538086 99538086 1001 86380 86390 1
538177 99538177 1001 86380 86390 1
538779 99538779 1001 86380 86390 1
538724 99538724 1001 86380 86390 1
538472 99538472 1001 86380 86390 1
538539 99538539 1001 86380 86390 1
538271 99538271 1001 86380 86390 1
538316 99538316 1001 86380 86390 1
538910 99538910 1001 86380 86390 1
539473 99539473 1001 86380 86390 1
539451 99539451 1001 86380 86390 1
539464 99539464 1001 86380 86390 1
539620 99539620 1001 86380 86390 1
539621 99539621 1001 86380 86390 1
539402 99539402 1001 86380 86390 1
539418 99539418 1001 86380 86390 1
539277 99539277 1001 86380 86390 1
539421 99539421 1001 86380 86390 1
539151 99539151 1001 86380 86390 1
539216 99539216 1001 86380 86390 1
539063 99539063 1001 86380 86390 1
539076 99539076 1001 86380 86390 1
539810 99539810 1001 86380 86390 1
539748 99539748 1001 86380 86390 1
539723 99539723 1001 86380 86390 1
539659 99539659 1001 86380 86390 1
540311 99540311 1001 86380 86390 1
540248 99540248 1001 86380 86390 1
540199 99540199 1001 86380 86390 1
540112 99540112 1001 86380 86390 1
540260 99540260 1001 86380 86390 1
539955 99539955 1001 86380 86390 1
540022 99540022 1001 86380 86390 1
539868 99539868 1001 86380 86390 1
540587 99540587 1001 86380 86390 1
540472 99540472 1001 86380 86390 1
540605 99540605 1001 86380 86390 1
541114 99541114 1001 86380 86390 1
541102 99541102 1001 86380 86390 1
541144 99541144 1001 86380 86390 1
541274 99541274 1001 86380 86390 1
541160 99541160 1001 86380 86390 1
541148 99541148 1001 86380 86390 1
541215 99541215 1001 86380 86390 1
540898 99540898 1001 86380 86390 1
541003 99541003 1001 86380 86390 1
541042 99541042 1001 86380 86390 1
540979 99540979 1001 86380 86390 1
541057 99541057 1001 86380 86390 1
541085 99541085 1001 86380 86390 1
541022 99541022 1001 86380 86390 1
540747 99540747 1001 86380 86390 1
541929 99541929 1001 86380 86390 1
542088 99542088 1001 86380 86390 1
542007 99542007 1001 86380 86390 1
541836 99541836 1001 86380 86390 1
541838 99541838 1001 86380 86390 1
541893 99541893 1001 86380 86390 1
541767 99541767 1001 86380 86390 1
541796 99541796 1001 86380 86390 1
541571 99541571 1001 86380 86390 1
541625 99541625 1001 86380 86390 1
541653 99541653 1001 86380 86390 1
542269 99542269 1001 86380 86390 1
542807 99542807 1001 86380 86390 1
542898 99542898 1001 86380 86390 1
542536 99542536 1001 86380 86390 1
542564 99542564 1001 86380 86390 1
542642 99542642 1001 86380 86390 1
542387 99542387 1001 86380 86390 1
543051 99543051 1001 86380 86390 1
543030 99543030 1001 86380 86390 1
543724 99543724 1001 86380 86390 1
543718 99543718 1001 86380 86390 1
543384 99543384 1001 86380 86390 1
543439 99543439 1001 86380 86390 1
543362 99543362 1001 86380 86390 1
543415 99543415 1001 86380 86390 1
543485 99543485 1001 86380 86390 1
543280 99543280 1001 86380 86390 1
543283 99543283 1001 86380 86390 1
543248 99543248 1001 86380 86390 1
543796 99543796 1001 86380 86390 1
543359 99543359 1001 86380 86390 1
543788 99543788 1001 86380 86390 1
543792 99543792 1001 86380 86390 1
543819 99543819 1001 86380 86390 1
544522 99544522 1001 86380 86390 1
544485 99544485 1001 86380 86390 1
544435 99544435 1001 86380 86390 1
544402 99544402 1001 86380 86390 1
544468 99544468 1001 86380 86390 1
544236 99544236 1001 86380 86390 1
544249 99544249 1001 86380 86390 1
544284 99544284 1001 86380 86390 1
543981 99543981 1001 86380 86390 1
543982 99543982 1001 86380 86390 1
544620 99544620 1001 86380 86390 1
544687 99544687 1001 86380 86390 1
544637 99544637 1001 86380 86390 1
421291 558 1001 21960 23397 1
400127 99400127 1001 86380 86390 1
400052 99400052 1001 86380 86390 1
543233 821 1001 27702 28002 1
400193 99400193 1001 86380 86390 1
400203 99400203 1001 86380 86390 1
400268 99400268 1001 86380 86390 1
400414 99400414 1001 86380 86390 1
400487 99400487 1001 86380 86390 1
400595 99400595 1001 86380 86390 1
400771 99400771 1001 86380 86390 1
400888 99400888 1001 86380 86390 1
401185 99401185 1001 86380 86390 1
401344 99401344 1001 86380 86390 1
401411 99401411 1001 86380 86390 1
401444 99401444 1001 86380 86390 1
401661 99401661 1001 86380 86390 1
401666 99401666 1001 86380 86390 1
401702 99401702 1001 86380 86390 1
402021 99402021 1001 86380 86390 1
402007 99402007 1001 86380 86390 1
402106 99402106 1001 86380 86390 1
402166 99402166 1001 86380 86390 1
402098 99402098 1001 86380 86390 1
402125 99402125 1001 86380 86390 1
402234 99402234 1001 86380 86390 1
402240 99402240 1001 86380 86390 1
402274 99402274 1001 86380 86390 1
402066 99402066 1001 86380 86390 1
402228 99402228 1001 86380 86390 1
402328 99402328 1001 86380 86390 1
403063 99403063 1001 86380 86390 1
403214 99403214 1001 86380 86390 1
403298 99403298 1001 86380 86390 1
403392 99403392 1001 86380 86390 1
403466 99403466 1001 86380 86390 1
403694 99403694 1001 86380 86390 1
403762 99403762 1001 86380 86390 1
404362 99404362 1001 86380 86390 1
404544 99404544 1001 86380 86390 1
404495 99404495 1001 86380 86390 1
404584 99404584 1001 86380 86390 1
404641 99404641 1001 86380 86390 1
404965 99404965 1001 86380 86390 1
405077 99405077 1001 86380 86390 1
405251 99405251 1001 86380 86390 1
405240 99405240 1001 86380 86390 1
405475 99405475 1001 86380 86390 1
405550 99405550 1001 86380 86390 1
405704 99405704 1001 86380 86390 1
405839 99405839 1001 86380 86390 1
405882 99405882 1001 86380 86390 1
406034 99406034 1001 86380 86390 1
406145 99406145 1001 86380 86390 1
406252 99406252 1001 86380 86390 1
406204 99406204 1001 86380 86390 1
406207 99406207 1001 86380 86390 1
406488 99406488 1001 86380 86390 1
406474 99406474 1001 86380 86390 1
406549 99406549 1001 86380 86390 1
406842 99406842 1001 86380 86390 1
406866 99406866 1001 86380 86390 1
407081 99407081 1001 86380 86390 1
407213 99407213 1001 86380 86390 1
407264 99407264 1001 86380 86390 1
407367 99407367 1001 86380 86390 1
407527 99407527 1001 86380 86390 1
407556 99407556 1001 86380 86390 1
407536 99407536 1001 86380 86390 1
407892 99407892 1001 86380 86390 1
407932 99407932 1001 86380 86390 1
407939 99407939 1001 86380 86390 1
408106 99408106 1001 86380 86390 1
408151 99408151 1001 86380 86390 1
408211 99408211 1001 86380 86390 1
408400 99408400 1001 86380 86390 1
408627 99408627 1001 86380 86390 1
408641 99408641 1001 86380 86390 1
408530 99408530 1001 86380 86390 1
408614 99408614 1001 86380 86390 1
408762 99408762 1001 86380 86390 1
408723 99408723 1001 86380 86390 1
408842 99408842 1001 86380 86390 1
408965 99408965 1001 86380 86390 1
408986 99408986 1001 86380 86390 1
409071 99409071 1001 86380 86390 1
409469 99409469 1001 86380 86390 1
409857 99409857 1001 86380 86390 1
409863 99409863 1001 86380 86390 1
410063 99410063 1001 86380 86390 1
410417 99410417 1001 86380 86390 1
410422 99410422 1001 86380 86390 1
410452 99410452 1001 86380 86390 1
410407 99410407 1001 86380 86390 1
410640 99410640 1001 86380 86390 1
410698 99410698 1001 86380 86390 1
410776 99410776 1001 86380 86390 1
410782 99410782 1001 86380 86390 1
410847 99410847 1001 86380 86390 1
411095 99411095 1001 86380 86390 1
411026 99411026 1001 86380 86390 1
411136 99411136 1001 86380 86390 1
411386 99411386 1001 86380 86390 1
411610 99411610 1001 86380 86390 1
411637 99411637 1001 86380 86390 1
411564 99411564 1001 86380 86390 1
411794 99411794 1001 86380 86390 1
412262 99412262 1001 86380 86390 1
412291 99412291 1001 86380 86390 1
412336 99412336 1001 86380 86390 1
412443 99412443 1001 86380 86390 1
413438 99413438 1001 86380 86390 1
413488 99413488 1001 86380 86390 1
413042 99413042 1001 86380 86390 1
413197 99413197 1001 86380 86390 1
413225 99413225 1001 86380 86390 1
412728 99412728 1001 86380 86390 1
412590 99412590 1001 86380 86390 1
412758 99412758 1001 86380 86390 1
412873 99412873 1001 86380 86390 1
412521 99412521 1001 86380 86390 1
412690 99412690 1001 86380 86390 1
412500 99412500 1001 86380 86390 1
413802 99413802 1001 86380 86390 1
413842 99413842 1001 86380 86390 1
413846 99413846 1001 86380 86390 1
415247 99415247 1001 86380 86390 1
415159 99415159 1001 86380 86390 1
414530 99414530 1001 86380 86390 1
414531 99414531 1001 86380 86390 1
414690 99414690 1001 86380 86390 1
414550 99414550 1001 86380 86390 1
414909 99414909 1001 86380 86390 1
414701 99414701 1001 86380 86390 1
414795 99414795 1001 86380 86390 1
414381 99414381 1001 86380 86390 1
414374 99414374 1001 86380 86390 1
414158 99414158 1001 86380 86390 1
415342 99415342 1001 86380 86390 1
415486 99415486 1001 86380 86390 1
416997 99416997 1001 86380 86390 1
416678 99416678 1001 86380 86390 1
416757 99416757 1001 86380 86390 1
416956 99416956 1001 86380 86390 1
416849 99416849 1001 86380 86390 1
416493 99416493 1001 86380 86390 1
416187 99416187 1001 86380 86390 1
416470 99416470 1001 86380 86390 1
416264 99416264 1001 86380 86390 1
415828 99415828 1001 86380 86390 1
415878 99415878 1001 86380 86390 1
417235 99417235 1001 86380 86390 1
417335 99417335 1001 86380 86390 1
417496 99417496 1001 86380 86390 1
417573 99417573 1001 86380 86390 1
417548 99417548 1001 86380 86390 1
418520 99418520 1001 86380 86390 1
418612 99418612 1001 86380 86390 1
418405 99418405 1001 86380 86390 1
417797 99417797 1001 86380 86390 1
417671 99417671 1001 86380 86390 1
417728 99417728 1001 86380 86390 1
417676 99417676 1001 86380 86390 1
418873 99418873 1001 86380 86390 1
418995 99418995 1001 86380 86390 1
419092 99419092 1001 86380 86390 1
418975 99418975 1001 86380 86390 1
420343 99420343 1001 86380 86390 1
420323 99420323 1001 86380 86390 1
420186 99420186 1001 86380 86390 1
419860 99419860 1001 86380 86390 1
420042 99420042 1001 86380 86390 1
419812 99419812 1001 86380 86390 1
419815 99419815 1001 86380 86390 1
419389 99419389 1001 86380 86390 1
420653 99420653 1001 86380 86390 1
421787 99421787 1001 86380 86390 1
421567 99421567 1001 86380 86390 1
421039 99421039 1001 86380 86390 1
421148 99421148 1001 86380 86390 1
423469 99423469 1001 86380 86390 1
423714 99423714 1001 86380 86390 1
423402 99423402 1001 86380 86390 1
422992 99422992 1001 86380 86390 1
423083 99423083 1001 86380 86390 1
422677 99422677 1001 86380 86390 1
422683 99422683 1001 86380 86390 1
422703 99422703 1001 86380 86390 1
423965 99423965 1001 86380 86390 1
424102 99424102 1001 86380 86390 1
425289 99425289 1001 86380 86390 1
425165 99425165 1001 86380 86390 1
425371 99425371 1001 86380 86390 1
424665 99424665 1001 86380 86390 1
424732 99424732 1001 86380 86390 1
424974 99424974 1001 86380 86390 1
424416 99424416 1001 86380 86390 1
424193 99424193 1001 86380 86390 1
424287 99424287 1001 86380 86390 1
424486 99424486 1001 86380 86390 1
426743 99426743 1001 86380 86390 1
426805 99426805 1001 86380 86390 1
426063 99426063 1001 86380 86390 1
425981 99425981 1001 86380 86390 1
426048 99426048 1001 86380 86390 1
426016 99426016 1001 86380 86390 1
425946 99425946 1001 86380 86390 1
426055 99426055 1001 86380 86390 1
425998 99425998 1001 86380 86390 1
426181 99426181 1001 86380 86390 1
427196 99427196 1001 86380 86390 1
427168 99427168 1001 86380 86390 1
426697 99426697 1001 86380 86390 1
427294 99427294 1001 86380 86390 1
427465 99427465 1001 86380 86390 1
427358 99427358 1001 86380 86390 1
427281 99427281 1001 86380 86390 1
428573 99428573 1001 86380 86390 1
428697 99428697 1001 86380 86390 1
428098 99428098 1001 86380 86390 1
427968 99427968 1001 86380 86390 1
427807 99427807 1001 86380 86390 1
429067 99429067 1001 86380 86390 1
428342 99428342 1001 86380 86390 1
428944 99428944 1001 86380 86390 1
428759 99428759 1001 86380 86390 1
430107 99430107 1001 86380 86390 1
429740 99429740 1001 86380 86390 1
429945 99429945 1001 86380 86390 1
429704 99429704 1001 86380 86390 1
429296 99429296 1001 86380 86390 1
429300 99429300 1001 86380 86390 1
430627 99430627 1001 86380 86390 1
430813 99430813 1001 86380 86390 1
431860 99431860 1001 86380 86390 1
431994 99431994 1001 86380 86390 1
431687 99431687 1001 86380 86390 1
431816 99431816 1001 86380 86390 1
431385 99431385 1001 86380 86390 1
431439 99431439 1001 86380 86390 1
431170 99431170 1001 86380 86390 1
431146 99431146 1001 86380 86390 1
431140 99431140 1001 86380 86390 1
430859 99430859 1001 86380 86390 1
431141 99431141 1001 86380 86390 1
432202 99432202 1001 86380 86390 1
432156 99432156 1001 86380 86390 1
432280 99432280 1001 86380 86390 1
432372 99432372 1001 86380 86390 1
433465 99433465 1001 86380 86390 1
433440 99433440 1001 86380 86390 1
433556 99433556 1001 86380 86390 1
433323 99433323 1001 86380 86390 1
433454 99433454 1001 86380 86390 1
433160 99433160 1001 86380 86390 1
433188 99433188 1001 86380 86390 1
432828 99432828 1001 86380 86390 1
432623 99432623 1001 86380 86390 1
434043 99434043 1001 86380 86390 1
435193 99435193 1001 86380 86390 1
435383 99435383 1001 86380 86390 1
435136 99435136 1001 86380 86390 1
435346 99435346 1001 86380 86390 1
435401 99435401 1001 86380 86390 1
434867 99434867 1001 86380 86390 1
434231 99434231 1001 86380 86390 1
435525 99435525 1001 86380 86390 1
436812 99436812 1001 86380 86390 1
436815 99436815 1001 86380 86390 1
436792 99436792 1001 86380 86390 1
436794 99436794 1001 86380 86390 1
436971 99436971 1001 86380 86390 1
436699 99436699 1001 86380 86390 1
436201 99436201 1001 86380 86390 1
436024 99436024 1001 86380 86390 1
436056 99436056 1001 86380 86390 1
436307 99436307 1001 86380 86390 1
300059 99300059 1001 86380 86390 1
437173 99437173 1001 86380 86390 1
300613 99300613 1001 86380 86390 1
300697 99300697 1001 86380 86390 1
300617 99300617 1001 86380 86390 1
300670 99300670 1001 86380 86390 1
300409 99300409 1001 86380 86390 1
300435 99300435 1001 86380 86390 1
300412 99300412 1001 86380 86390 1
300425 99300425 1001 86380 86390 1
300324 99300324 1001 86380 86390 1
300416 99300416 1001 86380 86390 1
300457 99300457 1001 86380 86390 1
300237 99300237 1001 86380 86390 1
300191 99300191 1001 86380 86390 1
300282 99300282 1001 86380 86390 1
300115 99300115 1001 86380 86390 1
300221 99300221 1001 86380 86390 1
300793 99300793 1001 86380 86390 1
300897 99300897 1001 86380 86390 1
300886 99300886 1001 86380 86390 1
300899 99300899 1001 86380 86390 1
300835 99300835 1001 86380 86390 1
300798 99300798 1001 86380 86390 1
300734 99300734 1001 86380 86390 1
300787 99300787 1001 86380 86390 1
300736 99300736 1001 86380 86390 1
300841 99300841 1001 86380 86390 1
301376 99301376 1001 86380 86390 1
301525 99301525 1001 86380 86390 1
301527 99301527 1001 86380 86390 1
301511 99301511 1001 86380 86390 1
301272 99301272 1001 86380 86390 1
301249 99301249 1001 86380 86390 1
301224 99301224 1001 86380 86390 1
301263 99301263 1001 86380 86390 1
301217 99301217 1001 86380 86390 1
301230 99301230 1001 86380 86390 1
301205 99301205 1001 86380 86390 1
301026 99301026 1001 86380 86390 1
301106 99301106 1001 86380 86390 1
300965 99300965 1001 86380 86390 1
300952 99300952 1001 86380 86390 1
301617 99301617 1001 86380 86390 1
301594 99301594 1001 86380 86390 1
301571 99301571 1001 86380 86390 1
302319 99302319 1001 86380 86390 1
302185 99302185 1001 86380 86390 1
302251 99302251 1001 86380 86390 1
302106 99302106 1001 86380 86390 1
301962 99301962 1001 86380 86390 1
301873 99301873 1001 86380 86390 1
301887 99301887 1001 86380 86390 1
302432 99302432 1001 86380 86390 1
302537 99302537 1001 86380 86390 1
302383 99302383 1001 86380 86390 1
302502 99302502 1001 86380 86390 1
303172 99303172 1001 86380 86390 1
303070 99303070 1001 86380 86390 1
303089 99303089 1001 86380 86390 1
302913 99302913 1001 86380 86390 1
302893 99302893 1001 86380 86390 1
302895 99302895 1001 86380 86390 1
302960 99302960 1001 86380 86390 1
302615 99302615 1001 86380 86390 1
302594 99302594 1001 86380 86390 1
303247 99303247 1001 86380 86390 1
303249 99303249 1001 86380 86390 1
303266 99303266 1001 86380 86390 1
303687 99303687 1001 86380 86390 1
303780 99303780 1001 86380 86390 1
303797 99303797 1001 86380 86390 1
303477 99303477 1001 86380 86390 1
303529 99303529 1001 86380 86390 1
303550 99303550 1001 86380 86390 1
303449 99303449 1001 86380 86390 1
303437 99303437 1001 86380 86390 1
304079 99304079 1001 86380 86390 1
304786 99304786 1001 86380 86390 1
304674 99304674 1001 86380 86390 1
304726 99304726 1001 86380 86390 1
304475 99304475 1001 86380 86390 1
304631 99304631 1001 86380 86390 1
304493 99304493 1001 86380 86390 1
304481 99304481 1001 86380 86390 1
304424 99304424 1001 86380 86390 1
304273 99304273 1001 86380 86390 1
304248 99304248 1001 86380 86390 1
304340 99304340 1001 86380 86390 1
304912 99304912 1001 86380 86390 1
304915 99304915 1001 86380 86390 1
304954 99304954 1001 86380 86390 1
304980 99304980 1001 86380 86390 1
305020 99305020 1001 86380 86390 1
304905 99304905 1001 86380 86390 1
305590 99305590 1001 86380 86390 1
305668 99305668 1001 86380 86390 1
305514 99305514 1001 86380 86390 1
305454 99305454 1001 86380 86390 1
305327 99305327 1001 86380 86390 1
305366 99305366 1001 86380 86390 1
305406 99305406 1001 86380 86390 1
305464 99305464 1001 86380 86390 1
305150 99305150 1001 86380 86390 1
305153 99305153 1001 86380 86390 1
500027 99500027 1001 86380 86390 1
500185 99500185 1001 86380 86390 1
500099 99500099 1001 86380 86390 1
305693 99305693 1001 86380 86390 1
500668 99500668 1001 86380 86390 1
500807 99500807 1001 86380 86390 1
500588 99500588 1001 86380 86390 1
500551 99500551 1001 86380 86390 1
500607 99500607 1001 86380 86390 1
500365 99500365 1001 86380 86390 1
500276 99500276 1001 86380 86390 1
500843 99500843 1001 86380 86390 1
500900 99500900 1001 86380 86390 1
501565 99501565 1001 86380 86390 1
501544 99501544 1001 86380 86390 1
501547 99501547 1001 86380 86390 1
501261 99501261 1001 86380 86390 1
501353 99501353 1001 86380 86390 1
501315 99501315 1001 86380 86390 1
501124 99501124 1001 86380 86390 1
501164 99501164 1001 86380 86390 1
501207 99501207 1001 86380 86390 1
501143 99501143 1001 86380 86390 1
501066 99501066 1001 86380 86390 1
501105 99501105 1001 86380 86390 1
501197 99501197 1001 86380 86390 1
501793 99501793 1001 86380 86390 1
501651 99501651 1001 86380 86390 1
501812 99501812 1001 86380 86390 1
501658 99501658 1001 86380 86390 1
502446 99502446 1001 86380 86390 1
502272 99502272 1001 86380 86390 1
502242 99502242 1001 86380 86390 1
502063 99502063 1001 86380 86390 1
502014 99502014 1001 86380 86390 1
501991 99501991 1001 86380 86390 1
501891 99501891 1001 86380 86390 1
501906 99501906 1001 86380 86390 1
502607 99502607 1001 86380 86390 1
502660 99502660 1001 86380 86390 1
502600 99502600 1001 86380 86390 1
502485 99502485 1001 86380 86390 1
503150 99503150 1001 86380 86390 1
503125 99503125 1001 86380 86390 1
503092 99503092 1001 86380 86390 1
503250 99503250 1001 86380 86390 1
502959 99502959 1001 86380 86390 1
503050 99503050 1001 86380 86390 1
502886 99502886 1001 86380 86390 1
502899 99502899 1001 86380 86390 1
502836 99502836 1001 86380 86390 1
502850 99502850 1001 86380 86390 1
502671 99502671 1001 86380 86390 1
503473 99503473 1001 86380 86390 1
503364 99503364 1001 86380 86390 1
503942 99503942 1001 86380 86390 1
504097 99504097 1001 86380 86390 1
503972 99503972 1001 86380 86390 1
504076 99504076 1001 86380 86390 1
504000 99504000 1001 86380 86390 1
503913 99503913 1001 86380 86390 1
503865 99503865 1001 86380 86390 1
503751 99503751 1001 86380 86390 1
503779 99503779 1001 86380 86390 1
503743 99503743 1001 86380 86390 1
503678 99503678 1001 86380 86390 1
503643 99503643 1001 86380 86390 1
503669 99503669 1001 86380 86390 1
503699 99503699 1001 86380 86390 1
504154 99504154 1001 86380 86390 1
504182 99504182 1001 86380 86390 1
504197 99504197 1001 86380 86390 1
504912 99504912 1001 86380 86390 1
504772 99504772 1001 86380 86390 1
504786 99504786 1001 86380 86390 1
504663 99504663 1001 86380 86390 1
504533 99504533 1001 86380 86390 1
504678 99504678 1001 86380 86390 1
504717 99504717 1001 86380 86390 1
504523 99504523 1001 86380 86390 1
504464 99504464 1001 86380 86390 1
505045 99505045 1001 86380 86390 1
505072 99505072 1001 86380 86390 1
505087 99505087 1001 86380 86390 1
504962 99504962 1001 86380 86390 1
505132 99505132 1001 86380 86390 1
505590 99505590 1001 86380 86390 1
505639 99505639 1001 86380 86390 1
505383 99505383 1001 86380 86390 1
505440 99505440 1001 86380 86390 1
505442 99505442 1001 86380 86390 1
505445 99505445 1001 86380 86390 1
505293 99505293 1001 86380 86390 1
505242 99505242 1001 86380 86390 1
505297 99505297 1001 86380 86390 1
505251 99505251 1001 86380 86390 1
505832 99505832 1001 86380 86390 1
505898 99505898 1001 86380 86390 1
505926 99505926 1001 86380 86390 1
505800 99505800 1001 86380 86390 1
505839 99505839 1001 86380 86390 1
505776 99505776 1001 86380 86390 1
505880 99505880 1001 86380 86390 1
505919 99505919 1001 86380 86390 1
505842 99505842 1001 86380 86390 1
505817 99505817 1001 86380 86390 1
506519 99506519 1001 86380 86390 1
506586 99506586 1001 86380 86390 1
506231 99506231 1001 86380 86390 1
506296 99506296 1001 86380 86390 1
506259 99506259 1001 86380 86390 1
506389 99506389 1001 86380 86390 1
506029 99506029 1001 86380 86390 1
506151 99506151 1001 86380 86390 1
506166 99506166 1001 86380 86390 1
506791 99506791 1001 86380 86390 1
506667 99506667 1001 86380 86390 1
506773 99506773 1001 86380 86390 1
507262 99507262 1001 86380 86390 1
507404 99507404 1001 86380 86390 1
507316 99507316 1001 86380 86390 1
507356 99507356 1001 86380 86390 1
507088 99507088 1001 86380 86390 1
507217 99507217 1001 86380 86390 1
507076 99507076 1001 86380 86390 1
507157 99507157 1001 86380 86390 1
506931 99506931 1001 86380 86390 1
506805 99506805 1001 86380 86390 1
506863 99506863 1001 86380 86390 1
506995 99506995 1001 86380 86390 1
507460 99507460 1001 86380 86390 1
507551 99507551 1001 86380 86390 1
507448 99507448 1001 86380 86390 1
507587 99507587 1001 86380 86390 1
508149 99508149 1001 86380 86390 1
508218 99508218 1001 86380 86390 1
508220 99508220 1001 86380 86390 1
508049 99508049 1001 86380 86390 1
508063 99508063 1001 86380 86390 1
507902 99507902 1001 86380 86390 1
507996 99507996 1001 86380 86390 1
508024 99508024 1001 86380 86390 1
507856 99507856 1001 86380 86390 1
507835 99507835 1001 86380 86390 1
507683 99507683 1001 86380 86390 1
507697 99507697 1001 86380 86390 1
508338 99508338 1001 86380 86390 1
507836 99507836 1001 86380 86390 1
508413 99508413 1001 86380 86390 1
509074 99509074 1001 86380 86390 1
508987 99508987 1001 86380 86390 1
508911 99508911 1001 86380 86390 1
508976 99508976 1001 86380 86390 1
509016 99509016 1001 86380 86390 1
508875 99508875 1001 86380 86390 1
508914 99508914 1001 86380 86390 1
508941 99508941 1001 86380 86390 1
508916 99508916 1001 86380 86390 1
509034 99509034 1001 86380 86390 1
508456 99508456 1001 86380 86390 1
508534 99508534 1001 86380 86390 1
509215 99509215 1001 86380 86390 1
509271 99509271 1001 86380 86390 1
509143 99509143 1001 86380 86390 1
509247 99509247 1001 86380 86390 1
509224 99509224 1001 86380 86390 1
509160 99509160 1001 86380 86390 1
509540 99509540 1001 86380 86390 1
509597 99509597 1001 86380 86390 1
509285 99509285 1001 86380 86390 1
509404 99509404 1001 86380 86390 1
509343 99509343 1001 86380 86390 1
509965 99509965 1001 86380 86390 1
510094 99510094 1001 86380 86390 1
510056 99510056 1001 86380 86390 1
509905 99509905 1001 86380 86390 1
509909 99509909 1001 86380 86390 1
510713 99510713 1001 86380 86390 1
510621 99510621 1001 86380 86390 1
510340 99510340 1001 86380 86390 1
510437 99510437 1001 86380 86390 1
510451 99510451 1001 86380 86390 1
510378 99510378 1001 86380 86390 1
510391 99510391 1001 86380 86390 1
510210 99510210 1001 86380 86390 1
510238 99510238 1001 86380 86390 1
510205 99510205 1001 86380 86390 1
510271 99510271 1001 86380 86390 1
510298 99510298 1001 86380 86390 1
510854 99510854 1001 86380 86390 1
510855 99510855 1001 86380 86390 1
510753 99510753 1001 86380 86390 1
510927 99510927 1001 86380 86390 1
511464 99511464 1001 86380 86390 1
511552 99511552 1001 86380 86390 1
511383 99511383 1001 86380 86390 1
511253 99511253 1001 86380 86390 1
511178 99511178 1001 86380 86390 1
511063 99511063 1001 86380 86390 1
510943 99510943 1001 86380 86390 1
511645 99511645 1001 86380 86390 1
511648 99511648 1001 86380 86390 1
511661 99511661 1001 86380 86390 1
511557 99511557 1001 86380 86390 1
512302 99512302 1001 86380 86390 1
512267 99512267 1001 86380 86390 1
512268 99512268 1001 86380 86390 1
512256 99512256 1001 86380 86390 1
512208 99512208 1001 86380 86390 1
512248 99512248 1001 86380 86390 1
512073 99512073 1001 86380 86390 1
512112 99512112 1001 86380 86390 1
511997 99511997 1001 86380 86390 1
512075 99512075 1001 86380 86390 1
512155 99512155 1001 86380 86390 1
511786 99511786 1001 86380 86390 1
511851 99511851 1001 86380 86390 1
511790 99511790 1001 86380 86390 1
512505 99512505 1001 86380 86390 1
512393 99512393 1001 86380 86390 1
512395 99512395 1001 86380 86390 1
512461 99512461 1001 86380 86390 1
513150 99513150 1001 86380 86390 1
513086 99513086 1001 86380 86390 1
513075 99513075 1001 86380 86390 1
512963 99512963 1001 86380 86390 1
512944 99512944 1001 86380 86390 1
512610 99512610 1001 86380 86390 1
512662 99512662 1001 86380 86390 1
512665 99512665 1001 86380 86390 1
512678 99512678 1001 86380 86390 1
512696 99512696 1001 86380 86390 1
512633 99512633 1001 86380 86390 1
513268 99513268 1001 86380 86390 1
513866 99513866 1001 86380 86390 1
513847 99513847 1001 86380 86390 1
513848 99513848 1001 86380 86390 1
513670 99513670 1001 86380 86390 1
513815 99513815 1001 86380 86390 1
513625 99513625 1001 86380 86390 1
513665 99513665 1001 86380 86390 1
513706 99513706 1001 86380 86390 1
513642 99513642 1001 86380 86390 1
513607 99513607 1001 86380 86390 1
513453 99513453 1001 86380 86390 1
513574 99513574 1001 86380 86390 1
513536 99513536 1001 86380 86390 1
513485 99513485 1001 86380 86390 1
513539 99513539 1001 86380 86390 1
514225 99514225 1001 86380 86390 1
514045 99514045 1001 86380 86390 1
514216 99514216 1001 86380 86390 1
514219 99514219 1001 86380 86390 1
514183 99514183 1001 86380 86390 1
514775 99514775 1001 86380 86390 1
514792 99514792 1001 86380 86390 1
514644 99514644 1001 86380 86390 1
514348 99514348 1001 86380 86390 1
514439 99514439 1001 86380 86390 1
514898 99514898 1001 86380 86390 1
514991 99514991 1001 86380 86390 1
515660 99515660 1001 86380 86390 1
515588 99515588 1001 86380 86390 1
515590 99515590 1001 86380 86390 1
515616 99515616 1001 86380 86390 1
515672 99515672 1001 86380 86390 1
515681 99515681 1001 86380 86390 1
515361 99515361 1001 86380 86390 1
515470 99515470 1001 86380 86390 1
515447 99515447 1001 86380 86390 1
515344 99515344 1001 86380 86390 1
515177 99515177 1001 86380 86390 1
515733 99515733 1001 86380 86390 1
515825 99515825 1001 86380 86390 1
516503 99516503 1001 86380 86390 1
516157 99516157 1001 86380 86390 1
516171 99516171 1001 86380 86390 1
516120 99516120 1001 86380 86390 1
515944 99515944 1001 86380 86390 1
515894 99515894 1001 86380 86390 1
516043 99516043 1001 86380 86390 1
516572 99516572 1001 86380 86390 1
516611 99516611 1001 86380 86390 1
516703 99516703 1001 86380 86390 1
516685 99516685 1001 86380 86390 1
517207 99517207 1001 86380 86390 1
517160 99517160 1001 86380 86390 1
517227 99517227 1001 86380 86390 1
517105 99517105 1001 86380 86390 1
517121 99517121 1001 86380 86390 1
517032 99517032 1001 86380 86390 1
516743 99516743 1001 86380 86390 1
516825 99516825 1001 86380 86390 1
516855 99516855 1001 86380 86390 1
517475 99517475 1001 86380 86390 1
517346 99517346 1001 86380 86390 1
517481 99517481 1001 86380 86390 1
517409 99517409 1001 86380 86390 1
518162 99518162 1001 86380 86390 1
517786 99517786 1001 86380 86390 1
517864 99517864 1001 86380 86390 1
517618 99517618 1001 86380 86390 1
517586 99517586 1001 86380 86390 1
517694 99517694 1001 86380 86390 1
518178 99518178 1001 86380 86390 1
518166 99518166 1001 86380 86390 1
518270 99518270 1001 86380 86390 1
518363 99518363 1001 86380 86390 1
518170 99518170 1001 86380 86390 1
518914 99518914 1001 86380 86390 1
518889 99518889 1001 86380 86390 1
518792 99518792 1001 86380 86390 1
518871 99518871 1001 86380 86390 1
518923 99518923 1001 86380 86390 1
518733 99518733 1001 86380 86390 1
518605 99518605 1001 86380 86390 1
518751 99518751 1001 86380 86390 1
518728 99518728 1001 86380 86390 1
518754 99518754 1001 86380 86390 1
518476 99518476 1001 86380 86390 1
518558 99518558 1001 86380 86390 1
518994 99518994 1001 86380 86390 1
519738 99519738 1001 86380 86390 1
519713 99519713 1001 86380 86390 1
519612 99519612 1001 86380 86390 1
519790 99519790 1001 86380 86390 1
519616 99519616 1001 86380 86390 1
519707 99519707 1001 86380 86390 1
519531 99519531 1001 86380 86390 1
519546 99519546 1001 86380 86390 1
519599 99519599 1001 86380 86390 1
519562 99519562 1001 86380 86390 1
519527 99519527 1001 86380 86390 1
519220 99519220 1001 86380 86390 1
519304 99519304 1001 86380 86390 1
519244 99519244 1001 86380 86390 1
519929 99519929 1001 86380 86390 1
519919 99519919 1001 86380 86390 1
519998 99519998 1001 86380 86390 1
519822 99519822 1001 86380 86390 1
520637 99520637 1001 86380 86390 1
520552 99520552 1001 86380 86390 1
520568 99520568 1001 86380 86390 1
520623 99520623 1001 86380 86390 1
520414 99520414 1001 86380 86390 1
520340 99520340 1001 86380 86390 1
520329 99520329 1001 86380 86390 1
520071 99520071 1001 86380 86390 1
520200 99520200 1001 86380 86390 1
520165 99520165 1001 86380 86390 1
520039 99520039 1001 86380 86390 1
520079 99520079 1001 86380 86390 1
520680 99520680 1001 86380 86390 1
520654 99520654 1001 86380 86390 1
520722 99520722 1001 86380 86390 1
520843 99520843 1001 86380 86390 1
521345 99521345 1001 86380 86390 1
521281 99521281 1001 86380 86390 1
521272 99521272 1001 86380 86390 1
521401 99521401 1001 86380 86390 1
521126 99521126 1001 86380 86390 1
521204 99521204 1001 86380 86390 1
521102 99521102 1001 86380 86390 1
521156 99521156 1001 86380 86390 1
521221 99521221 1001 86380 86390 1
520855 99520855 1001 86380 86390 1
521607 99521607 1001 86380 86390 1
521510 99521510 1001 86380 86390 1
521511 99521511 1001 86380 86390 1
522093 99522093 1001 86380 86390 1
522198 99522198 1001 86380 86390 1
522199 99522199 1001 86380 86390 1
522200 99522200 1001 86380 86390 1
521893 99521893 1001 86380 86390 1
522028 99522028 1001 86380 86390 1
521953 99521953 1001 86380 86390 1
522020 99522020 1001 86380 86390 1
521789 99521789 1001 86380 86390 1
521778 99521778 1001 86380 86390 1
521819 99521819 1001 86380 86390 1
522377 99522377 1001 86380 86390 1
522915 99522915 1001 86380 86390 1
522931 99522931 1001 86380 86390 1
522949 99522949 1001 86380 86390 1
522771 99522771 1001 86380 86390 1
522817 99522817 1001 86380 86390 1
522742 99522742 1001 86380 86390 1
522692 99522692 1001 86380 86390 1
522504 99522504 1001 86380 86390 1
522505 99522505 1001 86380 86390 1
522547 99522547 1001 86380 86390 1
522625 99522625 1001 86380 86390 1
523158 99523158 1001 86380 86390 1
523263 99523263 1001 86380 86390 1
523764 99523764 1001 86380 86390 1
523754 99523754 1001 86380 86390 1
523850 99523850 1001 86380 86390 1
523687 99523687 1001 86380 86390 1
523706 99523706 1001 86380 86390 1
523553 99523553 1001 86380 86390 1
523631 99523631 1001 86380 86390 1
523608 99523608 1001 86380 86390 1
523415 99523415 1001 86380 86390 1
523512 99523512 1001 86380 86390 1
523515 99523515 1001 86380 86390 1
524060 99524060 1001 86380 86390 1
524126 99524126 1001 86380 86390 1
523999 99523999 1001 86380 86390 1
524016 99524016 1001 86380 86390 1
524188 99524188 1001 86380 86390 1
524320 99524320 1001 86380 86390 1
524323 99524323 1001 86380 86390 1
524274 99524274 1001 86380 86390 1
524185 99524185 1001 86380 86390 1
524238 99524238 1001 86380 86390 1
524781 99524781 1001 86380 86390 1
524828 99524828 1001 86380 86390 1
525559 99525559 1001 86380 86390 1
525265 99525265 1001 86380 86390 1
525187 99525187 1001 86380 86390 1
525356 99525356 1001 86380 86390 1
525248 99525248 1001 86380 86390 1
525084 99525084 1001 86380 86390 1
525150 99525150 1001 86380 86390 1
525060 99525060 1001 86380 86390 1
525010 99525010 1001 86380 86390 1
525675 99525675 1001 86380 86390 1
525767 99525767 1001 86380 86390 1
525759 99525759 1001 86380 86390 1
525643 99525643 1001 86380 86390 1
525800 99525800 1001 86380 86390 1
526244 99526244 1001 86380 86390 1
526298 99526298 1001 86380 86390 1
526396 99526396 1001 86380 86390 1
526050 99526050 1001 86380 86390 1
526207 99526207 1001 86380 86390 1
526105 99526105 1001 86380 86390 1
527146 99527146 1001 86380 86390 1
527212 99527212 1001 86380 86390 1
527096 99527096 1001 86380 86390 1
527058 99527058 1001 86380 86390 1
527100 99527100 1001 86380 86390 1
527051 99527051 1001 86380 86390 1
527232 99527232 1001 86380 86390 1
527116 99527116 1001 86380 86390 1
527145 99527145 1001 86380 86390 1
526993 99526993 1001 86380 86390 1
526984 99526984 1001 86380 86390 1
526871 99526871 1001 86380 86390 1
526936 99526936 1001 86380 86390 1
526711 99526711 1001 86380 86390 1
526777 99526777 1001 86380 86390 1
527440 99527440 1001 86380 86390 1
527287 99527287 1001 86380 86390 1
527327 99527327 1001 86380 86390 1
527289 99527289 1001 86380 86390 1
527438 99527438 1001 86380 86390 1
527400 99527400 1001 86380 86390 1
527953 99527953 1001 86380 86390 1
527767 99527767 1001 86380 86390 1
527810 99527810 1001 86380 86390 1
527786 99527786 1001 86380 86390 1
527817 99527817 1001 86380 86390 1
527458 99527458 1001 86380 86390 1
527511 99527511 1001 86380 86390 1
528089 99528089 1001 86380 86390 1
528116 99528116 1001 86380 86390 1
528865 99528865 1001 86380 86390 1
528801 99528801 1001 86380 86390 1
528776 99528776 1001 86380 86390 1
528874 99528874 1001 86380 86390 1
528817 99528817 1001 86380 86390 1
528820 99528820 1001 86380 86390 1
528823 99528823 1001 86380 86390 1
528490 99528490 1001 86380 86390 1
528598 99528598 1001 86380 86390 1
528498 99528498 1001 86380 86390 1
528320 99528320 1001 86380 86390 1
528477 99528477 1001 86380 86390 1
528465 99528465 1001 86380 86390 1
528467 99528467 1001 86380 86390 1
528304 99528304 1001 86380 86390 1
529008 99529008 1001 86380 86390 1
528960 99528960 1001 86380 86390 1
529539 99529539 1001 86380 86390 1
529713 99529713 1001 86380 86390 1
529558 99529558 1001 86380 86390 1
529452 99529452 1001 86380 86390 1
529414 99529414 1001 86380 86390 1
529403 99529403 1001 86380 86390 1
529158 99529158 1001 86380 86390 1
529845 99529845 1001 86380 86390 1
529846 99529846 1001 86380 86390 1
529742 99529742 1001 86380 86390 1
530392 99530392 1001 86380 86390 1
530295 99530295 1001 86380 86390 1
529951 99529951 1001 86380 86390 1
530081 99530081 1001 86380 86390 1
530136 99530136 1001 86380 86390 1
530125 99530125 1001 86380 86390 1
530563 99530563 1001 86380 86390 1
530659 99530659 1001 86380 86390 1
530715 99530715 1001 86380 86390 1
531346 99531346 1001 86380 86390 1
531263 99531263 1001 86380 86390 1
531086 99531086 1001 86380 86390 1
531102 99531102 1001 86380 86390 1
530863 99530863 1001 86380 86390 1
531545 99531545 1001 86380 86390 1
531397 99531397 1001 86380 86390 1
531514 99531514 1001 86380 86390 1
532057 99532057 1001 86380 86390 1
531806 99531806 1001 86380 86390 1
531953 99531953 1001 86380 86390 1
531851 99531851 1001 86380 86390 1
531906 99531906 1001 86380 86390 1
531742 99531742 1001 86380 86390 1
531692 99531692 1001 86380 86390 1
531656 99531656 1001 86380 86390 1
532230 99532230 1001 86380 86390 1
532326 99532326 1001 86380 86390 1
532252 99532252 1001 86380 86390 1
532214 99532214 1001 86380 86390 1
532228 99532228 1001 86380 86390 1
532984 99532984 1001 86380 86390 1
533016 99533016 1001 86380 86390 1
532817 99532817 1001 86380 86390 1
532656 99532656 1001 86380 86390 1
532520 99532520 1001 86380 86390 1
532500 99532500 1001 86380 86390 1
533055 99533055 1001 86380 86390 1
533193 99533193 1001 86380 86390 1
533052 99533052 1001 86380 86390 1
533066 99533066 1001 86380 86390 1
533691 99533691 1001 86380 86390 1
533657 99533657 1001 86380 86390 1
533627 99533627 1001 86380 86390 1
533448 99533448 1001 86380 86390 1
533502 99533502 1001 86380 86390 1
533515 99533515 1001 86380 86390 1
533491 99533491 1001 86380 86390 1
533532 99533532 1001 86380 86390 1
533624 99533624 1001 86380 86390 1
533318 99533318 1001 86380 86390 1
533313 99533313 1001 86380 86390 1
533365 99533365 1001 86380 86390 1
533249 99533249 1001 86380 86390 1
534049 99534049 1001 86380 86390 1
533938 99533938 1001 86380 86390 1
533964 99533964 1001 86380 86390 1
534033 99534033 1001 86380 86390 1
533931 99533931 1001 86380 86390 1
534258 99534258 1001 86380 86390 1
534067 99534067 1001 86380 86390 1
534211 99534211 1001 86380 86390 1
534255 99534255 1001 86380 86390 1
534838 99534838 1001 86380 86390 1
534813 99534813 1001 86380 86390 1
534844 99534844 1001 86380 86390 1
534834 99534834 1001 86380 86390 1
534822 99534822 1001 86380 86390 1
535344 99535344 1001 86380 86390 1
535481 99535481 1001 86380 86390 1
535313 99535313 1001 86380 86390 1
535314 99535314 1001 86380 86390 1
535404 99535404 1001 86380 86390 1
535327 99535327 1001 86380 86390 1
535505 99535505 1001 86380 86390 1
535162 99535162 1001 86380 86390 1
535204 99535204 1001 86380 86390 1
535205 99535205 1001 86380 86390 1
535105 99535105 1001 86380 86390 1
535172 99535172 1001 86380 86390 1
534957 99534957 1001 86380 86390 1
534997 99534997 1001 86380 86390 1
535023 99535023 1001 86380 86390 1
535026 99535026 1001 86380 86390 1
535094 99535094 1001 86380 86390 1
535585 99535585 1001 86380 86390 1
535627 99535627 1001 86380 86390 1
535570 99535570 1001 86380 86390 1
536299 99536299 1001 86380 86390 1
536320 99536320 1001 86380 86390 1
536167 99536167 1001 86380 86390 1
536045 99536045 1001 86380 86390 1
535848 99535848 1001 86380 86390 1
535766 99535766 1001 86380 86390 1
537112 99537112 1001 86380 86390 1
536957 99536957 1001 86380 86390 1
536776 99536776 1001 86380 86390 1
536789 99536789 1001 86380 86390 1
536792 99536792 1001 86380 86390 1
536935 99536935 1001 86380 86390 1
536940 99536940 1001 86380 86390 1
536850 99536850 1001 86380 86390 1
536955 99536955 1001 86380 86390 1
536593 99536593 1001 86380 86390 1
536649 99536649 1001 86380 86390 1
536625 99536625 1001 86380 86390 1
537328 99537328 1001 86380 86390 1
537985 99537985 1001 86380 86390 1
537913 99537913 1001 86380 86390 1
537941 99537941 1001 86380 86390 1
537958 99537958 1001 86380 86390 1
537829 99537829 1001 86380 86390 1
537627 99537627 1001 86380 86390 1
537698 99537698 1001 86380 86390 1
537485 99537485 1001 86380 86390 1
537451 99537451 1001 86380 86390 1
537506 99537506 1001 86380 86390 1
538090 99538090 1001 86380 86390 1
538082 99538082 1001 86380 86390 1
538057 99538057 1001 86380 86390 1
538780 99538780 1001 86380 86390 1
538682 99538682 1001 86380 86390 1
538620 99538620 1001 86380 86390 1
538621 99538621 1001 86380 86390 1
538432 99538432 1001 86380 86390 1
538338 99538338 1001 86380 86390 1
538314 99538314 1001 86380 86390 1
538333 99538333 1001 86380 86390 1
538916 99538916 1001 86380 86390 1
539016 99539016 1001 86380 86390 1
539518 99539518 1001 86380 86390 1
539480 99539480 1001 86380 86390 1
539627 99539627 1001 86380 86390 1
539255 99539255 1001 86380 86390 1
539268 99539268 1001 86380 86390 1
539414 99539414 1001 86380 86390 1
539325 99539325 1001 86380 86390 1
539368 99539368 1001 86380 86390 1
539112 99539112 1001 86380 86390 1
539169 99539169 1001 86380 86390 1
539808 99539808 1001 86380 86390 1
539655 99539655 1001 86380 86390 1
539788 99539788 1001 86380 86390 1
540374 99540374 1001 86380 86390 1
540027 99540027 1001 86380 86390 1
539990 99539990 1001 86380 86390 1
540043 99540043 1001 86380 86390 1
539979 99539979 1001 86380 86390 1
540008 99540008 1001 86380 86390 1
539931 99539931 1001 86380 86390 1
539957 99539957 1001 86380 86390 1
540035 99540035 1001 86380 86390 1
539945 99539945 1001 86380 86390 1
540036 99540036 1001 86380 86390 1
540026 99540026 1001 86380 86390 1
540504 99540504 1001 86380 86390 1
540596 99540596 1001 86380 86390 1
540493 99540493 1001 86380 86390 1
540506 99540506 1001 86380 86390 1
540558 99540558 1001 86380 86390 1
540656 99540656 1001 86380 86390 1
541262 99541262 1001 86380 86390 1
541252 99541252 1001 86380 86390 1
540965 99540965 1001 86380 86390 1
541084 99541084 1001 86380 86390 1
541072 99541072 1001 86380 86390 1
540750 99540750 1001 86380 86390 1
540808 99540808 1001 86380 86390 1
540783 99540783 1001 86380 86390 1
540681 99540681 1001 86380 86390 1
540684 99540684 1001 86380 86390 1
541413 99541413 1001 86380 86390 1
541953 99541953 1001 86380 86390 1
542073 99542073 1001 86380 86390 1
542052 99542052 1001 86380 86390 1
541810 99541810 1001 86380 86390 1
541756 99541756 1001 86380 86390 1
541603 99541603 1001 86380 86390 1
541661 99541661 1001 86380 86390 1
541636 99541636 1001 86380 86390 1
542224 99542224 1001 86380 86390 1
542200 99542200 1001 86380 86390 1
542135 99542135 1001 86380 86390 1
542165 99542165 1001 86380 86390 1
542256 99542256 1001 86380 86390 1
542192 99542192 1001 86380 86390 1
542855 99542855 1001 86380 86390 1
542915 99542915 1001 86380 86390 1
542825 99542825 1001 86380 86390 1
542878 99542878 1001 86380 86390 1
542816 99542816 1001 86380 86390 1
542578 99542578 1001 86380 86390 1
542607 99542607 1001 86380 86390 1
542456 99542456 1001 86380 86390 1
542469 99542469 1001 86380 86390 1
542458 99542458 1001 86380 86390 1
542355 99542355 1001 86380 86390 1
542502 99542502 1001 86380 86390 1
543035 99543035 1001 86380 86390 1
543740 99543740 1001 86380 86390 1
543756 99543756 1001 86380 86390 1
543679 99543679 1001 86380 86390 1
543578 99543578 1001 86380 86390 1
543469 99543469 1001 86380 86390 1
543510 99543510 1001 86380 86390 1
543407 99543407 1001 86380 86390 1
543254 99543254 1001 86380 86390 1
543230 99543230 1001 86380 86390 1
543328 99543328 1001 86380 86390 1
543213 99543213 1001 86380 86390 1
543874 99543874 1001 86380 86390 1
543875 99543875 1001 86380 86390 1
543868 99543868 1001 86380 86390 1
544443 99544443 1001 86380 86390 1
544523 99544523 1001 86380 86390 1
544410 99544410 1001 86380 86390 1
544519 99544519 1001 86380 86390 1
544289 99544289 1001 86380 86390 1
544317 99544317 1001 86380 86390 1
544330 99544330 1001 86380 86390 1
544356 99544356 1001 86380 86390 1
544137 99544137 1001 86380 86390 1
544099 99544099 1001 86380 86390 1
544153 99544153 1001 86380 86390 1
544182 99544182 1001 86380 86390 1
544676 99544676 1001 86380 86390 1
544694 99544694 1001 86380 86390 1
528979 636 1002 52511 54024 1
531935 828 1002 43349 47011 1
400228 99400228 1001 86380 86390 1
400364 99400364 1001 86380 86390 1
400647 99400647 1001 86380 86390 1
400649 99400649 1001 86380 86390 1
400723 99400723 1001 86380 86390 1
401143 99401143 1001 86380 86390 1
401090 99401090 1001 86380 86390 1
401285 99401285 1001 86380 86390 1
401332 99401332 1001 86380 86390 1
401312 99401312 1001 86380 86390 1
401358 99401358 1001 86380 86390 1
401345 99401345 1001 86380 86390 1
401527 99401527 1001 86380 86390 1
401531 99401531 1001 86380 86390 1
401562 99401562 1001 86380 86390 1
401683 99401683 1001 86380 86390 1
401731 99401731 1001 86380 86390 1
402018 99402018 1001 86380 86390 1
402040 99402040 1001 86380 86390 1
402045 99402045 1001 86380 86390 1
402338 99402338 1001 86380 86390 1
402340 99402340 1001 86380 86390 1
402364 99402364 1001 86380 86390 1
402380 99402380 1001 86380 86390 1
402524 99402524 1001 86380 86390 1
402877 99402877 1001 86380 86390 1
402807 99402807 1001 86380 86390 1
402865 99402865 1001 86380 86390 1
402896 99402896 1001 86380 86390 1
403052 99403052 1001 86380 86390 1
403013 99403013 1001 86380 86390 1
403554 99403554 1001 86380 86390 1
403601 99403601 1001 86380 86390 1
403685 99403685 1001 86380 86390 1
403708 99403708 1001 86380 86390 1
403769 99403769 1001 86380 86390 1
403772 99403772 1001 86380 86390 1
403860 99403860 1001 86380 86390 1
404214 99404214 1001 86380 86390 1
404379 99404379 1001 86380 86390 1
404444 99404444 1001 86380 86390 1
404595 99404595 1001 86380 86390 1
404751 99404751 1001 86380 86390 1
405003 99405003 1001 86380 86390 1
405057 99405057 1001 86380 86390 1
405211 99405211 1001 86380 86390 1
405250 99405250 1001 86380 86390 1
405383 99405383 1001 86380 86390 1
405501 99405501 1001 86380 86390 1
405658 99405658 1001 86380 86390 1
405609 99405609 1001 86380 86390 1
405705 99405705 1001 86380 86390 1
405962 99405962 1001 86380 86390 1
406037 99406037 1001 86380 86390 1
406139 99406139 1001 86380 86390 1
406255 99406255 1001 86380 86390 1
406355 99406355 1001 86380 86390 1
406357 99406357 1001 86380 86390 1
406462 99406462 1001 86380 86390 1
406398 99406398 1001 86380 86390 1
406911 99406911 1001 86380 86390 1
407121 99407121 1001 86380 86390 1
407122 99407122 1001 86380 86390 1
407150 99407150 1001 86380 86390 1
407419 99407419 1001 86380 86390 1
407357 99407357 1001 86380 86390 1
407499 99407499 1001 86380 86390 1
407540 99407540 1001 86380 86390 1
407635 99407635 1001 86380 86390 1
407679 99407679 1001 86380 86390 1
407831 99407831 1001 86380 86390 1
407800 99407800 1001 86380 86390 1
407971 99407971 1001 86380 86390 1
407976 99407976 1001 86380 86390 1
407912 99407912 1001 86380 86390 1
408019 99408019 1001 86380 86390 1
408045 99408045 1001 86380 86390 1
408285 99408285 1001 86380 86390 1
408372 99408372 1001 86380 86390 1
408516 99408516 1001 86380 86390 1
408625 99408625 1001 86380 86390 1
408608 99408608 1001 86380 86390 1
408597 99408597 1001 86380 86390 1
408688 99408688 1001 86380 86390 1
408744 99408744 1001 86380 86390 1
408849 99408849 1001 86380 86390 1
408851 99408851 1001 86380 86390 1
409150 99409150 1001 86380 86390 1
409292 99409292 1001 86380 86390 1
409331 99409331 1001 86380 86390 1
409315 99409315 1001 86380 86390 1
409316 99409316 1001 86380 86390 1
409658 99409658 1001 86380 86390 1
409860 99409860 1001 86380 86390 1
409990 99409990 1001 86380 86390 1
410374 99410374 1001 86380 86390 1
410485 99410485 1001 86380 86390 1
410615 99410615 1001 86380 86390 1
410714 99410714 1001 86380 86390 1
410784 99410784 1001 86380 86390 1
410797 99410797 1001 86380 86390 1
410749 99410749 1001 86380 86390 1
410904 99410904 1001 86380 86390 1
410991 99410991 1001 86380 86390 1
411392 99411392 1001 86380 86390 1
411329 99411329 1001 86380 86390 1
411508 99411508 1001 86380 86390 1
411483 99411483 1001 86380 86390 1
411473 99411473 1001 86380 86390 1
411660 99411660 1001 86380 86390 1
411824 99411824 1001 86380 86390 1
411810 99411810 1001 86380 86390 1
411900 99411900 1001 86380 86390 1
412095 99412095 1001 86380 86390 1
412170 99412170 1001 86380 86390 1
412263 99412263 1001 86380 86390 1
412402 99412402 1001 86380 86390 1
413333 99413333 1001 86380 86390 1
413627 99413627 1001 86380 86390 1
413489 99413489 1001 86380 86390 1
413589 99413589 1001 86380 86390 1
413063 99413063 1001 86380 86390 1
413145 99413145 1001 86380 86390 1
412488 99412488 1001 86380 86390 1
412652 99412652 1001 86380 86390 1
412680 99412680 1001 86380 86390 1
413889 99413889 1001 86380 86390 1
413956 99413956 1001 86380 86390 1
413741 99413741 1001 86380 86390 1
413982 99413982 1001 86380 86390 1
415085 99415085 1001 86380 86390 1
414958 99414958 1001 86380 86390 1
414778 99414778 1001 86380 86390 1
414692 99414692 1001 86380 86390 1
414828 99414828 1001 86380 86390 1
414814 99414814 1001 86380 86390 1
414754 99414754 1001 86380 86390 1
414834 99414834 1001 86380 86390 1
414159 99414159 1001 86380 86390 1
414428 99414428 1001 86380 86390 1
414252 99414252 1001 86380 86390 1
414184 99414184 1001 86380 86390 1
414386 99414386 1001 86380 86390 1
414463 99414463 1001 86380 86390 1
414344 99414344 1001 86380 86390 1
414414 99414414 1001 86380 86390 1
414284 99414284 1001 86380 86390 1
415620 99415620 1001 86380 86390 1
414922 99414922 1001 86380 86390 1
415515 99415515 1001 86380 86390 1
415715 99415715 1001 86380 86390 1
416929 99416929 1001 86380 86390 1
416885 99416885 1001 86380 86390 1
416874 99416874 1001 86380 86390 1
416725 99416725 1001 86380 86390 1
416229 99416229 1001 86380 86390 1
416020 99416020 1001 86380 86390 1
415998 99415998 1001 86380 86390 1
416074 99416074 1001 86380 86390 1
415741 99415741 1001 86380 86390 1
417280 99417280 1001 86380 86390 1
417259 99417259 1001 86380 86390 1
417248 99417248 1001 86380 86390 1
417351 99417351 1001 86380 86390 1
417605 99417605 1001 86380 86390 1
417505 99417505 1001 86380 86390 1
417559 99417559 1001 86380 86390 1
418483 99418483 1001 86380 86390 1
418512 99418512 1001 86380 86390 1
418648 99418648 1001 86380 86390 1
418221 99418221 1001 86380 86390 1
418085 99418085 1001 86380 86390 1
418181 99418181 1001 86380 86390 1
418422 99418422 1001 86380 86390 1
418145 99418145 1001 86380 86390 1
417714 99417714 1001 86380 86390 1
417744 99417744 1001 86380 86390 1
417779 99417779 1001 86380 86390 1
417651 99417651 1001 86380 86390 1
419192 99419192 1001 86380 86390 1
419079 99419079 1001 86380 86390 1
419058 99419058 1001 86380 86390 1
418891 99418891 1001 86380 86390 1
420303 99420303 1001 86380 86390 1
420198 99420198 1001 86380 86390 1
420223 99420223 1001 86380 86390 1
420290 99420290 1001 86380 86390 1
420144 99420144 1001 86380 86390 1
419663 99419663 1001 86380 86390 1
420028 99420028 1001 86380 86390 1
419689 99419689 1001 86380 86390 1
419516 99419516 1001 86380 86390 1
419242 99419242 1001 86380 86390 1
419352 99419352 1001 86380 86390 1
419220 99419220 1001 86380 86390 1
420710 99420710 1001 86380 86390 1
420502 99420502 1001 86380 86390 1
421923 99421923 1001 86380 86390 1
421914 99421914 1001 86380 86390 1
421621 99421621 1001 86380 86390 1
421328 99421328 1001 86380 86390 1
421623 99421623 1001 86380 86390 1
421283 99421283 1001 86380 86390 1
421448 99421448 1001 86380 86390 1
420942 99420942 1001 86380 86390 1
420897 99420897 1001 86380 86390 1
421163 99421163 1001 86380 86390 1
420850 99420850 1001 86380 86390 1
422253 99422253 1001 86380 86390 1
422230 99422230 1001 86380 86390 1
423367 99423367 1001 86380 86390 1
423716 99423716 1001 86380 86390 1
423365 99423365 1001 86380 86390 1
423217 99423217 1001 86380 86390 1
423272 99423272 1001 86380 86390 1
422560 99422560 1001 86380 86390 1
423966 99423966 1001 86380 86390 1
423868 99423868 1001 86380 86390 1
423869 99423869 1001 86380 86390 1
423784 99423784 1001 86380 86390 1
424669 99424669 1001 86380 86390 1
424914 99424914 1001 86380 86390 1
424415 99424415 1001 86380 86390 1
424226 99424226 1001 86380 86390 1
425540 99425540 1001 86380 86390 1
425483 99425483 1001 86380 86390 1
425731 99425731 1001 86380 86390 1
425816 99425816 1001 86380 86390 1
426751 99426751 1001 86380 86390 1
427023 99427023 1001 86380 86390 1
426668 99426668 1001 86380 86390 1
425869 99425869 1001 86380 86390 1
426017 99426017 1001 86380 86390 1
427301 99427301 1001 86380 86390 1
427329 99427329 1001 86380 86390 1
427184 99427184 1001 86380 86390 1
427306 99427306 1001 86380 86390 1
427523 99427523 1001 86380 86390 1
428701 99428701 1001 86380 86390 1
428353 99428353 1001 86380 86390 1
428623 99428623 1001 86380 86390 1
428378 99428378 1001 86380 86390 1
428532 99428532 1001 86380 86390 1
427601 99427601 1001 86380 86390 1
427875 99427875 1001 86380 86390 1
427606 99427606 1001 86380 86390 1
427885 99427885 1001 86380 86390 1
427546 99427546 1001 86380 86390 1
427717 99427717 1001 86380 86390 1
427846 99427846 1001 86380 86390 1
427770 99427770 1001 86380 86390 1
427674 99427674 1001 86380 86390 1
428766 99428766 1001 86380 86390 1
429136 99429136 1001 86380 86390 1
428807 99428807 1001 86380 86390 1
430043 99430043 1001 86380 86390 1
430375 99430375 1001 86380 86390 1
429964 99429964 1001 86380 86390 1
430161 99430161 1001 86380 86390 1
430240 99430240 1001 86380 86390 1
429595 99429595 1001 86380 86390 1
429571 99429571 1001 86380 86390 1
429943 99429943 1001 86380 86390 1
429522 99429522 1001 86380 86390 1
429297 99429297 1001 86380 86390 1
429532 99429532 1001 86380 86390 1
429336 99429336 1001 86380 86390 1
429455 99429455 1001 86380 86390 1
429536 99429536 1001 86380 86390 1
429460 99429460 1001 86380 86390 1
430395 99430395 1001 86380 86390 1
430574 99430574 1001 86380 86390 1
430455 99430455 1001 86380 86390 1
430771 99430771 1001 86380 86390 1
430774 99430774 1001 86380 86390 1
430404 99430404 1001 86380 86390 1
431360 99431360 1001 86380 86390 1
431464 99431464 1001 86380 86390 1
431541 99431541 1001 86380 86390 1
431350 99431350 1001 86380 86390 1
430920 99430920 1001 86380 86390 1
430928 99430928 1001 86380 86390 1
431164 99431164 1001 86380 86390 1
432158 99432158 1001 86380 86390 1
432254 99432254 1001 86380 86390 1
432359 99432359 1001 86380 86390 1
432197 99432197 1001 86380 86390 1
433653 99433653 1001 86380 86390 1
433470 99433470 1001 86380 86390 1
433706 99433706 1001 86380 86390 1
433577 99433577 1001 86380 86390 1
433118 99433118 1001 86380 86390 1
433185 99433185 1001 86380 86390 1
432983 99432983 1001 86380 86390 1
432698 99432698 1001 86380 86390 1
432674 99432674 1001 86380 86390 1
433754 99433754 1001 86380 86390 1
433877 99433877 1001 86380 86390 1
435083 99435083 1001 86380 86390 1
435233 99435233 1001 86380 86390 1
435176 99435176 1001 86380 86390 1
434637 99434637 1001 86380 86390 1
434659 99434659 1001 86380 86390 1
434718 99434718 1001 86380 86390 1
434937 99434937 1001 86380 86390 1
434324 99434324 1001 86380 86390 1
434217 99434217 1001 86380 86390 1
434276 99434276 1001 86380 86390 1
435643 99435643 1001 86380 86390 1
435870 99435870 1001 86380 86390 1
435747 99435747 1001 86380 86390 1
437051 99437051 1001 86380 86390 1
436788 99436788 1001 86380 86390 1
437129 99437129 1001 86380 86390 1
436445 99436445 1001 86380 86390 1
436544 99436544 1001 86380 86390 1
436728 99436728 1001 86380 86390 1
436388 99436388 1001 86380 86390 1
436715 99436715 1001 86380 86390 1
436581 99436581 1001 86380 86390 1
436614 99436614 1001 86380 86390 1
436312 99436312 1001 86380 86390 1
436046 99436046 1001 86380 86390 1
436301 99436301 1001 86380 86390 1
436332 99436332 1001 86380 86390 1
436262 99436262 1001 86380 86390 1
437327 99437327 1001 86380 86390 1
437328 99437328 1001 86380 86390 1
300089 99300089 1001 86380 86390 1
437285 99437285 1001 86380 86390 1
300618 99300618 1001 86380 86390 1
300703 99300703 1001 86380 86390 1
300593 99300593 1001 86380 86390 1
300620 99300620 1001 86380 86390 1
300712 99300712 1001 86380 86390 1
300544 99300544 1001 86380 86390 1
300557 99300557 1001 86380 86390 1
300687 99300687 1001 86380 86390 1
300464 99300464 1001 86380 86390 1
300349 99300349 1001 86380 86390 1
300405 99300405 1001 86380 86390 1
300270 99300270 1001 86380 86390 1
300167 99300167 1001 86380 86390 1
300920 99300920 1001 86380 86390 1
300843 99300843 1001 86380 86390 1
300806 99300806 1001 86380 86390 1
300819 99300819 1001 86380 86390 1
300833 99300833 1001 86380 86390 1
300885 99300885 1001 86380 86390 1
300898 99300898 1001 86380 86390 1
300901 99300901 1001 86380 86390 1
301366 99301366 1001 86380 86390 1
301063 99301063 1001 86380 86390 1
301091 99301091 1001 86380 86390 1
301125 99301125 1001 86380 86390 1
301679 99301679 1001 86380 86390 1
302267 99302267 1001 86380 86390 1
302180 99302180 1001 86380 86390 1
302283 99302283 1001 86380 86390 1
302182 99302182 1001 86380 86390 1
302023 99302023 1001 86380 86390 1
301971 99301971 1001 86380 86390 1
302024 99302024 1001 86380 86390 1
302117 99302117 1001 86380 86390 1
302108 99302108 1001 86380 86390 1
301762 99301762 1001 86380 86390 1
301776 99301776 1001 86380 86390 1
301809 99301809 1001 86380 86390 1
302464 99302464 1001 86380 86390 1
302570 99302570 1001 86380 86390 1
303117 99303117 1001 86380 86390 1
303092 99303092 1001 86380 86390 1
303042 99303042 1001 86380 86390 1
303031 99303031 1001 86380 86390 1
303012 99303012 1001 86380 86390 1
303129 99303129 1001 86380 86390 1
302820 99302820 1001 86380 86390 1
302985 99302985 1001 86380 86390 1
302871 99302871 1001 86380 86390 1
302716 99302716 1001 86380 86390 1
303336 99303336 1001 86380 86390 1
303401 99303401 1001 86380 86390 1
303329 99303329 1001 86380 86390 1
303279 99303279 1001 86380 86390 1
303332 99303332 1001 86380 86390 1
303891 99303891 1001 86380 86390 1
303917 99303917 1001 86380 86390 1
303982 99303982 1001 86380 86390 1
303830 99303830 1001 86380 86390 1
303910 99303910 1001 86380 86390 1
303859 99303859 1001 86380 86390 1
303939 99303939 1001 86380 86390 1
304021 99304021 1001 86380 86390 1
303788 99303788 1001 86380 86390 1
303609 99303609 1001 86380 86390 1
303584 99303584 1001 86380 86390 1
303443 99303443 1001 86380 86390 1
303499 99303499 1001 86380 86390 1
304151 99304151 1001 86380 86390 1
304100 99304100 1001 86380 86390 1
304158 99304158 1001 86380 86390 1
304223 99304223 1001 86380 86390 1
304745 99304745 1001 86380 86390 1
304814 99304814 1001 86380 86390 1
304673 99304673 1001 86380 86390 1
304794 99304794 1001 86380 86390 1
304448 99304448 1001 86380 86390 1
304530 99304530 1001 86380 86390 1
304330 99304330 1001 86380 86390 1
304318 99304318 1001 86380 86390 1
304357 99304357 1001 86380 86390 1
304333 99304333 1001 86380 86390 1
304373 99304373 1001 86380 86390 1
304285 99304285 1001 86380 86390 1
304287 99304287 1001 86380 86390 1
304925 99304925 1001 86380 86390 1
304938 99304938 1001 86380 86390 1
304991 99304991 1001 86380 86390 1
304892 99304892 1001 86380 86390 1
305679 99305679 1001 86380 86390 1
305395 99305395 1001 86380 86390 1
305437 99305437 1001 86380 86390 1
305334 99305334 1001 86380 86390 1
305093 99305093 1001 86380 86390 1
305080 99305080 1001 86380 86390 1
305121 99305121 1001 86380 86390 1
500026 99500026 1001 86380 86390 1
500175 99500175 1001 86380 86390 1
500635 99500635 1001 86380 86390 1
500530 99500530 1001 86380 86390 1
500433 99500433 1001 86380 86390 1
500589 99500589 1001 86380 86390 1
500449 99500449 1001 86380 86390 1
500301 99500301 1001 86380 86390 1
500318 99500318 1001 86380 86390 1
500201 99500201 1001 86380 86390 1
501018 99501018 1001 86380 86390 1
500908 99500908 1001 86380 86390 1
500999 99500999 1001 86380 86390 1
500884 99500884 1001 86380 86390 1
501562 99501562 1001 86380 86390 1
501340 99501340 1001 86380 86390 1
501169 99501169 1001 86380 86390 1
501702 99501702 1001 86380 86390 1
501657 99501657 1001 86380 86390 1
501686 99501686 1001 86380 86390 1
502332 99502332 1001 86380 86390 1
502235 99502235 1001 86380 86390 1
502148 99502148 1001 86380 86390 1
502252 99502252 1001 86380 86390 1
502099 99502099 1001 86380 86390 1
501936 99501936 1001 86380 86390 1
501950 99501950 1001 86380 86390 1
502028 99502028 1001 86380 86390 1
502005 99502005 1001 86380 86390 1
502031 99502031 1001 86380 86390 1
501917 99501917 1001 86380 86390 1
501905 99501905 1001 86380 86390 1
501933 99501933 1001 86380 86390 1
502488 99502488 1001 86380 86390 1
502618 99502618 1001 86380 86390 1
502528 99502528 1001 86380 86390 1
502581 99502581 1001 86380 86390 1
502582 99502582 1001 86380 86390 1
502493 99502493 1001 86380 86390 1
502650 99502650 1001 86380 86390 1
502640 99502640 1001 86380 86390 1
502564 99502564 1001 86380 86390 1
503230 99503230 1001 86380 86390 1
503168 99503168 1001 86380 86390 1
503208 99503208 1001 86380 86390 1
503095 99503095 1001 86380 86390 1
502920 99502920 1001 86380 86390 1
502881 99502881 1001 86380 86390 1
503000 99503000 1001 86380 86390 1
503039 99503039 1001 86380 86390 1
503053 99503053 1001 86380 86390 1
502911 99502911 1001 86380 86390 1
502722 99502722 1001 86380 86390 1
502798 99502798 1001 86380 86390 1
504054 99504054 1001 86380 86390 1
503824 99503824 1001 86380 86390 1
503720 99503720 1001 86380 86390 1
503864 99503864 1001 86380 86390 1
503826 99503826 1001 86380 86390 1
503839 99503839 1001 86380 86390 1
503827 99503827 1001 86380 86390 1
503816 99503816 1001 86380 86390 1
503855 99503855 1001 86380 86390 1
503671 99503671 1001 86380 86390 1
504264 99504264 1001 86380 86390 1
504291 99504291 1001 86380 86390 1
504795 99504795 1001 86380 86390 1
504935 99504935 1001 86380 86390 1
504892 99504892 1001 86380 86390 1
504738 99504738 1001 86380 86390 1
504571 99504571 1001 86380 86390 1
504612 99504612 1001 86380 86390 1
504561 99504561 1001 86380 86390 1
504580 99504580 1001 86380 86390 1
504581 99504581 1001 86380 86390 1
504393 99504393 1001 86380 86390 1
504357 99504357 1001 86380 86390 1
504400 99504400 1001 86380 86390 1
505141 99505141 1001 86380 86390 1
505116 99505116 1001 86380 86390 1
504974 99504974 1001 86380 86390 1
505645 99505645 1001 86380 86390 1
505676 99505676 1001 86380 86390 1
505758 99505758 1001 86380 86390 1
505653 99505653 1001 86380 86390 1
505718 99505718 1001 86380 86390 1
505425 99505425 1001 86380 86390 1
505289 99505289 1001 86380 86390 1
505923 99505923 1001 86380 86390 1
505970 99505970 1001 86380 86390 1
505932 99505932 1001 86380 86390 1
505883 99505883 1001 86380 86390 1
505960 99505960 1001 86380 86390 1
506530 99506530 1001 86380 86390 1
506235 99506235 1001 86380 86390 1
506372 99506372 1001 86380 86390 1
506273 99506273 1001 86380 86390 1
506113 99506113 1001 86380 86390 1
506128 99506128 1001 86380 86390 1
506647 99506647 1001 86380 86390 1
506649 99506649 1001 86380 86390 1
506688 99506688 1001 86380 86390 1
506727 99506727 1001 86380 86390 1
506683 99506683 1001 86380 86390 1
507411 99507411 1001 86380 86390 1
507413 99507413 1001 86380 86390 1
507114 99507114 1001 86380 86390 1
507127 99507127 1001 86380 86390 1
507150 99507150 1001 86380 86390 1
507060 99507060 1001 86380 86390 1
506948 99506948 1001 86380 86390 1
506910 99506910 1001 86380 86390 1
506990 99506990 1001 86380 86390 1
506913 99506913 1001 86380 86390 1
506810 99506810 1001 86380 86390 1
506824 99506824 1001 86380 86390 1
506954 99506954 1001 86380 86390 1
506981 99506981 1001 86380 86390 1
507564 99507564 1001 86380 86390 1
507439 99507439 1001 86380 86390 1
507506 99507506 1001 86380 86390 1
508211 99508211 1001 86380 86390 1
508150 99508150 1001 86380 86390 1
508230 99508230 1001 86380 86390 1
508194 99508194 1001 86380 86390 1
507887 99507887 1001 86380 86390 1
507991 99507991 1001 86380 86390 1
507957 99507957 1001 86380 86390 1
507909 99507909 1001 86380 86390 1
507785 99507785 1001 86380 86390 1
507816 99507816 1001 86380 86390 1
507795 99507795 1001 86380 86390 1
508440 99508440 1001 86380 86390 1
508290 99508290 1001 86380 86390 1
508409 99508409 1001 86380 86390 1
509012 99509012 1001 86380 86390 1
508942 99508942 1001 86380 86390 1
508687 99508687 1001 86380 86390 1
508827 99508827 1001 86380 86390 1
508523 99508523 1001 86380 86390 1
508537 99508537 1001 86380 86390 1
508460 99508460 1001 86380 86390 1
508538 99508538 1001 86380 86390 1
509167 99509167 1001 86380 86390 1
509180 99509180 1001 86380 86390 1
509272 99509272 1001 86380 86390 1
509260 99509260 1001 86380 86390 1
509184 99509184 1001 86380 86390 1
509697 99509697 1001 86380 86390 1
509698 99509698 1001 86380 86390 1
509725 99509725 1001 86380 86390 1
509803 99509803 1001 86380 86390 1
509506 99509506 1001 86380 86390 1
509452 99509452 1001 86380 86390 1
509311 99509311 1001 86380 86390 1
509350 99509350 1001 86380 86390 1
509286 99509286 1001 86380 86390 1
509444 99509444 1001 86380 86390 1
509394 99509394 1001 86380 86390 1
510080 99510080 1001 86380 86390 1
509941 99509941 1001 86380 86390 1
510020 99510020 1001 86380 86390 1
510088 99510088 1001 86380 86390 1
509946 99509946 1001 86380 86390 1
509973 99509973 1001 86380 86390 1
509908 99509908 1001 86380 86390 1
510575 99510575 1001 86380 86390 1
510706 99510706 1001 86380 86390 1
510583 99510583 1001 86380 86390 1
510276 99510276 1001 86380 86390 1
510138 99510138 1001 86380 86390 1
510177 99510177 1001 86380 86390 1
510131 99510131 1001 86380 86390 1
510768 99510768 1001 86380 86390 1
510782 99510782 1001 86380 86390 1
511437 99511437 1001 86380 86390 1
511467 99511467 1001 86380 86390 1
511366 99511366 1001 86380 86390 1
511379 99511379 1001 86380 86390 1
511380 99511380 1001 86380 86390 1
511289 99511289 1001 86380 86390 1
511225 99511225 1001 86380 86390 1
511030 99511030 1001 86380 86390 1
511109 99511109 1001 86380 86390 1
511124 99511124 1001 86380 86390 1
511654 99511654 1001 86380 86390 1
511616 99511616 1001 86380 86390 1
511606 99511606 1001 86380 86390 1
511596 99511596 1001 86380 86390 1
511739 99511739 1001 86380 86390 1
511740 99511740 1001 86380 86390 1
512250 99512250 1001 86380 86390 1
512227 99512227 1001 86380 86390 1
512096 99512096 1001 86380 86390 1
512059 99512059 1001 86380 86390 1
512042 99512042 1001 86380 86390 1
511927 99511927 1001 86380 86390 1
511788 99511788 1001 86380 86390 1
511897 99511897 1001 86380 86390 1
512468 99512468 1001 86380 86390 1
512487 99512487 1001 86380 86390 1
512478 99512478 1001 86380 86390 1
512962 99512962 1001 86380 86390 1
512653 99512653 1001 86380 86390 1
512601 99512601 1001 86380 86390 1
512783 99512783 1001 86380 86390 1
512707 99512707 1001 86380 86390 1
512609 99512609 1001 86380 86390 1
513243 99513243 1001 86380 86390 1
513309 99513309 1001 86380 86390 1
513335 99513335 1001 86380 86390 1
513968 99513968 1001 86380 86390 1
513998 99513998 1001 86380 86390 1
513982 99513982 1001 86380 86390 1
513830 99513830 1001 86380 86390 1
513922 99513922 1001 86380 86390 1
513937 99513937 1001 86380 86390 1
513711 99513711 1001 86380 86390 1
513712 99513712 1001 86380 86390 1
513777 99513777 1001 86380 86390 1
513541 99513541 1001 86380 86390 1
513439 99513439 1001 86380 86390 1
513616 99513616 1001 86380 86390 1
513448 99513448 1001 86380 86390 1
514059 99514059 1001 86380 86390 1
514164 99514164 1001 86380 86390 1
514192 99514192 1001 86380 86390 1
514730 99514730 1001 86380 86390 1
514682 99514682 1001 86380 86390 1
514761 99514761 1001 86380 86390 1
514457 99514457 1001 86380 86390 1
514545 99514545 1001 86380 86390 1
514637 99514637 1001 86380 86390 1
514913 99514913 1001 86380 86390 1
514874 99514874 1001 86380 86390 1
514902 99514902 1001 86380 86390 1
514967 99514967 1001 86380 86390 1
515557 99515557 1001 86380 86390 1
515637 99515637 1001 86380 86390 1
515550 99515550 1001 86380 86390 1
515667 99515667 1001 86380 86390 1
515512 99515512 1001 86380 86390 1
515075 99515075 1001 86380 86390 1
515076 99515076 1001 86380 86390 1
515157 99515157 1001 86380 86390 1
515235 99515235 1001 86380 86390 1
515263 99515263 1001 86380 86390 1
515113 99515113 1001 86380 86390 1
515797 99515797 1001 86380 86390 1
515785 99515785 1001 86380 86390 1
515729 99515729 1001 86380 86390 1
516412 99516412 1001 86380 86390 1
516425 99516425 1001 86380 86390 1
516439 99516439 1001 86380 86390 1
516432 99516432 1001 86380 86390 1
516136 99516136 1001 86380 86390 1
516189 99516189 1001 86380 86390 1
516190 99516190 1001 86380 86390 1
516258 99516258 1001 86380 86390 1
516049 99516049 1001 86380 86390 1
516055 99516055 1001 86380 86390 1
516546 99516546 1001 86380 86390 1
516708 99516708 1001 86380 86390 1
516606 99516606 1001 86380 86390 1
517262 99517262 1001 86380 86390 1
517147 99517147 1001 86380 86390 1
517212 99517212 1001 86380 86390 1
517179 99517179 1001 86380 86390 1
516943 99516943 1001 86380 86390 1
516946 99516946 1001 86380 86390 1
516861 99516861 1001 86380 86390 1
516777 99516777 1001 86380 86390 1
516882 99516882 1001 86380 86390 1
517374 99517374 1001 86380 86390 1
518072 99518072 1001 86380 86390 1
518098 99518098 1001 86380 86390 1
517982 99517982 1001 86380 86390 1
518037 99518037 1001 86380 86390 1
517966 99517966 1001 86380 86390 1
518018 99518018 1001 86380 86390 1
518096 99518096 1001 86380 86390 1
517765 99517765 1001 86380 86390 1
517909 99517909 1001 86380 86390 1
517937 99517937 1001 86380 86390 1
517836 99517836 1001 86380 86390 1
517787 99517787 1001 86380 86390 1
517735 99517735 1001 86380 86390 1
517663 99517663 1001 86380 86390 1
517679 99517679 1001 86380 86390 1
517563 99517563 1001 86380 86390 1
518337 99518337 1001 86380 86390 1
518260 99518260 1001 86380 86390 1
518351 99518351 1001 86380 86390 1
518911 99518911 1001 86380 86390 1
518837 99518837 1001 86380 86390 1
518895 99518895 1001 86380 86390 1
518983 99518983 1001 86380 86390 1
518659 99518659 1001 86380 86390 1
518686 99518686 1001 86380 86390 1
518779 99518779 1001 86380 86390 1
518411 99518411 1001 86380 86390 1
518385 99518385 1001 86380 86390 1
518453 99518453 1001 86380 86390 1
518402 99518402 1001 86380 86390 1
518992 99518992 1001 86380 86390 1
519124 99519124 1001 86380 86390 1
519191 99519191 1001 86380 86390 1
519637 99519637 1001 86380 86390 1
519805 99519805 1001 86380 86390 1
519548 99519548 1001 86380 86390 1
519327 99519327 1001 86380 86390 1
519341 99519341 1001 86380 86390 1
519878 99519878 1001 86380 86390 1
519921 99519921 1001 86380 86390 1
519990 99519990 1001 86380 86390 1
520524 99520524 1001 86380 86390 1
520461 99520461 1001 86380 86390 1
520507 99520507 1001 86380 86390 1
520559 99520559 1001 86380 86390 1
520320 99520320 1001 86380 86390 1
520233 99520233 1001 86380 86390 1
520364 99520364 1001 86380 86390 1
520123 99520123 1001 86380 86390 1
520073 99520073 1001 86380 86390 1
520091 99520091 1001 86380 86390 1
520080 99520080 1001 86380 86390 1
520696 99520696 1001 86380 86390 1
521458 99521458 1001 86380 86390 1
521199 99521199 1001 86380 86390 1
521075 99521075 1001 86380 86390 1
521142 99521142 1001 86380 86390 1
520977 99520977 1001 86380 86390 1
521042 99521042 1001 86380 86390 1
520875 99520875 1001 86380 86390 1
520917 99520917 1001 86380 86390 1
521619 99521619 1001 86380 86390 1
521518 99521518 1001 86380 86390 1
521469 99521469 1001 86380 86390 1
521613 99521613 1001 86380 86390 1
521667 99521667 1001 86380 86390 1
522257 99522257 1001 86380 86390 1
522283 99522283 1001 86380 86390 1
521883 99521883 1001 86380 86390 1
521979 99521979 1001 86380 86390 1
522019 99522019 1001 86380 86390 1
521701 99521701 1001 86380 86390 1
521744 99521744 1001 86380 86390 1
521770 99521770 1001 86380 86390 1
521861 99521861 1001 86380 86390 1
521721 99521721 1001 86380 86390 1
522302 99522302 1001 86380 86390 1
522471 99522471 1001 86380 86390 1
522318 99522318 1001 86380 86390 1
522320 99522320 1001 86380 86390 1
522488 99522488 1001 86380 86390 1
522386 99522386 1001 86380 86390 1
522938 99522938 1001 86380 86390 1
522966 99522966 1001 86380 86390 1
523076 99523076 1001 86380 86390 1
522950 99522950 1001 86380 86390 1
522765 99522765 1001 86380 86390 1
522821 99522821 1001 86380 86390 1
522577 99522577 1001 86380 86390 1
522604 99522604 1001 86380 86390 1
522593 99522593 1001 86380 86390 1
522533 99522533 1001 86380 86390 1
523178 99523178 1001 86380 86390 1
523205 99523205 1001 86380 86390 1
523931 99523931 1001 86380 86390 1
523800 99523800 1001 86380 86390 1
523788 99523788 1001 86380 86390 1
523546 99523546 1001 86380 86390 1
523446 99523446 1001 86380 86390 1
523525 99523525 1001 86380 86390 1
523439 99523439 1001 86380 86390 1
523981 99523981 1001 86380 86390 1
523986 99523986 1001 86380 86390 1
524054 99524054 1001 86380 86390 1
524577 99524577 1001 86380 86390 1
524632 99524632 1001 86380 86390 1
524743 99524743 1001 86380 86390 1
524620 99524620 1001 86380 86390 1
524575 99524575 1001 86380 86390 1
524518 99524518 1001 86380 86390 1
524201 99524201 1001 86380 86390 1
524190 99524190 1001 86380 86390 1
524204 99524204 1001 86380 86390 1
524155 99524155 1001 86380 86390 1
524249 99524249 1001 86380 86390 1
524872 99524872 1001 86380 86390 1
524836 99524836 1001 86380 86390 1
524953 99524953 1001 86380 86390 1
524827 99524827 1001 86380 86390 1
524917 99524917 1001 86380 86390 1
524970 99524970 1001 86380 86390 1
524906 99524906 1001 86380 86390 1
524958 99524958 1001 86380 86390 1
525492 99525492 1001 86380 86390 1
525558 99525558 1001 86380 86390 1
525201 99525201 1001 86380 86390 1
525261 99525261 1001 86380 86390 1
525079 99525079 1001 86380 86390 1
525119 99525119 1001 86380 86390 1
524979 99524979 1001 86380 86390 1
525139 99525139 1001 86380 86390 1
525049 99525049 1001 86380 86390 1
525628 99525628 1001 86380 86390 1
526395 99526395 1001 86380 86390 1
526261 99526261 1001 86380 86390 1
526409 99526409 1001 86380 86390 1
526318 99526318 1001 86380 86390 1
526122 99526122 1001 86380 86390 1
526018 99526018 1001 86380 86390 1
526175 99526175 1001 86380 86390 1
526203 99526203 1001 86380 86390 1
525855 99525855 1001 86380 86390 1
525976 99525976 1001 86380 86390 1
525891 99525891 1001 86380 86390 1
525956 99525956 1001 86380 86390 1
525826 99525826 1001 86380 86390 1
525982 99525982 1001 86380 86390 1
526554 99526554 1001 86380 86390 1
526568 99526568 1001 86380 86390 1
526468 99526468 1001 86380 86390 1
526521 99526521 1001 86380 86390 1
527159 99527159 1001 86380 86390 1
526907 99526907 1001 86380 86390 1
526707 99526707 1001 86380 86390 1
526733 99526733 1001 86380 86390 1
526821 99526821 1001 86380 86390 1
527921 99527921 1001 86380 86390 1
527965 99527965 1001 86380 86390 1
527862 99527862 1001 86380 86390 1
527636 99527636 1001 86380 86390 1
527517 99527517 1001 86380 86390 1
527556 99527556 1001 86380 86390 1
527582 99527582 1001 86380 86390 1
528102 99528102 1001 86380 86390 1
528714 99528714 1001 86380 86390 1
528768 99528768 1001 86380 86390 1
528860 99528860 1001 86380 86390 1
528744 99528744 1001 86380 86390 1
528810 99528810 1001 86380 86390 1
528644 99528644 1001 86380 86390 1
528678 99528678 1001 86380 86390 1
528358 99528358 1001 86380 86390 1
529036 99529036 1001 86380 86390 1
528988 99528988 1001 86380 86390 1
528923 99528923 1001 86380 86390 1
529524 99529524 1001 86380 86390 1
529526 99529526 1001 86380 86390 1
529705 99529705 1001 86380 86390 1
529541 99529541 1001 86380 86390 1
529646 99529646 1001 86380 86390 1
529431 99529431 1001 86380 86390 1
529433 99529433 1001 86380 86390 1
529329 99529329 1001 86380 86390 1
529498 99529498 1001 86380 86390 1
529359 99529359 1001 86380 86390 1
529480 99529480 1001 86380 86390 1
529211 99529211 1001 86380 86390 1
529245 99529245 1001 86380 86390 1
529258 99529258 1001 86380 86390 1
529869 99529869 1001 86380 86390 1
530490 99530490 1001 86380 86390 1
530494 99530494 1001 86380 86390 1
530537 99530537 1001 86380 86390 1
530548 99530548 1001 86380 86390 1
530397 99530397 1001 86380 86390 1
530502 99530502 1001 86380 86390 1
530278 99530278 1001 86380 86390 1
530177 99530177 1001 86380 86390 1
530027 99530027 1001 86380 86390 1
529978 99529978 1001 86380 86390 1
530084 99530084 1001 86380 86390 1
529968 99529968 1001 86380 86390 1
530086 99530086 1001 86380 86390 1
530655 99530655 1001 86380 86390 1
530668 99530668 1001 86380 86390 1
530682 99530682 1001 86380 86390 1
530569 99530569 1001 86380 86390 1
530742 99530742 1001 86380 86390 1
531316 99531316 1001 86380 86390 1
531289 99531289 1001 86380 86390 1
531315 99531315 1001 86380 86390 1
531020 99531020 1001 86380 86390 1
531098 99531098 1001 86380 86390 1
530877 99530877 1001 86380 86390 1
530860 99530860 1001 86380 86390 1
530912 99530912 1001 86380 86390 1
531430 99531430 1001 86380 86390 1
531560 99531560 1001 86380 86390 1
531460 99531460 1001 86380 86390 1
531505 99531505 1001 86380 86390 1
532190 99532190 1001 86380 86390 1
532151 99532151 1001 86380 86390 1
532048 99532048 1001 86380 86390 1
532089 99532089 1001 86380 86390 1
531928 99531928 1001 86380 86390 1
531993 99531993 1001 86380 86390 1
531816 99531816 1001 86380 86390 1
531882 99531882 1001 86380 86390 1
531857 99531857 1001 86380 86390 1
531689 99531689 1001 86380 86390 1
531615 99531615 1001 86380 86390 1
531745 99531745 1001 86380 86390 1
531616 99531616 1001 86380 86390 1
531734 99531734 1001 86380 86390 1
531700 99531700 1001 86380 86390 1
532932 99532932 1001 86380 86390 1
532762 99532762 1001 86380 86390 1
532672 99532672 1001 86380 86390 1
532698 99532698 1001 86380 86390 1
532714 99532714 1001 86380 86390 1
532624 99532624 1001 86380 86390 1
532821 99532821 1001 86380 86390 1
532667 99532667 1001 86380 86390 1
532587 99532587 1001 86380 86390 1
532600 99532600 1001 86380 86390 1
533184 99533184 1001 86380 86390 1
533173 99533173 1001 86380 86390 1
533205 99533205 1001 86380 86390 1
533782 99533782 1001 86380 86390 1
533763 99533763 1001 86380 86390 1
533852 99533852 1001 86380 86390 1
533471 99533471 1001 86380 86390 1
533499 99533499 1001 86380 86390 1
533381 99533381 1001 86380 86390 1
533387 99533387 1001 86380 86390 1
534012 99534012 1001 86380 86390 1
534028 99534028 1001 86380 86390 1
533953 99533953 1001 86380 86390 1
533944 99533944 1001 86380 86390 1
533919 99533919 1001 86380 86390 1
534642 99534642 1001 86380 86390 1
534618 99534618 1001 86380 86390 1
534407 99534407 1001 86380 86390 1
534435 99534435 1001 86380 86390 1
534346 99534346 1001 86380 86390 1
534374 99534374 1001 86380 86390 1
534238 99534238 1001 86380 86390 1
534114 99534114 1001 86380 86390 1
534862 99534862 1001 86380 86390 1
534841 99534841 1001 86380 86390 1
534767 99534767 1001 86380 86390 1
534883 99534883 1001 86380 86390 1
535433 99535433 1001 86380 86390 1
535356 99535356 1001 86380 86390 1
535296 99535296 1001 86380 86390 1
535233 99535233 1001 86380 86390 1
534942 99534942 1001 86380 86390 1
535007 99535007 1001 86380 86390 1
535072 99535072 1001 86380 86390 1
535021 99535021 1001 86380 86390 1
534970 99534970 1001 86380 86390 1
535541 99535541 1001 86380 86390 1
536162 99536162 1001 86380 86390 1
536267 99536267 1001 86380 86390 1
536328 99536328 1001 86380 86390 1
536001 99536001 1001 86380 86390 1
536054 99536054 1001 86380 86390 1
535940 99535940 1001 86380 86390 1
535821 99535821 1001 86380 86390 1
535900 99535900 1001 86380 86390 1
535903 99535903 1001 86380 86390 1
535725 99535725 1001 86380 86390 1
535805 99535805 1001 86380 86390 1
536486 99536486 1001 86380 86390 1
536984 99536984 1001 86380 86390 1
536987 99536987 1001 86380 86390 1
537094 99537094 1001 86380 86390 1
537109 99537109 1001 86380 86390 1
536980 99536980 1001 86380 86390 1
536775 99536775 1001 86380 86390 1
536882 99536882 1001 86380 86390 1
536885 99536885 1001 86380 86390 1
536664 99536664 1001 86380 86390 1
536614 99536614 1001 86380 86390 1
537206 99537206 1001 86380 86390 1
537952 99537952 1001 86380 86390 1
537914 99537914 1001 86380 86390 1
537844 99537844 1001 86380 86390 1
537679 99537679 1001 86380 86390 1
537668 99537668 1001 86380 86390 1
537697 99537697 1001 86380 86390 1
537751 99537751 1001 86380 86390 1
537652 99537652 1001 86380 86390 1
537523 99537523 1001 86380 86390 1
537537 99537537 1001 86380 86390 1
537528 99537528 1001 86380 86390 1
537425 99537425 1001 86380 86390 1
537468 99537468 1001 86380 86390 1
537469 99537469 1001 86380 86390 1
538126 99538126 1001 86380 86390 1
538635 99538635 1001 86380 86390 1
538791 99538791 1001 86380 86390 1
538469 99538469 1001 86380 86390 1
538511 99538511 1001 86380 86390 1
538478 99538478 1001 86380 86390 1
538355 99538355 1001 86380 86390 1
538368 99538368 1001 86380 86390 1
538279 99538279 1001 86380 86390 1
538255 99538255 1001 86380 86390 1
538891 99538891 1001 86380 86390 1
538827 99538827 1001 86380 86390 1
538896 99538896 1001 86380 86390 1
538962 99538962 1001 86380 86390 1
539525 99539525 1001 86380 86390 1
539483 99539483 1001 86380 86390 1
539509 99539509 1001 86380 86390 1
539308 99539308 1001 86380 86390 1
539313 99539313 1001 86380 86390 1
539248 99539248 1001 86380 86390 1
539249 99539249 1001 86380 86390 1
539237 99539237 1001 86380 86390 1
539434 99539434 1001 86380 86390 1
539084 99539084 1001 86380 86390 1
539207 99539207 1001 86380 86390 1
539835 99539835 1001 86380 86390 1
539812 99539812 1001 86380 86390 1
539825 99539825 1001 86380 86390 1
539656 99539656 1001 86380 86390 1
539738 99539738 1001 86380 86390 1
539662 99539662 1001 86380 86390 1
540431 99540431 1001 86380 86390 1
540421 99540421 1001 86380 86390 1
540400 99540400 1001 86380 86390 1
540273 99540273 1001 86380 86390 1
540261 99540261 1001 86380 86390 1
540160 99540160 1001 86380 86390 1
540253 99540253 1001 86380 86390 1
540195 99540195 1001 86380 86390 1
539928 99539928 1001 86380 86390 1
539954 99539954 1001 86380 86390 1
539919 99539919 1001 86380 86390 1
539869 99539869 1001 86380 86390 1
540610 99540610 1001 86380 86390 1
540520 99540520 1001 86380 86390 1
540547 99540547 1001 86380 86390 1
540651 99540651 1001 86380 86390 1
540470 99540470 1001 86380 86390 1
541257 99541257 1001 86380 86390 1
541131 99541131 1001 86380 86390 1
541271 99541271 1001 86380 86390 1
541096 99541096 1001 86380 86390 1
540945 99540945 1001 86380 86390 1
540962 99540962 1001 86380 86390 1
540954 99540954 1001 86380 86390 1
540931 99540931 1001 86380 86390 1
540970 99540970 1001 86380 86390 1
540854 99540854 1001 86380 86390 1
540738 99540738 1001 86380 86390 1
540803 99540803 1001 86380 86390 1
540713 99540713 1001 86380 86390 1
540726 99540726 1001 86380 86390 1
540675 99540675 1001 86380 86390 1
540852 99540852 1001 86380 86390 1
541448 99541448 1001 86380 86390 1
541411 99541411 1001 86380 86390 1
541324 99541324 1001 86380 86390 1
541939 99541939 1001 86380 86390 1
541996 99541996 1001 86380 86390 1
541720 99541720 1001 86380 86390 1
541793 99541793 1001 86380 86390 1
541615 99541615 1001 86380 86390 1
541706 99541706 1001 86380 86390 1
541514 99541514 1001 86380 86390 1
541606 99541606 1001 86380 86390 1
542317 99542317 1001 86380 86390 1
542894 99542894 1001 86380 86390 1
542663 99542663 1001 86380 86390 1
542617 99542617 1001 86380 86390 1
542631 99542631 1001 86380 86390 1
542581 99542581 1001 86380 86390 1
542710 99542710 1001 86380 86390 1
542609 99542609 1001 86380 86390 1
542532 99542532 1001 86380 86390 1
542443 99542443 1001 86380 86390 1
542521 99542521 1001 86380 86390 1
542353 99542353 1001 86380 86390 1
542386 99542386 1001 86380 86390 1
543086 99543086 1001 86380 86390 1
542998 99542998 1001 86380 86390 1
543069 99543069 1001 86380 86390 1
543665 99543665 1001 86380 86390 1
543760 99543760 1001 86380 86390 1
543731 99543731 1001 86380 86390 1
543493 99543493 1001 86380 86390 1
543546 99543546 1001 86380 86390 1
543432 99543432 1001 86380 86390 1
543334 99543334 1001 86380 86390 1
543336 99543336 1001 86380 86390 1
543302 99543302 1001 86380 86390 1
543172 99543172 1001 86380 86390 1
543925 99543925 1001 86380 86390 1
543797 99543797 1001 86380 86390 1
543901 99543901 1001 86380 86390 1
543827 99543827 1001 86380 86390 1
543932 99543932 1001 86380 86390 1
543921 99543921 1001 86380 86390 1
543934 99543934 1001 86380 86390 1
543961 99543961 1001 86380 86390 1
543780 99543780 1001 86380 86390 1
544564 99544564 1001 86380 86390 1
544593 99544593 1001 86380 86390 1
544225 99544225 1001 86380 86390 1
544290 99544290 1001 86380 86390 1
544278 99544278 1001 86380 86390 1
544203 99544203 1001 86380 86390 1
544270 99544270 1001 86380 86390 1
544323 99544323 1001 86380 86390 1
544209 99544209 1001 86380 86390 1
544147 99544147 1001 86380 86390 1
544127 99544127 1001 86380 86390 1
544646 99544646 1001 86380 86390 1
544623 99544623 1001 86380 86390 1
544616 99544616 1001 86380 86390 1
544618 99544618 1001 86380 86390 1
420080 234 1001 77700 78177 1
400121 99400121 1001 86380 86390 1
400207 99400207 1001 86380 86390 1
400157 99400157 1001 86380 86390 1
400750 99400750 1001 86380 86390 1
400817 99400817 1001 86380 86390 1
400928 99400928 1001 86380 86390 1
401281 99401281 1001 86380 86390 1
401273 99401273 1001 86380 86390 1
401510 99401510 1001 86380 86390 1
401751 99401751 1001 86380 86390 1
402131 99402131 1001 86380 86390 1
402219 99402219 1001 86380 86390 1
402341 99402341 1001 86380 86390 1
402276 99402276 1001 86380 86390 1
402526 99402526 1001 86380 86390 1
402492 99402492 1001 86380 86390 1
402660 99402660 1001 86380 86390 1
402635 99402635 1001 86380 86390 1
402679 99402679 1001 86380 86390 1
402709 99402709 1001 86380 86390 1
402955 99402955 1001 86380 86390 1
402911 99402911 1001 86380 86390 1
403085 99403085 1001 86380 86390 1
403098 99403098 1001 86380 86390 1
403612 99403612 1001 86380 86390 1
403667 99403667 1001 86380 86390 1
403776 99403776 1001 86380 86390 1
403837 99403837 1001 86380 86390 1
404069 99404069 1001 86380 86390 1
404165 99404165 1001 86380 86390 1
404181 99404181 1001 86380 86390 1
404300 99404300 1001 86380 86390 1
404262 99404262 1001 86380 86390 1
404561 99404561 1001 86380 86390 1
404989 99404989 1001 86380 86390 1
405101 99405101 1001 86380 86390 1
405105 99405105 1001 86380 86390 1
405089 99405089 1001 86380 86390 1
405049 99405049 1001 86380 86390 1
405163 99405163 1001 86380 86390 1
405196 99405196 1001 86380 86390 1
405297 99405297 1001 86380 86390 1
405307 99405307 1001 86380 86390 1
405399 99405399 1001 86380 86390 1
405530 99405530 1001 86380 86390 1
405696 99405696 1001 86380 86390 1
405755 99405755 1001 86380 86390 1
405721 99405721 1001 86380 86390 1
405849 99405849 1001 86380 86390 1
405912 99405912 1001 86380 86390 1
406036 99406036 1001 86380 86390 1
406064 99406064 1001 86380 86390 1
406161 99406161 1001 86380 86390 1
406266 99406266 1001 86380 86390 1
406308 99406308 1001 86380 86390 1
406852 99406852 1001 86380 86390 1
407095 99407095 1001 86380 86390 1
407051 99407051 1001 86380 86390 1
407445 99407445 1001 86380 86390 1
407641 99407641 1001 86380 86390 1
407759 99407759 1001 86380 86390 1
408569 99408569 1001 86380 86390 1
408801 99408801 1001 86380 86390 1
408933 99408933 1001 86380 86390 1
409233 99409233 1001 86380 86390 1
409425 99409425 1001 86380 86390 1
409675 99409675 1001 86380 86390 1
409637 99409637 1001 86380 86390 1
409718 99409718 1001 86380 86390 1
409891 99409891 1001 86380 86390 1
409924 99409924 1001 86380 86390 1
410259 99410259 1001 86380 86390 1
410285 99410285 1001 86380 86390 1
410807 99410807 1001 86380 86390 1
410747 99410747 1001 86380 86390 1
411198 99411198 1001 86380 86390 1
411265 99411265 1001 86380 86390 1
411251 99411251 1001 86380 86390 1
411461 99411461 1001 86380 86390 1
411735 99411735 1001 86380 86390 1
412083 99412083 1001 86380 86390 1
412032 99412032 1001 86380 86390 1
412218 99412218 1001 86380 86390 1
412194 99412194 1001 86380 86390 1
413557 99413557 1001 86380 86390 1
413269 99413269 1001 86380 86390 1
413096 99413096 1001 86380 86390 1
412526 99412526 1001 86380 86390 1
412619 99412619 1001 86380 86390 1
412827 99412827 1001 86380 86390 1
412835 99412835 1001 86380 86390 1
413954 99413954 1001 86380 86390 1
414095 99414095 1001 86380 86390 1
413928 99413928 1001 86380 86390 1
413930 99413930 1001 86380 86390 1
415177 99415177 1001 86380 86390 1
414643 99414643 1001 86380 86390 1
414614 99414614 1001 86380 86390 1
414142 99414142 1001 86380 86390 1
414276 99414276 1001 86380 86390 1
414298 99414298 1001 86380 86390 1
414151 99414151 1001 86380 86390 1
415577 99415577 1001 86380 86390 1
415464 99415464 1001 86380 86390 1
415559 99415559 1001 86380 86390 1
416589 99416589 1001 86380 86390 1
416212 99416212 1001 86380 86390 1
416562 99416562 1001 86380 86390 1
416269 99416269 1001 86380 86390 1
416151 99416151 1001 86380 86390 1
415810 99415810 1001 86380 86390 1
415937 99415937 1001 86380 86390 1
415801 99415801 1001 86380 86390 1
417264 99417264 1001 86380 86390 1
417427 99417427 1001 86380 86390 1
417586 99417586 1001 86380 86390 1
418489 99418489 1001 86380 86390 1
418399 99418399 1001 86380 86390 1
418155 99418155 1001 86380 86390 1
417796 99417796 1001 86380 86390 1
419105 99419105 1001 86380 86390 1
418991 99418991 1001 86380 86390 1
420334 99420334 1001 86380 86390 1
420079 99420079 1001 86380 86390 1
419827 99419827 1001 86380 86390 1
420048 99420048 1001 86380 86390 1
419835 99419835 1001 86380 86390 1
419449 99419449 1001 86380 86390 1
419330 99419330 1001 86380 86390 1
419460 99419460 1001 86380 86390 1
419531 99419531 1001 86380 86390 1
419537 99419537 1001 86380 86390 1
420487 99420487 1001 86380 86390 1
420804 99420804 1001 86380 86390 1
421771 99421771 1001 86380 86390 1
421866 99421866 1001 86380 86390 1
421745 99421745 1001 86380 86390 1
421841 99421841 1001 86380 86390 1
421949 99421949 1001 86380 86390 1
422024 99422024 1001 86380 86390 1
421666 99421666 1001 86380 86390 1
421466 99421466 1001 86380 86390 1
421241 99421241 1001 86380 86390 1
421079 99421079 1001 86380 86390 1
421104 99421104 1001 86380 86390 1
421109 99421109 1001 86380 86390 1
421252 99421252 1001 86380 86390 1
422457 99422457 1001 86380 86390 1
422491 99422491 1001 86380 86390 1
422344 99422344 1001 86380 86390 1
423653 99423653 1001 86380 86390 1
423697 99423697 1001 86380 86390 1
423660 99423660 1001 86380 86390 1
423614 99423614 1001 86380 86390 1
423567 99423567 1001 86380 86390 1
423573 99423573 1001 86380 86390 1
423034 99423034 1001 86380 86390 1
423236 99423236 1001 86380 86390 1
423297 99423297 1001 86380 86390 1
422887 99422887 1001 86380 86390 1
422735 99422735 1001 86380 86390 1
422872 99422872 1001 86380 86390 1
422592 99422592 1001 86380 86390 1
423943 99423943 1001 86380 86390 1
424124 99424124 1001 86380 86390 1
423805 99423805 1001 86380 86390 1
424034 99424034 1001 86380 86390 1
425130 99425130 1001 86380 86390 1
425304 99425304 1001 86380 86390 1
425114 99425114 1001 86380 86390 1
425237 99425237 1001 86380 86390 1
425245 99425245 1001 86380 86390 1
424592 99424592 1001 86380 86390 1
424993 99424993 1001 86380 86390 1
424215 99424215 1001 86380 86390 1
424460 99424460 1001 86380 86390 1
427073 99427073 1001 86380 86390 1
426707 99426707 1001 86380 86390 1
426363 99426363 1001 86380 86390 1
426616 99426616 1001 86380 86390 1
425850 99425850 1001 86380 86390 1
427510 99427510 1001 86380 86390 1
427321 99427321 1001 86380 86390 1
427150 99427150 1001 86380 86390 1
427334 99427334 1001 86380 86390 1
427379 99427379 1001 86380 86390 1
427448 99427448 1001 86380 86390 1
427310 99427310 1001 86380 86390 1
428670 99428670 1001 86380 86390 1
428477 99428477 1001 86380 86390 1
428374 99428374 1001 86380 86390 1
428696 99428696 1001 86380 86390 1
428531 99428531 1001 86380 86390 1
428628 99428628 1001 86380 86390 1
428124 99428124 1001 86380 86390 1
428244 99428244 1001 86380 86390 1
427596 99427596 1001 86380 86390 1
429126 99429126 1001 86380 86390 1
429022 99429022 1001 86380 86390 1
429082 99429082 1001 86380 86390 1
429034 99429034 1001 86380 86390 1
429059 99429059 1001 86380 86390 1
430150 99430150 1001 86380 86390 1
429973 99429973 1001 86380 86390 1
430035 99430035 1001 86380 86390 1
430202 99430202 1001 86380 86390 1
429928 99429928 1001 86380 86390 1
429831 99429831 1001 86380 86390 1
429741 99429741 1001 86380 86390 1
429676 99429676 1001 86380 86390 1
429701 99429701 1001 86380 86390 1
429868 99429868 1001 86380 86390 1
429826 99429826 1001 86380 86390 1
429408 99429408 1001 86380 86390 1
429278 99429278 1001 86380 86390 1
429378 99429378 1001 86380 86390 1
429184 99429184 1001 86380 86390 1
429490 99429490 1001 86380 86390 1
429542 99429542 1001 86380 86390 1
430490 99430490 1001 86380 86390 1
430513 99430513 1001 86380 86390 1
430533 99430533 1001 86380 86390 1
430816 99430816 1001 86380 86390 1
431693 99431693 1001 86380 86390 1
431917 99431917 1001 86380 86390 1
431148 99431148 1001 86380 86390 1
430926 99430926 1001 86380 86390 1
430874 99430874 1001 86380 86390 1
430836 99430836 1001 86380 86390 1
431057 99431057 1001 86380 86390 1
430843 99430843 1001 86380 86390 1
432486 99432486 1001 86380 86390 1
432229 99432229 1001 86380 86390 1
432363 99432363 1001 86380 86390 1
432081 99432081 1001 86380 86390 1
433356 99433356 1001 86380 86390 1
433081 99433081 1001 86380 86390 1
433058 99433058 1001 86380 86390 1
433231 99433231 1001 86380 86390 1
433207 99433207 1001 86380 86390 1
432808 99432808 1001 86380 86390 1
432739 99432739 1001 86380 86390 1
433853 99433853 1001 86380 86390 1
435036 99435036 1001 86380 86390 1
435081 99435081 1001 86380 86390 1
435008 99435008 1001 86380 86390 1
435011 99435011 1001 86380 86390 1
435048 99435048 1001 86380 86390 1
435354 99435354 1001 86380 86390 1
435311 99435311 1001 86380 86390 1
435128 99435128 1001 86380 86390 1
434660 99434660 1001 86380 86390 1
434921 99434921 1001 86380 86390 1
434769 99434769 1001 86380 86390 1
434406 99434406 1001 86380 86390 1
434567 99434567 1001 86380 86390 1
434581 99434581 1001 86380 86390 1
437153 99437153 1001 86380 86390 1
436874 99436874 1001 86380 86390 1
437028 99437028 1001 86380 86390 1
436771 99436771 1001 86380 86390 1
436864 99436864 1001 86380 86390 1
436450 99436450 1001 86380 86390 1
436376 99436376 1001 86380 86390 1
436359 99436359 1001 86380 86390 1
436680 99436680 1001 86380 86390 1
436083 99436083 1001 86380 86390 1
300030 99300030 1001 86380 86390 1
300008 99300008 1001 86380 86390 1
437223 99437223 1001 86380 86390 1
437304 99437304 1001 86380 86390 1
437308 99437308 1001 86380 86390 1
437289 99437289 1001 86380 86390 1
300587 99300587 1001 86380 86390 1
300668 99300668 1001 86380 86390 1
300591 99300591 1001 86380 86390 1
300329 99300329 1001 86380 86390 1
300512 99300512 1001 86380 86390 1
300515 99300515 1001 86380 86390 1
300175 99300175 1001 86380 86390 1
300310 99300310 1001 86380 86390 1
300892 99300892 1001 86380 86390 1
300737 99300737 1001 86380 86390 1
301528 99301528 1001 86380 86390 1
301357 99301357 1001 86380 86390 1
301258 99301258 1001 86380 86390 1
301208 99301208 1001 86380 86390 1
301235 99301235 1001 86380 86390 1
300953 99300953 1001 86380 86390 1
301694 99301694 1001 86380 86390 1
301619 99301619 1001 86380 86390 1
301658 99301658 1001 86380 86390 1
302240 99302240 1001 86380 86390 1
302301 99302301 1001 86380 86390 1
302372 99302372 1001 86380 86390 1
302063 99302063 1001 86380 86390 1
302143 99302143 1001 86380 86390 1
301934 99301934 1001 86380 86390 1
301818 99301818 1001 86380 86390 1
301938 99301938 1001 86380 86390 1
301939 99301939 1001 86380 86390 1
302486 99302486 1001 86380 86390 1
302425 99302425 1001 86380 86390 1
303156 99303156 1001 86380 86390 1
303108 99303108 1001 86380 86390 1
303124 99303124 1001 86380 86390 1
303064 99303064 1001 86380 86390 1
302859 99302859 1001 86380 86390 1
302872 99302872 1001 86380 86390 1
302968 99302968 1001 86380 86390 1
302754 99302754 1001 86380 86390 1
302781 99302781 1001 86380 86390 1
302743 99302743 1001 86380 86390 1
302697 99302697 1001 86380 86390 1
302724 99302724 1001 86380 86390 1
302752 99302752 1001 86380 86390 1
303286 99303286 1001 86380 86390 1
303391 99303391 1001 86380 86390 1
303315 99303315 1001 86380 86390 1
303306 99303306 1001 86380 86390 1
303979 99303979 1001 86380 86390 1
303815 99303815 1001 86380 86390 1
303662 99303662 1001 86380 86390 1
303784 99303784 1001 86380 86390 1
303491 99303491 1001 86380 86390 1
303415 99303415 1001 86380 86390 1
303472 99303472 1001 86380 86390 1
303485 99303485 1001 86380 86390 1
304050 99304050 1001 86380 86390 1
304234 99304234 1001 86380 86390 1
304094 99304094 1001 86380 86390 1
304821 99304821 1001 86380 86390 1
304722 99304722 1001 86380 86390 1
304849 99304849 1001 86380 86390 1
304850 99304850 1001 86380 86390 1
304529 99304529 1001 86380 86390 1
304637 99304637 1001 86380 86390 1
304422 99304422 1001 86380 86390 1
304272 99304272 1001 86380 86390 1
304909 99304909 1001 86380 86390 1
304937 99304937 1001 86380 86390 1
305007 99305007 1001 86380 86390 1
304946 99304946 1001 86380 86390 1
305597 99305597 1001 86380 86390 1
305601 99305601 1001 86380 86390 1
305643 99305643 1001 86380 86390 1
305421 99305421 1001 86380 86390 1
305385 99305385 1001 86380 86390 1
305362 99305362 1001 86380 86390 1
305104 99305104 1001 86380 86390 1
305144 99305144 1001 86380 86390 1
305098 99305098 1001 86380 86390 1
500104 99500104 1001 86380 86390 1
500182 99500182 1001 86380 86390 1
500055 99500055 1001 86380 86390 1
500622 99500622 1001 86380 86390 1
500563 99500563 1001 86380 86390 1
500260 99500260 1001 86380 86390 1
500342 99500342 1001 86380 86390 1
500381 99500381 1001 86380 86390 1
500854 99500854 1001 86380 86390 1
500958 99500958 1001 86380 86390 1
501580 99501580 1001 86380 86390 1
501593 99501593 1001 86380 86390 1
501529 99501529 1001 86380 86390 1
501518 99501518 1001 86380 86390 1
501454 99501454 1001 86380 86390 1
501482 99501482 1001 86380 86390 1
501536 99501536 1001 86380 86390 1
501254 99501254 1001 86380 86390 1
501237 99501237 1001 86380 86390 1
501072 99501072 1001 86380 86390 1
501203 99501203 1001 86380 86390 1
501172 99501172 1001 86380 86390 1
501030 99501030 1001 86380 86390 1
501716 99501716 1001 86380 86390 1
501807 99501807 1001 86380 86390 1
501652 99501652 1001 86380 86390 1
501745 99501745 1001 86380 86390 1
501758 99501758 1001 86380 86390 1
501824 99501824 1001 86380 86390 1
501645 99501645 1001 86380 86390 1
501739 99501739 1001 86380 86390 1
502364 99502364 1001 86380 86390 1
502365 99502365 1001 86380 86390 1
502277 99502277 1001 86380 86390 1
502397 99502397 1001 86380 86390 1
502360 99502360 1001 86380 86390 1
502374 99502374 1001 86380 86390 1
502401 99502401 1001 86380 86390 1
502067 99502067 1001 86380 86390 1
502146 99502146 1001 86380 86390 1
502097 99502097 1001 86380 86390 1
502257 99502257 1001 86380 86390 1
501899 99501899 1001 86380 86390 1
501942 99501942 1001 86380 86390 1
501932 99501932 1001 86380 86390 1
501895 99501895 1001 86380 86390 1
502644 99502644 1001 86380 86390 1
502482 99502482 1001 86380 86390 1
502526 99502526 1001 86380 86390 1
503260 99503260 1001 86380 86390 1
503153 99503153 1001 86380 86390 1
503194 99503194 1001 86380 86390 1
503171 99503171 1001 86380 86390 1
503047 99503047 1001 86380 86390 1
502737 99502737 1001 86380 86390 1
502793 99502793 1001 86380 86390 1
502747 99502747 1001 86380 86390 1
503420 99503420 1001 86380 86390 1
503468 99503468 1001 86380 86390 1
503469 99503469 1001 86380 86390 1
503932 99503932 1001 86380 86390 1
503986 99503986 1001 86380 86390 1
504065 99504065 1001 86380 86390 1
503873 99503873 1001 86380 86390 1
503708 99503708 1001 86380 86390 1
503711 99503711 1001 86380 86390 1
503741 99503741 1001 86380 86390 1
503806 99503806 1001 86380 86390 1
503658 99503658 1001 86380 86390 1
504231 99504231 1001 86380 86390 1
504128 99504128 1001 86380 86390 1
504259 99504259 1001 86380 86390 1
504300 99504300 1001 86380 86390 1
504213 99504213 1001 86380 86390 1
504857 99504857 1001 86380 86390 1
504744 99504744 1001 86380 86390 1
504840 99504840 1001 86380 86390 1
504588 99504588 1001 86380 86390 1
504602 99504602 1001 86380 86390 1
504668 99504668 1001 86380 86390 1
504697 99504697 1001 86380 86390 1
504659 99504659 1001 86380 86390 1
504737 99504737 1001 86380 86390 1
504608 99504608 1001 86380 86390 1
504389 99504389 1001 86380 86390 1
504402 99504402 1001 86380 86390 1
504498 99504498 1001 86380 86390 1
504473 99504473 1001 86380 86390 1
504450 99504450 1001 86380 86390 1
504489 99504489 1001 86380 86390 1
505057 99505057 1001 86380 86390 1
504964 99504964 1001 86380 86390 1
505738 99505738 1001 86380 86390 1
505620 99505620 1001 86380 86390 1
505412 99505412 1001 86380 86390 1
505360 99505360 1001 86380 86390 1
505416 99505416 1001 86380 86390 1
505446 99505446 1001 86380 86390 1
505217 99505217 1001 86380 86390 1
505351 99505351 1001 86380 86390 1
505184 99505184 1001 86380 86390 1
505341 99505341 1001 86380 86390 1
505930 99505930 1001 86380 86390 1
505945 99505945 1001 86380 86390 1
506213 99506213 1001 86380 86390 1
506200 99506200 1001 86380 86390 1
506384 99506384 1001 86380 86390 1
506269 99506269 1001 86380 86390 1
506338 99506338 1001 86380 86390 1
506046 99506046 1001 86380 86390 1
506076 99506076 1001 86380 86390 1
506768 99506768 1001 86380 86390 1
506678 99506678 1001 86380 86390 1
507347 99507347 1001 86380 86390 1
507314 99507314 1001 86380 86390 1
507276 99507276 1001 86380 86390 1
507406 99507406 1001 86380 86390 1
507228 99507228 1001 86380 86390 1
507279 99507279 1001 86380 86390 1
507331 99507331 1001 86380 86390 1
507065 99507065 1001 86380 86390 1
507133 99507133 1001 86380 86390 1
506905 99506905 1001 86380 86390 1
506884 99506884 1001 86380 86390 1
506975 99506975 1001 86380 86390 1
506862 99506862 1001 86380 86390 1
506888 99506888 1001 86380 86390 1
506903 99506903 1001 86380 86390 1
507008 99507008 1001 86380 86390 1
507566 99507566 1001 86380 86390 1
507519 99507519 1001 86380 86390 1
507545 99507545 1001 86380 86390 1
507533 99507533 1001 86380 86390 1
508148 99508148 1001 86380 86390 1
508152 99508152 1001 86380 86390 1
507979 99507979 1001 86380 86390 1
508018 99508018 1001 86380 86390 1
507942 99507942 1001 86380 86390 1
507969 99507969 1001 86380 86390 1
507931 99507931 1001 86380 86390 1
507867 99507867 1001 86380 86390 1
507719 99507719 1001 86380 86390 1
507710 99507710 1001 86380 86390 1
507701 99507701 1001 86380 86390 1
507793 99507793 1001 86380 86390 1
507755 99507755 1001 86380 86390 1
507781 99507781 1001 86380 86390 1
508272 99508272 1001 86380 86390 1
508351 99508351 1001 86380 86390 1
508314 99508314 1001 86380 86390 1
508436 99508436 1001 86380 86390 1
508385 99508385 1001 86380 86390 1
508937 99508937 1001 86380 86390 1
509054 99509054 1001 86380 86390 1
509020 99509020 1001 86380 86390 1
508920 99508920 1001 86380 86390 1
508832 99508832 1001 86380 86390 1
508682 99508682 1001 86380 86390 1
508734 99508734 1001 86380 86390 1
508736 99508736 1001 86380 86390 1
508814 99508814 1001 86380 86390 1
508828 99508828 1001 86380 86390 1
508572 99508572 1001 86380 86390 1
508500 99508500 1001 86380 86390 1
508595 99508595 1001 86380 86390 1
508660 99508660 1001 86380 86390 1
509162 99509162 1001 86380 86390 1
509228 99509228 1001 86380 86390 1
509185 99509185 1001 86380 86390 1
509733 99509733 1001 86380 86390 1
509899 99509899 1001 86380 86390 1
509867 99509867 1001 86380 86390 1
509870 99509870 1001 86380 86390 1
509831 99509831 1001 86380 86390 1
509844 99509844 1001 86380 86390 1
509819 99509819 1001 86380 86390 1
509897 99509897 1001 86380 86390 1
509645 99509645 1001 86380 86390 1
509516 99509516 1001 86380 86390 1
509558 99509558 1001 86380 86390 1
509641 99509641 1001 86380 86390 1
509424 99509424 1001 86380 86390 1
509387 99509387 1001 86380 86390 1
509478 99509478 1001 86380 86390 1
509427 99509427 1001 86380 86390 1
509290 99509290 1001 86380 86390 1
510695 99510695 1001 86380 86390 1
510715 99510715 1001 86380 86390 1
510610 99510610 1001 86380 86390 1
510420 99510420 1001 86380 86390 1
510395 99510395 1001 86380 86390 1
510385 99510385 1001 86380 86390 1
510502 99510502 1001 86380 86390 1
510438 99510438 1001 86380 86390 1
510189 99510189 1001 86380 86390 1
510242 99510242 1001 86380 86390 1
510106 99510106 1001 86380 86390 1
510924 99510924 1001 86380 86390 1
511373 99511373 1001 86380 86390 1
511425 99511425 1001 86380 86390 1
511517 99511517 1001 86380 86390 1
511470 99511470 1001 86380 86390 1
511433 99511433 1001 86380 86390 1
511511 99511511 1001 86380 86390 1
511370 99511370 1001 86380 86390 1
511143 99511143 1001 86380 86390 1
511074 99511074 1001 86380 86390 1
511133 99511133 1001 86380 86390 1
511044 99511044 1001 86380 86390 1
511083 99511083 1001 86380 86390 1
511007 99511007 1001 86380 86390 1
511577 99511577 1001 86380 86390 1
511642 99511642 1001 86380 86390 1
512200 99512200 1001 86380 86390 1
512322 99512322 1001 86380 86390 1
512336 99512336 1001 86380 86390 1
512061 99512061 1001 86380 86390 1
512016 99512016 1001 86380 86390 1
512056 99512056 1001 86380 86390 1
513129 99513129 1001 86380 86390 1
513053 99513053 1001 86380 86390 1
513092 99513092 1001 86380 86390 1
513047 99513047 1001 86380 86390 1
512960 99512960 1001 86380 86390 1
512651 99512651 1001 86380 86390 1
512749 99512749 1001 86380 86390 1
512711 99512711 1001 86380 86390 1
512793 99512793 1001 86380 86390 1
513275 99513275 1001 86380 86390 1
513279 99513279 1001 86380 86390 1
513995 99513995 1001 86380 86390 1
513658 99513658 1001 86380 86390 1
513749 99513749 1001 86380 86390 1
513775 99513775 1001 86380 86390 1
513656 99513656 1001 86380 86390 1
513812 99513812 1001 86380 86390 1
513475 99513475 1001 86380 86390 1
513421 99513421 1001 86380 86390 1
514056 99514056 1001 86380 86390 1
514035 99514035 1001 86380 86390 1
514205 99514205 1001 86380 86390 1
514117 99514117 1001 86380 86390 1
514221 99514221 1001 86380 86390 1
514131 99514131 1001 86380 86390 1
514144 99514144 1001 86380 86390 1
514718 99514718 1001 86380 86390 1
514818 99514818 1001 86380 86390 1
514617 99514617 1001 86380 86390 1
514475 99514475 1001 86380 86390 1
514581 99514581 1001 86380 86390 1
514478 99514478 1001 86380 86390 1
514260 99514260 1001 86380 86390 1
514300 99514300 1001 86380 86390 1
515023 99515023 1001 86380 86390 1
515051 99515051 1001 86380 86390 1
514965 99514965 1001 86380 86390 1
514901 99514901 1001 86380 86390 1
514877 99514877 1001 86380 86390 1
515647 99515647 1001 86380 86390 1
515640 99515640 1001 86380 86390 1
515311 99515311 1001 86380 86390 1
515379 99515379 1001 86380 86390 1
515437 99515437 1001 86380 86390 1
515128 99515128 1001 86380 86390 1
515207 99515207 1001 86380 86390 1
515182 99515182 1001 86380 86390 1
515108 99515108 1001 86380 86390 1
515241 99515241 1001 86380 86390 1
515849 99515849 1001 86380 86390 1
515850 99515850 1001 86380 86390 1
515764 99515764 1001 86380 86390 1
515854 99515854 1001 86380 86390 1
515794 99515794 1001 86380 86390 1
515821 99515821 1001 86380 86390 1
516451 99516451 1001 86380 86390 1
516325 99516325 1001 86380 86390 1
516177 99516177 1001 86380 86390 1
516144 99516144 1001 86380 86390 1
516183 99516183 1001 86380 86390 1
516209 99516209 1001 86380 86390 1
515966 99515966 1001 86380 86390 1
516598 99516598 1001 86380 86390 1
516575 99516575 1001 86380 86390 1
516553 99516553 1001 86380 86390 1
517200 99517200 1001 86380 86390 1
517162 99517162 1001 86380 86390 1
517240 99517240 1001 86380 86390 1
517253 99517253 1001 86380 86390 1
517317 99517317 1001 86380 86390 1
517097 99517097 1001 86380 86390 1
516969 99516969 1001 86380 86390 1
516810 99516810 1001 86380 86390 1
516876 99516876 1001 86380 86390 1
516915 99516915 1001 86380 86390 1
516776 99516776 1001 86380 86390 1
517358 99517358 1001 86380 86390 1
517401 99517401 1001 86380 86390 1
517444 99517444 1001 86380 86390 1
518101 99518101 1001 86380 86390 1
517962 99517962 1001 86380 86390 1
518155 99518155 1001 86380 86390 1
517843 99517843 1001 86380 86390 1
517809 99517809 1001 86380 86390 1
517784 99517784 1001 86380 86390 1
517644 99517644 1001 86380 86390 1
517569 99517569 1001 86380 86390 1
517689 99517689 1001 86380 86390 1
517733 99517733 1001 86380 86390 1
518276 99518276 1001 86380 86390 1
518330 99518330 1001 86380 86390 1
518179 99518179 1001 86380 86390 1
518171 99518171 1001 86380 86390 1
518867 99518867 1001 86380 86390 1
518907 99518907 1001 86380 86390 1
518977 99518977 1001 86380 86390 1
518922 99518922 1001 86380 86390 1
518601 99518601 1001 86380 86390 1
518638 99518638 1001 86380 86390 1
518513 99518513 1001 86380 86390 1
518540 99518540 1001 86380 86390 1
518542 99518542 1001 86380 86390 1
518547 99518547 1001 86380 86390 1
519153 99519153 1001 86380 86390 1
519179 99519179 1001 86380 86390 1
519149 99519149 1001 86380 86390 1
519814 99519814 1001 86380 86390 1
519729 99519729 1001 86380 86390 1
519757 99519757 1001 86380 86390 1
519681 99519681 1001 86380 86390 1
519657 99519657 1001 86380 86390 1
519808 99519808 1001 86380 86390 1
519774 99519774 1001 86380 86390 1
519775 99519775 1001 86380 86390 1
519435 99519435 1001 86380 86390 1
519552 99519552 1001 86380 86390 1
519463 99519463 1001 86380 86390 1
519210 99519210 1001 86380 86390 1
519354 99519354 1001 86380 86390 1
519358 99519358 1001 86380 86390 1
519890 99519890 1001 86380 86390 1
519971 99519971 1001 86380 86390 1
519817 99519817 1001 86380 86390 1
519883 99519883 1001 86380 86390 1
519823 99519823 1001 86380 86390 1
520566 99520566 1001 86380 86390 1
520465 99520465 1001 86380 86390 1
520534 99520534 1001 86380 86390 1
520299 99520299 1001 86380 86390 1
520287 99520287 1001 86380 86390 1
520395 99520395 1001 86380 86390 1
520131 99520131 1001 86380 86390 1
520651 99520651 1001 86380 86390 1
520758 99520758 1001 86380 86390 1
520642 99520642 1001 86380 86390 1
520738 99520738 1001 86380 86390 1
520790 99520790 1001 86380 86390 1
520675 99520675 1001 86380 86390 1
520714 99520714 1001 86380 86390 1
521423 99521423 1001 86380 86390 1
521456 99521456 1001 86380 86390 1
521362 99521362 1001 86380 86390 1
521061 99521061 1001 86380 86390 1
521167 99521167 1001 86380 86390 1
520858 99520858 1001 86380 86390 1
521027 99521027 1001 86380 86390 1
521515 99521515 1001 86380 86390 1
521528 99521528 1001 86380 86390 1
521482 99521482 1001 86380 86390 1
521547 99521547 1001 86380 86390 1
521566 99521566 1001 86380 86390 1
522229 99522229 1001 86380 86390 1
522153 99522153 1001 86380 86390 1
522194 99522194 1001 86380 86390 1
522119 99522119 1001 86380 86390 1
522097 99522097 1001 86380 86390 1
522077 99522077 1001 86380 86390 1
521898 99521898 1001 86380 86390 1
522004 99522004 1001 86380 86390 1
521940 99521940 1001 86380 86390 1
522033 99522033 1001 86380 86390 1
521904 99521904 1001 86380 86390 1
521917 99521917 1001 86380 86390 1
521767 99521767 1001 86380 86390 1
521690 99521690 1001 86380 86390 1
521768 99521768 1001 86380 86390 1
521820 99521820 1001 86380 86390 1
521757 99521757 1001 86380 86390 1
522316 99522316 1001 86380 86390 1
522447 99522447 1001 86380 86390 1
522340 99522340 1001 86380 86390 1
523070 99523070 1001 86380 86390 1
523092 99523092 1001 86380 86390 1
522876 99522876 1001 86380 86390 1
522752 99522752 1001 86380 86390 1
522907 99522907 1001 86380 86390 1
522713 99522713 1001 86380 86390 1
522588 99522588 1001 86380 86390 1
522624 99522624 1001 86380 86390 1
522560 99522560 1001 86380 86390 1
523271 99523271 1001 86380 86390 1
523309 99523309 1001 86380 86390 1
523803 99523803 1001 86380 86390 1
523881 99523881 1001 86380 86390 1
523758 99523758 1001 86380 86390 1
523625 99523625 1001 86380 86390 1
523578 99523578 1001 86380 86390 1
524137 99524137 1001 86380 86390 1
524131 99524131 1001 86380 86390 1
524094 99524094 1001 86380 86390 1
523991 99523991 1001 86380 86390 1
524682 99524682 1001 86380 86390 1
524696 99524696 1001 86380 86390 1
524697 99524697 1001 86380 86390 1
524756 99524756 1001 86380 86390 1
524764 99524764 1001 86380 86390 1
524487 99524487 1001 86380 86390 1
524375 99524375 1001 86380 86390 1
524443 99524443 1001 86380 86390 1
524380 99524380 1001 86380 86390 1
524357 99524357 1001 86380 86390 1
524293 99524293 1001 86380 86390 1
524178 99524178 1001 86380 86390 1
524825 99524825 1001 86380 86390 1
524960 99524960 1001 86380 86390 1
525416 99525416 1001 86380 86390 1
525495 99525495 1001 86380 86390 1
525423 99525423 1001 86380 86390 1
525379 99525379 1001 86380 86390 1
525334 99525334 1001 86380 86390 1
525193 99525193 1001 86380 86390 1
525287 99525287 1001 86380 86390 1
525028 99525028 1001 86380 86390 1
525081 99525081 1001 86380 86390 1
525056 99525056 1001 86380 86390 1
525033 99525033 1001 86380 86390 1
524985 99524985 1001 86380 86390 1
525786 99525786 1001 86380 86390 1
526333 99526333 1001 86380 86390 1
526350 99526350 1001 86380 86390 1
526292 99526292 1001 86380 86390 1
526332 99526332 1001 86380 86390 1
526204 99526204 1001 86380 86390 1
526205 99526205 1001 86380 86390 1
526158 99526158 1001 86380 86390 1
526033 99526033 1001 86380 86390 1
525881 99525881 1001 86380 86390 1
525830 99525830 1001 86380 86390 1
525991 99525991 1001 86380 86390 1
526580 99526580 1001 86380 86390 1
526543 99526543 1001 86380 86390 1
526621 99526621 1001 86380 86390 1
527134 99527134 1001 86380 86390 1
527199 99527199 1001 86380 86390 1
527249 99527249 1001 86380 86390 1
527047 99527047 1001 86380 86390 1
527066 99527066 1001 86380 86390 1
527243 99527243 1001 86380 86390 1
526967 99526967 1001 86380 86390 1
526957 99526957 1001 86380 86390 1
526971 99526971 1001 86380 86390 1
526973 99526973 1001 86380 86390 1
526698 99526698 1001 86380 86390 1
526717 99526717 1001 86380 86390 1
527340 99527340 1001 86380 86390 1
527922 99527922 1001 86380 86390 1
527872 99527872 1001 86380 86390 1
528002 99528002 1001 86380 86390 1
527964 99527964 1001 86380 86390 1
527929 99527929 1001 86380 86390 1
527955 99527955 1001 86380 86390 1
527805 99527805 1001 86380 86390 1
527690 99527690 1001 86380 86390 1
527664 99527664 1001 86380 86390 1
527820 99527820 1001 86380 86390 1
527824 99527824 1001 86380 86390 1
527698 99527698 1001 86380 86390 1
527854 99527854 1001 86380 86390 1
527519 99527519 1001 86380 86390 1
527624 99527624 1001 86380 86390 1
527534 99527534 1001 86380 86390 1
528138 99528138 1001 86380 86390 1
528193 99528193 1001 86380 86390 1
528109 99528109 1001 86380 86390 1
528721 99528721 1001 86380 86390 1
528698 99528698 1001 86380 86390 1
528515 99528515 1001 86380 86390 1
528546 99528546 1001 86380 86390 1
528286 99528286 1001 86380 86390 1
528291 99528291 1001 86380 86390 1
528938 99528938 1001 86380 86390 1
529106 99529106 1001 86380 86390 1
529563 99529563 1001 86380 86390 1
529655 99529655 1001 86380 86390 1
529632 99529632 1001 86380 86390 1
529719 99529719 1001 86380 86390 1
529583 99529583 1001 86380 86390 1
529516 99529516 1001 86380 86390 1
529363 99529363 1001 86380 86390 1
529238 99529238 1001 86380 86390 1
529152 99529152 1001 86380 86390 1
529309 99529309 1001 86380 86390 1
529207 99529207 1001 86380 86390 1
529819 99529819 1001 86380 86390 1
529755 99529755 1001 86380 86390 1
529756 99529756 1001 86380 86390 1
529801 99529801 1001 86380 86390 1
530431 99530431 1001 86380 86390 1
530448 99530448 1001 86380 86390 1
530436 99530436 1001 86380 86390 1
530288 99530288 1001 86380 86390 1
530175 99530175 1001 86380 86390 1
530063 99530063 1001 86380 86390 1
530132 99530132 1001 86380 86390 1
530732 99530732 1001 86380 86390 1
530574 99530574 1001 86380 86390 1
530653 99530653 1001 86380 86390 1
530744 99530744 1001 86380 86390 1
531278 99531278 1001 86380 86390 1
531304 99531304 1001 86380 86390 1
531281 99531281 1001 86380 86390 1
531284 99531284 1001 86380 86390 1
531135 99531135 1001 86380 86390 1
531002 99531002 1001 86380 86390 1
530902 99530902 1001 86380 86390 1
530786 99530786 1001 86380 86390 1
531416 99531416 1001 86380 86390 1
531564 99531564 1001 86380 86390 1
531424 99531424 1001 86380 86390 1
531567 99531567 1001 86380 86390 1
531440 99531440 1001 86380 86390 1
532116 99532116 1001 86380 86390 1
532027 99532027 1001 86380 86390 1
532107 99532107 1001 86380 86390 1
531968 99531968 1001 86380 86390 1
531981 99531981 1001 86380 86390 1
531804 99531804 1001 86380 86390 1
531831 99531831 1001 86380 86390 1
531870 99531870 1001 86380 86390 1
531729 99531729 1001 86380 86390 1
531743 99531743 1001 86380 86390 1
531782 99531782 1001 86380 86390 1
532335 99532335 1001 86380 86390 1
532354 99532354 1001 86380 86390 1
532265 99532265 1001 86380 86390 1
532318 99532318 1001 86380 86390 1
532997 99532997 1001 86380 86390 1
533019 99533019 1001 86380 86390 1
532927 99532927 1001 86380 86390 1
532915 99532915 1001 86380 86390 1
532787 99532787 1001 86380 86390 1
532649 99532649 1001 86380 86390 1
532678 99532678 1001 86380 86390 1
532745 99532745 1001 86380 86390 1
532631 99532631 1001 86380 86390 1
532498 99532498 1001 86380 86390 1
532511 99532511 1001 86380 86390 1
533042 99533042 1001 86380 86390 1
533172 99533172 1001 86380 86390 1
533769 99533769 1001 86380 86390 1
533809 99533809 1001 86380 86390 1
533700 99533700 1001 86380 86390 1
533572 99533572 1001 86380 86390 1
533971 99533971 1001 86380 86390 1
534023 99534023 1001 86380 86390 1
533875 99533875 1001 86380 86390 1
534006 99534006 1001 86380 86390 1
534046 99534046 1001 86380 86390 1
534021 99534021 1001 86380 86390 1
534539 99534539 1001 86380 86390 1
534350 99534350 1001 86380 86390 1
534316 99534316 1001 86380 86390 1
534393 99534393 1001 86380 86390 1
534128 99534128 1001 86380 86390 1
534080 99534080 1001 86380 86390 1
534217 99534217 1001 86380 86390 1
534811 99534811 1001 86380 86390 1
534814 99534814 1001 86380 86390 1
534763 99534763 1001 86380 86390 1
534828 99534828 1001 86380 86390 1
534791 99534791 1001 86380 86390 1
534809 99534809 1001 86380 86390 1
534719 99534719 1001 86380 86390 1
535363 99535363 1001 86380 86390 1
535377 99535377 1001 86380 86390 1
535391 99535391 1001 86380 86390 1
535430 99535430 1001 86380 86390 1
535295 99535295 1001 86380 86390 1
534922 99534922 1001 86380 86390 1
535001 99535001 1001 86380 86390 1
534912 99534912 1001 86380 86390 1
534978 99534978 1001 86380 86390 1
535004 99535004 1001 86380 86390 1
535638 99535638 1001 86380 86390 1
535657 99535657 1001 86380 86390 1
535645 99535645 1001 86380 86390 1
536227 99536227 1001 86380 86390 1
536205 99536205 1001 86380 86390 1
536207 99536207 1001 86380 86390 1
536057 99536057 1001 86380 86390 1
536060 99536060 1001 86380 86390 1
536126 99536126 1001 86380 86390 1
535880 99535880 1001 86380 86390 1
535921 99535921 1001 86380 86390 1
536416 99536416 1001 86380 86390 1
536379 99536379 1001 86380 86390 1
536526 99536526 1001 86380 86390 1
537024 99537024 1001 86380 86390 1
537015 99537015 1001 86380 86390 1
537081 99537081 1001 86380 86390 1
536854 99536854 1001 86380 86390 1
536896 99536896 1001 86380 86390 1
536783 99536783 1001 86380 86390 1
536758 99536758 1001 86380 86390 1
536786 99536786 1001 86380 86390 1
536813 99536813 1001 86380 86390 1
536685 99536685 1001 86380 86390 1
536738 99536738 1001 86380 86390 1
536627 99536627 1001 86380 86390 1
536707 99536707 1001 86380 86390 1
537264 99537264 1001 86380 86390 1
537228 99537228 1001 86380 86390 1
537298 99537298 1001 86380 86390 1
537899 99537899 1001 86380 86390 1
537912 99537912 1001 86380 86390 1
537903 99537903 1001 86380 86390 1
537852 99537852 1001 86380 86390 1
537865 99537865 1001 86380 86390 1
537981 99537981 1001 86380 86390 1
537615 99537615 1001 86380 86390 1
537737 99537737 1001 86380 86390 1
537701 99537701 1001 86380 86390 1
537549 99537549 1001 86380 86390 1
537511 99537511 1001 86380 86390 1
537386 99537386 1001 86380 86390 1
537544 99537544 1001 86380 86390 1
537390 99537390 1001 86380 86390 1
538146 99538146 1001 86380 86390 1
538622 99538622 1001 86380 86390 1
538663 99538663 1001 86380 86390 1
538722 99538722 1001 86380 86390 1
538749 99538749 1001 86380 86390 1
538557 99538557 1001 86380 86390 1
538506 99538506 1001 86380 86390 1
538597 99538597 1001 86380 86390 1
538578 99538578 1001 86380 86390 1
538464 99538464 1001 86380 86390 1
538326 99538326 1001 86380 86390 1
538343 99538343 1001 86380 86390 1
538915 99538915 1001 86380 86390 1
539019 99539019 1001 86380 86390 1
538904 99538904 1001 86380 86390 1
538857 99538857 1001 86380 86390 1
538986 99538986 1001 86380 86390 1
538949 99538949 1001 86380 86390 1
538835 99538835 1001 86380 86390 1
539591 99539591 1001 86380 86390 1
539553 99539553 1001 86380 86390 1
539534 99539534 1001 86380 86390 1
539630 99539630 1001 86380 86390 1
539535 99539535 1001 86380 86390 1
539273 99539273 1001 86380 86390 1
539417 99539417 1001 86380 86390 1
539824 99539824 1001 86380 86390 1
539682 99539682 1001 86380 86390 1
539740 99539740 1001 86380 86390 1
540325 99540325 1001 86380 86390 1
540327 99540327 1001 86380 86390 1
540441 99540441 1001 86380 86390 1
540214 99540214 1001 86380 86390 1
540064 99540064 1001 86380 86390 1
539950 99539950 1001 86380 86390 1
540054 99540054 1001 86380 86390 1
539914 99539914 1001 86380 86390 1
540039 99540039 1001 86380 86390 1
540526 99540526 1001 86380 86390 1
540949 99540949 1001 86380 86390 1
541028 99541028 1001 86380 86390 1
540990 99540990 1001 86380 86390 1
540968 99540968 1001 86380 86390 1
540763 99540763 1001 86380 86390 1
540818 99540818 1001 86380 86390 1
540688 99540688 1001 86380 86390 1
541486 99541486 1001 86380 86390 1
541422 99541422 1001 86380 86390 1
541307 99541307 1001 86380 86390 1
541387 99541387 1001 86380 86390 1
541312 99541312 1001 86380 86390 1
541431 99541431 1001 86380 86390 1
541914 99541914 1001 86380 86390 1
541790 99541790 1001 86380 86390 1
541872 99541872 1001 86380 86390 1
541898 99541898 1001 86380 86390 1
541540 99541540 1001 86380 86390 1
541503 99541503 1001 86380 86390 1
541701 99541701 1001 86380 86390 1
542196 99542196 1001 86380 86390 1
542262 99542262 1001 86380 86390 1
542206 99542206 1001 86380 86390 1
542819 99542819 1001 86380 86390 1
542850 99542850 1001 86380 86390 1
542930 99542930 1001 86380 86390 1
542623 99542623 1001 86380 86390 1
542664 99542664 1001 86380 86390 1
542634 99542634 1001 86380 86390 1
542468 99542468 1001 86380 86390 1
542481 99542481 1001 86380 86390 1
542369 99542369 1001 86380 86390 1
542411 99542411 1001 86380 86390 1
542348 99542348 1001 86380 86390 1
542981 99542981 1001 86380 86390 1
543053 99543053 1001 86380 86390 1
543096 99543096 1001 86380 86390 1
542980 99542980 1001 86380 86390 1
543737 99543737 1001 86380 86390 1
543712 99543712 1001 86380 86390 1
543638 99543638 1001 86380 86390 1
543515 99543515 1001 86380 86390 1
543372 99543372 1001 86380 86390 1
543517 99543517 1001 86380 86390 1
543494 99543494 1001 86380 86390 1
543524 99543524 1001 86380 86390 1
543564 99543564 1001 86380 86390 1
543202 99543202 1001 86380 86390 1
543322 99543322 1001 86380 86390 1
543272 99543272 1001 86380 86390 1
543353 99543353 1001 86380 86390 1
543185 99543185 1001 86380 86390 1
543920 99543920 1001 86380 86390 1
544469 99544469 1001 86380 86390 1
544528 99544528 1001 86380 86390 1
544392 99544392 1001 86380 86390 1
544256 99544256 1001 86380 86390 1
544361 99544361 1001 86380 86390 1
544173 99544173 1001 86380 86390 1
544144 99544144 1001 86380 86390 1
544693 99544693 1001 86380 86390 1
418868 288 1001 37380 37737 1
529017 1106 1002 43291 52275 1
400322 99400322 1001 86380 86390 1
400318 99400318 1001 86380 86390 1
400295 99400295 1001 86380 86390 1
400279 99400279 1001 86380 86390 1
400381 99400381 1001 86380 86390 1
400689 99400689 1001 86380 86390 1
400770 99400770 1001 86380 86390 1
400808 99400808 1001 86380 86390 1
400747 99400747 1001 86380 86390 1
400834 99400834 1001 86380 86390 1
400869 99400869 1001 86380 86390 1
401127 99401127 1001 86380 86390 1
401054 99401054 1001 86380 86390 1
401175 99401175 1001 86380 86390 1
401541 99401541 1001 86380 86390 1
401657 99401657 1001 86380 86390 1
401769 99401769 1001 86380 86390 1
402089 99402089 1001 86380 86390 1
402389 99402389 1001 86380 86390 1
402671 99402671 1001 86380 86390 1
402863 99402863 1001 86380 86390 1
403171 99403171 1001 86380 86390 1
403300 99403300 1001 86380 86390 1
403407 99403407 1001 86380 86390 1
403812 99403812 1001 86380 86390 1
404110 99404110 1001 86380 86390 1
404239 99404239 1001 86380 86390 1
404291 99404291 1001 86380 86390 1
404654 99404654 1001 86380 86390 1
404720 99404720 1001 86380 86390 1
404778 99404778 1001 86380 86390 1
404703 99404703 1001 86380 86390 1
404711 99404711 1001 86380 86390 1
405157 99405157 1001 86380 86390 1
405359 99405359 1001 86380 86390 1
405393 99405393 1001 86380 86390 1
405428 99405428 1001 86380 86390 1
406156 99406156 1001 86380 86390 1
406263 99406263 1001 86380 86390 1
406643 99406643 1001 86380 86390 1
406657 99406657 1001 86380 86390 1
406780 99406780 1001 86380 86390 1
406941 99406941 1001 86380 86390 1
407018 99407018 1001 86380 86390 1
406946 99406946 1001 86380 86390 1
407257 99407257 1001 86380 86390 1
407324 99407324 1001 86380 86390 1
407245 99407245 1001 86380 86390 1
407486 99407486 1001 86380 86390 1
407630 99407630 1001 86380 86390 1
407632 99407632 1001 86380 86390 1
407670 99407670 1001 86380 86390 1
407600 99407600 1001 86380 86390 1
407682 99407682 1001 86380 86390 1
407830 99407830 1001 86380 86390 1
407933 99407933 1001 86380 86390 1
407965 99407965 1001 86380 86390 1
407994 99407994 1001 86380 86390 1
408096 99408096 1001 86380 86390 1
408178 99408178 1001 86380 86390 1
408547 99408547 1001 86380 86390 1
408739 99408739 1001 86380 86390 1
408938 99408938 1001 86380 86390 1
408908 99408908 1001 86380 86390 1
408981 99408981 1001 86380 86390 1
409330 99409330 1001 86380 86390 1
409438 99409438 1001 86380 86390 1
409441 99409441 1001 86380 86390 1
409414 99409414 1001 86380 86390 1
409596 99409596 1001 86380 86390 1
409577 99409577 1001 86380 86390 1
409699 99409699 1001 86380 86390 1
409707 99409707 1001 86380 86390 1
409734 99409734 1001 86380 86390 1
409787 99409787 1001 86380 86390 1
409935 99409935 1001 86380 86390 1
409983 99409983 1001 86380 86390 1
410098 99410098 1001 86380 86390 1
410059 99410059 1001 86380 86390 1
409992 99409992 1001 86380 86390 1
410365 99410365 1001 86380 86390 1
410359 99410359 1001 86380 86390 1
410553 99410553 1001 86380 86390 1
410804 99410804 1001 86380 86390 1
410943 99410943 1001 86380 86390 1
411320 99411320 1001 86380 86390 1
411287 99411287 1001 86380 86390 1
411628 99411628 1001 86380 86390 1
411715 99411715 1001 86380 86390 1
411931 99411931 1001 86380 86390 1
412115 99412115 1001 86380 86390 1
412446 99412446 1001 86380 86390 1
412458 99412458 1001 86380 86390 1
413491 99413491 1001 86380 86390 1
413618 99413618 1001 86380 86390 1
413619 99413619 1001 86380 86390 1
413653 99413653 1001 86380 86390 1
413015 99413015 1001 86380 86390 1
412959 99412959 1001 86380 86390 1
413119 99413119 1001 86380 86390 1
412895 99412895 1001 86380 86390 1
412997 99412997 1001 86380 86390 1
412654 99412654 1001 86380 86390 1
412547 99412547 1001 86380 86390 1
413843 99413843 1001 86380 86390 1
414022 99414022 1001 86380 86390 1
413706 99413706 1001 86380 86390 1
413709 99413709 1001 86380 86390 1
414935 99414935 1001 86380 86390 1
414451 99414451 1001 86380 86390 1
414250 99414250 1001 86380 86390 1
414483 99414483 1001 86380 86390 1
415703 99415703 1001 86380 86390 1
415371 99415371 1001 86380 86390 1
415425 99415425 1001 86380 86390 1
415607 99415607 1001 86380 86390 1
415358 99415358 1001 86380 86390 1
417000 99417000 1001 86380 86390 1
416381 99416381 1001 86380 86390 1
416322 99416322 1001 86380 86390 1
416203 99416203 1001 86380 86390 1
415778 99415778 1001 86380 86390 1
415985 99415985 1001 86380 86390 1
415933 99415933 1001 86380 86390 1
415981 99415981 1001 86380 86390 1
417113 99417113 1001 86380 86390 1
417544 99417544 1001 86380 86390 1
417480 99417480 1001 86380 86390 1
418652 99418652 1001 86380 86390 1
418584 99418584 1001 86380 86390 1
418109 99418109 1001 86380 86390 1
418040 99418040 1001 86380 86390 1
418209 99418209 1001 86380 86390 1
418229 99418229 1001 86380 86390 1
417929 99417929 1001 86380 86390 1
417734 99417734 1001 86380 86390 1
419119 99419119 1001 86380 86390 1
420095 99420095 1001 86380 86390 1
420080 99420080 1001 86380 86390 1
420160 99420160 1001 86380 86390 1
420167 99420167 1001 86380 86390 1
420006 99420006 1001 86380 86390 1
420036 99420036 1001 86380 86390 1
419756 99419756 1001 86380 86390 1
419813 99419813 1001 86380 86390 1
419243 99419243 1001 86380 86390 1
419215 99419215 1001 86380 86390 1
419329 99419329 1001 86380 86390 1
419555 99419555 1001 86380 86390 1
419229 99419229 1001 86380 86390 1
420785 99420785 1001 86380 86390 1
421742 99421742 1001 86380 86390 1
422007 99422007 1001 86380 86390 1
421933 99421933 1001 86380 86390 1
421475 99421475 1001 86380 86390 1
421018 99421018 1001 86380 86390 1
421190 99421190 1001 86380 86390 1
420933 99420933 1001 86380 86390 1
422387 99422387 1001 86380 86390 1
423605 99423605 1001 86380 86390 1
423379 99423379 1001 86380 86390 1
423312 99423312 1001 86380 86390 1
423722 99423722 1001 86380 86390 1
423544 99423544 1001 86380 86390 1
423094 99423094 1001 86380 86390 1
423136 99423136 1001 86380 86390 1
422826 99422826 1001 86380 86390 1
422835 99422835 1001 86380 86390 1
422862 99422862 1001 86380 86390 1
422867 99422867 1001 86380 86390 1
422822 99422822 1001 86380 86390 1
423842 99423842 1001 86380 86390 1
424036 99424036 1001 86380 86390 1
422941 99422941 1001 86380 86390 1
423833 99423833 1001 86380 86390 1
424024 99424024 1001 86380 86390 1
423958 99423958 1001 86380 86390 1
423934 99423934 1001 86380 86390 1
425246 99425246 1001 86380 86390 1
425126 99425126 1001 86380 86390 1
425279 99425279 1001 86380 86390 1
425302 99425302 1001 86380 86390 1
425257 99425257 1001 86380 86390 1
424910 99424910 1001 86380 86390 1
424765 99424765 1001 86380 86390 1
424889 99424889 1001 86380 86390 1
424189 99424189 1001 86380 86390 1
424418 99424418 1001 86380 86390 1
424555 99424555 1001 86380 86390 1
425741 99425741 1001 86380 86390 1
425435 99425435 1001 86380 86390 1
425532 99425532 1001 86380 86390 1
425474 99425474 1001 86380 86390 1
425711 99425711 1001 86380 86390 1
425565 99425565 1001 86380 86390 1
425640 99425640 1001 86380 86390 1
425490 99425490 1001 86380 86390 1
426983 99426983 1001 86380 86390 1
426756 99426756 1001 86380 86390 1
426806 99426806 1001 86380 86390 1
427085 99427085 1001 86380 86390 1
426400 99426400 1001 86380 86390 1
426581 99426581 1001 86380 86390 1
426150 99426150 1001 86380 86390 1
426101 99426101 1001 86380 86390 1
426103 99426103 1001 86380 86390 1
425974 99425974 1001 86380 86390 1
427312 99427312 1001 86380 86390 1
427433 99427433 1001 86380 86390 1
427369 99427369 1001 86380 86390 1
427347 99427347 1001 86380 86390 1
427438 99427438 1001 86380 86390 1
427517 99427517 1001 86380 86390 1
427526 99427526 1001 86380 86390 1
428425 99428425 1001 86380 86390 1
428687 99428687 1001 86380 86390 1
428691 99428691 1001 86380 86390 1
428411 99428411 1001 86380 86390 1
428703 99428703 1001 86380 86390 1
428127 99428127 1001 86380 86390 1
428330 99428330 1001 86380 86390 1
428079 99428079 1001 86380 86390 1
427752 99427752 1001 86380 86390 1
427867 99427867 1001 86380 86390 1
427794 99427794 1001 86380 86390 1
428986 99428986 1001 86380 86390 1
428934 99428934 1001 86380 86390 1
430165 99430165 1001 86380 86390 1
430193 99430193 1001 86380 86390 1
430319 99430319 1001 86380 86390 1
429994 99429994 1001 86380 86390 1
430114 99430114 1001 86380 86390 1
429805 99429805 1001 86380 86390 1
429705 99429705 1001 86380 86390 1
429529 99429529 1001 86380 86390 1
429237 99429237 1001 86380 86390 1
429238 99429238 1001 86380 86390 1
430707 99430707 1001 86380 86390 1
430561 99430561 1001 86380 86390 1
431894 99431894 1001 86380 86390 1
431287 99431287 1001 86380 86390 1
431381 99431381 1001 86380 86390 1
431629 99431629 1001 86380 86390 1
431463 99431463 1001 86380 86390 1
431593 99431593 1001 86380 86390 1
430868 99430868 1001 86380 86390 1
430934 99430934 1001 86380 86390 1
432116 99432116 1001 86380 86390 1
432470 99432470 1001 86380 86390 1
432256 99432256 1001 86380 86390 1
432479 99432479 1001 86380 86390 1
433397 99433397 1001 86380 86390 1
433387 99433387 1001 86380 86390 1
432936 99432936 1001 86380 86390 1
433201 99433201 1001 86380 86390 1
432664 99432664 1001 86380 86390 1
432835 99432835 1001 86380 86390 1
432736 99432736 1001 86380 86390 1
433998 99433998 1001 86380 86390 1
433897 99433897 1001 86380 86390 1
435427 99435427 1001 86380 86390 1
434765 99434765 1001 86380 86390 1
434790 99434790 1001 86380 86390 1
434604 99434604 1001 86380 86390 1
434928 99434928 1001 86380 86390 1
434694 99434694 1001 86380 86390 1
434989 99434989 1001 86380 86390 1
434635 99434635 1001 86380 86390 1
434321 99434321 1001 86380 86390 1
434540 99434540 1001 86380 86390 1
434570 99434570 1001 86380 86390 1
434149 99434149 1001 86380 86390 1
435762 99435762 1001 86380 86390 1
435679 99435679 1001 86380 86390 1
435723 99435723 1001 86380 86390 1
436790 99436790 1001 86380 86390 1
436461 99436461 1001 86380 86390 1
436467 99436467 1001 86380 86390 1
436540 99436540 1001 86380 86390 1
436133 99436133 1001 86380 86390 1
436292 99436292 1001 86380 86390 1
436240 99436240 1001 86380 86390 1
436019 99436019 1001 86380 86390 1
436272 99436272 1001 86380 86390 1
300071 99300071 1001 86380 86390 1
437349 99437349 1001 86380 86390 1
300022 99300022 1001 86380 86390 1
300013 99300013 1001 86380 86390 1
437286 99437286 1001 86380 86390 1
300685 99300685 1001 86380 86390 1
300716 99300716 1001 86380 86390 1
300547 99300547 1001 86380 86390 1
300524 99300524 1001 86380 86390 1
300460 99300460 1001 86380 86390 1
300413 99300413 1001 86380 86390 1
300508 99300508 1001 86380 86390 1
300246 99300246 1001 86380 86390 1
300795 99300795 1001 86380 86390 1
300814 99300814 1001 86380 86390 1
300763 99300763 1001 86380 86390 1
301465 99301465 1001 86380 86390 1
301440 99301440 1001 86380 86390 1
301505 99301505 1001 86380 86390 1
301516 99301516 1001 86380 86390 1
301168 99301168 1001 86380 86390 1
301246 99301246 1001 86380 86390 1
301170 99301170 1001 86380 86390 1
301303 99301303 1001 86380 86390 1
301166 99301166 1001 86380 86390 1
301656 99301656 1001 86380 86390 1
301572 99301572 1001 86380 86390 1
301626 99301626 1001 86380 86390 1
302282 99302282 1001 86380 86390 1
302234 99302234 1001 86380 86390 1
302338 99302338 1001 86380 86390 1
302061 99302061 1001 86380 86390 1
301970 99301970 1001 86380 86390 1
302066 99302066 1001 86380 86390 1
302030 99302030 1001 86380 86390 1
301920 99301920 1001 86380 86390 1
301910 99301910 1001 86380 86390 1
301795 99301795 1001 86380 86390 1
303184 99303184 1001 86380 86390 1
303153 99303153 1001 86380 86390 1
302835 99302835 1001 86380 86390 1
302917 99302917 1001 86380 86390 1
302957 99302957 1001 86380 86390 1
302803 99302803 1001 86380 86390 1
302680 99302680 1001 86380 86390 1
302683 99302683 1001 86380 86390 1
302789 99302789 1001 86380 86390 1
303290 99303290 1001 86380 86390 1
303408 99303408 1001 86380 86390 1
303214 99303214 1001 86380 86390 1
303951 99303951 1001 86380 86390 1
303942 99303942 1001 86380 86390 1
303814 99303814 1001 86380 86390 1
303638 99303638 1001 86380 86390 1
303695 99303695 1001 86380 86390 1
303671 99303671 1001 86380 86390 1
303559 99303559 1001 86380 86390 1
303534 99303534 1001 86380 86390 1
303574 99303574 1001 86380 86390 1
303592 99303592 1001 86380 86390 1
304043 99304043 1001 86380 86390 1
304744 99304744 1001 86380 86390 1
304656 99304656 1001 86380 86390 1
304671 99304671 1001 86380 86390 1
304480 99304480 1001 86380 86390 1
304614 99304614 1001 86380 86390 1
304387 99304387 1001 86380 86390 1
304426 99304426 1001 86380 86390 1
304427 99304427 1001 86380 86390 1
304261 99304261 1001 86380 86390 1
304275 99304275 1001 86380 86390 1
304923 99304923 1001 86380 86390 1
305312 99305312 1001 86380 86390 1
305329 99305329 1001 86380 86390 1
305477 99305477 1001 86380 86390 1
305374 99305374 1001 86380 86390 1
305387 99305387 1001 86380 86390 1
305479 99305479 1001 86380 86390 1
305246 99305246 1001 86380 86390 1
305208 99305208 1001 86380 86390 1
305133 99305133 1001 86380 86390 1
305226 99305226 1001 86380 86390 1
305139 99305139 1001 86380 86390 1
500024 99500024 1001 86380 86390 1
500079 99500079 1001 86380 86390 1
500648 99500648 1001 86380 86390 1
500729 99500729 1001 86380 86390 1
500517 99500517 1001 86380 86390 1
500427 99500427 1001 86380 86390 1
500545 99500545 1001 86380 86390 1
500501 99500501 1001 86380 86390 1
500593 99500593 1001 86380 86390 1
500245 99500245 1001 86380 86390 1
500275 99500275 1001 86380 86390 1
500863 99500863 1001 86380 86390 1
500876 99500876 1001 86380 86390 1
501002 99501002 1001 86380 86390 1
501639 99501639 1001 86380 86390 1
501564 99501564 1001 86380 86390 1
501474 99501474 1001 86380 86390 1
501246 99501246 1001 86380 86390 1
501260 99501260 1001 86380 86390 1
501415 99501415 1001 86380 86390 1
501352 99501352 1001 86380 86390 1
501085 99501085 1001 86380 86390 1
501189 99501189 1001 86380 86390 1
501217 99501217 1001 86380 86390 1
501075 99501075 1001 86380 86390 1
501088 99501088 1001 86380 86390 1
501690 99501690 1001 86380 86390 1
501661 99501661 1001 86380 86390 1
502447 99502447 1001 86380 86390 1
502345 99502345 1001 86380 86390 1
502456 99502456 1001 86380 86390 1
502230 99502230 1001 86380 86390 1
502179 99502179 1001 86380 86390 1
501948 99501948 1001 86380 86390 1
501955 99501955 1001 86380 86390 1
501968 99501968 1001 86380 86390 1
502010 99502010 1001 86380 86390 1
501881 99501881 1001 86380 86390 1
502605 99502605 1001 86380 86390 1
502502 99502502 1001 86380 86390 1
502533 99502533 1001 86380 86390 1
502668 99502668 1001 86380 86390 1
503257 99503257 1001 86380 86390 1
503205 99503205 1001 86380 86390 1
503234 99503234 1001 86380 86390 1
503224 99503224 1001 86380 86390 1
503149 99503149 1001 86380 86390 1
502975 99502975 1001 86380 86390 1
502943 99502943 1001 86380 86390 1
502751 99502751 1001 86380 86390 1
502753 99502753 1001 86380 86390 1
502689 99502689 1001 86380 86390 1
502694 99502694 1001 86380 86390 1
502877 99502877 1001 86380 86390 1
503484 99503484 1001 86380 86390 1
503302 99503302 1001 86380 86390 1
503332 99503332 1001 86380 86390 1
503977 99503977 1001 86380 86390 1
504089 99504089 1001 86380 86390 1
503970 99503970 1001 86380 86390 1
503750 99503750 1001 86380 86390 1
503807 99503807 1001 86380 86390 1
503642 99503642 1001 86380 86390 1
503612 99503612 1001 86380 86390 1
504245 99504245 1001 86380 86390 1
504174 99504174 1001 86380 86390 1
504204 99504204 1001 86380 86390 1
504922 99504922 1001 86380 86390 1
504836 99504836 1001 86380 86390 1
504891 99504891 1001 86380 86390 1
504727 99504727 1001 86380 86390 1
504536 99504536 1001 86380 86390 1
504383 99504383 1001 86380 86390 1
504487 99504487 1001 86380 86390 1
504372 99504372 1001 86380 86390 1
504333 99504333 1001 86380 86390 1
504438 99504438 1001 86380 86390 1
505058 99505058 1001 86380 86390 1
505139 99505139 1001 86380 86390 1
505010 99505010 1001 86380 86390 1
505648 99505648 1001 86380 86390 1
505465 99505465 1001 86380 86390 1
505216 99505216 1001 86380 86390 1
505178 99505178 1001 86380 86390 1
505302 99505302 1001 86380 86390 1
505874 99505874 1001 86380 86390 1
505566 99505566 1001 86380 86390 1
505894 99505894 1001 86380 86390 1
505895 99505895 1001 86380 86390 1
506510 99506510 1001 86380 86390 1
506570 99506570 1001 86380 86390 1
506436 99506436 1001 86380 86390 1
506579 99506579 1001 86380 86390 1
506531 99506531 1001 86380 86390 1
506226 99506226 1001 86380 86390 1
506082 99506082 1001 86380 86390 1
506033 99506033 1001 86380 86390 1
506022 99506022 1001 86380 86390 1
506181 99506181 1001 86380 86390 1
506639 99506639 1001 86380 86390 1
506705 99506705 1001 86380 86390 1
506642 99506642 1001 86380 86390 1
507307 99507307 1001 86380 86390 1
507321 99507321 1001 86380 86390 1
507310 99507310 1001 86380 86390 1
507299 99507299 1001 86380 86390 1
507252 99507252 1001 86380 86390 1
507136 99507136 1001 86380 86390 1
507215 99507215 1001 86380 86390 1
506882 99506882 1001 86380 86390 1
506941 99506941 1001 86380 86390 1
507433 99507433 1001 86380 86390 1
507537 99507537 1001 86380 86390 1
507452 99507452 1001 86380 86390 1
507457 99507457 1001 86380 86390 1
508133 99508133 1001 86380 86390 1
508204 99508204 1001 86380 86390 1
507824 99507824 1001 86380 86390 1
507634 99507634 1001 86380 86390 1
508286 99508286 1001 86380 86390 1
508344 99508344 1001 86380 86390 1
508934 99508934 1001 86380 86390 1
509043 99509043 1001 86380 86390 1
509002 99509002 1001 86380 86390 1
508905 99508905 1001 86380 86390 1
508997 99508997 1001 86380 86390 1
508740 99508740 1001 86380 86390 1
508709 99508709 1001 86380 86390 1
508712 99508712 1001 86380 86390 1
508550 99508550 1001 86380 86390 1
508642 99508642 1001 86380 86390 1
509099 99509099 1001 86380 86390 1
509894 99509894 1001 86380 86390 1
509532 99509532 1001 86380 86390 1
509534 99509534 1001 86380 86390 1
509573 99509573 1001 86380 86390 1
509691 99509691 1001 86380 86390 1
509319 99509319 1001 86380 86390 1
509358 99509358 1001 86380 86390 1
509304 99509304 1001 86380 86390 1
510095 99510095 1001 86380 86390 1
509914 99509914 1001 86380 86390 1
509943 99509943 1001 86380 86390 1
510563 99510563 1001 86380 86390 1
510499 99510499 1001 86380 86390 1
510463 99510463 1001 86380 86390 1
510375 99510375 1001 86380 86390 1
510403 99510403 1001 86380 86390 1
510171 99510171 1001 86380 86390 1
510282 99510282 1001 86380 86390 1
510169 99510169 1001 86380 86390 1
510905 99510905 1001 86380 86390 1
510816 99510816 1001 86380 86390 1
510805 99510805 1001 86380 86390 1
510800 99510800 1001 86380 86390 1
511503 99511503 1001 86380 86390 1
511522 99511522 1001 86380 86390 1
511434 99511434 1001 86380 86390 1
511184 99511184 1001 86380 86390 1
511227 99511227 1001 86380 86390 1
511050 99511050 1001 86380 86390 1
510948 99510948 1001 86380 86390 1
510992 99510992 1001 86380 86390 1
511121 99511121 1001 86380 86390 1
511698 99511698 1001 86380 86390 1
511660 99511660 1001 86380 86390 1
511559 99511559 1001 86380 86390 1
511639 99511639 1001 86380 86390 1
512378 99512378 1001 86380 86390 1
512348 99512348 1001 86380 86390 1
512233 99512233 1001 86380 86390 1
512312 99512312 1001 86380 86390 1
512325 99512325 1001 86380 86390 1
512032 99512032 1001 86380 86390 1
512020 99512020 1001 86380 86390 1
512011 99512011 1001 86380 86390 1
512043 99512043 1001 86380 86390 1
511772 99511772 1001 86380 86390 1
512416 99512416 1001 86380 86390 1
512507 99512507 1001 86380 86390 1
511967 99511967 1001 86380 86390 1
512391 99512391 1001 86380 86390 1
512408 99512408 1001 86380 86390 1
512502 99512502 1001 86380 86390 1
513102 99513102 1001 86380 86390 1
513014 99513014 1001 86380 86390 1
513105 99513105 1001 86380 86390 1
513186 99513186 1001 86380 86390 1
513166 99513166 1001 86380 86390 1
512936 99512936 1001 86380 86390 1
512926 99512926 1001 86380 86390 1
512849 99512849 1001 86380 86390 1
512663 99512663 1001 86380 86390 1
512640 99512640 1001 86380 86390 1
512712 99512712 1001 86380 86390 1
513210 99513210 1001 86380 86390 1
513382 99513382 1001 86380 86390 1
513829 99513829 1001 86380 86390 1
514008 99514008 1001 86380 86390 1
514011 99514011 1001 86380 86390 1
513787 99513787 1001 86380 86390 1
513789 99513789 1001 86380 86390 1
513754 99513754 1001 86380 86390 1
513781 99513781 1001 86380 86390 1
513745 99513745 1001 86380 86390 1
513592 99513592 1001 86380 86390 1
514093 99514093 1001 86380 86390 1
514199 99514199 1001 86380 86390 1
514043 99514043 1001 86380 86390 1
514204 99514204 1001 86380 86390 1
514230 99514230 1001 86380 86390 1
514078 99514078 1001 86380 86390 1
514794 99514794 1001 86380 86390 1
514707 99514707 1001 86380 86390 1
514812 99514812 1001 86380 86390 1
514778 99514778 1001 86380 86390 1
514588 99514588 1001 86380 86390 1
514580 99514580 1001 86380 86390 1
514507 99514507 1001 86380 86390 1
514405 99514405 1001 86380 86390 1
514410 99514410 1001 86380 86390 1
514413 99514413 1001 86380 86390 1
514338 99514338 1001 86380 86390 1
515049 99515049 1001 86380 86390 1
514948 99514948 1001 86380 86390 1
515053 99515053 1001 86380 86390 1
514926 99514926 1001 86380 86390 1
515034 99515034 1001 86380 86390 1
514970 99514970 1001 86380 86390 1
515582 99515582 1001 86380 86390 1
515403 99515403 1001 86380 86390 1
515382 99515382 1001 86380 86390 1
515422 99515422 1001 86380 86390 1
515127 99515127 1001 86380 86390 1
515107 99515107 1001 86380 86390 1
515239 99515239 1001 86380 86390 1
515072 99515072 1001 86380 86390 1
515126 99515126 1001 86380 86390 1
515271 99515271 1001 86380 86390 1
515752 99515752 1001 86380 86390 1
516347 99516347 1001 86380 86390 1
516452 99516452 1001 86380 86390 1
516326 99516326 1001 86380 86390 1
516305 99516305 1001 86380 86390 1
515977 99515977 1001 86380 86390 1
515900 99515900 1001 86380 86390 1
516624 99516624 1001 86380 86390 1
516663 99516663 1001 86380 86390 1
516702 99516702 1001 86380 86390 1
516638 99516638 1001 86380 86390 1
516574 99516574 1001 86380 86390 1
516550 99516550 1001 86380 86390 1
517166 99517166 1001 86380 86390 1
517026 99517026 1001 86380 86390 1
516962 99516962 1001 86380 86390 1
517028 99517028 1001 86380 86390 1
517050 99517050 1001 86380 86390 1
516864 99516864 1001 86380 86390 1
516868 99516868 1001 86380 86390 1
517463 99517463 1001 86380 86390 1
517504 99517504 1001 86380 86390 1
517454 99517454 1001 86380 86390 1
517379 99517379 1001 86380 86390 1
517471 99517471 1001 86380 86390 1
517486 99517486 1001 86380 86390 1
517998 99517998 1001 86380 86390 1
517988 99517988 1001 86380 86390 1
518055 99518055 1001 86380 86390 1
518082 99518082 1001 86380 86390 1
517979 99517979 1001 86380 86390 1
517957 99517957 1001 86380 86390 1
517803 99517803 1001 86380 86390 1
517915 99517915 1001 86380 86390 1
517696 99517696 1001 86380 86390 1
517570 99517570 1001 86380 86390 1
517687 99517687 1001 86380 86390 1
517573 99517573 1001 86380 86390 1
517705 99517705 1001 86380 86390 1
518173 99518173 1001 86380 86390 1
518252 99518252 1001 86380 86390 1
518938 99518938 1001 86380 86390 1
518915 99518915 1001 86380 86390 1
518976 99518976 1001 86380 86390 1
518896 99518896 1001 86380 86390 1
518603 99518603 1001 86380 86390 1
518657 99518657 1001 86380 86390 1
518698 99518698 1001 86380 86390 1
518660 99518660 1001 86380 86390 1
518714 99518714 1001 86380 86390 1
518780 99518780 1001 86380 86390 1
518677 99518677 1001 86380 86390 1
518567 99518567 1001 86380 86390 1
518413 99518413 1001 86380 86390 1
518416 99518416 1001 86380 86390 1
518494 99518494 1001 86380 86390 1
518430 99518430 1001 86380 86390 1
519123 99519123 1001 86380 86390 1
519111 99519111 1001 86380 86390 1
519060 99519060 1001 86380 86390 1
518996 99518996 1001 86380 86390 1
519010 99519010 1001 86380 86390 1
519780 99519780 1001 86380 86390 1
519759 99519759 1001 86380 86390 1
519403 99519403 1001 86380 86390 1
519442 99519442 1001 86380 86390 1
519468 99519468 1001 86380 86390 1
519271 99519271 1001 86380 86390 1
519310 99519310 1001 86380 86390 1
519375 99519375 1001 86380 86390 1
519288 99519288 1001 86380 86390 1
519863 99519863 1001 86380 86390 1
519825 99519825 1001 86380 86390 1
519907 99519907 1001 86380 86390 1
519833 99519833 1001 86380 86390 1
519989 99519989 1001 86380 86390 1
519835 99519835 1001 86380 86390 1
520580 99520580 1001 86380 86390 1
520506 99520506 1001 86380 86390 1
520545 99520545 1001 86380 86390 1
520573 99520573 1001 86380 86390 1
520629 99520629 1001 86380 86390 1
520535 99520535 1001 86380 86390 1
520471 99520471 1001 86380 86390 1
520399 99520399 1001 86380 86390 1
520322 99520322 1001 86380 86390 1
520330 99520330 1001 86380 86390 1
520137 99520137 1001 86380 86390 1
520117 99520117 1001 86380 86390 1
520716 99520716 1001 86380 86390 1
520730 99520730 1001 86380 86390 1
520734 99520734 1001 86380 86390 1
520687 99520687 1001 86380 86390 1
521428 99521428 1001 86380 86390 1
521452 99521452 1001 86380 86390 1
521191 99521191 1001 86380 86390 1
521629 99521629 1001 86380 86390 1
521630 99521630 1001 86380 86390 1
522193 99522193 1001 86380 86390 1
522181 99522181 1001 86380 86390 1
522121 99522121 1001 86380 86390 1
522096 99522096 1001 86380 86390 1
521957 99521957 1001 86380 86390 1
522041 99522041 1001 86380 86390 1
522042 99522042 1001 86380 86390 1
521913 99521913 1001 86380 86390 1
521769 99521769 1001 86380 86390 1
521810 99521810 1001 86380 86390 1
521877 99521877 1001 86380 86390 1
522473 99522473 1001 86380 86390 1
522307 99522307 1001 86380 86390 1
522450 99522450 1001 86380 86390 1
522439 99522439 1001 86380 86390 1
522465 99522465 1001 86380 86390 1
522375 99522375 1001 86380 86390 1
522494 99522494 1001 86380 86390 1
523031 99523031 1001 86380 86390 1
523020 99523020 1001 86380 86390 1
523105 99523105 1001 86380 86390 1
522875 99522875 1001 86380 86390 1
522866 99522866 1001 86380 86390 1
522879 99522879 1001 86380 86390 1
522841 99522841 1001 86380 86390 1
522804 99522804 1001 86380 86390 1
522727 99522727 1001 86380 86390 1
522741 99522741 1001 86380 86390 1
522846 99522846 1001 86380 86390 1
522589 99522589 1001 86380 86390 1
522618 99522618 1001 86380 86390 1
522663 99522663 1001 86380 86390 1
522691 99522691 1001 86380 86390 1
523124 99523124 1001 86380 86390 1
523321 99523321 1001 86380 86390 1
523820 99523820 1001 86380 86390 1
523936 99523936 1001 86380 86390 1
523801 99523801 1001 86380 86390 1
523533 99523533 1001 86380 86390 1
523588 99523588 1001 86380 86390 1
523667 99523667 1001 86380 86390 1
523697 99523697 1001 86380 86390 1
523430 99523430 1001 86380 86390 1
523460 99523460 1001 86380 86390 1
523436 99523436 1001 86380 86390 1
523424 99523424 1001 86380 86390 1
523412 99523412 1001 86380 86390 1
523959 99523959 1001 86380 86390 1
524145 99524145 1001 86380 86390 1
524057 99524057 1001 86380 86390 1
524699 99524699 1001 86380 86390 1
524609 99524609 1001 86380 86390 1
524689 99524689 1001 86380 86390 1
524361 99524361 1001 86380 86390 1
524402 99524402 1001 86380 86390 1
524508 99524508 1001 86380 86390 1
524431 99524431 1001 86380 86390 1
524511 99524511 1001 86380 86390 1
524305 99524305 1001 86380 86390 1
524306 99524306 1001 86380 86390 1
524322 99524322 1001 86380 86390 1
524286 99524286 1001 86380 86390 1
524824 99524824 1001 86380 86390 1
524837 99524837 1001 86380 86390 1
524850 99524850 1001 86380 86390 1
524944 99524944 1001 86380 86390 1
525561 99525561 1001 86380 86390 1
525537 99525537 1001 86380 86390 1
525581 99525581 1001 86380 86390 1
525327 99525327 1001 86380 86390 1
525381 99525381 1001 86380 86390 1
525291 99525291 1001 86380 86390 1
525231 99525231 1001 86380 86390 1
525205 99525205 1001 86380 86390 1
525299 99525299 1001 86380 86390 1
525106 99525106 1001 86380 86390 1
525146 99525146 1001 86380 86390 1
525030 99525030 1001 86380 86390 1
525065 99525065 1001 86380 86390 1
525014 99525014 1001 86380 86390 1
525712 99525712 1001 86380 86390 1
525714 99525714 1001 86380 86390 1
525727 99525727 1001 86380 86390 1
525626 99525626 1001 86380 86390 1
525772 99525772 1001 86380 86390 1
525632 99525632 1001 86380 86390 1
526320 99526320 1001 86380 86390 1
526376 99526376 1001 86380 86390 1
526312 99526312 1001 86380 86390 1
526367 99526367 1001 86380 86390 1
526414 99526414 1001 86380 86390 1
526384 99526384 1001 86380 86390 1
526217 99526217 1001 86380 86390 1
526116 99526116 1001 86380 86390 1
526096 99526096 1001 86380 86390 1
526084 99526084 1001 86380 86390 1
525895 99525895 1001 86380 86390 1
525947 99525947 1001 86380 86390 1
525938 99525938 1001 86380 86390 1
525823 99525823 1001 86380 86390 1
526537 99526537 1001 86380 86390 1
526576 99526576 1001 86380 86390 1
526603 99526603 1001 86380 86390 1
526461 99526461 1001 86380 86390 1
526528 99526528 1001 86380 86390 1
527188 99527188 1001 86380 86390 1
526857 99526857 1001 86380 86390 1
526846 99526846 1001 86380 86390 1
526708 99526708 1001 86380 86390 1
526773 99526773 1001 86380 86390 1
526727 99526727 1001 86380 86390 1
526729 99526729 1001 86380 86390 1
527301 99527301 1001 86380 86390 1
527451 99527451 1001 86380 86390 1
527271 99527271 1001 86380 86390 1
527991 99527991 1001 86380 86390 1
528060 99528060 1001 86380 86390 1
527994 99527994 1001 86380 86390 1
527906 99527906 1001 86380 86390 1
527769 99527769 1001 86380 86390 1
527693 99527693 1001 86380 86390 1
527558 99527558 1001 86380 86390 1
527652 99527652 1001 86380 86390 1
527515 99527515 1001 86380 86390 1
527659 99527659 1001 86380 86390 1
528228 99528228 1001 86380 86390 1
528204 99528204 1001 86380 86390 1
528250 99528250 1001 86380 86390 1
528877 99528877 1001 86380 86390 1
528729 99528729 1001 86380 86390 1
528894 99528894 1001 86380 86390 1
528606 99528606 1001 86380 86390 1
528634 99528634 1001 86380 86390 1
528660 99528660 1001 86380 86390 1
528547 99528547 1001 86380 86390 1
528350 99528350 1001 86380 86390 1
528302 99528302 1001 86380 86390 1
528342 99528342 1001 86380 86390 1
529002 99529002 1001 86380 86390 1
529081 99529081 1001 86380 86390 1
528953 99528953 1001 86380 86390 1
528996 99528996 1001 86380 86390 1
529061 99529061 1001 86380 86390 1
528946 99528946 1001 86380 86390 1
529589 99529589 1001 86380 86390 1
529654 99529654 1001 86380 86390 1
529712 99529712 1001 86380 86390 1
529661 99529661 1001 86380 86390 1
529367 99529367 1001 86380 86390 1
529409 99529409 1001 86380 86390 1
529290 99529290 1001 86380 86390 1
529187 99529187 1001 86380 86390 1
529164 99529164 1001 86380 86390 1
529190 99529190 1001 86380 86390 1
529229 99529229 1001 86380 86390 1
529257 99529257 1001 86380 86390 1
529832 99529832 1001 86380 86390 1
529917 99529917 1001 86380 86390 1
530517 99530517 1001 86380 86390 1
530361 99530361 1001 86380 86390 1
530428 99530428 1001 86380 86390 1
530417 99530417 1001 86380 86390 1
530483 99530483 1001 86380 86390 1
530143 99530143 1001 86380 86390 1
530157 99530157 1001 86380 86390 1
530305 99530305 1001 86380 86390 1
530151 99530151 1001 86380 86390 1
530010 99530010 1001 86380 86390 1
529945 99529945 1001 86380 86390 1
530096 99530096 1001 86380 86390 1
530111 99530111 1001 86380 86390 1
530746 99530746 1001 86380 86390 1
531177 99531177 1001 86380 86390 1
531271 99531271 1001 86380 86390 1
531337 99531337 1001 86380 86390 1
531286 99531286 1001 86380 86390 1
531008 99531008 1001 86380 86390 1
531125 99531125 1001 86380 86390 1
531101 99531101 1001 86380 86390 1
531140 99531140 1001 86380 86390 1
531077 99531077 1001 86380 86390 1
530975 99530975 1001 86380 86390 1
531080 99531080 1001 86380 86390 1
531132 99531132 1001 86380 86390 1
531158 99531158 1001 86380 86390 1
531121 99531121 1001 86380 86390 1
531173 99531173 1001 86380 86390 1
530915 99530915 1001 86380 86390 1
530928 99530928 1001 86380 86390 1
530847 99530847 1001 86380 86390 1
531507 99531507 1001 86380 86390 1
531433 99531433 1001 86380 86390 1
531450 99531450 1001 86380 86390 1
531555 99531555 1001 86380 86390 1
532015 99532015 1001 86380 86390 1
532105 99532105 1001 86380 86390 1
532177 99532177 1001 86380 86390 1
532146 99532146 1001 86380 86390 1
532097 99532097 1001 86380 86390 1
532150 99532150 1001 86380 86390 1
531836 99531836 1001 86380 86390 1
531838 99531838 1001 86380 86390 1
531869 99531869 1001 86380 86390 1
531644 99531644 1001 86380 86390 1
531723 99531723 1001 86380 86390 1
531737 99531737 1001 86380 86390 1
531635 99531635 1001 86380 86390 1
531777 99531777 1001 86380 86390 1
532218 99532218 1001 86380 86390 1
532276 99532276 1001 86380 86390 1
532304 99532304 1001 86380 86390 1
532930 99532930 1001 86380 86390 1
532934 99532934 1001 86380 86390 1
532897 99532897 1001 86380 86390 1
533011 99533011 1001 86380 86390 1
532886 99532886 1001 86380 86390 1
532670 99532670 1001 86380 86390 1
532579 99532579 1001 86380 86390 1
532422 99532422 1001 86380 86390 1
533236 99533236 1001 86380 86390 1
533034 99533034 1001 86380 86390 1
533116 99533116 1001 86380 86390 1
533810 99533810 1001 86380 86390 1
533846 99533846 1001 86380 86390 1
533607 99533607 1001 86380 86390 1
533383 99533383 1001 86380 86390 1
533384 99533384 1001 86380 86390 1
533281 99533281 1001 86380 86390 1
533300 99533300 1001 86380 86390 1
533391 99533391 1001 86380 86390 1
533288 99533288 1001 86380 86390 1
533861 99533861 1001 86380 86390 1
533967 99533967 1001 86380 86390 1
533918 99533918 1001 86380 86390 1
534542 99534542 1001 86380 86390 1
534524 99534524 1001 86380 86390 1
534312 99534312 1001 86380 86390 1
534167 99534167 1001 86380 86390 1
534092 99534092 1001 86380 86390 1
534239 99534239 1001 86380 86390 1
534216 99534216 1001 86380 86390 1
534710 99534710 1001 86380 86390 1
534714 99534714 1001 86380 86390 1
535338 99535338 1001 86380 86390 1
535494 99535494 1001 86380 86390 1
535164 99535164 1001 86380 86390 1
535101 99535101 1001 86380 86390 1
535237 99535237 1001 86380 86390 1
535290 99535290 1001 86380 86390 1
534945 99534945 1001 86380 86390 1
535668 99535668 1001 86380 86390 1
535554 99535554 1001 86380 86390 1
535673 99535673 1001 86380 86390 1
536186 99536186 1001 86380 86390 1
536264 99536264 1001 86380 86390 1
536165 99536165 1001 86380 86390 1
536191 99536191 1001 86380 86390 1
536295 99536295 1001 86380 86390 1
536297 99536297 1001 86380 86390 1
535933 99535933 1001 86380 86390 1
535910 99535910 1001 86380 86390 1
535795 99535795 1001 86380 86390 1
535813 99535813 1001 86380 86390 1
535920 99535920 1001 86380 86390 1
536541 99536541 1001 86380 86390 1
536483 99536483 1001 86380 86390 1
536512 99536512 1001 86380 86390 1
537144 99537144 1001 86380 86390 1
537149 99537149 1001 86380 86390 1
537152 99537152 1001 86380 86390 1
536859 99536859 1001 86380 86390 1
536900 99536900 1001 86380 86390 1
536698 99536698 1001 86380 86390 1
536716 99536716 1001 86380 86390 1
537240 99537240 1001 86380 86390 1
537268 99537268 1001 86380 86390 1
537192 99537192 1001 86380 86390 1
537285 99537285 1001 86380 86390 1
537824 99537824 1001 86380 86390 1
537943 99537943 1001 86380 86390 1
537853 99537853 1001 86380 86390 1
537911 99537911 1001 86380 86390 1
537692 99537692 1001 86380 86390 1
537757 99537757 1001 86380 86390 1
537708 99537708 1001 86380 86390 1
537696 99537696 1001 86380 86390 1
537735 99537735 1001 86380 86390 1
537580 99537580 1001 86380 86390 1
537738 99537738 1001 86380 86390 1
537661 99537661 1001 86380 86390 1
537624 99537624 1001 86380 86390 1
537466 99537466 1001 86380 86390 1
537507 99537507 1001 86380 86390 1
538061 99538061 1001 86380 86390 1
538083 99538083 1001 86380 86390 1
538093 99538093 1001 86380 86390 1
538704 99538704 1001 86380 86390 1
538666 99538666 1001 86380 86390 1
538759 99538759 1001 86380 86390 1
538775 99538775 1001 86380 86390 1
538442 99538442 1001 86380 86390 1
538483 99538483 1001 86380 86390 1
538460 99538460 1001 86380 86390 1
538607 99538607 1001 86380 86390 1
538250 99538250 1001 86380 86390 1
538265 99538265 1001 86380 86390 1
538308 99538308 1001 86380 86390 1
538283 99538283 1001 86380 86390 1
538889 99538889 1001 86380 86390 1
539020 99539020 1001 86380 86390 1
538930 99538930 1001 86380 86390 1
539469 99539469 1001 86380 86390 1
539634 99539634 1001 86380 86390 1
539389 99539389 1001 86380 86390 1
539264 99539264 1001 86380 86390 1
539291 99539291 1001 86380 86390 1
539191 99539191 1001 86380 86390 1
539026 99539026 1001 86380 86390 1
539092 99539092 1001 86380 86390 1
539208 99539208 1001 86380 86390 1
539107 99539107 1001 86380 86390 1
539677 99539677 1001 86380 86390 1
539770 99539770 1001 86380 86390 1
539688 99539688 1001 86380 86390 1
539753 99539753 1001 86380 86390 1
540353 99540353 1001 86380 86390 1
540277 99540277 1001 86380 86390 1
540389 99540389 1001 86380 86390 1
540149 99540149 1001 86380 86390 1
540240 99540240 1001 86380 86390 1
540181 99540181 1001 86380 86390 1
540221 99540221 1001 86380 86390 1
539937 99539937 1001 86380 86390 1
539912 99539912 1001 86380 86390 1
540029 99540029 1001 86380 86390 1
540006 99540006 1001 86380 86390 1
539851 99539851 1001 86380 86390 1
539959 99539959 1001 86380 86390 1
540581 99540581 1001 86380 86390 1
540630 99540630 1001 86380 86390 1
540487 99540487 1001 86380 86390 1
540670 99540670 1001 86380 86390 1
541194 99541194 1001 86380 86390 1
541163 99541163 1001 86380 86390 1
540959 99540959 1001 86380 86390 1
540986 99540986 1001 86380 86390 1
540935 99540935 1001 86380 86390 1
541079 99541079 1001 86380 86390 1
540827 99540827 1001 86380 86390 1
540789 99540789 1001 86380 86390 1
540855 99540855 1001 86380 86390 1
540871 99540871 1001 86380 86390 1
540716 99540716 1001 86380 86390 1
540704 99540704 1001 86380 86390 1
540782 99540782 1001 86380 86390 1
540824 99540824 1001 86380 86390 1
541473 99541473 1001 86380 86390 1
541449 99541449 1001 86380 86390 1
542003 99542003 1001 86380 86390 1
541980 99541980 1001 86380 86390 1
542047 99542047 1001 86380 86390 1
542101 99542101 1001 86380 86390 1
541784 99541784 1001 86380 86390 1
541842 99541842 1001 86380 86390 1
541868 99541868 1001 86380 86390 1
541594 99541594 1001 86380 86390 1
541614 99541614 1001 86380 86390 1
542312 99542312 1001 86380 86390 1
542248 99542248 1001 86380 86390 1
542238 99542238 1001 86380 86390 1
542303 99542303 1001 86380 86390 1
542782 99542782 1001 86380 86390 1
542902 99542902 1001 86380 86390 1
542815 99542815 1001 86380 86390 1
542736 99542736 1001 86380 86390 1
542711 99542711 1001 86380 86390 1
542390 99542390 1001 86380 86390 1
542522 99542522 1001 86380 86390 1
542437 99542437 1001 86380 86390 1
543033 99543033 1001 86380 86390 1
543140 99543140 1001 86380 86390 1
543719 99543719 1001 86380 86390 1
543655 99543655 1001 86380 86390 1
543412 99543412 1001 86380 86390 1
543491 99543491 1001 86380 86390 1
543390 99543390 1001 86380 86390 1
543267 99543267 1001 86380 86390 1
543319 99543319 1001 86380 86390 1
543204 99543204 1001 86380 86390 1
543245 99543245 1001 86380 86390 1
543264 99543264 1001 86380 86390 1
543849 99543849 1001 86380 86390 1
544534 99544534 1001 86380 86390 1
544433 99544433 1001 86380 86390 1
544487 99544487 1001 86380 86390 1
544310 99544310 1001 86380 86390 1
544208 99544208 1001 86380 86390 1
544073 99544073 1001 86380 86390 1
544724 99544724 1001 86380 86390 1
544686 99544686 1001 86380 86390 1
411341 524 1001 78420 80877 1
421291 497 1001 21300 21957 1
515009 596 1002 57777 70274 1
523415 851 1002 34749 37695 1
534692 788 1001 59581 59880 1
400169 99400169 1001 86380 86390 1
400586 99400586 1001 86380 86390 1
400601 99400601 1001 86380 86390 1
400709 99400709 1001 86380 86390 1
400695 99400695 1001 86380 86390 1
400729 99400729 1001 86380 86390 1
400980 99400980 1001 86380 86390 1
400957 99400957 1001 86380 86390 1
402006 99402006 1001 86380 86390 1
402381 99402381 1001 86380 86390 1
402504 99402504 1001 86380 86390 1
402538 99402538 1001 86380 86390 1
402568 99402568 1001 86380 86390 1
402713 99402713 1001 86380 86390 1
403061 99403061 1001 86380 86390 1
403072 99403072 1001 86380 86390 1
403154 99403154 1001 86380 86390 1
403110 99403110 1001 86380 86390 1
403361 99403361 1001 86380 86390 1
403514 99403514 1001 86380 86390 1
403599 99403599 1001 86380 86390 1
403589 99403589 1001 86380 86390 1
403963 99403963 1001 86380 86390 1
404122 99404122 1001 86380 86390 1
404363 99404363 1001 86380 86390 1
404412 99404412 1001 86380 86390 1
404509 99404509 1001 86380 86390 1
404901 99404901 1001 86380 86390 1
404814 99404814 1001 86380 86390 1
405107 99405107 1001 86380 86390 1
405148 99405148 1001 86380 86390 1
405430 99405430 1001 86380 86390 1
405606 99405606 1001 86380 86390 1
405588 99405588 1001 86380 86390 1
405723 99405723 1001 86380 86390 1
405811 99405811 1001 86380 86390 1
406012 99406012 1001 86380 86390 1
406122 99406122 1001 86380 86390 1
406508 99406508 1001 86380 86390 1
406510 99406510 1001 86380 86390 1
406709 99406709 1001 86380 86390 1
406735 99406735 1001 86380 86390 1
406662 99406662 1001 86380 86390 1
406808 99406808 1001 86380 86390 1
406860 99406860 1001 86380 86390 1
406993 99406993 1001 86380 86390 1
407059 99407059 1001 86380 86390 1
407238 99407238 1001 86380 86390 1
407316 99407316 1001 86380 86390 1
407256 99407256 1001 86380 86390 1
407420 99407420 1001 86380 86390 1
407618 99407618 1001 86380 86390 1
407704 99407704 1001 86380 86390 1
407772 99407772 1001 86380 86390 1
407847 99407847 1001 86380 86390 1
407828 99407828 1001 86380 86390 1
407947 99407947 1001 86380 86390 1
408187 99408187 1001 86380 86390 1
408234 99408234 1001 86380 86390 1
408272 99408272 1001 86380 86390 1
408543 99408543 1001 86380 86390 1
408590 99408590 1001 86380 86390 1
408817 99408817 1001 86380 86390 1
409049 99409049 1001 86380 86390 1
409127 99409127 1001 86380 86390 1
409335 99409335 1001 86380 86390 1
409433 99409433 1001 86380 86390 1
409641 99409641 1001 86380 86390 1
409945 99409945 1001 86380 86390 1
410203 99410203 1001 86380 86390 1
410161 99410161 1001 86380 86390 1
410274 99410274 1001 86380 86390 1
410243 99410243 1001 86380 86390 1
410523 99410523 1001 86380 86390 1
410584 99410584 1001 86380 86390 1
410660 99410660 1001 86380 86390 1
410744 99410744 1001 86380 86390 1
410778 99410778 1001 86380 86390 1
410872 99410872 1001 86380 86390 1
410961 99410961 1001 86380 86390 1
411169 99411169 1001 86380 86390 1
411238 99411238 1001 86380 86390 1
411272 99411272 1001 86380 86390 1
411374 99411374 1001 86380 86390 1
411502 99411502 1001 86380 86390 1
411565 99411565 1001 86380 86390 1
411688 99411688 1001 86380 86390 1
411823 99411823 1001 86380 86390 1
411878 99411878 1001 86380 86390 1
412164 99412164 1001 86380 86390 1
412369 99412369 1001 86380 86390 1
412438 99412438 1001 86380 86390 1
413305 99413305 1001 86380 86390 1
413440 99413440 1001 86380 86390 1
413018 99413018 1001 86380 86390 1
413050 99413050 1001 86380 86390 1
412902 99412902 1001 86380 86390 1
412884 99412884 1001 86380 86390 1
412687 99412687 1001 86380 86390 1
412660 99412660 1001 86380 86390 1
413725 99413725 1001 86380 86390 1
413876 99413876 1001 86380 86390 1
415074 99415074 1001 86380 86390 1
415317 99415317 1001 86380 86390 1
415073 99415073 1001 86380 86390 1
415305 99415305 1001 86380 86390 1
414733 99414733 1001 86380 86390 1
414436 99414436 1001 86380 86390 1
414193 99414193 1001 86380 86390 1
414349 99414349 1001 86380 86390 1
415553 99415553 1001 86380 86390 1
415704 99415704 1001 86380 86390 1
415347 99415347 1001 86380 86390 1
415712 99415712 1001 86380 86390 1
415636 99415636 1001 86380 86390 1
416636 99416636 1001 86380 86390 1
416619 99416619 1001 86380 86390 1
416010 99416010 1001 86380 86390 1
415995 99415995 1001 86380 86390 1
416127 99416127 1001 86380 86390 1
416079 99416079 1001 86380 86390 1
417354 99417354 1001 86380 86390 1
417027 99417027 1001 86380 86390 1
417392 99417392 1001 86380 86390 1
417366 99417366 1001 86380 86390 1
417090 99417090 1001 86380 86390 1
417531 99417531 1001 86380 86390 1
418751 99418751 1001 86380 86390 1
418452 99418452 1001 86380 86390 1
418159 99418159 1001 86380 86390 1
418002 99418002 1001 86380 86390 1
417945 99417945 1001 86380 86390 1
418027 99418027 1001 86380 86390 1
418897 99418897 1001 86380 86390 1
420406 99420406 1001 86380 86390 1
420369 99420369 1001 86380 86390 1
420213 99420213 1001 86380 86390 1
419730 99419730 1001 86380 86390 1
419791 99419791 1001 86380 86390 1
419508 99419508 1001 86380 86390 1
419622 99419622 1001 86380 86390 1
419230 99419230 1001 86380 86390 1
420830 99420830 1001 86380 86390 1
420768 99420768 1001 86380 86390 1
420615 99420615 1001 86380 86390 1
420449 99420449 1001 86380 86390 1
420481 99420481 1001 86380 86390 1
420827 99420827 1001 86380 86390 1
420610 99420610 1001 86380 86390 1
421783 99421783 1001 86380 86390 1
421293 99421293 1001 86380 86390 1
421546 99421546 1001 86380 86390 1
421672 99421672 1001 86380 86390 1
421558 99421558 1001 86380 86390 1
420839 99420839 1001 86380 86390 1
421246 99421246 1001 86380 86390 1
422384 99422384 1001 86380 86390 1
422466 99422466 1001 86380 86390 1
422212 99422212 1001 86380 86390 1
422432 99422432 1001 86380 86390 1
423464 99423464 1001 86380 86390 1
423634 99423634 1001 86380 86390 1
423719 99423719 1001 86380 86390 1
423432 99423432 1001 86380 86390 1
423001 99423001 1001 86380 86390 1
423066 99423066 1001 86380 86390 1
422956 99422956 1001 86380 86390 1
422573 99422573 1001 86380 86390 1
422602 99422602 1001 86380 86390 1
422534 99422534 1001 86380 86390 1
422886 99422886 1001 86380 86390 1
422541 99422541 1001 86380 86390 1
422864 99422864 1001 86380 86390 1
422897 99422897 1001 86380 86390 1
422876 99422876 1001 86380 86390 1
424151 99424151 1001 86380 86390 1
423949 99423949 1001 86380 86390 1
423898 99423898 1001 86380 86390 1
424053 99424053 1001 86380 86390 1
423839 99423839 1001 86380 86390 1
425200 99425200 1001 86380 86390 1
425351 99425351 1001 86380 86390 1
424707 99424707 1001 86380 86390 1
424981 99424981 1001 86380 86390 1
424806 99424806 1001 86380 86390 1
424649 99424649 1001 86380 86390 1
424973 99424973 1001 86380 86390 1
424950 99424950 1001 86380 86390 1
424228 99424228 1001 86380 86390 1
424302 99424302 1001 86380 86390 1
425533 99425533 1001 86380 86390 1
424591 99424591 1001 86380 86390 1
425544 99425544 1001 86380 86390 1
425459 99425459 1001 86380 86390 1
425492 99425492 1001 86380 86390 1
425772 99425772 1001 86380 86390 1
427055 99427055 1001 86380 86390 1
427059 99427059 1001 86380 86390 1
426578 99426578 1001 86380 86390 1
426406 99426406 1001 86380 86390 1
426342 99426342 1001 86380 86390 1
426417 99426417 1001 86380 86390 1
425980 99425980 1001 86380 86390 1
426056 99426056 1001 86380 86390 1
425905 99425905 1001 86380 86390 1
425953 99425953 1001 86380 86390 1
427394 99427394 1001 86380 86390 1
428505 99428505 1001 86380 86390 1
428210 99428210 1001 86380 86390 1
428278 99428278 1001 86380 86390 1
428266 99428266 1001 86380 86390 1
427996 99427996 1001 86380 86390 1
427751 99427751 1001 86380 86390 1
427806 99427806 1001 86380 86390 1
427829 99427829 1001 86380 86390 1
427585 99427585 1001 86380 86390 1
427608 99427608 1001 86380 86390 1
427551 99427551 1001 86380 86390 1
429098 99429098 1001 86380 86390 1
429043 99429043 1001 86380 86390 1
429053 99429053 1001 86380 86390 1
429064 99429064 1001 86380 86390 1
430122 99430122 1001 86380 86390 1
430149 99430149 1001 86380 86390 1
429729 99429729 1001 86380 86390 1
429827 99429827 1001 86380 86390 1
429923 99429923 1001 86380 86390 1
429205 99429205 1001 86380 86390 1
429379 99429379 1001 86380 86390 1
430526 99430526 1001 86380 86390 1
430782 99430782 1001 86380 86390 1
430749 99430749 1001 86380 86390 1
431738 99431738 1001 86380 86390 1
431674 99431674 1001 86380 86390 1
431828 99431828 1001 86380 86390 1
431915 99431915 1001 86380 86390 1
431643 99431643 1001 86380 86390 1
431582 99431582 1001 86380 86390 1
430844 99430844 1001 86380 86390 1
431064 99431064 1001 86380 86390 1
430895 99430895 1001 86380 86390 1
431214 99431214 1001 86380 86390 1
431054 99431054 1001 86380 86390 1
432234 99432234 1001 86380 86390 1
433726 99433726 1001 86380 86390 1
433540 99433540 1001 86380 86390 1
433247 99433247 1001 86380 86390 1
433287 99433287 1001 86380 86390 1
433069 99433069 1001 86380 86390 1
433134 99433134 1001 86380 86390 1
432700 99432700 1001 86380 86390 1
432880 99432880 1001 86380 86390 1
434040 99434040 1001 86380 86390 1
434076 99434076 1001 86380 86390 1
435382 99435382 1001 86380 86390 1
435172 99435172 1001 86380 86390 1
435335 99435335 1001 86380 86390 1
435178 99435178 1001 86380 86390 1
434622 99434622 1001 86380 86390 1
434523 99434523 1001 86380 86390 1
434358 99434358 1001 86380 86390 1
435662 99435662 1001 86380 86390 1
435532 99435532 1001 86380 86390 1
435777 99435777 1001 86380 86390 1
435586 99435586 1001 86380 86390 1
437022 99437022 1001 86380 86390 1
437092 99437092 1001 86380 86390 1
437072 99437072 1001 86380 86390 1
436752 99436752 1001 86380 86390 1
436345 99436345 1001 86380 86390 1
436356 99436356 1001 86380 86390 1
435939 99435939 1001 86380 86390 1
436003 99436003 1001 86380 86390 1
437216 99437216 1001 86380 86390 1
437352 99437352 1001 86380 86390 1
437256 99437256 1001 86380 86390 1
300600 99300600 1001 86380 86390 1
300562 99300562 1001 86380 86390 1
300728 99300728 1001 86380 86390 1
300511 99300511 1001 86380 86390 1
300447 99300447 1001 86380 86390 1
300475 99300475 1001 86380 86390 1
300492 99300492 1001 86380 86390 1
300415 99300415 1001 86380 86390 1
300429 99300429 1001 86380 86390 1
300366 99300366 1001 86380 86390 1
300261 99300261 1001 86380 86390 1
300868 99300868 1001 86380 86390 1
300875 99300875 1001 86380 86390 1
300918 99300918 1001 86380 86390 1
301439 99301439 1001 86380 86390 1
301539 99301539 1001 86380 86390 1
301297 99301297 1001 86380 86390 1
301197 99301197 1001 86380 86390 1
301255 99301255 1001 86380 86390 1
301256 99301256 1001 86380 86390 1
301257 99301257 1001 86380 86390 1
301105 99301105 1001 86380 86390 1
300937 99300937 1001 86380 86390 1
301043 99301043 1001 86380 86390 1
301098 99301098 1001 86380 86390 1
301708 99301708 1001 86380 86390 1
301709 99301709 1001 86380 86390 1
301659 99301659 1001 86380 86390 1
302346 99302346 1001 86380 86390 1
302217 99302217 1001 86380 86390 1
302310 99302310 1001 86380 86390 1
302209 99302209 1001 86380 86390 1
302250 99302250 1001 86380 86390 1
302199 99302199 1001 86380 86390 1
302114 99302114 1001 86380 86390 1
302090 99302090 1001 86380 86390 1
301948 99301948 1001 86380 86390 1
302419 99302419 1001 86380 86390 1
302474 99302474 1001 86380 86390 1
303130 99303130 1001 86380 86390 1
303004 99303004 1001 86380 86390 1
303016 99303016 1001 86380 86390 1
303069 99303069 1001 86380 86390 1
303047 99303047 1001 86380 86390 1
303197 99303197 1001 86380 86390 1
303141 99303141 1001 86380 86390 1
303167 99303167 1001 86380 86390 1
302986 99302986 1001 86380 86390 1
302599 99302599 1001 86380 86390 1
302788 99302788 1001 86380 86390 1
303312 99303312 1001 86380 86390 1
303223 99303223 1001 86380 86390 1
303995 99303995 1001 86380 86390 1
303837 99303837 1001 86380 86390 1
303875 99303875 1001 86380 86390 1
303954 99303954 1001 86380 86390 1
304027 99304027 1001 86380 86390 1
303993 99303993 1001 86380 86390 1
303852 99303852 1001 86380 86390 1
303766 99303766 1001 86380 86390 1
303460 99303460 1001 86380 86390 1
304107 99304107 1001 86380 86390 1
304680 99304680 1001 86380 86390 1
304735 99304735 1001 86380 86390 1
304700 99304700 1001 86380 86390 1
304520 99304520 1001 86380 86390 1
304305 99304305 1001 86380 86390 1
304948 99304948 1001 86380 86390 1
304864 99304864 1001 86380 86390 1
305655 99305655 1001 86380 86390 1
305659 99305659 1001 86380 86390 1
305565 99305565 1001 86380 86390 1
305675 99305675 1001 86380 86390 1
305680 99305680 1001 86380 86390 1
305364 99305364 1001 86380 86390 1
305095 99305095 1001 86380 86390 1
500163 99500163 1001 86380 86390 1
500713 99500713 1001 86380 86390 1
500752 99500752 1001 86380 86390 1
500740 99500740 1001 86380 86390 1
500413 99500413 1001 86380 86390 1
500522 99500522 1001 86380 86390 1
500524 99500524 1001 86380 86390 1
500310 99500310 1001 86380 86390 1
500378 99500378 1001 86380 86390 1
500280 99500280 1001 86380 86390 1
500866 99500866 1001 86380 86390 1
501436 99501436 1001 86380 86390 1
501470 99501470 1001 86380 86390 1
501637 99501637 1001 86380 86390 1
501471 99501471 1001 86380 86390 1
501287 99501287 1001 86380 86390 1
501063 99501063 1001 86380 86390 1
501051 99501051 1001 86380 86390 1
501173 99501173 1001 86380 86390 1
501676 99501676 1001 86380 86390 1
501844 99501844 1001 86380 86390 1
501802 99501802 1001 86380 86390 1
501647 99501647 1001 86380 86390 1
502354 99502354 1001 86380 86390 1
502108 99502108 1001 86380 86390 1
502212 99502212 1001 86380 86390 1
502217 99502217 1001 86380 86390 1
502101 99502101 1001 86380 86390 1
502142 99502142 1001 86380 86390 1
501924 99501924 1001 86380 86390 1
501992 99501992 1001 86380 86390 1
502490 99502490 1001 86380 86390 1
502467 99502467 1001 86380 86390 1
502521 99502521 1001 86380 86390 1
502637 99502637 1001 86380 86390 1
503177 99503177 1001 86380 86390 1
503244 99503244 1001 86380 86390 1
503265 99503265 1001 86380 86390 1
503181 99503181 1001 86380 86390 1
503104 99503104 1001 86380 86390 1
503170 99503170 1001 86380 86390 1
502970 99502970 1001 86380 86390 1
503075 99503075 1001 86380 86390 1
502888 99502888 1001 86380 86390 1
502929 99502929 1001 86380 86390 1
502766 99502766 1001 86380 86390 1
502818 99502818 1001 86380 86390 1
502806 99502806 1001 86380 86390 1
502703 99502703 1001 86380 86390 1
502721 99502721 1001 86380 86390 1
502824 99502824 1001 86380 86390 1
503423 99503423 1001 86380 86390 1
503491 99503491 1001 86380 86390 1
503401 99503401 1001 86380 86390 1
503324 99503324 1001 86380 86390 1
503990 99503990 1001 86380 86390 1
503982 99503982 1001 86380 86390 1
504049 99504049 1001 86380 86390 1
503909 99503909 1001 86380 86390 1
503781 99503781 1001 86380 86390 1
503693 99503693 1001 86380 86390 1
503590 99503590 1001 86380 86390 1
503540 99503540 1001 86380 86390 1
503566 99503566 1001 86380 86390 1
503541 99503541 1001 86380 86390 1
504206 99504206 1001 86380 86390 1
504323 99504323 1001 86380 86390 1
504841 99504841 1001 86380 86390 1
504794 99504794 1001 86380 86390 1
504797 99504797 1001 86380 86390 1
504761 99504761 1001 86380 86390 1
504719 99504719 1001 86380 86390 1
504380 99504380 1001 86380 86390 1
504368 99504368 1001 86380 86390 1
504459 99504459 1001 86380 86390 1
504384 99504384 1001 86380 86390 1
505149 99505149 1001 86380 86390 1
505059 99505059 1001 86380 86390 1
505064 99505064 1001 86380 86390 1
505005 99505005 1001 86380 86390 1
505733 99505733 1001 86380 86390 1
505657 99505657 1001 86380 86390 1
505602 99505602 1001 86380 86390 1
505491 99505491 1001 86380 86390 1
505520 99505520 1001 86380 86390 1
505559 99505559 1001 86380 86390 1
505391 99505391 1001 86380 86390 1
505405 99505405 1001 86380 86390 1
505419 99505419 1001 86380 86390 1
505176 99505176 1001 86380 86390 1
505323 99505323 1001 86380 86390 1
505353 99505353 1001 86380 86390 1
505226 99505226 1001 86380 86390 1
505963 99505963 1001 86380 86390 1
505951 99505951 1001 86380 86390 1
505851 99505851 1001 86380 86390 1
505803 99505803 1001 86380 86390 1
505934 99505934 1001 86380 86390 1
506429 99506429 1001 86380 86390 1
506418 99506418 1001 86380 86390 1
506509 99506509 1001 86380 86390 1
506588 99506588 1001 86380 86390 1
506263 99506263 1001 86380 86390 1
506276 99506276 1001 86380 86390 1
506234 99506234 1001 86380 86390 1
506119 99506119 1001 86380 86390 1
506160 99506160 1001 86380 86390 1
506123 99506123 1001 86380 86390 1
506013 99506013 1001 86380 86390 1
506800 99506800 1001 86380 86390 1
506788 99506788 1001 86380 86390 1
506726 99506726 1001 86380 86390 1
506729 99506729 1001 86380 86390 1
506731 99506731 1001 86380 86390 1
506732 99506732 1001 86380 86390 1
507348 99507348 1001 86380 86390 1
507388 99507388 1001 86380 86390 1
507407 99507407 1001 86380 86390 1
507368 99507368 1001 86380 86390 1
507087 99507087 1001 86380 86390 1
507030 99507030 1001 86380 86390 1
506944 99506944 1001 86380 86390 1
506876 99506876 1001 86380 86390 1
506864 99506864 1001 86380 86390 1
506852 99506852 1001 86380 86390 1
507601 99507601 1001 86380 86390 1
508219 99508219 1001 86380 86390 1
508062 99508062 1001 86380 86390 1
508053 99508053 1001 86380 86390 1
507953 99507953 1001 86380 86390 1
507851 99507851 1001 86380 86390 1
507916 99507916 1001 86380 86390 1
507731 99507731 1001 86380 86390 1
507760 99507760 1001 86380 86390 1
507648 99507648 1001 86380 86390 1
507834 99507834 1001 86380 86390 1
508251 99508251 1001 86380 86390 1
508886 99508886 1001 86380 86390 1
509005 99509005 1001 86380 86390 1
508919 99508919 1001 86380 86390 1
509023 99509023 1001 86380 86390 1
508688 99508688 1001 86380 86390 1
508677 99508677 1001 86380 86390 1
508811 99508811 1001 86380 86390 1
508492 99508492 1001 86380 86390 1
508507 99508507 1001 86380 86390 1
508469 99508469 1001 86380 86390 1
508552 99508552 1001 86380 86390 1
508474 99508474 1001 86380 86390 1
508567 99508567 1001 86380 86390 1
509137 99509137 1001 86380 86390 1
509112 99509112 1001 86380 86390 1
509138 99509138 1001 86380 86390 1
509232 99509232 1001 86380 86390 1
509130 99509130 1001 86380 86390 1
509208 99509208 1001 86380 86390 1
509748 99509748 1001 86380 86390 1
509890 99509890 1001 86380 86390 1
509541 99509541 1001 86380 86390 1
509505 99509505 1001 86380 86390 1
509623 99509623 1001 86380 86390 1
509533 99509533 1001 86380 86390 1
509599 99509599 1001 86380 86390 1
509588 99509588 1001 86380 86390 1
509335 99509335 1001 86380 86390 1
509377 99509377 1001 86380 86390 1
509378 99509378 1001 86380 86390 1
509936 99509936 1001 86380 86390 1
509963 99509963 1001 86380 86390 1
510007 99510007 1001 86380 86390 1
510036 99510036 1001 86380 86390 1
509947 99509947 1001 86380 86390 1
510077 99510077 1001 86380 86390 1
510624 99510624 1001 86380 86390 1
510655 99510655 1001 86380 86390 1
510578 99510578 1001 86380 86390 1
510685 99510685 1001 86380 86390 1
510595 99510595 1001 86380 86390 1
510608 99510608 1001 86380 86390 1
510356 99510356 1001 86380 86390 1
510163 99510163 1001 86380 86390 1
510168 99510168 1001 86380 86390 1
510779 99510779 1001 86380 86390 1
510922 99510922 1001 86380 86390 1
510757 99510757 1001 86380 86390 1
511489 99511489 1001 86380 86390 1
511516 99511516 1001 86380 86390 1
511427 99511427 1001 86380 86390 1
511479 99511479 1001 86380 86390 1
511430 99511430 1001 86380 86390 1
511510 99511510 1001 86380 86390 1
511206 99511206 1001 86380 86390 1
511336 99511336 1001 86380 86390 1
511156 99511156 1001 86380 86390 1
511301 99511301 1001 86380 86390 1
511174 99511174 1001 86380 86390 1
511320 99511320 1001 86380 86390 1
510959 99510959 1001 86380 86390 1
511093 99511093 1001 86380 86390 1
510991 99510991 1001 86380 86390 1
511590 99511590 1001 86380 86390 1
511742 99511742 1001 86380 86390 1
512342 99512342 1001 86380 86390 1
512240 99512240 1001 86380 86390 1
512332 99512332 1001 86380 86390 1
512139 99512139 1001 86380 86390 1
512066 99512066 1001 86380 86390 1
512041 99512041 1001 86380 86390 1
511837 99511837 1001 86380 86390 1
512381 99512381 1001 86380 86390 1
512411 99512411 1001 86380 86390 1
512568 99512568 1001 86380 86390 1
513173 99513173 1001 86380 86390 1
513045 99513045 1001 86380 86390 1
513136 99513136 1001 86380 86390 1
513046 99513046 1001 86380 86390 1
513087 99513087 1001 86380 86390 1
512896 99512896 1001 86380 86390 1
512893 99512893 1001 86380 86390 1
512752 99512752 1001 86380 86390 1
512597 99512597 1001 86380 86390 1
512792 99512792 1001 86380 86390 1
512627 99512627 1001 86380 86390 1
512733 99512733 1001 86380 86390 1
513399 99513399 1001 86380 86390 1
513272 99513272 1001 86380 86390 1
513223 99513223 1001 86380 86390 1
513954 99513954 1001 86380 86390 1
513892 99513892 1001 86380 86390 1
513960 99513960 1001 86380 86390 1
513837 99513837 1001 86380 86390 1
513875 99513875 1001 86380 86390 1
513800 99513800 1001 86380 86390 1
513762 99513762 1001 86380 86390 1
513638 99513638 1001 86380 86390 1
513823 99513823 1001 86380 86390 1
513617 99513617 1001 86380 86390 1
513495 99513495 1001 86380 86390 1
513457 99513457 1001 86380 86390 1
514160 99514160 1001 86380 86390 1
514152 99514152 1001 86380 86390 1
514077 99514077 1001 86380 86390 1
514683 99514683 1001 86380 86390 1
514489 99514489 1001 86380 86390 1
514275 99514275 1001 86380 86390 1
514353 99514353 1001 86380 86390 1
514379 99514379 1001 86380 86390 1
514331 99514331 1001 86380 86390 1
514435 99514435 1001 86380 86390 1
514337 99514337 1001 86380 86390 1
514445 99514445 1001 86380 86390 1
515056 99515056 1001 86380 86390 1
515008 99515008 1001 86380 86390 1
515581 99515581 1001 86380 86390 1
515341 99515341 1001 86380 86390 1
515419 99515419 1001 86380 86390 1
515154 99515154 1001 86380 86390 1
515119 99515119 1001 86380 86390 1
515253 99515253 1001 86380 86390 1
515745 99515745 1001 86380 86390 1
515810 99515810 1001 86380 86390 1
515803 99515803 1001 86380 86390 1
515756 99515756 1001 86380 86390 1
516359 99516359 1001 86380 86390 1
516117 99516117 1001 86380 86390 1
515998 99515998 1001 86380 86390 1
516066 99516066 1001 86380 86390 1
516642 99516642 1001 86380 86390 1
516593 99516593 1001 86380 86390 1
516557 99516557 1001 86380 86390 1
517144 99517144 1001 86380 86390 1
517303 99517303 1001 86380 86390 1
517310 99517310 1001 86380 86390 1
517148 99517148 1001 86380 86390 1
517281 99517281 1001 86380 86390 1
517091 99517091 1001 86380 86390 1
516959 99516959 1001 86380 86390 1
516884 99516884 1001 86380 86390 1
516747 99516747 1001 86380 86390 1
516751 99516751 1001 86380 86390 1
516791 99516791 1001 86380 86390 1
517531 99517531 1001 86380 86390 1
517396 99517396 1001 86380 86390 1
518135 99518135 1001 86380 86390 1
518147 99518147 1001 86380 86390 1
517762 99517762 1001 86380 86390 1
517782 99517782 1001 86380 86390 1
517955 99517955 1001 86380 86390 1
517748 99517748 1001 86380 86390 1
517678 99517678 1001 86380 86390 1
517653 99517653 1001 86380 86390 1
517602 99517602 1001 86380 86390 1
518214 99518214 1001 86380 86390 1
518257 99518257 1001 86380 86390 1
518679 99518679 1001 86380 86390 1
518710 99518710 1001 86380 86390 1
518713 99518713 1001 86380 86390 1
518649 99518649 1001 86380 86390 1
518675 99518675 1001 86380 86390 1
518538 99518538 1001 86380 86390 1
518552 99518552 1001 86380 86390 1
518531 99518531 1001 86380 86390 1
519042 99519042 1001 86380 86390 1
518991 99518991 1001 86380 86390 1
519049 99519049 1001 86380 86390 1
519636 99519636 1001 86380 86390 1
519727 99519727 1001 86380 86390 1
519689 99519689 1001 86380 86390 1
519655 99519655 1001 86380 86390 1
519668 99519668 1001 86380 86390 1
519595 99519595 1001 86380 86390 1
519602 99519602 1001 86380 86390 1
519517 99519517 1001 86380 86390 1
519248 99519248 1001 86380 86390 1
519229 99519229 1001 86380 86390 1
519321 99519321 1001 86380 86390 1
519912 99519912 1001 86380 86390 1
520003 99520003 1001 86380 86390 1
519900 99519900 1001 86380 86390 1
519926 99519926 1001 86380 86390 1
520608 99520608 1001 86380 86390 1
520579 99520579 1001 86380 86390 1
520530 99520530 1001 86380 86390 1
520543 99520543 1001 86380 86390 1
520360 99520360 1001 86380 86390 1
520257 99520257 1001 86380 86390 1
520314 99520314 1001 86380 86390 1
520227 99520227 1001 86380 86390 1
520820 99520820 1001 86380 86390 1
520020 99520020 1001 86380 86390 1
520825 99520825 1001 86380 86390 1
520838 99520838 1001 86380 86390 1
521222 99521222 1001 86380 86390 1
521066 99521066 1001 86380 86390 1
521174 99521174 1001 86380 86390 1
521254 99521254 1001 86380 86390 1
520927 99520927 1001 86380 86390 1
520878 99520878 1001 86380 86390 1
520869 99520869 1001 86380 86390 1
521648 99521648 1001 86380 86390 1
521586 99521586 1001 86380 86390 1
521525 99521525 1001 86380 86390 1
521590 99521590 1001 86380 86390 1
522258 99522258 1001 86380 86390 1
522210 99522210 1001 86380 86390 1
522120 99522120 1001 86380 86390 1
522212 99522212 1001 86380 86390 1
522124 99522124 1001 86380 86390 1
521977 99521977 1001 86380 86390 1
522030 99522030 1001 86380 86390 1
521900 99521900 1001 86380 86390 1
521968 99521968 1001 86380 86390 1
521749 99521749 1001 86380 86390 1
521840 99521840 1001 86380 86390 1
521674 99521674 1001 86380 86390 1
521703 99521703 1001 86380 86390 1
521863 99521863 1001 86380 86390 1
522342 99522342 1001 86380 86390 1
522344 99522344 1001 86380 86390 1
522293 99522293 1001 86380 86390 1
522973 99522973 1001 86380 86390 1
522986 99522986 1001 86380 86390 1
522877 99522877 1001 86380 86390 1
522768 99522768 1001 86380 86390 1
522694 99522694 1001 86380 86390 1
523273 99523273 1001 86380 86390 1
523177 99523177 1001 86380 86390 1
523832 99523832 1001 86380 86390 1
523860 99523860 1001 86380 86390 1
523837 99523837 1001 86380 86390 1
523802 99523802 1001 86380 86390 1
523610 99523610 1001 86380 86390 1
523337 99523337 1001 86380 86390 1
523378 99523378 1001 86380 86390 1
523465 99523465 1001 86380 86390 1
523504 99523504 1001 86380 86390 1
524050 99524050 1001 86380 86390 1
524066 99524066 1001 86380 86390 1
523977 99523977 1001 86380 86390 1
524044 99524044 1001 86380 86390 1
524667 99524667 1001 86380 86390 1
524637 99524637 1001 86380 86390 1
524474 99524474 1001 86380 86390 1
524489 99524489 1001 86380 86390 1
524386 99524386 1001 86380 86390 1
524556 99524556 1001 86380 86390 1
524492 99524492 1001 86380 86390 1
524285 99524285 1001 86380 86390 1
524287 99524287 1001 86380 86390 1
524198 99524198 1001 86380 86390 1
524912 99524912 1001 86380 86390 1
524956 99524956 1001 86380 86390 1
524959 99524959 1001 86380 86390 1
524805 99524805 1001 86380 86390 1
525482 99525482 1001 86380 86390 1
525435 99525435 1001 86380 86390 1
525500 99525500 1001 86380 86390 1
525464 99525464 1001 86380 86390 1
525391 99525391 1001 86380 86390 1
525237 99525237 1001 86380 86390 1
525329 99525329 1001 86380 86390 1
525241 99525241 1001 86380 86390 1
525184 99525184 1001 86380 86390 1
525178 99525178 1001 86380 86390 1
524999 99524999 1001 86380 86390 1
525673 99525673 1001 86380 86390 1
525797 99525797 1001 86380 86390 1
525735 99525735 1001 86380 86390 1
526246 99526246 1001 86380 86390 1
526337 99526337 1001 86380 86390 1
526304 99526304 1001 86380 86390 1
526052 99526052 1001 86380 86390 1
526022 99526022 1001 86380 86390 1
525809 99525809 1001 86380 86390 1
525993 99525993 1001 86380 86390 1
526472 99526472 1001 86380 86390 1
526499 99526499 1001 86380 86390 1
526462 99526462 1001 86380 86390 1
526535 99526535 1001 86380 86390 1
527186 99527186 1001 86380 86390 1
527226 99527226 1001 86380 86390 1
527127 99527127 1001 86380 86390 1
527247 99527247 1001 86380 86390 1
526853 99526853 1001 86380 86390 1
526977 99526977 1001 86380 86390 1
527365 99527365 1001 86380 86390 1
527430 99527430 1001 86380 86390 1
527392 99527392 1001 86380 86390 1
527406 99527406 1001 86380 86390 1
527411 99527411 1001 86380 86390 1
527322 99527322 1001 86380 86390 1
528038 99528038 1001 86380 86390 1
527958 99527958 1001 86380 86390 1
527831 99527831 1001 86380 86390 1
527482 99527482 1001 86380 86390 1
527500 99527500 1001 86380 86390 1
527593 99527593 1001 86380 86390 1
528747 99528747 1001 86380 86390 1
528876 99528876 1001 86380 86390 1
528794 99528794 1001 86380 86390 1
528673 99528673 1001 86380 86390 1
528493 99528493 1001 86380 86390 1
528667 99528667 1001 86380 86390 1
528695 99528695 1001 86380 86390 1
528300 99528300 1001 86380 86390 1
528421 99528421 1001 86380 86390 1
528981 99528981 1001 86380 86390 1
528934 99528934 1001 86380 86390 1
528922 99528922 1001 86380 86390 1
529588 99529588 1001 86380 86390 1
529619 99529619 1001 86380 86390 1
529454 99529454 1001 86380 86390 1
529326 99529326 1001 86380 86390 1
529365 99529365 1001 86380 86390 1
529188 99529188 1001 86380 86390 1
529192 99529192 1001 86380 86390 1
529180 99529180 1001 86380 86390 1
529261 99529261 1001 86380 86390 1
529815 99529815 1001 86380 86390 1
529744 99529744 1001 86380 86390 1
529822 99529822 1001 86380 86390 1
529798 99529798 1001 86380 86390 1
530418 99530418 1001 86380 86390 1
530549 99530549 1001 86380 86390 1
530233 99530233 1001 86380 86390 1
530191 99530191 1001 86380 86390 1
530307 99530307 1001 86380 86390 1
530117 99530117 1001 86380 86390 1
529989 99529989 1001 86380 86390 1
530109 99530109 1001 86380 86390 1
530724 99530724 1001 86380 86390 1
531379 99531379 1001 86380 86390 1
531353 99531353 1001 86380 86390 1
531334 99531334 1001 86380 86390 1
531296 99531296 1001 86380 86390 1
531221 99531221 1001 86380 86390 1
531261 99531261 1001 86380 86390 1
531035 99531035 1001 86380 86390 1
531048 99531048 1001 86380 86390 1
531075 99531075 1001 86380 86390 1
530998 99530998 1001 86380 86390 1
531024 99531024 1001 86380 86390 1
531037 99531037 1001 86380 86390 1
531169 99531169 1001 86380 86390 1
530797 99530797 1001 86380 86390 1
531559 99531559 1001 86380 86390 1
531534 99531534 1001 86380 86390 1
531522 99531522 1001 86380 86390 1
531490 99531490 1001 86380 86390 1
532118 99532118 1001 86380 86390 1
532106 99532106 1001 86380 86390 1
532109 99532109 1001 86380 86390 1
532191 99532191 1001 86380 86390 1
532166 99532166 1001 86380 86390 1
532115 99532115 1001 86380 86390 1
531942 99531942 1001 86380 86390 1
531766 99531766 1001 86380 86390 1
532374 99532374 1001 86380 86390 1
532376 99532376 1001 86380 86390 1
532918 99532918 1001 86380 86390 1
532931 99532931 1001 86380 86390 1
532881 99532881 1001 86380 86390 1
532907 99532907 1001 86380 86390 1
532959 99532959 1001 86380 86390 1
533009 99533009 1001 86380 86390 1
532952 99532952 1001 86380 86390 1
532645 99532645 1001 86380 86390 1
532662 99532662 1001 86380 86390 1
532441 99532441 1001 86380 86390 1
532512 99532512 1001 86380 86390 1
533229 99533229 1001 86380 86390 1
533234 99533234 1001 86380 86390 1
533703 99533703 1001 86380 86390 1
533776 99533776 1001 86380 86390 1
533342 99533342 1001 86380 86390 1
533240 99533240 1001 86380 86390 1
533294 99533294 1001 86380 86390 1
533334 99533334 1001 86380 86390 1
533417 99533417 1001 86380 86390 1
533275 99533275 1001 86380 86390 1
533340 99533340 1001 86380 86390 1
533974 99533974 1001 86380 86390 1
534031 99534031 1001 86380 86390 1
533968 99533968 1001 86380 86390 1
534505 99534505 1001 86380 86390 1
534563 99534563 1001 86380 86390 1
534503 99534503 1001 86380 86390 1
534369 99534369 1001 86380 86390 1
534408 99534408 1001 86380 86390 1
534320 99534320 1001 86380 86390 1
534141 99534141 1001 86380 86390 1
534222 99534222 1001 86380 86390 1
534124 99534124 1001 86380 86390 1
534099 99534099 1001 86380 86390 1
534825 99534825 1001 86380 86390 1
534755 99534755 1001 86380 86390 1
534743 99534743 1001 86380 86390 1
535466 99535466 1001 86380 86390 1
535326 99535326 1001 86380 86390 1
535136 99535136 1001 86380 86390 1
535183 99535183 1001 86380 86390 1
535278 99535278 1001 86380 86390 1
535048 99535048 1001 86380 86390 1
534898 99534898 1001 86380 86390 1
534964 99534964 1001 86380 86390 1
535715 99535715 1001 86380 86390 1
535605 99535605 1001 86380 86390 1
535543 99535543 1001 86380 86390 1
535597 99535597 1001 86380 86390 1
536249 99536249 1001 86380 86390 1
536251 99536251 1001 86380 86390 1
536254 99536254 1001 86380 86390 1
535952 99535952 1001 86380 86390 1
536087 99536087 1001 86380 86390 1
535794 99535794 1001 86380 86390 1
535796 99535796 1001 86380 86390 1
535913 99535913 1001 86380 86390 1
535890 99535890 1001 86380 86390 1
535765 99535765 1001 86380 86390 1
536424 99536424 1001 86380 86390 1
536383 99536383 1001 86380 86390 1
536514 99536514 1001 86380 86390 1
537148 99537148 1001 86380 86390 1
537096 99537096 1001 86380 86390 1
536778 99536778 1001 86380 86390 1
536767 99536767 1001 86380 86390 1
536770 99536770 1001 86380 86390 1
536552 99536552 1001 86380 86390 1
537320 99537320 1001 86380 86390 1
537219 99537219 1001 86380 86390 1
537799 99537799 1001 86380 86390 1
537789 99537789 1001 86380 86390 1
537804 99537804 1001 86380 86390 1
537910 99537910 1001 86380 86390 1
537660 99537660 1001 86380 86390 1
537499 99537499 1001 86380 86390 1
537542 99537542 1001 86380 86390 1
537482 99537482 1001 86380 86390 1
538063 99538063 1001 86380 86390 1
538164 99538164 1001 86380 86390 1
538103 99538103 1001 86380 86390 1
538149 99538149 1001 86380 86390 1
538778 99538778 1001 86380 86390 1
538675 99538675 1001 86380 86390 1
538651 99538651 1001 86380 86390 1
538770 99538770 1001 86380 86390 1
538807 99538807 1001 86380 86390 1
538479 99538479 1001 86380 86390 1
538609 99538609 1001 86380 86390 1
538441 99538441 1001 86380 86390 1
538532 99538532 1001 86380 86390 1
538528 99538528 1001 86380 86390 1
538477 99538477 1001 86380 86390 1
538465 99538465 1001 86380 86390 1
538413 99538413 1001 86380 86390 1
538249 99538249 1001 86380 86390 1
538275 99538275 1001 86380 86390 1
538212 99538212 1001 86380 86390 1
538305 99538305 1001 86380 86390 1
538217 99538217 1001 86380 86390 1
539357 99539357 1001 86380 86390 1
539349 99539349 1001 86380 86390 1
539078 99539078 1001 86380 86390 1
539184 99539184 1001 86380 86390 1
539057 99539057 1001 86380 86390 1
539793 99539793 1001 86380 86390 1
539437 99539437 1001 86380 86390 1
539645 99539645 1001 86380 86390 1
539840 99539840 1001 86380 86390 1
539673 99539673 1001 86380 86390 1
540312 99540312 1001 86380 86390 1
540390 99540390 1001 86380 86390 1
540315 99540315 1001 86380 86390 1
540371 99540371 1001 86380 86390 1
540362 99540362 1001 86380 86390 1
540376 99540376 1001 86380 86390 1
540222 99540222 1001 86380 86390 1
540224 99540224 1001 86380 86390 1
540176 99540176 1001 86380 86390 1
540077 99540077 1001 86380 86390 1
540019 99540019 1001 86380 86390 1
540660 99540660 1001 86380 86390 1
540478 99540478 1001 86380 86390 1
540519 99540519 1001 86380 86390 1
540468 99540468 1001 86380 86390 1
540601 99540601 1001 86380 86390 1
540602 99540602 1001 86380 86390 1
540551 99540551 1001 86380 86390 1
540501 99540501 1001 86380 86390 1
540644 99540644 1001 86380 86390 1
541100 99541100 1001 86380 86390 1
541121 99541121 1001 86380 86390 1
541162 99541162 1001 86380 86390 1
541227 99541227 1001 86380 86390 1
540913 99540913 1001 86380 86390 1
540926 99540926 1001 86380 86390 1
540904 99540904 1001 86380 86390 1
540758 99540758 1001 86380 86390 1
541342 99541342 1001 86380 86390 1
541471 99541471 1001 86380 86390 1
541407 99541407 1001 86380 86390 1
541330 99541330 1001 86380 86390 1
541475 99541475 1001 86380 86390 1
541993 99541993 1001 86380 86390 1
542060 99542060 1001 86380 86390 1
541962 99541962 1001 86380 86390 1
541763 99541763 1001 86380 86390 1
541881 99541881 1001 86380 86390 1
542208 99542208 1001 86380 86390 1
542171 99542171 1001 86380 86390 1
542315 99542315 1001 86380 86390 1
542912 99542912 1001 86380 86390 1
542860 99542860 1001 86380 86390 1
542849 99542849 1001 86380 86390 1
542866 99542866 1001 86380 86390 1
542939 99542939 1001 86380 86390 1
542546 99542546 1001 86380 86390 1
542685 99542685 1001 86380 86390 1
542410 99542410 1001 86380 86390 1
542423 99542423 1001 86380 86390 1
542488 99542488 1001 86380 86390 1
542399 99542399 1001 86380 86390 1
543040 99543040 1001 86380 86390 1
543093 99543093 1001 86380 86390 1
542964 99542964 1001 86380 86390 1
543674 99543674 1001 86380 86390 1
543625 99543625 1001 86380 86390 1
543475 99543475 1001 86380 86390 1
543488 99543488 1001 86380 86390 1
543450 99543450 1001 86380 86390 1
543554 99543554 1001 86380 86390 1
543477 99543477 1001 86380 86390 1
543363 99543363 1001 86380 86390 1
543455 99543455 1001 86380 86390 1
543345 99543345 1001 86380 86390 1
543198 99543198 1001 86380 86390 1
543344 99543344 1001 86380 86390 1
543886 99543886 1001 86380 86390 1
543944 99543944 1001 86380 86390 1
544449 99544449 1001 86380 86390 1
544216 99544216 1001 86380 86390 1
544308 99544308 1001 86380 86390 1
543991 99543991 1001 86380 86390 1
544110 99544110 1001 86380 86390 1
544051 99544051 1001 86380 86390 1
403910 563 1001 71640 74457 1
413477 994 1001 67860 70017 1
419417 630 1001 23580 26457 1
429030 291 1001 35820 36237 1
430372 820 1001 65400 66237 1
509464 974 1002 66556 68941 1
534607 1066 1002 50829 52496 1
400053 99400053 1001 86380 86390 1
400190 99400190 1001 86380 86390 1
400406 99400406 1001 86380 86390 1
400488 99400488 1001 86380 86390 1
400506 99400506 1001 86380 86390 1
400616 99400616 1001 86380 86390 1
400661 99400661 1001 86380 86390 1
400778 99400778 1001 86380 86390 1
400832 99400832 1001 86380 86390 1
400970 99400970 1001 86380 86390 1
400975 99400975 1001 86380 86390 1
400941 99400941 1001 86380 86390 1
401157 99401157 1001 86380 86390 1
401254 99401254 1001 86380 86390 1
401432 99401432 1001 86380 86390 1
401687 99401687 1001 86380 86390 1
402337 99402337 1001 86380 86390 1
402284 99402284 1001 86380 86390 1
402456 99402456 1001 86380 86390 1
402849 99402849 1001 86380 86390 1
402862 99402862 1001 86380 86390 1
403030 99403030 1001 86380 86390 1
403066 99403066 1001 86380 86390 1
402992 99402992 1001 86380 86390 1
403196 99403196 1001 86380 86390 1
403150 99403150 1001 86380 86390 1
403291 99403291 1001 86380 86390 1
403264 99403264 1001 86380 86390 1
403301 99403301 1001 86380 86390 1
403373 99403373 1001 86380 86390 1
403336 99403336 1001 86380 86390 1
403784 99403784 1001 86380 86390 1
403918 99403918 1001 86380 86390 1
403916 99403916 1001 86380 86390 1
404041 99404041 1001 86380 86390 1
404477 99404477 1001 86380 86390 1
404512 99404512 1001 86380 86390 1
404786 99404786 1001 86380 86390 1
404734 99404734 1001 86380 86390 1
404875 99404875 1001 86380 86390 1
404932 99404932 1001 86380 86390 1
405117 99405117 1001 86380 86390 1
405350 99405350 1001 86380 86390 1
405582 99405582 1001 86380 86390 1
405633 99405633 1001 86380 86390 1
405651 99405651 1001 86380 86390 1
405691 99405691 1001 86380 86390 1
405871 99405871 1001 86380 86390 1
405987 99405987 1001 86380 86390 1
406746 99406746 1001 86380 86390 1
406829 99406829 1001 86380 86390 1
406891 99406891 1001 86380 86390 1
407107 99407107 1001 86380 86390 1
407188 99407188 1001 86380 86390 1
407296 99407296 1001 86380 86390 1
407325 99407325 1001 86380 86390 1
407592 99407592 1001 86380 86390 1
407918 99407918 1001 86380 86390 1
407986 99407986 1001 86380 86390 1
408457 99408457 1001 86380 86390 1
408503 99408503 1001 86380 86390 1
408743 99408743 1001 86380 86390 1
408726 99408726 1001 86380 86390 1
408806 99408806 1001 86380 86390 1
409437 99409437 1001 86380 86390 1
409635 99409635 1001 86380 86390 1
409665 99409665 1001 86380 86390 1
409730 99409730 1001 86380 86390 1
409970 99409970 1001 86380 86390 1
410069 99410069 1001 86380 86390 1
410018 99410018 1001 86380 86390 1
410390 99410390 1001 86380 86390 1
410539 99410539 1001 86380 86390 1
410508 99410508 1001 86380 86390 1
411070 99411070 1001 86380 86390 1
411171 99411171 1001 86380 86390 1
411355 99411355 1001 86380 86390 1
411459 99411459 1001 86380 86390 1
411465 99411465 1001 86380 86390 1
411471 99411471 1001 86380 86390 1
411542 99411542 1001 86380 86390 1
411529 99411529 1001 86380 86390 1
411686 99411686 1001 86380 86390 1
411929 99411929 1001 86380 86390 1
411883 99411883 1001 86380 86390 1
412152 99412152 1001 86380 86390 1
412274 99412274 1001 86380 86390 1
412233 99412233 1001 86380 86390 1
412363 99412363 1001 86380 86390 1
412327 99412327 1001 86380 86390 1
412474 99412474 1001 86380 86390 1
413697 99413697 1001 86380 86390 1
413493 99413493 1001 86380 86390 1
413338 99413338 1001 86380 86390 1
413656 99413656 1001 86380 86390 1
413417 99413417 1001 86380 86390 1
413058 99413058 1001 86380 86390 1
413019 99413019 1001 86380 86390 1
413171 99413171 1001 86380 86390 1
412820 99412820 1001 86380 86390 1
412665 99412665 1001 86380 86390 1
412668 99412668 1001 86380 86390 1
412878 99412878 1001 86380 86390 1
412662 99412662 1001 86380 86390 1
413969 99413969 1001 86380 86390 1
412887 99412887 1001 86380 86390 1
413701 99413701 1001 86380 86390 1
413974 99413974 1001 86380 86390 1
413993 99413993 1001 86380 86390 1
414052 99414052 1001 86380 86390 1
415262 99415262 1001 86380 86390 1
415172 99415172 1001 86380 86390 1
415124 99415124 1001 86380 86390 1
415072 99415072 1001 86380 86390 1
415090 99415090 1001 86380 86390 1
415307 99415307 1001 86380 86390 1
414920 99414920 1001 86380 86390 1
414638 99414638 1001 86380 86390 1
414600 99414600 1001 86380 86390 1
414855 99414855 1001 86380 86390 1
414586 99414586 1001 86380 86390 1
414273 99414273 1001 86380 86390 1
414405 99414405 1001 86380 86390 1
414171 99414171 1001 86380 86390 1
414313 99414313 1001 86380 86390 1
415621 99415621 1001 86380 86390 1
415630 99415630 1001 86380 86390 1
416686 99416686 1001 86380 86390 1
416718 99416718 1001 86380 86390 1
416142 99416142 1001 86380 86390 1
416576 99416576 1001 86380 86390 1
416514 99416514 1001 86380 86390 1
415861 99415861 1001 86380 86390 1
416034 99416034 1001 86380 86390 1
415790 99415790 1001 86380 86390 1
415733 99415733 1001 86380 86390 1
417142 99417142 1001 86380 86390 1
417012 99417012 1001 86380 86390 1
417444 99417444 1001 86380 86390 1
418597 99418597 1001 86380 86390 1
418536 99418536 1001 86380 86390 1
418103 99418103 1001 86380 86390 1
418208 99418208 1001 86380 86390 1
417618 99417618 1001 86380 86390 1
417931 99417931 1001 86380 86390 1
417630 99417630 1001 86380 86390 1
417611 99417611 1001 86380 86390 1
419086 99419086 1001 86380 86390 1
420096 99420096 1001 86380 86390 1
420410 99420410 1001 86380 86390 1
420324 99420324 1001 86380 86390 1
420325 99420325 1001 86380 86390 1
420090 99420090 1001 86380 86390 1
419912 99419912 1001 86380 86390 1
420034 99420034 1001 86380 86390 1
419817 99419817 1001 86380 86390 1
419517 99419517 1001 86380 86390 1
419248 99419248 1001 86380 86390 1
419362 99419362 1001 86380 86390 1
419525 99419525 1001 86380 86390 1
419277 99419277 1001 86380 86390 1
420629 99420629 1001 86380 86390 1
421944 99421944 1001 86380 86390 1
421689 99421689 1001 86380 86390 1
421764 99421764 1001 86380 86390 1
422097 99422097 1001 86380 86390 1
421937 99421937 1001 86380 86390 1
421453 99421453 1001 86380 86390 1
421384 99421384 1001 86380 86390 1
421422 99421422 1001 86380 86390 1
420895 99420895 1001 86380 86390 1
421121 99421121 1001 86380 86390 1
422359 99422359 1001 86380 86390 1
422282 99422282 1001 86380 86390 1
422316 99422316 1001 86380 86390 1
422214 99422214 1001 86380 86390 1
423307 99423307 1001 86380 86390 1
423406 99423406 1001 86380 86390 1
423521 99423521 1001 86380 86390 1
423419 99423419 1001 86380 86390 1
423747 99423747 1001 86380 86390 1
423273 99423273 1001 86380 86390 1
423204 99423204 1001 86380 86390 1
422877 99422877 1001 86380 86390 1
422757 99422757 1001 86380 86390 1
423886 99423886 1001 86380 86390 1
423774 99423774 1001 86380 86390 1
423797 99423797 1001 86380 86390 1
423798 99423798 1001 86380 86390 1
423999 99423999 1001 86380 86390 1
423782 99423782 1001 86380 86390 1
423838 99423838 1001 86380 86390 1
424090 99424090 1001 86380 86390 1
425192 99425192 1001 86380 86390 1
425248 99425248 1001 86380 86390 1
425198 99425198 1001 86380 86390 1
425008 99425008 1001 86380 86390 1
425183 99425183 1001 86380 86390 1
425352 99425352 1001 86380 86390 1
425271 99425271 1001 86380 86390 1
424711 99424711 1001 86380 86390 1
424715 99424715 1001 86380 86390 1
424252 99424252 1001 86380 86390 1
424540 99424540 1001 86380 86390 1
425655 99425655 1001 86380 86390 1
425804 99425804 1001 86380 86390 1
425719 99425719 1001 86380 86390 1
425721 99425721 1001 86380 86390 1
425414 99425414 1001 86380 86390 1
426895 99426895 1001 86380 86390 1
426792 99426792 1001 86380 86390 1
426735 99426735 1001 86380 86390 1
426650 99426650 1001 86380 86390 1
426159 99426159 1001 86380 86390 1
425853 99425853 1001 86380 86390 1
427419 99427419 1001 86380 86390 1
427271 99427271 1001 86380 86390 1
428722 99428722 1001 86380 86390 1
428211 99428211 1001 86380 86390 1
428340 99428340 1001 86380 86390 1
428039 99428039 1001 86380 86390 1
428309 99428309 1001 86380 86390 1
428026 99428026 1001 86380 86390 1
428056 99428056 1001 86380 86390 1
427626 99427626 1001 86380 86390 1
427781 99427781 1001 86380 86390 1
427570 99427570 1001 86380 86390 1
427615 99427615 1001 86380 86390 1
427870 99427870 1001 86380 86390 1
428827 99428827 1001 86380 86390 1
429006 99429006 1001 86380 86390 1
429132 99429132 1001 86380 86390 1
429989 99429989 1001 86380 86390 1
430130 99430130 1001 86380 86390 1
430037 99430037 1001 86380 86390 1
430040 99430040 1001 86380 86390 1
430293 99430293 1001 86380 86390 1
429674 99429674 1001 86380 86390 1
429604 99429604 1001 86380 86390 1
429578 99429578 1001 86380 86390 1
429545 99429545 1001 86380 86390 1
429274 99429274 1001 86380 86390 1
429298 99429298 1001 86380 86390 1
429562 99429562 1001 86380 86390 1
430454 99430454 1001 86380 86390 1
430403 99430403 1001 86380 86390 1
430540 99430540 1001 86380 86390 1
430597 99430597 1001 86380 86390 1
430788 99430788 1001 86380 86390 1
431608 99431608 1001 86380 86390 1
431433 99431433 1001 86380 86390 1
431536 99431536 1001 86380 86390 1
431640 99431640 1001 86380 86390 1
431343 99431343 1001 86380 86390 1
431029 99431029 1001 86380 86390 1
431247 99431247 1001 86380 86390 1
430991 99430991 1001 86380 86390 1
430856 99430856 1001 86380 86390 1
432163 99432163 1001 86380 86390 1
432285 99432285 1001 86380 86390 1
432286 99432286 1001 86380 86390 1
433395 99433395 1001 86380 86390 1
433675 99433675 1001 86380 86390 1
433553 99433553 1001 86380 86390 1
433383 99433383 1001 86380 86390 1
433421 99433421 1001 86380 86390 1
433124 99433124 1001 86380 86390 1
433046 99433046 1001 86380 86390 1
433209 99433209 1001 86380 86390 1
432603 99432603 1001 86380 86390 1
433914 99433914 1001 86380 86390 1
434001 99434001 1001 86380 86390 1
434082 99434082 1001 86380 86390 1
434741 99434741 1001 86380 86390 1
434608 99434608 1001 86380 86390 1
434371 99434371 1001 86380 86390 1
434236 99434236 1001 86380 86390 1
434391 99434391 1001 86380 86390 1
435811 99435811 1001 86380 86390 1
435476 99435476 1001 86380 86390 1
435616 99435616 1001 86380 86390 1
437090 99437090 1001 86380 86390 1
436818 99436818 1001 86380 86390 1
436594 99436594 1001 86380 86390 1
436693 99436693 1001 86380 86390 1
436696 99436696 1001 86380 86390 1
436560 99436560 1001 86380 86390 1
436381 99436381 1001 86380 86390 1
436218 99436218 1001 86380 86390 1
436080 99436080 1001 86380 86390 1
437239 99437239 1001 86380 86390 1
300082 99300082 1001 86380 86390 1
300048 99300048 1001 86380 86390 1
300012 99300012 1001 86380 86390 1
300679 99300679 1001 86380 86390 1
300699 99300699 1001 86380 86390 1
300704 99300704 1001 86380 86390 1
300243 99300243 1001 86380 86390 1
300222 99300222 1001 86380 86390 1
300816 99300816 1001 86380 86390 1
300884 99300884 1001 86380 86390 1
300850 99300850 1001 86380 86390 1
301413 99301413 1001 86380 86390 1
301416 99301416 1001 86380 86390 1
301482 99301482 1001 86380 86390 1
301419 99301419 1001 86380 86390 1
301533 99301533 1001 86380 86390 1
301371 99301371 1001 86380 86390 1
301287 99301287 1001 86380 86390 1
301167 99301167 1001 86380 86390 1
301089 99301089 1001 86380 86390 1
301029 99301029 1001 86380 86390 1
301655 99301655 1001 86380 86390 1
301631 99301631 1001 86380 86390 1
301723 99301723 1001 86380 86390 1
301737 99301737 1001 86380 86390 1
301687 99301687 1001 86380 86390 1
301584 99301584 1001 86380 86390 1
301614 99301614 1001 86380 86390 1
302253 99302253 1001 86380 86390 1
302365 99302365 1001 86380 86390 1
302313 99302313 1001 86380 86390 1
302373 99302373 1001 86380 86390 1
302314 99302314 1001 86380 86390 1
302137 99302137 1001 86380 86390 1
302060 99302060 1001 86380 86390 1
302055 99302055 1001 86380 86390 1
302147 99302147 1001 86380 86390 1
301933 99301933 1001 86380 86390 1
301966 99301966 1001 86380 86390 1
301772 99301772 1001 86380 86390 1
303125 99303125 1001 86380 86390 1
303168 99303168 1001 86380 86390 1
302902 99302902 1001 86380 86390 1
302944 99302944 1001 86380 86390 1
302625 99302625 1001 86380 86390 1
302690 99302690 1001 86380 86390 1
302693 99302693 1001 86380 86390 1
302682 99302682 1001 86380 86390 1
302592 99302592 1001 86380 86390 1
302713 99302713 1001 86380 86390 1
302688 99302688 1001 86380 86390 1
303269 99303269 1001 86380 86390 1
303400 99303400 1001 86380 86390 1
303265 99303265 1001 86380 86390 1
303918 99303918 1001 86380 86390 1
303921 99303921 1001 86380 86390 1
304006 99304006 1001 86380 86390 1
303909 99303909 1001 86380 86390 1
304019 99304019 1001 86380 86390 1
303633 99303633 1001 86380 86390 1
303705 99303705 1001 86380 86390 1
303708 99303708 1001 86380 86390 1
303543 99303543 1001 86380 86390 1
303583 99303583 1001 86380 86390 1
303535 99303535 1001 86380 86390 1
303605 99303605 1001 86380 86390 1
304140 99304140 1001 86380 86390 1
304692 99304692 1001 86380 86390 1
304798 99304798 1001 86380 86390 1
304761 99304761 1001 86380 86390 1
304740 99304740 1001 86380 86390 1
304689 99304689 1001 86380 86390 1
304702 99304702 1001 86380 86390 1
304630 99304630 1001 86380 86390 1
304639 99304639 1001 86380 86390 1
304652 99304652 1001 86380 86390 1
304549 99304549 1001 86380 86390 1
305018 99305018 1001 86380 86390 1
304993 99304993 1001 86380 86390 1
305046 99305046 1001 86380 86390 1
304906 99304906 1001 86380 86390 1
305584 99305584 1001 86380 86390 1
305533 99305533 1001 86380 86390 1
305642 99305642 1001 86380 86390 1
305579 99305579 1001 86380 86390 1
305645 99305645 1001 86380 86390 1
305633 99305633 1001 86380 86390 1
305313 99305313 1001 86380 86390 1
305431 99305431 1001 86380 86390 1
305355 99305355 1001 86380 86390 1
305280 99305280 1001 86380 86390 1
305091 99305091 1001 86380 86390 1
305233 99305233 1001 86380 86390 1
305107 99305107 1001 86380 86390 1
305124 99305124 1001 86380 86390 1
305231 99305231 1001 86380 86390 1
500154 99500154 1001 86380 86390 1
500069 99500069 1001 86380 86390 1
500022 99500022 1001 86380 86390 1
500633 99500633 1001 86380 86390 1
500687 99500687 1001 86380 86390 1
500636 99500636 1001 86380 86390 1
500662 99500662 1001 86380 86390 1
500582 99500582 1001 86380 86390 1
500571 99500571 1001 86380 86390 1
500459 99500459 1001 86380 86390 1
500461 99500461 1001 86380 86390 1
500591 99500591 1001 86380 86390 1
500374 99500374 1001 86380 86390 1
500364 99500364 1001 86380 86390 1
500379 99500379 1001 86380 86390 1
500985 99500985 1001 86380 86390 1
500998 99500998 1001 86380 86390 1
500872 99500872 1001 86380 86390 1
501488 99501488 1001 86380 86390 1
501310 99501310 1001 86380 86390 1
501392 99501392 1001 86380 86390 1
501031 99501031 1001 86380 86390 1
501141 99501141 1001 86380 86390 1
501108 99501108 1001 86380 86390 1
501147 99501147 1001 86380 86390 1
501688 99501688 1001 86380 86390 1
501703 99501703 1001 86380 86390 1
501653 99501653 1001 86380 86390 1
501667 99501667 1001 86380 86390 1
501827 99501827 1001 86380 86390 1
501726 99501726 1001 86380 86390 1
502286 99502286 1001 86380 86390 1
502443 99502443 1001 86380 86390 1
502420 99502420 1001 86380 86390 1
502267 99502267 1001 86380 86390 1
502079 99502079 1001 86380 86390 1
502197 99502197 1001 86380 86390 1
502088 99502088 1001 86380 86390 1
501988 99501988 1001 86380 86390 1
501925 99501925 1001 86380 86390 1
501959 99501959 1001 86380 86390 1
502514 99502514 1001 86380 86390 1
502657 99502657 1001 86380 86390 1
503243 99503243 1001 86380 86390 1
503091 99503091 1001 86380 86390 1
503274 99503274 1001 86380 86390 1
503281 99503281 1001 86380 86390 1
503121 99503121 1001 86380 86390 1
503062 99503062 1001 86380 86390 1
502960 99502960 1001 86380 86390 1
502912 99502912 1001 86380 86390 1
502717 99502717 1001 86380 86390 1
502821 99502821 1001 86380 86390 1
503394 99503394 1001 86380 86390 1
503438 99503438 1001 86380 86390 1
503950 99503950 1001 86380 86390 1
503998 99503998 1001 86380 86390 1
503810 99503810 1001 86380 86390 1
503752 99503752 1001 86380 86390 1
504194 99504194 1001 86380 86390 1
504129 99504129 1001 86380 86390 1
504829 99504829 1001 86380 86390 1
504741 99504741 1001 86380 86390 1
504939 99504939 1001 86380 86390 1
504537 99504537 1001 86380 86390 1
504591 99504591 1001 86380 86390 1
504566 99504566 1001 86380 86390 1
504670 99504670 1001 86380 86390 1
504736 99504736 1001 86380 86390 1
504660 99504660 1001 86380 86390 1
504543 99504543 1001 86380 86390 1
504326 99504326 1001 86380 86390 1
505037 99505037 1001 86380 86390 1
504973 99504973 1001 86380 86390 1
505012 99505012 1001 86380 86390 1
505413 99505413 1001 86380 86390 1
505258 99505258 1001 86380 86390 1
505271 99505271 1001 86380 86390 1
505815 99505815 1001 86380 86390 1
505957 99505957 1001 86380 86390 1
506456 99506456 1001 86380 86390 1
506521 99506521 1001 86380 86390 1
506393 99506393 1001 86380 86390 1
506459 99506459 1001 86380 86390 1
506452 99506452 1001 86380 86390 1
506441 99506441 1001 86380 86390 1
506385 99506385 1001 86380 86390 1
506363 99506363 1001 86380 86390 1
506054 99506054 1001 86380 86390 1
506030 99506030 1001 86380 86390 1
506174 99506174 1001 86380 86390 1
506037 99506037 1001 86380 86390 1
506051 99506051 1001 86380 86390 1
505999 99505999 1001 86380 86390 1
506687 99506687 1001 86380 86390 1
507365 99507365 1001 86380 86390 1
507302 99507302 1001 86380 86390 1
507078 99507078 1001 86380 86390 1
507196 99507196 1001 86380 86390 1
507068 99507068 1001 86380 86390 1
507094 99507094 1001 86380 86390 1
506983 99506983 1001 86380 86390 1
506843 99506843 1001 86380 86390 1
507004 99507004 1001 86380 86390 1
507445 99507445 1001 86380 86390 1
507612 99507612 1001 86380 86390 1
507483 99507483 1001 86380 86390 1
508202 99508202 1001 86380 86390 1
508080 99508080 1001 86380 86390 1
507874 99507874 1001 86380 86390 1
508031 99508031 1001 86380 86390 1
507980 99507980 1001 86380 86390 1
507852 99507852 1001 86380 86390 1
507892 99507892 1001 86380 86390 1
508009 99508009 1001 86380 86390 1
507873 99507873 1001 86380 86390 1
507977 99507977 1001 86380 86390 1
507633 99507633 1001 86380 86390 1
507704 99507704 1001 86380 86390 1
508284 99508284 1001 86380 86390 1
508353 99508353 1001 86380 86390 1
508425 99508425 1001 86380 86390 1
508348 99508348 1001 86380 86390 1
509047 99509047 1001 86380 86390 1
508952 99508952 1001 86380 86390 1
508981 99508981 1001 86380 86390 1
508715 99508715 1001 86380 86390 1
508837 99508837 1001 86380 86390 1
508520 99508520 1001 86380 86390 1
508482 99508482 1001 86380 86390 1
508510 99508510 1001 86380 86390 1
508471 99508471 1001 86380 86390 1
508512 99508512 1001 86380 86390 1
508566 99508566 1001 86380 86390 1
508618 99508618 1001 86380 86390 1
509077 99509077 1001 86380 86390 1
509173 99509173 1001 86380 86390 1
509749 99509749 1001 86380 86390 1
509873 99509873 1001 86380 86390 1
509828 99509828 1001 86380 86390 1
509715 99509715 1001 86380 86390 1
509643 99509643 1001 86380 86390 1
509672 99509672 1001 86380 86390 1
509602 99509602 1001 86380 86390 1
509405 99509405 1001 86380 86390 1
510040 99510040 1001 86380 86390 1
510096 99510096 1001 86380 86390 1
510033 99510033 1001 86380 86390 1
509969 99509969 1001 86380 86390 1
509917 99509917 1001 86380 86390 1
509996 99509996 1001 86380 86390 1
509985 99509985 1001 86380 86390 1
510052 99510052 1001 86380 86390 1
510354 99510354 1001 86380 86390 1
510199 99510199 1001 86380 86390 1
510207 99510207 1001 86380 86390 1
510273 99510273 1001 86380 86390 1
510879 99510879 1001 86380 86390 1
510895 99510895 1001 86380 86390 1
510796 99510796 1001 86380 86390 1
510914 99510914 1001 86380 86390 1
511416 99511416 1001 86380 86390 1
511533 99511533 1001 86380 86390 1
511394 99511394 1001 86380 86390 1
511460 99511460 1001 86380 86390 1
511158 99511158 1001 86380 86390 1
511214 99511214 1001 86380 86390 1
511190 99511190 1001 86380 86390 1
511103 99511103 1001 86380 86390 1
511081 99511081 1001 86380 86390 1
511734 99511734 1001 86380 86390 1
511724 99511724 1001 86380 86390 1
511623 99511623 1001 86380 86390 1
511572 99511572 1001 86380 86390 1
512178 99512178 1001 86380 86390 1
512179 99512179 1001 86380 86390 1
512260 99512260 1001 86380 86390 1
512370 99512370 1001 86380 86390 1
512005 99512005 1001 86380 86390 1
512122 99512122 1001 86380 86390 1
512019 99512019 1001 86380 86390 1
512100 99512100 1001 86380 86390 1
512090 99512090 1001 86380 86390 1
512092 99512092 1001 86380 86390 1
512028 99512028 1001 86380 86390 1
512081 99512081 1001 86380 86390 1
511954 99511954 1001 86380 86390 1
511799 99511799 1001 86380 86390 1
511948 99511948 1001 86380 86390 1
511759 99511759 1001 86380 86390 1
512435 99512435 1001 86380 86390 1
512476 99512476 1001 86380 86390 1
512477 99512477 1001 86380 86390 1
513144 99513144 1001 86380 86390 1
513101 99513101 1001 86380 86390 1
512859 99512859 1001 86380 86390 1
512997 99512997 1001 86380 86390 1
512701 99512701 1001 86380 86390 1
512763 99512763 1001 86380 86390 1
513357 99513357 1001 86380 86390 1
513229 99513229 1001 86380 86390 1
513234 99513234 1001 86380 86390 1
513916 99513916 1001 86380 86390 1
513888 99513888 1001 86380 86390 1
513728 99513728 1001 86380 86390 1
513808 99513808 1001 86380 86390 1
513784 99513784 1001 86380 86390 1
513527 99513527 1001 86380 86390 1
513540 99513540 1001 86380 86390 1
513556 99513556 1001 86380 86390 1
513546 99513546 1001 86380 86390 1
514109 99514109 1001 86380 86390 1
514148 99514148 1001 86380 86390 1
513827 99513827 1001 86380 86390 1
514032 99514032 1001 86380 86390 1
514143 99514143 1001 86380 86390 1
514716 99514716 1001 86380 86390 1
514780 99514780 1001 86380 86390 1
514704 99514704 1001 86380 86390 1
514827 99514827 1001 86380 86390 1
514708 99514708 1001 86380 86390 1
514850 99514850 1001 86380 86390 1
514579 99514579 1001 86380 86390 1
514341 99514341 1001 86380 86390 1
514388 99514388 1001 86380 86390 1
514246 99514246 1001 86380 86390 1
515036 99515036 1001 86380 86390 1
514959 99514959 1001 86380 86390 1
514910 99514910 1001 86380 86390 1
514928 99514928 1001 86380 86390 1
515607 99515607 1001 86380 86390 1
515650 99515650 1001 86380 86390 1
515522 99515522 1001 86380 86390 1
515673 99515673 1001 86380 86390 1
515375 99515375 1001 86380 86390 1
515351 99515351 1001 86380 86390 1
515456 99515456 1001 86380 86390 1
515369 99515369 1001 86380 86390 1
515279 99515279 1001 86380 86390 1
515088 99515088 1001 86380 86390 1
515234 99515234 1001 86380 86390 1
515213 99515213 1001 86380 86390 1
515823 99515823 1001 86380 86390 1
515063 99515063 1001 86380 86390 1
515700 99515700 1001 86380 86390 1
515859 99515859 1001 86380 86390 1
515885 99515885 1001 86380 86390 1
515731 99515731 1001 86380 86390 1
516479 99516479 1001 86380 86390 1
516385 99516385 1001 86380 86390 1
516351 99516351 1001 86380 86390 1
516419 99516419 1001 86380 86390 1
516110 99516110 1001 86380 86390 1
516228 99516228 1001 86380 86390 1
516140 99516140 1001 86380 86390 1
516180 99516180 1001 86380 86390 1
516116 99516116 1001 86380 86390 1
516018 99516018 1001 86380 86390 1
515968 99515968 1001 86380 86390 1
515964 99515964 1001 86380 86390 1
516003 99516003 1001 86380 86390 1
517261 99517261 1001 86380 86390 1
517309 99517309 1001 86380 86390 1
517068 99517068 1001 86380 86390 1
517018 99517018 1001 86380 86390 1
517035 99517035 1001 86380 86390 1
516779 99516779 1001 86380 86390 1
516768 99516768 1001 86380 86390 1
516770 99516770 1001 86380 86390 1
516875 99516875 1001 86380 86390 1
516735 99516735 1001 86380 86390 1
516800 99516800 1001 86380 86390 1
516918 99516918 1001 86380 86390 1
517441 99517441 1001 86380 86390 1
517480 99517480 1001 86380 86390 1
517532 99517532 1001 86380 86390 1
517522 99517522 1001 86380 86390 1
518038 99518038 1001 86380 86390 1
518116 99518116 1001 86380 86390 1
517977 99517977 1001 86380 86390 1
518083 99518083 1001 86380 86390 1
517867 99517867 1001 86380 86390 1
517893 99517893 1001 86380 86390 1
517752 99517752 1001 86380 86390 1
517884 99517884 1001 86380 86390 1
517925 99517925 1001 86380 86390 1
517605 99517605 1001 86380 86390 1
517690 99517690 1001 86380 86390 1
517654 99517654 1001 86380 86390 1
517732 99517732 1001 86380 86390 1
517564 99517564 1001 86380 86390 1
518224 99518224 1001 86380 86390 1
518318 99518318 1001 86380 86390 1
518269 99518269 1001 86380 86390 1
518364 99518364 1001 86380 86390 1
518872 99518872 1001 86380 86390 1
518902 99518902 1001 86380 86390 1
518852 99518852 1001 86380 86390 1
518880 99518880 1001 86380 86390 1
518975 99518975 1001 86380 86390 1
518830 99518830 1001 86380 86390 1
518578 99518578 1001 86380 86390 1
518722 99518722 1001 86380 86390 1
518761 99518761 1001 86380 86390 1
518597 99518597 1001 86380 86390 1
518613 99518613 1001 86380 86390 1
518678 99518678 1001 86380 86390 1
518370 99518370 1001 86380 86390 1
519089 99519089 1001 86380 86390 1
519079 99519079 1001 86380 86390 1
519158 99519158 1001 86380 86390 1
519162 99519162 1001 86380 86390 1
519047 99519047 1001 86380 86390 1
519764 99519764 1001 86380 86390 1
519669 99519669 1001 86380 86390 1
519804 99519804 1001 86380 86390 1
519456 99519456 1001 86380 86390 1
519549 99519549 1001 86380 86390 1
519589 99519589 1001 86380 86390 1
519605 99519605 1001 86380 86390 1
519515 99519515 1001 86380 86390 1
519478 99519478 1001 86380 86390 1
519301 99519301 1001 86380 86390 1
519266 99519266 1001 86380 86390 1
519369 99519369 1001 86380 86390 1
519309 99519309 1001 86380 86390 1
520453 99520453 1001 86380 86390 1
520260 99520260 1001 86380 86390 1
520234 99520234 1001 86380 86390 1
520326 99520326 1001 86380 86390 1
520379 99520379 1001 86380 86390 1
520214 99520214 1001 86380 86390 1
520204 99520204 1001 86380 86390 1
520143 99520143 1001 86380 86390 1
520818 99520818 1001 86380 86390 1
521267 99521267 1001 86380 86390 1
521450 99521450 1001 86380 86390 1
521373 99521373 1001 86380 86390 1
521399 99521399 1001 86380 86390 1
521311 99521311 1001 86380 86390 1
521148 99521148 1001 86380 86390 1
521253 99521253 1001 86380 86390 1
521163 99521163 1001 86380 86390 1
521078 99521078 1001 86380 86390 1
520860 99520860 1001 86380 86390 1
520899 99520899 1001 86380 86390 1
520982 99520982 1001 86380 86390 1
521658 99521658 1001 86380 86390 1
521491 99521491 1001 86380 86390 1
521569 99521569 1001 86380 86390 1
521499 99521499 1001 86380 86390 1
521631 99521631 1001 86380 86390 1
522112 99522112 1001 86380 86390 1
522128 99522128 1001 86380 86390 1
522035 99522035 1001 86380 86390 1
521987 99521987 1001 86380 86390 1
521857 99521857 1001 86380 86390 1
521692 99521692 1001 86380 86390 1
521787 99521787 1001 86380 86390 1
522334 99522334 1001 86380 86390 1
522490 99522490 1001 86380 86390 1
522327 99522327 1001 86380 86390 1
522951 99522951 1001 86380 86390 1
523088 99523088 1001 86380 86390 1
523090 99523090 1001 86380 86390 1
522924 99522924 1001 86380 86390 1
522615 99522615 1001 86380 86390 1
522665 99522665 1001 86380 86390 1
523238 99523238 1001 86380 86390 1
523126 99523126 1001 86380 86390 1
523741 99523741 1001 86380 86390 1
523872 99523872 1001 86380 86390 1
523821 99523821 1001 86380 86390 1
523757 99523757 1001 86380 86390 1
523745 99523745 1001 86380 86390 1
523900 99523900 1001 86380 86390 1
523815 99523815 1001 86380 86390 1
523731 99523731 1001 86380 86390 1
523591 99523591 1001 86380 86390 1
523363 99523363 1001 86380 86390 1
523389 99523389 1001 86380 86390 1
523368 99523368 1001 86380 86390 1
524738 99524738 1001 86380 86390 1
524724 99524724 1001 86380 86390 1
524595 99524595 1001 86380 86390 1
524686 99524686 1001 86380 86390 1
524687 99524687 1001 86380 86390 1
524692 99524692 1001 86380 86390 1
524718 99524718 1001 86380 86390 1
524396 99524396 1001 86380 86390 1
524512 99524512 1001 86380 86390 1
524527 99524527 1001 86380 86390 1
524376 99524376 1001 86380 86390 1
524524 99524524 1001 86380 86390 1
524289 99524289 1001 86380 86390 1
524966 99524966 1001 86380 86390 1
524826 99524826 1001 86380 86390 1
524830 99524830 1001 86380 86390 1
525442 99525442 1001 86380 86390 1
525474 99525474 1001 86380 86390 1
525579 99525579 1001 86380 86390 1
525230 99525230 1001 86380 86390 1
524995 99524995 1001 86380 86390 1
525664 99525664 1001 86380 86390 1
525604 99525604 1001 86380 86390 1
525799 99525799 1001 86380 86390 1
526347 99526347 1001 86380 86390 1
526389 99526389 1001 86380 86390 1
526273 99526273 1001 86380 86390 1
526401 99526401 1001 86380 86390 1
526249 99526249 1001 86380 86390 1
526275 99526275 1001 86380 86390 1
526353 99526353 1001 86380 86390 1
526305 99526305 1001 86380 86390 1
526241 99526241 1001 86380 86390 1
526357 99526357 1001 86380 86390 1
526370 99526370 1001 86380 86390 1
526196 99526196 1001 86380 86390 1
526031 99526031 1001 86380 86390 1
526087 99526087 1001 86380 86390 1
525946 99525946 1001 86380 86390 1
525871 99525871 1001 86380 86390 1
525898 99525898 1001 86380 86390 1
526536 99526536 1001 86380 86390 1
526628 99526628 1001 86380 86390 1
526616 99526616 1001 86380 86390 1
526526 99526526 1001 86380 86390 1
526436 99526436 1001 86380 86390 1
526586 99526586 1001 86380 86390 1
527133 99527133 1001 86380 86390 1
527083 99527083 1001 86380 86390 1
527060 99527060 1001 86380 86390 1
527091 99527091 1001 86380 86390 1
526888 99526888 1001 86380 86390 1
526879 99526879 1001 86380 86390 1
526892 99526892 1001 86380 86390 1
527016 99527016 1001 86380 86390 1
526745 99526745 1001 86380 86390 1
526812 99526812 1001 86380 86390 1
526735 99526735 1001 86380 86390 1
526804 99526804 1001 86380 86390 1
526675 99526675 1001 86380 86390 1
526679 99526679 1001 86380 86390 1
527339 99527339 1001 86380 86390 1
527908 99527908 1001 86380 86390 1
528025 99528025 1001 86380 86390 1
528047 99528047 1001 86380 86390 1
528003 99528003 1001 86380 86390 1
527966 99527966 1001 86380 86390 1
527970 99527970 1001 86380 86390 1
528035 99528035 1001 86380 86390 1
527997 99527997 1001 86380 86390 1
527847 99527847 1001 86380 86390 1
527681 99527681 1001 86380 86390 1
527855 99527855 1001 86380 86390 1
527537 99527537 1001 86380 86390 1
527657 99527657 1001 86380 86390 1
527464 99527464 1001 86380 86390 1
528255 99528255 1001 86380 86390 1
528209 99528209 1001 86380 86390 1
528092 99528092 1001 86380 86390 1
528263 99528263 1001 86380 86390 1
528763 99528763 1001 86380 86390 1
528829 99528829 1001 86380 86390 1
528704 99528704 1001 86380 86390 1
528532 99528532 1001 86380 86390 1
528373 99528373 1001 86380 86390 1
528473 99528473 1001 86380 86390 1
528924 99528924 1001 86380 86390 1
529018 99529018 1001 86380 86390 1
528943 99528943 1001 86380 86390 1
529033 99529033 1001 86380 86390 1
529046 99529046 1001 86380 86390 1
528906 99528906 1001 86380 86390 1
529612 99529612 1001 86380 86390 1
529627 99529627 1001 86380 86390 1
529622 99529622 1001 86380 86390 1
529572 99529572 1001 86380 86390 1
529496 99529496 1001 86380 86390 1
529343 99529343 1001 86380 86390 1
529460 99529460 1001 86380 86390 1
529486 99529486 1001 86380 86390 1
529376 99529376 1001 86380 86390 1
530404 99530404 1001 86380 86390 1
530495 99530495 1001 86380 86390 1
530512 99530512 1001 86380 86390 1
530145 99530145 1001 86380 86390 1
530293 99530293 1001 86380 86390 1
530268 99530268 1001 86380 86390 1
530104 99530104 1001 86380 86390 1
530058 99530058 1001 86380 86390 1
530126 99530126 1001 86380 86390 1
530141 99530141 1001 86380 86390 1
530605 99530605 1001 86380 86390 1
530580 99530580 1001 86380 86390 1
530636 99530636 1001 86380 86390 1
530728 99530728 1001 86380 86390 1
531380 99531380 1001 86380 86390 1
531227 99531227 1001 86380 86390 1
531313 99531313 1001 86380 86390 1
530978 99530978 1001 86380 86390 1
530891 99530891 1001 86380 86390 1
530871 99530871 1001 86380 86390 1
530769 99530769 1001 86380 86390 1
531561 99531561 1001 86380 86390 1
531485 99531485 1001 86380 86390 1
531410 99531410 1001 86380 86390 1
531502 99531502 1001 86380 86390 1
532203 99532203 1001 86380 86390 1
532154 99532154 1001 86380 86390 1
531911 99531911 1001 86380 86390 1
531938 99531938 1001 86380 86390 1
531800 99531800 1001 86380 86390 1
531650 99531650 1001 86380 86390 1
531771 99531771 1001 86380 86390 1
531694 99531694 1001 86380 86390 1
531645 99531645 1001 86380 86390 1
532309 99532309 1001 86380 86390 1
532288 99532288 1001 86380 86390 1
532278 99532278 1001 86380 86390 1
532637 99532637 1001 86380 86390 1
532599 99532599 1001 86380 86390 1
533226 99533226 1001 86380 86390 1
533036 99533036 1001 86380 86390 1
533102 99533102 1001 86380 86390 1
533090 99533090 1001 86380 86390 1
533078 99533078 1001 86380 86390 1
533118 99533118 1001 86380 86390 1
533729 99533729 1001 86380 86390 1
533807 99533807 1001 86380 86390 1
533658 99533658 1001 86380 86390 1
533684 99533684 1001 86380 86390 1
533767 99533767 1001 86380 86390 1
533562 99533562 1001 86380 86390 1
533576 99533576 1001 86380 86390 1
533947 99533947 1001 86380 86390 1
534594 99534594 1001 86380 86390 1
534491 99534491 1001 86380 86390 1
534582 99534582 1001 86380 86390 1
534571 99534571 1001 86380 86390 1
534653 99534653 1001 86380 86390 1
534655 99534655 1001 86380 86390 1
534612 99534612 1001 86380 86390 1
534537 99534537 1001 86380 86390 1
534589 99534589 1001 86380 86390 1
534579 99534579 1001 86380 86390 1
534678 99534678 1001 86380 86390 1
534365 99534365 1001 86380 86390 1
534405 99534405 1001 86380 86390 1
534292 99534292 1001 86380 86390 1
534332 99534332 1001 86380 86390 1
534094 99534094 1001 86380 86390 1
534878 99534878 1001 86380 86390 1
534728 99534728 1001 86380 86390 1
534742 99534742 1001 86380 86390 1
535451 99535451 1001 86380 86390 1
535201 99535201 1001 86380 86390 1
535163 99535163 1001 86380 86390 1
535220 99535220 1001 86380 86390 1
535249 99535249 1001 86380 86390 1
535096 99535096 1001 86380 86390 1
534990 99534990 1001 86380 86390 1
535017 99535017 1001 86380 86390 1
534913 99534913 1001 86380 86390 1
535677 99535677 1001 86380 86390 1
535684 99535684 1001 86380 86390 1
535610 99535610 1001 86380 86390 1
536286 99536286 1001 86380 86390 1
536158 99536158 1001 86380 86390 1
536218 99536218 1001 86380 86390 1
535950 99535950 1001 86380 86390 1
535989 99535989 1001 86380 86390 1
535965 99535965 1001 86380 86390 1
536030 99536030 1001 86380 86390 1
535982 99535982 1001 86380 86390 1
535780 99535780 1001 86380 86390 1
535860 99535860 1001 86380 86390 1
535856 99535856 1001 86380 86390 1
536481 99536481 1001 86380 86390 1
536482 99536482 1001 86380 86390 1
536445 99536445 1001 86380 86390 1
537162 99537162 1001 86380 86390 1
536977 99536977 1001 86380 86390 1
537030 99537030 1001 86380 86390 1
537056 99537056 1001 86380 86390 1
536873 99536873 1001 86380 86390 1
536613 99536613 1001 86380 86390 1
536678 99536678 1001 86380 86390 1
537185 99537185 1001 86380 86390 1
537252 99537252 1001 86380 86390 1
537307 99537307 1001 86380 86390 1
537230 99537230 1001 86380 86390 1
537269 99537269 1001 86380 86390 1
537953 99537953 1001 86380 86390 1
537956 99537956 1001 86380 86390 1
537871 99537871 1001 86380 86390 1
537608 99537608 1001 86380 86390 1
537727 99537727 1001 86380 86390 1
537650 99537650 1001 86380 86390 1
537566 99537566 1001 86380 86390 1
537530 99537530 1001 86380 86390 1
537534 99537534 1001 86380 86390 1
538053 99538053 1001 86380 86390 1
538044 99538044 1001 86380 86390 1
537995 99537995 1001 86380 86390 1
538134 99538134 1001 86380 86390 1
538701 99538701 1001 86380 86390 1
538781 99538781 1001 86380 86390 1
538786 99538786 1001 86380 86390 1
538733 99538733 1001 86380 86390 1
538455 99538455 1001 86380 86390 1
538486 99538486 1001 86380 86390 1
538264 99538264 1001 86380 86390 1
538199 99538199 1001 86380 86390 1
538304 99538304 1001 86380 86390 1
538215 99538215 1001 86380 86390 1
538968 99538968 1001 86380 86390 1
538969 99538969 1001 86380 86390 1
538893 99538893 1001 86380 86390 1
539538 99539538 1001 86380 86390 1
539487 99539487 1001 86380 86390 1
539514 99539514 1001 86380 86390 1
539481 99539481 1001 86380 86390 1
539589 99539589 1001 86380 86390 1
539240 99539240 1001 86380 86390 1
539124 99539124 1001 86380 86390 1
539139 99539139 1001 86380 86390 1
539066 99539066 1001 86380 86390 1
539027 99539027 1001 86380 86390 1
539158 99539158 1001 86380 86390 1
539133 99539133 1001 86380 86390 1
539147 99539147 1001 86380 86390 1
539728 99539728 1001 86380 86390 1
539767 99539767 1001 86380 86390 1
539676 99539676 1001 86380 86390 1
540299 99540299 1001 86380 86390 1
540301 99540301 1001 86380 86390 1
540349 99540349 1001 86380 86390 1
540133 99540133 1001 86380 86390 1
540189 99540189 1001 86380 86390 1
539929 99539929 1001 86380 86390 1
539944 99539944 1001 86380 86390 1
540010 99540010 1001 86380 86390 1
539894 99539894 1001 86380 86390 1
540052 99540052 1001 86380 86390 1
540643 99540643 1001 86380 86390 1
541219 99541219 1001 86380 86390 1
541183 99541183 1001 86380 86390 1
541108 99541108 1001 86380 86390 1
541136 99541136 1001 86380 86390 1
541062 99541062 1001 86380 86390 1
541039 99541039 1001 86380 86390 1
540873 99540873 1001 86380 86390 1
540823 99540823 1001 86380 86390 1
541295 99541295 1001 86380 86390 1
541439 99541439 1001 86380 86390 1
541299 99541299 1001 86380 86390 1
542118 99542118 1001 86380 86390 1
542049 99542049 1001 86380 86390 1
541935 99541935 1001 86380 86390 1
542040 99542040 1001 86380 86390 1
541864 99541864 1001 86380 86390 1
541904 99541904 1001 86380 86390 1
541883 99541883 1001 86380 86390 1
541577 99541577 1001 86380 86390 1
541581 99541581 1001 86380 86390 1
541521 99541521 1001 86380 86390 1
542229 99542229 1001 86380 86390 1
542742 99542742 1001 86380 86390 1
542943 99542943 1001 86380 86390 1
542610 99542610 1001 86380 86390 1
542690 99542690 1001 86380 86390 1
542639 99542639 1001 86380 86390 1
542497 99542497 1001 86380 86390 1
542383 99542383 1001 86380 86390 1
542333 99542333 1001 86380 86390 1
542529 99542529 1001 86380 86390 1
543088 99543088 1001 86380 86390 1
543120 99543120 1001 86380 86390 1
543121 99543121 1001 86380 86390 1
543676 99543676 1001 86380 86390 1
543754 99543754 1001 86380 86390 1
543612 99543612 1001 86380 86390 1
543730 99543730 1001 86380 86390 1
543641 99543641 1001 86380 86390 1
543765 99543765 1001 86380 86390 1
543374 99543374 1001 86380 86390 1
543393 99543393 1001 86380 86390 1
543223 99543223 1001 86380 86390 1
543158 99543158 1001 86380 86390 1
543809 99543809 1001 86380 86390 1
543914 99543914 1001 86380 86390 1
543824 99543824 1001 86380 86390 1
543917 99543917 1001 86380 86390 1
543842 99543842 1001 86380 86390 1
543922 99543922 1001 86380 86390 1
544588 99544588 1001 86380 86390 1
544558 99544558 1001 86380 86390 1
544275 99544275 1001 86380 86390 1
544291 99544291 1001 86380 86390 1
544242 99544242 1001 86380 86390 1
544204 99544204 1001 86380 86390 1
544258 99544258 1001 86380 86390 1
544273 99544273 1001 86380 86390 1
544274 99544274 1001 86380 86390 1
544133 99544133 1001 86380 86390 1
544017 99544017 1001 86380 86390 1
544122 99544122 1001 86380 86390 1
544058 99544058 1001 86380 86390 1
544050 99544050 1001 86380 86390 1
544652 99544652 1001 86380 86390 1
544641 99544641 1001 86380 86390 1
432603 813 1001 15900 18777 1
400306 99400306 1001 86380 86390 1
400317 99400317 1001 86380 86390 1
400257 99400257 1001 86380 86390 1
400542 99400542 1001 86380 86390 1
400684 99400684 1001 86380 86390 1
400743 99400743 1001 86380 86390 1
400845 99400845 1001 86380 86390 1
400833 99400833 1001 86380 86390 1
401033 99401033 1001 86380 86390 1
400948 99400948 1001 86380 86390 1
400954 99400954 1001 86380 86390 1
401107 99401107 1001 86380 86390 1
401356 99401356 1001 86380 86390 1
401158 99401158 1001 86380 86390 1
401511 99401511 1001 86380 86390 1
401787 99401787 1001 86380 86390 1
402126 99402126 1001 86380 86390 1
402222 99402222 1001 86380 86390 1
402465 99402465 1001 86380 86390 1
402275 99402275 1001 86380 86390 1
402498 99402498 1001 86380 86390 1
402566 99402566 1001 86380 86390 1
402505 99402505 1001 86380 86390 1
402683 99402683 1001 86380 86390 1
402765 99402765 1001 86380 86390 1
402732 99402732 1001 86380 86390 1
402718 99402718 1001 86380 86390 1
402701 99402701 1001 86380 86390 1
402872 99402872 1001 86380 86390 1
403037 99403037 1001 86380 86390 1
403116 99403116 1001 86380 86390 1
403149 99403149 1001 86380 86390 1
403225 99403225 1001 86380 86390 1
403482 99403482 1001 86380 86390 1
403528 99403528 1001 86380 86390 1
403692 99403692 1001 86380 86390 1
403767 99403767 1001 86380 86390 1
403782 99403782 1001 86380 86390 1
404377 99404377 1001 86380 86390 1
404665 99404665 1001 86380 86390 1
404667 99404667 1001 86380 86390 1
404710 99404710 1001 86380 86390 1
404972 99404972 1001 86380 86390 1
405067 99405067 1001 86380 86390 1
405092 99405092 1001 86380 86390 1
405045 99405045 1001 86380 86390 1
405498 99405498 1001 86380 86390 1
405418 99405418 1001 86380 86390 1
405788 99405788 1001 86380 86390 1
405941 99405941 1001 86380 86390 1
406279 99406279 1001 86380 86390 1
406313 99406313 1001 86380 86390 1
406607 99406607 1001 86380 86390 1
406679 99406679 1001 86380 86390 1
406796 99406796 1001 86380 86390 1
406987 99406987 1001 86380 86390 1
407187 99407187 1001 86380 86390 1
407346 99407346 1001 86380 86390 1
407421 99407421 1001 86380 86390 1
407798 99407798 1001 86380 86390 1
408054 99408054 1001 86380 86390 1
408003 99408003 1001 86380 86390 1
408089 99408089 1001 86380 86390 1
408081 99408081 1001 86380 86390 1
408580 99408580 1001 86380 86390 1
408559 99408559 1001 86380 86390 1
408644 99408644 1001 86380 86390 1
409062 99409062 1001 86380 86390 1
409009 99409009 1001 86380 86390 1
409171 99409171 1001 86380 86390 1
409225 99409225 1001 86380 86390 1
409304 99409304 1001 86380 86390 1
409353 99409353 1001 86380 86390 1
409299 99409299 1001 86380 86390 1
409484 99409484 1001 86380 86390 1
409634 99409634 1001 86380 86390 1
410122 99410122 1001 86380 86390 1
410111 99410111 1001 86380 86390 1
410376 99410376 1001 86380 86390 1
410304 99410304 1001 86380 86390 1
410646 99410646 1001 86380 86390 1
410756 99410756 1001 86380 86390 1
410854 99410854 1001 86380 86390 1
411018 99411018 1001 86380 86390 1
411057 99411057 1001 86380 86390 1
411495 99411495 1001 86380 86390 1
411999 99411999 1001 86380 86390 1
412036 99412036 1001 86380 86390 1
411965 99411965 1001 86380 86390 1
412125 99412125 1001 86380 86390 1
412234 99412234 1001 86380 86390 1
412408 99412408 1001 86380 86390 1
413478 99413478 1001 86380 86390 1
413583 99413583 1001 86380 86390 1
413362 99413362 1001 86380 86390 1
413026 99413026 1001 86380 86390 1
412570 99412570 1001 86380 86390 1
414007 99414007 1001 86380 86390 1
415241 99415241 1001 86380 86390 1
415243 99415243 1001 86380 86390 1
415109 99415109 1001 86380 86390 1
414748 99414748 1001 86380 86390 1
414832 99414832 1001 86380 86390 1
414562 99414562 1001 86380 86390 1
414354 99414354 1001 86380 86390 1
414120 99414120 1001 86380 86390 1
414437 99414437 1001 86380 86390 1
414343 99414343 1001 86380 86390 1
415525 99415525 1001 86380 86390 1
415651 99415651 1001 86380 86390 1
414507 99414507 1001 86380 86390 1
415505 99415505 1001 86380 86390 1
415522 99415522 1001 86380 86390 1
415545 99415545 1001 86380 86390 1
416960 99416960 1001 86380 86390 1
416664 99416664 1001 86380 86390 1
416214 99416214 1001 86380 86390 1
416257 99416257 1001 86380 86390 1
416472 99416472 1001 86380 86390 1
416262 99416262 1001 86380 86390 1
416244 99416244 1001 86380 86390 1
415784 99415784 1001 86380 86390 1
417233 99417233 1001 86380 86390 1
418714 99418714 1001 86380 86390 1
418487 99418487 1001 86380 86390 1
418765 99418765 1001 86380 86390 1
418686 99418686 1001 86380 86390 1
418663 99418663 1001 86380 86390 1
418039 99418039 1001 86380 86390 1
419165 99419165 1001 86380 86390 1
419166 99419166 1001 86380 86390 1
419167 99419167 1001 86380 86390 1
418830 99418830 1001 86380 86390 1
419019 99419019 1001 86380 86390 1
420083 99420083 1001 86380 86390 1
419983 99419983 1001 86380 86390 1
419864 99419864 1001 86380 86390 1
419754 99419754 1001 86380 86390 1
419716 99419716 1001 86380 86390 1
419718 99419718 1001 86380 86390 1
419293 99419293 1001 86380 86390 1
419578 99419578 1001 86380 86390 1
419445 99419445 1001 86380 86390 1
419559 99419559 1001 86380 86390 1
420475 99420475 1001 86380 86390 1
420758 99420758 1001 86380 86390 1
420764 99420764 1001 86380 86390 1
421966 99421966 1001 86380 86390 1
421778 99421778 1001 86380 86390 1
421890 99421890 1001 86380 86390 1
421851 99421851 1001 86380 86390 1
421828 99421828 1001 86380 86390 1
421885 99421885 1001 86380 86390 1
421431 99421431 1001 86380 86390 1
421275 99421275 1001 86380 86390 1
421334 99421334 1001 86380 86390 1
420870 99420870 1001 86380 86390 1
421135 99421135 1001 86380 86390 1
420905 99420905 1001 86380 86390 1
422509 99422509 1001 86380 86390 1
422388 99422388 1001 86380 86390 1
422324 99422324 1001 86380 86390 1
423345 99423345 1001 86380 86390 1
423650 99423650 1001 86380 86390 1
423113 99423113 1001 86380 86390 1
422545 99422545 1001 86380 86390 1
422671 99422671 1001 86380 86390 1
423964 99423964 1001 86380 86390 1
424118 99424118 1001 86380 86390 1
423825 99423825 1001 86380 86390 1
423970 99423970 1001 86380 86390 1
423752 99423752 1001 86380 86390 1
425219 99425219 1001 86380 86390 1
425286 99425286 1001 86380 86390 1
425268 99425268 1001 86380 86390 1
424940 99424940 1001 86380 86390 1
424561 99424561 1001 86380 86390 1
424495 99424495 1001 86380 86390 1
424541 99424541 1001 86380 86390 1
424432 99424432 1001 86380 86390 1
425410 99425410 1001 86380 86390 1
425748 99425748 1001 86380 86390 1
425578 99425578 1001 86380 86390 1
427116 99427116 1001 86380 86390 1
426723 99426723 1001 86380 86390 1
427086 99427086 1001 86380 86390 1
426839 99426839 1001 86380 86390 1
426892 99426892 1001 86380 86390 1
426622 99426622 1001 86380 86390 1
426580 99426580 1001 86380 86390 1
426312 99426312 1001 86380 86390 1
426065 99426065 1001 86380 86390 1
426093 99426093 1001 86380 86390 1
425979 99425979 1001 86380 86390 1
427160 99427160 1001 86380 86390 1
427528 99427528 1001 86380 86390 1
427136 99427136 1001 86380 86390 1
428550 99428550 1001 86380 86390 1
428659 99428659 1001 86380 86390 1
428718 99428718 1001 86380 86390 1
428561 99428561 1001 86380 86390 1
428664 99428664 1001 86380 86390 1
427631 99427631 1001 86380 86390 1
427664 99427664 1001 86380 86390 1
427665 99427665 1001 86380 86390 1
429108 99429108 1001 86380 86390 1
429116 99429116 1001 86380 86390 1
428982 99428982 1001 86380 86390 1
430371 99430371 1001 86380 86390 1
430197 99430197 1001 86380 86390 1
430083 99430083 1001 86380 86390 1
430162 99430162 1001 86380 86390 1
429614 99429614 1001 86380 86390 1
429887 99429887 1001 86380 86390 1
429766 99429766 1001 86380 86390 1
429747 99429747 1001 86380 86390 1
429202 99429202 1001 86380 86390 1
429231 99429231 1001 86380 86390 1
429307 99429307 1001 86380 86390 1
429216 99429216 1001 86380 86390 1
429428 99429428 1001 86380 86390 1
430733 99430733 1001 86380 86390 1
430506 99430506 1001 86380 86390 1
430551 99430551 1001 86380 86390 1
430446 99430446 1001 86380 86390 1
430604 99430604 1001 86380 86390 1
431673 99431673 1001 86380 86390 1
431895 99431895 1001 86380 86390 1
431700 99431700 1001 86380 86390 1
431949 99431949 1001 86380 86390 1
431645 99431645 1001 86380 86390 1
431561 99431561 1001 86380 86390 1
431362 99431362 1001 86380 86390 1
431625 99431625 1001 86380 86390 1
431066 99431066 1001 86380 86390 1
430830 99430830 1001 86380 86390 1
431099 99431099 1001 86380 86390 1
430905 99430905 1001 86380 86390 1
431023 99431023 1001 86380 86390 1
432083 99432083 1001 86380 86390 1
432383 99432383 1001 86380 86390 1
433660 99433660 1001 86380 86390 1
433525 99433525 1001 86380 86390 1
433354 99433354 1001 86380 86390 1
433141 99433141 1001 86380 86390 1
433057 99433057 1001 86380 86390 1
433132 99433132 1001 86380 86390 1
432626 99432626 1001 86380 86390 1
432851 99432851 1001 86380 86390 1
433936 99433936 1001 86380 86390 1
433752 99433752 1001 86380 86390 1
433817 99433817 1001 86380 86390 1
435043 99435043 1001 86380 86390 1
435202 99435202 1001 86380 86390 1
434759 99434759 1001 86380 86390 1
434646 99434646 1001 86380 86390 1
434902 99434902 1001 86380 86390 1
434745 99434745 1001 86380 86390 1
434314 99434314 1001 86380 86390 1
434536 99434536 1001 86380 86390 1
434458 99434458 1001 86380 86390 1
434390 99434390 1001 86380 86390 1
434280 99434280 1001 86380 86390 1
435730 99435730 1001 86380 86390 1
435552 99435552 1001 86380 86390 1
435839 99435839 1001 86380 86390 1
435891 99435891 1001 86380 86390 1
437057 99437057 1001 86380 86390 1
436949 99436949 1001 86380 86390 1
436673 99436673 1001 86380 86390 1
436738 99436738 1001 86380 86390 1
436358 99436358 1001 86380 86390 1
436377 99436377 1001 86380 86390 1
436093 99436093 1001 86380 86390 1
436128 99436128 1001 86380 86390 1
436029 99436029 1001 86380 86390 1
300068 99300068 1001 86380 86390 1
300033 99300033 1001 86380 86390 1
437250 99437250 1001 86380 86390 1
437307 99437307 1001 86380 86390 1
437208 99437208 1001 86380 86390 1
300603 99300603 1001 86380 86390 1
300646 99300646 1001 86380 86390 1
300710 99300710 1001 86380 86390 1
300719 99300719 1001 86380 86390 1
300722 99300722 1001 86380 86390 1
300383 99300383 1001 86380 86390 1
300319 99300319 1001 86380 86390 1
300334 99300334 1001 86380 86390 1
300377 99300377 1001 86380 86390 1
300470 99300470 1001 86380 86390 1
300134 99300134 1001 86380 86390 1
300149 99300149 1001 86380 86390 1
300214 99300214 1001 86380 86390 1
300144 99300144 1001 86380 86390 1
300184 99300184 1001 86380 86390 1
300743 99300743 1001 86380 86390 1
300888 99300888 1001 86380 86390 1
300760 99300760 1001 86380 86390 1
300776 99300776 1001 86380 86390 1
301394 99301394 1001 86380 86390 1
301407 99301407 1001 86380 86390 1
301395 99301395 1001 86380 86390 1
301422 99301422 1001 86380 86390 1
301488 99301488 1001 86380 86390 1
301515 99301515 1001 86380 86390 1
301551 99301551 1001 86380 86390 1
301338 99301338 1001 86380 86390 1
301340 99301340 1001 86380 86390 1
301291 99301291 1001 86380 86390 1
301317 99301317 1001 86380 86390 1
301110 99301110 1001 86380 86390 1
301586 99301586 1001 86380 86390 1
302318 99302318 1001 86380 86390 1
302274 99302274 1001 86380 86390 1
302051 99302051 1001 86380 86390 1
302145 99302145 1001 86380 86390 1
302133 99302133 1001 86380 86390 1
302174 99302174 1001 86380 86390 1
301805 99301805 1001 86380 86390 1
301961 99301961 1001 86380 86390 1
301768 99301768 1001 86380 86390 1
302405 99302405 1001 86380 86390 1
302553 99302553 1001 86380 86390 1
302454 99302454 1001 86380 86390 1
302583 99302583 1001 86380 86390 1
303162 99303162 1001 86380 86390 1
303050 99303050 1001 86380 86390 1
302981 99302981 1001 86380 86390 1
302840 99302840 1001 86380 86390 1
302945 99302945 1001 86380 86390 1
302868 99302868 1001 86380 86390 1
302626 99302626 1001 86380 86390 1
302658 99302658 1001 86380 86390 1
303308 99303308 1001 86380 86390 1
303373 99303373 1001 86380 86390 1
303291 99303291 1001 86380 86390 1
303724 99303724 1001 86380 86390 1
303675 99303675 1001 86380 86390 1
303693 99303693 1001 86380 86390 1
303669 99303669 1001 86380 86390 1
303426 99303426 1001 86380 86390 1
303414 99303414 1001 86380 86390 1
303599 99303599 1001 86380 86390 1
304061 99304061 1001 86380 86390 1
304725 99304725 1001 86380 86390 1
304548 99304548 1001 86380 86390 1
304264 99304264 1001 86380 86390 1
304369 99304369 1001 86380 86390 1
305042 99305042 1001 86380 86390 1
305044 99305044 1001 86380 86390 1
304907 99304907 1001 86380 86390 1
305625 99305625 1001 86380 86390 1
305661 99305661 1001 86380 86390 1
305677 99305677 1001 86380 86390 1
305542 99305542 1001 86380 86390 1
305235 99305235 1001 86380 86390 1
305147 99305147 1001 86380 86390 1
305250 99305250 1001 86380 86390 1
305214 99305214 1001 86380 86390 1
305154 99305154 1001 86380 86390 1
305065 99305065 1001 86380 86390 1
500155 99500155 1001 86380 86390 1
500013 99500013 1001 86380 86390 1
500113 99500113 1001 86380 86390 1
500751 99500751 1001 86380 86390 1
500677 99500677 1001 86380 86390 1
500626 99500626 1001 86380 86390 1
500627 99500627 1001 86380 86390 1
500680 99500680 1001 86380 86390 1
500629 99500629 1001 86380 86390 1
500707 99500707 1001 86380 86390 1
500760 99500760 1001 86380 86390 1
500684 99500684 1001 86380 86390 1
500493 99500493 1001 86380 86390 1
500532 99500532 1001 86380 86390 1
500481 99500481 1001 86380 86390 1
500495 99500495 1001 86380 86390 1
500498 99500498 1001 86380 86390 1
500538 99500538 1001 86380 86390 1
500564 99500564 1001 86380 86390 1
500539 99500539 1001 86380 86390 1
500464 99500464 1001 86380 86390 1
500272 99500272 1001 86380 86390 1
500394 99500394 1001 86380 86390 1
500293 99500293 1001 86380 86390 1
500269 99500269 1001 86380 86390 1
500347 99500347 1001 86380 86390 1
500966 99500966 1001 86380 86390 1
500903 99500903 1001 86380 86390 1
500868 99500868 1001 86380 86390 1
501539 99501539 1001 86380 86390 1
501463 99501463 1001 86380 86390 1
501451 99501451 1001 86380 86390 1
501321 99501321 1001 86380 86390 1
501296 99501296 1001 86380 86390 1
501258 99501258 1001 86380 86390 1
501388 99501388 1001 86380 86390 1
501351 99501351 1001 86380 86390 1
501111 99501111 1001 86380 86390 1
501061 99501061 1001 86380 86390 1
501165 99501165 1001 86380 86390 1
501114 99501114 1001 86380 86390 1
501205 99501205 1001 86380 86390 1
501741 99501741 1001 86380 86390 1
501654 99501654 1001 86380 86390 1
502434 99502434 1001 86380 86390 1
502306 99502306 1001 86380 86390 1
502348 99502348 1001 86380 86390 1
502361 99502361 1001 86380 86390 1
502143 99502143 1001 86380 86390 1
501958 99501958 1001 86380 86390 1
501997 99501997 1001 86380 86390 1
502545 99502545 1001 86380 86390 1
502573 99502573 1001 86380 86390 1
502497 99502497 1001 86380 86390 1
502563 99502563 1001 86380 86390 1
503103 99503103 1001 86380 86390 1
503118 99503118 1001 86380 86390 1
503145 99503145 1001 86380 86390 1
503284 99503284 1001 86380 86390 1
503252 99503252 1001 86380 86390 1
503002 99503002 1001 86380 86390 1
503085 99503085 1001 86380 86390 1
502800 99502800 1001 86380 86390 1
502832 99502832 1001 86380 86390 1
503314 99503314 1001 86380 86390 1
503472 99503472 1001 86380 86390 1
503383 99503383 1001 86380 86390 1
503335 99503335 1001 86380 86390 1
503991 99503991 1001 86380 86390 1
504057 99504057 1001 86380 86390 1
503957 99503957 1001 86380 86390 1
503920 99503920 1001 86380 86390 1
504001 99504001 1001 86380 86390 1
503784 99503784 1001 86380 86390 1
503889 99503889 1001 86380 86390 1
503813 99503813 1001 86380 86390 1
503714 99503714 1001 86380 86390 1
503691 99503691 1001 86380 86390 1
503554 99503554 1001 86380 86390 1
503649 99503649 1001 86380 86390 1
503534 99503534 1001 86380 86390 1
503651 99503651 1001 86380 86390 1
503690 99503690 1001 86380 86390 1
504228 99504228 1001 86380 86390 1
504255 99504255 1001 86380 86390 1
504770 99504770 1001 86380 86390 1
504936 99504936 1001 86380 86390 1
504865 99504865 1001 86380 86390 1
504674 99504674 1001 86380 86390 1
504539 99504539 1001 86380 86390 1
504633 99504633 1001 86380 86390 1
504504 99504504 1001 86380 86390 1
504336 99504336 1001 86380 86390 1
504453 99504453 1001 86380 86390 1
504331 99504331 1001 86380 86390 1
504424 99504424 1001 86380 86390 1
505728 99505728 1001 86380 86390 1
505443 99505443 1001 86380 86390 1
505485 99505485 1001 86380 86390 1
505331 99505331 1001 86380 86390 1
505154 99505154 1001 86380 86390 1
505220 99505220 1001 86380 86390 1
505338 99505338 1001 86380 86390 1
505210 99505210 1001 86380 86390 1
505871 99505871 1001 86380 86390 1
505889 99505889 1001 86380 86390 1
505838 99505838 1001 86380 86390 1
505774 99505774 1001 86380 86390 1
506537 99506537 1001 86380 86390 1
506434 99506434 1001 86380 86390 1
506555 99506555 1001 86380 86390 1
506209 99506209 1001 86380 86390 1
506222 99506222 1001 86380 86390 1
506306 99506306 1001 86380 86390 1
506333 99506333 1001 86380 86390 1
506036 99506036 1001 86380 86390 1
506749 99506749 1001 86380 86390 1
506701 99506701 1001 86380 86390 1
506780 99506780 1001 86380 86390 1
506793 99506793 1001 86380 86390 1
506718 99506718 1001 86380 86390 1
506603 99506603 1001 86380 86390 1
507229 99507229 1001 86380 86390 1
507019 99507019 1001 86380 86390 1
507033 99507033 1001 86380 86390 1
507189 99507189 1001 86380 86390 1
506997 99506997 1001 86380 86390 1
506925 99506925 1001 86380 86390 1
506838 99506838 1001 86380 86390 1
507467 99507467 1001 86380 86390 1
507584 99507584 1001 86380 86390 1
508172 99508172 1001 86380 86390 1
508072 99508072 1001 86380 86390 1
507941 99507941 1001 86380 86390 1
507919 99507919 1001 86380 86390 1
507668 99507668 1001 86380 86390 1
507827 99507827 1001 86380 86390 1
507639 99507639 1001 86380 86390 1
508428 99508428 1001 86380 86390 1
508366 99508366 1001 86380 86390 1
508255 99508255 1001 86380 86390 1
508372 99508372 1001 86380 86390 1
508918 99508918 1001 86380 86390 1
508817 99508817 1001 86380 86390 1
508760 99508760 1001 86380 86390 1
508853 99508853 1001 86380 86390 1
509205 99509205 1001 86380 86390 1
509206 99509206 1001 86380 86390 1
509168 99509168 1001 86380 86390 1
509183 99509183 1001 86380 86390 1
509122 99509122 1001 86380 86390 1
509798 99509798 1001 86380 86390 1
509555 99509555 1001 86380 86390 1
509494 99509494 1001 86380 86390 1
509474 99509474 1001 86380 86390 1
509306 99509306 1001 86380 86390 1
509339 99509339 1001 86380 86390 1
509431 99509431 1001 86380 86390 1
509952 99509952 1001 86380 86390 1
510061 99510061 1001 86380 86390 1
510064 99510064 1001 86380 86390 1
510562 99510562 1001 86380 86390 1
510470 99510470 1001 86380 86390 1
510488 99510488 1001 86380 86390 1
510519 99510519 1001 86380 86390 1
510429 99510429 1001 86380 86390 1
510120 99510120 1001 86380 86390 1
510109 99510109 1001 86380 86390 1
510283 99510283 1001 86380 86390 1
510312 99510312 1001 86380 86390 1
510762 99510762 1001 86380 86390 1
510827 99510827 1001 86380 86390 1
510798 99510798 1001 86380 86390 1
511401 99511401 1001 86380 86390 1
511491 99511491 1001 86380 86390 1
511496 99511496 1001 86380 86390 1
511270 99511270 1001 86380 86390 1
511309 99511309 1001 86380 86390 1
511272 99511272 1001 86380 86390 1
511142 99511142 1001 86380 86390 1
511145 99511145 1001 86380 86390 1
511200 99511200 1001 86380 86390 1
510945 99510945 1001 86380 86390 1
510984 99510984 1001 86380 86390 1
510995 99510995 1001 86380 86390 1
511720 99511720 1001 86380 86390 1
511676 99511676 1001 86380 86390 1
511588 99511588 1001 86380 86390 1
512188 99512188 1001 86380 86390 1
512349 99512349 1001 86380 86390 1
512301 99512301 1001 86380 86390 1
512083 99512083 1001 86380 86390 1
512093 99512093 1001 86380 86390 1
511977 99511977 1001 86380 86390 1
512121 99512121 1001 86380 86390 1
511816 99511816 1001 86380 86390 1
511910 99511910 1001 86380 86390 1
511846 99511846 1001 86380 86390 1
511872 99511872 1001 86380 86390 1
512519 99512519 1001 86380 86390 1
512401 99512401 1001 86380 86390 1
513044 99513044 1001 86380 86390 1
513123 99513123 1001 86380 86390 1
512885 99512885 1001 86380 86390 1
512966 99512966 1001 86380 86390 1
512928 99512928 1001 86380 86390 1
512941 99512941 1001 86380 86390 1
512994 99512994 1001 86380 86390 1
512865 99512865 1001 86380 86390 1
512603 99512603 1001 86380 86390 1
512606 99512606 1001 86380 86390 1
512634 99512634 1001 86380 86390 1
513928 99513928 1001 86380 86390 1
513981 99513981 1001 86380 86390 1
514002 99514002 1001 86380 86390 1
513946 99513946 1001 86380 86390 1
513934 99513934 1001 86380 86390 1
513884 99513884 1001 86380 86390 1
513923 99513923 1001 86380 86390 1
513991 99513991 1001 86380 86390 1
513785 99513785 1001 86380 86390 1
513773 99513773 1001 86380 86390 1
513597 99513597 1001 86380 86390 1
513431 99513431 1001 86380 86390 1
513538 99513538 1001 86380 86390 1
514080 99514080 1001 86380 86390 1
514102 99514102 1001 86380 86390 1
514218 99514218 1001 86380 86390 1
514103 99514103 1001 86380 86390 1
514169 99514169 1001 86380 86390 1
514828 99514828 1001 86380 86390 1
514725 99514725 1001 86380 86390 1
514601 99514601 1001 86380 86390 1
514603 99514603 1001 86380 86390 1
514578 99514578 1001 86380 86390 1
514555 99514555 1001 86380 86390 1
514646 99514646 1001 86380 86390 1
514558 99514558 1001 86380 86390 1
514292 99514292 1001 86380 86390 1
514309 99514309 1001 86380 86390 1
514416 99514416 1001 86380 86390 1
514929 99514929 1001 86380 86390 1
515556 99515556 1001 86380 86390 1
515634 99515634 1001 86380 86390 1
515597 99515597 1001 86380 86390 1
515598 99515598 1001 86380 86390 1
515668 99515668 1001 86380 86390 1
515576 99515576 1001 86380 86390 1
515442 99515442 1001 86380 86390 1
515302 99515302 1001 86380 86390 1
515472 99515472 1001 86380 86390 1
515423 99515423 1001 86380 86390 1
515438 99515438 1001 86380 86390 1
515120 99515120 1001 86380 86390 1
515215 99515215 1001 86380 86390 1
515685 99515685 1001 86380 86390 1
515869 99515869 1001 86380 86390 1
515822 99515822 1001 86380 86390 1
516370 99516370 1001 86380 86390 1
516389 99516389 1001 86380 86390 1
516261 99516261 1001 86380 86390 1
516145 99516145 1001 86380 86390 1
516301 99516301 1001 86380 86390 1
515940 99515940 1001 86380 86390 1
516547 99516547 1001 86380 86390 1
516521 99516521 1001 86380 86390 1
516669 99516669 1001 86380 86390 1
517233 99517233 1001 86380 86390 1
517300 99517300 1001 86380 86390 1
517249 99517249 1001 86380 86390 1
517136 99517136 1001 86380 86390 1
517327 99517327 1001 86380 86390 1
517218 99517218 1001 86380 86390 1
517015 99517015 1001 86380 86390 1
517119 99517119 1001 86380 86390 1
516930 99516930 1001 86380 86390 1
516806 99516806 1001 86380 86390 1
516886 99516886 1001 86380 86390 1
516835 99516835 1001 86380 86390 1
516758 99516758 1001 86380 86390 1
516774 99516774 1001 86380 86390 1
516866 99516866 1001 86380 86390 1
516726 99516726 1001 86380 86390 1
517462 99517462 1001 86380 86390 1
517482 99517482 1001 86380 86390 1
517341 99517341 1001 86380 86390 1
518160 99518160 1001 86380 86390 1
518139 99518139 1001 86380 86390 1
518043 99518043 1001 86380 86390 1
517810 99517810 1001 86380 86390 1
517927 99517927 1001 86380 86390 1
517850 99517850 1001 86380 86390 1
518232 99518232 1001 86380 86390 1
518286 99518286 1001 86380 86390 1
518833 99518833 1001 86380 86390 1
518986 99518986 1001 86380 86390 1
518965 99518965 1001 86380 86390 1
518971 99518971 1001 86380 86390 1
518828 99518828 1001 86380 86390 1
518803 99518803 1001 86380 86390 1
518842 99518842 1001 86380 86390 1
518511 99518511 1001 86380 86390 1
518457 99518457 1001 86380 86390 1
519115 99519115 1001 86380 86390 1
519104 99519104 1001 86380 86390 1
519000 99519000 1001 86380 86390 1
519014 99519014 1001 86380 86390 1
519073 99519073 1001 86380 86390 1
519680 99519680 1001 86380 86390 1
519694 99519694 1001 86380 86390 1
519526 99519526 1001 86380 86390 1
519476 99519476 1001 86380 86390 1
519234 99519234 1001 86380 86390 1
519265 99519265 1001 86380 86390 1
519256 99519256 1001 86380 86390 1
519217 99519217 1001 86380 86390 1
519850 99519850 1001 86380 86390 1
519866 99519866 1001 86380 86390 1
519831 99519831 1001 86380 86390 1
519871 99519871 1001 86380 86390 1
519847 99519847 1001 86380 86390 1
520539 99520539 1001 86380 86390 1
520279 99520279 1001 86380 86390 1
520255 99520255 1001 86380 86390 1
520387 99520387 1001 86380 86390 1
520377 99520377 1001 86380 86390 1
520365 99520365 1001 86380 86390 1
520404 99520404 1001 86380 86390 1
520405 99520405 1001 86380 86390 1
520303 99520303 1001 86380 86390 1
520342 99520342 1001 86380 86390 1
520144 99520144 1001 86380 86390 1
520107 99520107 1001 86380 86390 1
520655 99520655 1001 86380 86390 1
521416 99521416 1001 86380 86390 1
521368 99521368 1001 86380 86390 1
521250 99521250 1001 86380 86390 1
520937 99520937 1001 86380 86390 1
520990 99520990 1001 86380 86390 1
520900 99520900 1001 86380 86390 1
520848 99520848 1001 86380 86390 1
520941 99520941 1001 86380 86390 1
520890 99520890 1001 86380 86390 1
521009 99521009 1001 86380 86390 1
520998 99520998 1001 86380 86390 1
521550 99521550 1001 86380 86390 1
521563 99521563 1001 86380 86390 1
521540 99521540 1001 86380 86390 1
522114 99522114 1001 86380 86390 1
522118 99522118 1001 86380 86390 1
522013 99522013 1001 86380 86390 1
522054 99522054 1001 86380 86390 1
522069 99522069 1001 86380 86390 1
521726 99521726 1001 86380 86390 1
521691 99521691 1001 86380 86390 1
522460 99522460 1001 86380 86390 1
522448 99522448 1001 86380 86390 1
522398 99522398 1001 86380 86390 1
522390 99522390 1001 86380 86390 1
522982 99522982 1001 86380 86390 1
523074 99523074 1001 86380 86390 1
523002 99523002 1001 86380 86390 1
522719 99522719 1001 86380 86390 1
522850 99522850 1001 86380 86390 1
522773 99522773 1001 86380 86390 1
522726 99522726 1001 86380 86390 1
522909 99522909 1001 86380 86390 1
522528 99522528 1001 86380 86390 1
522620 99522620 1001 86380 86390 1
522634 99522634 1001 86380 86390 1
522677 99522677 1001 86380 86390 1
523198 99523198 1001 86380 86390 1
523163 99523163 1001 86380 86390 1
523283 99523283 1001 86380 86390 1
523829 99523829 1001 86380 86390 1
523857 99523857 1001 86380 86390 1
523887 99523887 1001 86380 86390 1
523828 99523828 1001 86380 86390 1
523728 99523728 1001 86380 86390 1
523466 99523466 1001 86380 86390 1
523458 99523458 1001 86380 86390 1
523342 99523342 1001 86380 86390 1
523421 99523421 1001 86380 86390 1
523357 99523357 1001 86380 86390 1
523426 99523426 1001 86380 86390 1
523530 99523530 1001 86380 86390 1
523995 99523995 1001 86380 86390 1
524086 99524086 1001 86380 86390 1
524628 99524628 1001 86380 86390 1
524672 99524672 1001 86380 86390 1
524413 99524413 1001 86380 86390 1
524520 99524520 1001 86380 86390 1
524472 99524472 1001 86380 86390 1
524189 99524189 1001 86380 86390 1
524247 99524247 1001 86380 86390 1
524313 99524313 1001 86380 86390 1
524898 99524898 1001 86380 86390 1
524801 99524801 1001 86380 86390 1
525497 99525497 1001 86380 86390 1
525449 99525449 1001 86380 86390 1
525505 99525505 1001 86380 86390 1
525227 99525227 1001 86380 86390 1
525370 99525370 1001 86380 86390 1
525215 99525215 1001 86380 86390 1
525206 99525206 1001 86380 86390 1
525389 99525389 1001 86380 86390 1
525109 99525109 1001 86380 86390 1
525658 99525658 1001 86380 86390 1
525736 99525736 1001 86380 86390 1
525775 99525775 1001 86380 86390 1
525602 99525602 1001 86380 86390 1
525706 99525706 1001 86380 86390 1
526257 99526257 1001 86380 86390 1
526325 99526325 1001 86380 86390 1
526224 99526224 1001 86380 86390 1
526236 99526236 1001 86380 86390 1
526416 99526416 1001 86380 86390 1
526091 99526091 1001 86380 86390 1
526119 99526119 1001 86380 86390 1
526030 99526030 1001 86380 86390 1
526202 99526202 1001 86380 86390 1
526113 99526113 1001 86380 86390 1
525970 99525970 1001 86380 86390 1
525849 99525849 1001 86380 86390 1
525879 99525879 1001 86380 86390 1
526444 99526444 1001 86380 86390 1
527187 99527187 1001 86380 86390 1
527201 99527201 1001 86380 86390 1
527118 99527118 1001 86380 86390 1
526950 99526950 1001 86380 86390 1
526630 99526630 1001 86380 86390 1
526744 99526744 1001 86380 86390 1
526640 99526640 1001 86380 86390 1
527428 99527428 1001 86380 86390 1
527353 99527353 1001 86380 86390 1
527382 99527382 1001 86380 86390 1
527449 99527449 1001 86380 86390 1
527450 99527450 1001 86380 86390 1
527373 99527373 1001 86380 86390 1
528037 99528037 1001 86380 86390 1
528072 99528072 1001 86380 86390 1
527910 99527910 1001 86380 86390 1
528054 99528054 1001 86380 86390 1
527943 99527943 1001 86380 86390 1
528073 99528073 1001 86380 86390 1
527702 99527702 1001 86380 86390 1
527823 99527823 1001 86380 86390 1
527826 99527826 1001 86380 86390 1
527533 99527533 1001 86380 86390 1
527469 99527469 1001 86380 86390 1
527552 99527552 1001 86380 86390 1
527553 99527553 1001 86380 86390 1
527557 99527557 1001 86380 86390 1
527583 99527583 1001 86380 86390 1
528179 99528179 1001 86380 86390 1
528077 99528077 1001 86380 86390 1
528181 99528181 1001 86380 86390 1
528222 99528222 1001 86380 86390 1
528240 99528240 1001 86380 86390 1
528786 99528786 1001 86380 86390 1
528788 99528788 1001 86380 86390 1
528622 99528622 1001 86380 86390 1
528519 99528519 1001 86380 86390 1
528410 99528410 1001 86380 86390 1
528385 99528385 1001 86380 86390 1
528401 99528401 1001 86380 86390 1
528455 99528455 1001 86380 86390 1
528435 99528435 1001 86380 86390 1
528903 99528903 1001 86380 86390 1
528956 99528956 1001 86380 86390 1
529073 99529073 1001 86380 86390 1
528949 99528949 1001 86380 86390 1
529643 99529643 1001 86380 86390 1
529529 99529529 1001 86380 86390 1
529461 99529461 1001 86380 86390 1
529450 99529450 1001 86380 86390 1
529217 99529217 1001 86380 86390 1
529271 99529271 1001 86380 86390 1
529903 99529903 1001 86380 86390 1
529866 99529866 1001 86380 86390 1
530504 99530504 1001 86380 86390 1
530443 99530443 1001 86380 86390 1
530532 99530532 1001 86380 86390 1
530460 99530460 1001 86380 86390 1
530551 99530551 1001 86380 86390 1
530424 99530424 1001 86380 86390 1
530323 99530323 1001 86380 86390 1
530194 99530194 1001 86380 86390 1
530183 99530183 1001 86380 86390 1
530342 99530342 1001 86380 86390 1
530240 99530240 1001 86380 86390 1
529992 99529992 1001 86380 86390 1
531230 99531230 1001 86380 86390 1
531335 99531335 1001 86380 86390 1
530984 99530984 1001 86380 86390 1
531001 99531001 1001 86380 86390 1
531053 99531053 1001 86380 86390 1
530849 99530849 1001 86380 86390 1
530826 99530826 1001 86380 86390 1
530930 99530930 1001 86380 86390 1
530763 99530763 1001 86380 86390 1
530842 99530842 1001 86380 86390 1
530923 99530923 1001 86380 86390 1
531584 99531584 1001 86380 86390 1
531476 99531476 1001 86380 86390 1
531387 99531387 1001 86380 86390 1
531400 99531400 1001 86380 86390 1
532169 99532169 1001 86380 86390 1
532079 99532079 1001 86380 86390 1
532206 99532206 1001 86380 86390 1
532093 99532093 1001 86380 86390 1
532096 99532096 1001 86380 86390 1
532126 99532126 1001 86380 86390 1
532197 99532197 1001 86380 86390 1
531872 99531872 1001 86380 86390 1
531826 99531826 1001 86380 86390 1
531920 99531920 1001 86380 86390 1
531998 99531998 1001 86380 86390 1
531934 99531934 1001 86380 86390 1
531731 99531731 1001 86380 86390 1
531643 99531643 1001 86380 86390 1
531748 99531748 1001 86380 86390 1
532321 99532321 1001 86380 86390 1
532275 99532275 1001 86380 86390 1
532292 99532292 1001 86380 86390 1
532924 99532924 1001 86380 86390 1
532847 99532847 1001 86380 86390 1
532912 99532912 1001 86380 86390 1
532837 99532837 1001 86380 86390 1
532646 99532646 1001 86380 86390 1
532752 99532752 1001 86380 86390 1
532640 99532640 1001 86380 86390 1
532796 99532796 1001 86380 86390 1
532629 99532629 1001 86380 86390 1
532580 99532580 1001 86380 86390 1
532477 99532477 1001 86380 86390 1
532505 99532505 1001 86380 86390 1
532561 99532561 1001 86380 86390 1
532549 99532549 1001 86380 86390 1
532485 99532485 1001 86380 86390 1
532461 99532461 1001 86380 86390 1
532604 99532604 1001 86380 86390 1
533150 99533150 1001 86380 86390 1
533217 99533217 1001 86380 86390 1
533717 99533717 1001 86380 86390 1
533792 99533792 1001 86380 86390 1
533566 99533566 1001 86380 86390 1
533554 99533554 1001 86380 86390 1
533521 99533521 1001 86380 86390 1
533587 99533587 1001 86380 86390 1
533394 99533394 1001 86380 86390 1
533321 99533321 1001 86380 86390 1
533244 99533244 1001 86380 86390 1
533298 99533298 1001 86380 86390 1
533378 99533378 1001 86380 86390 1
533908 99533908 1001 86380 86390 1
533922 99533922 1001 86380 86390 1
534013 99534013 1001 86380 86390 1
534027 99534027 1001 86380 86390 1
533859 99533859 1001 86380 86390 1
533977 99533977 1001 86380 86390 1
533863 99533863 1001 86380 86390 1
534646 99534646 1001 86380 86390 1
534621 99534621 1001 86380 86390 1
534584 99534584 1001 86380 86390 1
534659 99534659 1001 86380 86390 1
534590 99534590 1001 86380 86390 1
534376 99534376 1001 86380 86390 1
534383 99534383 1001 86380 86390 1
534398 99534398 1001 86380 86390 1
534083 99534083 1001 86380 86390 1
534175 99534175 1001 86380 86390 1
534228 99534228 1001 86380 86390 1
534087 99534087 1001 86380 86390 1
534734 99534734 1001 86380 86390 1
534712 99534712 1001 86380 86390 1
534699 99534699 1001 86380 86390 1
534869 99534869 1001 86380 86390 1
534692 99534692 1001 86380 86390 1
535480 99535480 1001 86380 86390 1
535359 99535359 1001 86380 86390 1
535133 99535133 1001 86380 86390 1
534916 99534916 1001 86380 86390 1
534905 99534905 1001 86380 86390 1
535068 99535068 1001 86380 86390 1
535626 99535626 1001 86380 86390 1
535654 99535654 1001 86380 86390 1
535697 99535697 1001 86380 86390 1
536211 99536211 1001 86380 86390 1
536326 99536326 1001 86380 86390 1
536220 99536220 1001 86380 86390 1
536053 99536053 1001 86380 86390 1
536094 99536094 1001 86380 86390 1
536065 99536065 1001 86380 86390 1
536078 99536078 1001 86380 86390 1
535731 99535731 1001 86380 86390 1
535750 99535750 1001 86380 86390 1
535841 99535841 1001 86380 86390 1
536489 99536489 1001 86380 86390 1
537005 99537005 1001 86380 86390 1
537044 99537044 1001 86380 86390 1
536886 99536886 1001 86380 86390 1
536744 99536744 1001 86380 86390 1
537338 99537338 1001 86380 86390 1
537352 99537352 1001 86380 86390 1
537867 99537867 1001 86380 86390 1
537870 99537870 1001 86380 86390 1
537684 99537684 1001 86380 86390 1
537584 99537584 1001 86380 86390 1
537613 99537613 1001 86380 86390 1
537446 99537446 1001 86380 86390 1
537372 99537372 1001 86380 86390 1
537569 99537569 1001 86380 86390 1
537570 99537570 1001 86380 86390 1
538050 99538050 1001 86380 86390 1
538005 99538005 1001 86380 86390 1
538034 99538034 1001 86380 86390 1
538190 99538190 1001 86380 86390 1
538142 99538142 1001 86380 86390 1
538161 99538161 1001 86380 86390 1
538613 99538613 1001 86380 86390 1
538703 99538703 1001 86380 86390 1
538656 99538656 1001 86380 86390 1
538584 99538584 1001 86380 86390 1
538404 99538404 1001 86380 86390 1
538600 99538600 1001 86380 86390 1
538590 99538590 1001 86380 86390 1
538463 99538463 1001 86380 86390 1
538581 99538581 1001 86380 86390 1
538340 99538340 1001 86380 86390 1
538315 99538315 1001 86380 86390 1
538913 99538913 1001 86380 86390 1
539641 99539641 1001 86380 86390 1
539491 99539491 1001 86380 86390 1
539588 99539588 1001 86380 86390 1
539359 99539359 1001 86380 86390 1
539310 99539310 1001 86380 86390 1
539390 99539390 1001 86380 86390 1
539314 99539314 1001 86380 86390 1
539251 99539251 1001 86380 86390 1
539369 99539369 1001 86380 86390 1
539126 99539126 1001 86380 86390 1
539103 99539103 1001 86380 86390 1
539156 99539156 1001 86380 86390 1
539054 99539054 1001 86380 86390 1
539093 99539093 1001 86380 86390 1
539666 99539666 1001 86380 86390 1
539775 99539775 1001 86380 86390 1
540418 99540418 1001 86380 86390 1
540369 99540369 1001 86380 86390 1
540443 99540443 1001 86380 86390 1
540370 99540370 1001 86380 86390 1
540345 99540345 1001 86380 86390 1
540450 99540450 1001 86380 86390 1
540216 99540216 1001 86380 86390 1
540129 99540129 1001 86380 86390 1
539994 99539994 1001 86380 86390 1
540047 99540047 1001 86380 86390 1
539973 99539973 1001 86380 86390 1
539910 99539910 1001 86380 86390 1
540647 99540647 1001 86380 86390 1
540505 99540505 1001 86380 86390 1
540572 99540572 1001 86380 86390 1
540549 99540549 1001 86380 86390 1
540577 99540577 1001 86380 86390 1
540515 99540515 1001 86380 86390 1
540987 99540987 1001 86380 86390 1
540937 99540937 1001 86380 86390 1
540967 99540967 1001 86380 86390 1
541006 99541006 1001 86380 86390 1
540956 99540956 1001 86380 86390 1
540765 99540765 1001 86380 86390 1
540722 99540722 1001 86380 86390 1
540683 99540683 1001 86380 86390 1
540762 99540762 1001 86380 86390 1
540697 99540697 1001 86380 86390 1
541319 99541319 1001 86380 86390 1
541493 99541493 1001 86380 86390 1
542042 99542042 1001 86380 86390 1
541926 99541926 1001 86380 86390 1
542031 99542031 1001 86380 86390 1
542019 99542019 1001 86380 86390 1
541930 99541930 1001 86380 86390 1
541918 99541918 1001 86380 86390 1
542104 99542104 1001 86380 86390 1
541775 99541775 1001 86380 86390 1
541816 99541816 1001 86380 86390 1
541697 99541697 1001 86380 86390 1
541516 99541516 1001 86380 86390 1
541702 99541702 1001 86380 86390 1
541666 99541666 1001 86380 86390 1
542170 99542170 1001 86380 86390 1
542217 99542217 1001 86380 86390 1
542166 99542166 1001 86380 86390 1
542759 99542759 1001 86380 86390 1
542929 99542929 1001 86380 86390 1
542788 99542788 1001 86380 86390 1
542854 99542854 1001 86380 86390 1
542597 99542597 1001 86380 86390 1
542688 99542688 1001 86380 86390 1
542352 99542352 1001 86380 86390 1
542496 99542496 1001 86380 86390 1
542984 99542984 1001 86380 86390 1
543141 99543141 1001 86380 86390 1
543596 99543596 1001 86380 86390 1
543700 99543700 1001 86380 86390 1
543574 99543574 1001 86380 86390 1
543761 99543761 1001 86380 86390 1
543478 99543478 1001 86380 86390 1
543404 99543404 1001 86380 86390 1
543507 99543507 1001 86380 86390 1
543497 99543497 1001 86380 86390 1
543368 99543368 1001 86380 86390 1
543552 99543552 1001 86380 86390 1
543297 99543297 1001 86380 86390 1
543298 99543298 1001 86380 86390 1
543250 99543250 1001 86380 86390 1
543837 99543837 1001 86380 86390 1
544535 99544535 1001 86380 86390 1
544432 99544432 1001 86380 86390 1
544542 99544542 1001 86380 86390 1
544584 99544584 1001 86380 86390 1
544385 99544385 1001 86380 86390 1
544272 99544272 1001 86380 86390 1
543989 99543989 1001 86380 86390 1
544160 99544160 1001 86380 86390 1
544061 99544061 1001 86380 86390 1
544011 99544011 1001 86380 86390 1
544702 99544702 1001 86380 86390 1
544719 99544719 1001 86380 86390 1
517759 1055 1002 57886 60181 1
400250 99400250 1001 86380 86390 1
400342 99400342 1001 86380 86390 1
400726 99400726 1001 86380 86390 1
400915 99400915 1001 86380 86390 1
401156 99401156 1001 86380 86390 1
401260 99401260 1001 86380 86390 1
401306 99401306 1001 86380 86390 1
401530 99401530 1001 86380 86390 1
401538 99401538 1001 86380 86390 1
401650 99401650 1001 86380 86390 1
401785 99401785 1001 86380 86390 1
402179 99402179 1001 86380 86390 1
402279 99402279 1001 86380 86390 1
402420 99402420 1001 86380 86390 1
402527 99402527 1001 86380 86390 1
402531 99402531 1001 86380 86390 1
402539 99402539 1001 86380 86390 1
402676 99402676 1001 86380 86390 1
402707 99402707 1001 86380 86390 1
402940 99402940 1001 86380 86390 1
403271 99403271 1001 86380 86390 1
403272 99403272 1001 86380 86390 1
403380 99403380 1001 86380 86390 1
403614 99403614 1001 86380 86390 1
403553 99403553 1001 86380 86390 1
403760 99403760 1001 86380 86390 1
403992 99403992 1001 86380 86390 1
404203 99404203 1001 86380 86390 1
404566 99404566 1001 86380 86390 1
404506 99404506 1001 86380 86390 1
404653 99404653 1001 86380 86390 1
404735 99404735 1001 86380 86390 1
404823 99404823 1001 86380 86390 1
405026 99405026 1001 86380 86390 1
405106 99405106 1001 86380 86390 1
405125 99405125 1001 86380 86390 1
405159 99405159 1001 86380 86390 1
405314 99405314 1001 86380 86390 1
405452 99405452 1001 86380 86390 1
405471 99405471 1001 86380 86390 1
405619 99405619 1001 86380 86390 1
405727 99405727 1001 86380 86390 1
405831 99405831 1001 86380 86390 1
405949 99405949 1001 86380 86390 1
406155 99406155 1001 86380 86390 1
406530 99406530 1001 86380 86390 1
406734 99406734 1001 86380 86390 1
406895 99406895 1001 86380 86390 1
406937 99406937 1001 86380 86390 1
407022 99407022 1001 86380 86390 1
406963 99406963 1001 86380 86390 1
407070 99407070 1001 86380 86390 1
407147 99407147 1001 86380 86390 1
407276 99407276 1001 86380 86390 1
407406 99407406 1001 86380 86390 1
407504 99407504 1001 86380 86390 1
407479 99407479 1001 86380 86390 1
407816 99407816 1001 86380 86390 1
408061 99408061 1001 86380 86390 1
408069 99408069 1001 86380 86390 1
408040 99408040 1001 86380 86390 1
408143 99408143 1001 86380 86390 1
408257 99408257 1001 86380 86390 1
408411 99408411 1001 86380 86390 1
408605 99408605 1001 86380 86390 1
408611 99408611 1001 86380 86390 1
408785 99408785 1001 86380 86390 1
408823 99408823 1001 86380 86390 1
408854 99408854 1001 86380 86390 1
409169 99409169 1001 86380 86390 1
409255 99409255 1001 86380 86390 1
409242 99409242 1001 86380 86390 1
409532 99409532 1001 86380 86390 1
409725 99409725 1001 86380 86390 1
409906 99409906 1001 86380 86390 1
410071 99410071 1001 86380 86390 1
410077 99410077 1001 86380 86390 1
410182 99410182 1001 86380 86390 1
410297 99410297 1001 86380 86390 1
410384 99410384 1001 86380 86390 1
410333 99410333 1001 86380 86390 1
410514 99410514 1001 86380 86390 1
410699 99410699 1001 86380 86390 1
410620 99410620 1001 86380 86390 1
410902 99410902 1001 86380 86390 1
410959 99410959 1001 86380 86390 1
410996 99410996 1001 86380 86390 1
411042 99411042 1001 86380 86390 1
411222 99411222 1001 86380 86390 1
411384 99411384 1001 86380 86390 1
411520 99411520 1001 86380 86390 1
411616 99411616 1001 86380 86390 1
411695 99411695 1001 86380 86390 1
411857 99411857 1001 86380 86390 1
412219 99412219 1001 86380 86390 1
412266 99412266 1001 86380 86390 1
412203 99412203 1001 86380 86390 1
412344 99412344 1001 86380 86390 1
413480 99413480 1001 86380 86390 1
413684 99413684 1001 86380 86390 1
412954 99412954 1001 86380 86390 1
413087 99413087 1001 86380 86390 1
413221 99413221 1001 86380 86390 1
413272 99413272 1001 86380 86390 1
413028 99413028 1001 86380 86390 1
412694 99412694 1001 86380 86390 1
412699 99412699 1001 86380 86390 1
412881 99412881 1001 86380 86390 1
414037 99414037 1001 86380 86390 1
414014 99414014 1001 86380 86390 1
413929 99413929 1001 86380 86390 1
413992 99413992 1001 86380 86390 1
414067 99414067 1001 86380 86390 1
413875 99413875 1001 86380 86390 1
413937 99413937 1001 86380 86390 1
413799 99413799 1001 86380 86390 1
415187 99415187 1001 86380 86390 1
414955 99414955 1001 86380 86390 1
415155 99415155 1001 86380 86390 1
414895 99414895 1001 86380 86390 1
414543 99414543 1001 86380 86390 1
414622 99414622 1001 86380 86390 1
414408 99414408 1001 86380 86390 1
414446 99414446 1001 86380 86390 1
415336 99415336 1001 86380 86390 1
415548 99415548 1001 86380 86390 1
416663 99416663 1001 86380 86390 1
416825 99416825 1001 86380 86390 1
416982 99416982 1001 86380 86390 1
416411 99416411 1001 86380 86390 1
416301 99416301 1001 86380 86390 1
415862 99415862 1001 86380 86390 1
416094 99416094 1001 86380 86390 1
415915 99415915 1001 86380 86390 1
415918 99415918 1001 86380 86390 1
415742 99415742 1001 86380 86390 1
417256 99417256 1001 86380 86390 1
417116 99417116 1001 86380 86390 1
417121 99417121 1001 86380 86390 1
417015 99417015 1001 86380 86390 1
417485 99417485 1001 86380 86390 1
418670 99418670 1001 86380 86390 1
418554 99418554 1001 86380 86390 1
418601 99418601 1001 86380 86390 1
418707 99418707 1001 86380 86390 1
418591 99418591 1001 86380 86390 1
418169 99418169 1001 86380 86390 1
418234 99418234 1001 86380 86390 1
418412 99418412 1001 86380 86390 1
417848 99417848 1001 86380 86390 1
418005 99418005 1001 86380 86390 1
418950 99418950 1001 86380 86390 1
419003 99419003 1001 86380 86390 1
418864 99418864 1001 86380 86390 1
419097 99419097 1001 86380 86390 1
420381 99420381 1001 86380 86390 1
420220 99420220 1001 86380 86390 1
420210 99420210 1001 86380 86390 1
420296 99420296 1001 86380 86390 1
419950 99419950 1001 86380 86390 1
419546 99419546 1001 86380 86390 1
419478 99419478 1001 86380 86390 1
420769 99420769 1001 86380 86390 1
420775 99420775 1001 86380 86390 1
420719 99420719 1001 86380 86390 1
421801 99421801 1001 86380 86390 1
421735 99421735 1001 86380 86390 1
421391 99421391 1001 86380 86390 1
421595 99421595 1001 86380 86390 1
421304 99421304 1001 86380 86390 1
420952 99420952 1001 86380 86390 1
421153 99421153 1001 86380 86390 1
421193 99421193 1001 86380 86390 1
420837 99420837 1001 86380 86390 1
422406 99422406 1001 86380 86390 1
422486 99422486 1001 86380 86390 1
423613 99423613 1001 86380 86390 1
423586 99423586 1001 86380 86390 1
423431 99423431 1001 86380 86390 1
423150 99423150 1001 86380 86390 1
423131 99423131 1001 86380 86390 1
423096 99423096 1001 86380 86390 1
422952 99422952 1001 86380 86390 1
423243 99423243 1001 86380 86390 1
422680 99422680 1001 86380 86390 1
422795 99422795 1001 86380 86390 1
423848 99423848 1001 86380 86390 1
423754 99423754 1001 86380 86390 1
424075 99424075 1001 86380 86390 1
424136 99424136 1001 86380 86390 1
425018 99425018 1001 86380 86390 1
425161 99425161 1001 86380 86390 1
425319 99425319 1001 86380 86390 1
424953 99424953 1001 86380 86390 1
424755 99424755 1001 86380 86390 1
424839 99424839 1001 86380 86390 1
425796 99425796 1001 86380 86390 1
425710 99425710 1001 86380 86390 1
425592 99425592 1001 86380 86390 1
425427 99425427 1001 86380 86390 1
427117 99427117 1001 86380 86390 1
426948 99426948 1001 86380 86390 1
426771 99426771 1001 86380 86390 1
426762 99426762 1001 86380 86390 1
426664 99426664 1001 86380 86390 1
426277 99426277 1001 86380 86390 1
426488 99426488 1001 86380 86390 1
426658 99426658 1001 86380 86390 1
426008 99426008 1001 86380 86390 1
425932 99425932 1001 86380 86390 1
426111 99426111 1001 86380 86390 1
427316 99427316 1001 86380 86390 1
427318 99427318 1001 86380 86390 1
427372 99427372 1001 86380 86390 1
427148 99427148 1001 86380 86390 1
427378 99427378 1001 86380 86390 1
427519 99427519 1001 86380 86390 1
427361 99427361 1001 86380 86390 1
428630 99428630 1001 86380 86390 1
428525 99428525 1001 86380 86390 1
428429 99428429 1001 86380 86390 1
428025 99428025 1001 86380 86390 1
427967 99427967 1001 86380 86390 1
427703 99427703 1001 86380 86390 1
427657 99427657 1001 86380 86390 1
427569 99427569 1001 86380 86390 1
427799 99427799 1001 86380 86390 1
429100 99429100 1001 86380 86390 1
428930 99428930 1001 86380 86390 1
430117 99430117 1001 86380 86390 1
430281 99430281 1001 86380 86390 1
429811 99429811 1001 86380 86390 1
429726 99429726 1001 86380 86390 1
429842 99429842 1001 86380 86390 1
429402 99429402 1001 86380 86390 1
429560 99429560 1001 86380 86390 1
429192 99429192 1001 86380 86390 1
429314 99429314 1001 86380 86390 1
430639 99430639 1001 86380 86390 1
430438 99430438 1001 86380 86390 1
431670 99431670 1001 86380 86390 1
432041 99432041 1001 86380 86390 1
431510 99431510 1001 86380 86390 1
431445 99431445 1001 86380 86390 1
431575 99431575 1001 86380 86390 1
431103 99431103 1001 86380 86390 1
431257 99431257 1001 86380 86390 1
432245 99432245 1001 86380 86390 1
431649 99431649 1001 86380 86390 1
432255 99432255 1001 86380 86390 1
433341 99433341 1001 86380 86390 1
433699 99433699 1001 86380 86390 1
433214 99433214 1001 86380 86390 1
432908 99432908 1001 86380 86390 1
432957 99432957 1001 86380 86390 1
433093 99433093 1001 86380 86390 1
432553 99432553 1001 86380 86390 1
432562 99432562 1001 86380 86390 1
432538 99432538 1001 86380 86390 1
432788 99432788 1001 86380 86390 1
434137 99434137 1001 86380 86390 1
434029 99434029 1001 86380 86390 1
433906 99433906 1001 86380 86390 1
434032 99434032 1001 86380 86390 1
434130 99434130 1001 86380 86390 1
435077 99435077 1001 86380 86390 1
435434 99435434 1001 86380 86390 1
435307 99435307 1001 86380 86390 1
434662 99434662 1001 86380 86390 1
434774 99434774 1001 86380 86390 1
434655 99434655 1001 86380 86390 1
434396 99434396 1001 86380 86390 1
434144 99434144 1001 86380 86390 1
434334 99434334 1001 86380 86390 1
434417 99434417 1001 86380 86390 1
434367 99434367 1001 86380 86390 1
435545 99435545 1001 86380 86390 1
435688 99435688 1001 86380 86390 1
435844 99435844 1001 86380 86390 1
435755 99435755 1001 86380 86390 1
435756 99435756 1001 86380 86390 1
437031 99437031 1001 86380 86390 1
436847 99436847 1001 86380 86390 1
436494 99436494 1001 86380 86390 1
436679 99436679 1001 86380 86390 1
436235 99436235 1001 86380 86390 1
436236 99436236 1001 86380 86390 1
437259 99437259 1001 86380 86390 1
300056 99300056 1001 86380 86390 1
300692 99300692 1001 86380 86390 1
300601 99300601 1001 86380 86390 1
300635 99300635 1001 86380 86390 1
300586 99300586 1001 86380 86390 1
300342 99300342 1001 86380 86390 1
300414 99300414 1001 86380 86390 1
300141 99300141 1001 86380 86390 1
300157 99300157 1001 86380 86390 1
300753 99300753 1001 86380 86390 1
300857 99300857 1001 86380 86390 1
300786 99300786 1001 86380 86390 1
301487 99301487 1001 86380 86390 1
301490 99301490 1001 86380 86390 1
301325 99301325 1001 86380 86390 1
301201 99301201 1001 86380 86390 1
301231 99301231 1001 86380 86390 1
301283 99301283 1001 86380 86390 1
301119 99301119 1001 86380 86390 1
301134 99301134 1001 86380 86390 1
301010 99301010 1001 86380 86390 1
301583 99301583 1001 86380 86390 1
302204 99302204 1001 86380 86390 1
302205 99302205 1001 86380 86390 1
302357 99302357 1001 86380 86390 1
302315 99302315 1001 86380 86390 1
302376 99302376 1001 86380 86390 1
301987 99301987 1001 86380 86390 1
302105 99302105 1001 86380 86390 1
301992 99301992 1001 86380 86390 1
302500 99302500 1001 86380 86390 1
303161 99303161 1001 86380 86390 1
303045 99303045 1001 86380 86390 1
303152 99303152 1001 86380 86390 1
303001 99303001 1001 86380 86390 1
302989 99302989 1001 86380 86390 1
302979 99302979 1001 86380 86390 1
302954 99302954 1001 86380 86390 1
302947 99302947 1001 86380 86390 1
302935 99302935 1001 86380 86390 1
302794 99302794 1001 86380 86390 1
302704 99302704 1001 86380 86390 1
302628 99302628 1001 86380 86390 1
302711 99302711 1001 86380 86390 1
303277 99303277 1001 86380 86390 1
303987 99303987 1001 86380 86390 1
304007 99304007 1001 86380 86390 1
303834 99303834 1001 86380 86390 1
303706 99303706 1001 86380 86390 1
303734 99303734 1001 86380 86390 1
303521 99303521 1001 86380 86390 1
303538 99303538 1001 86380 86390 1
304083 99304083 1001 86380 86390 1
304174 99304174 1001 86380 86390 1
304187 99304187 1001 86380 86390 1
304807 99304807 1001 86380 86390 1
304820 99304820 1001 86380 86390 1
304594 99304594 1001 86380 86390 1
305012 99305012 1001 86380 86390 1
304904 99304904 1001 86380 86390 1
305613 99305613 1001 86380 86390 1
305543 99305543 1001 86380 86390 1
305440 99305440 1001 86380 86390 1
305466 99305466 1001 86380 86390 1
305207 99305207 1001 86380 86390 1
305247 99305247 1001 86380 86390 1
305204 99305204 1001 86380 86390 1
305270 99305270 1001 86380 86390 1
500144 99500144 1001 86380 86390 1
500183 99500183 1001 86380 86390 1
500106 99500106 1001 86380 86390 1
500082 99500082 1001 86380 86390 1
500095 99500095 1001 86380 86390 1
500161 99500161 1001 86380 86390 1
500033 99500033 1001 86380 86390 1
500151 99500151 1001 86380 86390 1
500100 99500100 1001 86380 86390 1
500763 99500763 1001 86380 86390 1
500676 99500676 1001 86380 86390 1
500669 99500669 1001 86380 86390 1
500454 99500454 1001 86380 86390 1
500195 99500195 1001 86380 86390 1
500234 99500234 1001 86380 86390 1
500288 99500288 1001 86380 86390 1
500329 99500329 1001 86380 86390 1
500265 99500265 1001 86380 86390 1
500227 99500227 1001 86380 86390 1
500849 99500849 1001 86380 86390 1
500904 99500904 1001 86380 86390 1
500943 99500943 1001 86380 86390 1
500827 99500827 1001 86380 86390 1
500845 99500845 1001 86380 86390 1
501606 99501606 1001 86380 86390 1
501265 99501265 1001 86380 86390 1
501346 99501346 1001 86380 86390 1
501374 99501374 1001 86380 86390 1
501245 99501245 1001 86380 86390 1
501247 99501247 1001 86380 86390 1
501355 99501355 1001 86380 86390 1
501200 99501200 1001 86380 86390 1
501649 99501649 1001 86380 86390 1
501682 99501682 1001 86380 86390 1
502463 99502463 1001 86380 86390 1
502171 99502171 1001 86380 86390 1
502127 99502127 1001 86380 86390 1
501949 99501949 1001 86380 86390 1
501989 99501989 1001 86380 86390 1
502611 99502611 1001 86380 86390 1
502524 99502524 1001 86380 86390 1
503158 99503158 1001 86380 86390 1
503038 99503038 1001 86380 86390 1
503051 99503051 1001 86380 86390 1
502990 99502990 1001 86380 86390 1
503046 99503046 1001 86380 86390 1
502867 99502867 1001 86380 86390 1
502808 99502808 1001 86380 86390 1
502784 99502784 1001 86380 86390 1
502708 99502708 1001 86380 86390 1
503313 99503313 1001 86380 86390 1
503933 99503933 1001 86380 86390 1
503770 99503770 1001 86380 86390 1
503745 99503745 1001 86380 86390 1
503892 99503892 1001 86380 86390 1
503884 99503884 1001 86380 86390 1
503833 99503833 1001 86380 86390 1
503679 99503679 1001 86380 86390 1
503641 99503641 1001 86380 86390 1
503515 99503515 1001 86380 86390 1
503583 99503583 1001 86380 86390 1
503596 99503596 1001 86380 86390 1
503701 99503701 1001 86380 86390 1
503638 99503638 1001 86380 86390 1
504288 99504288 1001 86380 86390 1
504224 99504224 1001 86380 86390 1
504317 99504317 1001 86380 86390 1
504175 99504175 1001 86380 86390 1
504176 99504176 1001 86380 86390 1
504280 99504280 1001 86380 86390 1
504256 99504256 1001 86380 86390 1
504908 99504908 1001 86380 86390 1
504919 99504919 1001 86380 86390 1
504820 99504820 1001 86380 86390 1
504848 99504848 1001 86380 86390 1
504703 99504703 1001 86380 86390 1
504440 99504440 1001 86380 86390 1
504444 99504444 1001 86380 86390 1
504470 99504470 1001 86380 86390 1
504355 99504355 1001 86380 86390 1
505088 99505088 1001 86380 86390 1
505090 99505090 1001 86380 86390 1
505719 99505719 1001 86380 86390 1
505617 99505617 1001 86380 86390 1
505569 99505569 1001 86380 86390 1
505595 99505595 1001 86380 86390 1
505712 99505712 1001 86380 86390 1
505750 99505750 1001 86380 86390 1
505661 99505661 1001 86380 86390 1
505435 99505435 1001 86380 86390 1
505410 99505410 1001 86380 86390 1
505424 99505424 1001 86380 86390 1
505489 99505489 1001 86380 86390 1
505521 99505521 1001 86380 86390 1
505562 99505562 1001 86380 86390 1
505460 99505460 1001 86380 86390 1
505233 99505233 1001 86380 86390 1
505224 99505224 1001 86380 86390 1
505899 99505899 1001 86380 86390 1
505835 99505835 1001 86380 86390 1
505891 99505891 1001 86380 86390 1
506483 99506483 1001 86380 86390 1
506406 99506406 1001 86380 86390 1
506573 99506573 1001 86380 86390 1
506490 99506490 1001 86380 86390 1
506478 99506478 1001 86380 86390 1
506253 99506253 1001 86380 86390 1
506279 99506279 1001 86380 86390 1
506322 99506322 1001 86380 86390 1
506193 99506193 1001 86380 86390 1
506206 99506206 1001 86380 86390 1
506364 99506364 1001 86380 86390 1
506182 99506182 1001 86380 86390 1
506002 99506002 1001 86380 86390 1
506080 99506080 1001 86380 86390 1
506106 99506106 1001 86380 86390 1
506089 99506089 1001 86380 86390 1
506632 99506632 1001 86380 86390 1
506606 99506606 1001 86380 86390 1
506625 99506625 1001 86380 86390 1
506794 99506794 1001 86380 86390 1
507322 99507322 1001 86380 86390 1
507330 99507330 1001 86380 86390 1
507415 99507415 1001 86380 86390 1
507293 99507293 1001 86380 86390 1
507026 99507026 1001 86380 86390 1
506893 99506893 1001 86380 86390 1
506978 99506978 1001 86380 86390 1
506982 99506982 1001 86380 86390 1
507615 99507615 1001 86380 86390 1
507603 99507603 1001 86380 86390 1
507544 99507544 1001 86380 86390 1
507532 99507532 1001 86380 86390 1
508098 99508098 1001 86380 86390 1
508238 99508238 1001 86380 86390 1
508132 99508132 1001 86380 86390 1
508043 99508043 1001 86380 86390 1
507717 99507717 1001 86380 86390 1
508265 99508265 1001 86380 86390 1
508935 99508935 1001 86380 86390 1
509001 99509001 1001 86380 86390 1
509021 99509021 1001 86380 86390 1
508972 99508972 1001 86380 86390 1
508676 99508676 1001 86380 86390 1
508810 99508810 1001 86380 86390 1
508710 99508710 1001 86380 86390 1
508764 99508764 1001 86380 86390 1
508585 99508585 1001 86380 86390 1
508549 99508549 1001 86380 86390 1
509136 99509136 1001 86380 86390 1
509169 99509169 1001 86380 86390 1
509874 99509874 1001 86380 86390 1
509805 99509805 1001 86380 86390 1
509565 99509565 1001 86380 86390 1
509557 99509557 1001 86380 86390 1
509296 99509296 1001 86380 86390 1
509453 99509453 1001 86380 86390 1
509364 99509364 1001 86380 86390 1
509480 99509480 1001 86380 86390 1
509417 99509417 1001 86380 86390 1
510067 99510067 1001 86380 86390 1
509925 99509925 1001 86380 86390 1
510044 99510044 1001 86380 86390 1
510612 99510612 1001 86380 86390 1
510535 99510535 1001 86380 86390 1
510524 99510524 1001 86380 86390 1
510601 99510601 1001 86380 86390 1
510721 99510721 1001 86380 86390 1
510469 99510469 1001 86380 86390 1
510406 99510406 1001 86380 86390 1
510497 99510497 1001 86380 86390 1
510362 99510362 1001 86380 86390 1
510325 99510325 1001 86380 86390 1
510404 99510404 1001 86380 86390 1
510309 99510309 1001 86380 86390 1
510788 99510788 1001 86380 86390 1
510871 99510871 1001 86380 86390 1
510794 99510794 1001 86380 86390 1
511374 99511374 1001 86380 86390 1
511389 99511389 1001 86380 86390 1
511508 99511508 1001 86380 86390 1
511457 99511457 1001 86380 86390 1
511471 99511471 1001 86380 86390 1
511209 99511209 1001 86380 86390 1
511223 99511223 1001 86380 86390 1
511159 99511159 1001 86380 86390 1
511152 99511152 1001 86380 86390 1
511106 99511106 1001 86380 86390 1
510978 99510978 1001 86380 86390 1
510952 99510952 1001 86380 86390 1
511005 99511005 1001 86380 86390 1
511070 99511070 1001 86380 86390 1
511123 99511123 1001 86380 86390 1
512238 99512238 1001 86380 86390 1
512177 99512177 1001 86380 86390 1
512180 99512180 1001 86380 86390 1
512192 99512192 1001 86380 86390 1
512259 99512259 1001 86380 86390 1
512300 99512300 1001 86380 86390 1
512161 99512161 1001 86380 86390 1
512110 99512110 1001 86380 86390 1
512060 99512060 1001 86380 86390 1
511996 99511996 1001 86380 86390 1
511901 99511901 1001 86380 86390 1
511867 99511867 1001 86380 86390 1
511770 99511770 1001 86380 86390 1
512380 99512380 1001 86380 86390 1
513055 99513055 1001 86380 86390 1
513181 99513181 1001 86380 86390 1
513134 99513134 1001 86380 86390 1
513058 99513058 1001 86380 86390 1
512844 99512844 1001 86380 86390 1
512804 99512804 1001 86380 86390 1
512710 99512710 1001 86380 86390 1
513369 99513369 1001 86380 86390 1
513844 99513844 1001 86380 86390 1
513952 99513952 1001 86380 86390 1
513709 99513709 1001 86380 86390 1
513571 99513571 1001 86380 86390 1
513551 99513551 1001 86380 86390 1
514212 99514212 1001 86380 86390 1
514070 99514070 1001 86380 86390 1
514084 99514084 1001 86380 86390 1
514170 99514170 1001 86380 86390 1
514678 99514678 1001 86380 86390 1
514851 99514851 1001 86380 86390 1
514767 99514767 1001 86380 86390 1
514575 99514575 1001 86380 86390 1
514615 99514615 1001 86380 86390 1
514486 99514486 1001 86380 86390 1
514592 99514592 1001 86380 86390 1
514515 99514515 1001 86380 86390 1
514422 99514422 1001 86380 86390 1
514255 99514255 1001 86380 86390 1
514346 99514346 1001 86380 86390 1
514259 99514259 1001 86380 86390 1
514979 99514979 1001 86380 86390 1
515504 99515504 1001 86380 86390 1
515518 99515518 1001 86380 86390 1
515531 99515531 1001 86380 86390 1
515510 99515510 1001 86380 86390 1
[truncated: 4,074,755 more chars]
