# Supplementary material for: Fast and near-optimal monitoring for healthcare acquired infection outbreaks
Source: PLoS Comput Biol. 2019 Sep 16;15(9):e1007284. doi: 10.1371/journal.pcbi.1007284 (PMC6762212; doi:10.1371/journal.pcbi.1007284)
Supplement: S2 Data — (ZIP) [file pcbi.1007284.s007.zip › MobilityLogs2/HAISE_Carilion_all_visits_day_192.txt]

#Person location Sublocation StartTime EndTime Type
429883 1116 1001 62880 66837 1
506679 769 1002 57076 65546 1
400203 99400203 1001 86380 86390 1
400511 99400511 1001 86380 86390 1
400415 99400415 1001 86380 86390 1
400586 99400586 1001 86380 86390 1
400597 99400597 1001 86380 86390 1
400704 99400704 1001 86380 86390 1
400817 99400817 1001 86380 86390 1
401040 99401040 1001 86380 86390 1
401681 99401681 1001 86380 86390 1
401765 99401765 1001 86380 86390 1
402077 99402077 1001 86380 86390 1
402422 99402422 1001 86380 86390 1
402582 99402582 1001 86380 86390 1
402569 99402569 1001 86380 86390 1
402731 99402731 1001 86380 86390 1
402875 99402875 1001 86380 86390 1
402886 99402886 1001 86380 86390 1
402949 99402949 1001 86380 86390 1
403030 99403030 1001 86380 86390 1
403201 99403201 1001 86380 86390 1
403206 99403206 1001 86380 86390 1
403123 99403123 1001 86380 86390 1
403445 99403445 1001 86380 86390 1
403455 99403455 1001 86380 86390 1
403595 99403595 1001 86380 86390 1
404143 99404143 1001 86380 86390 1
404120 99404120 1001 86380 86390 1
404127 99404127 1001 86380 86390 1
404207 99404207 1001 86380 86390 1
404264 99404264 1001 86380 86390 1
404432 99404432 1001 86380 86390 1
404537 99404537 1001 86380 86390 1
404561 99404561 1001 86380 86390 1
404639 99404639 1001 86380 86390 1
404821 99404821 1001 86380 86390 1
405010 99405010 1001 86380 86390 1
405114 99405114 1001 86380 86390 1
405272 99405272 1001 86380 86390 1
405330 99405330 1001 86380 86390 1
405422 99405422 1001 86380 86390 1
405498 99405498 1001 86380 86390 1
405660 99405660 1001 86380 86390 1
405607 99405607 1001 86380 86390 1
405727 99405727 1001 86380 86390 1
406034 99406034 1001 86380 86390 1
406099 99406099 1001 86380 86390 1
406085 99406085 1001 86380 86390 1
406322 99406322 1001 86380 86390 1
406413 99406413 1001 86380 86390 1
406637 99406637 1001 86380 86390 1
406806 99406806 1001 86380 86390 1
406836 99406836 1001 86380 86390 1
407074 99407074 1001 86380 86390 1
407439 99407439 1001 86380 86390 1
407571 99407571 1001 86380 86390 1
407865 99407865 1001 86380 86390 1
408019 99408019 1001 86380 86390 1
408059 99408059 1001 86380 86390 1
408143 99408143 1001 86380 86390 1
408151 99408151 1001 86380 86390 1
408183 99408183 1001 86380 86390 1
408543 99408543 1001 86380 86390 1
408584 99408584 1001 86380 86390 1
408657 99408657 1001 86380 86390 1
408747 99408747 1001 86380 86390 1
409026 99409026 1001 86380 86390 1
409156 99409156 1001 86380 86390 1
409472 99409472 1001 86380 86390 1
409560 99409560 1001 86380 86390 1
409583 99409583 1001 86380 86390 1
409708 99409708 1001 86380 86390 1
409954 99409954 1001 86380 86390 1
410122 99410122 1001 86380 86390 1
410333 99410333 1001 86380 86390 1
410417 99410417 1001 86380 86390 1
410444 99410444 1001 86380 86390 1
410609 99410609 1001 86380 86390 1
410496 99410496 1001 86380 86390 1
410592 99410592 1001 86380 86390 1
410702 99410702 1001 86380 86390 1
410784 99410784 1001 86380 86390 1
410733 99410733 1001 86380 86390 1
410866 99410866 1001 86380 86390 1
410817 99410817 1001 86380 86390 1
410884 99410884 1001 86380 86390 1
410928 99410928 1001 86380 86390 1
411213 99411213 1001 86380 86390 1
411232 99411232 1001 86380 86390 1
411403 99411403 1001 86380 86390 1
411614 99411614 1001 86380 86390 1
411854 99411854 1001 86380 86390 1
411841 99411841 1001 86380 86390 1
411883 99411883 1001 86380 86390 1
411986 99411986 1001 86380 86390 1
412098 99412098 1001 86380 86390 1
412369 99412369 1001 86380 86390 1
412408 99412408 1001 86380 86390 1
413333 99413333 1001 86380 86390 1
413424 99413424 1001 86380 86390 1
413652 99413652 1001 86380 86390 1
413213 99413213 1001 86380 86390 1
413136 99413136 1001 86380 86390 1
413258 99413258 1001 86380 86390 1
413143 99413143 1001 86380 86390 1
412892 99412892 1001 86380 86390 1
413175 99413175 1001 86380 86390 1
412543 99412543 1001 86380 86390 1
413959 99413959 1001 86380 86390 1
413709 99413709 1001 86380 86390 1
413960 99413960 1001 86380 86390 1
414968 99414968 1001 86380 86390 1
415106 99415106 1001 86380 86390 1
414710 99414710 1001 86380 86390 1
414515 99414515 1001 86380 86390 1
414143 99414143 1001 86380 86390 1
414217 99414217 1001 86380 86390 1
414350 99414350 1001 86380 86390 1
414220 99414220 1001 86380 86390 1
415602 99415602 1001 86380 86390 1
415402 99415402 1001 86380 86390 1
415524 99415524 1001 86380 86390 1
416997 99416997 1001 86380 86390 1
416609 99416609 1001 86380 86390 1
416614 99416614 1001 86380 86390 1
416952 99416952 1001 86380 86390 1
416805 99416805 1001 86380 86390 1
416601 99416601 1001 86380 86390 1
416994 99416994 1001 86380 86390 1
416168 99416168 1001 86380 86390 1
416013 99416013 1001 86380 86390 1
415818 99415818 1001 86380 86390 1
417175 99417175 1001 86380 86390 1
417263 99417263 1001 86380 86390 1
417301 99417301 1001 86380 86390 1
417396 99417396 1001 86380 86390 1
417522 99417522 1001 86380 86390 1
417438 99417438 1001 86380 86390 1
418734 99418734 1001 86380 86390 1
418477 99418477 1001 86380 86390 1
418483 99418483 1001 86380 86390 1
418760 99418760 1001 86380 86390 1
418638 99418638 1001 86380 86390 1
418062 99418062 1001 86380 86390 1
417796 99417796 1001 86380 86390 1
417683 99417683 1001 86380 86390 1
417666 99417666 1001 86380 86390 1
417783 99417783 1001 86380 86390 1
418987 99418987 1001 86380 86390 1
418902 99418902 1001 86380 86390 1
420084 99420084 1001 86380 86390 1
419746 99419746 1001 86380 86390 1
419803 99419803 1001 86380 86390 1
419751 99419751 1001 86380 86390 1
419807 99419807 1001 86380 86390 1
419292 99419292 1001 86380 86390 1
419405 99419405 1001 86380 86390 1
419259 99419259 1001 86380 86390 1
420463 99420463 1001 86380 86390 1
420809 99420809 1001 86380 86390 1
420653 99420653 1001 86380 86390 1
420515 99420515 1001 86380 86390 1
420777 99420777 1001 86380 86390 1
420526 99420526 1001 86380 86390 1
420459 99420459 1001 86380 86390 1
421798 99421798 1001 86380 86390 1
422051 99422051 1001 86380 86390 1
421805 99421805 1001 86380 86390 1
421314 99421314 1001 86380 86390 1
421539 99421539 1001 86380 86390 1
421297 99421297 1001 86380 86390 1
422130 99422130 1001 86380 86390 1
422268 99422268 1001 86380 86390 1
422495 99422495 1001 86380 86390 1
423389 99423389 1001 86380 86390 1
422858 99422858 1001 86380 86390 1
422658 99422658 1001 86380 86390 1
422752 99422752 1001 86380 86390 1
422810 99422810 1001 86380 86390 1
422862 99422862 1001 86380 86390 1
424135 99424135 1001 86380 86390 1
423803 99423803 1001 86380 86390 1
423958 99423958 1001 86380 86390 1
423878 99423878 1001 86380 86390 1
424087 99424087 1001 86380 86390 1
425198 99425198 1001 86380 86390 1
425205 99425205 1001 86380 86390 1
425123 99425123 1001 86380 86390 1
425190 99425190 1001 86380 86390 1
424368 99424368 1001 86380 86390 1
424219 99424219 1001 86380 86390 1
424231 99424231 1001 86380 86390 1
424584 99424584 1001 86380 86390 1
424591 99424591 1001 86380 86390 1
425712 99425712 1001 86380 86390 1
425450 99425450 1001 86380 86390 1
425392 99425392 1001 86380 86390 1
425701 99425701 1001 86380 86390 1
425794 99425794 1001 86380 86390 1
427004 99427004 1001 86380 86390 1
427043 99427043 1001 86380 86390 1
426833 99426833 1001 86380 86390 1
426472 99426472 1001 86380 86390 1
426542 99426542 1001 86380 86390 1
426524 99426524 1001 86380 86390 1
426437 99426437 1001 86380 86390 1
426637 99426637 1001 86380 86390 1
426413 99426413 1001 86380 86390 1
426591 99426591 1001 86380 86390 1
425897 99425897 1001 86380 86390 1
426258 99426258 1001 86380 86390 1
425975 99425975 1001 86380 86390 1
427315 99427315 1001 86380 86390 1
427261 99427261 1001 86380 86390 1
427523 99427523 1001 86380 86390 1
427384 99427384 1001 86380 86390 1
428422 99428422 1001 86380 86390 1
428632 99428632 1001 86380 86390 1
428210 99428210 1001 86380 86390 1
428158 99428158 1001 86380 86390 1
428242 99428242 1001 86380 86390 1
427559 99427559 1001 86380 86390 1
427588 99427588 1001 86380 86390 1
427701 99427701 1001 86380 86390 1
427770 99427770 1001 86380 86390 1
428992 99428992 1001 86380 86390 1
429102 99429102 1001 86380 86390 1
428945 99428945 1001 86380 86390 1
428737 99428737 1001 86380 86390 1
430240 99430240 1001 86380 86390 1
429621 99429621 1001 86380 86390 1
429348 99429348 1001 86380 86390 1
429209 99429209 1001 86380 86390 1
429235 99429235 1001 86380 86390 1
430576 99430576 1001 86380 86390 1
430636 99430636 1001 86380 86390 1
430796 99430796 1001 86380 86390 1
430595 99430595 1001 86380 86390 1
431769 99431769 1001 86380 86390 1
431808 99431808 1001 86380 86390 1
431957 99431957 1001 86380 86390 1
432039 99432039 1001 86380 86390 1
431400 99431400 1001 86380 86390 1
431301 99431301 1001 86380 86390 1
431542 99431542 1001 86380 86390 1
430980 99430980 1001 86380 86390 1
432124 99432124 1001 86380 86390 1
432330 99432330 1001 86380 86390 1
432479 99432479 1001 86380 86390 1
432240 99432240 1001 86380 86390 1
433662 99433662 1001 86380 86390 1
433449 99433449 1001 86380 86390 1
433020 99433020 1001 86380 86390 1
433056 99433056 1001 86380 86390 1
433304 99433304 1001 86380 86390 1
432942 99432942 1001 86380 86390 1
433188 99433188 1001 86380 86390 1
433266 99433266 1001 86380 86390 1
432792 99432792 1001 86380 86390 1
432783 99432783 1001 86380 86390 1
432622 99432622 1001 86380 86390 1
433943 99433943 1001 86380 86390 1
433818 99433818 1001 86380 86390 1
435159 99435159 1001 86380 86390 1
434920 99434920 1001 86380 86390 1
434604 99434604 1001 86380 86390 1
434997 99434997 1001 86380 86390 1
434452 99434452 1001 86380 86390 1
434231 99434231 1001 86380 86390 1
434433 99434433 1001 86380 86390 1
434388 99434388 1001 86380 86390 1
434417 99434417 1001 86380 86390 1
434559 99434559 1001 86380 86390 1
434580 99434580 1001 86380 86390 1
434561 99434561 1001 86380 86390 1
435460 99435460 1001 86380 86390 1
435742 99435742 1001 86380 86390 1
435664 99435664 1001 86380 86390 1
435473 99435473 1001 86380 86390 1
435586 99435586 1001 86380 86390 1
435611 99435611 1001 86380 86390 1
435474 99435474 1001 86380 86390 1
435618 99435618 1001 86380 86390 1
436893 99436893 1001 86380 86390 1
436914 99436914 1001 86380 86390 1
436960 99436960 1001 86380 86390 1
436779 99436779 1001 86380 86390 1
436548 99436548 1001 86380 86390 1
436587 99436587 1001 86380 86390 1
436247 99436247 1001 86380 86390 1
437236 99437236 1001 86380 86390 1
300023 99300023 1001 86380 86390 1
300067 99300067 1001 86380 86390 1
437209 99437209 1001 86380 86390 1
300639 99300639 1001 86380 86390 1
300534 99300534 1001 86380 86390 1
300370 99300370 1001 86380 86390 1
300397 99300397 1001 86380 86390 1
300349 99300349 1001 86380 86390 1
300362 99300362 1001 86380 86390 1
300126 99300126 1001 86380 86390 1
300205 99300205 1001 86380 86390 1
300171 99300171 1001 86380 86390 1
300752 99300752 1001 86380 86390 1
300754 99300754 1001 86380 86390 1
300810 99300810 1001 86380 86390 1
300763 99300763 1001 86380 86390 1
301400 99301400 1001 86380 86390 1
301522 99301522 1001 86380 86390 1
301390 99301390 1001 86380 86390 1
301482 99301482 1001 86380 86390 1
301470 99301470 1001 86380 86390 1
301483 99301483 1001 86380 86390 1
301422 99301422 1001 86380 86390 1
301547 99301547 1001 86380 86390 1
301247 99301247 1001 86380 86390 1
301264 99301264 1001 86380 86390 1
301166 99301166 1001 86380 86390 1
300967 99300967 1001 86380 86390 1
300957 99300957 1001 86380 86390 1
300945 99300945 1001 86380 86390 1
301590 99301590 1001 86380 86390 1
301710 99301710 1001 86380 86390 1
301624 99301624 1001 86380 86390 1
302295 99302295 1001 86380 86390 1
302046 99302046 1001 86380 86390 1
302150 99302150 1001 86380 86390 1
302147 99302147 1001 86380 86390 1
301916 99301916 1001 86380 86390 1
301839 99301839 1001 86380 86390 1
301791 99301791 1001 86380 86390 1
301822 99301822 1001 86380 86390 1
301966 99301966 1001 86380 86390 1
302481 99302481 1001 86380 86390 1
302571 99302571 1001 86380 86390 1
303169 99303169 1001 86380 86390 1
303146 99303146 1001 86380 86390 1
303082 99303082 1001 86380 86390 1
303149 99303149 1001 86380 86390 1
302916 99302916 1001 86380 86390 1
302815 99302815 1001 86380 86390 1
302985 99302985 1001 86380 86390 1
302723 99302723 1001 86380 86390 1
303320 99303320 1001 86380 86390 1
303335 99303335 1001 86380 86390 1
303246 99303246 1001 86380 86390 1
303299 99303299 1001 86380 86390 1
303325 99303325 1001 86380 86390 1
304030 99304030 1001 86380 86390 1
304032 99304032 1001 86380 86390 1
303867 99303867 1001 86380 86390 1
303850 99303850 1001 86380 86390 1
303636 99303636 1001 86380 86390 1
303808 99303808 1001 86380 86390 1
303783 99303783 1001 86380 86390 1
303619 99303619 1001 86380 86390 1
303545 99303545 1001 86380 86390 1
303565 99303565 1001 86380 86390 1
303540 99303540 1001 86380 86390 1
304154 99304154 1001 86380 86390 1
304206 99304206 1001 86380 86390 1
304209 99304209 1001 86380 86390 1
304752 99304752 1001 86380 86390 1
304715 99304715 1001 86380 86390 1
304506 99304506 1001 86380 86390 1
304584 99304584 1001 86380 86390 1
304291 99304291 1001 86380 86390 1
304331 99304331 1001 86380 86390 1
304397 99304397 1001 86380 86390 1
304258 99304258 1001 86380 86390 1
304365 99304365 1001 86380 86390 1
304937 99304937 1001 86380 86390 1
305006 99305006 1001 86380 86390 1
305008 99305008 1001 86380 86390 1
305507 99305507 1001 86380 86390 1
305611 99305611 1001 86380 86390 1
305547 99305547 1001 86380 86390 1
305656 99305656 1001 86380 86390 1
305626 99305626 1001 86380 86390 1
305672 99305672 1001 86380 86390 1
305620 99305620 1001 86380 86390 1
305367 99305367 1001 86380 86390 1
305279 99305279 1001 86380 86390 1
305424 99305424 1001 86380 86390 1
305201 99305201 1001 86380 86390 1
305227 99305227 1001 86380 86390 1
305255 99305255 1001 86380 86390 1
500041 99500041 1001 86380 86390 1
500067 99500067 1001 86380 86390 1
500174 99500174 1001 86380 86390 1
500177 99500177 1001 86380 86390 1
305693 99305693 1001 86380 86390 1
500787 99500787 1001 86380 86390 1
500582 99500582 1001 86380 86390 1
500568 99500568 1001 86380 86390 1
500244 99500244 1001 86380 86390 1
500222 99500222 1001 86380 86390 1
500274 99500274 1001 86380 86390 1
500236 99500236 1001 86380 86390 1
500211 99500211 1001 86380 86390 1
500393 99500393 1001 86380 86390 1
500240 99500240 1001 86380 86390 1
500305 99500305 1001 86380 86390 1
500319 99500319 1001 86380 86390 1
500307 99500307 1001 86380 86390 1
501005 99501005 1001 86380 86390 1
500856 99500856 1001 86380 86390 1
500874 99500874 1001 86380 86390 1
501593 99501593 1001 86380 86390 1
501594 99501594 1001 86380 86390 1
501626 99501626 1001 86380 86390 1
501586 99501586 1001 86380 86390 1
501278 99501278 1001 86380 86390 1
501370 99501370 1001 86380 86390 1
501312 99501312 1001 86380 86390 1
501338 99501338 1001 86380 86390 1
501249 99501249 1001 86380 86390 1
501289 99501289 1001 86380 86390 1
501315 99501315 1001 86380 86390 1
501046 99501046 1001 86380 86390 1
501182 99501182 1001 86380 86390 1
501119 99501119 1001 86380 86390 1
501806 99501806 1001 86380 86390 1
501717 99501717 1001 86380 86390 1
501679 99501679 1001 86380 86390 1
501705 99501705 1001 86380 86390 1
501763 99501763 1001 86380 86390 1
502421 99502421 1001 86380 86390 1
502385 99502385 1001 86380 86390 1
502176 99502176 1001 86380 86390 1
502243 99502243 1001 86380 86390 1
501936 99501936 1001 86380 86390 1
501901 99501901 1001 86380 86390 1
501852 99501852 1001 86380 86390 1
501917 99501917 1001 86380 86390 1
502049 99502049 1001 86380 86390 1
501908 99501908 1001 86380 86390 1
502520 99502520 1001 86380 86390 1
502654 99502654 1001 86380 86390 1
502590 99502590 1001 86380 86390 1
503111 99503111 1001 86380 86390 1
503270 99503270 1001 86380 86390 1
503118 99503118 1001 86380 86390 1
503162 99503162 1001 86380 86390 1
502983 99502983 1001 86380 86390 1
502937 99502937 1001 86380 86390 1
502925 99502925 1001 86380 86390 1
502939 99502939 1001 86380 86390 1
502868 99502868 1001 86380 86390 1
502822 99502822 1001 86380 86390 1
503343 99503343 1001 86380 86390 1
503304 99503304 1001 86380 86390 1
503347 99503347 1001 86380 86390 1
504092 99504092 1001 86380 86390 1
504074 99504074 1001 86380 86390 1
504011 99504011 1001 86380 86390 1
503772 99503772 1001 86380 86390 1
503736 99503736 1001 86380 86390 1
503814 99503814 1001 86380 86390 1
503751 99503751 1001 86380 86390 1
503910 99503910 1001 86380 86390 1
503705 99503705 1001 86380 86390 1
503683 99503683 1001 86380 86390 1
503632 99503632 1001 86380 86390 1
503607 99503607 1001 86380 86390 1
503516 99503516 1001 86380 86390 1
504271 99504271 1001 86380 86390 1
504320 99504320 1001 86380 86390 1
504764 99504764 1001 86380 86390 1
504857 99504857 1001 86380 86390 1
504744 99504744 1001 86380 86390 1
504899 99504899 1001 86380 86390 1
504758 99504758 1001 86380 86390 1
504748 99504748 1001 86380 86390 1
504535 99504535 1001 86380 86390 1
504568 99504568 1001 86380 86390 1
504607 99504607 1001 86380 86390 1
504362 99504362 1001 86380 86390 1
505019 99505019 1001 86380 86390 1
505004 99505004 1001 86380 86390 1
505669 99505669 1001 86380 86390 1
505598 99505598 1001 86380 86390 1
505373 99505373 1001 86380 86390 1
505402 99505402 1001 86380 86390 1
505341 99505341 1001 86380 86390 1
505913 99505913 1001 86380 86390 1
506464 99506464 1001 86380 86390 1
506225 99506225 1001 86380 86390 1
506241 99506241 1001 86380 86390 1
506320 99506320 1001 86380 86390 1
506273 99506273 1001 86380 86390 1
506024 99506024 1001 86380 86390 1
506026 99506026 1001 86380 86390 1
506752 99506752 1001 86380 86390 1
506640 99506640 1001 86380 86390 1
506643 99506643 1001 86380 86390 1
507309 99507309 1001 86380 86390 1
507388 99507388 1001 86380 86390 1
507221 99507221 1001 86380 86390 1
507350 99507350 1001 86380 86390 1
507227 99507227 1001 86380 86390 1
507253 99507253 1001 86380 86390 1
507102 99507102 1001 86380 86390 1
507065 99507065 1001 86380 86390 1
507104 99507104 1001 86380 86390 1
507043 99507043 1001 86380 86390 1
507096 99507096 1001 86380 86390 1
506917 99506917 1001 86380 86390 1
507452 99507452 1001 86380 86390 1
508133 99508133 1001 86380 86390 1
508070 99508070 1001 86380 86390 1
508059 99508059 1001 86380 86390 1
508222 99508222 1001 86380 86390 1
508157 99508157 1001 86380 86390 1
507980 99507980 1001 86380 86390 1
507896 99507896 1001 86380 86390 1
507681 99507681 1001 86380 86390 1
507771 99507771 1001 86380 86390 1
507759 99507759 1001 86380 86390 1
507773 99507773 1001 86380 86390 1
507801 99507801 1001 86380 86390 1
508263 99508263 1001 86380 86390 1
508303 99508303 1001 86380 86390 1
509039 99509039 1001 86380 86390 1
509008 99509008 1001 86380 86390 1
509009 99509009 1001 86380 86390 1
508733 99508733 1001 86380 86390 1
508625 99508625 1001 86380 86390 1
508477 99508477 1001 86380 86390 1
508621 99508621 1001 86380 86390 1
509240 99509240 1001 86380 86390 1
509113 99509113 1001 86380 86390 1
509076 99509076 1001 86380 86390 1
509222 99509222 1001 86380 86390 1
509864 99509864 1001 86380 86390 1
509708 99509708 1001 86380 86390 1
509867 99509867 1001 86380 86390 1
509514 99509514 1001 86380 86390 1
509541 99509541 1001 86380 86390 1
509556 99509556 1001 86380 86390 1
509533 99509533 1001 86380 86390 1
509663 99509663 1001 86380 86390 1
509508 99509508 1001 86380 86390 1
509403 99509403 1001 86380 86390 1
509365 99509365 1001 86380 86390 1
509419 99509419 1001 86380 86390 1
509356 99509356 1001 86380 86390 1
509447 99509447 1001 86380 86390 1
509964 99509964 1001 86380 86390 1
510095 99510095 1001 86380 86390 1
510021 99510021 1001 86380 86390 1
509947 99509947 1001 86380 86390 1
510617 99510617 1001 86380 86390 1
510484 99510484 1001 86380 86390 1
510453 99510453 1001 86380 86390 1
510377 99510377 1001 86380 86390 1
510455 99510455 1001 86380 86390 1
510404 99510404 1001 86380 86390 1
510179 99510179 1001 86380 86390 1
510803 99510803 1001 86380 86390 1
510869 99510869 1001 86380 86390 1
510523 99510523 1001 86380 86390 1
510850 99510850 1001 86380 86390 1
510891 99510891 1001 86380 86390 1
511310 99511310 1001 86380 86390 1
511169 99511169 1001 86380 86390 1
511249 99511249 1001 86380 86390 1
511212 99511212 1001 86380 86390 1
511139 99511139 1001 86380 86390 1
511077 99511077 1001 86380 86390 1
510979 99510979 1001 86380 86390 1
510940 99510940 1001 86380 86390 1
511565 99511565 1001 86380 86390 1
511684 99511684 1001 86380 86390 1
511688 99511688 1001 86380 86390 1
511612 99511612 1001 86380 86390 1
512201 99512201 1001 86380 86390 1
512217 99512217 1001 86380 86390 1
512261 99512261 1001 86380 86390 1
512031 99512031 1001 86380 86390 1
511982 99511982 1001 86380 86390 1
512126 99512126 1001 86380 86390 1
511998 99511998 1001 86380 86390 1
512141 99512141 1001 86380 86390 1
512079 99512079 1001 86380 86390 1
512003 99512003 1001 86380 86390 1
511914 99511914 1001 86380 86390 1
511957 99511957 1001 86380 86390 1
511828 99511828 1001 86380 86390 1
511937 99511937 1001 86380 86390 1
512482 99512482 1001 86380 86390 1
512548 99512548 1001 86380 86390 1
512427 99512427 1001 86380 86390 1
513013 99513013 1001 86380 86390 1
513005 99513005 1001 86380 86390 1
512937 99512937 1001 86380 86390 1
512847 99512847 1001 86380 86390 1
512930 99512930 1001 86380 86390 1
512675 99512675 1001 86380 86390 1
512626 99512626 1001 86380 86390 1
512782 99512782 1001 86380 86390 1
513336 99513336 1001 86380 86390 1
513981 99513981 1001 86380 86390 1
513983 99513983 1001 86380 86390 1
513845 99513845 1001 86380 86390 1
514013 99514013 1001 86380 86390 1
513711 99513711 1001 86380 86390 1
513737 99513737 1001 86380 86390 1
513753 99513753 1001 86380 86390 1
513636 99513636 1001 86380 86390 1
513637 99513637 1001 86380 86390 1
513539 99513539 1001 86380 86390 1
513565 99513565 1001 86380 86390 1
513422 99513422 1001 86380 86390 1
514035 99514035 1001 86380 86390 1
514049 99514049 1001 86380 86390 1
514193 99514193 1001 86380 86390 1
514078 99514078 1001 86380 86390 1
514730 99514730 1001 86380 86390 1
514765 99514765 1001 86380 86390 1
514850 99514850 1001 86380 86390 1
514463 99514463 1001 86380 86390 1
514517 99514517 1001 86380 86390 1
514624 99514624 1001 86380 86390 1
514651 99514651 1001 86380 86390 1
514379 99514379 1001 86380 86390 1
514342 99514342 1001 86380 86390 1
514311 99514311 1001 86380 86390 1
514312 99514312 1001 86380 86390 1
514391 99514391 1001 86380 86390 1
514868 99514868 1001 86380 86390 1
515050 99515050 1001 86380 86390 1
514871 99514871 1001 86380 86390 1
515029 99515029 1001 86380 86390 1
515058 99515058 1001 86380 86390 1
515574 99515574 1001 86380 86390 1
515515 99515515 1001 86380 86390 1
515374 99515374 1001 86380 86390 1
515247 99515247 1001 86380 86390 1
515213 99515213 1001 86380 86390 1
516508 99516508 1001 86380 86390 1
516437 99516437 1001 86380 86390 1
516493 99516493 1001 86380 86390 1
516403 99516403 1001 86380 86390 1
516501 99516501 1001 86380 86390 1
516291 99516291 1001 86380 86390 1
516100 99516100 1001 86380 86390 1
516218 99516218 1001 86380 86390 1
515934 99515934 1001 86380 86390 1
515990 99515990 1001 86380 86390 1
516652 99516652 1001 86380 86390 1
516647 99516647 1001 86380 86390 1
517285 99517285 1001 86380 86390 1
517185 99517185 1001 86380 86390 1
517314 99517314 1001 86380 86390 1
517266 99517266 1001 86380 86390 1
517000 99517000 1001 86380 86390 1
517131 99517131 1001 86380 86390 1
517033 99517033 1001 86380 86390 1
516984 99516984 1001 86380 86390 1
516961 99516961 1001 86380 86390 1
516740 99516740 1001 86380 86390 1
516884 99516884 1001 86380 86390 1
516728 99516728 1001 86380 86390 1
516730 99516730 1001 86380 86390 1
516902 99516902 1001 86380 86390 1
516864 99516864 1001 86380 86390 1
516917 99516917 1001 86380 86390 1
516815 99516815 1001 86380 86390 1
516764 99516764 1001 86380 86390 1
517360 99517360 1001 86380 86390 1
517427 99517427 1001 86380 86390 1
518046 99518046 1001 86380 86390 1
517930 99517930 1001 86380 86390 1
517761 99517761 1001 86380 86390 1
517658 99517658 1001 86380 86390 1
517582 99517582 1001 86380 86390 1
518302 99518302 1001 86380 86390 1
518188 99518188 1001 86380 86390 1
518359 99518359 1001 86380 86390 1
518364 99518364 1001 86380 86390 1
518925 99518925 1001 86380 86390 1
518679 99518679 1001 86380 86390 1
518619 99518619 1001 86380 86390 1
518684 99518684 1001 86380 86390 1
518740 99518740 1001 86380 86390 1
518767 99518767 1001 86380 86390 1
518536 99518536 1001 86380 86390 1
518394 99518394 1001 86380 86390 1
518371 99518371 1001 86380 86390 1
518413 99518413 1001 86380 86390 1
518465 99518465 1001 86380 86390 1
518402 99518402 1001 86380 86390 1
518481 99518481 1001 86380 86390 1
518507 99518507 1001 86380 86390 1
518444 99518444 1001 86380 86390 1
518573 99518573 1001 86380 86390 1
519077 99519077 1001 86380 86390 1
519753 99519753 1001 86380 86390 1
519707 99519707 1001 86380 86390 1
519733 99519733 1001 86380 86390 1
519643 99519643 1001 86380 86390 1
519683 99519683 1001 86380 86390 1
519404 99519404 1001 86380 86390 1
519406 99519406 1001 86380 86390 1
519222 99519222 1001 86380 86390 1
519330 99519330 1001 86380 86390 1
520000 99520000 1001 86380 86390 1
520016 99520016 1001 86380 86390 1
520478 99520478 1001 86380 86390 1
520508 99520508 1001 86380 86390 1
520370 99520370 1001 86380 86390 1
520322 99520322 1001 86380 86390 1
520426 99520426 1001 86380 86390 1
520391 99520391 1001 86380 86390 1
520369 99520369 1001 86380 86390 1
520216 99520216 1001 86380 86390 1
520143 99520143 1001 86380 86390 1
520039 99520039 1001 86380 86390 1
520055 99520055 1001 86380 86390 1
520669 99520669 1001 86380 86390 1
520657 99520657 1001 86380 86390 1
520792 99520792 1001 86380 86390 1
521339 99521339 1001 86380 86390 1
521395 99521395 1001 86380 86390 1
521423 99521423 1001 86380 86390 1
521455 99521455 1001 86380 86390 1
521414 99521414 1001 86380 86390 1
521215 99521215 1001 86380 86390 1
521139 99521139 1001 86380 86390 1
520992 99520992 1001 86380 86390 1
520982 99520982 1001 86380 86390 1
520959 99520959 1001 86380 86390 1
522129 99522129 1001 86380 86390 1
522234 99522234 1001 86380 86390 1
522249 99522249 1001 86380 86390 1
521959 99521959 1001 86380 86390 1
522011 99522011 1001 86380 86390 1
521935 99521935 1001 86380 86390 1
522026 99522026 1001 86380 86390 1
521940 99521940 1001 86380 86390 1
521917 99521917 1001 86380 86390 1
521699 99521699 1001 86380 86390 1
521752 99521752 1001 86380 86390 1
522408 99522408 1001 86380 86390 1
522385 99522385 1001 86380 86390 1
522297 99522297 1001 86380 86390 1
522351 99522351 1001 86380 86390 1
522495 99522495 1001 86380 86390 1
522969 99522969 1001 86380 86390 1
523103 99523103 1001 86380 86390 1
523000 99523000 1001 86380 86390 1
522797 99522797 1001 86380 86390 1
522870 99522870 1001 86380 86390 1
522553 99522553 1001 86380 86390 1
522530 99522530 1001 86380 86390 1
522504 99522504 1001 86380 86390 1
522531 99522531 1001 86380 86390 1
522598 99522598 1001 86380 86390 1
523285 99523285 1001 86380 86390 1
523196 99523196 1001 86380 86390 1
523145 99523145 1001 86380 86390 1
523192 99523192 1001 86380 86390 1
523885 99523885 1001 86380 86390 1
523749 99523749 1001 86380 86390 1
523905 99523905 1001 86380 86390 1
523631 99523631 1001 86380 86390 1
523633 99523633 1001 86380 86390 1
523442 99523442 1001 86380 86390 1
523455 99523455 1001 86380 86390 1
523471 99523471 1001 86380 86390 1
523461 99523461 1001 86380 86390 1
523345 99523345 1001 86380 86390 1
523983 99523983 1001 86380 86390 1
524087 99524087 1001 86380 86390 1
524628 99524628 1001 86380 86390 1
524591 99524591 1001 86380 86390 1
524580 99524580 1001 86380 86390 1
524607 99524607 1001 86380 86390 1
524699 99524699 1001 86380 86390 1
524748 99524748 1001 86380 86390 1
524613 99524613 1001 86380 86390 1
524652 99524652 1001 86380 86390 1
524545 99524545 1001 86380 86390 1
524347 99524347 1001 86380 86390 1
524180 99524180 1001 86380 86390 1
524249 99524249 1001 86380 86390 1
524903 99524903 1001 86380 86390 1
524839 99524839 1001 86380 86390 1
524918 99524918 1001 86380 86390 1
524883 99524883 1001 86380 86390 1
525569 99525569 1001 86380 86390 1
525433 99525433 1001 86380 86390 1
525460 99525460 1001 86380 86390 1
525451 99525451 1001 86380 86390 1
525194 99525194 1001 86380 86390 1
525112 99525112 1001 86380 86390 1
525113 99525113 1001 86380 86390 1
525088 99525088 1001 86380 86390 1
525647 99525647 1001 86380 86390 1
525666 99525666 1001 86380 86390 1
526398 99526398 1001 86380 86390 1
526325 99526325 1001 86380 86390 1
526240 99526240 1001 86380 86390 1
526241 99526241 1001 86380 86390 1
526371 99526371 1001 86380 86390 1
526057 99526057 1001 86380 86390 1
526592 99526592 1001 86380 86390 1
526624 99526624 1001 86380 86390 1
526625 99526625 1001 86380 86390 1
526510 99526510 1001 86380 86390 1
527131 99527131 1001 86380 86390 1
527132 99527132 1001 86380 86390 1
527210 99527210 1001 86380 86390 1
526851 99526851 1001 86380 86390 1
526841 99526841 1001 86380 86390 1
526922 99526922 1001 86380 86390 1
526961 99526961 1001 86380 86390 1
527027 99527027 1001 86380 86390 1
526860 99526860 1001 86380 86390 1
526683 99526683 1001 86380 86390 1
526724 99526724 1001 86380 86390 1
526803 99526803 1001 86380 86390 1
526778 99526778 1001 86380 86390 1
527285 99527285 1001 86380 86390 1
527388 99527388 1001 86380 86390 1
527312 99527312 1001 86380 86390 1
527405 99527405 1001 86380 86390 1
527317 99527317 1001 86380 86390 1
527382 99527382 1001 86380 86390 1
528044 99528044 1001 86380 86390 1
527982 99527982 1001 86380 86390 1
528069 99528069 1001 86380 86390 1
527772 99527772 1001 86380 86390 1
527482 99527482 1001 86380 86390 1
527600 99527600 1001 86380 86390 1
527457 99527457 1001 86380 86390 1
527658 99527658 1001 86380 86390 1
528228 99528228 1001 86380 86390 1
528138 99528138 1001 86380 86390 1
528076 99528076 1001 86380 86390 1
528149 99528149 1001 86380 86390 1
528800 99528800 1001 86380 86390 1
528878 99528878 1001 86380 86390 1
528766 99528766 1001 86380 86390 1
528770 99528770 1001 86380 86390 1
528529 99528529 1001 86380 86390 1
528559 99528559 1001 86380 86390 1
528614 99528614 1001 86380 86390 1
528477 99528477 1001 86380 86390 1
528452 99528452 1001 86380 86390 1
528376 99528376 1001 86380 86390 1
529069 99529069 1001 86380 86390 1
529095 99529095 1001 86380 86390 1
529007 99529007 1001 86380 86390 1
529033 99529033 1001 86380 86390 1
529574 99529574 1001 86380 86390 1
529615 99529615 1001 86380 86390 1
529623 99529623 1001 86380 86390 1
529663 99529663 1001 86380 86390 1
529445 99529445 1001 86380 86390 1
529469 99529469 1001 86380 86390 1
529168 99529168 1001 86380 86390 1
529116 99529116 1001 86380 86390 1
529247 99529247 1001 86380 86390 1
529287 99529287 1001 86380 86390 1
529850 99529850 1001 86380 86390 1
529799 99529799 1001 86380 86390 1
529851 99529851 1001 86380 86390 1
529826 99529826 1001 86380 86390 1
529749 99529749 1001 86380 86390 1
530452 99530452 1001 86380 86390 1
530440 99530440 1001 86380 86390 1
530498 99530498 1001 86380 86390 1
530303 99530303 1001 86380 86390 1
529936 99529936 1001 86380 86390 1
530083 99530083 1001 86380 86390 1
530006 99530006 1001 86380 86390 1
530750 99530750 1001 86380 86390 1
530622 99530622 1001 86380 86390 1
530687 99530687 1001 86380 86390 1
530688 99530688 1001 86380 86390 1
530704 99530704 1001 86380 86390 1
531361 99531361 1001 86380 86390 1
531209 99531209 1001 86380 86390 1
531326 99531326 1001 86380 86390 1
531080 99531080 1001 86380 86390 1
530784 99530784 1001 86380 86390 1
530774 99530774 1001 86380 86390 1
530841 99530841 1001 86380 86390 1
530913 99530913 1001 86380 86390 1
531403 99531403 1001 86380 86390 1
531979 99531979 1001 86380 86390 1
531995 99531995 1001 86380 86390 1
531972 99531972 1001 86380 86390 1
531663 99531663 1001 86380 86390 1
531747 99531747 1001 86380 86390 1
531788 99531788 1001 86380 86390 1
532282 99532282 1001 86380 86390 1
532246 99532246 1001 86380 86390 1
532363 99532363 1001 86380 86390 1
532286 99532286 1001 86380 86390 1
532274 99532274 1001 86380 86390 1
532394 99532394 1001 86380 86390 1
533030 99533030 1001 86380 86390 1
532996 99532996 1001 86380 86390 1
532853 99532853 1001 86380 86390 1
532949 99532949 1001 86380 86390 1
532710 99532710 1001 86380 86390 1
532776 99532776 1001 86380 86390 1
532751 99532751 1001 86380 86390 1
532651 99532651 1001 86380 86390 1
532626 99532626 1001 86380 86390 1
532667 99532667 1001 86380 86390 1
532618 99532618 1001 86380 86390 1
532490 99532490 1001 86380 86390 1
532483 99532483 1001 86380 86390 1
532615 99532615 1001 86380 86390 1
532539 99532539 1001 86380 86390 1
533056 99533056 1001 86380 86390 1
533843 99533843 1001 86380 86390 1
533803 99533803 1001 86380 86390 1
533329 99533329 1001 86380 86390 1
533375 99533375 1001 86380 86390 1
533441 99533441 1001 86380 86390 1
533902 99533902 1001 86380 86390 1
534007 99534007 1001 86380 86390 1
533866 99533866 1001 86380 86390 1
534493 99534493 1001 86380 86390 1
534560 99534560 1001 86380 86390 1
534599 99534599 1001 86380 86390 1
534509 99534509 1001 86380 86390 1
534627 99534627 1001 86380 86390 1
534667 99534667 1001 86380 86390 1
534453 99534453 1001 86380 86390 1
534347 99534347 1001 86380 86390 1
534091 99534091 1001 86380 86390 1
534098 99534098 1001 86380 86390 1
534227 99534227 1001 86380 86390 1
534240 99534240 1001 86380 86390 1
534165 99534165 1001 86380 86390 1
534768 99534768 1001 86380 86390 1
535424 99535424 1001 86380 86390 1
535349 99535349 1001 86380 86390 1
535401 99535401 1001 86380 86390 1
535267 99535267 1001 86380 86390 1
535272 99535272 1001 86380 86390 1
535172 99535172 1001 86380 86390 1
535134 99535134 1001 86380 86390 1
535239 99535239 1001 86380 86390 1
534970 99534970 1001 86380 86390 1
535061 99535061 1001 86380 86390 1
535092 99535092 1001 86380 86390 1
535546 99535546 1001 86380 86390 1
535561 99535561 1001 86380 86390 1
535567 99535567 1001 86380 86390 1
535594 99535594 1001 86380 86390 1
535659 99535659 1001 86380 86390 1
535674 99535674 1001 86380 86390 1
536161 99536161 1001 86380 86390 1
536187 99536187 1001 86380 86390 1
536323 99536323 1001 86380 86390 1
536081 99536081 1001 86380 86390 1
535930 99535930 1001 86380 86390 1
536100 99536100 1001 86380 86390 1
536129 99536129 1001 86380 86390 1
535731 99535731 1001 86380 86390 1
535888 99535888 1001 86380 86390 1
535850 99535850 1001 86380 86390 1
535748 99535748 1001 86380 86390 1
536489 99536489 1001 86380 86390 1
536425 99536425 1001 86380 86390 1
536395 99536395 1001 86380 86390 1
536499 99536499 1001 86380 86390 1
537000 99537000 1001 86380 86390 1
537041 99537041 1001 86380 86390 1
536905 99536905 1001 86380 86390 1
536790 99536790 1001 86380 86390 1
536765 99536765 1001 86380 86390 1
536825 99536825 1001 86380 86390 1
536954 99536954 1001 86380 86390 1
536655 99536655 1001 86380 86390 1
537277 99537277 1001 86380 86390 1
537254 99537254 1001 86380 86390 1
537280 99537280 1001 86380 86390 1
537889 99537889 1001 86380 86390 1
537801 99537801 1001 86380 86390 1
537845 99537845 1001 86380 86390 1
537628 99537628 1001 86380 86390 1
537381 99537381 1001 86380 86390 1
537513 99537513 1001 86380 86390 1
537570 99537570 1001 86380 86390 1
537443 99537443 1001 86380 86390 1
538062 99538062 1001 86380 86390 1
538045 99538045 1001 86380 86390 1
538132 99538132 1001 86380 86390 1
538637 99538637 1001 86380 86390 1
538679 99538679 1001 86380 86390 1
538756 99538756 1001 86380 86390 1
538507 99538507 1001 86380 86390 1
538417 99538417 1001 86380 86390 1
538573 99538573 1001 86380 86390 1
538579 99538579 1001 86380 86390 1
538594 99538594 1001 86380 86390 1
538401 99538401 1001 86380 86390 1
538246 99538246 1001 86380 86390 1
538286 99538286 1001 86380 86390 1
538368 99538368 1001 86380 86390 1
538331 99538331 1001 86380 86390 1
538962 99538962 1001 86380 86390 1
538886 99538886 1001 86380 86390 1
538979 99538979 1001 86380 86390 1
539482 99539482 1001 86380 86390 1
539269 99539269 1001 86380 86390 1
539323 99539323 1001 86380 86390 1
539427 99539427 1001 86380 86390 1
539265 99539265 1001 86380 86390 1
539177 99539177 1001 86380 86390 1
539191 99539191 1001 86380 86390 1
539068 99539068 1001 86380 86390 1
539226 99539226 1001 86380 86390 1
539785 99539785 1001 86380 86390 1
539683 99539683 1001 86380 86390 1
539711 99539711 1001 86380 86390 1
539842 99539842 1001 86380 86390 1
540431 99540431 1001 86380 86390 1
540467 99540467 1001 86380 86390 1
540335 99540335 1001 86380 86390 1
540197 99540197 1001 86380 86390 1
540182 99540182 1001 86380 86390 1
539874 99539874 1001 86380 86390 1
540011 99540011 1001 86380 86390 1
540580 99540580 1001 86380 86390 1
540504 99540504 1001 86380 86390 1
540545 99540545 1001 86380 86390 1
540592 99540592 1001 86380 86390 1
541128 99541128 1001 86380 86390 1
541170 99541170 1001 86380 86390 1
541272 99541272 1001 86380 86390 1
540935 99540935 1001 86380 86390 1
540950 99540950 1001 86380 86390 1
541069 99541069 1001 86380 86390 1
541083 99541083 1001 86380 86390 1
541007 99541007 1001 86380 86390 1
540688 99540688 1001 86380 86390 1
540734 99540734 1001 86380 86390 1
540722 99540722 1001 86380 86390 1
540736 99540736 1001 86380 86390 1
540801 99540801 1001 86380 86390 1
541394 99541394 1001 86380 86390 1
541089 99541089 1001 86380 86390 1
541311 99541311 1001 86380 86390 1
541403 99541403 1001 86380 86390 1
541954 99541954 1001 86380 86390 1
542019 99542019 1001 86380 86390 1
541943 99541943 1001 86380 86390 1
542037 99542037 1001 86380 86390 1
542107 99542107 1001 86380 86390 1
541924 99541924 1001 86380 86390 1
541746 99541746 1001 86380 86390 1
541871 99541871 1001 86380 86390 1
541756 99541756 1001 86380 86390 1
541874 99541874 1001 86380 86390 1
541641 99541641 1001 86380 86390 1
541701 99541701 1001 86380 86390 1
541624 99541624 1001 86380 86390 1
542299 99542299 1001 86380 86390 1
542845 99542845 1001 86380 86390 1
542846 99542846 1001 86380 86390 1
542879 99542879 1001 86380 86390 1
542667 99542667 1001 86380 86390 1
542695 99542695 1001 86380 86390 1
542436 99542436 1001 86380 86390 1
542348 99542348 1001 86380 86390 1
543046 99543046 1001 86380 86390 1
543012 99543012 1001 86380 86390 1
542949 99542949 1001 86380 86390 1
543094 99543094 1001 86380 86390 1
543006 99543006 1001 86380 86390 1
543687 99543687 1001 86380 86390 1
543651 99543651 1001 86380 86390 1
543587 99543587 1001 86380 86390 1
543616 99543616 1001 86380 86390 1
543365 99543365 1001 86380 86390 1
543252 99543252 1001 86380 86390 1
543937 99543937 1001 86380 86390 1
543950 99543950 1001 86380 86390 1
543879 99543879 1001 86380 86390 1
543932 99543932 1001 86380 86390 1
544510 99544510 1001 86380 86390 1
544421 99544421 1001 86380 86390 1
544514 99544514 1001 86380 86390 1
544592 99544592 1001 86380 86390 1
544335 99544335 1001 86380 86390 1
544041 99544041 1001 86380 86390 1
544094 99544094 1001 86380 86390 1
544635 99544635 1001 86380 86390 1
544710 99544710 1001 86380 86390 1
428009 239 1001 78480 79557 1
504008 667 1002 44527 49624 1
400367 99400367 1001 86380 86390 1
400326 99400326 1001 86380 86390 1
400578 99400578 1001 86380 86390 1
400710 99400710 1001 86380 86390 1
400695 99400695 1001 86380 86390 1
400880 99400880 1001 86380 86390 1
401141 99401141 1001 86380 86390 1
401444 99401444 1001 86380 86390 1
401484 99401484 1001 86380 86390 1
401625 99401625 1001 86380 86390 1
401667 99401667 1001 86380 86390 1
401938 99401938 1001 86380 86390 1
401858 99401858 1001 86380 86390 1
401991 99401991 1001 86380 86390 1
402043 99402043 1001 86380 86390 1
402321 99402321 1001 86380 86390 1
402343 99402343 1001 86380 86390 1
402539 99402539 1001 86380 86390 1
402643 99402643 1001 86380 86390 1
402854 99402854 1001 86380 86390 1
402984 99402984 1001 86380 86390 1
403032 99403032 1001 86380 86390 1
403189 99403189 1001 86380 86390 1
403250 99403250 1001 86380 86390 1
403265 99403265 1001 86380 86390 1
403325 99403325 1001 86380 86390 1
403495 99403495 1001 86380 86390 1
403728 99403728 1001 86380 86390 1
403690 99403690 1001 86380 86390 1
403784 99403784 1001 86380 86390 1
404218 99404218 1001 86380 86390 1
404169 99404169 1001 86380 86390 1
404364 99404364 1001 86380 86390 1
404320 99404320 1001 86380 86390 1
404553 99404553 1001 86380 86390 1
404514 99404514 1001 86380 86390 1
404659 99404659 1001 86380 86390 1
404641 99404641 1001 86380 86390 1
404588 99404588 1001 86380 86390 1
404824 99404824 1001 86380 86390 1
405262 99405262 1001 86380 86390 1
405446 99405446 1001 86380 86390 1
405550 99405550 1001 86380 86390 1
405663 99405663 1001 86380 86390 1
405677 99405677 1001 86380 86390 1
405843 99405843 1001 86380 86390 1
405996 99405996 1001 86380 86390 1
405988 99405988 1001 86380 86390 1
406403 99406403 1001 86380 86390 1
406428 99406428 1001 86380 86390 1
406604 99406604 1001 86380 86390 1
406797 99406797 1001 86380 86390 1
406746 99406746 1001 86380 86390 1
406801 99406801 1001 86380 86390 1
406922 99406922 1001 86380 86390 1
406925 99406925 1001 86380 86390 1
406909 99406909 1001 86380 86390 1
407172 99407172 1001 86380 86390 1
407281 99407281 1001 86380 86390 1
407530 99407530 1001 86380 86390 1
407592 99407592 1001 86380 86390 1
407566 99407566 1001 86380 86390 1
407816 99407816 1001 86380 86390 1
407794 99407794 1001 86380 86390 1
407959 99407959 1001 86380 86390 1
408054 99408054 1001 86380 86390 1
408006 99408006 1001 86380 86390 1
408040 99408040 1001 86380 86390 1
408280 99408280 1001 86380 86390 1
408269 99408269 1001 86380 86390 1
408459 99408459 1001 86380 86390 1
408757 99408757 1001 86380 86390 1
408861 99408861 1001 86380 86390 1
408934 99408934 1001 86380 86390 1
409235 99409235 1001 86380 86390 1
409684 99409684 1001 86380 86390 1
409856 99409856 1001 86380 86390 1
409809 99409809 1001 86380 86390 1
409898 99409898 1001 86380 86390 1
410101 99410101 1001 86380 86390 1
410006 99410006 1001 86380 86390 1
410154 99410154 1001 86380 86390 1
410243 99410243 1001 86380 86390 1
410226 99410226 1001 86380 86390 1
410401 99410401 1001 86380 86390 1
410958 99410958 1001 86380 86390 1
410959 99410959 1001 86380 86390 1
411118 99411118 1001 86380 86390 1
411298 99411298 1001 86380 86390 1
411304 99411304 1001 86380 86390 1
411334 99411334 1001 86380 86390 1
411373 99411373 1001 86380 86390 1
411725 99411725 1001 86380 86390 1
412017 99412017 1001 86380 86390 1
412198 99412198 1001 86380 86390 1
412348 99412348 1001 86380 86390 1
413386 99413386 1001 86380 86390 1
413437 99413437 1001 86380 86390 1
413533 99413533 1001 86380 86390 1
413561 99413561 1001 86380 86390 1
413587 99413587 1001 86380 86390 1
412896 99412896 1001 86380 86390 1
412752 99412752 1001 86380 86390 1
412832 99412832 1001 86380 86390 1
414025 99414025 1001 86380 86390 1
414028 99414028 1001 86380 86390 1
415099 99415099 1001 86380 86390 1
414778 99414778 1001 86380 86390 1
414621 99414621 1001 86380 86390 1
414909 99414909 1001 86380 86390 1
414248 99414248 1001 86380 86390 1
414165 99414165 1001 86380 86390 1
414300 99414300 1001 86380 86390 1
414219 99414219 1001 86380 86390 1
415630 99415630 1001 86380 86390 1
416637 99416637 1001 86380 86390 1
416674 99416674 1001 86380 86390 1
416589 99416589 1001 86380 86390 1
416590 99416590 1001 86380 86390 1
416706 99416706 1001 86380 86390 1
416850 99416850 1001 86380 86390 1
416350 99416350 1001 86380 86390 1
416509 99416509 1001 86380 86390 1
416277 99416277 1001 86380 86390 1
416022 99416022 1001 86380 86390 1
415942 99415942 1001 86380 86390 1
417073 99417073 1001 86380 86390 1
417179 99417179 1001 86380 86390 1
417431 99417431 1001 86380 86390 1
418459 99418459 1001 86380 86390 1
418414 99418414 1001 86380 86390 1
418070 99418070 1001 86380 86390 1
417898 99417898 1001 86380 86390 1
417875 99417875 1001 86380 86390 1
419027 99419027 1001 86380 86390 1
418989 99418989 1001 86380 86390 1
419144 99419144 1001 86380 86390 1
419174 99419174 1001 86380 86390 1
418971 99418971 1001 86380 86390 1
419204 99419204 1001 86380 86390 1
420375 99420375 1001 86380 86390 1
420323 99420323 1001 86380 86390 1
419663 99419663 1001 86380 86390 1
419699 99419699 1001 86380 86390 1
419952 99419952 1001 86380 86390 1
419267 99419267 1001 86380 86390 1
419306 99419306 1001 86380 86390 1
419328 99419328 1001 86380 86390 1
420651 99420651 1001 86380 86390 1
420820 99420820 1001 86380 86390 1
420570 99420570 1001 86380 86390 1
421791 99421791 1001 86380 86390 1
421648 99421648 1001 86380 86390 1
421360 99421360 1001 86380 86390 1
421362 99421362 1001 86380 86390 1
420964 99420964 1001 86380 86390 1
420949 99420949 1001 86380 86390 1
421222 99421222 1001 86380 86390 1
421062 99421062 1001 86380 86390 1
422216 99422216 1001 86380 86390 1
422493 99422493 1001 86380 86390 1
422378 99422378 1001 86380 86390 1
422136 99422136 1001 86380 86390 1
423379 99423379 1001 86380 86390 1
423584 99423584 1001 86380 86390 1
423494 99423494 1001 86380 86390 1
423005 99423005 1001 86380 86390 1
423261 99423261 1001 86380 86390 1
423846 99423846 1001 86380 86390 1
423836 99423836 1001 86380 86390 1
424145 99424145 1001 86380 86390 1
425095 99425095 1001 86380 86390 1
425186 99425186 1001 86380 86390 1
424957 99424957 1001 86380 86390 1
424593 99424593 1001 86380 86390 1
424646 99424646 1001 86380 86390 1
424813 99424813 1001 86380 86390 1
424946 99424946 1001 86380 86390 1
424878 99424878 1001 86380 86390 1
424459 99424459 1001 86380 86390 1
424253 99424253 1001 86380 86390 1
424359 99424359 1001 86380 86390 1
425827 99425827 1001 86380 86390 1
425531 99425531 1001 86380 86390 1
425611 99425611 1001 86380 86390 1
425639 99425639 1001 86380 86390 1
425451 99425451 1001 86380 86390 1
425785 99425785 1001 86380 86390 1
427080 99427080 1001 86380 86390 1
426939 99426939 1001 86380 86390 1
426941 99426941 1001 86380 86390 1
426762 99426762 1001 86380 86390 1
426597 99426597 1001 86380 86390 1
426586 99426586 1001 86380 86390 1
426515 99426515 1001 86380 86390 1
425988 99425988 1001 86380 86390 1
425848 99425848 1001 86380 86390 1
427370 99427370 1001 86380 86390 1
427378 99427378 1001 86380 86390 1
428566 99428566 1001 86380 86390 1
428586 99428586 1001 86380 86390 1
428702 99428702 1001 86380 86390 1
428357 99428357 1001 86380 86390 1
428337 99428337 1001 86380 86390 1
428124 99428124 1001 86380 86390 1
428218 99428218 1001 86380 86390 1
427985 99427985 1001 86380 86390 1
428204 99428204 1001 86380 86390 1
428054 99428054 1001 86380 86390 1
427566 99427566 1001 86380 86390 1
427830 99427830 1001 86380 86390 1
427608 99427608 1001 86380 86390 1
427666 99427666 1001 86380 86390 1
427800 99427800 1001 86380 86390 1
427552 99427552 1001 86380 86390 1
428942 99428942 1001 86380 86390 1
429041 99429041 1001 86380 86390 1
428342 99428342 1001 86380 86390 1
428807 99428807 1001 86380 86390 1
428778 99428778 1001 86380 86390 1
430295 99430295 1001 86380 86390 1
430070 99430070 1001 86380 86390 1
430344 99430344 1001 86380 86390 1
429779 99429779 1001 86380 86390 1
429736 99429736 1001 86380 86390 1
429738 99429738 1001 86380 86390 1
429671 99429671 1001 86380 86390 1
429938 99429938 1001 86380 86390 1
429818 99429818 1001 86380 86390 1
429868 99429868 1001 86380 86390 1
429258 99429258 1001 86380 86390 1
430436 99430436 1001 86380 86390 1
430404 99430404 1001 86380 86390 1
430645 99430645 1001 86380 86390 1
430626 99430626 1001 86380 86390 1
430756 99430756 1001 86380 86390 1
431981 99431981 1001 86380 86390 1
431870 99431870 1001 86380 86390 1
431756 99431756 1001 86380 86390 1
431307 99431307 1001 86380 86390 1
431329 99431329 1001 86380 86390 1
431268 99431268 1001 86380 86390 1
431272 99431272 1001 86380 86390 1
431346 99431346 1001 86380 86390 1
431015 99431015 1001 86380 86390 1
430864 99430864 1001 86380 86390 1
433326 99433326 1001 86380 86390 1
433017 99433017 1001 86380 86390 1
433139 99433139 1001 86380 86390 1
432908 99432908 1001 86380 86390 1
433186 99433186 1001 86380 86390 1
433312 99433312 1001 86380 86390 1
432625 99432625 1001 86380 86390 1
432798 99432798 1001 86380 86390 1
432562 99432562 1001 86380 86390 1
432564 99432564 1001 86380 86390 1
432759 99432759 1001 86380 86390 1
432885 99432885 1001 86380 86390 1
432620 99432620 1001 86380 86390 1
432766 99432766 1001 86380 86390 1
433789 99433789 1001 86380 86390 1
433949 99433949 1001 86380 86390 1
433740 99433740 1001 86380 86390 1
434128 99434128 1001 86380 86390 1
433823 99433823 1001 86380 86390 1
433853 99433853 1001 86380 86390 1
435393 99435393 1001 86380 86390 1
434755 99434755 1001 86380 86390 1
434969 99434969 1001 86380 86390 1
434718 99434718 1001 86380 86390 1
434793 99434793 1001 86380 86390 1
434734 99434734 1001 86380 86390 1
434236 99434236 1001 86380 86390 1
434364 99434364 1001 86380 86390 1
434224 99434224 1001 86380 86390 1
435656 99435656 1001 86380 86390 1
435582 99435582 1001 86380 86390 1
436980 99436980 1001 86380 86390 1
436809 99436809 1001 86380 86390 1
436907 99436907 1001 86380 86390 1
436507 99436507 1001 86380 86390 1
436246 99436246 1001 86380 86390 1
436005 99436005 1001 86380 86390 1
300084 99300084 1001 86380 86390 1
300025 99300025 1001 86380 86390 1
300696 99300696 1001 86380 86390 1
300577 99300577 1001 86380 86390 1
300582 99300582 1001 86380 86390 1
300596 99300596 1001 86380 86390 1
300721 99300721 1001 86380 86390 1
300502 99300502 1001 86380 86390 1
300478 99300478 1001 86380 86390 1
300341 99300341 1001 86380 86390 1
300284 99300284 1001 86380 86390 1
300143 99300143 1001 86380 86390 1
300794 99300794 1001 86380 86390 1
300822 99300822 1001 86380 86390 1
300861 99300861 1001 86380 86390 1
300760 99300760 1001 86380 86390 1
300773 99300773 1001 86380 86390 1
300815 99300815 1001 86380 86390 1
301507 99301507 1001 86380 86390 1
301527 99301527 1001 86380 86390 1
301469 99301469 1001 86380 86390 1
301248 99301248 1001 86380 86390 1
301148 99301148 1001 86380 86390 1
301643 99301643 1001 86380 86390 1
301726 99301726 1001 86380 86390 1
301744 99301744 1001 86380 86390 1
302254 99302254 1001 86380 86390 1
302331 99302331 1001 86380 86390 1
302245 99302245 1001 86380 86390 1
302246 99302246 1001 86380 86390 1
302208 99302208 1001 86380 86390 1
302316 99302316 1001 86380 86390 1
302151 99302151 1001 86380 86390 1
301801 99301801 1001 86380 86390 1
301794 99301794 1001 86380 86390 1
301963 99301963 1001 86380 86390 1
301861 99301861 1001 86380 86390 1
302559 99302559 1001 86380 86390 1
302417 99302417 1001 86380 86390 1
302511 99302511 1001 86380 86390 1
302552 99302552 1001 86380 86390 1
302543 99302543 1001 86380 86390 1
303117 99303117 1001 86380 86390 1
303179 99303179 1001 86380 86390 1
303112 99303112 1001 86380 86390 1
303128 99303128 1001 86380 86390 1
302970 99302970 1001 86380 86390 1
302882 99302882 1001 86380 86390 1
302691 99302691 1001 86380 86390 1
302745 99302745 1001 86380 86390 1
303347 99303347 1001 86380 86390 1
303247 99303247 1001 86380 86390 1
303273 99303273 1001 86380 86390 1
303365 99303365 1001 86380 86390 1
303250 99303250 1001 86380 86390 1
303865 99303865 1001 86380 86390 1
303837 99303837 1001 86380 86390 1
303979 99303979 1001 86380 86390 1
304025 99304025 1001 86380 86390 1
303839 99303839 1001 86380 86390 1
303820 99303820 1001 86380 86390 1
303813 99303813 1001 86380 86390 1
303524 99303524 1001 86380 86390 1
303537 99303537 1001 86380 86390 1
303473 99303473 1001 86380 86390 1
303423 99303423 1001 86380 86390 1
303515 99303515 1001 86380 86390 1
304099 99304099 1001 86380 86390 1
304164 99304164 1001 86380 86390 1
304177 99304177 1001 86380 86390 1
304101 99304101 1001 86380 86390 1
304668 99304668 1001 86380 86390 1
304738 99304738 1001 86380 86390 1
304541 99304541 1001 86380 86390 1
304543 99304543 1001 86380 86390 1
304623 99304623 1001 86380 86390 1
304522 99304522 1001 86380 86390 1
304323 99304323 1001 86380 86390 1
304246 99304246 1001 86380 86390 1
304380 99304380 1001 86380 86390 1
304924 99304924 1001 86380 86390 1
305018 99305018 1001 86380 86390 1
304892 99304892 1001 86380 86390 1
304879 99304879 1001 86380 86390 1
305553 99305553 1001 86380 86390 1
305490 99305490 1001 86380 86390 1
305290 99305290 1001 86380 86390 1
305383 99305383 1001 86380 86390 1
305426 99305426 1001 86380 86390 1
305091 99305091 1001 86380 86390 1
305156 99305156 1001 86380 86390 1
305146 99305146 1001 86380 86390 1
305231 99305231 1001 86380 86390 1
305193 99305193 1001 86380 86390 1
305273 99305273 1001 86380 86390 1
500172 99500172 1001 86380 86390 1
500045 99500045 1001 86380 86390 1
500061 99500061 1001 86380 86390 1
500782 99500782 1001 86380 86390 1
500690 99500690 1001 86380 86390 1
500666 99500666 1001 86380 86390 1
500693 99500693 1001 86380 86390 1
500656 99500656 1001 86380 86390 1
500494 99500494 1001 86380 86390 1
500404 99500404 1001 86380 86390 1
500444 99500444 1001 86380 86390 1
500484 99500484 1001 86380 86390 1
500447 99500447 1001 86380 86390 1
500395 99500395 1001 86380 86390 1
500242 99500242 1001 86380 86390 1
500892 99500892 1001 86380 86390 1
500997 99500997 1001 86380 86390 1
500829 99500829 1001 86380 86390 1
500975 99500975 1001 86380 86390 1
501576 99501576 1001 86380 86390 1
501538 99501538 1001 86380 86390 1
501461 99501461 1001 86380 86390 1
501490 99501490 1001 86380 86390 1
501518 99501518 1001 86380 86390 1
501534 99501534 1001 86380 86390 1
501599 99501599 1001 86380 86390 1
501320 99501320 1001 86380 86390 1
501348 99501348 1001 86380 86390 1
501284 99501284 1001 86380 86390 1
501313 99501313 1001 86380 86390 1
501342 99501342 1001 86380 86390 1
501122 99501122 1001 86380 86390 1
501129 99501129 1001 86380 86390 1
501142 99501142 1001 86380 86390 1
501029 99501029 1001 86380 86390 1
501792 99501792 1001 86380 86390 1
501742 99501742 1001 86380 86390 1
501794 99501794 1001 86380 86390 1
501656 99501656 1001 86380 86390 1
501829 99501829 1001 86380 86390 1
502144 99502144 1001 86380 86390 1
502235 99502235 1001 86380 86390 1
502080 99502080 1001 86380 86390 1
502119 99502119 1001 86380 86390 1
502055 99502055 1001 86380 86390 1
502150 99502150 1001 86380 86390 1
502060 99502060 1001 86380 86390 1
502167 99502167 1001 86380 86390 1
501949 99501949 1001 86380 86390 1
501891 99501891 1001 86380 86390 1
502605 99502605 1001 86380 86390 1
502559 99502559 1001 86380 86390 1
502574 99502574 1001 86380 86390 1
502499 99502499 1001 86380 86390 1
503194 99503194 1001 86380 86390 1
503171 99503171 1001 86380 86390 1
503239 99503239 1001 86380 86390 1
503123 99503123 1001 86380 86390 1
503008 99503008 1001 86380 86390 1
503061 99503061 1001 86380 86390 1
502893 99502893 1001 86380 86390 1
502985 99502985 1001 86380 86390 1
502894 99502894 1001 86380 86390 1
503028 99503028 1001 86380 86390 1
502774 99502774 1001 86380 86390 1
502699 99502699 1001 86380 86390 1
502779 99502779 1001 86380 86390 1
502844 99502844 1001 86380 86390 1
502821 99502821 1001 86380 86390 1
502732 99502732 1001 86380 86390 1
503473 99503473 1001 86380 86390 1
503410 99503410 1001 86380 86390 1
503387 99503387 1001 86380 86390 1
503401 99503401 1001 86380 86390 1
503466 99503466 1001 86380 86390 1
504006 99504006 1001 86380 86390 1
504072 99504072 1001 86380 86390 1
503923 99503923 1001 86380 86390 1
503948 99503948 1001 86380 86390 1
504040 99504040 1001 86380 86390 1
503732 99503732 1001 86380 86390 1
503774 99503774 1001 86380 86390 1
503722 99503722 1001 86380 86390 1
503775 99503775 1001 86380 86390 1
503829 99503829 1001 86380 86390 1
503652 99503652 1001 86380 86390 1
503551 99503551 1001 86380 86390 1
503581 99503581 1001 86380 86390 1
504257 99504257 1001 86380 86390 1
504137 99504137 1001 86380 86390 1
504139 99504139 1001 86380 86390 1
504166 99504166 1001 86380 86390 1
504802 99504802 1001 86380 86390 1
504922 99504922 1001 86380 86390 1
504835 99504835 1001 86380 86390 1
504749 99504749 1001 86380 86390 1
504774 99504774 1001 86380 86390 1
504739 99504739 1001 86380 86390 1
504701 99504701 1001 86380 86390 1
504709 99504709 1001 86380 86390 1
504349 99504349 1001 86380 86390 1
504467 99504467 1001 86380 86390 1
504416 99504416 1001 86380 86390 1
504446 99504446 1001 86380 86390 1
504996 99504996 1001 86380 86390 1
505076 99505076 1001 86380 86390 1
504946 99504946 1001 86380 86390 1
505116 99505116 1001 86380 86390 1
505628 99505628 1001 86380 86390 1
505737 99505737 1001 86380 86390 1
505696 99505696 1001 86380 86390 1
505741 99505741 1001 86380 86390 1
505383 99505383 1001 86380 86390 1
505372 99505372 1001 86380 86390 1
505454 99505454 1001 86380 86390 1
505533 99505533 1001 86380 86390 1
505214 99505214 1001 86380 86390 1
505305 99505305 1001 86380 86390 1
505307 99505307 1001 86380 86390 1
505335 99505335 1001 86380 86390 1
505348 99505348 1001 86380 86390 1
505272 99505272 1001 86380 86390 1
505312 99505312 1001 86380 86390 1
505196 99505196 1001 86380 86390 1
505326 99505326 1001 86380 86390 1
505211 99505211 1001 86380 86390 1
505898 99505898 1001 86380 86390 1
505812 99505812 1001 86380 86390 1
505802 99505802 1001 86380 86390 1
506569 99506569 1001 86380 86390 1
506401 99506401 1001 86380 86390 1
506222 99506222 1001 86380 86390 1
506341 99506341 1001 86380 86390 1
506227 99506227 1001 86380 86390 1
506066 99506066 1001 86380 86390 1
506034 99506034 1001 86380 86390 1
506103 99506103 1001 86380 86390 1
506776 99506776 1001 86380 86390 1
506726 99506726 1001 86380 86390 1
506613 99506613 1001 86380 86390 1
506798 99506798 1001 86380 86390 1
506773 99506773 1001 86380 86390 1
507374 99507374 1001 86380 86390 1
507252 99507252 1001 86380 86390 1
507127 99507127 1001 86380 86390 1
507053 99507053 1001 86380 86390 1
507120 99507120 1001 86380 86390 1
506841 99506841 1001 86380 86390 1
506829 99506829 1001 86380 86390 1
506936 99506936 1001 86380 86390 1
506978 99506978 1001 86380 86390 1
507461 99507461 1001 86380 86390 1
507624 99507624 1001 86380 86390 1
507469 99507469 1001 86380 86390 1
507430 99507430 1001 86380 86390 1
507587 99507587 1001 86380 86390 1
508181 99508181 1001 86380 86390 1
507964 99507964 1001 86380 86390 1
507657 99507657 1001 86380 86390 1
507633 99507633 1001 86380 86390 1
508414 99508414 1001 86380 86390 1
508354 99508354 1001 86380 86390 1
508406 99508406 1001 86380 86390 1
508448 99508448 1001 86380 86390 1
509026 99509026 1001 86380 86390 1
509041 99509041 1001 86380 86390 1
508990 99508990 1001 86380 86390 1
509032 99509032 1001 86380 86390 1
508907 99508907 1001 86380 86390 1
508675 99508675 1001 86380 86390 1
508852 99508852 1001 86380 86390 1
508762 99508762 1001 86380 86390 1
508751 99508751 1001 86380 86390 1
508546 99508546 1001 86380 86390 1
508513 99508513 1001 86380 86390 1
508464 99508464 1001 86380 86390 1
509871 99509871 1001 86380 86390 1
509778 99509778 1001 86380 86390 1
509766 99509766 1001 86380 86390 1
509631 99509631 1001 86380 86390 1
509619 99509619 1001 86380 86390 1
509547 99509547 1001 86380 86390 1
509284 99509284 1001 86380 86390 1
509369 99509369 1001 86380 86390 1
509910 99509910 1001 86380 86390 1
509488 99509488 1001 86380 86390 1
509978 99509978 1001 86380 86390 1
510693 99510693 1001 86380 86390 1
510712 99510712 1001 86380 86390 1
510594 99510594 1001 86380 86390 1
510556 99510556 1001 86380 86390 1
510356 99510356 1001 86380 86390 1
510460 99510460 1001 86380 86390 1
510396 99510396 1001 86380 86390 1
510435 99510435 1001 86380 86390 1
510489 99510489 1001 86380 86390 1
510222 99510222 1001 86380 86390 1
510300 99510300 1001 86380 86390 1
510198 99510198 1001 86380 86390 1
510212 99510212 1001 86380 86390 1
510136 99510136 1001 86380 86390 1
510215 99510215 1001 86380 86390 1
510113 99510113 1001 86380 86390 1
510218 99510218 1001 86380 86390 1
510142 99510142 1001 86380 86390 1
510144 99510144 1001 86380 86390 1
510855 99510855 1001 86380 86390 1
510805 99510805 1001 86380 86390 1
510795 99510795 1001 86380 86390 1
510796 99510796 1001 86380 86390 1
511482 99511482 1001 86380 86390 1
511511 99511511 1001 86380 86390 1
511448 99511448 1001 86380 86390 1
511195 99511195 1001 86380 86390 1
511204 99511204 1001 86380 86390 1
511094 99511094 1001 86380 86390 1
511133 99511133 1001 86380 86390 1
511006 99511006 1001 86380 86390 1
510982 99510982 1001 86380 86390 1
511577 99511577 1001 86380 86390 1
511723 99511723 1001 86380 86390 1
512269 99512269 1001 86380 86390 1
512322 99512322 1001 86380 86390 1
512364 99512364 1001 86380 86390 1
512195 99512195 1001 86380 86390 1
512236 99512236 1001 86380 86390 1
512249 99512249 1001 86380 86390 1
512288 99512288 1001 86380 86390 1
512046 99512046 1001 86380 86390 1
511981 99511981 1001 86380 86390 1
512153 99512153 1001 86380 86390 1
511974 99511974 1001 86380 86390 1
511898 99511898 1001 86380 86390 1
511911 99511911 1001 86380 86390 1
512531 99512531 1001 86380 86390 1
512507 99512507 1001 86380 86390 1
512400 99512400 1001 86380 86390 1
513027 99513027 1001 86380 86390 1
513157 99513157 1001 86380 86390 1
513042 99513042 1001 86380 86390 1
513069 99513069 1001 86380 86390 1
513108 99513108 1001 86380 86390 1
513008 99513008 1001 86380 86390 1
513139 99513139 1001 86380 86390 1
512921 99512921 1001 86380 86390 1
512934 99512934 1001 86380 86390 1
512732 99512732 1001 86380 86390 1
512786 99512786 1001 86380 86390 1
512748 99512748 1001 86380 86390 1
512774 99512774 1001 86380 86390 1
513310 99513310 1001 86380 86390 1
513363 99513363 1001 86380 86390 1
513260 99513260 1001 86380 86390 1
513212 99513212 1001 86380 86390 1
513843 99513843 1001 86380 86390 1
513986 99513986 1001 86380 86390 1
513817 99513817 1001 86380 86390 1
513662 99513662 1001 86380 86390 1
513625 99513625 1001 86380 86390 1
513492 99513492 1001 86380 86390 1
513487 99513487 1001 86380 86390 1
514696 99514696 1001 86380 86390 1
514661 99514661 1001 86380 86390 1
514627 99514627 1001 86380 86390 1
515051 99515051 1001 86380 86390 1
514887 99514887 1001 86380 86390 1
515491 99515491 1001 86380 86390 1
515504 99515504 1001 86380 86390 1
515599 99515599 1001 86380 86390 1
515362 99515362 1001 86380 86390 1
515457 99515457 1001 86380 86390 1
515141 99515141 1001 86380 86390 1
515146 99515146 1001 86380 86390 1
515150 99515150 1001 86380 86390 1
515771 99515771 1001 86380 86390 1
515749 99515749 1001 86380 86390 1
515885 99515885 1001 86380 86390 1
516399 99516399 1001 86380 86390 1
516374 99516374 1001 86380 86390 1
516228 99516228 1001 86380 86390 1
516143 99516143 1001 86380 86390 1
516031 99516031 1001 86380 86390 1
516057 99516057 1001 86380 86390 1
515982 99515982 1001 86380 86390 1
516052 99516052 1001 86380 86390 1
517240 99517240 1001 86380 86390 1
517333 99517333 1001 86380 86390 1
517180 99517180 1001 86380 86390 1
517039 99517039 1001 86380 86390 1
517008 99517008 1001 86380 86390 1
516766 99516766 1001 86380 86390 1
516873 99516873 1001 86380 86390 1
516787 99516787 1001 86380 86390 1
517444 99517444 1001 86380 86390 1
518099 99518099 1001 86380 86390 1
518136 99518136 1001 86380 86390 1
518108 99518108 1001 86380 86390 1
517980 99517980 1001 86380 86390 1
517904 99517904 1001 86380 86390 1
517906 99517906 1001 86380 86390 1
517860 99517860 1001 86380 86390 1
517686 99517686 1001 86380 86390 1
517575 99517575 1001 86380 86390 1
517665 99517665 1001 86380 86390 1
518341 99518341 1001 86380 86390 1
518317 99518317 1001 86380 86390 1
518179 99518179 1001 86380 86390 1
518221 99518221 1001 86380 86390 1
518820 99518820 1001 86380 86390 1
518954 99518954 1001 86380 86390 1
518816 99518816 1001 86380 86390 1
518976 99518976 1001 86380 86390 1
518653 99518653 1001 86380 86390 1
518658 99518658 1001 86380 86390 1
518753 99518753 1001 86380 86390 1
518637 99518637 1001 86380 86390 1
518729 99518729 1001 86380 86390 1
518420 99518420 1001 86380 86390 1
518405 99518405 1001 86380 86390 1
519127 99519127 1001 86380 86390 1
519050 99519050 1001 86380 86390 1
519054 99519054 1001 86380 86390 1
519764 99519764 1001 86380 86390 1
519480 99519480 1001 86380 86390 1
519507 99519507 1001 86380 86390 1
519575 99519575 1001 86380 86390 1
519409 99519409 1001 86380 86390 1
519567 99519567 1001 86380 86390 1
519568 99519568 1001 86380 86390 1
519581 99519581 1001 86380 86390 1
519323 99519323 1001 86380 86390 1
519291 99519291 1001 86380 86390 1
520018 99520018 1001 86380 86390 1
519916 99519916 1001 86380 86390 1
519957 99519957 1001 86380 86390 1
519977 99519977 1001 86380 86390 1
520591 99520591 1001 86380 86390 1
520566 99520566 1001 86380 86390 1
520593 99520593 1001 86380 86390 1
520620 99520620 1001 86380 86390 1
520505 99520505 1001 86380 86390 1
520560 99520560 1001 86380 86390 1
520387 99520387 1001 86380 86390 1
520429 99520429 1001 86380 86390 1
520289 99520289 1001 86380 86390 1
520392 99520392 1001 86380 86390 1
520114 99520114 1001 86380 86390 1
520167 99520167 1001 86380 86390 1
520026 99520026 1001 86380 86390 1
520043 99520043 1001 86380 86390 1
520769 99520769 1001 86380 86390 1
520725 99520725 1001 86380 86390 1
520843 99520843 1001 86380 86390 1
520648 99520648 1001 86380 86390 1
521325 99521325 1001 86380 86390 1
521275 99521275 1001 86380 86390 1
521422 99521422 1001 86380 86390 1
521335 99521335 1001 86380 86390 1
520888 99520888 1001 86380 86390 1
520961 99520961 1001 86380 86390 1
521531 99521531 1001 86380 86390 1
521557 99521557 1001 86380 86390 1
521602 99521602 1001 86380 86390 1
521552 99521552 1001 86380 86390 1
521578 99521578 1001 86380 86390 1
521592 99521592 1001 86380 86390 1
522173 99522173 1001 86380 86390 1
522287 99522287 1001 86380 86390 1
522188 99522188 1001 86380 86390 1
522163 99522163 1001 86380 86390 1
521971 99521971 1001 86380 86390 1
521916 99521916 1001 86380 86390 1
521844 99521844 1001 86380 86390 1
521768 99521768 1001 86380 86390 1
521731 99521731 1001 86380 86390 1
521811 99521811 1001 86380 86390 1
521864 99521864 1001 86380 86390 1
522324 99522324 1001 86380 86390 1
522402 99522402 1001 86380 86390 1
522405 99522405 1001 86380 86390 1
522979 99522979 1001 86380 86390 1
523092 99523092 1001 86380 86390 1
522973 99522973 1001 86380 86390 1
523111 99523111 1001 86380 86390 1
522848 99522848 1001 86380 86390 1
522850 99522850 1001 86380 86390 1
522775 99522775 1001 86380 86390 1
522713 99522713 1001 86380 86390 1
522779 99522779 1001 86380 86390 1
522729 99522729 1001 86380 86390 1
522510 99522510 1001 86380 86390 1
522684 99522684 1001 86380 86390 1
522685 99522685 1001 86380 86390 1
523288 99523288 1001 86380 86390 1
523174 99523174 1001 86380 86390 1
523203 99523203 1001 86380 86390 1
523178 99523178 1001 86380 86390 1
523844 99523844 1001 86380 86390 1
523820 99523820 1001 86380 86390 1
523810 99523810 1001 86380 86390 1
523648 99523648 1001 86380 86390 1
523649 99523649 1001 86380 86390 1
523586 99523586 1001 86380 86390 1
523618 99523618 1001 86380 86390 1
523456 99523456 1001 86380 86390 1
523483 99523483 1001 86380 86390 1
523434 99523434 1001 86380 86390 1
523452 99523452 1001 86380 86390 1
524021 99524021 1001 86380 86390 1
523997 99523997 1001 86380 86390 1
523958 99523958 1001 86380 86390 1
524706 99524706 1001 86380 86390 1
524668 99524668 1001 86380 86390 1
524764 99524764 1001 86380 86390 1
524678 99524678 1001 86380 86390 1
524402 99524402 1001 86380 86390 1
524481 99524481 1001 86380 86390 1
524431 99524431 1001 86380 86390 1
524407 99524407 1001 86380 86390 1
524472 99524472 1001 86380 86390 1
524231 99524231 1001 86380 86390 1
524274 99524274 1001 86380 86390 1
524317 99524317 1001 86380 86390 1
525417 99525417 1001 86380 86390 1
525471 99525471 1001 86380 86390 1
525473 99525473 1001 86380 86390 1
525423 99525423 1001 86380 86390 1
525585 99525585 1001 86380 86390 1
525531 99525531 1001 86380 86390 1
525214 99525214 1001 86380 86390 1
525205 99525205 1001 86380 86390 1
525157 99525157 1001 86380 86390 1
525083 99525083 1001 86380 86390 1
525163 99525163 1001 86380 86390 1
524999 99524999 1001 86380 86390 1
525766 99525766 1001 86380 86390 1
525754 99525754 1001 86380 86390 1
525747 99525747 1001 86380 86390 1
525786 99525786 1001 86380 86390 1
525774 99525774 1001 86380 86390 1
526262 99526262 1001 86380 86390 1
526408 99526408 1001 86380 86390 1
526409 99526409 1001 86380 86390 1
526142 99526142 1001 86380 86390 1
525936 99525936 1001 86380 86390 1
525911 99525911 1001 86380 86390 1
525930 99525930 1001 86380 86390 1
525956 99525956 1001 86380 86390 1
525840 99525840 1001 86380 86390 1
525827 99525827 1001 86380 86390 1
526549 99526549 1001 86380 86390 1
526611 99526611 1001 86380 86390 1
527248 99527248 1001 86380 86390 1
527203 99527203 1001 86380 86390 1
527100 99527100 1001 86380 86390 1
527051 99527051 1001 86380 86390 1
527241 99527241 1001 86380 86390 1
527032 99527032 1001 86380 86390 1
527020 99527020 1001 86380 86390 1
526937 99526937 1001 86380 86390 1
526700 99526700 1001 86380 86390 1
526675 99526675 1001 86380 86390 1
527324 99527324 1001 86380 86390 1
527366 99527366 1001 86380 86390 1
527309 99527309 1001 86380 86390 1
528003 99528003 1001 86380 86390 1
527928 99527928 1001 86380 86390 1
528071 99528071 1001 86380 86390 1
527753 99527753 1001 86380 86390 1
527729 99527729 1001 86380 86390 1
527750 99527750 1001 86380 86390 1
527672 99527672 1001 86380 86390 1
527685 99527685 1001 86380 86390 1
527712 99527712 1001 86380 86390 1
527499 99527499 1001 86380 86390 1
527489 99527489 1001 86380 86390 1
527618 99527618 1001 86380 86390 1
527455 99527455 1001 86380 86390 1
528252 99528252 1001 86380 86390 1
528722 99528722 1001 86380 86390 1
528802 99528802 1001 86380 86390 1
528728 99528728 1001 86380 86390 1
528891 99528891 1001 86380 86390 1
528757 99528757 1001 86380 86390 1
528521 99528521 1001 86380 86390 1
528628 99528628 1001 86380 86390 1
528552 99528552 1001 86380 86390 1
528374 99528374 1001 86380 86390 1
528299 99528299 1001 86380 86390 1
528472 99528472 1001 86380 86390 1
528924 99528924 1001 86380 86390 1
528913 99528913 1001 86380 86390 1
528991 99528991 1001 86380 86390 1
529629 99529629 1001 86380 86390 1
529565 99529565 1001 86380 86390 1
529593 99529593 1001 86380 86390 1
529647 99529647 1001 86380 86390 1
529596 99529596 1001 86380 86390 1
529407 99529407 1001 86380 86390 1
529147 99529147 1001 86380 86390 1
529289 99529289 1001 86380 86390 1
529175 99529175 1001 86380 86390 1
529189 99529189 1001 86380 86390 1
529880 99529880 1001 86380 86390 1
529895 99529895 1001 86380 86390 1
529857 99529857 1001 86380 86390 1
529769 99529769 1001 86380 86390 1
529835 99529835 1001 86380 86390 1
529930 99529930 1001 86380 86390 1
529853 99529853 1001 86380 86390 1
530543 99530543 1001 86380 86390 1
530246 99530246 1001 86380 86390 1
530183 99530183 1001 86380 86390 1
530264 99530264 1001 86380 86390 1
530278 99530278 1001 86380 86390 1
530268 99530268 1001 86380 86390 1
530055 99530055 1001 86380 86390 1
530059 99530059 1001 86380 86390 1
530605 99530605 1001 86380 86390 1
530594 99530594 1001 86380 86390 1
531282 99531282 1001 86380 86390 1
531008 99531008 1001 86380 86390 1
531125 99531125 1001 86380 86390 1
531036 99531036 1001 86380 86390 1
531065 99531065 1001 86380 86390 1
531107 99531107 1001 86380 86390 1
530898 99530898 1001 86380 86390 1
530821 99530821 1001 86380 86390 1
530796 99530796 1001 86380 86390 1
531429 99531429 1001 86380 86390 1
531572 99531572 1001 86380 86390 1
531473 99531473 1001 86380 86390 1
531518 99531518 1001 86380 86390 1
531939 99531939 1001 86380 86390 1
531875 99531875 1001 86380 86390 1
531640 99531640 1001 86380 86390 1
533032 99533032 1001 86380 86390 1
532649 99532649 1001 86380 86390 1
532734 99532734 1001 86380 86390 1
532593 99532593 1001 86380 86390 1
532550 99532550 1001 86380 86390 1
532474 99532474 1001 86380 86390 1
533150 99533150 1001 86380 86390 1
533065 99533065 1001 86380 86390 1
533696 99533696 1001 86380 86390 1
533684 99533684 1001 86380 86390 1
533723 99533723 1001 86380 86390 1
533689 99533689 1001 86380 86390 1
533652 99533652 1001 86380 86390 1
533564 99533564 1001 86380 86390 1
533513 99533513 1001 86380 86390 1
533461 99533461 1001 86380 86390 1
533506 99533506 1001 86380 86390 1
533623 99533623 1001 86380 86390 1
533636 99533636 1001 86380 86390 1
533303 99533303 1001 86380 86390 1
533359 99533359 1001 86380 86390 1
533437 99533437 1001 86380 86390 1
534063 99534063 1001 86380 86390 1
533922 99533922 1001 86380 86390 1
533870 99533870 1001 86380 86390 1
534018 99534018 1001 86380 86390 1
533890 99533890 1001 86380 86390 1
533905 99533905 1001 86380 86390 1
534375 99534375 1001 86380 86390 1
534471 99534471 1001 86380 86390 1
534387 99534387 1001 86380 86390 1
534257 99534257 1001 86380 86390 1
534266 99534266 1001 86380 86390 1
535345 99535345 1001 86380 86390 1
535437 99535437 1001 86380 86390 1
535373 99535373 1001 86380 86390 1
535390 99535390 1001 86380 86390 1
535431 99535431 1001 86380 86390 1
535457 99535457 1001 86380 86390 1
535162 99535162 1001 86380 86390 1
535256 99535256 1001 86380 86390 1
535144 99535144 1001 86380 86390 1
535196 99535196 1001 86380 86390 1
534891 99534891 1001 86380 86390 1
534895 99534895 1001 86380 86390 1
534974 99534974 1001 86380 86390 1
534910 99534910 1001 86380 86390 1
535562 99535562 1001 86380 86390 1
535603 99535603 1001 86380 86390 1
535669 99535669 1001 86380 86390 1
535541 99535541 1001 86380 86390 1
535621 99535621 1001 86380 86390 1
536286 99536286 1001 86380 86390 1
536199 99536199 1001 86380 86390 1
536314 99536314 1001 86380 86390 1
536240 99536240 1001 86380 86390 1
536334 99536334 1001 86380 86390 1
535965 99535965 1001 86380 86390 1
536120 99536120 1001 86380 86390 1
536034 99536034 1001 86380 86390 1
536023 99536023 1001 86380 86390 1
536064 99536064 1001 86380 86390 1
535910 99535910 1001 86380 86390 1
535911 99535911 1001 86380 86390 1
535720 99535720 1001 86380 86390 1
535882 99535882 1001 86380 86390 1
536441 99536441 1001 86380 86390 1
536418 99536418 1001 86380 86390 1
536382 99536382 1001 86380 86390 1
537125 99537125 1001 86380 86390 1
536998 99536998 1001 86380 86390 1
536976 99536976 1001 86380 86390 1
536969 99536969 1001 86380 86390 1
536804 99536804 1001 86380 86390 1
536874 99536874 1001 86380 86390 1
536939 99536939 1001 86380 86390 1
536771 99536771 1001 86380 86390 1
536663 99536663 1001 86380 86390 1
536653 99536653 1001 86380 86390 1
536566 99536566 1001 86380 86390 1
537220 99537220 1001 86380 86390 1
537952 99537952 1001 86380 86390 1
537927 99537927 1001 86380 86390 1
537786 99537786 1001 86380 86390 1
537851 99537851 1001 86380 86390 1
537805 99537805 1001 86380 86390 1
537737 99537737 1001 86380 86390 1
537622 99537622 1001 86380 86390 1
537712 99537712 1001 86380 86390 1
537688 99537688 1001 86380 86390 1
537474 99537474 1001 86380 86390 1
537490 99537490 1001 86380 86390 1
537387 99537387 1001 86380 86390 1
537569 99537569 1001 86380 86390 1
537388 99537388 1001 86380 86390 1
537560 99537560 1001 86380 86390 1
537998 99537998 1001 86380 86390 1
538042 99538042 1001 86380 86390 1
538017 99538017 1001 86380 86390 1
538139 99538139 1001 86380 86390 1
538136 99538136 1001 86380 86390 1
538696 99538696 1001 86380 86390 1
538455 99538455 1001 86380 86390 1
538497 99538497 1001 86380 86390 1
538554 99538554 1001 86380 86390 1
538530 99538530 1001 86380 86390 1
538284 99538284 1001 86380 86390 1
538297 99538297 1001 86380 86390 1
538383 99538383 1001 86380 86390 1
538396 99538396 1001 86380 86390 1
538819 99538819 1001 86380 86390 1
539017 99539017 1001 86380 86390 1
539526 99539526 1001 86380 86390 1
539621 99539621 1001 86380 86390 1
539562 99539562 1001 86380 86390 1
539386 99539386 1001 86380 86390 1
539245 99539245 1001 86380 86390 1
539260 99539260 1001 86380 86390 1
539330 99539330 1001 86380 86390 1
539025 99539025 1001 86380 86390 1
539210 99539210 1001 86380 86390 1
539741 99539741 1001 86380 86390 1
539837 99539837 1001 86380 86390 1
539799 99539799 1001 86380 86390 1
540373 99540373 1001 86380 86390 1
540133 99540133 1001 86380 86390 1
540082 99540082 1001 86380 86390 1
540135 99540135 1001 86380 86390 1
540175 99540175 1001 86380 86390 1
540077 99540077 1001 86380 86390 1
540131 99540131 1001 86380 86390 1
539981 99539981 1001 86380 86390 1
539897 99539897 1001 86380 86390 1
540620 99540620 1001 86380 86390 1
540494 99540494 1001 86380 86390 1
540565 99540565 1001 86380 86390 1
540958 99540958 1001 86380 86390 1
540972 99540972 1001 86380 86390 1
540909 99540909 1001 86380 86390 1
540965 99540965 1001 86380 86390 1
541004 99541004 1001 86380 86390 1
540674 99540674 1001 86380 86390 1
540755 99540755 1001 86380 86390 1
540822 99540822 1001 86380 86390 1
540848 99540848 1001 86380 86390 1
541455 99541455 1001 86380 86390 1
542044 99542044 1001 86380 86390 1
542070 99542070 1001 86380 86390 1
541864 99541864 1001 86380 86390 1
541709 99541709 1001 86380 86390 1
541821 99541821 1001 86380 86390 1
541848 99541848 1001 86380 86390 1
541694 99541694 1001 86380 86390 1
541696 99541696 1001 86380 86390 1
541645 99541645 1001 86380 86390 1
541686 99541686 1001 86380 86390 1
541640 99541640 1001 86380 86390 1
542303 99542303 1001 86380 86390 1
542187 99542187 1001 86380 86390 1
542228 99542228 1001 86380 86390 1
542153 99542153 1001 86380 86390 1
542831 99542831 1001 86380 86390 1
542829 99542829 1001 86380 86390 1
542575 99542575 1001 86380 86390 1
542643 99542643 1001 86380 86390 1
542711 99542711 1001 86380 86390 1
542507 99542507 1001 86380 86390 1
542355 99542355 1001 86380 86390 1
542399 99542399 1001 86380 86390 1
542427 99542427 1001 86380 86390 1
542952 99542952 1001 86380 86390 1
542979 99542979 1001 86380 86390 1
543771 99543771 1001 86380 86390 1
543620 99543620 1001 86380 86390 1
543742 99543742 1001 86380 86390 1
543610 99543610 1001 86380 86390 1
543541 99543541 1001 86380 86390 1
543518 99543518 1001 86380 86390 1
543258 99543258 1001 86380 86390 1
543251 99543251 1001 86380 86390 1
543305 99543305 1001 86380 86390 1
543837 99543837 1001 86380 86390 1
543825 99543825 1001 86380 86390 1
543817 99543817 1001 86380 86390 1
544443 99544443 1001 86380 86390 1
544419 99544419 1001 86380 86390 1
544408 99544408 1001 86380 86390 1
544500 99544500 1001 86380 86390 1
544580 99544580 1001 86380 86390 1
544437 99544437 1001 86380 86390 1
544450 99544450 1001 86380 86390 1
544236 99544236 1001 86380 86390 1
544332 99544332 1001 86380 86390 1
544003 99544003 1001 86380 86390 1
544699 99544699 1001 86380 86390 1
544661 99544661 1001 86380 86390 1
544714 99544714 1001 86380 86390 1
544690 99544690 1001 86380 86390 1
544697 99544697 1001 86380 86390 1
544736 99544736 1001 86380 86390 1
509465 1009 1002 28444 29316 1
517818 1115 1002 40397 46549 1
400000 99400000 1001 86380 86390 1
400115 99400115 1001 86380 86390 1
400124 99400124 1001 86380 86390 1
400322 99400322 1001 86380 86390 1
400345 99400345 1001 86380 86390 1
400580 99400580 1001 86380 86390 1
400638 99400638 1001 86380 86390 1
401105 99401105 1001 86380 86390 1
401268 99401268 1001 86380 86390 1
402047 99402047 1001 86380 86390 1
401962 99401962 1001 86380 86390 1
402208 99402208 1001 86380 86390 1
402230 99402230 1001 86380 86390 1
402480 99402480 1001 86380 86390 1
402961 99402961 1001 86380 86390 1
403053 99403053 1001 86380 86390 1
403015 99403015 1001 86380 86390 1
403179 99403179 1001 86380 86390 1
403242 99403242 1001 86380 86390 1
403386 99403386 1001 86380 86390 1
403364 99403364 1001 86380 86390 1
403618 99403618 1001 86380 86390 1
403559 99403559 1001 86380 86390 1
403732 99403732 1001 86380 86390 1
403696 99403696 1001 86380 86390 1
404213 99404213 1001 86380 86390 1
404224 99404224 1001 86380 86390 1
404340 99404340 1001 86380 86390 1
404421 99404421 1001 86380 86390 1
404508 99404508 1001 86380 86390 1
404720 99404720 1001 86380 86390 1
404728 99404728 1001 86380 86390 1
404703 99404703 1001 86380 86390 1
404739 99404739 1001 86380 86390 1
404923 99404923 1001 86380 86390 1
405197 99405197 1001 86380 86390 1
405259 99405259 1001 86380 86390 1
405280 99405280 1001 86380 86390 1
405373 99405373 1001 86380 86390 1
405838 99405838 1001 86380 86390 1
405882 99405882 1001 86380 86390 1
405902 99405902 1001 86380 86390 1
406252 99406252 1001 86380 86390 1
406747 99406747 1001 86380 86390 1
406941 99406941 1001 86380 86390 1
406889 99406889 1001 86380 86390 1
406846 99406846 1001 86380 86390 1
407095 99407095 1001 86380 86390 1
407048 99407048 1001 86380 86390 1
407346 99407346 1001 86380 86390 1
407549 99407549 1001 86380 86390 1
407556 99407556 1001 86380 86390 1
407728 99407728 1001 86380 86390 1
407814 99407814 1001 86380 86390 1
407895 99407895 1001 86380 86390 1
408326 99408326 1001 86380 86390 1
408329 99408329 1001 86380 86390 1
408411 99408411 1001 86380 86390 1
408741 99408741 1001 86380 86390 1
408863 99408863 1001 86380 86390 1
408875 99408875 1001 86380 86390 1
409037 99409037 1001 86380 86390 1
409151 99409151 1001 86380 86390 1
409198 99409198 1001 86380 86390 1
409353 99409353 1001 86380 86390 1
409448 99409448 1001 86380 86390 1
409459 99409459 1001 86380 86390 1
409754 99409754 1001 86380 86390 1
409847 99409847 1001 86380 86390 1
409963 99409963 1001 86380 86390 1
410233 99410233 1001 86380 86390 1
410445 99410445 1001 86380 86390 1
410410 99410410 1001 86380 86390 1
410686 99410686 1001 86380 86390 1
410670 99410670 1001 86380 86390 1
410912 99410912 1001 86380 86390 1
411198 99411198 1001 86380 86390 1
411229 99411229 1001 86380 86390 1
411251 99411251 1001 86380 86390 1
411406 99411406 1001 86380 86390 1
411371 99411371 1001 86380 86390 1
411375 99411375 1001 86380 86390 1
411621 99411621 1001 86380 86390 1
411750 99411750 1001 86380 86390 1
411655 99411655 1001 86380 86390 1
412168 99412168 1001 86380 86390 1
412125 99412125 1001 86380 86390 1
412364 99412364 1001 86380 86390 1
412458 99412458 1001 86380 86390 1
413419 99413419 1001 86380 86390 1
413519 99413519 1001 86380 86390 1
413292 99413292 1001 86380 86390 1
413470 99413470 1001 86380 86390 1
413096 99413096 1001 86380 86390 1
413077 99413077 1001 86380 86390 1
412701 99412701 1001 86380 86390 1
412786 99412786 1001 86380 86390 1
412877 99412877 1001 86380 86390 1
412632 99412632 1001 86380 86390 1
413758 99413758 1001 86380 86390 1
413738 99413738 1001 86380 86390 1
414705 99414705 1001 86380 86390 1
414744 99414744 1001 86380 86390 1
414545 99414545 1001 86380 86390 1
414809 99414809 1001 86380 86390 1
414854 99414854 1001 86380 86390 1
414526 99414526 1001 86380 86390 1
414325 99414325 1001 86380 86390 1
414254 99414254 1001 86380 86390 1
414368 99414368 1001 86380 86390 1
415671 99415671 1001 86380 86390 1
415369 99415369 1001 86380 86390 1
415425 99415425 1001 86380 86390 1
415358 99415358 1001 86380 86390 1
416676 99416676 1001 86380 86390 1
416871 99416871 1001 86380 86390 1
416878 99416878 1001 86380 86390 1
416555 99416555 1001 86380 86390 1
416460 99416460 1001 86380 86390 1
416343 99416343 1001 86380 86390 1
415983 99415983 1001 86380 86390 1
417003 99417003 1001 86380 86390 1
417079 99417079 1001 86380 86390 1
417009 99417009 1001 86380 86390 1
417040 99417040 1001 86380 86390 1
417445 99417445 1001 86380 86390 1
417575 99417575 1001 86380 86390 1
418501 99418501 1001 86380 86390 1
418576 99418576 1001 86380 86390 1
418619 99418619 1001 86380 86390 1
418439 99418439 1001 86380 86390 1
418447 99418447 1001 86380 86390 1
418522 99418522 1001 86380 86390 1
418689 99418689 1001 86380 86390 1
418249 99418249 1001 86380 86390 1
418059 99418059 1001 86380 86390 1
418382 99418382 1001 86380 86390 1
418332 99418332 1001 86380 86390 1
417895 99417895 1001 86380 86390 1
417652 99417652 1001 86380 86390 1
419097 99419097 1001 86380 86390 1
420134 99420134 1001 86380 86390 1
419982 99419982 1001 86380 86390 1
419876 99419876 1001 86380 86390 1
419980 99419980 1001 86380 86390 1
419545 99419545 1001 86380 86390 1
419476 99419476 1001 86380 86390 1
419220 99419220 1001 86380 86390 1
419445 99419445 1001 86380 86390 1
420475 99420475 1001 86380 86390 1
421871 99421871 1001 86380 86390 1
421994 99421994 1001 86380 86390 1
421624 99421624 1001 86380 86390 1
421333 99421333 1001 86380 86390 1
420890 99420890 1001 86380 86390 1
421258 99421258 1001 86380 86390 1
420948 99420948 1001 86380 86390 1
421079 99421079 1001 86380 86390 1
421245 99421245 1001 86380 86390 1
420846 99420846 1001 86380 86390 1
420883 99420883 1001 86380 86390 1
422247 99422247 1001 86380 86390 1
422250 99422250 1001 86380 86390 1
422309 99422309 1001 86380 86390 1
422234 99422234 1001 86380 86390 1
423596 99423596 1001 86380 86390 1
423033 99423033 1001 86380 86390 1
422987 99422987 1001 86380 86390 1
423183 99423183 1001 86380 86390 1
422886 99422886 1001 86380 86390 1
422731 99422731 1001 86380 86390 1
422860 99422860 1001 86380 86390 1
422644 99422644 1001 86380 86390 1
422768 99422768 1001 86380 86390 1
423816 99423816 1001 86380 86390 1
423910 99423910 1001 86380 86390 1
425328 99425328 1001 86380 86390 1
425331 99425331 1001 86380 86390 1
425165 99425165 1001 86380 86390 1
424825 99424825 1001 86380 86390 1
424826 99424826 1001 86380 86390 1
424740 99424740 1001 86380 86390 1
424700 99424700 1001 86380 86390 1
424523 99424523 1001 86380 86390 1
424205 99424205 1001 86380 86390 1
425775 99425775 1001 86380 86390 1
425584 99425584 1001 86380 86390 1
425802 99425802 1001 86380 86390 1
425668 99425668 1001 86380 86390 1
425589 99425589 1001 86380 86390 1
425721 99425721 1001 86380 86390 1
426853 99426853 1001 86380 86390 1
427074 99427074 1001 86380 86390 1
426296 99426296 1001 86380 86390 1
426554 99426554 1001 86380 86390 1
426190 99426190 1001 86380 86390 1
425946 99425946 1001 86380 86390 1
425873 99425873 1001 86380 86390 1
426057 99426057 1001 86380 86390 1
426058 99426058 1001 86380 86390 1
426270 99426270 1001 86380 86390 1
427368 99427368 1001 86380 86390 1
427420 99427420 1001 86380 86390 1
427377 99427377 1001 86380 86390 1
427526 99427526 1001 86380 86390 1
427453 99427453 1001 86380 86390 1
427136 99427136 1001 86380 86390 1
428543 99428543 1001 86380 86390 1
428550 99428550 1001 86380 86390 1
428374 99428374 1001 86380 86390 1
428481 99428481 1001 86380 86390 1
428509 99428509 1001 86380 86390 1
427957 99427957 1001 86380 86390 1
428197 99428197 1001 86380 86390 1
427732 99427732 1001 86380 86390 1
427760 99427760 1001 86380 86390 1
427761 99427761 1001 86380 86390 1
427723 99427723 1001 86380 86390 1
427818 99427818 1001 86380 86390 1
428906 99428906 1001 86380 86390 1
429156 99429156 1001 86380 86390 1
428792 99428792 1001 86380 86390 1
428797 99428797 1001 86380 86390 1
430208 99430208 1001 86380 86390 1
430319 99430319 1001 86380 86390 1
430027 99430027 1001 86380 86390 1
430111 99430111 1001 86380 86390 1
429857 99429857 1001 86380 86390 1
429635 99429635 1001 86380 86390 1
429839 99429839 1001 86380 86390 1
429602 99429602 1001 86380 86390 1
429792 99429792 1001 86380 86390 1
429410 99429410 1001 86380 86390 1
429472 99429472 1001 86380 86390 1
429183 99429183 1001 86380 86390 1
429353 99429353 1001 86380 86390 1
430782 99430782 1001 86380 86390 1
431802 99431802 1001 86380 86390 1
431783 99431783 1001 86380 86390 1
431357 99431357 1001 86380 86390 1
431271 99431271 1001 86380 86390 1
431073 99431073 1001 86380 86390 1
432120 99432120 1001 86380 86390 1
432151 99432151 1001 86380 86390 1
432370 99432370 1001 86380 86390 1
432115 99432115 1001 86380 86390 1
433321 99433321 1001 86380 86390 1
433381 99433381 1001 86380 86390 1
433690 99433690 1001 86380 86390 1
433214 99433214 1001 86380 86390 1
433241 99433241 1001 86380 86390 1
433107 99433107 1001 86380 86390 1
433231 99433231 1001 86380 86390 1
433064 99433064 1001 86380 86390 1
432861 99432861 1001 86380 86390 1
433945 99433945 1001 86380 86390 1
433946 99433946 1001 86380 86390 1
434043 99434043 1001 86380 86390 1
434126 99434126 1001 86380 86390 1
434016 99434016 1001 86380 86390 1
435314 99435314 1001 86380 86390 1
434597 99434597 1001 86380 86390 1
434199 99434199 1001 86380 86390 1
434287 99434287 1001 86380 86390 1
434437 99434437 1001 86380 86390 1
434449 99434449 1001 86380 86390 1
435622 99435622 1001 86380 86390 1
435824 99435824 1001 86380 86390 1
435440 99435440 1001 86380 86390 1
435476 99435476 1001 86380 86390 1
435724 99435724 1001 86380 86390 1
436826 99436826 1001 86380 86390 1
436475 99436475 1001 86380 86390 1
436731 99436731 1001 86380 86390 1
436695 99436695 1001 86380 86390 1
436698 99436698 1001 86380 86390 1
436361 99436361 1001 86380 86390 1
436278 99436278 1001 86380 86390 1
436261 99436261 1001 86380 86390 1
437359 99437359 1001 86380 86390 1
437362 99437362 1001 86380 86390 1
437202 99437202 1001 86380 86390 1
300704 99300704 1001 86380 86390 1
300632 99300632 1001 86380 86390 1
300394 99300394 1001 86380 86390 1
300434 99300434 1001 86380 86390 1
300435 99300435 1001 86380 86390 1
300501 99300501 1001 86380 86390 1
300321 99300321 1001 86380 86390 1
300159 99300159 1001 86380 86390 1
300155 99300155 1001 86380 86390 1
300223 99300223 1001 86380 86390 1
300778 99300778 1001 86380 86390 1
301523 99301523 1001 86380 86390 1
301535 99301535 1001 86380 86390 1
301539 99301539 1001 86380 86390 1
301513 99301513 1001 86380 86390 1
301301 99301301 1001 86380 86390 1
301314 99301314 1001 86380 86390 1
301329 99301329 1001 86380 86390 1
301292 99301292 1001 86380 86390 1
301091 99301091 1001 86380 86390 1
301095 99301095 1001 86380 86390 1
300966 99300966 1001 86380 86390 1
301031 99301031 1001 86380 86390 1
301605 99301605 1001 86380 86390 1
301696 99301696 1001 86380 86390 1
302335 99302335 1001 86380 86390 1
302300 99302300 1001 86380 86390 1
302276 99302276 1001 86380 86390 1
302199 99302199 1001 86380 86390 1
302136 99302136 1001 86380 86390 1
302114 99302114 1001 86380 86390 1
302076 99302076 1001 86380 86390 1
302118 99302118 1001 86380 86390 1
302122 99302122 1001 86380 86390 1
302148 99302148 1001 86380 86390 1
302547 99302547 1001 86380 86390 1
302548 99302548 1001 86380 86390 1
302486 99302486 1001 86380 86390 1
302435 99302435 1001 86380 86390 1
302390 99302390 1001 86380 86390 1
303104 99303104 1001 86380 86390 1
303131 99303131 1001 86380 86390 1
303186 99303186 1001 86380 86390 1
303023 99303023 1001 86380 86390 1
303102 99303102 1001 86380 86390 1
303168 99303168 1001 86380 86390 1
302938 99302938 1001 86380 86390 1
302964 99302964 1001 86380 86390 1
302977 99302977 1001 86380 86390 1
302878 99302878 1001 86380 86390 1
302943 99302943 1001 86380 86390 1
302933 99302933 1001 86380 86390 1
302908 99302908 1001 86380 86390 1
302768 99302768 1001 86380 86390 1
302747 99302747 1001 86380 86390 1
303350 99303350 1001 86380 86390 1
303343 99303343 1001 86380 86390 1
303871 99303871 1001 86380 86390 1
303989 99303989 1001 86380 86390 1
303953 99303953 1001 86380 86390 1
303955 99303955 1001 86380 86390 1
303737 99303737 1001 86380 86390 1
303710 99303710 1001 86380 86390 1
303458 99303458 1001 86380 86390 1
304103 99304103 1001 86380 86390 1
304220 99304220 1001 86380 86390 1
304117 99304117 1001 86380 86390 1
304195 99304195 1001 86380 86390 1
304184 99304184 1001 86380 86390 1
304133 99304133 1001 86380 86390 1
304711 99304711 1001 86380 86390 1
304845 99304845 1001 86380 86390 1
304818 99304818 1001 86380 86390 1
304848 99304848 1001 86380 86390 1
304486 99304486 1001 86380 86390 1
304449 99304449 1001 86380 86390 1
304632 99304632 1001 86380 86390 1
304533 99304533 1001 86380 86390 1
304325 99304325 1001 86380 86390 1
304416 99304416 1001 86380 86390 1
304276 99304276 1001 86380 86390 1
304263 99304263 1001 86380 86390 1
304935 99304935 1001 86380 86390 1
304962 99304962 1001 86380 86390 1
304951 99304951 1001 86380 86390 1
304964 99304964 1001 86380 86390 1
305487 99305487 1001 86380 86390 1
305566 99305566 1001 86380 86390 1
305428 99305428 1001 86380 86390 1
305406 99305406 1001 86380 86390 1
305440 99305440 1001 86380 86390 1
305148 99305148 1001 86380 86390 1
305226 99305226 1001 86380 86390 1
500118 99500118 1001 86380 86390 1
500093 99500093 1001 86380 86390 1
500121 99500121 1001 86380 86390 1
500160 99500160 1001 86380 86390 1
500019 99500019 1001 86380 86390 1
500072 99500072 1001 86380 86390 1
500152 99500152 1001 86380 86390 1
500683 99500683 1001 86380 86390 1
500578 99500578 1001 86380 86390 1
500605 99500605 1001 86380 86390 1
500477 99500477 1001 86380 86390 1
500363 99500363 1001 86380 86390 1
500308 99500308 1001 86380 86390 1
500193 99500193 1001 86380 86390 1
500886 99500886 1001 86380 86390 1
501537 99501537 1001 86380 86390 1
501514 99501514 1001 86380 86390 1
501464 99501464 1001 86380 86390 1
501581 99501581 1001 86380 86390 1
501583 99501583 1001 86380 86390 1
501308 99501308 1001 86380 86390 1
501300 99501300 1001 86380 86390 1
501328 99501328 1001 86380 86390 1
501380 99501380 1001 86380 86390 1
501031 99501031 1001 86380 86390 1
501808 99501808 1001 86380 86390 1
501758 99501758 1001 86380 86390 1
501811 99501811 1001 86380 86390 1
501799 99501799 1001 86380 86390 1
501815 99501815 1001 86380 86390 1
502157 99502157 1001 86380 86390 1
502183 99502183 1001 86380 86390 1
502111 99502111 1001 86380 86390 1
502189 99502189 1001 86380 86390 1
502026 99502026 1001 86380 86390 1
502045 99502045 1001 86380 86390 1
502531 99502531 1001 86380 86390 1
502536 99502536 1001 86380 86390 1
502655 99502655 1001 86380 86390 1
503247 99503247 1001 86380 86390 1
503184 99503184 1001 86380 86390 1
502885 99502885 1001 86380 86390 1
502902 99502902 1001 86380 86390 1
502763 99502763 1001 86380 86390 1
502855 99502855 1001 86380 86390 1
502726 99502726 1001 86380 86390 1
502704 99502704 1001 86380 86390 1
502717 99502717 1001 86380 86390 1
502823 99502823 1001 86380 86390 1
503399 99503399 1001 86380 86390 1
503296 99503296 1001 86380 86390 1
504080 99504080 1001 86380 86390 1
504084 99504084 1001 86380 86390 1
504021 99504021 1001 86380 86390 1
504104 99504104 1001 86380 86390 1
504108 99504108 1001 86380 86390 1
504077 99504077 1001 86380 86390 1
503758 99503758 1001 86380 86390 1
503892 99503892 1001 86380 86390 1
503727 99503727 1001 86380 86390 1
503606 99503606 1001 86380 86390 1
503522 99503522 1001 86380 86390 1
504249 99504249 1001 86380 86390 1
504237 99504237 1001 86380 86390 1
504227 99504227 1001 86380 86390 1
504832 99504832 1001 86380 86390 1
504885 99504885 1001 86380 86390 1
504918 99504918 1001 86380 86390 1
504889 99504889 1001 86380 86390 1
504936 99504936 1001 86380 86390 1
504648 99504648 1001 86380 86390 1
504420 99504420 1001 86380 86390 1
505084 99505084 1001 86380 86390 1
505001 99505001 1001 86380 86390 1
504976 99504976 1001 86380 86390 1
505093 99505093 1001 86380 86390 1
505615 99505615 1001 86380 86390 1
505680 99505680 1001 86380 86390 1
505594 99505594 1001 86380 86390 1
505713 99505713 1001 86380 86390 1
505625 99505625 1001 86380 86390 1
505465 99505465 1001 86380 86390 1
505442 99505442 1001 86380 86390 1
505511 99505511 1001 86380 86390 1
505381 99505381 1001 86380 86390 1
505188 99505188 1001 86380 86390 1
505320 99505320 1001 86380 86390 1
505271 99505271 1001 86380 86390 1
505213 99505213 1001 86380 86390 1
505844 99505844 1001 86380 86390 1
506548 99506548 1001 86380 86390 1
506584 99506584 1001 86380 86390 1
506505 99506505 1001 86380 86390 1
506391 99506391 1001 86380 86390 1
506369 99506369 1001 86380 86390 1
506254 99506254 1001 86380 86390 1
506312 99506312 1001 86380 86390 1
506325 99506325 1001 86380 86390 1
506001 99506001 1001 86380 86390 1
506088 99506088 1001 86380 86390 1
506166 99506166 1001 86380 86390 1
505999 99505999 1001 86380 86390 1
506632 99506632 1001 86380 86390 1
506607 99506607 1001 86380 86390 1
506699 99506699 1001 86380 86390 1
506738 99506738 1001 86380 86390 1
506797 99506797 1001 86380 86390 1
507358 99507358 1001 86380 86390 1
507419 99507419 1001 86380 86390 1
507396 99507396 1001 86380 86390 1
507287 99507287 1001 86380 86390 1
507236 99507236 1001 86380 86390 1
507142 99507142 1001 86380 86390 1
507059 99507059 1001 86380 86390 1
507214 99507214 1001 86380 86390 1
506905 99506905 1001 86380 86390 1
506844 99506844 1001 86380 86390 1
506871 99506871 1001 86380 86390 1
507002 99507002 1001 86380 86390 1
507007 99507007 1001 86380 86390 1
508081 99508081 1001 86380 86390 1
508148 99508148 1001 86380 86390 1
508055 99508055 1001 86380 86390 1
507864 99507864 1001 86380 86390 1
508006 99508006 1001 86380 86390 1
508010 99508010 1001 86380 86390 1
507960 99507960 1001 86380 86390 1
507938 99507938 1001 86380 86390 1
507658 99507658 1001 86380 86390 1
507684 99507684 1001 86380 86390 1
507728 99507728 1001 86380 86390 1
507754 99507754 1001 86380 86390 1
507781 99507781 1001 86380 86390 1
508441 99508441 1001 86380 86390 1
508365 99508365 1001 86380 86390 1
509000 99509000 1001 86380 86390 1
508884 99508884 1001 86380 86390 1
508992 99508992 1001 86380 86390 1
508706 99508706 1001 86380 86390 1
508719 99508719 1001 86380 86390 1
508520 99508520 1001 86380 86390 1
508458 99508458 1001 86380 86390 1
508525 99508525 1001 86380 86390 1
508593 99508593 1001 86380 86390 1
508542 99508542 1001 86380 86390 1
509201 99509201 1001 86380 86390 1
509112 99509112 1001 86380 86390 1
509172 99509172 1001 86380 86390 1
509212 99509212 1001 86380 86390 1
509726 99509726 1001 86380 86390 1
509730 99509730 1001 86380 86390 1
509644 99509644 1001 86380 86390 1
509635 99509635 1001 86380 86390 1
509535 99509535 1001 86380 86390 1
509327 99509327 1001 86380 86390 1
509937 99509937 1001 86380 86390 1
510058 99510058 1001 86380 86390 1
510560 99510560 1001 86380 86390 1
510587 99510587 1001 86380 86390 1
510545 99510545 1001 86380 86390 1
510383 99510383 1001 86380 86390 1
510387 99510387 1001 86380 86390 1
510199 99510199 1001 86380 86390 1
510138 99510138 1001 86380 86390 1
510112 99510112 1001 86380 86390 1
510169 99510169 1001 86380 86390 1
510776 99510776 1001 86380 86390 1
510835 99510835 1001 86380 86390 1
510849 99510849 1001 86380 86390 1
510734 99510734 1001 86380 86390 1
511387 99511387 1001 86380 86390 1
511491 99511491 1001 86380 86390 1
511484 99511484 1001 86380 86390 1
511339 99511339 1001 86380 86390 1
511102 99511102 1001 86380 86390 1
511054 99511054 1001 86380 86390 1
511056 99511056 1001 86380 86390 1
511616 99511616 1001 86380 86390 1
511637 99511637 1001 86380 86390 1
511715 99511715 1001 86380 86390 1
511651 99511651 1001 86380 86390 1
512211 99512211 1001 86380 86390 1
512279 99512279 1001 86380 86390 1
512313 99512313 1001 86380 86390 1
512326 99512326 1001 86380 86390 1
512072 99512072 1001 86380 86390 1
512080 99512080 1001 86380 86390 1
512069 99512069 1001 86380 86390 1
511811 99511811 1001 86380 86390 1
511893 99511893 1001 86380 86390 1
511829 99511829 1001 86380 86390 1
512442 99512442 1001 86380 86390 1
513014 99513014 1001 86380 86390 1
513163 99513163 1001 86380 86390 1
513152 99513152 1001 86380 86390 1
513011 99513011 1001 86380 86390 1
513037 99513037 1001 86380 86390 1
512884 99512884 1001 86380 86390 1
512951 99512951 1001 86380 86390 1
512957 99512957 1001 86380 86390 1
512625 99512625 1001 86380 86390 1
512785 99512785 1001 86380 86390 1
512604 99512604 1001 86380 86390 1
512670 99512670 1001 86380 86390 1
512696 99512696 1001 86380 86390 1
512723 99512723 1001 86380 86390 1
513273 99513273 1001 86380 86390 1
513209 99513209 1001 86380 86390 1
513250 99513250 1001 86380 86390 1
513381 99513381 1001 86380 86390 1
513886 99513886 1001 86380 86390 1
513649 99513649 1001 86380 86390 1
513782 99513782 1001 86380 86390 1
513627 99513627 1001 86380 86390 1
513553 99513553 1001 86380 86390 1
513464 99513464 1001 86380 86390 1
513610 99513610 1001 86380 86390 1
514184 99514184 1001 86380 86390 1
514032 99514032 1001 86380 86390 1
514033 99514033 1001 86380 86390 1
514793 99514793 1001 86380 86390 1
514824 99514824 1001 86380 86390 1
514678 99514678 1001 86380 86390 1
514815 99514815 1001 86380 86390 1
514674 99514674 1001 86380 86390 1
514471 99514471 1001 86380 86390 1
514549 99514549 1001 86380 86390 1
514490 99514490 1001 86380 86390 1
514478 99514478 1001 86380 86390 1
514495 99514495 1001 86380 86390 1
514586 99514586 1001 86380 86390 1
514612 99514612 1001 86380 86390 1
514309 99514309 1001 86380 86390 1
515011 99515011 1001 86380 86390 1
514961 99514961 1001 86380 86390 1
514974 99514974 1001 86380 86390 1
515041 99515041 1001 86380 86390 1
514977 99514977 1001 86380 86390 1
515030 99515030 1001 86380 86390 1
514956 99514956 1001 86380 86390 1
515572 99515572 1001 86380 86390 1
515467 99515467 1001 86380 86390 1
515474 99515474 1001 86380 86390 1
515360 99515360 1001 86380 86390 1
515075 99515075 1001 86380 86390 1
515104 99515104 1001 86380 86390 1
515184 99515184 1001 86380 86390 1
515212 99515212 1001 86380 86390 1
515733 99515733 1001 86380 86390 1
515881 99515881 1001 86380 86390 1
516347 99516347 1001 86380 86390 1
516442 99516442 1001 86380 86390 1
516110 99516110 1001 86380 86390 1
516192 99516192 1001 86380 86390 1
516171 99516171 1001 86380 86390 1
516210 99516210 1001 86380 86390 1
516249 99516249 1001 86380 86390 1
516109 99516109 1001 86380 86390 1
516088 99516088 1001 86380 86390 1
516089 99516089 1001 86380 86390 1
516077 99516077 1001 86380 86390 1
516065 99516065 1001 86380 86390 1
516637 99516637 1001 86380 86390 1
516586 99516586 1001 86380 86390 1
516548 99516548 1001 86380 86390 1
516646 99516646 1001 86380 86390 1
516659 99516659 1001 86380 86390 1
516622 99516622 1001 86380 86390 1
516674 99516674 1001 86380 86390 1
517170 99517170 1001 86380 86390 1
517183 99517183 1001 86380 86390 1
517171 99517171 1001 86380 86390 1
517173 99517173 1001 86380 86390 1
517052 99517052 1001 86380 86390 1
516743 99516743 1001 86380 86390 1
516791 99516791 1001 86380 86390 1
516881 99516881 1001 86380 86390 1
517438 99517438 1001 86380 86390 1
517376 99517376 1001 86380 86390 1
517486 99517486 1001 86380 86390 1
517474 99517474 1001 86380 86390 1
518112 99518112 1001 86380 86390 1
518092 99518092 1001 86380 86390 1
517990 99517990 1001 86380 86390 1
517978 99517978 1001 86380 86390 1
517661 99517661 1001 86380 86390 1
517702 99517702 1001 86380 86390 1
517746 99517746 1001 86380 86390 1
518191 99518191 1001 86380 86390 1
518244 99518244 1001 86380 86390 1
518322 99518322 1001 86380 86390 1
518950 99518950 1001 86380 86390 1
518955 99518955 1001 86380 86390 1
518823 99518823 1001 86380 86390 1
518871 99518871 1001 86380 86390 1
518591 99518591 1001 86380 86390 1
518752 99518752 1001 86380 86390 1
518453 99518453 1001 86380 86390 1
518469 99518469 1001 86380 86390 1
519063 99519063 1001 86380 86390 1
519028 99519028 1001 86380 86390 1
519189 99519189 1001 86380 86390 1
518994 99518994 1001 86380 86390 1
519739 99519739 1001 86380 86390 1
519583 99519583 1001 86380 86390 1
519545 99519545 1001 86380 86390 1
519482 99519482 1001 86380 86390 1
519462 99519462 1001 86380 86390 1
519604 99519604 1001 86380 86390 1
519476 99519476 1001 86380 86390 1
519503 99519503 1001 86380 86390 1
519293 99519293 1001 86380 86390 1
519817 99519817 1001 86380 86390 1
520462 99520462 1001 86380 86390 1
520546 99520546 1001 86380 86390 1
520575 99520575 1001 86380 86390 1
520413 99520413 1001 86380 86390 1
520326 99520326 1001 86380 86390 1
520248 99520248 1001 86380 86390 1
520420 99520420 1001 86380 86390 1
520304 99520304 1001 86380 86390 1
520022 99520022 1001 86380 86390 1
520106 99520106 1001 86380 86390 1
520095 99520095 1001 86380 86390 1
520664 99520664 1001 86380 86390 1
520833 99520833 1001 86380 86390 1
521290 99521290 1001 86380 86390 1
521268 99521268 1001 86380 86390 1
521295 99521295 1001 86380 86390 1
521285 99521285 1001 86380 86390 1
521144 99521144 1001 86380 86390 1
521070 99521070 1001 86380 86390 1
520936 99520936 1001 86380 86390 1
520860 99520860 1001 86380 86390 1
520951 99520951 1001 86380 86390 1
520874 99520874 1001 86380 86390 1
520867 99520867 1001 86380 86390 1
521624 99521624 1001 86380 86390 1
521590 99521590 1001 86380 86390 1
522229 99522229 1001 86380 86390 1
522099 99522099 1001 86380 86390 1
521957 99521957 1001 86380 86390 1
521967 99521967 1001 86380 86390 1
521942 99521942 1001 86380 86390 1
521764 99521764 1001 86380 86390 1
521855 99521855 1001 86380 86390 1
521830 99521830 1001 86380 86390 1
522387 99522387 1001 86380 86390 1
522375 99522375 1001 86380 86390 1
522340 99522340 1001 86380 86390 1
522994 99522994 1001 86380 86390 1
522945 99522945 1001 86380 86390 1
523010 99523010 1001 86380 86390 1
523076 99523076 1001 86380 86390 1
522749 99522749 1001 86380 86390 1
522881 99522881 1001 86380 86390 1
522896 99522896 1001 86380 86390 1
522885 99522885 1001 86380 86390 1
522655 99522655 1001 86380 86390 1
522618 99522618 1001 86380 86390 1
522567 99522567 1001 86380 86390 1
522661 99522661 1001 86380 86390 1
522687 99522687 1001 86380 86390 1
523182 99523182 1001 86380 86390 1
523299 99523299 1001 86380 86390 1
523159 99523159 1001 86380 86390 1
523778 99523778 1001 86380 86390 1
523873 99523873 1001 86380 86390 1
523747 99523747 1001 86380 86390 1
523880 99523880 1001 86380 86390 1
523535 99523535 1001 86380 86390 1
523668 99523668 1001 86380 86390 1
523538 99523538 1001 86380 86390 1
523608 99523608 1001 86380 86390 1
523724 99523724 1001 86380 86390 1
523353 99523353 1001 86380 86390 1
523458 99523458 1001 86380 86390 1
523513 99523513 1001 86380 86390 1
523373 99523373 1001 86380 86390 1
523954 99523954 1001 86380 86390 1
523981 99523981 1001 86380 86390 1
524012 99524012 1001 86380 86390 1
524055 99524055 1001 86380 86390 1
524609 99524609 1001 86380 86390 1
524755 99524755 1001 86380 86390 1
524423 99524423 1001 86380 86390 1
524508 99524508 1001 86380 86390 1
524379 99524379 1001 86380 86390 1
524509 99524509 1001 86380 86390 1
524311 99524311 1001 86380 86390 1
524247 99524247 1001 86380 86390 1
524169 99524169 1001 86380 86390 1
524172 99524172 1001 86380 86390 1
524781 99524781 1001 86380 86390 1
524836 99524836 1001 86380 86390 1
524786 99524786 1001 86380 86390 1
524853 99524853 1001 86380 86390 1
524893 99524893 1001 86380 86390 1
525484 99525484 1001 86380 86390 1
525485 99525485 1001 86380 86390 1
525588 99525588 1001 86380 86390 1
525492 99525492 1001 86380 86390 1
525243 99525243 1001 86380 86390 1
525299 99525299 1001 86380 86390 1
525151 99525151 1001 86380 86390 1
525180 99525180 1001 86380 86390 1
526404 99526404 1001 86380 86390 1
526315 99526315 1001 86380 86390 1
526290 99526290 1001 86380 86390 1
526215 99526215 1001 86380 86390 1
525834 99525834 1001 86380 86390 1
526459 99526459 1001 86380 86390 1
526516 99526516 1001 86380 86390 1
526468 99526468 1001 86380 86390 1
527096 99527096 1001 86380 86390 1
527077 99527077 1001 86380 86390 1
526876 99526876 1001 86380 86390 1
527019 99527019 1001 86380 86390 1
526686 99526686 1001 86380 86390 1
526791 99526791 1001 86380 86390 1
526690 99526690 1001 86380 86390 1
527368 99527368 1001 86380 86390 1
527362 99527362 1001 86380 86390 1
527762 99527762 1001 86380 86390 1
527506 99527506 1001 86380 86390 1
527571 99527571 1001 86380 86390 1
527624 99527624 1001 86380 86390 1
527620 99527620 1001 86380 86390 1
527569 99527569 1001 86380 86390 1
528090 99528090 1001 86380 86390 1
528209 99528209 1001 86380 86390 1
528211 99528211 1001 86380 86390 1
528729 99528729 1001 86380 86390 1
528646 99528646 1001 86380 86390 1
528498 99528498 1001 86380 86390 1
528538 99528538 1001 86380 86390 1
528603 99528603 1001 86380 86390 1
528449 99528449 1001 86380 86390 1
528362 99528362 1001 86380 86390 1
528316 99528316 1001 86380 86390 1
528421 99528421 1001 86380 86390 1
529015 99529015 1001 86380 86390 1
528912 99528912 1001 86380 86390 1
529056 99529056 1001 86380 86390 1
529072 99529072 1001 86380 86390 1
529098 99529098 1001 86380 86390 1
529075 99529075 1001 86380 86390 1
529000 99529000 1001 86380 86390 1
529612 99529612 1001 86380 86390 1
529458 99529458 1001 86380 86390 1
529434 99529434 1001 86380 86390 1
529490 99529490 1001 86380 86390 1
529426 99529426 1001 86380 86390 1
529403 99529403 1001 86380 86390 1
529172 99529172 1001 86380 86390 1
529134 99529134 1001 86380 86390 1
529254 99529254 1001 86380 86390 1
529282 99529282 1001 86380 86390 1
529284 99529284 1001 86380 86390 1
529742 99529742 1001 86380 86390 1
529913 99529913 1001 86380 86390 1
530427 99530427 1001 86380 86390 1
530431 99530431 1001 86380 86390 1
530551 99530551 1001 86380 86390 1
530241 99530241 1001 86380 86390 1
530114 99530114 1001 86380 86390 1
529959 99529959 1001 86380 86390 1
530024 99530024 1001 86380 86390 1
530115 99530115 1001 86380 86390 1
530116 99530116 1001 86380 86390 1
530602 99530602 1001 86380 86390 1
530592 99530592 1001 86380 86390 1
531280 99531280 1001 86380 86390 1
531097 99531097 1001 86380 86390 1
531059 99531059 1001 86380 86390 1
531099 99531099 1001 86380 86390 1
531156 99531156 1001 86380 86390 1
531082 99531082 1001 86380 86390 1
530915 99530915 1001 86380 86390 1
531447 99531447 1001 86380 86390 1
531505 99531505 1001 86380 86390 1
532025 99532025 1001 86380 86390 1
532116 99532116 1001 86380 86390 1
532174 99532174 1001 86380 86390 1
532120 99532120 1001 86380 86390 1
532111 99532111 1001 86380 86390 1
532063 99532063 1001 86380 86390 1
531937 99531937 1001 86380 86390 1
531994 99531994 1001 86380 86390 1
531893 99531893 1001 86380 86390 1
531756 99531756 1001 86380 86390 1
531782 99531782 1001 86380 86390 1
531719 99531719 1001 86380 86390 1
531724 99531724 1001 86380 86390 1
531790 99531790 1001 86380 86390 1
532231 99532231 1001 86380 86390 1
532387 99532387 1001 86380 86390 1
532984 99532984 1001 86380 86390 1
532938 99532938 1001 86380 86390 1
533020 99533020 1001 86380 86390 1
532774 99532774 1001 86380 86390 1
532700 99532700 1001 86380 86390 1
532709 99532709 1001 86380 86390 1
532522 99532522 1001 86380 86390 1
532587 99532587 1001 86380 86390 1
533075 99533075 1001 86380 86390 1
533729 99533729 1001 86380 86390 1
533810 99533810 1001 86380 86390 1
533669 99533669 1001 86380 86390 1
533512 99533512 1001 86380 86390 1
533629 99533629 1001 86380 86390 1
533475 99533475 1001 86380 86390 1
533280 99533280 1001 86380 86390 1
533396 99533396 1001 86380 86390 1
533974 99533974 1001 86380 86390 1
533887 99533887 1001 86380 86390 1
533940 99533940 1001 86380 86390 1
534461 99534461 1001 86380 86390 1
534321 99534321 1001 86380 86390 1
535407 99535407 1001 86380 86390 1
535462 99535462 1001 86380 86390 1
535347 99535347 1001 86380 86390 1
535444 99535444 1001 86380 86390 1
535158 99535158 1001 86380 86390 1
535133 99535133 1001 86380 86390 1
535263 99535263 1001 86380 86390 1
534931 99534931 1001 86380 86390 1
535087 99535087 1001 86380 86390 1
534950 99534950 1001 86380 86390 1
535650 99535650 1001 86380 86390 1
535638 99535638 1001 86380 86390 1
535578 99535578 1001 86380 86390 1
535635 99535635 1001 86380 86390 1
536196 99536196 1001 86380 86390 1
536251 99536251 1001 86380 86390 1
536136 99536136 1001 86380 86390 1
536216 99536216 1001 86380 86390 1
535849 99535849 1001 86380 86390 1
535870 99535870 1001 86380 86390 1
536428 99536428 1001 86380 86390 1
536431 99536431 1001 86380 86390 1
536355 99536355 1001 86380 86390 1
536959 99536959 1001 86380 86390 1
537158 99537158 1001 86380 86390 1
536869 99536869 1001 86380 86390 1
536821 99536821 1001 86380 86390 1
536759 99536759 1001 86380 86390 1
536613 99536613 1001 86380 86390 1
536732 99536732 1001 86380 86390 1
537344 99537344 1001 86380 86390 1
537197 99537197 1001 86380 86390 1
537915 99537915 1001 86380 86390 1
537976 99537976 1001 86380 86390 1
537884 99537884 1001 86380 86390 1
537656 99537656 1001 86380 86390 1
537754 99537754 1001 86380 86390 1
537743 99537743 1001 86380 86390 1
537432 99537432 1001 86380 86390 1
538043 99538043 1001 86380 86390 1
538058 99538058 1001 86380 86390 1
538687 99538687 1001 86380 86390 1
538665 99538665 1001 86380 86390 1
538794 99538794 1001 86380 86390 1
538619 99538619 1001 86380 86390 1
538709 99538709 1001 86380 86390 1
538722 99538722 1001 86380 86390 1
538762 99538762 1001 86380 86390 1
538557 99538557 1001 86380 86390 1
538546 99538546 1001 86380 86390 1
538498 99538498 1001 86380 86390 1
538474 99538474 1001 86380 86390 1
538301 99538301 1001 86380 86390 1
538395 99538395 1001 86380 86390 1
538397 99538397 1001 86380 86390 1
538215 99538215 1001 86380 86390 1
538955 99538955 1001 86380 86390 1
538896 99538896 1001 86380 86390 1
539001 99539001 1001 86380 86390 1
538951 99538951 1001 86380 86390 1
539445 99539445 1001 86380 86390 1
539535 99539535 1001 86380 86390 1
539601 99539601 1001 86380 86390 1
539396 99539396 1001 86380 86390 1
539345 99539345 1001 86380 86390 1
539362 99539362 1001 86380 86390 1
539343 99539343 1001 86380 86390 1
539084 99539084 1001 86380 86390 1
539060 99539060 1001 86380 86390 1
539077 99539077 1001 86380 86390 1
539045 99539045 1001 86380 86390 1
539793 99539793 1001 86380 86390 1
539647 99539647 1001 86380 86390 1
539675 99539675 1001 86380 86390 1
539818 99539818 1001 86380 86390 1
540416 99540416 1001 86380 86390 1
540392 99540392 1001 86380 86390 1
540290 99540290 1001 86380 86390 1
540279 99540279 1001 86380 86390 1
540292 99540292 1001 86380 86390 1
540270 99540270 1001 86380 86390 1
540386 99540386 1001 86380 86390 1
540374 99540374 1001 86380 86390 1
540248 99540248 1001 86380 86390 1
540196 99540196 1001 86380 86390 1
539951 99539951 1001 86380 86390 1
539847 99539847 1001 86380 86390 1
539926 99539926 1001 86380 86390 1
539850 99539850 1001 86380 86390 1
539915 99539915 1001 86380 86390 1
539954 99539954 1001 86380 86390 1
539994 99539994 1001 86380 86390 1
540619 99540619 1001 86380 86390 1
540508 99540508 1001 86380 86390 1
540547 99540547 1001 86380 86390 1
540605 99540605 1001 86380 86390 1
541129 99541129 1001 86380 86390 1
541211 99541211 1001 86380 86390 1
541099 99541099 1001 86380 86390 1
541012 99541012 1001 86380 86390 1
541073 99541073 1001 86380 86390 1
540776 99540776 1001 86380 86390 1
540772 99540772 1001 86380 86390 1
540826 99540826 1001 86380 86390 1
541335 99541335 1001 86380 86390 1
541309 99541309 1001 86380 86390 1
541972 99541972 1001 86380 86390 1
542000 99542000 1001 86380 86390 1
541889 99541889 1001 86380 86390 1
541902 99541902 1001 86380 86390 1
541799 99541799 1001 86380 86390 1
541841 99541841 1001 86380 86390 1
541869 99541869 1001 86380 86390 1
541715 99541715 1001 86380 86390 1
541572 99541572 1001 86380 86390 1
542259 99542259 1001 86380 86390 1
542157 99542157 1001 86380 86390 1
542275 99542275 1001 86380 86390 1
542293 99542293 1001 86380 86390 1
542166 99542166 1001 86380 86390 1
542283 99542283 1001 86380 86390 1
542868 99542868 1001 86380 86390 1
542926 99542926 1001 86380 86390 1
542930 99542930 1001 86380 86390 1
542536 99542536 1001 86380 86390 1
542555 99542555 1001 86380 86390 1
542328 99542328 1001 86380 86390 1
542358 99542358 1001 86380 86390 1
543112 99543112 1001 86380 86390 1
543058 99543058 1001 86380 86390 1
543084 99543084 1001 86380 86390 1
543709 99543709 1001 86380 86390 1
543723 99543723 1001 86380 86390 1
543585 99543585 1001 86380 86390 1
543575 99543575 1001 86380 86390 1
543398 99543398 1001 86380 86390 1
543406 99543406 1001 86380 86390 1
543471 99543471 1001 86380 86390 1
543485 99543485 1001 86380 86390 1
543248 99543248 1001 86380 86390 1
543276 99543276 1001 86380 86390 1
543850 99543850 1001 86380 86390 1
543854 99543854 1001 86380 86390 1
543867 99543867 1001 86380 86390 1
544534 99544534 1001 86380 86390 1
544564 99544564 1001 86380 86390 1
544565 99544565 1001 86380 86390 1
544525 99544525 1001 86380 86390 1
544251 99544251 1001 86380 86390 1
544214 99544214 1001 86380 86390 1
544359 99544359 1001 86380 86390 1
544347 99544347 1001 86380 86390 1
544125 99544125 1001 86380 86390 1
544064 99544064 1001 86380 86390 1
544104 99544104 1001 86380 86390 1
544673 99544673 1001 86380 86390 1
544715 99544715 1001 86380 86390 1
544742 99544742 1001 86380 86390 1
544656 99544656 1001 86380 86390 1
420353 208 1001 56220 58077 1
401140 365 1001 21840 22197 1
504008 667 1001 44217 44516 1
504032 609 1001 57965 58264 1
504048 1123 1002 41340 45969 1
517795 1001 1001 51169 51468 1
523481 660 1001 31088 31187 1
400026 99400026 1001 86380 86390 1
400092 99400092 1001 86380 86390 1
400135 99400135 1001 86380 86390 1
400419 99400419 1001 86380 86390 1
400571 99400571 1001 86380 86390 1
400810 99400810 1001 86380 86390 1
400852 99400852 1001 86380 86390 1
400955 99400955 1001 86380 86390 1
401224 99401224 1001 86380 86390 1
401496 99401496 1001 86380 86390 1
401807 99401807 1001 86380 86390 1
401852 99401852 1001 86380 86390 1
401988 99401988 1001 86380 86390 1
402139 99402139 1001 86380 86390 1
402433 99402433 1001 86380 86390 1
402435 99402435 1001 86380 86390 1
402695 99402695 1001 86380 86390 1
402877 99402877 1001 86380 86390 1
402805 99402805 1001 86380 86390 1
402833 99402833 1001 86380 86390 1
402896 99402896 1001 86380 86390 1
403298 99403298 1001 86380 86390 1
403491 99403491 1001 86380 86390 1
404062 99404062 1001 86380 86390 1
404214 99404214 1001 86380 86390 1
404304 99404304 1001 86380 86390 1
404402 99404402 1001 86380 86390 1
404761 99404761 1001 86380 86390 1
404822 99404822 1001 86380 86390 1
404935 99404935 1001 86380 86390 1
405216 99405216 1001 86380 86390 1
405467 99405467 1001 86380 86390 1
405552 99405552 1001 86380 86390 1
405513 99405513 1001 86380 86390 1
405664 99405664 1001 86380 86390 1
405750 99405750 1001 86380 86390 1
405752 99405752 1001 86380 86390 1
405859 99405859 1001 86380 86390 1
406381 99406381 1001 86380 86390 1
406480 99406480 1001 86380 86390 1
406485 99406485 1001 86380 86390 1
406486 99406486 1001 86380 86390 1
406458 99406458 1001 86380 86390 1
406546 99406546 1001 86380 86390 1
406728 99406728 1001 86380 86390 1
406731 99406731 1001 86380 86390 1
406911 99406911 1001 86380 86390 1
406891 99406891 1001 86380 86390 1
407023 99407023 1001 86380 86390 1
407136 99407136 1001 86380 86390 1
407245 99407245 1001 86380 86390 1
407440 99407440 1001 86380 86390 1
407758 99407758 1001 86380 86390 1
407831 99407831 1001 86380 86390 1
407856 99407856 1001 86380 86390 1
407930 99407930 1001 86380 86390 1
407887 99407887 1001 86380 86390 1
408002 99408002 1001 86380 86390 1
408032 99408032 1001 86380 86390 1
408063 99408063 1001 86380 86390 1
408010 99408010 1001 86380 86390 1
408445 99408445 1001 86380 86390 1
408420 99408420 1001 86380 86390 1
408456 99408456 1001 86380 86390 1
408438 99408438 1001 86380 86390 1
408529 99408529 1001 86380 86390 1
408971 99408971 1001 86380 86390 1
409042 99409042 1001 86380 86390 1
409053 99409053 1001 86380 86390 1
409179 99409179 1001 86380 86390 1
409217 99409217 1001 86380 86390 1
409463 99409463 1001 86380 86390 1
409506 99409506 1001 86380 86390 1
409671 99409671 1001 86380 86390 1
409702 99409702 1001 86380 86390 1
410344 99410344 1001 86380 86390 1
410637 99410637 1001 86380 86390 1
410763 99410763 1001 86380 86390 1
410795 99410795 1001 86380 86390 1
410945 99410945 1001 86380 86390 1
411045 99411045 1001 86380 86390 1
411222 99411222 1001 86380 86390 1
411398 99411398 1001 86380 86390 1
411326 99411326 1001 86380 86390 1
411809 99411809 1001 86380 86390 1
411842 99411842 1001 86380 86390 1
412166 99412166 1001 86380 86390 1
413566 99413566 1001 86380 86390 1
413627 99413627 1001 86380 86390 1
413476 99413476 1001 86380 86390 1
413579 99413579 1001 86380 86390 1
413238 99413238 1001 86380 86390 1
412669 99412669 1001 86380 86390 1
412873 99412873 1001 86380 86390 1
412856 99412856 1001 86380 86390 1
413834 99413834 1001 86380 86390 1
413864 99413864 1001 86380 86390 1
413908 99413908 1001 86380 86390 1
413993 99413993 1001 86380 86390 1
414009 99414009 1001 86380 86390 1
414057 99414057 1001 86380 86390 1
414925 99414925 1001 86380 86390 1
415122 99415122 1001 86380 86390 1
415295 99415295 1001 86380 86390 1
414863 99414863 1001 86380 86390 1
414568 99414568 1001 86380 86390 1
414575 99414575 1001 86380 86390 1
415670 99415670 1001 86380 86390 1
415501 99415501 1001 86380 86390 1
416162 99416162 1001 86380 86390 1
416462 99416462 1001 86380 86390 1
416513 99416513 1001 86380 86390 1
415961 99415961 1001 86380 86390 1
415761 99415761 1001 86380 86390 1
415772 99415772 1001 86380 86390 1
417335 99417335 1001 86380 86390 1
417339 99417339 1001 86380 86390 1
417326 99417326 1001 86380 86390 1
417572 99417572 1001 86380 86390 1
417424 99417424 1001 86380 86390 1
417523 99417523 1001 86380 86390 1
417531 99417531 1001 86380 86390 1
418452 99418452 1001 86380 86390 1
418202 99418202 1001 86380 86390 1
418349 99418349 1001 86380 86390 1
418186 99418186 1001 86380 86390 1
418172 99418172 1001 86380 86390 1
417736 99417736 1001 86380 86390 1
417850 99417850 1001 86380 86390 1
419203 99419203 1001 86380 86390 1
420276 99420276 1001 86380 86390 1
420061 99420061 1001 86380 86390 1
419893 99419893 1001 86380 86390 1
419565 99419565 1001 86380 86390 1
419237 99419237 1001 86380 86390 1
419270 99419270 1001 86380 86390 1
419410 99419410 1001 86380 86390 1
419509 99419509 1001 86380 86390 1
420742 99420742 1001 86380 86390 1
420784 99420784 1001 86380 86390 1
420801 99420801 1001 86380 86390 1
420535 99420535 1001 86380 86390 1
421794 99421794 1001 86380 86390 1
421941 99421941 1001 86380 86390 1
421717 99421717 1001 86380 86390 1
421993 99421993 1001 86380 86390 1
421998 99421998 1001 86380 86390 1
420910 99420910 1001 86380 86390 1
421118 99421118 1001 86380 86390 1
420967 99420967 1001 86380 86390 1
421008 99421008 1001 86380 86390 1
420907 99420907 1001 86380 86390 1
422185 99422185 1001 86380 86390 1
422473 99422473 1001 86380 86390 1
422525 99422525 1001 86380 86390 1
423628 99423628 1001 86380 86390 1
423517 99423517 1001 86380 86390 1
423557 99423557 1001 86380 86390 1
423664 99423664 1001 86380 86390 1
423331 99423331 1001 86380 86390 1
423050 99423050 1001 86380 86390 1
422579 99422579 1001 86380 86390 1
423879 99423879 1001 86380 86390 1
424112 99424112 1001 86380 86390 1
425304 99425304 1001 86380 86390 1
425015 99425015 1001 86380 86390 1
425206 99425206 1001 86380 86390 1
424967 99424967 1001 86380 86390 1
424790 99424790 1001 86380 86390 1
424335 99424335 1001 86380 86390 1
425546 99425546 1001 86380 86390 1
425549 99425549 1001 86380 86390 1
426718 99426718 1001 86380 86390 1
426394 99426394 1001 86380 86390 1
426386 99426386 1001 86380 86390 1
425940 99425940 1001 86380 86390 1
425893 99425893 1001 86380 86390 1
426157 99426157 1001 86380 86390 1
426076 99426076 1001 86380 86390 1
427489 99427489 1001 86380 86390 1
427122 99427122 1001 86380 86390 1
427304 99427304 1001 86380 86390 1
428424 99428424 1001 86380 86390 1
428683 99428683 1001 86380 86390 1
428478 99428478 1001 86380 86390 1
428033 99428033 1001 86380 86390 1
427980 99427980 1001 86380 86390 1
428102 99428102 1001 86380 86390 1
428335 99428335 1001 86380 86390 1
427707 99427707 1001 86380 86390 1
427708 99427708 1001 86380 86390 1
427829 99427829 1001 86380 86390 1
427624 99427624 1001 86380 86390 1
428944 99428944 1001 86380 86390 1
428836 99428836 1001 86380 86390 1
430059 99430059 1001 86380 86390 1
430182 99430182 1001 86380 86390 1
429617 99429617 1001 86380 86390 1
429847 99429847 1001 86380 86390 1
429535 99429535 1001 86380 86390 1
430424 99430424 1001 86380 86390 1
430713 99430713 1001 86380 86390 1
430570 99430570 1001 86380 86390 1
431964 99431964 1001 86380 86390 1
431771 99431771 1001 86380 86390 1
431532 99431532 1001 86380 86390 1
431295 99431295 1001 86380 86390 1
431386 99431386 1001 86380 86390 1
431318 99431318 1001 86380 86390 1
430974 99430974 1001 86380 86390 1
432226 99432226 1001 86380 86390 1
432304 99432304 1001 86380 86390 1
432439 99432439 1001 86380 86390 1
432073 99432073 1001 86380 86390 1
433446 99433446 1001 86380 86390 1
433703 99433703 1001 86380 86390 1
433076 99433076 1001 86380 86390 1
433003 99433003 1001 86380 86390 1
432956 99432956 1001 86380 86390 1
433095 99433095 1001 86380 86390 1
433158 99433158 1001 86380 86390 1
432871 99432871 1001 86380 86390 1
432592 99432592 1001 86380 86390 1
432890 99432890 1001 86380 86390 1
434130 99434130 1001 86380 86390 1
435176 99435176 1001 86380 86390 1
434820 99434820 1001 86380 86390 1
434989 99434989 1001 86380 86390 1
434421 99434421 1001 86380 86390 1
434468 99434468 1001 86380 86390 1
434354 99434354 1001 86380 86390 1
434218 99434218 1001 86380 86390 1
434463 99434463 1001 86380 86390 1
435599 99435599 1001 86380 86390 1
435585 99435585 1001 86380 86390 1
435747 99435747 1001 86380 86390 1
436931 99436931 1001 86380 86390 1
436818 99436818 1001 86380 86390 1
436554 99436554 1001 86380 86390 1
436556 99436556 1001 86380 86390 1
436102 99436102 1001 86380 86390 1
436110 99436110 1001 86380 86390 1
436149 99436149 1001 86380 86390 1
436212 99436212 1001 86380 86390 1
437342 99437342 1001 86380 86390 1
300045 99300045 1001 86380 86390 1
437281 99437281 1001 86380 86390 1
437309 99437309 1001 86380 86390 1
437235 99437235 1001 86380 86390 1
300567 99300567 1001 86380 86390 1
300594 99300594 1001 86380 86390 1
300726 99300726 1001 86380 86390 1
300447 99300447 1001 86380 86390 1
300466 99300466 1001 86380 86390 1
300481 99300481 1001 86380 86390 1
300496 99300496 1001 86380 86390 1
300149 99300149 1001 86380 86390 1
300190 99300190 1001 86380 86390 1
300128 99300128 1001 86380 86390 1
300141 99300141 1001 86380 86390 1
300300 99300300 1001 86380 86390 1
300808 99300808 1001 86380 86390 1
300860 99300860 1001 86380 86390 1
300784 99300784 1001 86380 86390 1
301440 99301440 1001 86380 86390 1
301480 99301480 1001 86380 86390 1
301429 99301429 1001 86380 86390 1
301532 99301532 1001 86380 86390 1
301408 99301408 1001 86380 86390 1
301344 99301344 1001 86380 86390 1
301565 99301565 1001 86380 86390 1
301689 99301689 1001 86380 86390 1
301729 99301729 1001 86380 86390 1
301626 99301626 1001 86380 86390 1
301718 99301718 1001 86380 86390 1
302365 99302365 1001 86380 86390 1
302162 99302162 1001 86380 86390 1
302089 99302089 1001 86380 86390 1
302041 99302041 1001 86380 86390 1
302119 99302119 1001 86380 86390 1
301830 99301830 1001 86380 86390 1
301882 99301882 1001 86380 86390 1
301768 99301768 1001 86380 86390 1
302468 99302468 1001 86380 86390 1
302406 99302406 1001 86380 86390 1
302472 99302472 1001 86380 86390 1
302436 99302436 1001 86380 86390 1
303130 99303130 1001 86380 86390 1
303018 99303018 1001 86380 86390 1
303161 99303161 1001 86380 86390 1
303058 99303058 1001 86380 86390 1
302990 99302990 1001 86380 86390 1
302849 99302849 1001 86380 86390 1
302825 99302825 1001 86380 86390 1
302928 99302928 1001 86380 86390 1
302893 99302893 1001 86380 86390 1
302959 99302959 1001 86380 86390 1
302857 99302857 1001 86380 86390 1
302671 99302671 1001 86380 86390 1
302699 99302699 1001 86380 86390 1
302661 99302661 1001 86380 86390 1
303256 99303256 1001 86380 86390 1
303311 99303311 1001 86380 86390 1
303390 99303390 1001 86380 86390 1
303289 99303289 1001 86380 86390 1
303908 99303908 1001 86380 86390 1
303673 99303673 1001 86380 86390 1
303687 99303687 1001 86380 86390 1
303817 99303817 1001 86380 86390 1
303704 99303704 1001 86380 86390 1
303717 99303717 1001 86380 86390 1
303657 99303657 1001 86380 86390 1
303748 99303748 1001 86380 86390 1
303568 99303568 1001 86380 86390 1
303517 99303517 1001 86380 86390 1
304175 99304175 1001 86380 86390 1
304116 99304116 1001 86380 86390 1
304038 99304038 1001 86380 86390 1
304142 99304142 1001 86380 86390 1
304196 99304196 1001 86380 86390 1
304120 99304120 1001 86380 86390 1
304770 99304770 1001 86380 86390 1
304850 99304850 1001 86380 86390 1
304618 99304618 1001 86380 86390 1
304637 99304637 1001 86380 86390 1
304536 99304536 1001 86380 86390 1
304396 99304396 1001 86380 86390 1
304243 99304243 1001 86380 86390 1
304373 99304373 1001 86380 86390 1
304350 99304350 1001 86380 86390 1
304441 99304441 1001 86380 86390 1
305597 99305597 1001 86380 86390 1
305541 99305541 1001 86380 86390 1
305324 99305324 1001 86380 86390 1
305403 99305403 1001 86380 86390 1
305302 99305302 1001 86380 86390 1
305435 99305435 1001 86380 86390 1
305320 99305320 1001 86380 86390 1
305479 99305479 1001 86380 86390 1
305083 99305083 1001 86380 86390 1
305217 99305217 1001 86380 86390 1
500023 99500023 1001 86380 86390 1
500101 99500101 1001 86380 86390 1
500191 99500191 1001 86380 86390 1
500063 99500063 1001 86380 86390 1
500115 99500115 1001 86380 86390 1
500175 99500175 1001 86380 86390 1
500165 99500165 1001 86380 86390 1
500659 99500659 1001 86380 86390 1
500672 99500672 1001 86380 86390 1
500654 99500654 1001 86380 86390 1
500808 99500808 1001 86380 86390 1
500631 99500631 1001 86380 86390 1
500809 99500809 1001 86380 86390 1
500427 99500427 1001 86380 86390 1
500466 99500466 1001 86380 86390 1
500283 99500283 1001 86380 86390 1
500325 99500325 1001 86380 86390 1
500378 99500378 1001 86380 86390 1
500291 99500291 1001 86380 86390 1
500878 99500878 1001 86380 86390 1
500947 99500947 1001 86380 86390 1
500949 99500949 1001 86380 86390 1
500873 99500873 1001 86380 86390 1
500899 99500899 1001 86380 86390 1
500939 99500939 1001 86380 86390 1
501617 99501617 1001 86380 86390 1
501480 99501480 1001 86380 86390 1
501164 99501164 1001 86380 86390 1
501207 99501207 1001 86380 86390 1
501143 99501143 1001 86380 86390 1
501222 99501222 1001 86380 86390 1
501030 99501030 1001 86380 86390 1
501056 99501056 1001 86380 86390 1
501809 99501809 1001 86380 86390 1
502338 99502338 1001 86380 86390 1
502313 99502313 1001 86380 86390 1
502422 99502422 1001 86380 86390 1
502384 99502384 1001 86380 86390 1
502282 99502282 1001 86380 86390 1
502296 99502296 1001 86380 86390 1
502105 99502105 1001 86380 86390 1
502171 99502171 1001 86380 86390 1
502197 99502197 1001 86380 86390 1
502059 99502059 1001 86380 86390 1
502102 99502102 1001 86380 86390 1
501922 99501922 1001 86380 86390 1
501871 99501871 1001 86380 86390 1
502028 99502028 1001 86380 86390 1
501982 99501982 1001 86380 86390 1
501946 99501946 1001 86380 86390 1
502566 99502566 1001 86380 86390 1
502637 99502637 1001 86380 86390 1
502471 99502471 1001 86380 86390 1
502628 99502628 1001 86380 86390 1
502486 99502486 1001 86380 86390 1
503290 99503290 1001 86380 86390 1
503277 99503277 1001 86380 86390 1
503199 99503199 1001 86380 86390 1
502944 99502944 1001 86380 86390 1
503005 99503005 1001 86380 86390 1
502878 99502878 1001 86380 86390 1
502741 99502741 1001 86380 86390 1
502872 99502872 1001 86380 86390 1
502680 99502680 1001 86380 86390 1
502707 99502707 1001 86380 86390 1
502747 99502747 1001 86380 86390 1
502825 99502825 1001 86380 86390 1
503462 99503462 1001 86380 86390 1
503414 99503414 1001 86380 86390 1
504070 99504070 1001 86380 86390 1
504047 99504047 1001 86380 86390 1
504060 99504060 1001 86380 86390 1
503771 99503771 1001 86380 86390 1
503862 99503862 1001 86380 86390 1
503750 99503750 1001 86380 86390 1
503884 99503884 1001 86380 86390 1
503691 99503691 1001 86380 86390 1
503679 99503679 1001 86380 86390 1
503700 99503700 1001 86380 86390 1
503561 99503561 1001 86380 86390 1
504232 99504232 1001 86380 86390 1
504155 99504155 1001 86380 86390 1
504157 99504157 1001 86380 86390 1
504290 99504290 1001 86380 86390 1
504306 99504306 1001 86380 86390 1
504911 99504911 1001 86380 86390 1
504743 99504743 1001 86380 86390 1
504810 99504810 1001 86380 86390 1
504811 99504811 1001 86380 86390 1
504738 99504738 1001 86380 86390 1
504689 99504689 1001 86380 86390 1
504592 99504592 1001 86380 86390 1
504543 99504543 1001 86380 86390 1
504556 99504556 1001 86380 86390 1
504339 99504339 1001 86380 86390 1
504367 99504367 1001 86380 86390 1
504510 99504510 1001 86380 86390 1
504374 99504374 1001 86380 86390 1
505046 99505046 1001 86380 86390 1
505112 99505112 1001 86380 86390 1
505719 99505719 1001 86380 86390 1
505716 99505716 1001 86380 86390 1
505717 99505717 1001 86380 86390 1
505483 99505483 1001 86380 86390 1
505445 99505445 1001 86380 86390 1
505292 99505292 1001 86380 86390 1
505282 99505282 1001 86380 86390 1
505299 99505299 1001 86380 86390 1
505314 99505314 1001 86380 86390 1
505910 99505910 1001 86380 86390 1
505890 99505890 1001 86380 86390 1
505956 99505956 1001 86380 86390 1
505971 99505971 1001 86380 86390 1
506430 99506430 1001 86380 86390 1
506509 99506509 1001 86380 86390 1
506580 99506580 1001 86380 86390 1
506414 99506414 1001 86380 86390 1
506290 99506290 1001 86380 86390 1
506200 99506200 1001 86380 86390 1
506281 99506281 1001 86380 86390 1
506373 99506373 1001 86380 86390 1
506040 99506040 1001 86380 86390 1
506042 99506042 1001 86380 86390 1
505995 99505995 1001 86380 86390 1
506035 99506035 1001 86380 86390 1
506075 99506075 1001 86380 86390 1
506050 99506050 1001 86380 86390 1
506714 99506714 1001 86380 86390 1
506610 99506610 1001 86380 86390 1
506677 99506677 1001 86380 86390 1
507332 99507332 1001 86380 86390 1
507232 99507232 1001 86380 86390 1
507301 99507301 1001 86380 86390 1
507251 99507251 1001 86380 86390 1
506892 99506892 1001 86380 86390 1
506855 99506855 1001 86380 86390 1
506961 99506961 1001 86380 86390 1
506822 99506822 1001 86380 86390 1
507523 99507523 1001 86380 86390 1
507619 99507619 1001 86380 86390 1
507479 99507479 1001 86380 86390 1
508084 99508084 1001 86380 86390 1
507844 99507844 1001 86380 86390 1
507977 99507977 1001 86380 86390 1
507758 99507758 1001 86380 86390 1
507822 99507822 1001 86380 86390 1
507643 99507643 1001 86380 86390 1
507729 99507729 1001 86380 86390 1
508295 99508295 1001 86380 86390 1
508875 99508875 1001 86380 86390 1
508811 99508811 1001 86380 86390 1
508853 99508853 1001 86380 86390 1
508855 99508855 1001 86380 86390 1
509230 99509230 1001 86380 86390 1
509130 99509130 1001 86380 86390 1
509261 99509261 1001 86380 86390 1
509159 99509159 1001 86380 86390 1
509224 99509224 1001 86380 86390 1
509813 99509813 1001 86380 86390 1
509883 99509883 1001 86380 86390 1
509884 99509884 1001 86380 86390 1
509796 99509796 1001 86380 86390 1
509428 99509428 1001 86380 86390 1
509353 99509353 1001 86380 86390 1
509912 99509912 1001 86380 86390 1
509965 99509965 1001 86380 86390 1
510071 99510071 1001 86380 86390 1
510011 99510011 1001 86380 86390 1
510527 99510527 1001 86380 86390 1
510539 99510539 1001 86380 86390 1
510711 99510711 1001 86380 86390 1
510318 99510318 1001 86380 86390 1
510319 99510319 1001 86380 86390 1
510265 99510265 1001 86380 86390 1
510189 99510189 1001 86380 86390 1
510233 99510233 1001 86380 86390 1
510879 99510879 1001 86380 86390 1
510731 99510731 1001 86380 86390 1
511492 99511492 1001 86380 86390 1
511367 99511367 1001 86380 86390 1
511261 99511261 1001 86380 86390 1
511326 99511326 1001 86380 86390 1
511264 99511264 1001 86380 86390 1
510960 99510960 1001 86380 86390 1
510988 99510988 1001 86380 86390 1
511589 99511589 1001 86380 86390 1
511607 99511607 1001 86380 86390 1
512303 99512303 1001 86380 86390 1
512318 99512318 1001 86380 86390 1
512293 99512293 1001 86380 86390 1
512320 99512320 1001 86380 86390 1
512207 99512207 1001 86380 86390 1
512259 99512259 1001 86380 86390 1
512054 99512054 1001 86380 86390 1
512146 99512146 1001 86380 86390 1
511864 99511864 1001 86380 86390 1
511847 99511847 1001 86380 86390 1
512545 99512545 1001 86380 86390 1
512497 99512497 1001 86380 86390 1
512526 99512526 1001 86380 86390 1
512388 99512388 1001 86380 86390 1
513116 99513116 1001 86380 86390 1
513143 99513143 1001 86380 86390 1
513020 99513020 1001 86380 86390 1
513193 99513193 1001 86380 86390 1
512805 99512805 1001 86380 86390 1
512811 99512811 1001 86380 86390 1
512825 99512825 1001 86380 86390 1
512958 99512958 1001 86380 86390 1
512895 99512895 1001 86380 86390 1
512624 99512624 1001 86380 86390 1
512655 99512655 1001 86380 86390 1
512669 99512669 1001 86380 86390 1
513837 99513837 1001 86380 86390 1
513645 99513645 1001 86380 86390 1
513576 99513576 1001 86380 86390 1
513460 99513460 1001 86380 86390 1
514093 99514093 1001 86380 86390 1
514040 99514040 1001 86380 86390 1
514708 99514708 1001 86380 86390 1
514839 99514839 1001 86380 86390 1
514566 99514566 1001 86380 86390 1
514608 99514608 1001 86380 86390 1
514647 99514647 1001 86380 86390 1
514649 99514649 1001 86380 86390 1
514547 99514547 1001 86380 86390 1
514335 99514335 1001 86380 86390 1
514284 99514284 1001 86380 86390 1
514948 99514948 1001 86380 86390 1
515575 99515575 1001 86380 86390 1
515498 99515498 1001 86380 86390 1
515617 99515617 1001 86380 86390 1
515528 99515528 1001 86380 86390 1
515478 99515478 1001 86380 86390 1
515403 99515403 1001 86380 86390 1
515475 99515475 1001 86380 86390 1
515270 99515270 1001 86380 86390 1
515161 99515161 1001 86380 86390 1
515761 99515761 1001 86380 86390 1
515741 99515741 1001 86380 86390 1
515769 99515769 1001 86380 86390 1
516112 99516112 1001 86380 86390 1
516139 99516139 1001 86380 86390 1
516216 99516216 1001 86380 86390 1
516114 99516114 1001 86380 86390 1
516284 99516284 1001 86380 86390 1
516259 99516259 1001 86380 86390 1
516273 99516273 1001 86380 86390 1
516013 99516013 1001 86380 86390 1
515899 99515899 1001 86380 86390 1
515912 99515912 1001 86380 86390 1
516627 99516627 1001 86380 86390 1
516607 99516607 1001 86380 86390 1
517156 99517156 1001 86380 86390 1
517234 99517234 1001 86380 86390 1
517236 99517236 1001 86380 86390 1
517119 99517119 1001 86380 86390 1
516998 99516998 1001 86380 86390 1
517090 99517090 1001 86380 86390 1
516741 99516741 1001 86380 86390 1
516729 99516729 1001 86380 86390 1
516796 99516796 1001 86380 86390 1
516840 99516840 1001 86380 86390 1
517476 99517476 1001 86380 86390 1
517493 99517493 1001 86380 86390 1
517353 99517353 1001 86380 86390 1
517406 99517406 1001 86380 86390 1
517526 99517526 1001 86380 86390 1
518011 99518011 1001 86380 86390 1
517948 99517948 1001 86380 86390 1
517884 99517884 1001 86380 86390 1
517911 99517911 1001 86380 86390 1
517568 99517568 1001 86380 86390 1
517646 99517646 1001 86380 86390 1
517555 99517555 1001 86380 86390 1
517727 99517727 1001 86380 86390 1
517716 99517716 1001 86380 86390 1
517679 99517679 1001 86380 86390 1
517731 99517731 1001 86380 86390 1
518357 99518357 1001 86380 86390 1
518298 99518298 1001 86380 86390 1
518812 99518812 1001 86380 86390 1
518854 99518854 1001 86380 86390 1
518759 99518759 1001 86380 86390 1
518711 99518711 1001 86380 86390 1
518608 99518608 1001 86380 86390 1
518432 99518432 1001 86380 86390 1
518514 99518514 1001 86380 86390 1
518441 99518441 1001 86380 86390 1
519014 99519014 1001 86380 86390 1
519147 99519147 1001 86380 86390 1
519097 99519097 1001 86380 86390 1
519010 99519010 1001 86380 86390 1
519659 99519659 1001 86380 86390 1
519686 99519686 1001 86380 86390 1
519654 99519654 1001 86380 86390 1
519806 99519806 1001 86380 86390 1
519433 99519433 1001 86380 86390 1
519525 99519525 1001 86380 86390 1
519551 99519551 1001 86380 86390 1
519552 99519552 1001 86380 86390 1
519245 99519245 1001 86380 86390 1
519209 99519209 1001 86380 86390 1
519223 99519223 1001 86380 86390 1
519352 99519352 1001 86380 86390 1
519277 99519277 1001 86380 86390 1
519199 99519199 1001 86380 86390 1
519319 99519319 1001 86380 86390 1
519940 99519940 1001 86380 86390 1
519961 99519961 1001 86380 86390 1
520444 99520444 1001 86380 86390 1
520456 99520456 1001 86380 86390 1
520358 99520358 1001 86380 86390 1
520045 99520045 1001 86380 86390 1
520073 99520073 1001 86380 86390 1
520052 99520052 1001 86380 86390 1
520091 99520091 1001 86380 86390 1
520107 99520107 1001 86380 86390 1
520729 99520729 1001 86380 86390 1
520804 99520804 1001 86380 86390 1
521419 99521419 1001 86380 86390 1
521438 99521438 1001 86380 86390 1
521116 99521116 1001 86380 86390 1
521181 99521181 1001 86380 86390 1
521040 99521040 1001 86380 86390 1
520939 99520939 1001 86380 86390 1
520927 99520927 1001 86380 86390 1
520953 99520953 1001 86380 86390 1
521047 99521047 1001 86380 86390 1
520892 99520892 1001 86380 86390 1
520919 99520919 1001 86380 86390 1
521625 99521625 1001 86380 86390 1
521668 99521668 1001 86380 86390 1
522177 99522177 1001 86380 86390 1
522251 99522251 1001 86380 86390 1
521905 99521905 1001 86380 86390 1
522036 99522036 1001 86380 86390 1
522014 99522014 1001 86380 86390 1
521990 99521990 1001 86380 86390 1
521802 99521802 1001 86380 86390 1
522323 99522323 1001 86380 86390 1
523042 99523042 1001 86380 86390 1
522991 99522991 1001 86380 86390 1
523057 99523057 1001 86380 86390 1
522917 99522917 1001 86380 86390 1
522936 99522936 1001 86380 86390 1
522759 99522759 1001 86380 86390 1
522712 99522712 1001 86380 86390 1
522894 99522894 1001 86380 86390 1
522782 99522782 1001 86380 86390 1
522562 99522562 1001 86380 86390 1
523220 99523220 1001 86380 86390 1
523172 99523172 1001 86380 86390 1
523160 99523160 1001 86380 86390 1
523137 99523137 1001 86380 86390 1
523151 99523151 1001 86380 86390 1
523294 99523294 1001 86380 86390 1
523191 99523191 1001 86380 86390 1
523854 99523854 1001 86380 86390 1
523687 99523687 1001 86380 86390 1
523550 99523550 1001 86380 86390 1
523738 99523738 1001 86380 86390 1
523467 99523467 1001 86380 86390 1
523326 99523326 1001 86380 86390 1
523379 99523379 1001 86380 86390 1
523470 99523470 1001 86380 86390 1
523396 99523396 1001 86380 86390 1
523474 99523474 1001 86380 86390 1
524110 99524110 1001 86380 86390 1
524033 99524033 1001 86380 86390 1
523948 99523948 1001 86380 86390 1
524680 99524680 1001 86380 86390 1
524583 99524583 1001 86380 86390 1
524574 99524574 1001 86380 86390 1
524638 99524638 1001 86380 86390 1
524370 99524370 1001 86380 86390 1
524201 99524201 1001 86380 86390 1
524233 99524233 1001 86380 86390 1
524222 99524222 1001 86380 86390 1
524248 99524248 1001 86380 86390 1
524239 99524239 1001 86380 86390 1
524798 99524798 1001 86380 86390 1
524773 99524773 1001 86380 86390 1
524802 99524802 1001 86380 86390 1
525483 99525483 1001 86380 86390 1
525486 99525486 1001 86380 86390 1
525436 99525436 1001 86380 86390 1
525553 99525553 1001 86380 86390 1
525582 99525582 1001 86380 86390 1
525189 99525189 1001 86380 86390 1
525295 99525295 1001 86380 86390 1
525196 99525196 1001 86380 86390 1
525043 99525043 1001 86380 86390 1
525032 99525032 1001 86380 86390 1
524988 99524988 1001 86380 86390 1
525001 99525001 1001 86380 86390 1
525723 99525723 1001 86380 86390 1
525634 99525634 1001 86380 86390 1
525686 99525686 1001 86380 86390 1
525795 99525795 1001 86380 86390 1
525758 99525758 1001 86380 86390 1
526363 99526363 1001 86380 86390 1
526224 99526224 1001 86380 86390 1
526306 99526306 1001 86380 86390 1
526105 99526105 1001 86380 86390 1
525848 99525848 1001 86380 86390 1
526005 99526005 1001 86380 86390 1
525825 99525825 1001 86380 86390 1
526571 99526571 1001 86380 86390 1
527213 99527213 1001 86380 86390 1
527226 99527226 1001 86380 86390 1
527022 99527022 1001 86380 86390 1
526936 99526936 1001 86380 86390 1
526693 99526693 1001 86380 86390 1
526823 99526823 1001 86380 86390 1
526799 99526799 1001 86380 86390 1
526702 99526702 1001 86380 86390 1
526638 99526638 1001 86380 86390 1
527428 99527428 1001 86380 86390 1
527338 99527338 1001 86380 86390 1
527443 99527443 1001 86380 86390 1
527252 99527252 1001 86380 86390 1
527292 99527292 1001 86380 86390 1
528002 99528002 1001 86380 86390 1
527792 99527792 1001 86380 86390 1
527799 99527799 1001 86380 86390 1
527812 99527812 1001 86380 86390 1
527854 99527854 1001 86380 86390 1
527726 99527726 1001 86380 86390 1
527470 99527470 1001 86380 86390 1
527538 99527538 1001 86380 86390 1
527604 99527604 1001 86380 86390 1
527630 99527630 1001 86380 86390 1
528229 99528229 1001 86380 86390 1
528154 99528154 1001 86380 86390 1
528181 99528181 1001 86380 86390 1
528250 99528250 1001 86380 86390 1
528110 99528110 1001 86380 86390 1
528871 99528871 1001 86380 86390 1
528845 99528845 1001 86380 86390 1
528719 99528719 1001 86380 86390 1
528599 99528599 1001 86380 86390 1
528522 99528522 1001 86380 86390 1
528397 99528397 1001 86380 86390 1
528416 99528416 1001 86380 86390 1
528381 99528381 1001 86380 86390 1
529042 99529042 1001 86380 86390 1
528961 99528961 1001 86380 86390 1
529561 99529561 1001 86380 86390 1
529544 99529544 1001 86380 86390 1
529687 99529687 1001 86380 86390 1
529650 99529650 1001 86380 86390 1
529406 99529406 1001 86380 86390 1
529394 99529394 1001 86380 86390 1
529412 99529412 1001 86380 86390 1
529365 99529365 1001 86380 86390 1
529301 99529301 1001 86380 86390 1
529250 99529250 1001 86380 86390 1
529179 99529179 1001 86380 86390 1
529297 99529297 1001 86380 86390 1
529130 99529130 1001 86380 86390 1
529209 99529209 1001 86380 86390 1
529870 99529870 1001 86380 86390 1
530534 99530534 1001 86380 86390 1
530423 99530423 1001 86380 86390 1
530450 99530450 1001 86380 86390 1
530195 99530195 1001 86380 86390 1
530248 99530248 1001 86380 86390 1
530163 99530163 1001 86380 86390 1
529946 99529946 1001 86380 86390 1
530025 99530025 1001 86380 86390 1
529934 99529934 1001 86380 86390 1
530029 99530029 1001 86380 86390 1
530100 99530100 1001 86380 86390 1
530576 99530576 1001 86380 86390 1
530707 99530707 1001 86380 86390 1
530656 99530656 1001 86380 86390 1
530736 99530736 1001 86380 86390 1
530741 99530741 1001 86380 86390 1
531241 99531241 1001 86380 86390 1
531197 99531197 1001 86380 86390 1
531037 99531037 1001 86380 86390 1
531102 99531102 1001 86380 86390 1
531131 99531131 1001 86380 86390 1
531119 99531119 1001 86380 86390 1
531172 99531172 1001 86380 86390 1
530931 99530931 1001 86380 86390 1
530958 99530958 1001 86380 86390 1
530832 99530832 1001 86380 86390 1
530847 99530847 1001 86380 86390 1
531558 99531558 1001 86380 86390 1
531395 99531395 1001 86380 86390 1
531564 99531564 1001 86380 86390 1
532143 99532143 1001 86380 86390 1
532053 99532053 1001 86380 86390 1
532106 99532106 1001 86380 86390 1
532017 99532017 1001 86380 86390 1
532018 99532018 1001 86380 86390 1
532085 99532085 1001 86380 86390 1
531796 99531796 1001 86380 86390 1
531953 99531953 1001 86380 86390 1
531928 99531928 1001 86380 86390 1
531842 99531842 1001 86380 86390 1
531831 99531831 1001 86380 86390 1
531693 99531693 1001 86380 86390 1
531656 99531656 1001 86380 86390 1
531673 99531673 1001 86380 86390 1
532398 99532398 1001 86380 86390 1
532326 99532326 1001 86380 86390 1
532224 99532224 1001 86380 86390 1
532832 99532832 1001 86380 86390 1
532888 99532888 1001 86380 86390 1
532889 99532889 1001 86380 86390 1
532661 99532661 1001 86380 86390 1
532729 99532729 1001 86380 86390 1
532653 99532653 1001 86380 86390 1
532654 99532654 1001 86380 86390 1
532747 99532747 1001 86380 86390 1
532570 99532570 1001 86380 86390 1
532548 99532548 1001 86380 86390 1
533042 99533042 1001 86380 86390 1
533163 99533163 1001 86380 86390 1
533717 99533717 1001 86380 86390 1
533516 99533516 1001 86380 86390 1
533452 99533452 1001 86380 86390 1
533599 99533599 1001 86380 86390 1
533355 99533355 1001 86380 86390 1
533425 99533425 1001 86380 86390 1
533415 99533415 1001 86380 86390 1
533959 99533959 1001 86380 86390 1
533921 99533921 1001 86380 86390 1
533987 99533987 1001 86380 86390 1
533953 99533953 1001 86380 86390 1
534032 99534032 1001 86380 86390 1
533893 99533893 1001 86380 86390 1
534048 99534048 1001 86380 86390 1
534478 99534478 1001 86380 86390 1
534469 99534469 1001 86380 86390 1
534354 99534354 1001 86380 86390 1
534277 99534277 1001 86380 86390 1
534411 99534411 1001 86380 86390 1
534386 99534386 1001 86380 86390 1
534296 99534296 1001 86380 86390 1
534193 99534193 1001 86380 86390 1
534223 99534223 1001 86380 86390 1
534134 99534134 1001 86380 86390 1
534138 99534138 1001 86380 86390 1
534164 99534164 1001 86380 86390 1
534870 99534870 1001 86380 86390 1
534797 99534797 1001 86380 86390 1
535433 99535433 1001 86380 86390 1
535449 99535449 1001 86380 86390 1
535490 99535490 1001 86380 86390 1
535177 99535177 1001 86380 86390 1
535205 99535205 1001 86380 86390 1
535232 99535232 1001 86380 86390 1
535209 99535209 1001 86380 86390 1
535211 99535211 1001 86380 86390 1
534956 99534956 1001 86380 86390 1
534996 99534996 1001 86380 86390 1
534946 99534946 1001 86380 86390 1
535640 99535640 1001 86380 86390 1
535515 99535515 1001 86380 86390 1
536274 99536274 1001 86380 86390 1
536245 99536245 1001 86380 86390 1
536067 99536067 1001 86380 86390 1
535951 99535951 1001 86380 86390 1
535977 99535977 1001 86380 86390 1
535926 99535926 1001 86380 86390 1
535992 99535992 1001 86380 86390 1
536109 99536109 1001 86380 86390 1
535960 99535960 1001 86380 86390 1
535934 99535934 1001 86380 86390 1
536116 99536116 1001 86380 86390 1
535749 99535749 1001 86380 86390 1
535737 99535737 1001 86380 86390 1
535881 99535881 1001 86380 86390 1
536369 99536369 1001 86380 86390 1
536475 99536475 1001 86380 86390 1
537129 99537129 1001 86380 86390 1
536984 99536984 1001 86380 86390 1
536973 99536973 1001 86380 86390 1
536999 99536999 1001 86380 86390 1
536828 99536828 1001 86380 86390 1
536841 99536841 1001 86380 86390 1
536867 99536867 1001 86380 86390 1
536823 99536823 1001 86380 86390 1
536677 99536677 1001 86380 86390 1
536704 99536704 1001 86380 86390 1
536579 99536579 1001 86380 86390 1
537214 99537214 1001 86380 86390 1
537358 99537358 1001 86380 86390 1
537335 99537335 1001 86380 86390 1
537362 99537362 1001 86380 86390 1
537207 99537207 1001 86380 86390 1
537363 99537363 1001 86380 86390 1
537209 99537209 1001 86380 86390 1
537913 99537913 1001 86380 86390 1
537863 99537863 1001 86380 86390 1
537866 99537866 1001 86380 86390 1
537905 99537905 1001 86380 86390 1
537829 99537829 1001 86380 86390 1
537592 99537592 1001 86380 86390 1
537461 99537461 1001 86380 86390 1
537411 99537411 1001 86380 86390 1
537463 99537463 1001 86380 86390 1
537402 99537402 1001 86380 86390 1
537507 99537507 1001 86380 86390 1
538056 99538056 1001 86380 86390 1
538071 99538071 1001 86380 86390 1
538060 99538060 1001 86380 86390 1
537995 99537995 1001 86380 86390 1
538153 99538153 1001 86380 86390 1
538092 99538092 1001 86380 86390 1
538096 99538096 1001 86380 86390 1
538739 99538739 1001 86380 86390 1
538815 99538815 1001 86380 86390 1
538643 99538643 1001 86380 86390 1
538549 99538549 1001 86380 86390 1
538451 99538451 1001 86380 86390 1
538233 99538233 1001 86380 86390 1
538252 99538252 1001 86380 86390 1
538241 99538241 1001 86380 86390 1
538267 99538267 1001 86380 86390 1
538345 99538345 1001 86380 86390 1
538837 99538837 1001 86380 86390 1
538948 99538948 1001 86380 86390 1
538884 99538884 1001 86380 86390 1
539488 99539488 1001 86380 86390 1
539527 99539527 1001 86380 86390 1
539530 99539530 1001 86380 86390 1
539632 99539632 1001 86380 86390 1
539359 99539359 1001 86380 86390 1
539366 99539366 1001 86380 86390 1
539431 99539431 1001 86380 86390 1
539072 99539072 1001 86380 86390 1
539024 99539024 1001 86380 86390 1
539065 99539065 1001 86380 86390 1
539223 99539223 1001 86380 86390 1
539704 99539704 1001 86380 86390 1
539705 99539705 1001 86380 86390 1
539825 99539825 1001 86380 86390 1
540289 99540289 1001 86380 86390 1
540457 99540457 1001 86380 86390 1
540148 99540148 1001 86380 86390 1
540071 99540071 1001 86380 86390 1
540190 99540190 1001 86380 86390 1
540140 99540140 1001 86380 86390 1
540079 99540079 1001 86380 86390 1
539862 99539862 1001 86380 86390 1
540019 99540019 1001 86380 86390 1
540523 99540523 1001 86380 86390 1
540589 99540589 1001 86380 86390 1
540539 99540539 1001 86380 86390 1
541193 99541193 1001 86380 86390 1
541208 99541208 1001 86380 86390 1
541172 99541172 1001 86380 86390 1
541124 99541124 1001 86380 86390 1
540886 99540886 1001 86380 86390 1
541071 99541071 1001 86380 86390 1
541060 99541060 1001 86380 86390 1
541048 99541048 1001 86380 86390 1
540879 99540879 1001 86380 86390 1
540750 99540750 1001 86380 86390 1
540751 99540751 1001 86380 86390 1
540730 99540730 1001 86380 86390 1
541498 99541498 1001 86380 86390 1
541338 99541338 1001 86380 86390 1
541364 99541364 1001 86380 86390 1
541340 99541340 1001 86380 86390 1
541953 99541953 1001 86380 86390 1
542032 99542032 1001 86380 86390 1
542071 99542071 1001 86380 86390 1
542102 99542102 1001 86380 86390 1
541733 99541733 1001 86380 86390 1
541879 99541879 1001 86380 86390 1
541770 99541770 1001 86380 86390 1
541913 99541913 1001 86380 86390 1
541660 99541660 1001 86380 86390 1
542223 99542223 1001 86380 86390 1
542316 99542316 1001 86380 86390 1
542881 99542881 1001 86380 86390 1
542805 99542805 1001 86380 86390 1
542900 99542900 1001 86380 86390 1
542875 99542875 1001 86380 86390 1
542597 99542597 1001 86380 86390 1
542615 99542615 1001 86380 86390 1
542693 99542693 1001 86380 86390 1
542510 99542510 1001 86380 86390 1
542359 99542359 1001 86380 86390 1
542492 99542492 1001 86380 86390 1
543116 99543116 1001 86380 86390 1
543000 99543000 1001 86380 86390 1
542991 99542991 1001 86380 86390 1
543682 99543682 1001 86380 86390 1
543740 99543740 1001 86380 86390 1
543698 99543698 1001 86380 86390 1
543635 99543635 1001 86380 86390 1
543623 99543623 1001 86380 86390 1
543763 99543763 1001 86380 86390 1
543680 99543680 1001 86380 86390 1
543642 99543642 1001 86380 86390 1
543496 99543496 1001 86380 86390 1
543511 99543511 1001 86380 86390 1
543342 99543342 1001 86380 86390 1
543161 99543161 1001 86380 86390 1
543834 99543834 1001 86380 86390 1
543964 99543964 1001 86380 86390 1
543861 99543861 1001 86380 86390 1
543894 99543894 1001 86380 86390 1
543830 99543830 1001 86380 86390 1
543949 99543949 1001 86380 86390 1
544572 99544572 1001 86380 86390 1
544577 99544577 1001 86380 86390 1
544555 99544555 1001 86380 86390 1
544257 99544257 1001 86380 86390 1
544388 99544388 1001 86380 86390 1
544313 99544313 1001 86380 86390 1
543990 99543990 1001 86380 86390 1
544095 99544095 1001 86380 86390 1
544072 99544072 1001 86380 86390 1
544112 99544112 1001 86380 86390 1
544127 99544127 1001 86380 86390 1
544633 99544633 1001 86380 86390 1
544666 99544666 1001 86380 86390 1
402319 735 1001 37200 38517 1
506680 769 1001 67671 67971 1
514982 989 1002 38275 44005 1
400040 99400040 1001 86380 86390 1
400225 99400225 1001 86380 86390 1
400258 99400258 1001 86380 86390 1
400317 99400317 1001 86380 86390 1
400485 99400485 1001 86380 86390 1
400323 99400323 1001 86380 86390 1
400416 99400416 1001 86380 86390 1
400873 99400873 1001 86380 86390 1
400944 99400944 1001 86380 86390 1
401121 99401121 1001 86380 86390 1
401154 99401154 1001 86380 86390 1
401202 99401202 1001 86380 86390 1
401175 99401175 1001 86380 86390 1
401230 99401230 1001 86380 86390 1
401234 99401234 1001 86380 86390 1
401308 99401308 1001 86380 86390 1
401328 99401328 1001 86380 86390 1
401158 99401158 1001 86380 86390 1
401700 99401700 1001 86380 86390 1
401956 99401956 1001 86380 86390 1
402191 99402191 1001 86380 86390 1
402309 99402309 1001 86380 86390 1
402575 99402575 1001 86380 86390 1
402599 99402599 1001 86380 86390 1
402679 99402679 1001 86380 86390 1
402762 99402762 1001 86380 86390 1
402700 99402700 1001 86380 86390 1
402971 99402971 1001 86380 86390 1
403215 99403215 1001 86380 86390 1
403477 99403477 1001 86380 86390 1
403465 99403465 1001 86380 86390 1
403825 99403825 1001 86380 86390 1
403961 99403961 1001 86380 86390 1
404203 99404203 1001 86380 86390 1
404476 99404476 1001 86380 86390 1
405012 99405012 1001 86380 86390 1
404988 99404988 1001 86380 86390 1
405257 99405257 1001 86380 86390 1
405397 99405397 1001 86380 86390 1
405443 99405443 1001 86380 86390 1
405473 99405473 1001 86380 86390 1
405475 99405475 1001 86380 86390 1
405627 99405627 1001 86380 86390 1
405683 99405683 1001 86380 86390 1
405758 99405758 1001 86380 86390 1
405585 99405585 1001 86380 86390 1
405869 99405869 1001 86380 86390 1
405830 99405830 1001 86380 86390 1
406132 99406132 1001 86380 86390 1
406344 99406344 1001 86380 86390 1
406303 99406303 1001 86380 86390 1
406516 99406516 1001 86380 86390 1
406634 99406634 1001 86380 86390 1
407647 99407647 1001 86380 86390 1
407798 99407798 1001 86380 86390 1
407972 99407972 1001 86380 86390 1
408306 99408306 1001 86380 86390 1
408678 99408678 1001 86380 86390 1
408693 99408693 1001 86380 86390 1
408701 99408701 1001 86380 86390 1
408939 99408939 1001 86380 86390 1
409102 99409102 1001 86380 86390 1
409209 99409209 1001 86380 86390 1
409436 99409436 1001 86380 86390 1
409569 99409569 1001 86380 86390 1
409626 99409626 1001 86380 86390 1
409813 99409813 1001 86380 86390 1
409808 99409808 1001 86380 86390 1
409792 99409792 1001 86380 86390 1
410236 99410236 1001 86380 86390 1
410263 99410263 1001 86380 86390 1
410287 99410287 1001 86380 86390 1
410414 99410414 1001 86380 86390 1
410447 99410447 1001 86380 86390 1
410577 99410577 1001 86380 86390 1
410672 99410672 1001 86380 86390 1
410892 99410892 1001 86380 86390 1
411012 99411012 1001 86380 86390 1
411341 99411341 1001 86380 86390 1
411572 99411572 1001 86380 86390 1
411616 99411616 1001 86380 86390 1
411683 99411683 1001 86380 86390 1
411810 99411810 1001 86380 86390 1
412238 99412238 1001 86380 86390 1
413538 99413538 1001 86380 86390 1
413672 99413672 1001 86380 86390 1
413685 99413685 1001 86380 86390 1
412932 99412932 1001 86380 86390 1
413091 99413091 1001 86380 86390 1
412941 99412941 1001 86380 86390 1
413195 99413195 1001 86380 86390 1
413250 99413250 1001 86380 86390 1
412583 99412583 1001 86380 86390 1
412799 99412799 1001 86380 86390 1
412641 99412641 1001 86380 86390 1
412868 99412868 1001 86380 86390 1
412782 99412782 1001 86380 86390 1
412730 99412730 1001 86380 86390 1
412522 99412522 1001 86380 86390 1
412637 99412637 1001 86380 86390 1
413972 99413972 1001 86380 86390 1
414098 99414098 1001 86380 86390 1
413751 99413751 1001 86380 86390 1
415100 99415100 1001 86380 86390 1
415307 99415307 1001 86380 86390 1
414642 99414642 1001 86380 86390 1
414808 99414808 1001 86380 86390 1
414523 99414523 1001 86380 86390 1
414413 99414413 1001 86380 86390 1
414290 99414290 1001 86380 86390 1
415559 99415559 1001 86380 86390 1
416928 99416928 1001 86380 86390 1
416812 99416812 1001 86380 86390 1
416863 99416863 1001 86380 86390 1
416531 99416531 1001 86380 86390 1
416151 99416151 1001 86380 86390 1
416359 99416359 1001 86380 86390 1
415725 99415725 1001 86380 86390 1
416101 99416101 1001 86380 86390 1
416024 99416024 1001 86380 86390 1
416026 99416026 1001 86380 86390 1
417143 99417143 1001 86380 86390 1
417395 99417395 1001 86380 86390 1
417231 99417231 1001 86380 86390 1
418674 99418674 1001 86380 86390 1
418742 99418742 1001 86380 86390 1
418624 99418624 1001 86380 86390 1
418773 99418773 1001 86380 86390 1
418211 99418211 1001 86380 86390 1
418093 99418093 1001 86380 86390 1
417663 99417663 1001 86380 86390 1
418928 99418928 1001 86380 86390 1
419192 99419192 1001 86380 86390 1
419058 99419058 1001 86380 86390 1
418927 99418927 1001 86380 86390 1
420198 99420198 1001 86380 86390 1
420369 99420369 1001 86380 86390 1
419912 99419912 1001 86380 86390 1
419984 99419984 1001 86380 86390 1
419919 99419919 1001 86380 86390 1
420021 99420021 1001 86380 86390 1
419845 99419845 1001 86380 86390 1
419367 99419367 1001 86380 86390 1
419339 99419339 1001 86380 86390 1
421866 99421866 1001 86380 86390 1
421944 99421944 1001 86380 86390 1
421817 99421817 1001 86380 86390 1
421801 99421801 1001 86380 86390 1
421454 99421454 1001 86380 86390 1
421632 99421632 1001 86380 86390 1
420987 99420987 1001 86380 86390 1
421188 99421188 1001 86380 86390 1
421247 99421247 1001 86380 86390 1
421196 99421196 1001 86380 86390 1
421250 99421250 1001 86380 86390 1
421253 99421253 1001 86380 86390 1
422490 99422490 1001 86380 86390 1
422412 99422412 1001 86380 86390 1
422207 99422207 1001 86380 86390 1
423292 99423292 1001 86380 86390 1
423235 99423235 1001 86380 86390 1
423015 99423015 1001 86380 86390 1
423242 99423242 1001 86380 86390 1
422572 99422572 1001 86380 86390 1
422865 99422865 1001 86380 86390 1
422897 99422897 1001 86380 86390 1
422792 99422792 1001 86380 86390 1
422694 99422694 1001 86380 86390 1
423985 99423985 1001 86380 86390 1
424151 99424151 1001 86380 86390 1
423967 99423967 1001 86380 86390 1
424102 99424102 1001 86380 86390 1
423801 99423801 1001 86380 86390 1
425361 99425361 1001 86380 86390 1
424754 99424754 1001 86380 86390 1
424934 99424934 1001 86380 86390 1
424869 99424869 1001 86380 86390 1
424604 99424604 1001 86380 86390 1
424633 99424633 1001 86380 86390 1
424294 99424294 1001 86380 86390 1
424343 99424343 1001 86380 86390 1
424187 99424187 1001 86380 86390 1
424468 99424468 1001 86380 86390 1
424447 99424447 1001 86380 86390 1
424153 99424153 1001 86380 86390 1
425813 99425813 1001 86380 86390 1
425702 99425702 1001 86380 86390 1
426815 99426815 1001 86380 86390 1
426895 99426895 1001 86380 86390 1
427034 99427034 1001 86380 86390 1
426952 99426952 1001 86380 86390 1
427069 99427069 1001 86380 86390 1
426739 99426739 1001 86380 86390 1
426861 99426861 1001 86380 86390 1
426690 99426690 1001 86380 86390 1
425878 99425878 1001 86380 86390 1
425855 99425855 1001 86380 86390 1
425883 99425883 1001 86380 86390 1
427152 99427152 1001 86380 86390 1
427212 99427212 1001 86380 86390 1
427252 99427252 1001 86380 86390 1
428732 99428732 1001 86380 86390 1
428662 99428662 1001 86380 86390 1
428723 99428723 1001 86380 86390 1
428328 99428328 1001 86380 86390 1
427943 99427943 1001 86380 86390 1
427824 99427824 1001 86380 86390 1
427629 99427629 1001 86380 86390 1
427579 99427579 1001 86380 86390 1
428742 99428742 1001 86380 86390 1
429059 99429059 1001 86380 86390 1
430241 99430241 1001 86380 86390 1
430049 99430049 1001 86380 86390 1
430051 99430051 1001 86380 86390 1
429622 99429622 1001 86380 86390 1
429552 99429552 1001 86380 86390 1
429505 99429505 1001 86380 86390 1
429532 99429532 1001 86380 86390 1
429192 99429192 1001 86380 86390 1
430454 99430454 1001 86380 86390 1
430502 99430502 1001 86380 86390 1
430458 99430458 1001 86380 86390 1
430714 99430714 1001 86380 86390 1
430466 99430466 1001 86380 86390 1
431906 99431906 1001 86380 86390 1
431766 99431766 1001 86380 86390 1
431664 99431664 1001 86380 86390 1
431853 99431853 1001 86380 86390 1
431979 99431979 1001 86380 86390 1
431527 99431527 1001 86380 86390 1
431609 99431609 1001 86380 86390 1
431617 99431617 1001 86380 86390 1
431470 99431470 1001 86380 86390 1
430828 99430828 1001 86380 86390 1
431246 99431246 1001 86380 86390 1
430830 99430830 1001 86380 86390 1
431249 99431249 1001 86380 86390 1
432212 99432212 1001 86380 86390 1
432142 99432142 1001 86380 86390 1
432319 99432319 1001 86380 86390 1
433535 99433535 1001 86380 86390 1
433650 99433650 1001 86380 86390 1
432953 99432953 1001 86380 86390 1
432912 99432912 1001 86380 86390 1
433118 99433118 1001 86380 86390 1
432943 99432943 1001 86380 86390 1
432699 99432699 1001 86380 86390 1
432565 99432565 1001 86380 86390 1
432604 99432604 1001 86380 86390 1
432696 99432696 1001 86380 86390 1
433828 99433828 1001 86380 86390 1
433980 99433980 1001 86380 86390 1
435045 99435045 1001 86380 86390 1
435306 99435306 1001 86380 86390 1
435330 99435330 1001 86380 86390 1
435119 99435119 1001 86380 86390 1
434612 99434612 1001 86380 86390 1
434149 99434149 1001 86380 86390 1
434311 99434311 1001 86380 86390 1
435439 99435439 1001 86380 86390 1
435739 99435739 1001 86380 86390 1
435501 99435501 1001 86380 86390 1
435779 99435779 1001 86380 86390 1
436986 99436986 1001 86380 86390 1
436959 99436959 1001 86380 86390 1
437114 99437114 1001 86380 86390 1
436594 99436594 1001 86380 86390 1
436371 99436371 1001 86380 86390 1
436412 99436412 1001 86380 86390 1
436617 99436617 1001 86380 86390 1
436195 99436195 1001 86380 86390 1
436217 99436217 1001 86380 86390 1
436022 99436022 1001 86380 86390 1
436112 99436112 1001 86380 86390 1
437282 99437282 1001 86380 86390 1
437308 99437308 1001 86380 86390 1
300589 99300589 1001 86380 86390 1
300673 99300673 1001 86380 86390 1
300718 99300718 1001 86380 86390 1
300599 99300599 1001 86380 86390 1
300357 99300357 1001 86380 86390 1
300448 99300448 1001 86380 86390 1
300513 99300513 1001 86380 86390 1
300438 99300438 1001 86380 86390 1
300506 99300506 1001 86380 86390 1
300429 99300429 1001 86380 86390 1
300392 99300392 1001 86380 86390 1
300239 99300239 1001 86380 86390 1
300158 99300158 1001 86380 86390 1
300925 99300925 1001 86380 86390 1
300926 99300926 1001 86380 86390 1
300776 99300776 1001 86380 86390 1
301194 99301194 1001 86380 86390 1
301260 99301260 1001 86380 86390 1
301343 99301343 1001 86380 86390 1
301216 99301216 1001 86380 86390 1
301076 99301076 1001 86380 86390 1
301015 99301015 1001 86380 86390 1
300956 99300956 1001 86380 86390 1
301700 99301700 1001 86380 86390 1
301688 99301688 1001 86380 86390 1
302265 99302265 1001 86380 86390 1
302242 99302242 1001 86380 86390 1
302220 99302220 1001 86380 86390 1
302137 99302137 1001 86380 86390 1
302049 99302049 1001 86380 86390 1
302038 99302038 1001 86380 86390 1
302040 99302040 1001 86380 86390 1
301990 99301990 1001 86380 86390 1
302016 99302016 1001 86380 86390 1
302005 99302005 1001 86380 86390 1
302032 99302032 1001 86380 86390 1
301954 99301954 1001 86380 86390 1
301854 99301854 1001 86380 86390 1
301806 99301806 1001 86380 86390 1
301781 99301781 1001 86380 86390 1
302455 99302455 1001 86380 86390 1
302405 99302405 1001 86380 86390 1
302392 99302392 1001 86380 86390 1
302516 99302516 1001 86380 86390 1
303206 99303206 1001 86380 86390 1
303124 99303124 1001 86380 86390 1
302975 99302975 1001 86380 86390 1
302807 99302807 1001 86380 86390 1
302847 99302847 1001 86380 86390 1
302965 99302965 1001 86380 86390 1
302889 99302889 1001 86380 86390 1
302839 99302839 1001 86380 86390 1
302827 99302827 1001 86380 86390 1
302854 99302854 1001 86380 86390 1
302921 99302921 1001 86380 86390 1
302755 99302755 1001 86380 86390 1
302707 99302707 1001 86380 86390 1
302786 99302786 1001 86380 86390 1
302633 99302633 1001 86380 86390 1
303243 99303243 1001 86380 86390 1
303295 99303295 1001 86380 86390 1
303323 99303323 1001 86380 86390 1
303208 99303208 1001 86380 86390 1
303327 99303327 1001 86380 86390 1
303345 99303345 1001 86380 86390 1
303358 99303358 1001 86380 86390 1
303939 99303939 1001 86380 86390 1
303849 99303849 1001 86380 86390 1
303903 99303903 1001 86380 86390 1
303652 99303652 1001 86380 86390 1
303821 99303821 1001 86380 86390 1
303641 99303641 1001 86380 86390 1
303746 99303746 1001 86380 86390 1
303569 99303569 1001 86380 86390 1
303573 99303573 1001 86380 86390 1
303457 99303457 1001 86380 86390 1
304122 99304122 1001 86380 86390 1
304059 99304059 1001 86380 86390 1
304040 99304040 1001 86380 86390 1
304197 99304197 1001 86380 86390 1
304081 99304081 1001 86380 86390 1
304814 99304814 1001 86380 86390 1
304724 99304724 1001 86380 86390 1
304802 99304802 1001 86380 86390 1
304754 99304754 1001 86380 86390 1
304768 99304768 1001 86380 86390 1
304265 99304265 1001 86380 86390 1
304435 99304435 1001 86380 86390 1
304349 99304349 1001 86380 86390 1
304352 99304352 1001 86380 86390 1
304973 99304973 1001 86380 86390 1
304239 99304239 1001 86380 86390 1
304871 99304871 1001 86380 86390 1
304911 99304911 1001 86380 86390 1
304902 99304902 1001 86380 86390 1
304890 99304890 1001 86380 86390 1
304932 99304932 1001 86380 86390 1
304907 99304907 1001 86380 86390 1
304946 99304946 1001 86380 86390 1
305618 99305618 1001 86380 86390 1
305454 99305454 1001 86380 86390 1
305392 99305392 1001 86380 86390 1
305445 99305445 1001 86380 86390 1
305291 99305291 1001 86380 86390 1
305319 99305319 1001 86380 86390 1
305397 99305397 1001 86380 86390 1
305423 99305423 1001 86380 86390 1
305090 99305090 1001 86380 86390 1
305082 99305082 1001 86380 86390 1
305099 99305099 1001 86380 86390 1
305165 99305165 1001 86380 86390 1
305179 99305179 1001 86380 86390 1
305218 99305218 1001 86380 86390 1
500139 99500139 1001 86380 86390 1
500677 99500677 1001 86380 86390 1
500460 99500460 1001 86380 86390 1
500514 99500514 1001 86380 86390 1
500374 99500374 1001 86380 86390 1
500311 99500311 1001 86380 86390 1
500247 99500247 1001 86380 86390 1
500356 99500356 1001 86380 86390 1
500200 99500200 1001 86380 86390 1
500228 99500228 1001 86380 86390 1
500241 99500241 1001 86380 86390 1
501609 99501609 1001 86380 86390 1
501290 99501290 1001 86380 86390 1
501720 99501720 1001 86380 86390 1
501798 99501798 1001 86380 86390 1
501787 99501787 1001 86380 86390 1
501841 99501841 1001 86380 86390 1
501791 99501791 1001 86380 86390 1
502416 99502416 1001 86380 86390 1
502263 99502263 1001 86380 86390 1
502366 99502366 1001 86380 86390 1
502121 99502121 1001 86380 86390 1
502180 99502180 1001 86380 86390 1
501884 99501884 1001 86380 86390 1
501877 99501877 1001 86380 86390 1
502503 99502503 1001 86380 86390 1
502569 99502569 1001 86380 86390 1
502480 99502480 1001 86380 86390 1
502495 99502495 1001 86380 86390 1
503164 99503164 1001 86380 86390 1
503092 99503092 1001 86380 86390 1
503011 99503011 1001 86380 86390 1
503067 99503067 1001 86380 86390 1
503069 99503069 1001 86380 86390 1
502853 99502853 1001 86380 86390 1
502711 99502711 1001 86380 86390 1
502792 99502792 1001 86380 86390 1
503315 99503315 1001 86380 86390 1
503459 99503459 1001 86380 86390 1
503434 99503434 1001 86380 86390 1
503323 99503323 1001 86380 86390 1
503469 99503469 1001 86380 86390 1
503991 99503991 1001 86380 86390 1
504005 99504005 1001 86380 86390 1
504064 99504064 1001 86380 86390 1
504001 99504001 1001 86380 86390 1
503816 99503816 1001 86380 86390 1
503806 99503806 1001 86380 86390 1
503911 99503911 1001 86380 86390 1
503555 99503555 1001 86380 86390 1
503504 99503504 1001 86380 86390 1
503621 99503621 1001 86380 86390 1
503674 99503674 1001 86380 86390 1
503545 99503545 1001 86380 86390 1
503519 99503519 1001 86380 86390 1
503533 99503533 1001 86380 86390 1
504272 99504272 1001 86380 86390 1
504234 99504234 1001 86380 86390 1
504144 99504144 1001 86380 86390 1
504261 99504261 1001 86380 86390 1
504295 99504295 1001 86380 86390 1
504792 99504792 1001 86380 86390 1
504931 99504931 1001 86380 86390 1
504599 99504599 1001 86380 86390 1
504704 99504704 1001 86380 86390 1
504646 99504646 1001 86380 86390 1
505085 99505085 1001 86380 86390 1
505061 99505061 1001 86380 86390 1
505080 99505080 1001 86380 86390 1
505068 99505068 1001 86380 86390 1
505751 99505751 1001 86380 86390 1
505624 99505624 1001 86380 86390 1
505729 99505729 1001 86380 86390 1
505488 99505488 1001 86380 86390 1
505412 99505412 1001 86380 86390 1
505377 99505377 1001 86380 86390 1
505443 99505443 1001 86380 86390 1
505433 99505433 1001 86380 86390 1
505191 99505191 1001 86380 86390 1
505351 99505351 1001 86380 86390 1
505198 99505198 1001 86380 86390 1
505918 99505918 1001 86380 86390 1
505842 99505842 1001 86380 86390 1
506535 99506535 1001 86380 86390 1
506420 99506420 1001 86380 86390 1
506549 99506549 1001 86380 86390 1
506473 99506473 1001 86380 86390 1
506503 99506503 1001 86380 86390 1
506518 99506518 1001 86380 86390 1
506339 99506339 1001 86380 86390 1
506295 99506295 1001 86380 86390 1
506351 99506351 1001 86380 86390 1
506002 99506002 1001 86380 86390 1
506019 99506019 1001 86380 86390 1
506167 99506167 1001 86380 86390 1
506770 99506770 1001 86380 86390 1
506732 99506732 1001 86380 86390 1
506733 99506733 1001 86380 86390 1
507390 99507390 1001 86380 86390 1
507376 99507376 1001 86380 86390 1
507247 99507247 1001 86380 86390 1
507212 99507212 1001 86380 86390 1
506872 99506872 1001 86380 86390 1
506821 99506821 1001 86380 86390 1
506809 99506809 1001 86380 86390 1
506837 99506837 1001 86380 86390 1
506890 99506890 1001 86380 86390 1
506943 99506943 1001 86380 86390 1
507512 99507512 1001 86380 86390 1
507534 99507534 1001 86380 86390 1
508063 99508063 1001 86380 86390 1
508064 99508064 1001 86380 86390 1
508193 99508193 1001 86380 86390 1
508130 99508130 1001 86380 86390 1
507835 99507835 1001 86380 86390 1
507775 99507775 1001 86380 86390 1
507701 99507701 1001 86380 86390 1
508388 99508388 1001 86380 86390 1
508370 99508370 1001 86380 86390 1
508270 99508270 1001 86380 86390 1
509067 99509067 1001 86380 86390 1
508727 99508727 1001 86380 86390 1
508548 99508548 1001 86380 86390 1
508643 99508643 1001 86380 86390 1
508605 99508605 1001 86380 86390 1
509115 99509115 1001 86380 86390 1
509271 99509271 1001 86380 86390 1
509246 99509246 1001 86380 86390 1
509105 99509105 1001 86380 86390 1
509238 99509238 1001 86380 86390 1
509724 99509724 1001 86380 86390 1
509561 99509561 1001 86380 86390 1
509389 99509389 1001 86380 86390 1
509390 99509390 1001 86380 86390 1
509444 99509444 1001 86380 86390 1
509966 99509966 1001 86380 86390 1
510070 99510070 1001 86380 86390 1
510572 99510572 1001 86380 86390 1
510585 99510585 1001 86380 86390 1
510600 99510600 1001 86380 86390 1
510669 99510669 1001 86380 86390 1
510595 99510595 1001 86380 86390 1
510508 99510508 1001 86380 86390 1
510471 99510471 1001 86380 86390 1
510382 99510382 1001 86380 86390 1
510448 99510448 1001 86380 86390 1
510413 99510413 1001 86380 86390 1
510480 99510480 1001 86380 86390 1
510261 99510261 1001 86380 86390 1
510314 99510314 1001 86380 86390 1
510174 99510174 1001 86380 86390 1
510867 99510867 1001 86380 86390 1
510755 99510755 1001 86380 86390 1
510809 99510809 1001 86380 86390 1
511526 99511526 1001 86380 86390 1
511423 99511423 1001 86380 86390 1
511232 99511232 1001 86380 86390 1
511336 99511336 1001 86380 86390 1
511248 99511248 1001 86380 86390 1
511162 99511162 1001 86380 86390 1
511093 99511093 1001 86380 86390 1
510942 99510942 1001 86380 86390 1
510957 99510957 1001 86380 86390 1
512347 99512347 1001 86380 86390 1
512372 99512372 1001 86380 86390 1
512058 99512058 1001 86380 86390 1
512138 99512138 1001 86380 86390 1
512156 99512156 1001 86380 86390 1
512055 99512055 1001 86380 86390 1
511905 99511905 1001 86380 86390 1
511918 99511918 1001 86380 86390 1
511803 99511803 1001 86380 86390 1
512409 99512409 1001 86380 86390 1
512565 99512565 1001 86380 86390 1
512412 99512412 1001 86380 86390 1
512556 99512556 1001 86380 86390 1
513154 99513154 1001 86380 86390 1
513091 99513091 1001 86380 86390 1
513145 99513145 1001 86380 86390 1
513022 99513022 1001 86380 86390 1
513100 99513100 1001 86380 86390 1
512916 99512916 1001 86380 86390 1
512779 99512779 1001 86380 86390 1
512788 99512788 1001 86380 86390 1
512739 99512739 1001 86380 86390 1
513243 99513243 1001 86380 86390 1
513399 99513399 1001 86380 86390 1
513338 99513338 1001 86380 86390 1
513237 99513237 1001 86380 86390 1
513379 99513379 1001 86380 86390 1
513949 99513949 1001 86380 86390 1
514016 99514016 1001 86380 86390 1
513989 99513989 1001 86380 86390 1
513624 99513624 1001 86380 86390 1
513781 99513781 1001 86380 86390 1
513704 99513704 1001 86380 86390 1
513756 99513756 1001 86380 86390 1
513719 99513719 1001 86380 86390 1
513583 99513583 1001 86380 86390 1
513508 99513508 1001 86380 86390 1
514054 99514054 1001 86380 86390 1
514228 99514228 1001 86380 86390 1
514798 99514798 1001 86380 86390 1
514747 99514747 1001 86380 86390 1
514841 99514841 1001 86380 86390 1
514852 99514852 1001 86380 86390 1
514851 99514851 1001 86380 86390 1
514523 99514523 1001 86380 86390 1
514576 99514576 1001 86380 86390 1
514604 99514604 1001 86380 86390 1
514594 99514594 1001 86380 86390 1
514521 99514521 1001 86380 86390 1
514240 99514240 1001 86380 86390 1
514281 99514281 1001 86380 86390 1
514248 99514248 1001 86380 86390 1
514869 99514869 1001 86380 86390 1
514876 99514876 1001 86380 86390 1
514903 99514903 1001 86380 86390 1
515007 99515007 1001 86380 86390 1
514983 99514983 1001 86380 86390 1
515628 99515628 1001 86380 86390 1
515463 99515463 1001 86380 86390 1
515231 99515231 1001 86380 86390 1
515171 99515171 1001 86380 86390 1
515100 99515100 1001 86380 86390 1
515256 99515256 1001 86380 86390 1
515074 99515074 1001 86380 86390 1
515837 99515837 1001 86380 86390 1
515765 99515765 1001 86380 86390 1
515857 99515857 1001 86380 86390 1
515794 99515794 1001 86380 86390 1
516372 99516372 1001 86380 86390 1
516467 99516467 1001 86380 86390 1
516187 99516187 1001 86380 86390 1
516283 99516283 1001 86380 86390 1
516184 99516184 1001 86380 86390 1
516250 99516250 1001 86380 86390 1
515914 99515914 1001 86380 86390 1
516018 99516018 1001 86380 86390 1
515998 99515998 1001 86380 86390 1
515987 99515987 1001 86380 86390 1
516559 99516559 1001 86380 86390 1
516572 99516572 1001 86380 86390 1
516611 99516611 1001 86380 86390 1
516537 99516537 1001 86380 86390 1
516564 99516564 1001 86380 86390 1
516540 99516540 1001 86380 86390 1
517221 99517221 1001 86380 86390 1
517135 99517135 1001 86380 86390 1
517225 99517225 1001 86380 86390 1
517313 99517313 1001 86380 86390 1
517153 99517153 1001 86380 86390 1
517118 99517118 1001 86380 86390 1
516976 99516976 1001 86380 86390 1
517094 99517094 1001 86380 86390 1
517051 99517051 1001 86380 86390 1
516808 99516808 1001 86380 86390 1
516761 99516761 1001 86380 86390 1
516735 99516735 1001 86380 86390 1
516778 99516778 1001 86380 86390 1
516726 99516726 1001 86380 86390 1
517525 99517525 1001 86380 86390 1
518047 99518047 1001 86380 86390 1
518093 99518093 1001 86380 86390 1
517829 99517829 1001 86380 86390 1
517885 99517885 1001 86380 86390 1
517834 99517834 1001 86380 86390 1
517581 99517581 1001 86380 86390 1
517728 99517728 1001 86380 86390 1
517589 99517589 1001 86380 86390 1
517656 99517656 1001 86380 86390 1
518331 99518331 1001 86380 86390 1
518283 99518283 1001 86380 86390 1
518271 99518271 1001 86380 86390 1
518297 99518297 1001 86380 86390 1
518272 99518272 1001 86380 86390 1
518312 99518312 1001 86380 86390 1
518987 99518987 1001 86380 86390 1
518786 99518786 1001 86380 86390 1
518921 99518921 1001 86380 86390 1
518831 99518831 1001 86380 86390 1
518669 99518669 1001 86380 86390 1
518605 99518605 1001 86380 86390 1
518779 99518779 1001 86380 86390 1
518716 99518716 1001 86380 86390 1
518407 99518407 1001 86380 86390 1
518372 99518372 1001 86380 86390 1
518492 99518492 1001 86380 86390 1
518480 99518480 1001 86380 86390 1
518532 99518532 1001 86380 86390 1
519143 99519143 1001 86380 86390 1
519158 99519158 1001 86380 86390 1
519675 99519675 1001 86380 86390 1
519730 99519730 1001 86380 86390 1
519797 99519797 1001 86380 86390 1
519721 99519721 1001 86380 86390 1
519495 99519495 1001 86380 86390 1
519566 99519566 1001 86380 86390 1
519273 99519273 1001 86380 86390 1
519354 99519354 1001 86380 86390 1
519241 99519241 1001 86380 86390 1
519294 99519294 1001 86380 86390 1
519320 99519320 1001 86380 86390 1
519296 99519296 1001 86380 86390 1
519968 99519968 1001 86380 86390 1
519854 99519854 1001 86380 86390 1
519990 99519990 1001 86380 86390 1
520602 99520602 1001 86380 86390 1
520551 99520551 1001 86380 86390 1
520586 99520586 1001 86380 86390 1
520485 99520485 1001 86380 86390 1
520296 99520296 1001 86380 86390 1
520309 99520309 1001 86380 86390 1
520317 99520317 1001 86380 86390 1
520382 99520382 1001 86380 86390 1
520211 99520211 1001 86380 86390 1
520816 99520816 1001 86380 86390 1
521300 99521300 1001 86380 86390 1
521350 99521350 1001 86380 86390 1
521081 99521081 1001 86380 86390 1
521082 99521082 1001 86380 86390 1
521005 99521005 1001 86380 86390 1
520855 99520855 1001 86380 86390 1
521583 99521583 1001 86380 86390 1
521643 99521643 1001 86380 86390 1
522116 99522116 1001 86380 86390 1
522131 99522131 1001 86380 86390 1
522198 99522198 1001 86380 86390 1
522252 99522252 1001 86380 86390 1
522001 99522001 1001 86380 86390 1
521952 99521952 1001 86380 86390 1
521955 99521955 1001 86380 86390 1
522046 99522046 1001 86380 86390 1
521742 99521742 1001 86380 86390 1
521743 99521743 1001 86380 86390 1
521706 99521706 1001 86380 86390 1
521707 99521707 1001 86380 86390 1
521761 99521761 1001 86380 86390 1
522364 99522364 1001 86380 86390 1
522379 99522379 1001 86380 86390 1
522431 99522431 1001 86380 86390 1
523084 99523084 1001 86380 86390 1
522942 99522942 1001 86380 86390 1
522996 99522996 1001 86380 86390 1
522987 99522987 1001 86380 86390 1
522822 99522822 1001 86380 86390 1
522743 99522743 1001 86380 86390 1
522637 99522637 1001 86380 86390 1
522676 99522676 1001 86380 86390 1
523235 99523235 1001 86380 86390 1
523171 99523171 1001 86380 86390 1
523303 99523303 1001 86380 86390 1
523857 99523857 1001 86380 86390 1
523887 99523887 1001 86380 86390 1
523935 99523935 1001 86380 86390 1
523558 99523558 1001 86380 86390 1
523637 99523637 1001 86380 86390 1
523723 99523723 1001 86380 86390 1
523468 99523468 1001 86380 86390 1
523370 99523370 1001 86380 86390 1
523399 99523399 1001 86380 86390 1
523335 99523335 1001 86380 86390 1
524112 99524112 1001 86380 86390 1
524076 99524076 1001 86380 86390 1
523960 99523960 1001 86380 86390 1
524589 99524589 1001 86380 86390 1
524710 99524710 1001 86380 86390 1
524634 99524634 1001 86380 86390 1
524725 99524725 1001 86380 86390 1
524716 99524716 1001 86380 86390 1
524665 99524665 1001 86380 86390 1
524442 99524442 1001 86380 86390 1
524533 99524533 1001 86380 86390 1
524497 99524497 1001 86380 86390 1
524394 99524394 1001 86380 86390 1
524163 99524163 1001 86380 86390 1
524320 99524320 1001 86380 86390 1
524162 99524162 1001 86380 86390 1
524833 99524833 1001 86380 86390 1
525406 99525406 1001 86380 86390 1
525510 99525510 1001 86380 86390 1
525399 99525399 1001 86380 86390 1
525440 99525440 1001 86380 86390 1
525354 99525354 1001 86380 86390 1
525220 99525220 1001 86380 86390 1
525337 99525337 1001 86380 86390 1
525207 99525207 1001 86380 86390 1
525260 99525260 1001 86380 86390 1
525312 99525312 1001 86380 86390 1
525235 99525235 1001 86380 86390 1
525377 99525377 1001 86380 86390 1
525071 99525071 1001 86380 86390 1
525072 99525072 1001 86380 86390 1
524998 99524998 1001 86380 86390 1
525738 99525738 1001 86380 86390 1
526243 99526243 1001 86380 86390 1
526379 99526379 1001 86380 86390 1
526118 99526118 1001 86380 86390 1
526124 99526124 1001 86380 86390 1
526139 99526139 1001 86380 86390 1
525959 99525959 1001 86380 86390 1
525924 99525924 1001 86380 86390 1
525969 99525969 1001 86380 86390 1
526461 99526461 1001 86380 86390 1
526474 99526474 1001 86380 86390 1
526566 99526566 1001 86380 86390 1
526504 99526504 1001 86380 86390 1
526520 99526520 1001 86380 86390 1
526521 99526521 1001 86380 86390 1
526432 99526432 1001 86380 86390 1
527202 99527202 1001 86380 86390 1
527112 99527112 1001 86380 86390 1
527190 99527190 1001 86380 86390 1
526999 99526999 1001 86380 86390 1
526884 99526884 1001 86380 86390 1
526897 99526897 1001 86380 86390 1
526872 99526872 1001 86380 86390 1
527014 99527014 1001 86380 86390 1
527028 99527028 1001 86380 86390 1
526873 99526873 1001 86380 86390 1
527017 99527017 1001 86380 86390 1
526710 99526710 1001 86380 86390 1
526795 99526795 1001 86380 86390 1
526639 99526639 1001 86380 86390 1
527409 99527409 1001 86380 86390 1
527319 99527319 1001 86380 86390 1
527294 99527294 1001 86380 86390 1
527413 99527413 1001 86380 86390 1
527439 99527439 1001 86380 86390 1
528074 99528074 1001 86380 86390 1
528030 99528030 1001 86380 86390 1
527917 99527917 1001 86380 86390 1
527906 99527906 1001 86380 86390 1
527779 99527779 1001 86380 86390 1
527743 99527743 1001 86380 86390 1
527769 99527769 1001 86380 86390 1
527547 99527547 1001 86380 86390 1
527615 99527615 1001 86380 86390 1
527591 99527591 1001 86380 86390 1
528279 99528279 1001 86380 86390 1
528217 99528217 1001 86380 86390 1
528157 99528157 1001 86380 86390 1
528201 99528201 1001 86380 86390 1
528753 99528753 1001 86380 86390 1
528769 99528769 1001 86380 86390 1
528810 99528810 1001 86380 86390 1
528510 99528510 1001 86380 86390 1
528499 99528499 1001 86380 86390 1
528341 99528341 1001 86380 86390 1
528408 99528408 1001 86380 86390 1
528953 99528953 1001 86380 86390 1
529001 99529001 1001 86380 86390 1
529678 99529678 1001 86380 86390 1
529655 99529655 1001 86380 86390 1
529554 99529554 1001 86380 86390 1
529557 99529557 1001 86380 86390 1
529492 99529492 1001 86380 86390 1
529255 99529255 1001 86380 86390 1
529268 99529268 1001 86380 86390 1
529310 99529310 1001 86380 86390 1
529856 99529856 1001 86380 86390 1
529766 99529766 1001 86380 86390 1
529771 99529771 1001 86380 86390 1
530438 99530438 1001 86380 86390 1
530361 99530361 1001 86380 86390 1
530415 99530415 1001 86380 86390 1
530511 99530511 1001 86380 86390 1
530398 99530398 1001 86380 86390 1
530337 99530337 1001 86380 86390 1
530145 99530145 1001 86380 86390 1
530160 99530160 1001 86380 86390 1
530253 99530253 1001 86380 86390 1
530190 99530190 1001 86380 86390 1
530178 99530178 1001 86380 86390 1
530079 99530079 1001 86380 86390 1
529938 99529938 1001 86380 86390 1
529957 99529957 1001 86380 86390 1
530726 99530726 1001 86380 86390 1
531356 99531356 1001 86380 86390 1
531310 99531310 1001 86380 86390 1
531031 99531031 1001 86380 86390 1
531140 99531140 1001 86380 86390 1
531128 99531128 1001 86380 86390 1
530976 99530976 1001 86380 86390 1
530799 99530799 1001 86380 86390 1
530865 99530865 1001 86380 86390 1
530962 99530962 1001 86380 86390 1
530795 99530795 1001 86380 86390 1
531491 99531491 1001 86380 86390 1
531492 99531492 1001 86380 86390 1
532056 99532056 1001 86380 86390 1
532034 99532034 1001 86380 86390 1
532062 99532062 1001 86380 86390 1
531829 99531829 1001 86380 86390 1
531907 99531907 1001 86380 86390 1
531908 99531908 1001 86380 86390 1
531683 99531683 1001 86380 86390 1
531749 99531749 1001 86380 86390 1
531659 99531659 1001 86380 86390 1
532376 99532376 1001 86380 86390 1
532264 99532264 1001 86380 86390 1
532909 99532909 1001 86380 86390 1
532991 99532991 1001 86380 86390 1
532668 99532668 1001 86380 86390 1
532502 99532502 1001 86380 86390 1
533121 99533121 1001 86380 86390 1
533083 99533083 1001 86380 86390 1
533063 99533063 1001 86380 86390 1
533379 99533379 1001 86380 86390 1
533354 99533354 1001 86380 86390 1
533296 99533296 1001 86380 86390 1
533978 99533978 1001 86380 86390 1
533927 99533927 1001 86380 86390 1
533954 99533954 1001 86380 86390 1
534595 99534595 1001 86380 86390 1
534657 99534657 1001 86380 86390 1
534497 99534497 1001 86380 86390 1
534562 99534562 1001 86380 86390 1
534629 99534629 1001 86380 86390 1
534580 99534580 1001 86380 86390 1
534320 99534320 1001 86380 86390 1
534477 99534477 1001 86380 86390 1
534465 99534465 1001 86380 86390 1
534811 99534811 1001 86380 86390 1
534480 99534480 1001 86380 86390 1
534802 99534802 1001 86380 86390 1
534727 99534727 1001 86380 86390 1
535420 99535420 1001 86380 86390 1
535335 99535335 1001 86380 86390 1
535325 99535325 1001 86380 86390 1
535497 99535497 1001 86380 86390 1
535317 99535317 1001 86380 86390 1
535110 99535110 1001 86380 86390 1
535176 99535176 1001 86380 86390 1
535116 99535116 1001 86380 86390 1
535249 99535249 1001 86380 86390 1
535212 99535212 1001 86380 86390 1
534967 99534967 1001 86380 86390 1
535071 99535071 1001 86380 86390 1
534892 99534892 1001 86380 86390 1
534988 99534988 1001 86380 86390 1
535002 99535002 1001 86380 86390 1
536134 99536134 1001 86380 86390 1
536148 99536148 1001 86380 86390 1
536168 99536168 1001 86380 86390 1
535988 99535988 1001 86380 86390 1
535970 99535970 1001 86380 86390 1
535863 99535863 1001 86380 86390 1
535915 99535915 1001 86380 86390 1
535828 99535828 1001 86380 86390 1
536450 99536450 1001 86380 86390 1
536476 99536476 1001 86380 86390 1
536399 99536399 1001 86380 86390 1
537019 99537019 1001 86380 86390 1
536835 99536835 1001 86380 86390 1
536697 99536697 1001 86380 86390 1
536561 99536561 1001 86380 86390 1
536617 99536617 1001 86380 86390 1
537276 99537276 1001 86380 86390 1
537252 99537252 1001 86380 86390 1
537345 99537345 1001 86380 86390 1
537295 99537295 1001 86380 86390 1
537181 99537181 1001 86380 86390 1
537286 99537286 1001 86380 86390 1
537364 99537364 1001 86380 86390 1
537339 99537339 1001 86380 86390 1
537834 99537834 1001 86380 86390 1
537797 99537797 1001 86380 86390 1
537666 99537666 1001 86380 86390 1
537603 99537603 1001 86380 86390 1
537686 99537686 1001 86380 86390 1
537502 99537502 1001 86380 86390 1
537416 99537416 1001 86380 86390 1
538090 99538090 1001 86380 86390 1
537990 99537990 1001 86380 86390 1
538069 99538069 1001 86380 86390 1
538152 99538152 1001 86380 86390 1
538673 99538673 1001 86380 86390 1
538784 99538784 1001 86380 86390 1
538505 99538505 1001 86380 86390 1
538449 99538449 1001 86380 86390 1
538514 99538514 1001 86380 86390 1
538592 99538592 1001 86380 86390 1
538580 99538580 1001 86380 86390 1
538529 99538529 1001 86380 86390 1
538258 99538258 1001 86380 86390 1
538213 99538213 1001 86380 86390 1
538243 99538243 1001 86380 86390 1
538347 99538347 1001 86380 86390 1
538892 99538892 1001 86380 86390 1
538894 99538894 1001 86380 86390 1
539438 99539438 1001 86380 86390 1
539490 99539490 1001 86380 86390 1
539492 99539492 1001 86380 86390 1
539229 99539229 1001 86380 86390 1
539413 99539413 1001 86380 86390 1
539401 99539401 1001 86380 86390 1
539369 99539369 1001 86380 86390 1
539061 99539061 1001 86380 86390 1
539023 99539023 1001 86380 86390 1
539153 99539153 1001 86380 86390 1
539102 99539102 1001 86380 86390 1
539154 99539154 1001 86380 86390 1
539159 99539159 1001 86380 86390 1
539681 99539681 1001 86380 86390 1
539824 99539824 1001 86380 86390 1
540391 99540391 1001 86380 86390 1
540404 99540404 1001 86380 86390 1
540302 99540302 1001 86380 86390 1
540266 99540266 1001 86380 86390 1
540383 99540383 1001 86380 86390 1
540272 99540272 1001 86380 86390 1
540310 99540310 1001 86380 86390 1
540461 99540461 1001 86380 86390 1
540209 99540209 1001 86380 86390 1
540242 99540242 1001 86380 86390 1
540205 99540205 1001 86380 86390 1
539931 99539931 1001 86380 86390 1
540023 99540023 1001 86380 86390 1
539973 99539973 1001 86380 86390 1
539987 99539987 1001 86380 86390 1
540651 99540651 1001 86380 86390 1
540509 99540509 1001 86380 86390 1
541229 99541229 1001 86380 86390 1
541142 99541142 1001 86380 86390 1
541159 99541159 1001 86380 86390 1
541163 99541163 1001 86380 86390 1
541074 99541074 1001 86380 86390 1
541082 99541082 1001 86380 86390 1
540927 99540927 1001 86380 86390 1
541070 99541070 1001 86380 86390 1
541033 99541033 1001 86380 86390 1
540829 99540829 1001 86380 86390 1
540700 99540700 1001 86380 86390 1
540806 99540806 1001 86380 86390 1
540716 99540716 1001 86380 86390 1
540743 99540743 1001 86380 86390 1
540864 99540864 1001 86380 86390 1
541414 99541414 1001 86380 86390 1
541377 99541377 1001 86380 86390 1
541314 99541314 1001 86380 86390 1
541302 99541302 1001 86380 86390 1
541939 99541939 1001 86380 86390 1
542084 99542084 1001 86380 86390 1
542088 99542088 1001 86380 86390 1
542115 99542115 1001 86380 86390 1
541736 99541736 1001 86380 86390 1
541892 99541892 1001 86380 86390 1
541777 99541777 1001 86380 86390 1
541894 99541894 1001 86380 86390 1
541830 99541830 1001 86380 86390 1
541794 99541794 1001 86380 86390 1
541680 99541680 1001 86380 86390 1
541586 99541586 1001 86380 86390 1
541535 99541535 1001 86380 86390 1
542272 99542272 1001 86380 86390 1
542290 99542290 1001 86380 86390 1
542254 99542254 1001 86380 86390 1
542270 99542270 1001 86380 86390 1
542810 99542810 1001 86380 86390 1
542584 99542584 1001 86380 86390 1
542627 99542627 1001 86380 86390 1
542619 99542619 1001 86380 86390 1
542645 99542645 1001 86380 86390 1
542370 99542370 1001 86380 86390 1
542988 99542988 1001 86380 86390 1
543031 99543031 1001 86380 86390 1
543135 99543135 1001 86380 86390 1
543591 99543591 1001 86380 86390 1
543722 99543722 1001 86380 86390 1
543600 99543600 1001 86380 86390 1
543371 99543371 1001 86380 86390 1
543399 99543399 1001 86380 86390 1
543529 99543529 1001 86380 86390 1
543367 99543367 1001 86380 86390 1
543394 99543394 1001 86380 86390 1
543206 99543206 1001 86380 86390 1
543221 99543221 1001 86380 86390 1
543888 99543888 1001 86380 86390 1
543941 99543941 1001 86380 86390 1
543881 99543881 1001 86380 86390 1
543961 99543961 1001 86380 86390 1
544502 99544502 1001 86380 86390 1
544412 99544412 1001 86380 86390 1
544478 99544478 1001 86380 86390 1
544348 99544348 1001 86380 86390 1
544028 99544028 1001 86380 86390 1
544029 99544029 1001 86380 86390 1
544017 99544017 1001 86380 86390 1
544077 99544077 1001 86380 86390 1
544090 99544090 1001 86380 86390 1
544180 99544180 1001 86380 86390 1
544156 99544156 1001 86380 86390 1
544647 99544647 1001 86380 86390 1
544705 99544705 1001 86380 86390 1
422958 288 1001 72720 73677 1
437018 645 1001 38580 41817 1
514991 558 1002 50409 56713 1
543247 621 1001 51263 51563 1
400111 99400111 1001 86380 86390 1
400282 99400282 1001 86380 86390 1
400284 99400284 1001 86380 86390 1
400267 99400267 1001 86380 86390 1
400318 99400318 1001 86380 86390 1
400343 99400343 1001 86380 86390 1
400645 99400645 1001 86380 86390 1
400899 99400899 1001 86380 86390 1
400923 99400923 1001 86380 86390 1
400883 99400883 1001 86380 86390 1
400861 99400861 1001 86380 86390 1
400970 99400970 1001 86380 86390 1
401101 99401101 1001 86380 86390 1
401267 99401267 1001 86380 86390 1
401170 99401170 1001 86380 86390 1
401529 99401529 1001 86380 86390 1
401789 99401789 1001 86380 86390 1
401749 99401749 1001 86380 86390 1
401890 99401890 1001 86380 86390 1
402030 99402030 1001 86380 86390 1
402006 99402006 1001 86380 86390 1
402175 99402175 1001 86380 86390 1
402214 99402214 1001 86380 86390 1
402396 99402396 1001 86380 86390 1
402545 99402545 1001 86380 86390 1
402595 99402595 1001 86380 86390 1
402701 99402701 1001 86380 86390 1
402806 99402806 1001 86380 86390 1
402916 99402916 1001 86380 86390 1
403005 99403005 1001 86380 86390 1
403767 99403767 1001 86380 86390 1
403768 99403768 1001 86380 86390 1
403869 99403869 1001 86380 86390 1
403953 99403953 1001 86380 86390 1
403991 99403991 1001 86380 86390 1
403940 99403940 1001 86380 86390 1
404076 99404076 1001 86380 86390 1
404517 99404517 1001 86380 86390 1
404545 99404545 1001 86380 86390 1
404504 99404504 1001 86380 86390 1
404667 99404667 1001 86380 86390 1
404790 99404790 1001 86380 86390 1
405027 99405027 1001 86380 86390 1
405099 99405099 1001 86380 86390 1
405196 99405196 1001 86380 86390 1
405406 99405406 1001 86380 86390 1
405638 99405638 1001 86380 86390 1
405691 99405691 1001 86380 86390 1
405782 99405782 1001 86380 86390 1
406216 99406216 1001 86380 86390 1
406573 99406573 1001 86380 86390 1
407218 99407218 1001 86380 86390 1
407308 99407308 1001 86380 86390 1
407383 99407383 1001 86380 86390 1
407465 99407465 1001 86380 86390 1
407488 99407488 1001 86380 86390 1
407588 99407588 1001 86380 86390 1
407651 99407651 1001 86380 86390 1
407857 99407857 1001 86380 86390 1
407933 99407933 1001 86380 86390 1
408009 99408009 1001 86380 86390 1
408075 99408075 1001 86380 86390 1
408172 99408172 1001 86380 86390 1
408102 99408102 1001 86380 86390 1
408284 99408284 1001 86380 86390 1
408331 99408331 1001 86380 86390 1
408545 99408545 1001 86380 86390 1
408532 99408532 1001 86380 86390 1
408599 99408599 1001 86380 86390 1
408739 99408739 1001 86380 86390 1
408780 99408780 1001 86380 86390 1
408912 99408912 1001 86380 86390 1
408918 99408918 1001 86380 86390 1
409071 99409071 1001 86380 86390 1
409243 99409243 1001 86380 86390 1
409503 99409503 1001 86380 86390 1
409630 99409630 1001 86380 86390 1
409602 99409602 1001 86380 86390 1
409635 99409635 1001 86380 86390 1
409664 99409664 1001 86380 86390 1
409891 99409891 1001 86380 86390 1
409829 99409829 1001 86380 86390 1
409934 99409934 1001 86380 86390 1
410156 99410156 1001 86380 86390 1
410776 99410776 1001 86380 86390 1
411018 99411018 1001 86380 86390 1
410974 99410974 1001 86380 86390 1
411230 99411230 1001 86380 86390 1
411355 99411355 1001 86380 86390 1
411464 99411464 1001 86380 86390 1
411498 99411498 1001 86380 86390 1
411670 99411670 1001 86380 86390 1
411692 99411692 1001 86380 86390 1
412032 99412032 1001 86380 86390 1
412102 99412102 1001 86380 86390 1
412243 99412243 1001 86380 86390 1
412278 99412278 1001 86380 86390 1
412276 99412276 1001 86380 86390 1
413399 99413399 1001 86380 86390 1
413543 99413543 1001 86380 86390 1
413312 99413312 1001 86380 86390 1
413478 99413478 1001 86380 86390 1
413113 99413113 1001 86380 86390 1
413052 99413052 1001 86380 86390 1
413082 99413082 1001 86380 86390 1
412602 99412602 1001 86380 86390 1
412772 99412772 1001 86380 86390 1
413726 99413726 1001 86380 86390 1
413953 99413953 1001 86380 86390 1
413768 99413768 1001 86380 86390 1
414798 99414798 1001 86380 86390 1
414803 99414803 1001 86380 86390 1
414754 99414754 1001 86380 86390 1
414795 99414795 1001 86380 86390 1
414206 99414206 1001 86380 86390 1
414463 99414463 1001 86380 86390 1
414412 99414412 1001 86380 86390 1
414500 99414500 1001 86380 86390 1
415371 99415371 1001 86380 86390 1
415681 99415681 1001 86380 86390 1
415516 99415516 1001 86380 86390 1
415381 99415381 1001 86380 86390 1
416782 99416782 1001 86380 86390 1
416666 99416666 1001 86380 86390 1
416229 99416229 1001 86380 86390 1
415876 99415876 1001 86380 86390 1
417078 99417078 1001 86380 86390 1
417265 99417265 1001 86380 86390 1
417392 99417392 1001 86380 86390 1
417347 99417347 1001 86380 86390 1
417324 99417324 1001 86380 86390 1
417086 99417086 1001 86380 86390 1
417450 99417450 1001 86380 86390 1
418670 99418670 1001 86380 86390 1
418717 99418717 1001 86380 86390 1
418537 99418537 1001 86380 86390 1
418470 99418470 1001 86380 86390 1
418303 99418303 1001 86380 86390 1
418256 99418256 1001 86380 86390 1
418387 99418387 1001 86380 86390 1
417893 99417893 1001 86380 86390 1
417826 99417826 1001 86380 86390 1
417799 99417799 1001 86380 86390 1
417779 99417779 1001 86380 86390 1
417879 99417879 1001 86380 86390 1
417704 99417704 1001 86380 86390 1
418877 99418877 1001 86380 86390 1
418853 99418853 1001 86380 86390 1
419044 99419044 1001 86380 86390 1
420176 99420176 1001 86380 86390 1
420199 99420199 1001 86380 86390 1
420314 99420314 1001 86380 86390 1
420208 99420208 1001 86380 86390 1
420143 99420143 1001 86380 86390 1
420347 99420347 1001 86380 86390 1
420213 99420213 1001 86380 86390 1
419717 99419717 1001 86380 86390 1
419293 99419293 1001 86380 86390 1
419497 99419497 1001 86380 86390 1
419582 99419582 1001 86380 86390 1
420560 99420560 1001 86380 86390 1
420821 99420821 1001 86380 86390 1
420456 99420456 1001 86380 86390 1
421846 99421846 1001 86380 86390 1
421979 99421979 1001 86380 86390 1
421694 99421694 1001 86380 86390 1
421934 99421934 1001 86380 86390 1
421598 99421598 1001 86380 86390 1
421464 99421464 1001 86380 86390 1
421654 99421654 1001 86380 86390 1
420969 99420969 1001 86380 86390 1
420867 99420867 1001 86380 86390 1
420920 99420920 1001 86380 86390 1
422358 99422358 1001 86380 86390 1
422321 99422321 1001 86380 86390 1
422456 99422456 1001 86380 86390 1
422159 99422159 1001 86380 86390 1
423337 99423337 1001 86380 86390 1
423690 99423690 1001 86380 86390 1
423598 99423598 1001 86380 86390 1
423201 99423201 1001 86380 86390 1
423083 99423083 1001 86380 86390 1
422773 99422773 1001 86380 86390 1
422882 99422882 1001 86380 86390 1
422908 99422908 1001 86380 86390 1
422812 99422812 1001 86380 86390 1
424017 99424017 1001 86380 86390 1
423978 99423978 1001 86380 86390 1
424806 99424806 1001 86380 86390 1
424625 99424625 1001 86380 86390 1
425710 99425710 1001 86380 86390 1
425608 99425608 1001 86380 86390 1
425412 99425412 1001 86380 86390 1
425482 99425482 1001 86380 86390 1
425823 99425823 1001 86380 86390 1
425684 99425684 1001 86380 86390 1
426719 99426719 1001 86380 86390 1
426931 99426931 1001 86380 86390 1
426707 99426707 1001 86380 86390 1
426829 99426829 1001 86380 86390 1
426908 99426908 1001 86380 86390 1
426593 99426593 1001 86380 86390 1
426310 99426310 1001 86380 86390 1
426439 99426439 1001 86380 86390 1
426219 99426219 1001 86380 86390 1
426129 99426129 1001 86380 86390 1
425949 99425949 1001 86380 86390 1
427268 99427268 1001 86380 86390 1
427469 99427469 1001 86380 86390 1
428364 99428364 1001 86380 86390 1
428348 99428348 1001 86380 86390 1
428643 99428643 1001 86380 86390 1
428623 99428623 1001 86380 86390 1
428655 99428655 1001 86380 86390 1
428582 99428582 1001 86380 86390 1
428512 99428512 1001 86380 86390 1
428628 99428628 1001 86380 86390 1
428193 99428193 1001 86380 86390 1
428309 99428309 1001 86380 86390 1
428114 99428114 1001 86380 86390 1
428025 99428025 1001 86380 86390 1
427853 99427853 1001 86380 86390 1
428955 99428955 1001 86380 86390 1
429011 99429011 1001 86380 86390 1
430273 99430273 1001 86380 86390 1
430373 99430373 1001 86380 86390 1
430174 99430174 1001 86380 86390 1
429981 99429981 1001 86380 86390 1
430237 99430237 1001 86380 86390 1
430112 99430112 1001 86380 86390 1
429721 99429721 1001 86380 86390 1
429744 99429744 1001 86380 86390 1
429866 99429866 1001 86380 86390 1
429919 99429919 1001 86380 86390 1
429228 99429228 1001 86380 86390 1
429555 99429555 1001 86380 86390 1
429262 99429262 1001 86380 86390 1
429343 99429343 1001 86380 86390 1
429365 99429365 1001 86380 86390 1
430737 99430737 1001 86380 86390 1
430438 99430438 1001 86380 86390 1
430624 99430624 1001 86380 86390 1
430387 99430387 1001 86380 86390 1
430516 99430516 1001 86380 86390 1
430627 99430627 1001 86380 86390 1
431940 99431940 1001 86380 86390 1
431750 99431750 1001 86380 86390 1
432015 99432015 1001 86380 86390 1
431310 99431310 1001 86380 86390 1
431333 99431333 1001 86380 86390 1
431412 99431412 1001 86380 86390 1
431640 99431640 1001 86380 86390 1
431623 99431623 1001 86380 86390 1
431126 99431126 1001 86380 86390 1
431225 99431225 1001 86380 86390 1
431168 99431168 1001 86380 86390 1
432324 99432324 1001 86380 86390 1
432127 99432127 1001 86380 86390 1
432417 99432417 1001 86380 86390 1
432113 99432113 1001 86380 86390 1
433399 99433399 1001 86380 86390 1
433572 99433572 1001 86380 86390 1
433576 99433576 1001 86380 86390 1
433717 99433717 1001 86380 86390 1
433253 99433253 1001 86380 86390 1
433151 99433151 1001 86380 86390 1
433132 99433132 1001 86380 86390 1
433047 99433047 1001 86380 86390 1
434033 99434033 1001 86380 86390 1
435216 99435216 1001 86380 86390 1
435392 99435392 1001 86380 86390 1
435403 99435403 1001 86380 86390 1
434669 99434669 1001 86380 86390 1
434521 99434521 1001 86380 86390 1
434441 99434441 1001 86380 86390 1
434197 99434197 1001 86380 86390 1
435771 99435771 1001 86380 86390 1
436916 99436916 1001 86380 86390 1
437099 99437099 1001 86380 86390 1
437102 99437102 1001 86380 86390 1
436777 99436777 1001 86380 86390 1
436472 99436472 1001 86380 86390 1
436366 99436366 1001 86380 86390 1
436506 99436506 1001 86380 86390 1
436643 99436643 1001 86380 86390 1
435936 99435936 1001 86380 86390 1
436245 99436245 1001 86380 86390 1
436028 99436028 1001 86380 86390 1
437170 99437170 1001 86380 86390 1
437252 99437252 1001 86380 86390 1
437206 99437206 1001 86380 86390 1
300053 99300053 1001 86380 86390 1
437289 99437289 1001 86380 86390 1
300613 99300613 1001 86380 86390 1
300654 99300654 1001 86380 86390 1
300619 99300619 1001 86380 86390 1
300658 99300658 1001 86380 86390 1
300620 99300620 1001 86380 86390 1
300546 99300546 1001 86380 86390 1
300432 99300432 1001 86380 86390 1
300317 99300317 1001 86380 86390 1
300491 99300491 1001 86380 86390 1
300517 99300517 1001 86380 86390 1
300442 99300442 1001 86380 86390 1
300494 99300494 1001 86380 86390 1
300508 99300508 1001 86380 86390 1
300290 99300290 1001 86380 86390 1
300280 99300280 1001 86380 86390 1
300271 99300271 1001 86380 86390 1
300259 99300259 1001 86380 86390 1
300889 99300889 1001 86380 86390 1
301356 99301356 1001 86380 86390 1
301489 99301489 1001 86380 86390 1
301349 99301349 1001 86380 86390 1
301340 99301340 1001 86380 86390 1
301224 99301224 1001 86380 86390 1
301225 99301225 1001 86380 86390 1
301131 99301131 1001 86380 86390 1
301069 99301069 1001 86380 86390 1
301707 99301707 1001 86380 86390 1
302375 99302375 1001 86380 86390 1
302187 99302187 1001 86380 86390 1
302161 99302161 1001 86380 86390 1
301889 99301889 1001 86380 86390 1
301964 99301964 1001 86380 86390 1
302404 99302404 1001 86380 86390 1
302510 99302510 1001 86380 86390 1
302385 99302385 1001 86380 86390 1
303047 99303047 1001 86380 86390 1
303086 99303086 1001 86380 86390 1
303099 99303099 1001 86380 86390 1
303076 99303076 1001 86380 86390 1
302929 99302929 1001 86380 86390 1
302868 99302868 1001 86380 86390 1
302679 99302679 1001 86380 86390 1
302681 99302681 1001 86380 86390 1
302748 99302748 1001 86380 86390 1
302776 99302776 1001 86380 86390 1
303282 99303282 1001 86380 86390 1
303231 99303231 1001 86380 86390 1
303310 99303310 1001 86380 86390 1
303254 99303254 1001 86380 86390 1
303895 99303895 1001 86380 86390 1
303848 99303848 1001 86380 86390 1
303725 99303725 1001 86380 86390 1
303743 99303743 1001 86380 86390 1
303693 99303693 1001 86380 86390 1
303668 99303668 1001 86380 86390 1
303810 99303810 1001 86380 86390 1
303825 99303825 1001 86380 86390 1
303533 99303533 1001 86380 86390 1
303591 99303591 1001 86380 86390 1
304174 99304174 1001 86380 86390 1
304072 99304072 1001 86380 86390 1
304849 99304849 1001 86380 86390 1
304606 99304606 1001 86380 86390 1
304483 99304483 1001 86380 86390 1
304510 99304510 1001 86380 86390 1
304471 99304471 1001 86380 86390 1
304358 99304358 1001 86380 86390 1
304334 99304334 1001 86380 86390 1
304399 99304399 1001 86380 86390 1
304870 99304870 1001 86380 86390 1
304984 99304984 1001 86380 86390 1
304985 99304985 1001 86380 86390 1
305533 99305533 1001 86380 86390 1
305586 99305586 1001 86380 86390 1
305549 99305549 1001 86380 86390 1
305642 99305642 1001 86380 86390 1
305386 99305386 1001 86380 86390 1
305107 99305107 1001 86380 86390 1
305096 99305096 1001 86380 86390 1
305190 99305190 1001 86380 86390 1
305087 99305087 1001 86380 86390 1
305205 99305205 1001 86380 86390 1
305696 99305696 1001 86380 86390 1
500095 99500095 1001 86380 86390 1
500083 99500083 1001 86380 86390 1
500613 99500613 1001 86380 86390 1
500757 99500757 1001 86380 86390 1
500733 99500733 1001 86380 86390 1
500543 99500543 1001 86380 86390 1
500597 99500597 1001 86380 86390 1
500589 99500589 1001 86380 86390 1
500306 99500306 1001 86380 86390 1
500906 99500906 1001 86380 86390 1
500959 99500959 1001 86380 86390 1
501511 99501511 1001 86380 86390 1
501515 99501515 1001 86380 86390 1
501268 99501268 1001 86380 86390 1
501372 99501372 1001 86380 86390 1
501373 99501373 1001 86380 86390 1
501388 99501388 1001 86380 86390 1
501191 99501191 1001 86380 86390 1
501025 99501025 1001 86380 86390 1
501081 99501081 1001 86380 86390 1
501094 99501094 1001 86380 86390 1
501831 99501831 1001 86380 86390 1
501784 99501784 1001 86380 86390 1
501778 99501778 1001 86380 86390 1
502285 99502285 1001 86380 86390 1
502300 99502300 1001 86380 86390 1
502301 99502301 1001 86380 86390 1
502333 99502333 1001 86380 86390 1
502424 99502424 1001 86380 86390 1
502123 99502123 1001 86380 86390 1
501857 99501857 1001 86380 86390 1
501937 99501937 1001 86380 86390 1
501899 99501899 1001 86380 86390 1
502592 99502592 1001 86380 86390 1
502487 99502487 1001 86380 86390 1
503215 99503215 1001 86380 86390 1
503233 99503233 1001 86380 86390 1
503196 99503196 1001 86380 86390 1
503132 99503132 1001 86380 86390 1
503148 99503148 1001 86380 86390 1
502907 99502907 1001 86380 86390 1
503024 99503024 1001 86380 86390 1
502976 99502976 1001 86380 86390 1
502800 99502800 1001 86380 86390 1
502867 99502867 1001 86380 86390 1
502703 99502703 1001 86380 86390 1
502716 99502716 1001 86380 86390 1
502679 99502679 1001 86380 86390 1
503369 99503369 1001 86380 86390 1
503411 99503411 1001 86380 86390 1
503451 99503451 1001 86380 86390 1
503763 99503763 1001 86380 86390 1
503524 99503524 1001 86380 86390 1
503512 99503512 1001 86380 86390 1
503660 99503660 1001 86380 86390 1
504183 99504183 1001 86380 86390 1
504134 99504134 1001 86380 86390 1
504789 99504789 1001 86380 86390 1
504944 99504944 1001 86380 86390 1
504883 99504883 1001 86380 86390 1
504767 99504767 1001 86380 86390 1
504797 99504797 1001 86380 86390 1
504691 99504691 1001 86380 86390 1
504589 99504589 1001 86380 86390 1
504694 99504694 1001 86380 86390 1
504630 99504630 1001 86380 86390 1
504721 99504721 1001 86380 86390 1
504324 99504324 1001 86380 86390 1
504412 99504412 1001 86380 86390 1
504999 99504999 1001 86380 86390 1
505143 99505143 1001 86380 86390 1
505593 99505593 1001 86380 86390 1
505698 99505698 1001 86380 86390 1
505730 99505730 1001 86380 86390 1
505448 99505448 1001 86380 86390 1
505375 99505375 1001 86380 86390 1
505306 99505306 1001 86380 86390 1
505192 99505192 1001 86380 86390 1
505180 99505180 1001 86380 86390 1
505224 99505224 1001 86380 86390 1
505566 99505566 1001 86380 86390 1
505797 99505797 1001 86380 86390 1
505838 99505838 1001 86380 86390 1
505805 99505805 1001 86380 86390 1
506405 99506405 1001 86380 86390 1
506444 99506444 1001 86380 86390 1
506433 99506433 1001 86380 86390 1
506583 99506583 1001 86380 86390 1
506479 99506479 1001 86380 86390 1
506235 99506235 1001 86380 86390 1
506272 99506272 1001 86380 86390 1
506182 99506182 1001 86380 86390 1
506057 99506057 1001 86380 86390 1
506178 99506178 1001 86380 86390 1
506760 99506760 1001 86380 86390 1
507311 99507311 1001 86380 86390 1
507398 99507398 1001 86380 86390 1
507292 99507292 1001 86380 86390 1
507319 99507319 1001 86380 86390 1
507193 99507193 1001 86380 86390 1
506895 99506895 1001 86380 86390 1
506934 99506934 1001 86380 86390 1
506976 99506976 1001 86380 86390 1
506927 99506927 1001 86380 86390 1
507572 99507572 1001 86380 86390 1
507456 99507456 1001 86380 86390 1
508120 99508120 1001 86380 86390 1
508065 99508065 1001 86380 86390 1
507887 99507887 1001 86380 86390 1
507955 99507955 1001 86380 86390 1
507904 99507904 1001 86380 86390 1
508008 99508008 1001 86380 86390 1
508009 99508009 1001 86380 86390 1
507811 99507811 1001 86380 86390 1
507807 99507807 1001 86380 86390 1
507704 99507704 1001 86380 86390 1
507652 99507652 1001 86380 86390 1
508297 99508297 1001 86380 86390 1
508343 99508343 1001 86380 86390 1
508335 99508335 1001 86380 86390 1
508999 99508999 1001 86380 86390 1
508687 99508687 1001 86380 86390 1
508817 99508817 1001 86380 86390 1
508741 99508741 1001 86380 86390 1
508767 99508767 1001 86380 86390 1
508608 99508608 1001 86380 86390 1
509150 99509150 1001 86380 86390 1
509219 99509219 1001 86380 86390 1
509277 99509277 1001 86380 86390 1
509747 99509747 1001 86380 86390 1
509829 99509829 1001 86380 86390 1
509294 99509294 1001 86380 86390 1
509387 99509387 1001 86380 86390 1
509956 99509956 1001 86380 86390 1
510612 99510612 1001 86380 86390 1
510570 99510570 1001 86380 86390 1
510584 99510584 1001 86380 86390 1
510457 99510457 1001 86380 86390 1
510420 99510420 1001 86380 86390 1
510248 99510248 1001 86380 86390 1
510119 99510119 1001 86380 86390 1
510256 99510256 1001 86380 86390 1
510143 99510143 1001 86380 86390 1
510737 99510737 1001 86380 86390 1
510728 99510728 1001 86380 86390 1
510760 99510760 1001 86380 86390 1
511419 99511419 1001 86380 86390 1
511154 99511154 1001 86380 86390 1
511202 99511202 1001 86380 86390 1
511024 99511024 1001 86380 86390 1
511103 99511103 1001 86380 86390 1
511085 99511085 1001 86380 86390 1
511567 99511567 1001 86380 86390 1
511597 99511597 1001 86380 86390 1
512302 99512302 1001 86380 86390 1
512188 99512188 1001 86380 86390 1
512362 99512362 1001 86380 86390 1
512142 99512142 1001 86380 86390 1
511927 99511927 1001 86380 86390 1
511842 99511842 1001 86380 86390 1
511870 99511870 1001 86380 86390 1
511896 99511896 1001 86380 86390 1
512480 99512480 1001 86380 86390 1
512430 99512430 1001 86380 86390 1
512448 99512448 1001 86380 86390 1
513017 99513017 1001 86380 86390 1
512857 99512857 1001 86380 86390 1
512877 99512877 1001 86380 86390 1
512681 99512681 1001 86380 86390 1
512687 99512687 1001 86380 86390 1
513268 99513268 1001 86380 86390 1
513398 99513398 1001 86380 86390 1
513362 99513362 1001 86380 86390 1
513286 99513286 1001 86380 86390 1
513287 99513287 1001 86380 86390 1
513880 99513880 1001 86380 86390 1
513906 99513906 1001 86380 86390 1
513960 99513960 1001 86380 86390 1
513923 99513923 1001 86380 86390 1
513836 99513836 1001 86380 86390 1
513914 99513914 1001 86380 86390 1
514025 99514025 1001 86380 86390 1
513739 99513739 1001 86380 86390 1
513740 99513740 1001 86380 86390 1
513744 99513744 1001 86380 86390 1
513503 99513503 1001 86380 86390 1
513544 99513544 1001 86380 86390 1
513444 99513444 1001 86380 86390 1
514115 99514115 1001 86380 86390 1
514681 99514681 1001 86380 86390 1
514670 99514670 1001 86380 86390 1
514736 99514736 1001 86380 86390 1
514446 99514446 1001 86380 86390 1
514645 99514645 1001 86380 86390 1
514323 99514323 1001 86380 86390 1
514445 99514445 1001 86380 86390 1
514877 99514877 1001 86380 86390 1
515548 99515548 1001 86380 86390 1
515363 99515363 1001 86380 86390 1
515402 99515402 1001 86380 86390 1
515442 99515442 1001 86380 86390 1
515287 99515287 1001 86380 86390 1
515327 99515327 1001 86380 86390 1
515379 99515379 1001 86380 86390 1
515385 99515385 1001 86380 86390 1
515179 99515179 1001 86380 86390 1
515183 99515183 1001 86380 86390 1
515084 99515084 1001 86380 86390 1
515716 99515716 1001 86380 86390 1
515730 99515730 1001 86380 86390 1
516386 99516386 1001 86380 86390 1
516203 99516203 1001 86380 86390 1
516182 99516182 1001 86380 86390 1
515953 99515953 1001 86380 86390 1
515942 99515942 1001 86380 86390 1
515911 99515911 1001 86380 86390 1
516080 99516080 1001 86380 86390 1
516094 99516094 1001 86380 86390 1
516704 99516704 1001 86380 86390 1
516668 99516668 1001 86380 86390 1
516686 99516686 1001 86380 86390 1
517161 99517161 1001 86380 86390 1
517265 99517265 1001 86380 86390 1
517203 99517203 1001 86380 86390 1
516759 99516759 1001 86380 86390 1
517399 99517399 1001 86380 86390 1
517390 99517390 1001 86380 86390 1
517481 99517481 1001 86380 86390 1
517495 99517495 1001 86380 86390 1
518100 99518100 1001 86380 86390 1
517973 99517973 1001 86380 86390 1
518142 99518142 1001 86380 86390 1
518096 99518096 1001 86380 86390 1
518158 99518158 1001 86380 86390 1
517801 99517801 1001 86380 86390 1
517831 99517831 1001 86380 86390 1
517883 99517883 1001 86380 86390 1
517780 99517780 1001 86380 86390 1
517657 99517657 1001 86380 86390 1
517570 99517570 1001 86380 86390 1
517740 99517740 1001 86380 86390 1
518340 99518340 1001 86380 86390 1
518315 99518315 1001 86380 86390 1
518291 99518291 1001 86380 86390 1
518175 99518175 1001 86380 86390 1
518165 99518165 1001 86380 86390 1
518361 99518361 1001 86380 86390 1
518194 99518194 1001 86380 86390 1
518365 99518365 1001 86380 86390 1
518847 99518847 1001 86380 86390 1
518961 99518961 1001 86380 86390 1
518904 99518904 1001 86380 86390 1
518791 99518791 1001 86380 86390 1
518884 99518884 1001 86380 86390 1
518771 99518771 1001 86380 86390 1
518685 99518685 1001 86380 86390 1
518776 99518776 1001 86380 86390 1
518660 99518660 1001 86380 86390 1
518661 99518661 1001 86380 86390 1
518572 99518572 1001 86380 86390 1
519115 99519115 1001 86380 86390 1
518993 99518993 1001 86380 86390 1
519813 99519813 1001 86380 86390 1
519700 99519700 1001 86380 86390 1
519652 99519652 1001 86380 86390 1
519671 99519671 1001 86380 86390 1
519492 99519492 1001 86380 86390 1
519510 99519510 1001 86380 86390 1
519601 99519601 1001 86380 86390 1
519578 99519578 1001 86380 86390 1
519261 99519261 1001 86380 86390 1
519321 99519321 1001 86380 86390 1
519373 99519373 1001 86380 86390 1
519865 99519865 1001 86380 86390 1
520011 99520011 1001 86380 86390 1
519973 99519973 1001 86380 86390 1
519962 99519962 1001 86380 86390 1
519939 99519939 1001 86380 86390 1
520503 99520503 1001 86380 86390 1
520626 99520626 1001 86380 86390 1
520445 99520445 1001 86380 86390 1
520253 99520253 1001 86380 86390 1
520384 99520384 1001 86380 86390 1
520251 99520251 1001 86380 86390 1
520047 99520047 1001 86380 86390 1
520138 99520138 1001 86380 86390 1
520676 99520676 1001 86380 86390 1
520717 99520717 1001 86380 86390 1
520795 99520795 1001 86380 86390 1
520744 99520744 1001 86380 86390 1
521361 99521361 1001 86380 86390 1
521426 99521426 1001 86380 86390 1
521157 99521157 1001 86380 86390 1
521073 99521073 1001 86380 86390 1
520889 99520889 1001 86380 86390 1
520916 99520916 1001 86380 86390 1
521490 99521490 1001 86380 86390 1
521517 99521517 1001 86380 86390 1
521584 99521584 1001 86380 86390 1
522231 99522231 1001 86380 86390 1
522115 99522115 1001 86380 86390 1
522181 99522181 1001 86380 86390 1
522202 99522202 1001 86380 86390 1
521996 99521996 1001 86380 86390 1
521933 99521933 1001 86380 86390 1
521976 99521976 1001 86380 86390 1
522054 99522054 1001 86380 86390 1
521966 99521966 1001 86380 86390 1
521979 99521979 1001 86380 86390 1
522071 99522071 1001 86380 86390 1
521835 99521835 1001 86380 86390 1
521836 99521836 1001 86380 86390 1
521798 99521798 1001 86380 86390 1
522331 99522331 1001 86380 86390 1
522399 99522399 1001 86380 86390 1
522456 99522456 1001 86380 86390 1
523088 99523088 1001 86380 86390 1
522957 99522957 1001 86380 86390 1
523108 99523108 1001 86380 86390 1
522714 99522714 1001 86380 86390 1
522780 99522780 1001 86380 86390 1
522601 99522601 1001 86380 86390 1
522681 99522681 1001 86380 86390 1
522520 99522520 1001 86380 86390 1
523228 99523228 1001 86380 86390 1
523927 99523927 1001 86380 86390 1
523572 99523572 1001 86380 86390 1
523639 99523639 1001 86380 86390 1
523665 99523665 1001 86380 86390 1
523604 99523604 1001 86380 86390 1
523487 99523487 1001 86380 86390 1
523526 99523526 1001 86380 86390 1
524126 99524126 1001 86380 86390 1
523971 99523971 1001 86380 86390 1
524036 99524036 1001 86380 86390 1
524131 99524131 1001 86380 86390 1
524081 99524081 1001 86380 86390 1
524069 99524069 1001 86380 86390 1
524742 99524742 1001 86380 86390 1
524645 99524645 1001 86380 86390 1
524639 99524639 1001 86380 86390 1
524397 99524397 1001 86380 86390 1
524399 99524399 1001 86380 86390 1
524516 99524516 1001 86380 86390 1
524560 99524560 1001 86380 86390 1
524522 99524522 1001 86380 86390 1
524473 99524473 1001 86380 86390 1
524499 99524499 1001 86380 86390 1
524192 99524192 1001 86380 86390 1
524845 99524845 1001 86380 86390 1
524871 99524871 1001 86380 86390 1
524962 99524962 1001 86380 86390 1
524846 99524846 1001 86380 86390 1
524775 99524775 1001 86380 86390 1
524922 99524922 1001 86380 86390 1
525442 99525442 1001 86380 86390 1
525407 99525407 1001 86380 86390 1
525575 99525575 1001 86380 86390 1
525329 99525329 1001 86380 86390 1
525013 99525013 1001 86380 86390 1
525026 99525026 1001 86380 86390 1
524987 99524987 1001 86380 86390 1
525684 99525684 1001 86380 86390 1
525765 99525765 1001 86380 86390 1
525715 99525715 1001 86380 86390 1
525638 99525638 1001 86380 86390 1
525759 99525759 1001 86380 86390 1
525606 99525606 1001 86380 86390 1
526349 99526349 1001 86380 86390 1
526235 99526235 1001 86380 86390 1
526088 99526088 1001 86380 86390 1
526166 99526166 1001 86380 86390 1
526076 99526076 1001 86380 86390 1
526129 99526129 1001 86380 86390 1
526183 99526183 1001 86380 86390 1
526197 99526197 1001 86380 86390 1
526120 99526120 1001 86380 86390 1
525996 99525996 1001 86380 86390 1
525819 99525819 1001 86380 86390 1
525963 99525963 1001 86380 86390 1
526490 99526490 1001 86380 86390 1
526471 99526471 1001 86380 86390 1
527071 99527071 1001 86380 86390 1
527152 99527152 1001 86380 86390 1
527242 99527242 1001 86380 86390 1
527044 99527044 1001 86380 86390 1
526941 99526941 1001 86380 86390 1
526948 99526948 1001 86380 86390 1
526939 99526939 1001 86380 86390 1
526797 99526797 1001 86380 86390 1
526723 99526723 1001 86380 86390 1
526698 99526698 1001 86380 86390 1
526678 99526678 1001 86380 86390 1
526666 99526666 1001 86380 86390 1
526653 99526653 1001 86380 86390 1
527417 99527417 1001 86380 86390 1
527353 99527353 1001 86380 86390 1
527328 99527328 1001 86380 86390 1
527959 99527959 1001 86380 86390 1
527923 99527923 1001 86380 86390 1
528033 99528033 1001 86380 86390 1
527715 99527715 1001 86380 86390 1
527716 99527716 1001 86380 86390 1
527800 99527800 1001 86380 86390 1
527671 99527671 1001 86380 86390 1
527698 99527698 1001 86380 86390 1
527687 99527687 1001 86380 86390 1
527510 99527510 1001 86380 86390 1
528178 99528178 1001 86380 86390 1
528089 99528089 1001 86380 86390 1
528105 99528105 1001 86380 86390 1
528261 99528261 1001 86380 86390 1
528872 99528872 1001 86380 86390 1
528879 99528879 1001 86380 86390 1
528831 99528831 1001 86380 86390 1
528608 99528608 1001 86380 86390 1
528587 99528587 1001 86380 86390 1
528678 99528678 1001 86380 86390 1
528509 99528509 1001 86380 86390 1
528300 99528300 1001 86380 86390 1
528328 99528328 1001 86380 86390 1
528483 99528483 1001 86380 86390 1
528409 99528409 1001 86380 86390 1
529064 99529064 1001 86380 86390 1
529410 99529410 1001 86380 86390 1
529516 99529516 1001 86380 86390 1
529148 99529148 1001 86380 86390 1
529166 99529166 1001 86380 86390 1
529117 99529117 1001 86380 86390 1
529196 99529196 1001 86380 86390 1
529881 99529881 1001 86380 86390 1
529733 99529733 1001 86380 86390 1
529840 99529840 1001 86380 86390 1
530518 99530518 1001 86380 86390 1
530402 99530402 1001 86380 86390 1
530377 99530377 1001 86380 86390 1
530416 99530416 1001 86380 86390 1
530459 99530459 1001 86380 86390 1
530382 99530382 1001 86380 86390 1
530515 99530515 1001 86380 86390 1
530127 99530127 1001 86380 86390 1
529978 99529978 1001 86380 86390 1
529939 99529939 1001 86380 86390 1
529940 99529940 1001 86380 86390 1
530125 99530125 1001 86380 86390 1
530644 99530644 1001 86380 86390 1
530584 99530584 1001 86380 86390 1
531251 99531251 1001 86380 86390 1
531177 99531177 1001 86380 86390 1
531359 99531359 1001 86380 86390 1
531046 99531046 1001 86380 86390 1
530987 99530987 1001 86380 86390 1
530881 99530881 1001 86380 86390 1
530794 99530794 1001 86380 86390 1
531469 99531469 1001 86380 86390 1
531459 99531459 1001 86380 86390 1
531474 99531474 1001 86380 86390 1
531410 99531410 1001 86380 86390 1
532176 99532176 1001 86380 86390 1
532031 99532031 1001 86380 86390 1
532099 99532099 1001 86380 86390 1
532101 99532101 1001 86380 86390 1
531961 99531961 1001 86380 86390 1
531861 99531861 1001 86380 86390 1
531849 99531849 1001 86380 86390 1
531942 99531942 1001 86380 86390 1
531592 99531592 1001 86380 86390 1
532296 99532296 1001 86380 86390 1
532275 99532275 1001 86380 86390 1
532292 99532292 1001 86380 86390 1
532228 99532228 1001 86380 86390 1
532865 99532865 1001 86380 86390 1
532840 99532840 1001 86380 86390 1
532945 99532945 1001 86380 86390 1
532834 99532834 1001 86380 86390 1
532911 99532911 1001 86380 86390 1
532924 99532924 1001 86380 86390 1
532728 99532728 1001 86380 86390 1
532716 99532716 1001 86380 86390 1
532708 99532708 1001 86380 86390 1
532505 99532505 1001 86380 86390 1
532498 99532498 1001 86380 86390 1
533171 99533171 1001 86380 86390 1
533038 99533038 1001 86380 86390 1
533157 99533157 1001 86380 86390 1
533829 99533829 1001 86380 86390 1
533656 99533656 1001 86380 86390 1
533658 99533658 1001 86380 86390 1
533685 99533685 1001 86380 86390 1
533816 99533816 1001 86380 86390 1
533602 99533602 1001 86380 86390 1
533526 99533526 1001 86380 86390 1
533453 99533453 1001 86380 86390 1
533507 99533507 1001 86380 86390 1
533291 99533291 1001 86380 86390 1
533423 99533423 1001 86380 86390 1
533398 99533398 1001 86380 86390 1
533308 99533308 1001 86380 86390 1
533301 99533301 1001 86380 86390 1
533970 99533970 1001 86380 86390 1
533880 99533880 1001 86380 86390 1
534542 99534542 1001 86380 86390 1
534555 99534555 1001 86380 86390 1
534653 99534653 1001 86380 86390 1
534500 99534500 1001 86380 86390 1
534155 99534155 1001 86380 86390 1
534225 99534225 1001 86380 86390 1
534785 99534785 1001 86380 86390 1
534824 99534824 1001 86380 86390 1
534841 99534841 1001 86380 86390 1
534794 99534794 1001 86380 86390 1
535318 99535318 1001 86380 86390 1
535364 99535364 1001 86380 86390 1
535354 99535354 1001 86380 86390 1
535381 99535381 1001 86380 86390 1
535248 99535248 1001 86380 86390 1
535121 99535121 1001 86380 86390 1
535007 99535007 1001 86380 86390 1
535075 99535075 1001 86380 86390 1
535014 99535014 1001 86380 86390 1
535079 99535079 1001 86380 86390 1
535082 99535082 1001 86380 86390 1
535569 99535569 1001 86380 86390 1
535570 99535570 1001 86380 86390 1
536307 99536307 1001 86380 86390 1
536190 99536190 1001 86380 86390 1
536179 99536179 1001 86380 86390 1
535969 99535969 1001 86380 86390 1
536085 99536085 1001 86380 86390 1
535945 99535945 1001 86380 86390 1
535866 99535866 1001 86380 86390 1
535908 99535908 1001 86380 86390 1
536398 99536398 1001 86380 86390 1
536373 99536373 1001 86380 86390 1
536415 99536415 1001 86380 86390 1
536351 99536351 1001 86380 86390 1
536534 99536534 1001 86380 86390 1
536406 99536406 1001 86380 86390 1
537016 99537016 1001 86380 86390 1
537120 99537120 1001 86380 86390 1
537072 99537072 1001 86380 86390 1
537098 99537098 1001 86380 86390 1
536854 99536854 1001 86380 86390 1
536860 99536860 1001 86380 86390 1
536890 99536890 1001 86380 86390 1
536574 99536574 1001 86380 86390 1
536577 99536577 1001 86380 86390 1
536629 99536629 1001 86380 86390 1
537322 99537322 1001 86380 86390 1
537348 99537348 1001 86380 86390 1
537324 99537324 1001 86380 86390 1
537821 99537821 1001 86380 86390 1
537985 99537985 1001 86380 86390 1
537862 99537862 1001 86380 86390 1
537629 99537629 1001 86380 86390 1
537659 99537659 1001 86380 86390 1
537510 99537510 1001 86380 86390 1
537571 99537571 1001 86380 86390 1
537404 99537404 1001 86380 86390 1
538051 99538051 1001 86380 86390 1
538001 99538001 1001 86380 86390 1
538159 99538159 1001 86380 86390 1
538123 99538123 1001 86380 86390 1
538738 99538738 1001 86380 86390 1
538734 99538734 1001 86380 86390 1
538710 99538710 1001 86380 86390 1
538418 99538418 1001 86380 86390 1
538510 99538510 1001 86380 86390 1
538555 99538555 1001 86380 86390 1
538342 99538342 1001 86380 86390 1
538318 99538318 1001 86380 86390 1
538294 99538294 1001 86380 86390 1
538928 99538928 1001 86380 86390 1
538878 99538878 1001 86380 86390 1
538906 99538906 1001 86380 86390 1
538933 99538933 1001 86380 86390 1
538858 99538858 1001 86380 86390 1
538820 99538820 1001 86380 86390 1
538874 99538874 1001 86380 86390 1
539578 99539578 1001 86380 86390 1
539540 99539540 1001 86380 86390 1
539464 99539464 1001 86380 86390 1
539294 99539294 1001 86380 86390 1
539295 99539295 1001 86380 86390 1
539324 99539324 1001 86380 86390 1
539377 99539377 1001 86380 86390 1
539390 99539390 1001 86380 86390 1
539247 99539247 1001 86380 86390 1
539328 99539328 1001 86380 86390 1
539329 99539329 1001 86380 86390 1
539082 99539082 1001 86380 86390 1
539108 99539108 1001 86380 86390 1
539666 99539666 1001 86380 86390 1
539772 99539772 1001 86380 86390 1
539686 99539686 1001 86380 86390 1
539712 99539712 1001 86380 86390 1
540275 99540275 1001 86380 86390 1
540081 99540081 1001 86380 86390 1
540110 99540110 1001 86380 86390 1
540162 99540162 1001 86380 86390 1
539980 99539980 1001 86380 86390 1
539944 99539944 1001 86380 86390 1
539870 99539870 1001 86380 86390 1
540567 99540567 1001 86380 86390 1
540555 99540555 1001 86380 86390 1
540655 99540655 1001 86380 86390 1
540579 99540579 1001 86380 86390 1
540528 99540528 1001 86380 86390 1
540959 99540959 1001 86380 86390 1
540921 99540921 1001 86380 86390 1
540917 99540917 1001 86380 86390 1
540766 99540766 1001 86380 86390 1
541350 99541350 1001 86380 86390 1
541365 99541365 1001 86380 86390 1
542030 99542030 1001 86380 86390 1
542094 99542094 1001 86380 86390 1
541958 99541958 1001 86380 86390 1
542041 99542041 1001 86380 86390 1
541844 99541844 1001 86380 86390 1
541755 99541755 1001 86380 86390 1
541884 99541884 1001 86380 86390 1
541539 99541539 1001 86380 86390 1
541593 99541593 1001 86380 86390 1
541598 99541598 1001 86380 86390 1
541562 99541562 1001 86380 86390 1
542212 99542212 1001 86380 86390 1
542135 99542135 1001 86380 86390 1
542126 99542126 1001 86380 86390 1
542837 99542837 1001 86380 86390 1
542891 99542891 1001 86380 86390 1
542653 99542653 1001 86380 86390 1
542591 99542591 1001 86380 86390 1
542696 99542696 1001 86380 86390 1
542608 99542608 1001 86380 86390 1
542377 99542377 1001 86380 86390 1
542353 99542353 1001 86380 86390 1
542369 99542369 1001 86380 86390 1
543140 99543140 1001 86380 86390 1
543738 99543738 1001 86380 86390 1
543624 99543624 1001 86380 86390 1
543691 99543691 1001 86380 86390 1
543614 99543614 1001 86380 86390 1
543464 99543464 1001 86380 86390 1
543530 99543530 1001 86380 86390 1
543376 99543376 1001 86380 86390 1
543560 99543560 1001 86380 86390 1
543347 99543347 1001 86380 86390 1
543351 99543351 1001 86380 86390 1
543157 99543157 1001 86380 86390 1
543291 99543291 1001 86380 86390 1
543842 99543842 1001 86380 86390 1
543832 99543832 1001 86380 86390 1
544568 99544568 1001 86380 86390 1
544340 99544340 1001 86380 86390 1
544317 99544317 1001 86380 86390 1
544382 99544382 1001 86380 86390 1
544344 99544344 1001 86380 86390 1
544281 99544281 1001 86380 86390 1
544222 99544222 1001 86380 86390 1
544300 99544300 1001 86380 86390 1
544163 99544163 1001 86380 86390 1
544039 99544039 1001 86380 86390 1
417027 807 1001 7860 9297 1
400034 99400034 1001 86380 86390 1
400190 99400190 1001 86380 86390 1
400157 99400157 1001 86380 86390 1
400661 99400661 1001 86380 86390 1
400735 99400735 1001 86380 86390 1
400910 99400910 1001 86380 86390 1
401123 99401123 1001 86380 86390 1
401221 99401221 1001 86380 86390 1
401412 99401412 1001 86380 86390 1
401503 99401503 1001 86380 86390 1
401579 99401579 1001 86380 86390 1
401512 99401512 1001 86380 86390 1
401618 99401618 1001 86380 86390 1
401761 99401761 1001 86380 86390 1
401853 99401853 1001 86380 86390 1
402221 99402221 1001 86380 86390 1
402222 99402222 1001 86380 86390 1
402284 99402284 1001 86380 86390 1
402965 99402965 1001 86380 86390 1
403095 99403095 1001 86380 86390 1
403007 99403007 1001 86380 86390 1
403137 99403137 1001 86380 86390 1
403211 99403211 1001 86380 86390 1
403513 99403513 1001 86380 86390 1
403519 99403519 1001 86380 86390 1
403597 99403597 1001 86380 86390 1
403850 99403850 1001 86380 86390 1
404052 99404052 1001 86380 86390 1
404139 99404139 1001 86380 86390 1
404442 99404442 1001 86380 86390 1
404389 99404389 1001 86380 86390 1
404516 99404516 1001 86380 86390 1
404634 99404634 1001 86380 86390 1
404769 99404769 1001 86380 86390 1
404750 99404750 1001 86380 86390 1
404861 99404861 1001 86380 86390 1
405000 99405000 1001 86380 86390 1
404909 99404909 1001 86380 86390 1
405156 99405156 1001 86380 86390 1
405278 99405278 1001 86380 86390 1
405383 99405383 1001 86380 86390 1
405445 99405445 1001 86380 86390 1
405487 99405487 1001 86380 86390 1
405658 99405658 1001 86380 86390 1
405599 99405599 1001 86380 86390 1
405610 99405610 1001 86380 86390 1
405729 99405729 1001 86380 86390 1
405669 99405669 1001 86380 86390 1
405912 99405912 1001 86380 86390 1
405913 99405913 1001 86380 86390 1
406051 99406051 1001 86380 86390 1
406122 99406122 1001 86380 86390 1
406214 99406214 1001 86380 86390 1
406348 99406348 1001 86380 86390 1
406386 99406386 1001 86380 86390 1
406491 99406491 1001 86380 86390 1
406425 99406425 1001 86380 86390 1
406510 99406510 1001 86380 86390 1
406638 99406638 1001 86380 86390 1
406840 99406840 1001 86380 86390 1
407300 99407300 1001 86380 86390 1
407411 99407411 1001 86380 86390 1
407367 99407367 1001 86380 86390 1
407425 99407425 1001 86380 86390 1
407753 99407753 1001 86380 86390 1
407757 99407757 1001 86380 86390 1
407800 99407800 1001 86380 86390 1
408147 99408147 1001 86380 86390 1
408297 99408297 1001 86380 86390 1
408496 99408496 1001 86380 86390 1
408461 99408461 1001 86380 86390 1
408433 99408433 1001 86380 86390 1
408596 99408596 1001 86380 86390 1
408672 99408672 1001 86380 86390 1
409004 99409004 1001 86380 86390 1
409150 99409150 1001 86380 86390 1
409441 99409441 1001 86380 86390 1
409715 99409715 1001 86380 86390 1
409761 99409761 1001 86380 86390 1
409799 99409799 1001 86380 86390 1
409885 99409885 1001 86380 86390 1
409862 99409862 1001 86380 86390 1
410044 99410044 1001 86380 86390 1
410073 99410073 1001 86380 86390 1
409992 99409992 1001 86380 86390 1
410158 99410158 1001 86380 86390 1
410160 99410160 1001 86380 86390 1
410227 99410227 1001 86380 86390 1
410283 99410283 1001 86380 86390 1
410222 99410222 1001 86380 86390 1
410390 99410390 1001 86380 86390 1
410450 99410450 1001 86380 86390 1
410457 99410457 1001 86380 86390 1
410514 99410514 1001 86380 86390 1
410571 99410571 1001 86380 86390 1
410704 99410704 1001 86380 86390 1
410739 99410739 1001 86380 86390 1
410939 99410939 1001 86380 86390 1
411208 99411208 1001 86380 86390 1
411285 99411285 1001 86380 86390 1
411504 99411504 1001 86380 86390 1
411910 99411910 1001 86380 86390 1
411865 99411865 1001 86380 86390 1
412065 99412065 1001 86380 86390 1
412203 99412203 1001 86380 86390 1
412372 99412372 1001 86380 86390 1
412464 99412464 1001 86380 86390 1
412412 99412412 1001 86380 86390 1
413564 99413564 1001 86380 86390 1
413601 99413601 1001 86380 86390 1
413604 99413604 1001 86380 86390 1
413440 99413440 1001 86380 86390 1
413511 99413511 1001 86380 86390 1
413617 99413617 1001 86380 86390 1
412958 99412958 1001 86380 86390 1
413120 99413120 1001 86380 86390 1
412579 99412579 1001 86380 86390 1
412699 99412699 1001 86380 86390 1
413985 99413985 1001 86380 86390 1
413740 99413740 1001 86380 86390 1
413981 99413981 1001 86380 86390 1
413715 99413715 1001 86380 86390 1
414958 99414958 1001 86380 86390 1
415090 99415090 1001 86380 86390 1
414512 99414512 1001 86380 86390 1
414543 99414543 1001 86380 86390 1
414789 99414789 1001 86380 86390 1
414274 99414274 1001 86380 86390 1
414233 99414233 1001 86380 86390 1
414442 99414442 1001 86380 86390 1
414154 99414154 1001 86380 86390 1
415490 99415490 1001 86380 86390 1
415643 99415643 1001 86380 86390 1
415498 99415498 1001 86380 86390 1
416891 99416891 1001 86380 86390 1
416683 99416683 1001 86380 86390 1
416503 99416503 1001 86380 86390 1
416564 99416564 1001 86380 86390 1
416055 99416055 1001 86380 86390 1
415865 99415865 1001 86380 86390 1
417021 99417021 1001 86380 86390 1
417010 99417010 1001 86380 86390 1
417227 99417227 1001 86380 86390 1
417410 99417410 1001 86380 86390 1
417459 99417459 1001 86380 86390 1
418460 99418460 1001 86380 86390 1
418587 99418587 1001 86380 86390 1
417961 99417961 1001 86380 86390 1
417823 99417823 1001 86380 86390 1
417946 99417946 1001 86380 86390 1
417843 99417843 1001 86380 86390 1
417936 99417936 1001 86380 86390 1
418864 99418864 1001 86380 86390 1
418967 99418967 1001 86380 86390 1
420147 99420147 1001 86380 86390 1
420277 99420277 1001 86380 86390 1
420431 99420431 1001 86380 86390 1
419884 99419884 1001 86380 86390 1
419946 99419946 1001 86380 86390 1
419786 99419786 1001 86380 86390 1
419814 99419814 1001 86380 86390 1
419375 99419375 1001 86380 86390 1
419390 99419390 1001 86380 86390 1
419487 99419487 1001 86380 86390 1
420586 99420586 1001 86380 86390 1
422042 99422042 1001 86380 86390 1
421758 99421758 1001 86380 86390 1
421802 99421802 1001 86380 86390 1
421803 99421803 1001 86380 86390 1
421784 99421784 1001 86380 86390 1
422017 99422017 1001 86380 86390 1
421825 99421825 1001 86380 86390 1
421478 99421478 1001 86380 86390 1
421294 99421294 1001 86380 86390 1
421667 99421667 1001 86380 86390 1
421671 99421671 1001 86380 86390 1
421357 99421357 1001 86380 86390 1
421600 99421600 1001 86380 86390 1
421534 99421534 1001 86380 86390 1
421204 99421204 1001 86380 86390 1
420896 99420896 1001 86380 86390 1
421080 99421080 1001 86380 86390 1
420976 99420976 1001 86380 86390 1
421191 99421191 1001 86380 86390 1
421083 99421083 1001 86380 86390 1
421193 99421193 1001 86380 86390 1
421033 99421033 1001 86380 86390 1
421225 99421225 1001 86380 86390 1
422415 99422415 1001 86380 86390 1
422381 99422381 1001 86380 86390 1
423448 99423448 1001 86380 86390 1
422943 99422943 1001 86380 86390 1
423239 99423239 1001 86380 86390 1
422841 99422841 1001 86380 86390 1
422567 99422567 1001 86380 86390 1
423795 99423795 1001 86380 86390 1
424005 99424005 1001 86380 86390 1
425104 99425104 1001 86380 86390 1
425339 99425339 1001 86380 86390 1
425062 99425062 1001 86380 86390 1
425364 99425364 1001 86380 86390 1
425374 99425374 1001 86380 86390 1
424645 99424645 1001 86380 86390 1
424866 99424866 1001 86380 86390 1
424976 99424976 1001 86380 86390 1
424338 99424338 1001 86380 86390 1
424388 99424388 1001 86380 86390 1
425787 99425787 1001 86380 86390 1
425518 99425518 1001 86380 86390 1
425485 99425485 1001 86380 86390 1
425708 99425708 1001 86380 86390 1
425824 99425824 1001 86380 86390 1
426991 99426991 1001 86380 86390 1
427075 99427075 1001 86380 86390 1
426476 99426476 1001 86380 86390 1
426645 99426645 1001 86380 86390 1
426529 99426529 1001 86380 86390 1
426490 99426490 1001 86380 86390 1
426534 99426534 1001 86380 86390 1
426318 99426318 1001 86380 86390 1
426016 99426016 1001 86380 86390 1
427250 99427250 1001 86380 86390 1
427364 99427364 1001 86380 86390 1
427133 99427133 1001 86380 86390 1
427476 99427476 1001 86380 86390 1
428414 99428414 1001 86380 86390 1
428361 99428361 1001 86380 86390 1
428563 99428563 1001 86380 86390 1
428063 99428063 1001 86380 86390 1
428127 99428127 1001 86380 86390 1
427924 99427924 1001 86380 86390 1
428222 99428222 1001 86380 86390 1
427680 99427680 1001 86380 86390 1
427882 99427882 1001 86380 86390 1
427715 99427715 1001 86380 86390 1
427838 99427838 1001 86380 86390 1
427547 99427547 1001 86380 86390 1
427893 99427893 1001 86380 86390 1
429043 99429043 1001 86380 86390 1
430350 99430350 1001 86380 86390 1
430161 99430161 1001 86380 86390 1
430267 99430267 1001 86380 86390 1
429690 99429690 1001 86380 86390 1
429729 99429729 1001 86380 86390 1
429853 99429853 1001 86380 86390 1
429227 99429227 1001 86380 86390 1
429556 99429556 1001 86380 86390 1
429336 99429336 1001 86380 86390 1
429239 99429239 1001 86380 86390 1
430644 99430644 1001 86380 86390 1
430694 99430694 1001 86380 86390 1
431288 99431288 1001 86380 86390 1
431534 99431534 1001 86380 86390 1
431472 99431472 1001 86380 86390 1
431501 99431501 1001 86380 86390 1
431146 99431146 1001 86380 86390 1
430952 99430952 1001 86380 86390 1
430836 99430836 1001 86380 86390 1
431250 99431250 1001 86380 86390 1
431139 99431139 1001 86380 86390 1
431057 99431057 1001 86380 86390 1
431106 99431106 1001 86380 86390 1
432454 99432454 1001 86380 86390 1
432084 99432084 1001 86380 86390 1
432068 99432068 1001 86380 86390 1
433691 99433691 1001 86380 86390 1
433386 99433386 1001 86380 86390 1
433712 99433712 1001 86380 86390 1
433454 99433454 1001 86380 86390 1
433515 99433515 1001 86380 86390 1
433240 99433240 1001 86380 86390 1
433291 99433291 1001 86380 86390 1
433281 99433281 1001 86380 86390 1
433202 99433202 1001 86380 86390 1
432918 99432918 1001 86380 86390 1
433309 99433309 1001 86380 86390 1
433208 99433208 1001 86380 86390 1
432802 99432802 1001 86380 86390 1
432524 99432524 1001 86380 86390 1
433892 99433892 1001 86380 86390 1
434127 99434127 1001 86380 86390 1
434032 99434032 1001 86380 86390 1
435077 99435077 1001 86380 86390 1
435337 99435337 1001 86380 86390 1
435057 99435057 1001 86380 86390 1
434725 99434725 1001 86380 86390 1
434699 99434699 1001 86380 86390 1
435510 99435510 1001 86380 86390 1
435658 99435658 1001 86380 86390 1
435662 99435662 1001 86380 86390 1
437048 99437048 1001 86380 86390 1
437092 99437092 1001 86380 86390 1
436812 99436812 1001 86380 86390 1
437031 99437031 1001 86380 86390 1
436903 99436903 1001 86380 86390 1
436970 99436970 1001 86380 86390 1
437134 99437134 1001 86380 86390 1
436414 99436414 1001 86380 86390 1
436450 99436450 1001 86380 86390 1
436728 99436728 1001 86380 86390 1
436649 99436649 1001 86380 86390 1
436066 99436066 1001 86380 86390 1
436290 99436290 1001 86380 86390 1
436312 99436312 1001 86380 86390 1
436206 99436206 1001 86380 86390 1
436003 99436003 1001 86380 86390 1
300019 99300019 1001 86380 86390 1
437194 99437194 1001 86380 86390 1
300022 99300022 1001 86380 86390 1
300052 99300052 1001 86380 86390 1
300699 99300699 1001 86380 86390 1
300698 99300698 1001 86380 86390 1
300710 99300710 1001 86380 86390 1
300419 99300419 1001 86380 86390 1
300409 99300409 1001 86380 86390 1
300318 99300318 1001 86380 86390 1
300324 99300324 1001 86380 86390 1
300240 99300240 1001 86380 86390 1
300163 99300163 1001 86380 86390 1
300261 99300261 1001 86380 86390 1
300733 99300733 1001 86380 86390 1
300827 99300827 1001 86380 86390 1
301474 99301474 1001 86380 86390 1
301462 99301462 1001 86380 86390 1
301360 99301360 1001 86380 86390 1
301090 99301090 1001 86380 86390 1
300987 99300987 1001 86380 86390 1
300952 99300952 1001 86380 86390 1
301109 99301109 1001 86380 86390 1
301072 99301072 1001 86380 86390 1
301060 99301060 1001 86380 86390 1
301086 99301086 1001 86380 86390 1
301577 99301577 1001 86380 86390 1
301592 99301592 1001 86380 86390 1
301697 99301697 1001 86380 86390 1
302191 99302191 1001 86380 86390 1
302358 99302358 1001 86380 86390 1
302299 99302299 1001 86380 86390 1
302313 99302313 1001 86380 86390 1
301970 99301970 1001 86380 86390 1
302003 99302003 1001 86380 86390 1
301939 99301939 1001 86380 86390 1
302520 99302520 1001 86380 86390 1
303005 99303005 1001 86380 86390 1
303037 99303037 1001 86380 86390 1
302963 99302963 1001 86380 86390 1
302966 99302966 1001 86380 86390 1
302625 99302625 1001 86380 86390 1
302788 99302788 1001 86380 86390 1
302764 99302764 1001 86380 86390 1
303317 99303317 1001 86380 86390 1
303917 99303917 1001 86380 86390 1
303985 99303985 1001 86380 86390 1
303925 99303925 1001 86380 86390 1
303967 99303967 1001 86380 86390 1
303819 99303819 1001 86380 86390 1
303703 99303703 1001 86380 86390 1
303656 99303656 1001 86380 86390 1
303772 99303772 1001 86380 86390 1
303498 99303498 1001 86380 86390 1
303578 99303578 1001 86380 86390 1
304192 99304192 1001 86380 86390 1
304128 99304128 1001 86380 86390 1
304183 99304183 1001 86380 86390 1
304692 99304692 1001 86380 86390 1
304801 99304801 1001 86380 86390 1
304803 99304803 1001 86380 86390 1
304714 99304714 1001 86380 86390 1
304794 99304794 1001 86380 86390 1
304607 99304607 1001 86380 86390 1
304517 99304517 1001 86380 86390 1
304534 99304534 1001 86380 86390 1
304343 99304343 1001 86380 86390 1
304400 99304400 1001 86380 86390 1
304444 99304444 1001 86380 86390 1
304895 99304895 1001 86380 86390 1
305037 99305037 1001 86380 86390 1
305670 99305670 1001 86380 86390 1
305617 99305617 1001 86380 86390 1
305674 99305674 1001 86380 86390 1
305314 99305314 1001 86380 86390 1
305470 99305470 1001 86380 86390 1
305371 99305371 1001 86380 86390 1
305346 99305346 1001 86380 86390 1
305296 99305296 1001 86380 86390 1
305414 99305414 1001 86380 86390 1
305297 99305297 1001 86380 86390 1
305233 99305233 1001 86380 86390 1
500011 99500011 1001 86380 86390 1
500157 99500157 1001 86380 86390 1
500133 99500133 1001 86380 86390 1
500676 99500676 1001 86380 86390 1
500770 99500770 1001 86380 86390 1
500746 99500746 1001 86380 86390 1
500577 99500577 1001 86380 86390 1
500435 99500435 1001 86380 86390 1
500412 99500412 1001 86380 86390 1
500542 99500542 1001 86380 86390 1
500296 99500296 1001 86380 86390 1
500891 99500891 1001 86380 86390 1
500870 99500870 1001 86380 86390 1
500860 99500860 1001 86380 86390 1
501498 99501498 1001 86380 86390 1
501462 99501462 1001 86380 86390 1
501615 99501615 1001 86380 86390 1
501529 99501529 1001 86380 86390 1
501582 99501582 1001 86380 86390 1
501467 99501467 1001 86380 86390 1
501533 99501533 1001 86380 86390 1
501280 99501280 1001 86380 86390 1
501333 99501333 1001 86380 86390 1
501398 99501398 1001 86380 86390 1
501355 99501355 1001 86380 86390 1
501083 99501083 1001 86380 86390 1
501226 99501226 1001 86380 86390 1
501217 99501217 1001 86380 86390 1
501101 99501101 1001 86380 86390 1
501133 99501133 1001 86380 86390 1
501727 99501727 1001 86380 86390 1
501753 99501753 1001 86380 86390 1
502275 99502275 1001 86380 86390 1
502248 99502248 1001 86380 86390 1
502083 99502083 1001 86380 86390 1
502252 99502252 1001 86380 86390 1
502190 99502190 1001 86380 86390 1
502074 99502074 1001 86380 86390 1
502040 99502040 1001 86380 86390 1
501944 99501944 1001 86380 86390 1
502648 99502648 1001 86380 86390 1
502532 99502532 1001 86380 86390 1
502484 99502484 1001 86380 86390 1
503166 99503166 1001 86380 86390 1
503278 99503278 1001 86380 86390 1
502984 99502984 1001 86380 86390 1
502979 99502979 1001 86380 86390 1
502929 99502929 1001 86380 86390 1
503072 99503072 1001 86380 86390 1
502728 99502728 1001 86380 86390 1
502705 99502705 1001 86380 86390 1
502720 99502720 1001 86380 86390 1
502694 99502694 1001 86380 86390 1
503320 99503320 1001 86380 86390 1
503454 99503454 1001 86380 86390 1
503365 99503365 1001 86380 86390 1
503455 99503455 1001 86380 86390 1
503938 99503938 1001 86380 86390 1
503926 99503926 1001 86380 86390 1
504031 99504031 1001 86380 86390 1
503901 99503901 1001 86380 86390 1
503826 99503826 1001 86380 86390 1
503896 99503896 1001 86380 86390 1
503684 99503684 1001 86380 86390 1
504193 99504193 1001 86380 86390 1
504323 99504323 1001 86380 86390 1
504279 99504279 1001 86380 86390 1
504294 99504294 1001 86380 86390 1
504127 99504127 1001 86380 86390 1
504778 99504778 1001 86380 86390 1
504909 99504909 1001 86380 86390 1
504913 99504913 1001 86380 86390 1
504742 99504742 1001 86380 86390 1
504820 99504820 1001 86380 86390 1
504872 99504872 1001 86380 86390 1
504861 99504861 1001 86380 86390 1
504891 99504891 1001 86380 86390 1
504547 99504547 1001 86380 86390 1
504613 99504613 1001 86380 86390 1
504565 99504565 1001 86380 86390 1
504352 99504352 1001 86380 86390 1
504368 99504368 1001 86380 86390 1
504386 99504386 1001 86380 86390 1
505096 99505096 1001 86380 86390 1
504972 99504972 1001 86380 86390 1
505115 99505115 1001 86380 86390 1
505117 99505117 1001 86380 86390 1
505041 99505041 1001 86380 86390 1
505659 99505659 1001 86380 86390 1
505634 99505634 1001 86380 86390 1
505571 99505571 1001 86380 86390 1
505435 99505435 1001 86380 86390 1
505494 99505494 1001 86380 86390 1
505418 99505418 1001 86380 86390 1
505229 99505229 1001 86380 86390 1
505172 99505172 1001 86380 86390 1
505911 99505911 1001 86380 86390 1
505891 99505891 1001 86380 86390 1
505788 99505788 1001 86380 86390 1
506393 99506393 1001 86380 86390 1
506432 99506432 1001 86380 86390 1
506018 99506018 1001 86380 86390 1
506125 99506125 1001 86380 86390 1
506181 99506181 1001 86380 86390 1
506619 99506619 1001 86380 86390 1
506651 99506651 1001 86380 86390 1
506665 99506665 1001 86380 86390 1
506601 99506601 1001 86380 86390 1
506654 99506654 1001 86380 86390 1
507268 99507268 1001 86380 86390 1
506817 99506817 1001 86380 86390 1
506987 99506987 1001 86380 86390 1
507502 99507502 1001 86380 86390 1
508211 99508211 1001 86380 86390 1
508126 99508126 1001 86380 86390 1
508052 99508052 1001 86380 86390 1
507862 99507862 1001 86380 86390 1
507654 99507654 1001 86380 86390 1
507772 99507772 1001 86380 86390 1
507798 99507798 1001 86380 86390 1
507660 99507660 1001 86380 86390 1
507750 99507750 1001 86380 86390 1
507673 99507673 1001 86380 86390 1
508363 99508363 1001 86380 86390 1
508277 99508277 1001 86380 86390 1
508265 99508265 1001 86380 86390 1
508988 99508988 1001 86380 86390 1
508951 99508951 1001 86380 86390 1
508880 99508880 1001 86380 86390 1
508836 99508836 1001 86380 86390 1
508746 99508746 1001 86380 86390 1
508721 99508721 1001 86380 86390 1
508748 99508748 1001 86380 86390 1
508723 99508723 1001 86380 86390 1
508511 99508511 1001 86380 86390 1
508607 99508607 1001 86380 86390 1
509183 99509183 1001 86380 86390 1
509200 99509200 1001 86380 86390 1
509773 99509773 1001 86380 86390 1
509762 99509762 1001 86380 86390 1
509804 99509804 1001 86380 86390 1
509898 99509898 1001 86380 86390 1
509542 99509542 1001 86380 86390 1
509519 99509519 1001 86380 86390 1
509546 99509546 1001 86380 86390 1
509499 99509499 1001 86380 86390 1
509384 99509384 1001 86380 86390 1
509449 99509449 1001 86380 86390 1
509282 99509282 1001 86380 86390 1
509442 99509442 1001 86380 86390 1
509393 99509393 1001 86380 86390 1
509471 99509471 1001 86380 86390 1
509914 99509914 1001 86380 86390 1
509981 99509981 1001 86380 86390 1
509970 99509970 1001 86380 86390 1
509933 99509933 1001 86380 86390 1
509998 99509998 1001 86380 86390 1
510024 99510024 1001 86380 86390 1
510680 99510680 1001 86380 86390 1
510709 99510709 1001 86380 86390 1
510658 99510658 1001 86380 86390 1
510555 99510555 1001 86380 86390 1
510597 99510597 1001 86380 86390 1
510662 99510662 1001 86380 86390 1
510521 99510521 1001 86380 86390 1
510330 99510330 1001 86380 86390 1
510423 99510423 1001 86380 86390 1
510386 99510386 1001 86380 86390 1
510125 99510125 1001 86380 86390 1
510828 99510828 1001 86380 86390 1
510780 99510780 1001 86380 86390 1
511519 99511519 1001 86380 86390 1
511389 99511389 1001 86380 86390 1
511353 99511353 1001 86380 86390 1
511541 99511541 1001 86380 86390 1
511257 99511257 1001 86380 86390 1
511175 99511175 1001 86380 86390 1
511189 99511189 1001 86380 86390 1
511027 99511027 1001 86380 86390 1
510989 99510989 1001 86380 86390 1
510981 99510981 1001 86380 86390 1
511086 99511086 1001 86380 86390 1
511605 99511605 1001 86380 86390 1
511647 99511647 1001 86380 86390 1
511714 99511714 1001 86380 86390 1
511703 99511703 1001 86380 86390 1
512228 99512228 1001 86380 86390 1
512190 99512190 1001 86380 86390 1
512358 99512358 1001 86380 86390 1
512197 99512197 1001 86380 86390 1
512012 99512012 1001 86380 86390 1
512028 99512028 1001 86380 86390 1
511958 99511958 1001 86380 86390 1
512415 99512415 1001 86380 86390 1
512518 99512518 1001 86380 86390 1
512472 99512472 1001 86380 86390 1
512394 99512394 1001 86380 86390 1
512499 99512499 1001 86380 86390 1
512541 99512541 1001 86380 86390 1
512477 99512477 1001 86380 86390 1
513186 99513186 1001 86380 86390 1
512938 99512938 1001 86380 86390 1
512826 99512826 1001 86380 86390 1
512983 99512983 1001 86380 86390 1
512650 99512650 1001 86380 86390 1
512587 99512587 1001 86380 86390 1
512770 99512770 1001 86380 86390 1
512764 99512764 1001 86380 86390 1
513307 99513307 1001 86380 86390 1
513257 99513257 1001 86380 86390 1
513206 99513206 1001 86380 86390 1
513970 99513970 1001 86380 86390 1
513987 99513987 1001 86380 86390 1
513910 99513910 1001 86380 86390 1
513838 99513838 1001 86380 86390 1
513722 99513722 1001 86380 86390 1
513752 99513752 1001 86380 86390 1
513721 99513721 1001 86380 86390 1
513478 99513478 1001 86380 86390 1
513415 99513415 1001 86380 86390 1
513446 99513446 1001 86380 86390 1
513459 99513459 1001 86380 86390 1
513447 99513447 1001 86380 86390 1
514132 99514132 1001 86380 86390 1
514095 99514095 1001 86380 86390 1
514144 99514144 1001 86380 86390 1
514826 99514826 1001 86380 86390 1
514562 99514562 1001 86380 86390 1
514485 99514485 1001 86380 86390 1
514550 99514550 1001 86380 86390 1
514486 99514486 1001 86380 86390 1
514630 99514630 1001 86380 86390 1
514554 99514554 1001 86380 86390 1
514593 99514593 1001 86380 86390 1
514637 99514637 1001 86380 86390 1
514392 99514392 1001 86380 86390 1
514381 99514381 1001 86380 86390 1
514435 99514435 1001 86380 86390 1
514307 99514307 1001 86380 86390 1
514350 99514350 1001 86380 86390 1
514247 99514247 1001 86380 86390 1
514975 99514975 1001 86380 86390 1
514875 99514875 1001 86380 86390 1
514941 99514941 1001 86380 86390 1
514955 99514955 1001 86380 86390 1
515507 99515507 1001 86380 86390 1
515657 99515657 1001 86380 86390 1
515523 99515523 1001 86380 86390 1
515296 99515296 1001 86380 86390 1
515272 99515272 1001 86380 86390 1
515395 99515395 1001 86380 86390 1
515435 99515435 1001 86380 86390 1
515189 99515189 1001 86380 86390 1
515085 99515085 1001 86380 86390 1
515087 99515087 1001 86380 86390 1
515708 99515708 1001 86380 86390 1
515825 99515825 1001 86380 86390 1
515864 99515864 1001 86380 86390 1
515854 99515854 1001 86380 86390 1
516317 99516317 1001 86380 86390 1
516408 99516408 1001 86380 86390 1
516370 99516370 1001 86380 86390 1
516495 99516495 1001 86380 86390 1
516325 99516325 1001 86380 86390 1
516241 99516241 1001 86380 86390 1
515955 99515955 1001 86380 86390 1
515939 99515939 1001 86380 86390 1
516082 99516082 1001 86380 86390 1
516692 99516692 1001 86380 86390 1
516615 99516615 1001 86380 86390 1
516552 99516552 1001 86380 86390 1
516962 99516962 1001 86380 86390 1
516950 99516950 1001 86380 86390 1
517005 99517005 1001 86380 86390 1
517024 99517024 1001 86380 86390 1
516934 99516934 1001 86380 86390 1
516753 99516753 1001 86380 86390 1
516742 99516742 1001 86380 86390 1
516846 99516846 1001 86380 86390 1
516716 99516716 1001 86380 86390 1
516757 99516757 1001 86380 86390 1
516785 99516785 1001 86380 86390 1
516829 99516829 1001 86380 86390 1
517398 99517398 1001 86380 86390 1
517498 99517498 1001 86380 86390 1
517473 99517473 1001 86380 86390 1
517970 99517970 1001 86380 86390 1
517999 99517999 1001 86380 86390 1
518154 99518154 1001 86380 86390 1
517920 99517920 1001 86380 86390 1
517647 99517647 1001 86380 86390 1
517718 99517718 1001 86380 86390 1
517681 99517681 1001 86380 86390 1
518189 99518189 1001 86380 86390 1
518258 99518258 1001 86380 86390 1
518181 99518181 1001 86380 86390 1
518890 99518890 1001 86380 86390 1
518789 99518789 1001 86380 86390 1
518866 99518866 1001 86380 86390 1
518802 99518802 1001 86380 86390 1
518616 99518616 1001 86380 86390 1
518694 99518694 1001 86380 86390 1
518590 99518590 1001 86380 86390 1
518643 99518643 1001 86380 86390 1
518609 99518609 1001 86380 86390 1
518702 99518702 1001 86380 86390 1
518728 99518728 1001 86380 86390 1
518476 99518476 1001 86380 86390 1
518502 99518502 1001 86380 86390 1
519117 99519117 1001 86380 86390 1
519030 99519030 1001 86380 86390 1
519768 99519768 1001 86380 86390 1
519642 99519642 1001 86380 86390 1
519655 99519655 1001 86380 86390 1
519656 99519656 1001 86380 86390 1
519453 99519453 1001 86380 86390 1
519529 99519529 1001 86380 86390 1
519232 99519232 1001 86380 86390 1
519275 99519275 1001 86380 86390 1
519380 99519380 1001 86380 86390 1
519242 99519242 1001 86380 86390 1
519295 99519295 1001 86380 86390 1
519979 99519979 1001 86380 86390 1
519876 99519876 1001 86380 86390 1
519931 99519931 1001 86380 86390 1
519819 99519819 1001 86380 86390 1
520596 99520596 1001 86380 86390 1
520624 99520624 1001 86380 86390 1
520294 99520294 1001 86380 86390 1
520424 99520424 1001 86380 86390 1
520299 99520299 1001 86380 86390 1
520088 99520088 1001 86380 86390 1
520212 99520212 1001 86380 86390 1
520666 99520666 1001 86380 86390 1
520734 99520734 1001 86380 86390 1
521305 99521305 1001 86380 86390 1
521412 99521412 1001 86380 86390 1
521374 99521374 1001 86380 86390 1
521250 99521250 1001 86380 86390 1
521162 99521162 1001 86380 86390 1
521074 99521074 1001 86380 86390 1
521218 99521218 1001 86380 86390 1
520917 99520917 1001 86380 86390 1
520879 99520879 1001 86380 86390 1
521670 99521670 1001 86380 86390 1
521529 99521529 1001 86380 86390 1
521633 99521633 1001 86380 86390 1
521518 99521518 1001 86380 86390 1
521472 99521472 1001 86380 86390 1
521538 99521538 1001 86380 86390 1
521629 99521629 1001 86380 86390 1
522259 99522259 1001 86380 86390 1
522139 99522139 1001 86380 86390 1
522245 99522245 1001 86380 86390 1
522268 99522268 1001 86380 86390 1
521983 99521983 1001 86380 86390 1
522062 99522062 1001 86380 86390 1
521881 99521881 1001 86380 86390 1
521910 99521910 1001 86380 86390 1
521912 99521912 1001 86380 86390 1
521914 99521914 1001 86380 86390 1
521751 99521751 1001 86380 86390 1
521769 99521769 1001 86380 86390 1
521695 99521695 1001 86380 86390 1
522305 99522305 1001 86380 86390 1
522482 99522482 1001 86380 86390 1
522951 99522951 1001 86380 86390 1
523005 99523005 1001 86380 86390 1
523008 99523008 1001 86380 86390 1
523048 99523048 1001 86380 86390 1
522776 99522776 1001 86380 86390 1
522818 99522818 1001 86380 86390 1
522536 99522536 1001 86380 86390 1
522668 99522668 1001 86380 86390 1
522673 99522673 1001 86380 86390 1
522689 99522689 1001 86380 86390 1
522703 99522703 1001 86380 86390 1
523232 99523232 1001 86380 86390 1
523147 99523147 1001 86380 86390 1
523279 99523279 1001 86380 86390 1
523838 99523838 1001 86380 86390 1
523891 99523891 1001 86380 86390 1
523936 99523936 1001 86380 86390 1
523906 99523906 1001 86380 86390 1
523654 99523654 1001 86380 86390 1
523643 99523643 1001 86380 86390 1
523670 99523670 1001 86380 86390 1
523658 99523658 1001 86380 86390 1
523327 99523327 1001 86380 86390 1
524059 99524059 1001 86380 86390 1
524098 99524098 1001 86380 86390 1
524124 99524124 1001 86380 86390 1
524048 99524048 1001 86380 86390 1
524132 99524132 1001 86380 86390 1
524145 99524145 1001 86380 86390 1
524056 99524056 1001 86380 86390 1
524096 99524096 1001 86380 86390 1
524693 99524693 1001 86380 86390 1
524623 99524623 1001 86380 86390 1
524611 99524611 1001 86380 86390 1
524718 99524718 1001 86380 86390 1
524438 99524438 1001 86380 86390 1
524439 99524439 1001 86380 86390 1
524478 99524478 1001 86380 86390 1
524530 99524530 1001 86380 86390 1
524446 99524446 1001 86380 86390 1
524459 99524459 1001 86380 86390 1
525524 99525524 1001 86380 86390 1
525421 99525421 1001 86380 86390 1
525410 99525410 1001 86380 86390 1
525477 99525477 1001 86380 86390 1
525183 99525183 1001 86380 86390 1
525184 99525184 1001 86380 86390 1
525114 99525114 1001 86380 86390 1
525011 99525011 1001 86380 86390 1
525687 99525687 1001 86380 86390 1
525700 99525700 1001 86380 86390 1
525729 99525729 1001 86380 86390 1
526305 99526305 1001 86380 86390 1
526414 99526414 1001 86380 86390 1
526098 99526098 1001 86380 86390 1
526151 99526151 1001 86380 86390 1
526152 99526152 1001 86380 86390 1
525946 99525946 1001 86380 86390 1
525938 99525938 1001 86380 86390 1
526489 99526489 1001 86380 86390 1
526502 99526502 1001 86380 86390 1
526464 99526464 1001 86380 86390 1
526545 99526545 1001 86380 86390 1
527197 99527197 1001 86380 86390 1
526995 99526995 1001 86380 86390 1
526898 99526898 1001 86380 86390 1
526963 99526963 1001 86380 86390 1
526835 99526835 1001 86380 86390 1
526747 99526747 1001 86380 86390 1
526643 99526643 1001 86380 86390 1
526779 99526779 1001 86380 86390 1
526792 99526792 1001 86380 86390 1
527384 99527384 1001 86380 86390 1
527908 99527908 1001 86380 86390 1
527950 99527950 1001 86380 86390 1
528017 99528017 1001 86380 86390 1
527941 99527941 1001 86380 86390 1
527879 99527879 1001 86380 86390 1
527905 99527905 1001 86380 86390 1
527700 99527700 1001 86380 86390 1
527520 99527520 1001 86380 86390 1
527643 99527643 1001 86380 86390 1
527583 99527583 1001 86380 86390 1
528078 99528078 1001 86380 86390 1
528736 99528736 1001 86380 86390 1
528755 99528755 1001 86380 86390 1
528821 99528821 1001 86380 86390 1
528890 99528890 1001 86380 86390 1
528671 99528671 1001 86380 86390 1
528622 99528622 1001 86380 86390 1
528563 99528563 1001 86380 86390 1
528331 99528331 1001 86380 86390 1
529106 99529106 1001 86380 86390 1
528998 99528998 1001 86380 86390 1
528909 99528909 1001 86380 86390 1
529614 99529614 1001 86380 86390 1
529643 99529643 1001 86380 86390 1
529541 99529541 1001 86380 86390 1
529393 99529393 1001 86380 86390 1
529361 99529361 1001 86380 86390 1
529363 99529363 1001 86380 86390 1
529263 99529263 1001 86380 86390 1
529176 99529176 1001 86380 86390 1
529888 99529888 1001 86380 86390 1
529838 99529838 1001 86380 86390 1
530540 99530540 1001 86380 86390 1
530383 99530383 1001 86380 86390 1
530546 99530546 1001 86380 86390 1
530410 99530410 1001 86380 86390 1
530336 99530336 1001 86380 86390 1
530142 99530142 1001 86380 86390 1
530155 99530155 1001 86380 86390 1
530169 99530169 1001 86380 86390 1
530311 99530311 1001 86380 86390 1
530001 99530001 1001 86380 86390 1
530556 99530556 1001 86380 86390 1
530661 99530661 1001 86380 86390 1
530560 99530560 1001 86380 86390 1
530627 99530627 1001 86380 86390 1
531204 99531204 1001 86380 86390 1
531161 99531161 1001 86380 86390 1
531127 99531127 1001 86380 86390 1
531063 99531063 1001 86380 86390 1
531117 99531117 1001 86380 86390 1
531053 99531053 1001 86380 86390 1
530895 99530895 1001 86380 86390 1
530770 99530770 1001 86380 86390 1
531545 99531545 1001 86380 86390 1
531417 99531417 1001 86380 86390 1
531482 99531482 1001 86380 86390 1
531563 99531563 1001 86380 86390 1
531396 99531396 1001 86380 86390 1
531500 99531500 1001 86380 86390 1
531449 99531449 1001 86380 86390 1
531462 99531462 1001 86380 86390 1
531566 99531566 1001 86380 86390 1
531503 99531503 1001 86380 86390 1
532135 99532135 1001 86380 86390 1
532193 99532193 1001 86380 86390 1
532199 99532199 1001 86380 86390 1
531951 99531951 1001 86380 86390 1
531836 99531836 1001 86380 86390 1
531981 99531981 1001 86380 86390 1
531715 99531715 1001 86380 86390 1
531677 99531677 1001 86380 86390 1
531648 99531648 1001 86380 86390 1
531609 99531609 1001 86380 86390 1
532346 99532346 1001 86380 86390 1
532233 99532233 1001 86380 86390 1
532405 99532405 1001 86380 86390 1
532858 99532858 1001 86380 86390 1
532887 99532887 1001 86380 86390 1
532736 99532736 1001 86380 86390 1
532807 99532807 1001 86380 86390 1
532797 99532797 1001 86380 86390 1
533095 99533095 1001 86380 86390 1
533175 99533175 1001 86380 86390 1
533046 99533046 1001 86380 86390 1
533139 99533139 1001 86380 86390 1
533165 99533165 1001 86380 86390 1
533231 99533231 1001 86380 86390 1
533665 99533665 1001 86380 86390 1
533838 99533838 1001 86380 86390 1
533804 99533804 1001 86380 86390 1
533852 99533852 1001 86380 86390 1
533614 99533614 1001 86380 86390 1
533489 99533489 1001 86380 86390 1
533541 99533541 1001 86380 86390 1
533559 99533559 1001 86380 86390 1
533254 99533254 1001 86380 86390 1
533385 99533385 1001 86380 86390 1
533244 99533244 1001 86380 86390 1
533376 99533376 1001 86380 86390 1
533274 99533274 1001 86380 86390 1
533984 99533984 1001 86380 86390 1
533950 99533950 1001 86380 86390 1
533861 99533861 1001 86380 86390 1
533875 99533875 1001 86380 86390 1
534034 99534034 1001 86380 86390 1
534582 99534582 1001 86380 86390 1
534534 99534534 1001 86380 86390 1
534414 99534414 1001 86380 86390 1
534438 99534438 1001 86380 86390 1
534180 99534180 1001 86380 86390 1
534071 99534071 1001 86380 86390 1
534786 99534786 1001 86380 86390 1
534877 99534877 1001 86380 86390 1
534728 99534728 1001 86380 86390 1
534741 99534741 1001 86380 86390 1
534807 99534807 1001 86380 86390 1
535446 99535446 1001 86380 86390 1
535448 99535448 1001 86380 86390 1
535371 99535371 1001 86380 86390 1
535314 99535314 1001 86380 86390 1
535365 99535365 1001 86380 86390 1
535404 99535404 1001 86380 86390 1
535221 99535221 1001 86380 86390 1
534941 99534941 1001 86380 86390 1
534908 99534908 1001 86380 86390 1
535078 99535078 1001 86380 86390 1
534912 99534912 1001 86380 86390 1
534939 99534939 1001 86380 86390 1
535069 99535069 1001 86380 86390 1
535083 99535083 1001 86380 86390 1
535574 99535574 1001 86380 86390 1
536110 99536110 1001 86380 86390 1
535948 99535948 1001 86380 86390 1
535832 99535832 1001 86380 86390 1
535846 99535846 1001 86380 86390 1
535808 99535808 1001 86380 86390 1
535797 99535797 1001 86380 86390 1
535894 99535894 1001 86380 86390 1
535804 99535804 1001 86380 86390 1
535753 99535753 1001 86380 86390 1
535922 99535922 1001 86380 86390 1
536493 99536493 1001 86380 86390 1
536341 99536341 1001 86380 86390 1
536356 99536356 1001 86380 86390 1
537112 99537112 1001 86380 86390 1
537127 99537127 1001 86380 86390 1
537087 99537087 1001 86380 86390 1
537063 99537063 1001 86380 86390 1
537025 99537025 1001 86380 86390 1
536966 99536966 1001 86380 86390 1
536931 99536931 1001 86380 86390 1
536894 99536894 1001 86380 86390 1
536882 99536882 1001 86380 86390 1
536756 99536756 1001 86380 86390 1
536889 99536889 1001 86380 86390 1
536646 99536646 1001 86380 86390 1
536625 99536625 1001 86380 86390 1
536626 99536626 1001 86380 86390 1
536588 99536588 1001 86380 86390 1
537274 99537274 1001 86380 86390 1
537916 99537916 1001 86380 86390 1
537590 99537590 1001 86380 86390 1
537708 99537708 1001 86380 86390 1
537683 99537683 1001 86380 86390 1
537698 99537698 1001 86380 86390 1
537764 99537764 1001 86380 86390 1
537563 99537563 1001 86380 86390 1
537449 99537449 1001 86380 86390 1
537414 99537414 1001 86380 86390 1
538067 99538067 1001 86380 86390 1
538157 99538157 1001 86380 86390 1
538813 99538813 1001 86380 86390 1
538801 99538801 1001 86380 86390 1
538467 99538467 1001 86380 86390 1
538584 99538584 1001 86380 86390 1
538872 99538872 1001 86380 86390 1
539564 99539564 1001 86380 86390 1
539604 99539604 1001 86380 86390 1
539583 99539583 1001 86380 86390 1
539234 99539234 1001 86380 86390 1
539339 99539339 1001 86380 86390 1
539163 99539163 1001 86380 86390 1
539228 99539228 1001 86380 86390 1
539100 99539100 1001 86380 86390 1
539782 99539782 1001 86380 86390 1
540313 99540313 1001 86380 86390 1
540380 99540380 1001 86380 86390 1
540449 99540449 1001 86380 86390 1
540269 99540269 1001 86380 86390 1
540452 99540452 1001 86380 86390 1
540282 99540282 1001 86380 86390 1
540334 99540334 1001 86380 86390 1
540349 99540349 1001 86380 86390 1
540462 99540462 1001 86380 86390 1
540210 99540210 1001 86380 86390 1
540108 99540108 1001 86380 86390 1
540214 99540214 1001 86380 86390 1
540230 99540230 1001 86380 86390 1
540115 99540115 1001 86380 86390 1
539977 99539977 1001 86380 86390 1
540003 99540003 1001 86380 86390 1
540000 99540000 1001 86380 86390 1
540013 99540013 1001 86380 86390 1
540658 99540658 1001 86380 86390 1
540668 99540668 1001 86380 86390 1
541153 99541153 1001 86380 86390 1
541185 99541185 1001 86380 86390 1
541136 99541136 1001 86380 86390 1
540946 99540946 1001 86380 86390 1
540922 99540922 1001 86380 86390 1
540782 99540782 1001 86380 86390 1
541407 99541407 1001 86380 86390 1
541486 99541486 1001 86380 86390 1
541344 99541344 1001 86380 86390 1
541474 99541474 1001 86380 86390 1
541387 99541387 1001 86380 86390 1
541427 99541427 1001 86380 86390 1
542034 99542034 1001 86380 86390 1
542012 99542012 1001 86380 86390 1
541747 99541747 1001 86380 86390 1
541765 99541765 1001 86380 86390 1
541809 99541809 1001 86380 86390 1
541616 99541616 1001 86380 86390 1
541517 99541517 1001 86380 86390 1
541560 99541560 1001 86380 86390 1
541664 99541664 1001 86380 86390 1
542235 99542235 1001 86380 86390 1
542287 99542287 1001 86380 86390 1
542125 99542125 1001 86380 86390 1
542245 99542245 1001 86380 86390 1
542744 99542744 1001 86380 86390 1
542784 99542784 1001 86380 86390 1
542800 99542800 1001 86380 86390 1
542937 99542937 1001 86380 86390 1
542727 99542727 1001 86380 86390 1
542578 99542578 1001 86380 86390 1
542683 99542683 1001 86380 86390 1
542435 99542435 1001 86380 86390 1
542411 99542411 1001 86380 86390 1
542970 99542970 1001 86380 86390 1
543089 99543089 1001 86380 86390 1
543120 99543120 1001 86380 86390 1
542966 99542966 1001 86380 86390 1
543756 99543756 1001 86380 86390 1
543703 99543703 1001 86380 86390 1
543526 99543526 1001 86380 86390 1
543190 99543190 1001 86380 86390 1
543208 99543208 1001 86380 86390 1
543260 99543260 1001 86380 86390 1
543170 99543170 1001 86380 86390 1
543341 99543341 1001 86380 86390 1
543356 99543356 1001 86380 86390 1
543893 99543893 1001 86380 86390 1
543958 99543958 1001 86380 86390 1
543910 99543910 1001 86380 86390 1
544560 99544560 1001 86380 86390 1
544499 99544499 1001 86380 86390 1
544554 99544554 1001 86380 86390 1
544586 99544586 1001 86380 86390 1
544590 99544590 1001 86380 86390 1
544243 99544243 1001 86380 86390 1
544374 99544374 1001 86380 86390 1
544134 99544134 1001 86380 86390 1
544636 99544636 1001 86380 86390 1
403176 1146 1001 38100 38817 1
422910 240 1001 32700 33117 1
526245 472 1001 38756 39055 1
400022 99400022 1001 86380 86390 1
400127 99400127 1001 86380 86390 1
400110 99400110 1001 86380 86390 1
400167 99400167 1001 86380 86390 1
400177 99400177 1001 86380 86390 1
400178 99400178 1001 86380 86390 1
400290 99400290 1001 86380 86390 1
400461 99400461 1001 86380 86390 1
400929 99400929 1001 86380 86390 1
401005 99401005 1001 86380 86390 1
401062 99401062 1001 86380 86390 1
401369 99401369 1001 86380 86390 1
401407 99401407 1001 86380 86390 1
401515 99401515 1001 86380 86390 1
401906 99401906 1001 86380 86390 1
402170 99402170 1001 86380 86390 1
402328 99402328 1001 86380 86390 1
402277 99402277 1001 86380 86390 1
402703 99402703 1001 86380 86390 1
402722 99402722 1001 86380 86390 1
402858 99402858 1001 86380 86390 1
402902 99402902 1001 86380 86390 1
403254 99403254 1001 86380 86390 1
403383 99403383 1001 86380 86390 1
403509 99403509 1001 86380 86390 1
403560 99403560 1001 86380 86390 1
403857 99403857 1001 86380 86390 1
403871 99403871 1001 86380 86390 1
403848 99403848 1001 86380 86390 1
404137 99404137 1001 86380 86390 1
404536 99404536 1001 86380 86390 1
404655 99404655 1001 86380 86390 1
404643 99404643 1001 86380 86390 1
404753 99404753 1001 86380 86390 1
404690 99404690 1001 86380 86390 1
404924 99404924 1001 86380 86390 1
404964 99404964 1001 86380 86390 1
404969 99404969 1001 86380 86390 1
404989 99404989 1001 86380 86390 1
405022 99405022 1001 86380 86390 1
405064 99405064 1001 86380 86390 1
405074 99405074 1001 86380 86390 1
405458 99405458 1001 86380 86390 1
405511 99405511 1001 86380 86390 1
405591 99405591 1001 86380 86390 1
405753 99405753 1001 86380 86390 1
405814 99405814 1001 86380 86390 1
406038 99406038 1001 86380 86390 1
406155 99406155 1001 86380 86390 1
406086 99406086 1001 86380 86390 1
406272 99406272 1001 86380 86390 1
406423 99406423 1001 86380 86390 1
406404 99406404 1001 86380 86390 1
406725 99406725 1001 86380 86390 1
406805 99406805 1001 86380 86390 1
406994 99406994 1001 86380 86390 1
407018 99407018 1001 86380 86390 1
407039 99407039 1001 86380 86390 1
407436 99407436 1001 86380 86390 1
407593 99407593 1001 86380 86390 1
407627 99407627 1001 86380 86390 1
407733 99407733 1001 86380 86390 1
407679 99407679 1001 86380 86390 1
407869 99407869 1001 86380 86390 1
408252 99408252 1001 86380 86390 1
408503 99408503 1001 86380 86390 1
408569 99408569 1001 86380 86390 1
408964 99408964 1001 86380 86390 1
408870 99408870 1001 86380 86390 1
409021 99409021 1001 86380 86390 1
409092 99409092 1001 86380 86390 1
409473 99409473 1001 86380 86390 1
409414 99409414 1001 86380 86390 1
409685 99409685 1001 86380 86390 1
409774 99409774 1001 86380 86390 1
409704 99409704 1001 86380 86390 1
409868 99409868 1001 86380 86390 1
409919 99409919 1001 86380 86390 1
410098 99410098 1001 86380 86390 1
410108 99410108 1001 86380 86390 1
410208 99410208 1001 86380 86390 1
410144 99410144 1001 86380 86390 1
410239 99410239 1001 86380 86390 1
410339 99410339 1001 86380 86390 1
410594 99410594 1001 86380 86390 1
410602 99410602 1001 86380 86390 1
410652 99410652 1001 86380 86390 1
410668 99410668 1001 86380 86390 1
410644 99410644 1001 86380 86390 1
410734 99410734 1001 86380 86390 1
410853 99410853 1001 86380 86390 1
410871 99410871 1001 86380 86390 1
410930 99410930 1001 86380 86390 1
410998 99410998 1001 86380 86390 1
410926 99410926 1001 86380 86390 1
411259 99411259 1001 86380 86390 1
411415 99411415 1001 86380 86390 1
411380 99411380 1001 86380 86390 1
411538 99411538 1001 86380 86390 1
411650 99411650 1001 86380 86390 1
411623 99411623 1001 86380 86390 1
411778 99411778 1001 86380 86390 1
411835 99411835 1001 86380 86390 1
412025 99412025 1001 86380 86390 1
412093 99412093 1001 86380 86390 1
412396 99412396 1001 86380 86390 1
412482 99412482 1001 86380 86390 1
412330 99412330 1001 86380 86390 1
412409 99412409 1001 86380 86390 1
413620 99413620 1001 86380 86390 1
413497 99413497 1001 86380 86390 1
413320 99413320 1001 86380 86390 1
413443 99413443 1001 86380 86390 1
413263 99413263 1001 86380 86390 1
412943 99412943 1001 86380 86390 1
412851 99412851 1001 86380 86390 1
412557 99412557 1001 86380 86390 1
414012 99414012 1001 86380 86390 1
414038 99414038 1001 86380 86390 1
413873 99413873 1001 86380 86390 1
413875 99413875 1001 86380 86390 1
413793 99413793 1001 86380 86390 1
413798 99413798 1001 86380 86390 1
415142 99415142 1001 86380 86390 1
415259 99415259 1001 86380 86390 1
415034 99415034 1001 86380 86390 1
414933 99414933 1001 86380 86390 1
415018 99415018 1001 86380 86390 1
414797 99414797 1001 86380 86390 1
414617 99414617 1001 86380 86390 1
414708 99414708 1001 86380 86390 1
414697 99414697 1001 86380 86390 1
414753 99414753 1001 86380 86390 1
414834 99414834 1001 86380 86390 1
414465 99414465 1001 86380 86390 1
414287 99414287 1001 86380 86390 1
415337 99415337 1001 86380 86390 1
415682 99415682 1001 86380 86390 1
415468 99415468 1001 86380 86390 1
415472 99415472 1001 86380 86390 1
416792 99416792 1001 86380 86390 1
416317 99416317 1001 86380 86390 1
416470 99416470 1001 86380 86390 1
416218 99416218 1001 86380 86390 1
416267 99416267 1001 86380 86390 1
416487 99416487 1001 86380 86390 1
416201 99416201 1001 86380 86390 1
416458 99416458 1001 86380 86390 1
416511 99416511 1001 86380 86390 1
416038 99416038 1001 86380 86390 1
416020 99416020 1001 86380 86390 1
416047 99416047 1001 86380 86390 1
416078 99416078 1001 86380 86390 1
417138 99417138 1001 86380 86390 1
417163 99417163 1001 86380 86390 1
417030 99417030 1001 86380 86390 1
417298 99417298 1001 86380 86390 1
417303 99417303 1001 86380 86390 1
417501 99417501 1001 86380 86390 1
417516 99417516 1001 86380 86390 1
417571 99417571 1001 86380 86390 1
418502 99418502 1001 86380 86390 1
418221 99418221 1001 86380 86390 1
418167 99418167 1001 86380 86390 1
418397 99418397 1001 86380 86390 1
418169 99418169 1001 86380 86390 1
418423 99418423 1001 86380 86390 1
418258 99418258 1001 86380 86390 1
418054 99418054 1001 86380 86390 1
417874 99417874 1001 86380 86390 1
417931 99417931 1001 86380 86390 1
417672 99417672 1001 86380 86390 1
419131 99419131 1001 86380 86390 1
419202 99419202 1001 86380 86390 1
418925 99418925 1001 86380 86390 1
419094 99419094 1001 86380 86390 1
420215 99420215 1001 86380 86390 1
420186 99420186 1001 86380 86390 1
419677 99419677 1001 86380 86390 1
419793 99419793 1001 86380 86390 1
419265 99419265 1001 86380 86390 1
419279 99419279 1001 86380 86390 1
419253 99419253 1001 86380 86390 1
420628 99420628 1001 86380 86390 1
420751 99420751 1001 86380 86390 1
422111 99422111 1001 86380 86390 1
421951 99421951 1001 86380 86390 1
421729 99421729 1001 86380 86390 1
421730 99421730 1001 86380 86390 1
422104 99422104 1001 86380 86390 1
421668 99421668 1001 86380 86390 1
421621 99421621 1001 86380 86390 1
421653 99421653 1001 86380 86390 1
422511 99422511 1001 86380 86390 1
422266 99422266 1001 86380 86390 1
423459 99423459 1001 86380 86390 1
423661 99423661 1001 86380 86390 1
423419 99423419 1001 86380 86390 1
423028 99423028 1001 86380 86390 1
423140 99423140 1001 86380 86390 1
423303 99423303 1001 86380 86390 1
422604 99422604 1001 86380 86390 1
422636 99422636 1001 86380 86390 1
422732 99422732 1001 86380 86390 1
422757 99422757 1001 86380 86390 1
422561 99422561 1001 86380 86390 1
422867 99422867 1001 86380 86390 1
422568 99422568 1001 86380 86390 1
422900 99422900 1001 86380 86390 1
423866 99423866 1001 86380 86390 1
423854 99423854 1001 86380 86390 1
424109 99424109 1001 86380 86390 1
425029 99425029 1001 86380 86390 1
425134 99425134 1001 86380 86390 1
424663 99424663 1001 86380 86390 1
424488 99424488 1001 86380 86390 1
425741 99425741 1001 86380 86390 1
425797 99425797 1001 86380 86390 1
425585 99425585 1001 86380 86390 1
425536 99425536 1001 86380 86390 1
425681 99425681 1001 86380 86390 1
425772 99425772 1001 86380 86390 1
427094 99427094 1001 86380 86390 1
426574 99426574 1001 86380 86390 1
426604 99426604 1001 86380 86390 1
426360 99426360 1001 86380 86390 1
426681 99426681 1001 86380 86390 1
427395 99427395 1001 86380 86390 1
427216 99427216 1001 86380 86390 1
427407 99427407 1001 86380 86390 1
428516 99428516 1001 86380 86390 1
428552 99428552 1001 86380 86390 1
428718 99428718 1001 86380 86390 1
428536 99428536 1001 86380 86390 1
428010 99428010 1001 86380 86390 1
428247 99428247 1001 86380 86390 1
428226 99428226 1001 86380 86390 1
427765 99427765 1001 86380 86390 1
427574 99427574 1001 86380 86390 1
429015 99429015 1001 86380 86390 1
429095 99429095 1001 86380 86390 1
428782 99428782 1001 86380 86390 1
428817 99428817 1001 86380 86390 1
428848 99428848 1001 86380 86390 1
428795 99428795 1001 86380 86390 1
430147 99430147 1001 86380 86390 1
430276 99430276 1001 86380 86390 1
430336 99430336 1001 86380 86390 1
430082 99430082 1001 86380 86390 1
429916 99429916 1001 86380 86390 1
429586 99429586 1001 86380 86390 1
429551 99429551 1001 86380 86390 1
429375 99429375 1001 86380 86390 1
429263 99429263 1001 86380 86390 1
429193 99429193 1001 86380 86390 1
430733 99430733 1001 86380 86390 1
430548 99430548 1001 86380 86390 1
430613 99430613 1001 86380 86390 1
430489 99430489 1001 86380 86390 1
431910 99431910 1001 86380 86390 1
431687 99431687 1001 86380 86390 1
431688 99431688 1001 86380 86390 1
431588 99431588 1001 86380 86390 1
431389 99431389 1001 86380 86390 1
431518 99431518 1001 86380 86390 1
431641 99431641 1001 86380 86390 1
431625 99431625 1001 86380 86390 1
431281 99431281 1001 86380 86390 1
430998 99430998 1001 86380 86390 1
431123 99431123 1001 86380 86390 1
431095 99431095 1001 86380 86390 1
431009 99431009 1001 86380 86390 1
430829 99430829 1001 86380 86390 1
430996 99430996 1001 86380 86390 1
432457 99432457 1001 86380 86390 1
432065 99432065 1001 86380 86390 1
432420 99432420 1001 86380 86390 1
432260 99432260 1001 86380 86390 1
433549 99433549 1001 86380 86390 1
433694 99433694 1001 86380 86390 1
433707 99433707 1001 86380 86390 1
433547 99433547 1001 86380 86390 1
433223 99433223 1001 86380 86390 1
433307 99433307 1001 86380 86390 1
432846 99432846 1001 86380 86390 1
432532 99432532 1001 86380 86390 1
432656 99432656 1001 86380 86390 1
432588 99432588 1001 86380 86390 1
432872 99432872 1001 86380 86390 1
433815 99433815 1001 86380 86390 1
433846 99433846 1001 86380 86390 1
435380 99435380 1001 86380 86390 1
435017 99435017 1001 86380 86390 1
435145 99435145 1001 86380 86390 1
434740 99434740 1001 86380 86390 1
434950 99434950 1001 86380 86390 1
434613 99434613 1001 86380 86390 1
434729 99434729 1001 86380 86390 1
434938 99434938 1001 86380 86390 1
434536 99434536 1001 86380 86390 1
434427 99434427 1001 86380 86390 1
434235 99434235 1001 86380 86390 1
434144 99434144 1001 86380 86390 1
434531 99434531 1001 86380 86390 1
435741 99435741 1001 86380 86390 1
436761 99436761 1001 86380 86390 1
437007 99437007 1001 86380 86390 1
436992 99436992 1001 86380 86390 1
436564 99436564 1001 86380 86390 1
436573 99436573 1001 86380 86390 1
436646 99436646 1001 86380 86390 1
436674 99436674 1001 86380 86390 1
436748 99436748 1001 86380 86390 1
436235 99436235 1001 86380 86390 1
436019 99436019 1001 86380 86390 1
436204 99436204 1001 86380 86390 1
436329 99436329 1001 86380 86390 1
436188 99436188 1001 86380 86390 1
436233 99436233 1001 86380 86390 1
300068 99300068 1001 86380 86390 1
437293 99437293 1001 86380 86390 1
300030 99300030 1001 86380 86390 1
300058 99300058 1001 86380 86390 1
437208 99437208 1001 86380 86390 1
300558 99300558 1001 86380 86390 1
300487 99300487 1001 86380 86390 1
300451 99300451 1001 86380 86390 1
300361 99300361 1001 86380 86390 1
300415 99300415 1001 86380 86390 1
300279 99300279 1001 86380 86390 1
300242 99300242 1001 86380 86390 1
300117 99300117 1001 86380 86390 1
300830 99300830 1001 86380 86390 1
300819 99300819 1001 86380 86390 1
300798 99300798 1001 86380 86390 1
300890 99300890 1001 86380 86390 1
300891 99300891 1001 86380 86390 1
300736 99300736 1001 86380 86390 1
301402 99301402 1001 86380 86390 1
301182 99301182 1001 86380 86390 1
301197 99301197 1001 86380 86390 1
301205 99301205 1001 86380 86390 1
301142 99301142 1001 86380 86390 1
301041 99301041 1001 86380 86390 1
300980 99300980 1001 86380 86390 1
301124 99301124 1001 86380 86390 1
301695 99301695 1001 86380 86390 1
301559 99301559 1001 86380 86390 1
302204 99302204 1001 86380 86390 1
302124 99302124 1001 86380 86390 1
302079 99302079 1001 86380 86390 1
302095 99302095 1001 86380 86390 1
301942 99301942 1001 86380 86390 1
301777 99301777 1001 86380 86390 1
301961 99301961 1001 86380 86390 1
301937 99301937 1001 86380 86390 1
302444 99302444 1001 86380 86390 1
302538 99302538 1001 86380 86390 1
302578 99302578 1001 86380 86390 1
302383 99302383 1001 86380 86390 1
302518 99302518 1001 86380 86390 1
303192 99303192 1001 86380 86390 1
303196 99303196 1001 86380 86390 1
303155 99303155 1001 86380 86390 1
302826 99302826 1001 86380 86390 1
302909 99302909 1001 86380 86390 1
302818 99302818 1001 86380 86390 1
302884 99302884 1001 86380 86390 1
302742 99302742 1001 86380 86390 1
302628 99302628 1001 86380 86390 1
302647 99302647 1001 86380 86390 1
303290 99303290 1001 86380 86390 1
303356 99303356 1001 86380 86390 1
303841 99303841 1001 86380 86390 1
303909 99303909 1001 86380 86390 1
303872 99303872 1001 86380 86390 1
303762 99303762 1001 86380 86390 1
303478 99303478 1001 86380 86390 1
303468 99303468 1001 86380 86390 1
303507 99303507 1001 86380 86390 1
303549 99303549 1001 86380 86390 1
303563 99303563 1001 86380 86390 1
303605 99303605 1001 86380 86390 1
304199 99304199 1001 86380 86390 1
304213 99304213 1001 86380 86390 1
304086 99304086 1001 86380 86390 1
304743 99304743 1001 86380 86390 1
304769 99304769 1001 86380 86390 1
304829 99304829 1001 86380 86390 1
304690 99304690 1001 86380 86390 1
304514 99304514 1001 86380 86390 1
304503 99304503 1001 86380 86390 1
304635 99304635 1001 86380 86390 1
304572 99304572 1001 86380 86390 1
304425 99304425 1001 86380 86390 1
305053 99305053 1001 86380 86390 1
305041 99305041 1001 86380 86390 1
304965 99304965 1001 86380 86390 1
304863 99304863 1001 86380 86390 1
304983 99304983 1001 86380 86390 1
305598 99305598 1001 86380 86390 1
305486 99305486 1001 86380 86390 1
305315 99305315 1001 86380 86390 1
305278 99305278 1001 86380 86390 1
500812 99500812 1001 86380 86390 1
500742 99500742 1001 86380 86390 1
500717 99500717 1001 86380 86390 1
500620 99500620 1001 86380 86390 1
500402 99500402 1001 86380 86390 1
500532 99500532 1001 86380 86390 1
500522 99500522 1001 86380 86390 1
500588 99500588 1001 86380 86390 1
500436 99500436 1001 86380 86390 1
500221 99500221 1001 86380 86390 1
500344 99500344 1001 86380 86390 1
500345 99500345 1001 86380 86390 1
500371 99500371 1001 86380 86390 1
500862 99500862 1001 86380 86390 1
500894 99500894 1001 86380 86390 1
500884 99500884 1001 86380 86390 1
500835 99500835 1001 86380 86390 1
501408 99501408 1001 86380 86390 1
501421 99501421 1001 86380 86390 1
501423 99501423 1001 86380 86390 1
501349 99501349 1001 86380 86390 1
501112 99501112 1001 86380 86390 1
501196 99501196 1001 86380 86390 1
501775 99501775 1001 86380 86390 1
501827 99501827 1001 86380 86390 1
502287 99502287 1001 86380 86390 1
502377 99502377 1001 86380 86390 1
502104 99502104 1001 86380 86390 1
502087 99502087 1001 86380 86390 1
502206 99502206 1001 86380 86390 1
501900 99501900 1001 86380 86390 1
501890 99501890 1001 86380 86390 1
501942 99501942 1001 86380 86390 1
502022 99502022 1001 86380 86390 1
501906 99501906 1001 86380 86390 1
501854 99501854 1001 86380 86390 1
502582 99502582 1001 86380 86390 1
502481 99502481 1001 86380 86390 1
503273 99503273 1001 86380 86390 1
503094 99503094 1001 86380 86390 1
503185 99503185 1001 86380 86390 1
503225 99503225 1001 86380 86390 1
502818 99502818 1001 86380 86390 1
502731 99502731 1001 86380 86390 1
503302 99503302 1001 86380 86390 1
503944 99503944 1001 86380 86390 1
503988 99503988 1001 86380 86390 1
503828 99503828 1001 86380 86390 1
503854 99503854 1001 86380 86390 1
503844 99503844 1001 86380 86390 1
503595 99503595 1001 86380 86390 1
504130 99504130 1001 86380 86390 1
504287 99504287 1001 86380 86390 1
504293 99504293 1001 86380 86390 1
504140 99504140 1001 86380 86390 1
504880 99504880 1001 86380 86390 1
504812 99504812 1001 86380 86390 1
504787 99504787 1001 86380 86390 1
504521 99504521 1001 86380 86390 1
504332 99504332 1001 86380 86390 1
504516 99504516 1001 86380 86390 1
505024 99505024 1001 86380 86390 1
505091 99505091 1001 86380 86390 1
505081 99505081 1001 86380 86390 1
505767 99505767 1001 86380 86390 1
505769 99505769 1001 86380 86390 1
505631 99505631 1001 86380 86390 1
505633 99505633 1001 86380 86390 1
505666 99505666 1001 86380 86390 1
505396 99505396 1001 86380 86390 1
505397 99505397 1001 86380 86390 1
505410 99505410 1001 86380 86390 1
505515 99505515 1001 86380 86390 1
505460 99505460 1001 86380 86390 1
505538 99505538 1001 86380 86390 1
505179 99505179 1001 86380 86390 1
505275 99505275 1001 86380 86390 1
505263 99505263 1001 86380 86390 1
505924 99505924 1001 86380 86390 1
505836 99505836 1001 86380 86390 1
505863 99505863 1001 86380 86390 1
505800 99505800 1001 86380 86390 1
505778 99505778 1001 86380 86390 1
506478 99506478 1001 86380 86390 1
506274 99506274 1001 86380 86390 1
506276 99506276 1001 86380 86390 1
506283 99506283 1001 86380 86390 1
506299 99506299 1001 86380 86390 1
506134 99506134 1001 86380 86390 1
506126 99506126 1001 86380 86390 1
506772 99506772 1001 86380 86390 1
507296 99507296 1001 86380 86390 1
507392 99507392 1001 86380 86390 1
507204 99507204 1001 86380 86390 1
507173 99507173 1001 86380 86390 1
507046 99507046 1001 86380 86390 1
506958 99506958 1001 86380 86390 1
506834 99506834 1001 86380 86390 1
507006 99507006 1001 86380 86390 1
507626 99507626 1001 86380 86390 1
507614 99507614 1001 86380 86390 1
507433 99507433 1001 86380 86390 1
508138 99508138 1001 86380 86390 1
508074 99508074 1001 86380 86390 1
508153 99508153 1001 86380 86390 1
508116 99508116 1001 86380 86390 1
507927 99507927 1001 86380 86390 1
508021 99508021 1001 86380 86390 1
507983 99507983 1001 86380 86390 1
507881 99507881 1001 86380 86390 1
507757 99507757 1001 86380 86390 1
507760 99507760 1001 86380 86390 1
507672 99507672 1001 86380 86390 1
507804 99507804 1001 86380 86390 1
507676 99507676 1001 86380 86390 1
507639 99507639 1001 86380 86390 1
508320 99508320 1001 86380 86390 1
508961 99508961 1001 86380 86390 1
508910 99508910 1001 86380 86390 1
508929 99508929 1001 86380 86390 1
508956 99508956 1001 86380 86390 1
508995 99508995 1001 86380 86390 1
508729 99508729 1001 86380 86390 1
508693 99508693 1001 86380 86390 1
508849 99508849 1001 86380 86390 1
508575 99508575 1001 86380 86390 1
508543 99508543 1001 86380 86390 1
509103 99509103 1001 86380 86390 1
509117 99509117 1001 86380 86390 1
509094 99509094 1001 86380 86390 1
509722 99509722 1001 86380 86390 1
509787 99509787 1001 86380 86390 1
509699 99509699 1001 86380 86390 1
509877 99509877 1001 86380 86390 1
509578 99509578 1001 86380 86390 1
509609 99509609 1001 86380 86390 1
509661 99509661 1001 86380 86390 1
509500 99509500 1001 86380 86390 1
509346 99509346 1001 86380 86390 1
509386 99509386 1001 86380 86390 1
509324 99509324 1001 86380 86390 1
509976 99509976 1001 86380 86390 1
510032 99510032 1001 86380 86390 1
509968 99509968 1001 86380 86390 1
509957 99509957 1001 86380 86390 1
509921 99509921 1001 86380 86390 1
510025 99510025 1001 86380 86390 1
510526 99510526 1001 86380 86390 1
510366 99510366 1001 86380 86390 1
510343 99510343 1001 86380 86390 1
510434 99510434 1001 86380 86390 1
510436 99510436 1001 86380 86390 1
510275 99510275 1001 86380 86390 1
510172 99510172 1001 86380 86390 1
510211 99510211 1001 86380 86390 1
510107 99510107 1001 86380 86390 1
510162 99510162 1001 86380 86390 1
510214 99510214 1001 86380 86390 1
510295 99510295 1001 86380 86390 1
510910 99510910 1001 86380 86390 1
510874 99510874 1001 86380 86390 1
511551 99511551 1001 86380 86390 1
511478 99511478 1001 86380 86390 1
511435 99511435 1001 86380 86390 1
511153 99511153 1001 86380 86390 1
511231 99511231 1001 86380 86390 1
511331 99511331 1001 86380 86390 1
511242 99511242 1001 86380 86390 1
510941 99510941 1001 86380 86390 1
511628 99511628 1001 86380 86390 1
511629 99511629 1001 86380 86390 1
511595 99511595 1001 86380 86390 1
511741 99511741 1001 86380 86390 1
511573 99511573 1001 86380 86390 1
512305 99512305 1001 86380 86390 1
512354 99512354 1001 86380 86390 1
512204 99512204 1001 86380 86390 1
512034 99512034 1001 86380 86390 1
512145 99512145 1001 86380 86390 1
511836 99511836 1001 86380 86390 1
511760 99511760 1001 86380 86390 1
511840 99511840 1001 86380 86390 1
511780 99511780 1001 86380 86390 1
512563 99512563 1001 86380 86390 1
512411 99512411 1001 86380 86390 1
512414 99512414 1001 86380 86390 1
513104 99513104 1001 86380 86390 1
513054 99513054 1001 86380 86390 1
513187 99513187 1001 86380 86390 1
513047 99513047 1001 86380 86390 1
513075 99513075 1001 86380 86390 1
512926 99512926 1001 86380 86390 1
512901 99512901 1001 86380 86390 1
512971 99512971 1001 86380 86390 1
512742 99512742 1001 86380 86390 1
512756 99512756 1001 86380 86390 1
512784 99512784 1001 86380 86390 1
512616 99512616 1001 86380 86390 1
513230 99513230 1001 86380 86390 1
513351 99513351 1001 86380 86390 1
513279 99513279 1001 86380 86390 1
513999 99513999 1001 86380 86390 1
514011 99514011 1001 86380 86390 1
513887 99513887 1001 86380 86390 1
513875 99513875 1001 86380 86390 1
513623 99513623 1001 86380 86390 1
513666 99513666 1001 86380 86390 1
513655 99513655 1001 86380 86390 1
513555 99513555 1001 86380 86390 1
513598 99513598 1001 86380 86390 1
513431 99513431 1001 86380 86390 1
513472 99513472 1001 86380 86390 1
514048 99514048 1001 86380 86390 1
514037 99514037 1001 86380 86390 1
514180 99514180 1001 86380 86390 1
514716 99514716 1001 86380 86390 1
514702 99514702 1001 86380 86390 1
514513 99514513 1001 86380 86390 1
514643 99514643 1001 86380 86390 1
514544 99514544 1001 86380 86390 1
514650 99514650 1001 86380 86390 1
514394 99514394 1001 86380 86390 1
514386 99514386 1001 86380 86390 1
514913 99514913 1001 86380 86390 1
515004 99515004 1001 86380 86390 1
514927 99514927 1001 86380 86390 1
515558 99515558 1001 86380 86390 1
515639 99515639 1001 86380 86390 1
515400 99515400 1001 86380 86390 1
515299 99515299 1001 86380 86390 1
515408 99515408 1001 86380 86390 1
515294 99515294 1001 86380 86390 1
515424 99515424 1001 86380 86390 1
515222 99515222 1001 86380 86390 1
515080 99515080 1001 86380 86390 1
515177 99515177 1001 86380 86390 1
515803 99515803 1001 86380 86390 1
515717 99515717 1001 86380 86390 1
516346 99516346 1001 86380 86390 1
516441 99516441 1001 86380 86390 1
516503 99516503 1001 86380 86390 1
516175 99516175 1001 86380 86390 1
516103 99516103 1001 86380 86390 1
516169 99516169 1001 86380 86390 1
516288 99516288 1001 86380 86390 1
516276 99516276 1001 86380 86390 1
515904 99515904 1001 86380 86390 1
515996 99515996 1001 86380 86390 1
516000 99516000 1001 86380 86390 1
516689 99516689 1001 86380 86390 1
517155 99517155 1001 86380 86390 1
517284 99517284 1001 86380 86390 1
517085 99517085 1001 86380 86390 1
517127 99517127 1001 86380 86390 1
517011 99517011 1001 86380 86390 1
516792 99516792 1001 86380 86390 1
516782 99516782 1001 86380 86390 1
516795 99516795 1001 86380 86390 1
516733 99516733 1001 86380 86390 1
516838 99516838 1001 86380 86390 1
516905 99516905 1001 86380 86390 1
517425 99517425 1001 86380 86390 1
517400 99517400 1001 86380 86390 1
517466 99517466 1001 86380 86390 1
518052 99518052 1001 86380 86390 1
518141 99518141 1001 86380 86390 1
517736 99517736 1001 86380 86390 1
517594 99517594 1001 86380 86390 1
517608 99517608 1001 86380 86390 1
517663 99517663 1001 86380 86390 1
517587 99517587 1001 86380 86390 1
517592 99517592 1001 86380 86390 1
518216 99518216 1001 86380 86390 1
518233 99518233 1001 86380 86390 1
518924 99518924 1001 86380 86390 1
518629 99518629 1001 86380 86390 1
518710 99518710 1001 86380 86390 1
518633 99518633 1001 86380 86390 1
518635 99518635 1001 86380 86390 1
518674 99518674 1001 86380 86390 1
518764 99518764 1001 86380 86390 1
518651 99518651 1001 86380 86390 1
518496 99518496 1001 86380 86390 1
518369 99518369 1001 86380 86390 1
519755 99519755 1001 86380 86390 1
519632 99519632 1001 86380 86390 1
519749 99519749 1001 86380 86390 1
519477 99519477 1001 86380 86390 1
519329 99519329 1001 86380 86390 1
520019 99520019 1001 86380 86390 1
519818 99519818 1001 86380 86390 1
520449 99520449 1001 86380 86390 1
520451 99520451 1001 86380 86390 1
520528 99520528 1001 86380 86390 1
520467 99520467 1001 86380 86390 1
520574 99520574 1001 86380 86390 1
520497 99520497 1001 86380 86390 1
520254 99520254 1001 86380 86390 1
520425 99520425 1001 86380 86390 1
520234 99520234 1001 86380 86390 1
520274 99520274 1001 86380 86390 1
520265 99520265 1001 86380 86390 1
520046 99520046 1001 86380 86390 1
520025 99520025 1001 86380 86390 1
520041 99520041 1001 86380 86390 1
520756 99520756 1001 86380 86390 1
520695 99520695 1001 86380 86390 1
520764 99520764 1001 86380 86390 1
520791 99520791 1001 86380 86390 1
521303 99521303 1001 86380 86390 1
521406 99521406 1001 86380 86390 1
521318 99521318 1001 86380 86390 1
521462 99521462 1001 86380 86390 1
521060 99521060 1001 86380 86390 1
521244 99521244 1001 86380 86390 1
520978 99520978 1001 86380 86390 1
520981 99520981 1001 86380 86390 1
521632 99521632 1001 86380 86390 1
521508 99521508 1001 86380 86390 1
521511 99521511 1001 86380 86390 1
522257 99522257 1001 86380 86390 1
522093 99522093 1001 86380 86390 1
522187 99522187 1001 86380 86390 1
522038 99522038 1001 86380 86390 1
522000 99522000 1001 86380 86390 1
521884 99521884 1001 86380 86390 1
521898 99521898 1001 86380 86390 1
521980 99521980 1001 86380 86390 1
521943 99521943 1001 86380 86390 1
521867 99521867 1001 86380 86390 1
521790 99521790 1001 86380 86390 1
521857 99521857 1001 86380 86390 1
521781 99521781 1001 86380 86390 1
521834 99521834 1001 86380 86390 1
521744 99521744 1001 86380 86390 1
522978 99522978 1001 86380 86390 1
523096 99523096 1001 86380 86390 1
522923 99522923 1001 86380 86390 1
522800 99522800 1001 86380 86390 1
522912 99522912 1001 86380 86390 1
522566 99522566 1001 86380 86390 1
523194 99523194 1001 86380 86390 1
523247 99523247 1001 86380 86390 1
523149 99523149 1001 86380 86390 1
523318 99523318 1001 86380 86390 1
523254 99523254 1001 86380 86390 1
523895 99523895 1001 86380 86390 1
523945 99523945 1001 86380 86390 1
523796 99523796 1001 86380 86390 1
523785 99523785 1001 86380 86390 1
523559 99523559 1001 86380 86390 1
523587 99523587 1001 86380 86390 1
523703 99523703 1001 86380 86390 1
523593 99523593 1001 86380 86390 1
524086 99524086 1001 86380 86390 1
524108 99524108 1001 86380 86390 1
524631 99524631 1001 86380 86390 1
524730 99524730 1001 86380 86390 1
524666 99524666 1001 86380 86390 1
524692 99524692 1001 86380 86390 1
524371 99524371 1001 86380 86390 1
524543 99524543 1001 86380 86390 1
524469 99524469 1001 86380 86390 1
524408 99524408 1001 86380 86390 1
524334 99524334 1001 86380 86390 1
524335 99524335 1001 86380 86390 1
524299 99524299 1001 86380 86390 1
524925 99524925 1001 86380 86390 1
524822 99524822 1001 86380 86390 1
524939 99524939 1001 86380 86390 1
524956 99524956 1001 86380 86390 1
524791 99524791 1001 86380 86390 1
524780 99524780 1001 86380 86390 1
525224 99525224 1001 86380 86390 1
525367 99525367 1001 86380 86390 1
525199 99525199 1001 86380 86390 1
525306 99525306 1001 86380 86390 1
525360 99525360 1001 86380 86390 1
525068 99525068 1001 86380 86390 1
525149 99525149 1001 86380 86390 1
525116 99525116 1001 86380 86390 1
525078 99525078 1001 86380 86390 1
525608 99525608 1001 86380 86390 1
525722 99525722 1001 86380 86390 1
525619 99525619 1001 86380 86390 1
526221 99526221 1001 86380 86390 1
526337 99526337 1001 86380 86390 1
526187 99526187 1001 86380 86390 1
526072 99526072 1001 86380 86390 1
525971 99525971 1001 86380 86390 1
525844 99525844 1001 86380 86390 1
526006 99526006 1001 86380 86390 1
526487 99526487 1001 86380 86390 1
526605 99526605 1001 86380 86390 1
526508 99526508 1001 86380 86390 1
527107 99527107 1001 86380 86390 1
527176 99527176 1001 86380 86390 1
527189 99527189 1001 86380 86390 1
527138 99527138 1001 86380 86390 1
527075 99527075 1001 86380 86390 1
527205 99527205 1001 86380 86390 1
527193 99527193 1001 86380 86390 1
527079 99527079 1001 86380 86390 1
527240 99527240 1001 86380 86390 1
527080 99527080 1001 86380 86390 1
527013 99527013 1001 86380 86390 1
526667 99526667 1001 86380 86390 1
526809 99526809 1001 86380 86390 1
526656 99526656 1001 86380 86390 1
527381 99527381 1001 86380 86390 1
527332 99527332 1001 86380 86390 1
527410 99527410 1001 86380 86390 1
527400 99527400 1001 86380 86390 1
527883 99527883 1001 86380 86390 1
528040 99528040 1001 86380 86390 1
527874 99527874 1001 86380 86390 1
527966 99527966 1001 86380 86390 1
527809 99527809 1001 86380 86390 1
527861 99527861 1001 86380 86390 1
527811 99527811 1001 86380 86390 1
527682 99527682 1001 86380 86390 1
527841 99527841 1001 86380 86390 1
527674 99527674 1001 86380 86390 1
527597 99527597 1001 86380 86390 1
527504 99527504 1001 86380 86390 1
528190 99528190 1001 86380 86390 1
528159 99528159 1001 86380 86390 1
528840 99528840 1001 86380 86390 1
528752 99528752 1001 86380 86390 1
528595 99528595 1001 86380 86390 1
528647 99528647 1001 86380 86390 1
528423 99528423 1001 86380 86390 1
528326 99528326 1001 86380 86390 1
528318 99528318 1001 86380 86390 1
529034 99529034 1001 86380 86390 1
528996 99528996 1001 86380 86390 1
528949 99528949 1001 86380 86390 1
529665 99529665 1001 86380 86390 1
529695 99529695 1001 86380 86390 1
529591 99529591 1001 86380 86390 1
529543 99529543 1001 86380 86390 1
529515 99529515 1001 86380 86390 1
529362 99529362 1001 86380 86390 1
529119 99529119 1001 86380 86390 1
529304 99529304 1001 86380 86390 1
529150 99529150 1001 86380 86390 1
529246 99529246 1001 86380 86390 1
529829 99529829 1001 86380 86390 1
529871 99529871 1001 86380 86390 1
529924 99529924 1001 86380 86390 1
529931 99529931 1001 86380 86390 1
530350 99530350 1001 86380 86390 1
530436 99530436 1001 86380 86390 1
530284 99530284 1001 86380 86390 1
530170 99530170 1001 86380 86390 1
530339 99530339 1001 86380 86390 1
530301 99530301 1001 86380 86390 1
529997 99529997 1001 86380 86390 1
529960 99529960 1001 86380 86390 1
529962 99529962 1001 86380 86390 1
530081 99530081 1001 86380 86390 1
530134 99530134 1001 86380 86390 1
530072 99530072 1001 86380 86390 1
530087 99530087 1001 86380 86390 1
530589 99530589 1001 86380 86390 1
530618 99530618 1001 86380 86390 1
530709 99530709 1001 86380 86390 1
530753 99530753 1001 86380 86390 1
530601 99530601 1001 86380 86390 1
531252 99531252 1001 86380 86390 1
531202 99531202 1001 86380 86390 1
531311 99531311 1001 86380 86390 1
531367 99531367 1001 86380 86390 1
531184 99531184 1001 86380 86390 1
531151 99531151 1001 86380 86390 1
531113 99531113 1001 86380 86390 1
531152 99531152 1001 86380 86390 1
531005 99531005 1001 86380 86390 1
530810 99530810 1001 86380 86390 1
530811 99530811 1001 86380 86390 1
530840 99530840 1001 86380 86390 1
530896 99530896 1001 86380 86390 1
530780 99530780 1001 86380 86390 1
530808 99530808 1001 86380 86390 1
531467 99531467 1001 86380 86390 1
531561 99531561 1001 86380 86390 1
531541 99531541 1001 86380 86390 1
532028 99532028 1001 86380 86390 1
532073 99532073 1001 86380 86390 1
531850 99531850 1001 86380 86390 1
531714 99531714 1001 86380 86390 1
531743 99531743 1001 86380 86390 1
531738 99531738 1001 86380 86390 1
532347 99532347 1001 86380 86390 1
532325 99532325 1001 86380 86390 1
532943 99532943 1001 86380 86390 1
533017 99533017 1001 86380 86390 1
532900 99532900 1001 86380 86390 1
532875 99532875 1001 86380 86390 1
532863 99532863 1001 86380 86390 1
532796 99532796 1001 86380 86390 1
532810 99532810 1001 86380 86390 1
532540 99532540 1001 86380 86390 1
532533 99532533 1001 86380 86390 1
532435 99532435 1001 86380 86390 1
533132 99533132 1001 86380 86390 1
533198 99533198 1001 86380 86390 1
533211 99533211 1001 86380 86390 1
533201 99533201 1001 86380 86390 1
533192 99533192 1001 86380 86390 1
533181 99533181 1001 86380 86390 1
533221 99533221 1001 86380 86390 1
533796 99533796 1001 86380 86390 1
533511 99533511 1001 86380 86390 1
533576 99533576 1001 86380 86390 1
533565 99533565 1001 86380 86390 1
533501 99533501 1001 86380 86390 1
533571 99533571 1001 86380 86390 1
533412 99533412 1001 86380 86390 1
533247 99533247 1001 86380 86390 1
533248 99533248 1001 86380 86390 1
533998 99533998 1001 86380 86390 1
533911 99533911 1001 86380 86390 1
533964 99533964 1001 86380 86390 1
534047 99534047 1001 86380 86390 1
534441 99534441 1001 86380 86390 1
534273 99534273 1001 86380 86390 1
534431 99534431 1001 86380 86390 1
534393 99534393 1001 86380 86390 1
534368 99534368 1001 86380 86390 1
534081 99534081 1001 86380 86390 1
534072 99534072 1001 86380 86390 1
534734 99534734 1001 86380 86390 1
534064 99534064 1001 86380 86390 1
534879 99534879 1001 86380 86390 1
535507 99535507 1001 86380 86390 1
535344 99535344 1001 86380 86390 1
535461 99535461 1001 86380 86390 1
535358 99535358 1001 86380 86390 1
535384 99535384 1001 86380 86390 1
535311 99535311 1001 86380 86390 1
535405 99535405 1001 86380 86390 1
535281 99535281 1001 86380 86390 1
535199 99535199 1001 86380 86390 1
535077 99535077 1001 86380 86390 1
535068 99535068 1001 86380 86390 1
535656 99535656 1001 86380 86390 1
535605 99535605 1001 86380 86390 1
535580 99535580 1001 86380 86390 1
536182 99536182 1001 86380 86390 1
536262 99536262 1001 86380 86390 1
536099 99536099 1001 86380 86390 1
536062 99536062 1001 86380 86390 1
536090 99536090 1001 86380 86390 1
535987 99535987 1001 86380 86390 1
535767 99535767 1001 86380 86390 1
535755 99535755 1001 86380 86390 1
535873 99535873 1001 86380 86390 1
535799 99535799 1001 86380 86390 1
535892 99535892 1001 86380 86390 1
536427 99536427 1001 86380 86390 1
536402 99536402 1001 86380 86390 1
537017 99537017 1001 86380 86390 1
537149 99537149 1001 86380 86390 1
536775 99536775 1001 86380 86390 1
536853 99536853 1001 86380 86390 1
536866 99536866 1001 86380 86390 1
536792 99536792 1001 86380 86390 1
536785 99536785 1001 86380 86390 1
536799 99536799 1001 86380 86390 1
536942 99536942 1001 86380 86390 1
536645 99536645 1001 86380 86390 1
536680 99536680 1001 86380 86390 1
537328 99537328 1001 86380 86390 1
537188 99537188 1001 86380 86390 1
537203 99537203 1001 86380 86390 1
537259 99537259 1001 86380 86390 1
537337 99537337 1001 86380 86390 1
537798 99537798 1001 86380 86390 1
537984 99537984 1001 86380 86390 1
537898 99537898 1001 86380 86390 1
537736 99537736 1001 86380 86390 1
537583 99537583 1001 86380 86390 1
537779 99537779 1001 86380 86390 1
537447 99537447 1001 86380 86390 1
538158 99538158 1001 86380 86390 1
538111 99538111 1001 86380 86390 1
538636 99538636 1001 86380 86390 1
538612 99538612 1001 86380 86390 1
538788 99538788 1001 86380 86390 1
538639 99538639 1001 86380 86390 1
538793 99538793 1001 86380 86390 1
538799 99538799 1001 86380 86390 1
538617 99538617 1001 86380 86390 1
538645 99538645 1001 86380 86390 1
538749 99538749 1001 86380 86390 1
538600 99538600 1001 86380 86390 1
538511 99538511 1001 86380 86390 1
538477 99538477 1001 86380 86390 1
538569 99538569 1001 86380 86390 1
538226 99538226 1001 86380 86390 1
538253 99538253 1001 86380 86390 1
538985 99538985 1001 86380 86390 1
538816 99538816 1001 86380 86390 1
539607 99539607 1001 86380 86390 1
539476 99539476 1001 86380 86390 1
539631 99539631 1001 86380 86390 1
539370 99539370 1001 86380 86390 1
539397 99539397 1001 86380 86390 1
539374 99539374 1001 86380 86390 1
539351 99539351 1001 86380 86390 1
539314 99539314 1001 86380 86390 1
539305 99539305 1001 86380 86390 1
539162 99539162 1001 86380 86390 1
539130 99539130 1001 86380 86390 1
539095 99539095 1001 86380 86390 1
539781 99539781 1001 86380 86390 1
539665 99539665 1001 86380 86390 1
539783 99539783 1001 86380 86390 1
539707 99539707 1001 86380 86390 1
539786 99539786 1001 86380 86390 1
539776 99539776 1001 86380 86390 1
540379 99540379 1001 86380 86390 1
540358 99540358 1001 86380 86390 1
540384 99540384 1001 86380 86390 1
540346 99540346 1001 86380 86390 1
540158 99540158 1001 86380 86390 1
540159 99540159 1001 86380 86390 1
540057 99540057 1001 86380 86390 1
540203 99540203 1001 86380 86390 1
540142 99540142 1001 86380 86390 1
540156 99540156 1001 86380 86390 1
540066 99540066 1001 86380 86390 1
539976 99539976 1001 86380 86390 1
539989 99539989 1001 86380 86390 1
540004 99540004 1001 86380 86390 1
539858 99539858 1001 86380 86390 1
540490 99540490 1001 86380 86390 1
540607 99540607 1001 86380 86390 1
540498 99540498 1001 86380 86390 1
540486 99540486 1001 86380 86390 1
541113 99541113 1001 86380 86390 1
541241 99541241 1001 86380 86390 1
541010 99541010 1001 86380 86390 1
541037 99541037 1001 86380 86390 1
541063 99541063 1001 86380 86390 1
541029 99541029 1001 86380 86390 1
540995 99540995 1001 86380 86390 1
540944 99540944 1001 86380 86390 1
540905 99540905 1001 86380 86390 1
540726 99540726 1001 86380 86390 1
540824 99540824 1001 86380 86390 1
540786 99540786 1001 86380 86390 1
540788 99540788 1001 86380 86390 1
541369 99541369 1001 86380 86390 1
541460 99541460 1001 86380 86390 1
541461 99541461 1001 86380 86390 1
541375 99541375 1001 86380 86390 1
541441 99541441 1001 86380 86390 1
541493 99541493 1001 86380 86390 1
541468 99541468 1001 86380 86390 1
541417 99541417 1001 86380 86390 1
541367 99541367 1001 86380 86390 1
541978 99541978 1001 86380 86390 1
541916 99541916 1001 86380 86390 1
542076 99542076 1001 86380 86390 1
541987 99541987 1001 86380 86390 1
541850 99541850 1001 86380 86390 1
541890 99541890 1001 86380 86390 1
541564 99541564 1001 86380 86390 1
541585 99541585 1001 86380 86390 1
542308 99542308 1001 86380 86390 1
542894 99542894 1001 86380 86390 1
542819 99542819 1001 86380 86390 1
542916 99542916 1001 86380 86390 1
542872 99542872 1001 86380 86390 1
542851 99542851 1001 86380 86390 1
542623 99542623 1001 86380 86390 1
542599 99542599 1001 86380 86390 1
542387 99542387 1001 86380 86390 1
542465 99542465 1001 86380 86390 1
543008 99543008 1001 86380 86390 1
543060 99543060 1001 86380 86390 1
543022 99543022 1001 86380 86390 1
543030 99543030 1001 86380 86390 1
543685 99543685 1001 86380 86390 1
543582 99543582 1001 86380 86390 1
543713 99543713 1001 86380 86390 1
543717 99543717 1001 86380 86390 1
543718 99543718 1001 86380 86390 1
543411 99543411 1001 86380 86390 1
543495 99543495 1001 86380 86390 1
543267 99543267 1001 86380 86390 1
543220 99543220 1001 86380 86390 1
543567 99543567 1001 86380 86390 1
543853 99543853 1001 86380 86390 1
543908 99543908 1001 86380 86390 1
544584 99544584 1001 86380 86390 1
544427 99544427 1001 86380 86390 1
544466 99544466 1001 86380 86390 1
544518 99544518 1001 86380 86390 1
544442 99544442 1001 86380 86390 1
544343 99544343 1001 86380 86390 1
544292 99544292 1001 86380 86390 1
544258 99544258 1001 86380 86390 1
544349 99544349 1001 86380 86390 1
544016 99544016 1001 86380 86390 1
544073 99544073 1001 86380 86390 1
544711 99544711 1001 86380 86390 1
544610 99544610 1001 86380 86390 1
544637 99544637 1001 86380 86390 1
400182 99400182 1001 86380 86390 1
400166 99400166 1001 86380 86390 1
400195 99400195 1001 86380 86390 1
400173 99400173 1001 86380 86390 1
400283 99400283 1001 86380 86390 1
400389 99400389 1001 86380 86390 1
400436 99400436 1001 86380 86390 1
400585 99400585 1001 86380 86390 1
400530 99400530 1001 86380 86390 1
400657 99400657 1001 86380 86390 1
400723 99400723 1001 86380 86390 1
400870 99400870 1001 86380 86390 1
401049 99401049 1001 86380 86390 1
401568 99401568 1001 86380 86390 1
401676 99401676 1001 86380 86390 1
401717 99401717 1001 86380 86390 1
401966 99401966 1001 86380 86390 1
401948 99401948 1001 86380 86390 1
402093 99402093 1001 86380 86390 1
402128 99402128 1001 86380 86390 1
402331 99402331 1001 86380 86390 1
402720 99402720 1001 86380 86390 1
402803 99402803 1001 86380 86390 1
403093 99403093 1001 86380 86390 1
403068 99403068 1001 86380 86390 1
403133 99403133 1001 86380 86390 1
403143 99403143 1001 86380 86390 1
403329 99403329 1001 86380 86390 1
403311 99403311 1001 86380 86390 1
403613 99403613 1001 86380 86390 1
403787 99403787 1001 86380 86390 1
403909 99403909 1001 86380 86390 1
404115 99404115 1001 86380 86390 1
404174 99404174 1001 86380 86390 1
404287 99404287 1001 86380 86390 1
404664 99404664 1001 86380 86390 1
404895 99404895 1001 86380 86390 1
404918 99404918 1001 86380 86390 1
404986 99404986 1001 86380 86390 1
405105 99405105 1001 86380 86390 1
405039 99405039 1001 86380 86390 1
405015 99405015 1001 86380 86390 1
405049 99405049 1001 86380 86390 1
405157 99405157 1001 86380 86390 1
405364 99405364 1001 86380 86390 1
405643 99405643 1001 86380 86390 1
405670 99405670 1001 86380 86390 1
405744 99405744 1001 86380 86390 1
405780 99405780 1001 86380 86390 1
406163 99406163 1001 86380 86390 1
406182 99406182 1001 86380 86390 1
406696 99406696 1001 86380 86390 1
406775 99406775 1001 86380 86390 1
407001 99407001 1001 86380 86390 1
407040 99407040 1001 86380 86390 1
407079 99407079 1001 86380 86390 1
407150 99407150 1001 86380 86390 1
407272 99407272 1001 86380 86390 1
407384 99407384 1001 86380 86390 1
407361 99407361 1001 86380 86390 1
407385 99407385 1001 86380 86390 1
407499 99407499 1001 86380 86390 1
407446 99407446 1001 86380 86390 1
407698 99407698 1001 86380 86390 1
407678 99407678 1001 86380 86390 1
407847 99407847 1001 86380 86390 1
408015 99408015 1001 86380 86390 1
408145 99408145 1001 86380 86390 1
408126 99408126 1001 86380 86390 1
408131 99408131 1001 86380 86390 1
408249 99408249 1001 86380 86390 1
408367 99408367 1001 86380 86390 1
408472 99408472 1001 86380 86390 1
408533 99408533 1001 86380 86390 1
408961 99408961 1001 86380 86390 1
408965 99408965 1001 86380 86390 1
409055 99409055 1001 86380 86390 1
409128 99409128 1001 86380 86390 1
409219 99409219 1001 86380 86390 1
409469 99409469 1001 86380 86390 1
409558 99409558 1001 86380 86390 1
409646 99409646 1001 86380 86390 1
409781 99409781 1001 86380 86390 1
409831 99409831 1001 86380 86390 1
409962 99409962 1001 86380 86390 1
410065 99410065 1001 86380 86390 1
410069 99410069 1001 86380 86390 1
410258 99410258 1001 86380 86390 1
410280 99410280 1001 86380 86390 1
410225 99410225 1001 86380 86390 1
410438 99410438 1001 86380 86390 1
410460 99410460 1001 86380 86390 1
410474 99410474 1001 86380 86390 1
410997 99410997 1001 86380 86390 1
411054 99411054 1001 86380 86390 1
411023 99411023 1001 86380 86390 1
411235 99411235 1001 86380 86390 1
411276 99411276 1001 86380 86390 1
411445 99411445 1001 86380 86390 1
411448 99411448 1001 86380 86390 1
411824 99411824 1001 86380 86390 1
411878 99411878 1001 86380 86390 1
412155 99412155 1001 86380 86390 1
412105 99412105 1001 86380 86390 1
412232 99412232 1001 86380 86390 1
412455 99412455 1001 86380 86390 1
413435 99413435 1001 86380 86390 1
413006 99413006 1001 86380 86390 1
412964 99412964 1001 86380 86390 1
413072 99413072 1001 86380 86390 1
413105 99413105 1001 86380 86390 1
413158 99413158 1001 86380 86390 1
412755 99412755 1001 86380 86390 1
412728 99412728 1001 86380 86390 1
413888 99413888 1001 86380 86390 1
413806 99413806 1001 86380 86390 1
413770 99413770 1001 86380 86390 1
413861 99413861 1001 86380 86390 1
414895 99414895 1001 86380 86390 1
414825 99414825 1001 86380 86390 1
414829 99414829 1001 86380 86390 1
414793 99414793 1001 86380 86390 1
414735 99414735 1001 86380 86390 1
414138 99414138 1001 86380 86390 1
414455 99414455 1001 86380 86390 1
414166 99414166 1001 86380 86390 1
414371 99414371 1001 86380 86390 1
415641 99415641 1001 86380 86390 1
416944 99416944 1001 86380 86390 1
416747 99416747 1001 86380 86390 1
416977 99416977 1001 86380 86390 1
416217 99416217 1001 86380 86390 1
416501 99416501 1001 86380 86390 1
416033 99416033 1001 86380 86390 1
415988 99415988 1001 86380 86390 1
415790 99415790 1001 86380 86390 1
416131 99416131 1001 86380 86390 1
417304 99417304 1001 86380 86390 1
417608 99417608 1001 86380 86390 1
418434 99418434 1001 86380 86390 1
418735 99418735 1001 86380 86390 1
418509 99418509 1001 86380 86390 1
418774 99418774 1001 86380 86390 1
418663 99418663 1001 86380 86390 1
418711 99418711 1001 86380 86390 1
418725 99418725 1001 86380 86390 1
418071 99418071 1001 86380 86390 1
418333 99418333 1001 86380 86390 1
417745 99417745 1001 86380 86390 1
417951 99417951 1001 86380 86390 1
419034 99419034 1001 86380 86390 1
419198 99419198 1001 86380 86390 1
419114 99419114 1001 86380 86390 1
420303 99420303 1001 86380 86390 1
420379 99420379 1001 86380 86390 1
420122 99420122 1001 86380 86390 1
420366 99420366 1001 86380 86390 1
420087 99420087 1001 86380 86390 1
420212 99420212 1001 86380 86390 1
419862 99419862 1001 86380 86390 1
419815 99419815 1001 86380 86390 1
419466 99419466 1001 86380 86390 1
419546 99419546 1001 86380 86390 1
419312 99419312 1001 86380 86390 1
420769 99420769 1001 86380 86390 1
420474 99420474 1001 86380 86390 1
420702 99420702 1001 86380 86390 1
420665 99420665 1001 86380 86390 1
421865 99421865 1001 86380 86390 1
421954 99421954 1001 86380 86390 1
422018 99422018 1001 86380 86390 1
421936 99421936 1001 86380 86390 1
422102 99422102 1001 86380 86390 1
421959 99421959 1001 86380 86390 1
421566 99421566 1001 86380 86390 1
421613 99421613 1001 86380 86390 1
421398 99421398 1001 86380 86390 1
421475 99421475 1001 86380 86390 1
420897 99420897 1001 86380 86390 1
421128 99421128 1001 86380 86390 1
422436 99422436 1001 86380 86390 1
422311 99422311 1001 86380 86390 1
422517 99422517 1001 86380 86390 1
422296 99422296 1001 86380 86390 1
423681 99423681 1001 86380 86390 1
423307 99423307 1001 86380 86390 1
423586 99423586 1001 86380 86390 1
423039 99423039 1001 86380 86390 1
423103 99423103 1001 86380 86390 1
422551 99422551 1001 86380 86390 1
422840 99422840 1001 86380 86390 1
422735 99422735 1001 86380 86390 1
422930 99422930 1001 86380 86390 1
422876 99422876 1001 86380 86390 1
424069 99424069 1001 86380 86390 1
423784 99423784 1001 86380 86390 1
424116 99424116 1001 86380 86390 1
425032 99425032 1001 86380 86390 1
424782 99424782 1001 86380 86390 1
424667 99424667 1001 86380 86390 1
424675 99424675 1001 86380 86390 1
424655 99424655 1001 86380 86390 1
424974 99424974 1001 86380 86390 1
424349 99424349 1001 86380 86390 1
424429 99424429 1001 86380 86390 1
425672 99425672 1001 86380 86390 1
425417 99425417 1001 86380 86390 1
425544 99425544 1001 86380 86390 1
426812 99426812 1001 86380 86390 1
427012 99427012 1001 86380 86390 1
426960 99426960 1001 86380 86390 1
426344 99426344 1001 86380 86390 1
426330 99426330 1001 86380 86390 1
426412 99426412 1001 86380 86390 1
426387 99426387 1001 86380 86390 1
426506 99426506 1001 86380 86390 1
426046 99426046 1001 86380 86390 1
426048 99426048 1001 86380 86390 1
426252 99426252 1001 86380 86390 1
426070 99426070 1001 86380 86390 1
426237 99426237 1001 86380 86390 1
426146 99426146 1001 86380 86390 1
427394 99427394 1001 86380 86390 1
427472 99427472 1001 86380 86390 1
427950 99427950 1001 86380 86390 1
428134 99428134 1001 86380 86390 1
428118 99428118 1001 86380 86390 1
427704 99427704 1001 86380 86390 1
427576 99427576 1001 86380 86390 1
427683 99427683 1001 86380 86390 1
427534 99427534 1001 86380 86390 1
427740 99427740 1001 86380 86390 1
427808 99427808 1001 86380 86390 1
427866 99427866 1001 86380 86390 1
429039 99429039 1001 86380 86390 1
428993 99428993 1001 86380 86390 1
429020 99429020 1001 86380 86390 1
429591 99429591 1001 86380 86390 1
429615 99429615 1001 86380 86390 1
429569 99429569 1001 86380 86390 1
429705 99429705 1001 86380 86390 1
429496 99429496 1001 86380 86390 1
429557 99429557 1001 86380 86390 1
429383 99429383 1001 86380 86390 1
431961 99431961 1001 86380 86390 1
431700 99431700 1001 86380 86390 1
431925 99431925 1001 86380 86390 1
431359 99431359 1001 86380 86390 1
431413 99431413 1001 86380 86390 1
431369 99431369 1001 86380 86390 1
431047 99431047 1001 86380 86390 1
430932 99430932 1001 86380 86390 1
430940 99430940 1001 86380 86390 1
432356 99432356 1001 86380 86390 1
433392 99433392 1001 86380 86390 1
433472 99433472 1001 86380 86390 1
433409 99433409 1001 86380 86390 1
432553 99432553 1001 86380 86390 1
432580 99432580 1001 86380 86390 1
432533 99432533 1001 86380 86390 1
432686 99432686 1001 86380 86390 1
432687 99432687 1001 86380 86390 1
432694 99432694 1001 86380 86390 1
433967 99433967 1001 86380 86390 1
433318 99433318 1001 86380 86390 1
433953 99433953 1001 86380 86390 1
434013 99434013 1001 86380 86390 1
433771 99433771 1001 86380 86390 1
435053 99435053 1001 86380 86390 1
435364 99435364 1001 86380 86390 1
435253 99435253 1001 86380 86390 1
435195 99435195 1001 86380 86390 1
435414 99435414 1001 86380 86390 1
434683 99434683 1001 86380 86390 1
434607 99434607 1001 86380 86390 1
434906 99434906 1001 86380 86390 1
434651 99434651 1001 86380 86390 1
434567 99434567 1001 86380 86390 1
434356 99434356 1001 86380 86390 1
434249 99434249 1001 86380 86390 1
435550 99435550 1001 86380 86390 1
435878 99435878 1001 86380 86390 1
435755 99435755 1001 86380 86390 1
436897 99436897 1001 86380 86390 1
436878 99436878 1001 86380 86390 1
436428 99436428 1001 86380 86390 1
436673 99436673 1001 86380 86390 1
436529 99436529 1001 86380 86390 1
436010 99436010 1001 86380 86390 1
436267 99436267 1001 86380 86390 1
436172 99436172 1001 86380 86390 1
436078 99436078 1001 86380 86390 1
436119 99436119 1001 86380 86390 1
300004 99300004 1001 86380 86390 1
300044 99300044 1001 86380 86390 1
300059 99300059 1001 86380 86390 1
300066 99300066 1001 86380 86390 1
300079 99300079 1001 86380 86390 1
300678 99300678 1001 86380 86390 1
300612 99300612 1001 86380 86390 1
300486 99300486 1001 86380 86390 1
300514 99300514 1001 86380 86390 1
300350 99300350 1001 86380 86390 1
300441 99300441 1001 86380 86390 1
300457 99300457 1001 86380 86390 1
300224 99300224 1001 86380 86390 1
300282 99300282 1001 86380 86390 1
300257 99300257 1001 86380 86390 1
300208 99300208 1001 86380 86390 1
300130 99300130 1001 86380 86390 1
300910 99300910 1001 86380 86390 1
300768 99300768 1001 86380 86390 1
300756 99300756 1001 86380 86390 1
300770 99300770 1001 86380 86390 1
300758 99300758 1001 86380 86390 1
300906 99300906 1001 86380 86390 1
301545 99301545 1001 86380 86390 1
301312 99301312 1001 86380 86390 1
301315 99301315 1001 86380 86390 1
301305 99301305 1001 86380 86390 1
301255 99301255 1001 86380 86390 1
300940 99300940 1001 86380 86390 1
301714 99301714 1001 86380 86390 1
301651 99301651 1001 86380 86390 1
302278 99302278 1001 86380 86390 1
302291 99302291 1001 86380 86390 1
302325 99302325 1001 86380 86390 1
301973 99301973 1001 86380 86390 1
302065 99302065 1001 86380 86390 1
302031 99302031 1001 86380 86390 1
301776 99301776 1001 86380 86390 1
302459 99302459 1001 86380 86390 1
302474 99302474 1001 86380 86390 1
303105 99303105 1001 86380 86390 1
302931 99302931 1001 86380 86390 1
302802 99302802 1001 86380 86390 1
302730 99302730 1001 86380 86390 1
302695 99302695 1001 86380 86390 1
302725 99302725 1001 86380 86390 1
303346 99303346 1001 86380 86390 1
303298 99303298 1001 86380 86390 1
303943 99303943 1001 86380 86390 1
304001 99304001 1001 86380 86390 1
303950 99303950 1001 86380 86390 1
303914 99303914 1001 86380 86390 1
303992 99303992 1001 86380 86390 1
303594 99303594 1001 86380 86390 1
303506 99303506 1001 86380 86390 1
303561 99303561 1001 86380 86390 1
303538 99303538 1001 86380 86390 1
303463 99303463 1001 86380 86390 1
304185 99304185 1001 86380 86390 1
304105 99304105 1001 86380 86390 1
304094 99304094 1001 86380 86390 1
304789 99304789 1001 86380 86390 1
304817 99304817 1001 86380 86390 1
304462 99304462 1001 86380 86390 1
304622 99304622 1001 86380 86390 1
304468 99304468 1001 86380 86390 1
304319 99304319 1001 86380 86390 1
304947 99304947 1001 86380 86390 1
305012 99305012 1001 86380 86390 1
304931 99304931 1001 86380 86390 1
305647 99305647 1001 86380 86390 1
305482 99305482 1001 86380 86390 1
305494 99305494 1001 86380 86390 1
305543 99305543 1001 86380 86390 1
305471 99305471 1001 86380 86390 1
305316 99305316 1001 86380 86390 1
305446 99305446 1001 86380 86390 1
305236 99305236 1001 86380 86390 1
305068 99305068 1001 86380 86390 1
500185 99500185 1001 86380 86390 1
500056 99500056 1001 86380 86390 1
500773 99500773 1001 86380 86390 1
500509 99500509 1001 86380 86390 1
500541 99500541 1001 86380 86390 1
500234 99500234 1001 86380 86390 1
500321 99500321 1001 86380 86390 1
500855 99500855 1001 86380 86390 1
500882 99500882 1001 86380 86390 1
500885 99500885 1001 86380 86390 1
501590 99501590 1001 86380 86390 1
501605 99501605 1001 86380 86390 1
501578 99501578 1001 86380 86390 1
501475 99501475 1001 86380 86390 1
501569 99501569 1001 86380 86390 1
501441 99501441 1001 86380 86390 1
501454 99501454 1001 86380 86390 1
501232 99501232 1001 86380 86390 1
501327 99501327 1001 86380 86390 1
501124 99501124 1001 86380 86390 1
501140 99501140 1001 86380 86390 1
501192 99501192 1001 86380 86390 1
501715 99501715 1001 86380 86390 1
501741 99501741 1001 86380 86390 1
501781 99501781 1001 86380 86390 1
501708 99501708 1001 86380 86390 1
501812 99501812 1001 86380 86390 1
502325 99502325 1001 86380 86390 1
502106 99502106 1001 86380 86390 1
502113 99502113 1001 86380 86390 1
501939 99501939 1001 86380 86390 1
501979 99501979 1001 86380 86390 1
503243 99503243 1001 86380 86390 1
503221 99503221 1001 86380 86390 1
503174 99503174 1001 86380 86390 1
502881 99502881 1001 86380 86390 1
502766 99502766 1001 86380 86390 1
502730 99502730 1001 86380 86390 1
502719 99502719 1001 86380 86390 1
503433 99503433 1001 86380 86390 1
503389 99503389 1001 86380 86390 1
503937 99503937 1001 86380 86390 1
503969 99503969 1001 86380 86390 1
504111 99504111 1001 86380 86390 1
503733 99503733 1001 86380 86390 1
503588 99503588 1001 86380 86390 1
504186 99504186 1001 86380 86390 1
504176 99504176 1001 86380 86390 1
504268 99504268 1001 86380 86390 1
504165 99504165 1001 86380 86390 1
504793 99504793 1001 86380 86390 1
504917 99504917 1001 86380 86390 1
504865 99504865 1001 86380 86390 1
504635 99504635 1001 86380 86390 1
504639 99504639 1001 86380 86390 1
504678 99504678 1001 86380 86390 1
504633 99504633 1001 86380 86390 1
504496 99504496 1001 86380 86390 1
504485 99504485 1001 86380 86390 1
505045 99505045 1001 86380 86390 1
505042 99505042 1001 86380 86390 1
505722 99505722 1001 86380 86390 1
505632 99505632 1001 86380 86390 1
505710 99505710 1001 86380 86390 1
505584 99505584 1001 86380 86390 1
505727 99505727 1001 86380 86390 1
505601 99505601 1001 86380 86390 1
505409 99505409 1001 86380 86390 1
505371 99505371 1001 86380 86390 1
505544 99505544 1001 86380 86390 1
505259 99505259 1001 86380 86390 1
505260 99505260 1001 86380 86390 1
505225 99505225 1001 86380 86390 1
505316 99505316 1001 86380 86390 1
505935 99505935 1001 86380 86390 1
505846 99505846 1001 86380 86390 1
505939 99505939 1001 86380 86390 1
505954 99505954 1001 86380 86390 1
505943 99505943 1001 86380 86390 1
505857 99505857 1001 86380 86390 1
506493 99506493 1001 86380 86390 1
506417 99506417 1001 86380 86390 1
506418 99506418 1001 86380 86390 1
506288 99506288 1001 86380 86390 1
506368 99506368 1001 86380 86390 1
506384 99506384 1001 86380 86390 1
506112 99506112 1001 86380 86390 1
506049 99506049 1001 86380 86390 1
506658 99506658 1001 86380 86390 1
507257 99507257 1001 86380 86390 1
507270 99507270 1001 86380 86390 1
507273 99507273 1001 86380 86390 1
507378 99507378 1001 86380 86390 1
507289 99507289 1001 86380 86390 1
507139 99507139 1001 86380 86390 1
507080 99507080 1001 86380 86390 1
507185 99507185 1001 86380 86390 1
507111 99507111 1001 86380 86390 1
506876 99506876 1001 86380 86390 1
506851 99506851 1001 86380 86390 1
506839 99506839 1001 86380 86390 1
507550 99507550 1001 86380 86390 1
507476 99507476 1001 86380 86390 1
507605 99507605 1001 86380 86390 1
507506 99507506 1001 86380 86390 1
508161 99508161 1001 86380 86390 1
508136 99508136 1001 86380 86390 1
508023 99508023 1001 86380 86390 1
508038 99508038 1001 86380 86390 1
507936 99507936 1001 86380 86390 1
507667 99507667 1001 86380 86390 1
507656 99507656 1001 86380 86390 1
508276 99508276 1001 86380 86390 1
508294 99508294 1001 86380 86390 1
508924 99508924 1001 86380 86390 1
509049 99509049 1001 86380 86390 1
509065 99509065 1001 86380 86390 1
508892 99508892 1001 86380 86390 1
508755 99508755 1001 86380 86390 1
508807 99508807 1001 86380 86390 1
508795 99508795 1001 86380 86390 1
508809 99508809 1001 86380 86390 1
508842 99508842 1001 86380 86390 1
508583 99508583 1001 86380 86390 1
508460 99508460 1001 86380 86390 1
508503 99508503 1001 86380 86390 1
508620 99508620 1001 86380 86390 1
509192 99509192 1001 86380 86390 1
509135 99509135 1001 86380 86390 1
509540 99509540 1001 86380 86390 1
509515 99509515 1001 86380 86390 1
509621 99509621 1001 86380 86390 1
509655 99509655 1001 86380 86390 1
509477 99509477 1001 86380 86390 1
509297 99509297 1001 86380 86390 1
509379 99509379 1001 86380 86390 1
509341 99509341 1001 86380 86390 1
510525 99510525 1001 86380 86390 1
510610 99510610 1001 86380 86390 1
510367 99510367 1001 86380 86390 1
510450 99510450 1001 86380 86390 1
510291 99510291 1001 86380 86390 1
510292 99510292 1001 86380 86390 1
510205 99510205 1001 86380 86390 1
510182 99510182 1001 86380 86390 1
510234 99510234 1001 86380 86390 1
510131 99510131 1001 86380 86390 1
510912 99510912 1001 86380 86390 1
510889 99510889 1001 86380 86390 1
510928 99510928 1001 86380 86390 1
511431 99511431 1001 86380 86390 1
511158 99511158 1001 86380 86390 1
511277 99511277 1001 86380 86390 1
510997 99510997 1001 86380 86390 1
511104 99511104 1001 86380 86390 1
510977 99510977 1001 86380 86390 1
510939 99510939 1001 86380 86390 1
511627 99511627 1001 86380 86390 1
511641 99511641 1001 86380 86390 1
511685 99511685 1001 86380 86390 1
512377 99512377 1001 86380 86390 1
512187 99512187 1001 86380 86390 1
512253 99512253 1001 86380 86390 1
512297 99512297 1001 86380 86390 1
512324 99512324 1001 86380 86390 1
512185 99512185 1001 86380 86390 1
512084 99512084 1001 86380 86390 1
512103 99512103 1001 86380 86390 1
512027 99512027 1001 86380 86390 1
511900 99511900 1001 86380 86390 1
511761 99511761 1001 86380 86390 1
512408 99512408 1001 86380 86390 1
512464 99512464 1001 86380 86390 1
512517 99512517 1001 86380 86390 1
513024 99513024 1001 86380 86390 1
513050 99513050 1001 86380 86390 1
512844 99512844 1001 86380 86390 1
512923 99512923 1001 86380 86390 1
512821 99512821 1001 86380 86390 1
512873 99512873 1001 86380 86390 1
512903 99512903 1001 86380 86390 1
512752 99512752 1001 86380 86390 1
512663 99512663 1001 86380 86390 1
512722 99512722 1001 86380 86390 1
512620 99512620 1001 86380 86390 1
512673 99512673 1001 86380 86390 1
513293 99513293 1001 86380 86390 1
513311 99513311 1001 86380 86390 1
513224 99513224 1001 86380 86390 1
513238 99513238 1001 86380 86390 1
513291 99513291 1001 86380 86390 1
513226 99513226 1001 86380 86390 1
513893 99513893 1001 86380 86390 1
513897 99513897 1001 86380 86390 1
513810 99513810 1001 86380 86390 1
513449 99513449 1001 86380 86390 1
513522 99513522 1001 86380 86390 1
513603 99513603 1001 86380 86390 1
514108 99514108 1001 86380 86390 1
514676 99514676 1001 86380 86390 1
514564 99514564 1001 86380 86390 1
514454 99514454 1001 86380 86390 1
514456 99514456 1001 86380 86390 1
514290 99514290 1001 86380 86390 1
514306 99514306 1001 86380 86390 1
514437 99514437 1001 86380 86390 1
514299 99514299 1001 86380 86390 1
514924 99514924 1001 86380 86390 1
514989 99514989 1001 86380 86390 1
515018 99515018 1001 86380 86390 1
514915 99514915 1001 86380 86390 1
515019 99515019 1001 86380 86390 1
515581 99515581 1001 86380 86390 1
515650 99515650 1001 86380 86390 1
515659 99515659 1001 86380 86390 1
515668 99515668 1001 86380 86390 1
515511 99515511 1001 86380 86390 1
515606 99515606 1001 86380 86390 1
515354 99515354 1001 86380 86390 1
515306 99515306 1001 86380 86390 1
515281 99515281 1001 86380 86390 1
515386 99515386 1001 86380 86390 1
515149 99515149 1001 86380 86390 1
515214 99515214 1001 86380 86390 1
515111 99515111 1001 86380 86390 1
515215 99515215 1001 86380 86390 1
515254 99515254 1001 86380 86390 1
515086 99515086 1001 86380 86390 1
515852 99515852 1001 86380 86390 1
515822 99515822 1001 86380 86390 1
516434 99516434 1001 86380 86390 1
516366 99516366 1001 86380 86390 1
516138 99516138 1001 86380 86390 1
516158 99516158 1001 86380 86390 1
516037 99516037 1001 86380 86390 1
516043 99516043 1001 86380 86390 1
516585 99516585 1001 86380 86390 1
516626 99516626 1001 86380 86390 1
517261 99517261 1001 86380 86390 1
517238 99517238 1001 86380 86390 1
517162 99517162 1001 86380 86390 1
517204 99517204 1001 86380 86390 1
516935 99516935 1001 86380 86390 1
516793 99516793 1001 86380 86390 1
516868 99516868 1001 86380 86390 1
517350 99517350 1001 86380 86390 1
517522 99517522 1001 86380 86390 1
518023 99518023 1001 86380 86390 1
518143 99518143 1001 86380 86390 1
518067 99518067 1001 86380 86390 1
518055 99518055 1001 86380 86390 1
517874 99517874 1001 86380 86390 1
517888 99517888 1001 86380 86390 1
517812 99517812 1001 86380 86390 1
517839 99517839 1001 86380 86390 1
517544 99517544 1001 86380 86390 1
517558 99517558 1001 86380 86390 1
517586 99517586 1001 86380 86390 1
518226 99518226 1001 86380 86390 1
518193 99518193 1001 86380 86390 1
518207 99518207 1001 86380 86390 1
518247 99518247 1001 86380 86390 1
518821 99518821 1001 86380 86390 1
518886 99518886 1001 86380 86390 1
518843 99518843 1001 86380 86390 1
518744 99518744 1001 86380 86390 1
518563 99518563 1001 86380 86390 1
518460 99518460 1001 86380 86390 1
518422 99518422 1001 86380 86390 1
518425 99518425 1001 86380 86390 1
518375 99518375 1001 86380 86390 1
519053 99519053 1001 86380 86390 1
519134 99519134 1001 86380 86390 1
519124 99519124 1001 86380 86390 1
519811 99519811 1001 86380 86390 1
519740 99519740 1001 86380 86390 1
519787 99519787 1001 86380 86390 1
519588 99519588 1001 86380 86390 1
519461 99519461 1001 86380 86390 1
519607 99519607 1001 86380 86390 1
519197 99519197 1001 86380 86390 1
519368 99519368 1001 86380 86390 1
519205 99519205 1001 86380 86390 1
519830 99519830 1001 86380 86390 1
519857 99519857 1001 86380 86390 1
519989 99519989 1001 86380 86390 1
520255 99520255 1001 86380 86390 1
520320 99520320 1001 86380 86390 1
520378 99520378 1001 86380 86390 1
520342 99520342 1001 86380 86390 1
520368 99520368 1001 86380 86390 1
520239 99520239 1001 86380 86390 1
520227 99520227 1001 86380 86390 1
520053 99520053 1001 86380 86390 1
520054 99520054 1001 86380 86390 1
520839 99520839 1001 86380 86390 1
520645 99520645 1001 86380 86390 1
520827 99520827 1001 86380 86390 1
520738 99520738 1001 86380 86390 1
521466 99521466 1001 86380 86390 1
521439 99521439 1001 86380 86390 1
521440 99521440 1001 86380 86390 1
521307 99521307 1001 86380 86390 1
521362 99521362 1001 86380 86390 1
521148 99521148 1001 86380 86390 1
521187 99521187 1001 86380 86390 1
521088 99521088 1001 86380 86390 1
521064 99521064 1001 86380 86390 1
521207 99521207 1001 86380 86390 1
520923 99520923 1001 86380 86390 1
520912 99520912 1001 86380 86390 1
521019 99521019 1001 86380 86390 1
520865 99520865 1001 86380 86390 1
520880 99520880 1001 86380 86390 1
521567 99521567 1001 86380 86390 1
521496 99521496 1001 86380 86390 1
521523 99521523 1001 86380 86390 1
522270 99522270 1001 86380 86390 1
522105 99522105 1001 86380 86390 1
522106 99522106 1001 86380 86390 1
522010 99522010 1001 86380 86390 1
522049 99522049 1001 86380 86390 1
522063 99522063 1001 86380 86390 1
521887 99521887 1001 86380 86390 1
522019 99522019 1001 86380 86390 1
522047 99522047 1001 86380 86390 1
521873 99521873 1001 86380 86390 1
521696 99521696 1001 86380 86390 1
522397 99522397 1001 86380 86390 1
522386 99522386 1001 86380 86390 1
522480 99522480 1001 86380 86390 1
523044 99523044 1001 86380 86390 1
522998 99522998 1001 86380 86390 1
522793 99522793 1001 86380 86390 1
522794 99522794 1001 86380 86390 1
522565 99522565 1001 86380 86390 1
522578 99522578 1001 86380 86390 1
522572 99522572 1001 86380 86390 1
522612 99522612 1001 86380 86390 1
522600 99522600 1001 86380 86390 1
523323 99523323 1001 86380 86390 1
523130 99523130 1001 86380 86390 1
523144 99523144 1001 86380 86390 1
523287 99523287 1001 86380 86390 1
523184 99523184 1001 86380 86390 1
523320 99523320 1001 86380 86390 1
523622 99523622 1001 86380 86390 1
523597 99523597 1001 86380 86390 1
523740 99523740 1001 86380 86390 1
523547 99523547 1001 86380 86390 1
523595 99523595 1001 86380 86390 1
523519 99523519 1001 86380 86390 1
523381 99523381 1001 86380 86390 1
523357 99523357 1001 86380 86390 1
523486 99523486 1001 86380 86390 1
523384 99523384 1001 86380 86390 1
523374 99523374 1001 86380 86390 1
523529 99523529 1001 86380 86390 1
524008 99524008 1001 86380 86390 1
523972 99523972 1001 86380 86390 1
523986 99523986 1001 86380 86390 1
524090 99524090 1001 86380 86390 1
524078 99524078 1001 86380 86390 1
524119 99524119 1001 86380 86390 1
524121 99524121 1001 86380 86390 1
524741 99524741 1001 86380 86390 1
524675 99524675 1001 86380 86390 1
524614 99524614 1001 86380 86390 1
524422 99524422 1001 86380 86390 1
524493 99524493 1001 86380 86390 1
524534 99524534 1001 86380 86390 1
524548 99524548 1001 86380 86390 1
524273 99524273 1001 86380 86390 1
524837 99524837 1001 86380 86390 1
524889 99524889 1001 86380 86390 1
524825 99524825 1001 86380 86390 1
524789 99524789 1001 86380 86390 1
524805 99524805 1001 86380 86390 1
525395 99525395 1001 86380 86390 1
525435 99525435 1001 86380 86390 1
525413 99525413 1001 86380 86390 1
525439 99525439 1001 86380 86390 1
525318 99525318 1001 86380 86390 1
525320 99525320 1001 86380 86390 1
525333 99525333 1001 86380 86390 1
525361 99525361 1001 86380 86390 1
525387 99525387 1001 86380 86390 1
525002 99525002 1001 86380 86390 1
525058 99525058 1001 86380 86390 1
525099 99525099 1001 86380 86390 1
524983 99524983 1001 86380 86390 1
525761 99525761 1001 86380 86390 1
526377 99526377 1001 86380 86390 1
526238 99526238 1001 86380 86390 1
526050 99526050 1001 86380 86390 1
526064 99526064 1001 86380 86390 1
526131 99526131 1001 86380 86390 1
526145 99526145 1001 86380 86390 1
526097 99526097 1001 86380 86390 1
526113 99526113 1001 86380 86390 1
525857 99525857 1001 86380 86390 1
525901 99525901 1001 86380 86390 1
526483 99526483 1001 86380 86390 1
526600 99526600 1001 86380 86390 1
527056 99527056 1001 86380 86390 1
527186 99527186 1001 86380 86390 1
527103 99527103 1001 86380 86390 1
527143 99527143 1001 86380 86390 1
527054 99527054 1001 86380 86390 1
526917 99526917 1001 86380 86390 1
526905 99526905 1001 86380 86390 1
526950 99526950 1001 86380 86390 1
526848 99526848 1001 86380 86390 1
526733 99526733 1001 86380 86390 1
526805 99526805 1001 86380 86390 1
526728 99526728 1001 86380 86390 1
527287 99527287 1001 86380 86390 1
527380 99527380 1001 86380 86390 1
527975 99527975 1001 86380 86390 1
527929 99527929 1001 86380 86390 1
528070 99528070 1001 86380 86390 1
527834 99527834 1001 86380 86390 1
527724 99527724 1001 86380 86390 1
527534 99527534 1001 86380 86390 1
527586 99527586 1001 86380 86390 1
527529 99527529 1001 86380 86390 1
528267 99528267 1001 86380 86390 1
528255 99528255 1001 86380 86390 1
528205 99528205 1001 86380 86390 1
528231 99528231 1001 86380 86390 1
528212 99528212 1001 86380 86390 1
528278 99528278 1001 86380 86390 1
528123 99528123 1001 86380 86390 1
528527 99528527 1001 86380 86390 1
528332 99528332 1001 86380 86390 1
528335 99528335 1001 86380 86390 1
528394 99528394 1001 86380 86390 1
528972 99528972 1001 86380 86390 1
528987 99528987 1001 86380 86390 1
528975 99528975 1001 86380 86390 1
529694 99529694 1001 86380 86390 1
529626 99529626 1001 86380 86390 1
529701 99529701 1001 86380 86390 1
529709 99529709 1001 86380 86390 1
529686 99529686 1001 86380 86390 1
529716 99529716 1001 86380 86390 1
529327 99529327 1001 86380 86390 1
529435 99529435 1001 86380 86390 1
529453 99529453 1001 86380 86390 1
529109 99529109 1001 86380 86390 1
529252 99529252 1001 86380 86390 1
529201 99529201 1001 86380 86390 1
529125 99529125 1001 86380 86390 1
529285 99529285 1001 86380 86390 1
529298 99529298 1001 86380 86390 1
529274 99529274 1001 86380 86390 1
529756 99529756 1001 86380 86390 1
529861 99529861 1001 86380 86390 1
529837 99529837 1001 86380 86390 1
529917 99529917 1001 86380 86390 1
530443 99530443 1001 86380 86390 1
530309 99530309 1001 86380 86390 1
530272 99530272 1001 86380 86390 1
530143 99530143 1001 86380 86390 1
530318 99530318 1001 86380 86390 1
530152 99530152 1001 86380 86390 1
530121 99530121 1001 86380 86390 1
529955 99529955 1001 86380 86390 1
529982 99529982 1001 86380 86390 1
529943 99529943 1001 86380 86390 1
531380 99531380 1001 86380 86390 1
531195 99531195 1001 86380 86390 1
531086 99531086 1001 86380 86390 1
530803 99530803 1001 86380 86390 1
530831 99530831 1001 86380 86390 1
530807 99530807 1001 86380 86390 1
531494 99531494 1001 86380 86390 1
531510 99531510 1001 86380 86390 1
531381 99531381 1001 86380 86390 1
531424 99531424 1001 86380 86390 1
531580 99531580 1001 86380 86390 1
531452 99531452 1001 86380 86390 1
532091 99532091 1001 86380 86390 1
532066 99532066 1001 86380 86390 1
532095 99532095 1001 86380 86390 1
532150 99532150 1001 86380 86390 1
531871 99531871 1001 86380 86390 1
531820 99531820 1001 86380 86390 1
531821 99531821 1001 86380 86390 1
531915 99531915 1001 86380 86390 1
531628 99531628 1001 86380 86390 1
531725 99531725 1001 86380 86390 1
532310 99532310 1001 86380 86390 1
532247 99532247 1001 86380 86390 1
532403 99532403 1001 86380 86390 1
532378 99532378 1001 86380 86390 1
532866 99532866 1001 86380 86390 1
532958 99532958 1001 86380 86390 1
532907 99532907 1001 86380 86390 1
532846 99532846 1001 86380 86390 1
532914 99532914 1001 86380 86390 1
532927 99532927 1001 86380 86390 1
532766 99532766 1001 86380 86390 1
532657 99532657 1001 86380 86390 1
532529 99532529 1001 86380 86390 1
532470 99532470 1001 86380 86390 1
532589 99532589 1001 86380 86390 1
532551 99532551 1001 86380 86390 1
533148 99533148 1001 86380 86390 1
533084 99533084 1001 86380 86390 1
533112 99533112 1001 86380 86390 1
533104 99533104 1001 86380 86390 1
533130 99533130 1001 86380 86390 1
533732 99533732 1001 86380 86390 1
533745 99533745 1001 86380 86390 1
533711 99533711 1001 86380 86390 1
533839 99533839 1001 86380 86390 1
533727 99533727 1001 86380 86390 1
533590 99533590 1001 86380 86390 1
533528 99533528 1001 86380 86390 1
533560 99533560 1001 86380 86390 1
533267 99533267 1001 86380 86390 1
533285 99533285 1001 86380 86390 1
533429 99533429 1001 86380 86390 1
534059 99534059 1001 86380 86390 1
534583 99534583 1001 86380 86390 1
534637 99534637 1001 86380 86390 1
534538 99534538 1001 86380 86390 1
534603 99534603 1001 86380 86390 1
534527 99534527 1001 86380 86390 1
534459 99534459 1001 86380 86390 1
534384 99534384 1001 86380 86390 1
534437 99534437 1001 86380 86390 1
534258 99534258 1001 86380 86390 1
534159 99534159 1001 86380 86390 1
534137 99534137 1001 86380 86390 1
534179 99534179 1001 86380 86390 1
534697 99534697 1001 86380 86390 1
534737 99534737 1001 86380 86390 1
534714 99534714 1001 86380 86390 1
535479 99535479 1001 86380 86390 1
535389 99535389 1001 86380 86390 1
535340 99535340 1001 86380 86390 1
535506 99535506 1001 86380 86390 1
535226 99535226 1001 86380 86390 1
535026 99535026 1001 86380 86390 1
535585 99535585 1001 86380 86390 1
535678 99535678 1001 86380 86390 1
535553 99535553 1001 86380 86390 1
536303 99536303 1001 86380 86390 1
536135 99536135 1001 86380 86390 1
536292 99536292 1001 86380 86390 1
536150 99536150 1001 86380 86390 1
536228 99536228 1001 86380 86390 1
536232 99536232 1001 86380 86390 1
536271 99536271 1001 86380 86390 1
536121 99536121 1001 86380 86390 1
536033 99536033 1001 86380 86390 1
536021 99536021 1001 86380 86390 1
535997 99535997 1001 86380 86390 1
536438 99536438 1001 86380 86390 1
536531 99536531 1001 86380 86390 1
536457 99536457 1001 86380 86390 1
536380 99536380 1001 86380 86390 1
536435 99536435 1001 86380 86390 1
536397 99536397 1001 86380 86390 1
536436 99536436 1001 86380 86390 1
536514 99536514 1001 86380 86390 1
536964 99536964 1001 86380 86390 1
537096 99537096 1001 86380 86390 1
537058 99537058 1001 86380 86390 1
536856 99536856 1001 86380 86390 1
536586 99536586 1001 86380 86390 1
536708 99536708 1001 86380 86390 1
537178 99537178 1001 86380 86390 1
537192 99537192 1001 86380 86390 1
537272 99537272 1001 86380 86390 1
537964 99537964 1001 86380 86390 1
537980 99537980 1001 86380 86390 1
537532 99537532 1001 86380 86390 1
538061 99538061 1001 86380 86390 1
537994 99537994 1001 86380 86390 1
538688 99538688 1001 86380 86390 1
538785 99538785 1001 86380 86390 1
538741 99538741 1001 86380 86390 1
538791 99538791 1001 86380 86390 1
538804 99538804 1001 86380 86390 1
538811 99538811 1001 86380 86390 1
538458 99538458 1001 86380 86390 1
538466 99538466 1001 86380 86390 1
538392 99538392 1001 86380 86390 1
538358 99538358 1001 86380 86390 1
538891 99538891 1001 86380 86390 1
538999 99538999 1001 86380 86390 1
538935 99538935 1001 86380 86390 1
538912 99538912 1001 86380 86390 1
538862 99538862 1001 86380 86390 1
539508 99539508 1001 86380 86390 1
539560 99539560 1001 86380 86390 1
539383 99539383 1001 86380 86390 1
539282 99539282 1001 86380 86390 1
539335 99539335 1001 86380 86390 1
539414 99539414 1001 86380 86390 1
539235 99539235 1001 86380 86390 1
539263 99539263 1001 86380 86390 1
539434 99539434 1001 86380 86390 1
539192 99539192 1001 86380 86390 1
539218 99539218 1001 86380 86390 1
539128 99539128 1001 86380 86390 1
539117 99539117 1001 86380 86390 1
539143 99539143 1001 86380 86390 1
539031 99539031 1001 86380 86390 1
539715 99539715 1001 86380 86390 1
539656 99539656 1001 86380 86390 1
540465 99540465 1001 86380 86390 1
540274 99540274 1001 86380 86390 1
540345 99540345 1001 86380 86390 1
540171 99540171 1001 86380 86390 1
540116 99540116 1001 86380 86390 1
540105 99540105 1001 86380 86390 1
539885 99539885 1001 86380 86390 1
540040 99540040 1001 86380 86390 1
539995 99539995 1001 86380 86390 1
539854 99539854 1001 86380 86390 1
539984 99539984 1001 86380 86390 1
540582 99540582 1001 86380 86390 1
540595 99540595 1001 86380 86390 1
540648 99540648 1001 86380 86390 1
540552 99540552 1001 86380 86390 1
540670 99540670 1001 86380 86390 1
541186 99541186 1001 86380 86390 1
541062 99541062 1001 86380 86390 1
541011 99541011 1001 86380 86390 1
541065 99541065 1001 86380 86390 1
540990 99540990 1001 86380 86390 1
540930 99540930 1001 86380 86390 1
540983 99540983 1001 86380 86390 1
540764 99540764 1001 86380 86390 1
540781 99540781 1001 86380 86390 1
540769 99540769 1001 86380 86390 1
541304 99541304 1001 86380 86390 1
541305 99541305 1001 86380 86390 1
541363 99541363 1001 86380 86390 1
542047 99542047 1001 86380 86390 1
542049 99542049 1001 86380 86390 1
542051 99542051 1001 86380 86390 1
541792 99541792 1001 86380 86390 1
541717 99541717 1001 86380 86390 1
541795 99541795 1001 86380 86390 1
541500 99541500 1001 86380 86390 1
541569 99541569 1001 86380 86390 1
541582 99541582 1001 86380 86390 1
541547 99541547 1001 86380 86390 1
541613 99541613 1001 86380 86390 1
541588 99541588 1001 86380 86390 1
542210 99542210 1001 86380 86390 1
542188 99542188 1001 86380 86390 1
542942 99542942 1001 86380 86390 1
542884 99542884 1001 86380 86390 1
542820 99542820 1001 86380 86390 1
542923 99542923 1001 86380 86390 1
542935 99542935 1001 86380 86390 1
542735 99542735 1001 86380 86390 1
542376 99542376 1001 86380 86390 1
542420 99542420 1001 86380 86390 1
542986 99542986 1001 86380 86390 1
542960 99542960 1001 86380 86390 1
543077 99543077 1001 86380 86390 1
543044 99543044 1001 86380 86390 1
543097 99543097 1001 86380 86390 1
543745 99543745 1001 86380 86390 1
543489 99543489 1001 86380 86390 1
543379 99543379 1001 86380 86390 1
543549 99543549 1001 86380 86390 1
543459 99543459 1001 86380 86390 1
543368 99543368 1001 86380 86390 1
543409 99543409 1001 86380 86390 1
543284 99543284 1001 86380 86390 1
543233 99543233 1001 86380 86390 1
543302 99543302 1001 86380 86390 1
543316 99543316 1001 86380 86390 1
543329 99543329 1001 86380 86390 1
543807 99543807 1001 86380 86390 1
543889 99543889 1001 86380 86390 1
543890 99543890 1001 86380 86390 1
543968 99543968 1001 86380 86390 1
543774 99543774 1001 86380 86390 1
544594 99544594 1001 86380 86390 1
544457 99544457 1001 86380 86390 1
544473 99544473 1001 86380 86390 1
544210 99544210 1001 86380 86390 1
544191 99544191 1001 86380 86390 1
544157 99544157 1001 86380 86390 1
544725 99544725 1001 86380 86390 1
544740 99544740 1001 86380 86390 1
544651 99544651 1001 86380 86390 1
509465 1009 1001 28134 28433 1
400094 99400094 1001 86380 86390 1
400055 99400055 1001 86380 86390 1
400359 99400359 1001 86380 86390 1
400411 99400411 1001 86380 86390 1
400327 99400327 1001 86380 86390 1
400522 99400522 1001 86380 86390 1
400907 99400907 1001 86380 86390 1
400932 99400932 1001 86380 86390 1
400921 99400921 1001 86380 86390 1
401022 99401022 1001 86380 86390 1
401142 99401142 1001 86380 86390 1
401522 99401522 1001 86380 86390 1
401686 99401686 1001 86380 86390 1
401628 99401628 1001 86380 86390 1
401785 99401785 1001 86380 86390 1
401930 99401930 1001 86380 86390 1
401908 99401908 1001 86380 86390 1
401831 99401831 1001 86380 86390 1
402110 99402110 1001 86380 86390 1
402095 99402095 1001 86380 86390 1
402462 99402462 1001 86380 86390 1
402565 99402565 1001 86380 86390 1
402712 99402712 1001 86380 86390 1
402820 99402820 1001 86380 86390 1
403082 99403082 1001 86380 86390 1
403033 99403033 1001 86380 86390 1
403161 99403161 1001 86380 86390 1
403176 99403176 1001 86380 86390 1
403151 99403151 1001 86380 86390 1
403312 99403312 1001 86380 86390 1
403344 99403344 1001 86380 86390 1
403486 99403486 1001 86380 86390 1
403475 99403475 1001 86380 86390 1
403586 99403586 1001 86380 86390 1
403643 99403643 1001 86380 86390 1
403708 99403708 1001 86380 86390 1
403769 99403769 1001 86380 86390 1
403800 99403800 1001 86380 86390 1
403917 99403917 1001 86380 86390 1
404097 99404097 1001 86380 86390 1
404186 99404186 1001 86380 86390 1
404403 99404403 1001 86380 86390 1
404408 99404408 1001 86380 86390 1
404521 99404521 1001 86380 86390 1
404606 99404606 1001 86380 86390 1
404669 99404669 1001 86380 86390 1
404649 99404649 1001 86380 86390 1
404706 99404706 1001 86380 86390 1
404734 99404734 1001 86380 86390 1
404765 99404765 1001 86380 86390 1
404982 99404982 1001 86380 86390 1
405107 99405107 1001 86380 86390 1
405206 99405206 1001 86380 86390 1
405211 99405211 1001 86380 86390 1
405388 99405388 1001 86380 86390 1
405834 99405834 1001 86380 86390 1
405915 99405915 1001 86380 86390 1
406161 99406161 1001 86380 86390 1
406227 99406227 1001 86380 86390 1
406357 99406357 1001 86380 86390 1
406613 99406613 1001 86380 86390 1
406828 99406828 1001 86380 86390 1
407000 99407000 1001 86380 86390 1
407177 99407177 1001 86380 86390 1
407565 99407565 1001 86380 86390 1
407512 99407512 1001 86380 86390 1
407662 99407662 1001 86380 86390 1
407937 99407937 1001 86380 86390 1
408018 99408018 1001 86380 86390 1
408194 99408194 1001 86380 86390 1
408178 99408178 1001 86380 86390 1
408135 99408135 1001 86380 86390 1
408604 99408604 1001 86380 86390 1
408866 99408866 1001 86380 86390 1
408815 99408815 1001 86380 86390 1
408852 99408852 1001 86380 86390 1
408974 99408974 1001 86380 86390 1
409171 99409171 1001 86380 86390 1
409152 99409152 1001 86380 86390 1
409349 99409349 1001 86380 86390 1
409311 99409311 1001 86380 86390 1
409470 99409470 1001 86380 86390 1
409561 99409561 1001 86380 86390 1
409527 99409527 1001 86380 86390 1
409659 99409659 1001 86380 86390 1
409801 99409801 1001 86380 86390 1
409806 99409806 1001 86380 86390 1
410205 99410205 1001 86380 86390 1
410143 99410143 1001 86380 86390 1
410348 99410348 1001 86380 86390 1
410543 99410543 1001 86380 86390 1
410519 99410519 1001 86380 86390 1
410553 99410553 1001 86380 86390 1
410736 99410736 1001 86380 86390 1
410746 99410746 1001 86380 86390 1
410824 99410824 1001 86380 86390 1
411095 99411095 1001 86380 86390 1
411108 99411108 1001 86380 86390 1
411062 99411062 1001 86380 86390 1
411092 99411092 1001 86380 86390 1
411119 99411119 1001 86380 86390 1
411286 99411286 1001 86380 86390 1
411340 99411340 1001 86380 86390 1
411881 99411881 1001 86380 86390 1
412248 99412248 1001 86380 86390 1
412477 99412477 1001 86380 86390 1
412445 99412445 1001 86380 86390 1
413471 99413471 1001 86380 86390 1
413433 99413433 1001 86380 86390 1
413656 99413656 1001 86380 86390 1
413613 99413613 1001 86380 86390 1
412946 99412946 1001 86380 86390 1
412796 99412796 1001 86380 86390 1
412645 99412645 1001 86380 86390 1
412638 99412638 1001 86380 86390 1
413920 99413920 1001 86380 86390 1
415264 99415264 1001 86380 86390 1
415063 99415063 1001 86380 86390 1
415038 99415038 1001 86380 86390 1
415277 99415277 1001 86380 86390 1
414955 99414955 1001 86380 86390 1
414868 99414868 1001 86380 86390 1
414779 99414779 1001 86380 86390 1
414357 99414357 1001 86380 86390 1
414251 99414251 1001 86380 86390 1
414434 99414434 1001 86380 86390 1
414144 99414144 1001 86380 86390 1
414214 99414214 1001 86380 86390 1
414151 99414151 1001 86380 86390 1
414445 99414445 1001 86380 86390 1
415553 99415553 1001 86380 86390 1
415328 99415328 1001 86380 86390 1
415632 99415632 1001 86380 86390 1
416640 99416640 1001 86380 86390 1
416703 99416703 1001 86380 86390 1
416688 99416688 1001 86380 86390 1
416853 99416853 1001 86380 86390 1
416692 99416692 1001 86380 86390 1
416139 99416139 1001 86380 86390 1
416384 99416384 1001 86380 86390 1
416392 99416392 1001 86380 86390 1
416228 99416228 1001 86380 86390 1
416395 99416395 1001 86380 86390 1
416108 99416108 1001 86380 86390 1
415910 99415910 1001 86380 86390 1
416122 99416122 1001 86380 86390 1
416072 99416072 1001 86380 86390 1
415879 99415879 1001 86380 86390 1
417200 99417200 1001 86380 86390 1
417317 99417317 1001 86380 86390 1
417350 99417350 1001 86380 86390 1
417500 99417500 1001 86380 86390 1
418528 99418528 1001 86380 86390 1
418656 99418656 1001 86380 86390 1
418442 99418442 1001 86380 86390 1
418558 99418558 1001 86380 86390 1
418721 99418721 1001 86380 86390 1
418179 99418179 1001 86380 86390 1
418206 99418206 1001 86380 86390 1
418119 99418119 1001 86380 86390 1
418216 99418216 1001 86380 86390 1
418409 99418409 1001 86380 86390 1
417780 99417780 1001 86380 86390 1
417811 99417811 1001 86380 86390 1
417626 99417626 1001 86380 86390 1
418953 99418953 1001 86380 86390 1
418948 99418948 1001 86380 86390 1
420352 99420352 1001 86380 86390 1
420256 99420256 1001 86380 86390 1
420422 99420422 1001 86380 86390 1
419960 99419960 1001 86380 86390 1
419744 99419744 1001 86380 86390 1
420789 99420789 1001 86380 86390 1
420599 99420599 1001 86380 86390 1
421720 99421720 1001 86380 86390 1
422077 99422077 1001 86380 86390 1
421763 99421763 1001 86380 86390 1
421700 99421700 1001 86380 86390 1
421549 99421549 1001 86380 86390 1
421595 99421595 1001 86380 86390 1
421299 99421299 1001 86380 86390 1
421096 99421096 1001 86380 86390 1
422402 99422402 1001 86380 86390 1
422308 99422308 1001 86380 86390 1
422152 99422152 1001 86380 86390 1
422389 99422389 1001 86380 86390 1
422448 99422448 1001 86380 86390 1
422157 99422157 1001 86380 86390 1
423320 99423320 1001 86380 86390 1
423594 99423594 1001 86380 86390 1
423395 99423395 1001 86380 86390 1
422969 99422969 1001 86380 86390 1
422828 99422828 1001 86380 86390 1
422674 99422674 1001 86380 86390 1
423764 99423764 1001 86380 86390 1
425324 99425324 1001 86380 86390 1
425279 99425279 1001 86380 86390 1
425060 99425060 1001 86380 86390 1
425232 99425232 1001 86380 86390 1
425218 99425218 1001 86380 86390 1
424799 99424799 1001 86380 86390 1
424731 99424731 1001 86380 86390 1
424829 99424829 1001 86380 86390 1
424681 99424681 1001 86380 86390 1
424344 99424344 1001 86380 86390 1
424557 99424557 1001 86380 86390 1
425604 99425604 1001 86380 86390 1
425577 99425577 1001 86380 86390 1
427061 99427061 1001 86380 86390 1
426801 99426801 1001 86380 86390 1
426855 99426855 1001 86380 86390 1
426577 99426577 1001 86380 86390 1
426278 99426278 1001 86380 86390 1
426581 99426581 1001 86380 86390 1
426582 99426582 1001 86380 86390 1
426441 99426441 1001 86380 86390 1
426343 99426343 1001 86380 86390 1
425938 99425938 1001 86380 86390 1
425954 99425954 1001 86380 86390 1
427397 99427397 1001 86380 86390 1
427381 99427381 1001 86380 86390 1
427219 99427219 1001 86380 86390 1
427195 99427195 1001 86380 86390 1
427971 99427971 1001 86380 86390 1
428159 99428159 1001 86380 86390 1
428026 99428026 1001 86380 86390 1
428137 99428137 1001 86380 86390 1
427585 99427585 1001 86380 86390 1
427610 99427610 1001 86380 86390 1
427819 99427819 1001 86380 86390 1
428813 99428813 1001 86380 86390 1
428766 99428766 1001 86380 86390 1
428827 99428827 1001 86380 86390 1
428845 99428845 1001 86380 86390 1
428767 99428767 1001 86380 86390 1
429160 99429160 1001 86380 86390 1
428799 99428799 1001 86380 86390 1
429036 99429036 1001 86380 86390 1
429987 99429987 1001 86380 86390 1
430306 99430306 1001 86380 86390 1
430120 99430120 1001 86380 86390 1
430106 99430106 1001 86380 86390 1
430357 99430357 1001 86380 86390 1
429598 99429598 1001 86380 86390 1
429723 99429723 1001 86380 86390 1
429347 99429347 1001 86380 86390 1
429507 99429507 1001 86380 86390 1
429238 99429238 1001 86380 86390 1
429283 99429283 1001 86380 86390 1
430788 99430788 1001 86380 86390 1
431935 99431935 1001 86380 86390 1
431677 99431677 1001 86380 86390 1
431978 99431978 1001 86380 86390 1
432034 99432034 1001 86380 86390 1
432052 99432052 1001 86380 86390 1
430870 99430870 1001 86380 86390 1
431035 99431035 1001 86380 86390 1
431131 99431131 1001 86380 86390 1
430824 99430824 1001 86380 86390 1
432467 99432467 1001 86380 86390 1
432263 99432263 1001 86380 86390 1
432081 99432081 1001 86380 86390 1
433518 99433518 1001 86380 86390 1
433521 99433521 1001 86380 86390 1
433468 99433468 1001 86380 86390 1
433098 99433098 1001 86380 86390 1
433236 99433236 1001 86380 86390 1
432729 99432729 1001 86380 86390 1
432494 99432494 1001 86380 86390 1
432854 99432854 1001 86380 86390 1
432863 99432863 1001 86380 86390 1
432845 99432845 1001 86380 86390 1
433972 99433972 1001 86380 86390 1
433873 99433873 1001 86380 86390 1
433809 99433809 1001 86380 86390 1
434061 99434061 1001 86380 86390 1
435070 99435070 1001 86380 86390 1
435242 99435242 1001 86380 86390 1
434646 99434646 1001 86380 86390 1
434609 99434609 1001 86380 86390 1
434232 99434232 1001 86380 86390 1
434334 99434334 1001 86380 86390 1
435830 99435830 1001 86380 86390 1
435868 99435868 1001 86380 86390 1
435631 99435631 1001 86380 86390 1
435851 99435851 1001 86380 86390 1
436996 99436996 1001 86380 86390 1
436515 99436515 1001 86380 86390 1
436365 99436365 1001 86380 86390 1
436642 99436642 1001 86380 86390 1
436721 99436721 1001 86380 86390 1
436270 99436270 1001 86380 86390 1
436251 99436251 1001 86380 86390 1
436308 99436308 1001 86380 86390 1
437212 99437212 1001 86380 86390 1
300071 99300071 1001 86380 86390 1
437326 99437326 1001 86380 86390 1
300525 99300525 1001 86380 86390 1
300708 99300708 1001 86380 86390 1
300649 99300649 1001 86380 86390 1
300664 99300664 1001 86380 86390 1
300383 99300383 1001 86380 86390 1
300177 99300177 1001 86380 86390 1
300268 99300268 1001 86380 86390 1
300805 99300805 1001 86380 86390 1
300912 99300912 1001 86380 86390 1
300931 99300931 1001 86380 86390 1
301521 99301521 1001 86380 86390 1
301285 99301285 1001 86380 86390 1
301189 99301189 1001 86380 86390 1
301345 99301345 1001 86380 86390 1
301167 99301167 1001 86380 86390 1
300982 99300982 1001 86380 86390 1
301738 99301738 1001 86380 86390 1
302180 99302180 1001 86380 86390 1
302210 99302210 1001 86380 86390 1
302198 99302198 1001 86380 86390 1
302315 99302315 1001 86380 86390 1
301981 99301981 1001 86380 86390 1
302073 99302073 1001 86380 86390 1
302165 99302165 1001 86380 86390 1
302027 99302027 1001 86380 86390 1
301975 99301975 1001 86380 86390 1
302080 99302080 1001 86380 86390 1
301787 99301787 1001 86380 86390 1
301909 99301909 1001 86380 86390 1
301922 99301922 1001 86380 86390 1
301795 99301795 1001 86380 86390 1
301821 99301821 1001 86380 86390 1
302577 99302577 1001 86380 86390 1
302449 99302449 1001 86380 86390 1
302398 99302398 1001 86380 86390 1
302490 99302490 1001 86380 86390 1
302415 99302415 1001 86380 86390 1
303093 99303093 1001 86380 86390 1
303133 99303133 1001 86380 86390 1
303148 99303148 1001 86380 86390 1
303062 99303062 1001 86380 86390 1
303075 99303075 1001 86380 86390 1
302890 99302890 1001 86380 86390 1
302702 99302702 1001 86380 86390 1
302715 99302715 1001 86380 86390 1
302616 99302616 1001 86380 86390 1
302629 99302629 1001 86380 86390 1
302706 99302706 1001 86380 86390 1
302784 99302784 1001 86380 86390 1
303313 99303313 1001 86380 86390 1
303353 99303353 1001 86380 86390 1
303956 99303956 1001 86380 86390 1
303984 99303984 1001 86380 86390 1
303962 99303962 1001 86380 86390 1
304013 99304013 1001 86380 86390 1
303942 99303942 1001 86380 86390 1
303818 99303818 1001 86380 86390 1
303807 99303807 1001 86380 86390 1
303769 99303769 1001 86380 86390 1
303627 99303627 1001 86380 86390 1
303823 99303823 1001 86380 86390 1
303496 99303496 1001 86380 86390 1
303476 99303476 1001 86380 86390 1
303413 99303413 1001 86380 86390 1
304228 99304228 1001 86380 86390 1
304076 99304076 1001 86380 86390 1
304798 99304798 1001 86380 86390 1
304563 99304563 1001 86380 86390 1
304459 99304459 1001 86380 86390 1
304464 99304464 1001 86380 86390 1
304453 99304453 1001 86380 86390 1
304521 99304521 1001 86380 86390 1
304600 99304600 1001 86380 86390 1
304320 99304320 1001 86380 86390 1
304438 99304438 1001 86380 86390 1
304310 99304310 1001 86380 86390 1
304273 99304273 1001 86380 86390 1
304389 99304389 1001 86380 86390 1
304262 99304262 1001 86380 86390 1
304939 99304939 1001 86380 86390 1
305570 99305570 1001 86380 86390 1
305506 99305506 1001 86380 86390 1
305516 99305516 1001 86380 86390 1
305530 99305530 1001 86380 86390 1
305353 99305353 1001 86380 86390 1
305356 99305356 1001 86380 86390 1
305399 99305399 1001 86380 86390 1
305222 99305222 1001 86380 86390 1
500049 99500049 1001 86380 86390 1
500080 99500080 1001 86380 86390 1
500813 99500813 1001 86380 86390 1
500648 99500648 1001 86380 86390 1
500611 99500611 1001 86380 86390 1
500755 99500755 1001 86380 86390 1
500704 99500704 1001 86380 86390 1
500807 99500807 1001 86380 86390 1
500454 99500454 1001 86380 86390 1
500519 99500519 1001 86380 86390 1
500584 99500584 1001 86380 86390 1
500490 99500490 1001 86380 86390 1
500400 99500400 1001 86380 86390 1
500298 99500298 1001 86380 86390 1
500267 99500267 1001 86380 86390 1
500974 99500974 1001 86380 86390 1
500910 99500910 1001 86380 86390 1
501501 99501501 1001 86380 86390 1
501453 99501453 1001 86380 86390 1
501519 99501519 1001 86380 86390 1
501549 99501549 1001 86380 86390 1
501265 99501265 1001 86380 86390 1
501350 99501350 1001 86380 86390 1
501377 99501377 1001 86380 86390 1
501341 99501341 1001 86380 86390 1
501250 99501250 1001 86380 86390 1
501303 99501303 1001 86380 86390 1
501166 99501166 1001 86380 86390 1
501038 99501038 1001 86380 86390 1
501220 99501220 1001 86380 86390 1
501709 99501709 1001 86380 86390 1
501722 99501722 1001 86380 86390 1
501710 99501710 1001 86380 86390 1
502354 99502354 1001 86380 86390 1
502137 99502137 1001 86380 86390 1
501870 99501870 1001 86380 86390 1
501968 99501968 1001 86380 86390 1
501920 99501920 1001 86380 86390 1
502606 99502606 1001 86380 86390 1
502571 99502571 1001 86380 86390 1
502494 99502494 1001 86380 86390 1
502546 99502546 1001 86380 86390 1
502630 99502630 1001 86380 86390 1
503154 99503154 1001 86380 86390 1
503144 99503144 1001 86380 86390 1
502880 99502880 1001 86380 86390 1
502973 99502973 1001 86380 86390 1
502922 99502922 1001 86380 86390 1
503054 99503054 1001 86380 86390 1
502964 99502964 1001 86380 86390 1
503070 99503070 1001 86380 86390 1
502725 99502725 1001 86380 86390 1
502713 99502713 1001 86380 86390 1
502785 99502785 1001 86380 86390 1
503300 99503300 1001 86380 86390 1
503456 99503456 1001 86380 86390 1
504067 99504067 1001 86380 86390 1
503951 99503951 1001 86380 86390 1
504034 99504034 1001 86380 86390 1
504094 99504094 1001 86380 86390 1
503711 99503711 1001 86380 86390 1
503667 99503667 1001 86380 86390 1
503499 99503499 1001 86380 86390 1
503544 99503544 1001 86380 86390 1
503506 99503506 1001 86380 86390 1
504276 99504276 1001 86380 86390 1
504175 99504175 1001 86380 86390 1
504308 99504308 1001 86380 86390 1
504825 99504825 1001 86380 86390 1
504851 99504851 1001 86380 86390 1
504933 99504933 1001 86380 86390 1
504654 99504654 1001 86380 86390 1
504642 99504642 1001 86380 86390 1
504404 99504404 1001 86380 86390 1
504406 99504406 1001 86380 86390 1
504355 99504355 1001 86380 86390 1
504330 99504330 1001 86380 86390 1
504435 99504435 1001 86380 86390 1
504527 99504527 1001 86380 86390 1
504477 99504477 1001 86380 86390 1
505034 99505034 1001 86380 86390 1
504983 99504983 1001 86380 86390 1
505051 99505051 1001 86380 86390 1
504966 99504966 1001 86380 86390 1
505742 99505742 1001 86380 86390 1
505646 99505646 1001 86380 86390 1
505570 99505570 1001 86380 86390 1
505660 99505660 1001 86380 86390 1
505597 99505597 1001 86380 86390 1
505663 99505663 1001 86380 86390 1
505762 99505762 1001 86380 86390 1
505763 99505763 1001 86380 86390 1
505474 99505474 1001 86380 86390 1
505502 99505502 1001 86380 86390 1
505365 99505365 1001 86380 86390 1
505472 99505472 1001 86380 86390 1
505434 99505434 1001 86380 86390 1
505169 99505169 1001 86380 86390 1
505315 99505315 1001 86380 86390 1
505872 99505872 1001 86380 86390 1
505804 99505804 1001 86380 86390 1
506481 99506481 1001 86380 86390 1
506500 99506500 1001 86380 86390 1
506378 99506378 1001 86380 86390 1
506280 99506280 1001 86380 86390 1
506385 99506385 1001 86380 86390 1
506375 99506375 1001 86380 86390 1
506093 99506093 1001 86380 86390 1
506107 99506107 1001 86380 86390 1
506684 99506684 1001 86380 86390 1
506675 99506675 1001 86380 86390 1
506767 99506767 1001 86380 86390 1
507333 99507333 1001 86380 86390 1
507393 99507393 1001 86380 86390 1
507395 99507395 1001 86380 86390 1
507288 99507288 1001 86380 86390 1
507206 99507206 1001 86380 86390 1
507106 99507106 1001 86380 86390 1
506879 99506879 1001 86380 86390 1
506988 99506988 1001 86380 86390 1
506886 99506886 1001 86380 86390 1
507567 99507567 1001 86380 86390 1
507596 99507596 1001 86380 86390 1
507598 99507598 1001 86380 86390 1
507547 99507547 1001 86380 86390 1
508069 99508069 1001 86380 86390 1
508045 99508045 1001 86380 86390 1
508057 99508057 1001 86380 86390 1
508072 99508072 1001 86380 86390 1
508176 99508176 1001 86380 86390 1
507865 99507865 1001 86380 86390 1
507932 99507932 1001 86380 86390 1
507741 99507741 1001 86380 86390 1
507638 99507638 1001 86380 86390 1
508400 99508400 1001 86380 86390 1
509028 99509028 1001 86380 86390 1
508701 99508701 1001 86380 86390 1
508678 99508678 1001 86380 86390 1
508571 99508571 1001 86380 86390 1
508487 99508487 1001 86380 86390 1
508478 99508478 1001 86380 86390 1
509167 99509167 1001 86380 86390 1
509181 99509181 1001 86380 86390 1
509197 99509197 1001 86380 86390 1
509122 99509122 1001 86380 86390 1
509816 99509816 1001 86380 86390 1
509808 99509808 1001 86380 86390 1
509566 99509566 1001 86380 86390 1
509606 99509606 1001 86380 86390 1
509490 99509490 1001 86380 86390 1
509530 99509530 1001 86380 86390 1
509674 99509674 1001 86380 86390 1
509690 99509690 1001 86380 86390 1
509311 99509311 1001 86380 86390 1
509286 99509286 1001 86380 86390 1
510015 99510015 1001 86380 86390 1
509973 99509973 1001 86380 86390 1
509974 99509974 1001 86380 86390 1
510052 99510052 1001 86380 86390 1
510376 99510376 1001 86380 86390 1
510754 99510754 1001 86380 86390 1
511424 99511424 1001 86380 86390 1
511490 99511490 1001 86380 86390 1
511487 99511487 1001 86380 86390 1
511260 99511260 1001 86380 86390 1
511312 99511312 1001 86380 86390 1
511276 99511276 1001 86380 86390 1
511146 99511146 1001 86380 86390 1
511316 99511316 1001 86380 86390 1
511345 99511345 1001 86380 86390 1
511049 99511049 1001 86380 86390 1
510975 99510975 1001 86380 86390 1
511046 99511046 1001 86380 86390 1
511576 99511576 1001 86380 86390 1
511590 99511590 1001 86380 86390 1
511603 99511603 1001 86380 86390 1
512277 99512277 1001 86380 86390 1
512378 99512378 1001 86380 86390 1
512240 99512240 1001 86380 86390 1
511994 99511994 1001 86380 86390 1
512060 99512060 1001 86380 86390 1
512009 99512009 1001 86380 86390 1
512004 99512004 1001 86380 86390 1
511862 99511862 1001 86380 86390 1
511839 99511839 1001 86380 86390 1
511853 99511853 1001 86380 86390 1
511894 99511894 1001 86380 86390 1
511764 99511764 1001 86380 86390 1
511831 99511831 1001 86380 86390 1
511910 99511910 1001 86380 86390 1
511936 99511936 1001 86380 86390 1
512546 99512546 1001 86380 86390 1
512461 99512461 1001 86380 86390 1
513105 99513105 1001 86380 86390 1
513015 99513015 1001 86380 86390 1
513180 99513180 1001 86380 86390 1
513183 99513183 1001 86380 86390 1
513199 99513199 1001 86380 86390 1
512922 99512922 1001 86380 86390 1
512820 99512820 1001 86380 86390 1
512952 99512952 1001 86380 86390 1
512662 99512662 1001 86380 86390 1
512791 99512791 1001 86380 86390 1
512639 99512639 1001 86380 86390 1
512628 99512628 1001 86380 86390 1
512630 99512630 1001 86380 86390 1
512721 99512721 1001 86380 86390 1
512747 99512747 1001 86380 86390 1
513297 99513297 1001 86380 86390 1
513214 99513214 1001 86380 86390 1
513833 99513833 1001 86380 86390 1
513915 99513915 1001 86380 86390 1
513712 99513712 1001 86380 86390 1
513677 99513677 1001 86380 86390 1
513717 99513717 1001 86380 86390 1
513795 99513795 1001 86380 86390 1
513424 99513424 1001 86380 86390 1
513532 99513532 1001 86380 86390 1
513560 99513560 1001 86380 86390 1
513574 99513574 1001 86380 86390 1
513445 99513445 1001 86380 86390 1
513536 99513536 1001 86380 86390 1
513551 99513551 1001 86380 86390 1
514125 99514125 1001 86380 86390 1
514190 99514190 1001 86380 86390 1
514182 99514182 1001 86380 86390 1
514773 99514773 1001 86380 86390 1
514834 99514834 1001 86380 86390 1
514723 99514723 1001 86380 86390 1
514801 99514801 1001 86380 86390 1
514737 99514737 1001 86380 86390 1
514738 99514738 1001 86380 86390 1
514689 99514689 1001 86380 86390 1
514503 99514503 1001 86380 86390 1
514530 99514530 1001 86380 86390 1
514531 99514531 1001 86380 86390 1
514599 99514599 1001 86380 86390 1
514423 99514423 1001 86380 86390 1
514361 99514361 1001 86380 86390 1
515010 99515010 1001 86380 86390 1
514998 99514998 1001 86380 86390 1
514885 99514885 1001 86380 86390 1
514911 99514911 1001 86380 86390 1
514892 99514892 1001 86380 86390 1
515492 99515492 1001 86380 86390 1
515674 99515674 1001 86380 86390 1
515279 99515279 1001 86380 86390 1
515262 99515262 1001 86380 86390 1
515151 99515151 1001 86380 86390 1
515687 99515687 1001 86380 86390 1
516343 99516343 1001 86380 86390 1
516446 99516446 1001 86380 86390 1
516308 99516308 1001 86380 86390 1
516488 99516488 1001 86380 86390 1
516282 99516282 1001 86380 86390 1
516128 99516128 1001 86380 86390 1
516141 99516141 1001 86380 86390 1
516232 99516232 1001 86380 86390 1
515983 99515983 1001 86380 86390 1
515933 99515933 1001 86380 86390 1
515974 99515974 1001 86380 86390 1
515963 99515963 1001 86380 86390 1
516566 99516566 1001 86380 86390 1
516580 99516580 1001 86380 86390 1
517308 99517308 1001 86380 86390 1
517199 99517199 1001 86380 86390 1
517212 99517212 1001 86380 86390 1
517188 99517188 1001 86380 86390 1
517166 99517166 1001 86380 86390 1
517057 99517057 1001 86380 86390 1
516954 99516954 1001 86380 86390 1
516956 99516956 1001 86380 86390 1
517103 99517103 1001 86380 86390 1
516773 99516773 1001 86380 86390 1
517458 99517458 1001 86380 86390 1
517497 99517497 1001 86380 86390 1
517539 99517539 1001 86380 86390 1
518132 99518132 1001 86380 86390 1
518101 99518101 1001 86380 86390 1
518110 99518110 1001 86380 86390 1
517820 99517820 1001 86380 86390 1
517799 99517799 1001 86380 86390 1
517593 99517593 1001 86380 86390 1
517628 99517628 1001 86380 86390 1
517667 99517667 1001 86380 86390 1
518343 99518343 1001 86380 86390 1
518899 99518899 1001 86380 86390 1
518912 99518912 1001 86380 86390 1
518628 99518628 1001 86380 86390 1
518707 99518707 1001 86380 86390 1
518726 99518726 1001 86380 86390 1
518691 99518691 1001 86380 86390 1
518600 99518600 1001 86380 86390 1
519155 99519155 1001 86380 86390 1
519027 99519027 1001 86380 86390 1
519185 99519185 1001 86380 86390 1
519139 99519139 1001 86380 86390 1
519781 99519781 1001 86380 86390 1
519741 99519741 1001 86380 86390 1
519790 99519790 1001 86380 86390 1
519466 99519466 1001 86380 86390 1
519475 99519475 1001 86380 86390 1
519246 99519246 1001 86380 86390 1
519391 99519391 1001 86380 86390 1
519343 99519343 1001 86380 86390 1
519396 99519396 1001 86380 86390 1
520341 99520341 1001 86380 86390 1
520393 99520393 1001 86380 86390 1
520330 99520330 1001 86380 86390 1
520097 99520097 1001 86380 86390 1
520115 99520115 1001 86380 86390 1
520067 99520067 1001 86380 86390 1
520056 99520056 1001 86380 86390 1
520082 99520082 1001 86380 86390 1
520109 99520109 1001 86380 86390 1
520718 99520718 1001 86380 86390 1
520777 99520777 1001 86380 86390 1
521314 99521314 1001 86380 86390 1
521370 99521370 1001 86380 86390 1
521397 99521397 1001 86380 86390 1
521425 99521425 1001 86380 86390 1
521387 99521387 1001 86380 86390 1
521083 99521083 1001 86380 86390 1
521122 99521122 1001 86380 86390 1
521084 99521084 1001 86380 86390 1
520976 99520976 1001 86380 86390 1
521002 99521002 1001 86380 86390 1
520900 99520900 1001 86380 86390 1
521030 99521030 1001 86380 86390 1
520863 99520863 1001 86380 86390 1
521048 99521048 1001 86380 86390 1
521026 99521026 1001 86380 86390 1
521638 99521638 1001 86380 86390 1
521591 99521591 1001 86380 86390 1
522142 99522142 1001 86380 86390 1
522212 99522212 1001 86380 86390 1
521923 99521923 1001 86380 86390 1
521977 99521977 1001 86380 86390 1
521747 99521747 1001 86380 86390 1
522382 99522382 1001 86380 86390 1
522927 99522927 1001 86380 86390 1
523104 99523104 1001 86380 86390 1
522999 99522999 1001 86380 86390 1
522830 99522830 1001 86380 86390 1
522742 99522742 1001 86380 86390 1
522577 99522577 1001 86380 86390 1
522526 99522526 1001 86380 86390 1
522604 99522604 1001 86380 86390 1
523298 99523298 1001 86380 86390 1
523158 99523158 1001 86380 86390 1
523223 99523223 1001 86380 86390 1
523236 99523236 1001 86380 86390 1
523268 99523268 1001 86380 86390 1
523296 99523296 1001 86380 86390 1
523791 99523791 1001 86380 86390 1
523882 99523882 1001 86380 86390 1
523886 99523886 1001 86380 86390 1
523745 99523745 1001 86380 86390 1
523797 99523797 1001 86380 86390 1
523662 99523662 1001 86380 86390 1
523663 99523663 1001 86380 86390 1
523542 99523542 1001 86380 86390 1
523482 99523482 1001 86380 86390 1
523485 99523485 1001 86380 86390 1
523993 99523993 1001 86380 86390 1
524047 99524047 1001 86380 86390 1
524641 99524641 1001 86380 86390 1
524603 99524603 1001 86380 86390 1
524746 99524746 1001 86380 86390 1
524362 99524362 1001 86380 86390 1
524417 99524417 1001 86380 86390 1
524246 99524246 1001 86380 86390 1
525481 99525481 1001 86380 86390 1
525573 99525573 1001 86380 86390 1
525579 99525579 1001 86380 86390 1
525414 99525414 1001 86380 86390 1
525263 99525263 1001 86380 86390 1
525213 99525213 1001 86380 86390 1
525252 99525252 1001 86380 86390 1
525358 99525358 1001 86380 86390 1
525273 99525273 1001 86380 86390 1
525749 99525749 1001 86380 86390 1
525633 99525633 1001 86380 86390 1
525763 99525763 1001 86380 86390 1
526388 99526388 1001 86380 86390 1
526391 99526391 1001 86380 86390 1
526364 99526364 1001 86380 86390 1
526192 99526192 1001 86380 86390 1
526052 99526052 1001 86380 86390 1
526069 99526069 1001 86380 86390 1
526070 99526070 1001 86380 86390 1
526060 99526060 1001 86380 86390 1
525859 99525859 1001 86380 86390 1
526446 99526446 1001 86380 86390 1
526550 99526550 1001 86380 86390 1
526513 99526513 1001 86380 86390 1
526539 99526539 1001 86380 86390 1
526622 99526622 1001 86380 86390 1
526559 99526559 1001 86380 86390 1
526612 99526612 1001 86380 86390 1
526587 99526587 1001 86380 86390 1
527136 99527136 1001 86380 86390 1
527220 99527220 1001 86380 86390 1
527230 99527230 1001 86380 86390 1
527235 99527235 1001 86380 86390 1
527195 99527195 1001 86380 86390 1
526658 99526658 1001 86380 86390 1
526671 99526671 1001 86380 86390 1
526775 99526775 1001 86380 86390 1
526764 99526764 1001 86380 86390 1
526790 99526790 1001 86380 86390 1
526677 99526677 1001 86380 86390 1
526781 99526781 1001 86380 86390 1
526770 99526770 1001 86380 86390 1
527289 99527289 1001 86380 86390 1
527371 99527371 1001 86380 86390 1
527334 99527334 1001 86380 86390 1
527269 99527269 1001 86380 86390 1
527296 99527296 1001 86380 86390 1
527257 99527257 1001 86380 86390 1
528027 99528027 1001 86380 86390 1
528007 99528007 1001 86380 86390 1
528067 99528067 1001 86380 86390 1
527857 99527857 1001 86380 86390 1
527862 99527862 1001 86380 86390 1
527759 99527759 1001 86380 86390 1
527696 99527696 1001 86380 86390 1
527867 99527867 1001 86380 86390 1
527738 99527738 1001 86380 86390 1
527572 99527572 1001 86380 86390 1
527522 99527522 1001 86380 86390 1
527543 99527543 1001 86380 86390 1
528163 99528163 1001 86380 86390 1
528203 99528203 1001 86380 86390 1
528152 99528152 1001 86380 86390 1
528273 99528273 1001 86380 86390 1
528131 99528131 1001 86380 86390 1
528184 99528184 1001 86380 86390 1
528239 99528239 1001 86380 86390 1
528240 99528240 1001 86380 86390 1
528900 99528900 1001 86380 86390 1
528726 99528726 1001 86380 86390 1
528771 99528771 1001 86380 86390 1
528531 99528531 1001 86380 86390 1
528560 99528560 1001 86380 86390 1
528604 99528604 1001 86380 86390 1
528450 99528450 1001 86380 86390 1
528336 99528336 1001 86380 86390 1
528441 99528441 1001 86380 86390 1
528405 99528405 1001 86380 86390 1
528470 99528470 1001 86380 86390 1
528950 99528950 1001 86380 86390 1
529019 99529019 1001 86380 86390 1
528923 99528923 1001 86380 86390 1
529653 99529653 1001 86380 86390 1
529711 99529711 1001 86380 86390 1
529611 99529611 1001 86380 86390 1
529444 99529444 1001 86380 86390 1
529367 99529367 1001 86380 86390 1
529197 99529197 1001 86380 86390 1
529251 99529251 1001 86380 86390 1
529129 99529129 1001 86380 86390 1
529183 99529183 1001 86380 86390 1
529816 99529816 1001 86380 86390 1
529760 99529760 1001 86380 86390 1
530464 99530464 1001 86380 86390 1
530400 99530400 1001 86380 86390 1
530523 99530523 1001 86380 86390 1
530320 99530320 1001 86380 86390 1
530016 99530016 1001 86380 86390 1
530706 99530706 1001 86380 86390 1
530711 99530711 1001 86380 86390 1
530587 99530587 1001 86380 86390 1
531344 99531344 1001 86380 86390 1
531332 99531332 1001 86380 86390 1
531321 99531321 1001 86380 86390 1
531261 99531261 1001 86380 86390 1
531377 99531377 1001 86380 86390 1
531148 99531148 1001 86380 86390 1
531072 99531072 1001 86380 86390 1
531035 99531035 1001 86380 86390 1
531091 99531091 1001 86380 86390 1
530923 99530923 1001 86380 86390 1
531506 99531506 1001 86380 86390 1
531470 99531470 1001 86380 86390 1
531574 99531574 1001 86380 86390 1
531450 99531450 1001 86380 86390 1
532175 99532175 1001 86380 86390 1
531845 99531845 1001 86380 86390 1
531864 99531864 1001 86380 86390 1
531959 99531959 1001 86380 86390 1
531869 99531869 1001 86380 86390 1
531804 99531804 1001 86380 86390 1
531768 99531768 1001 86380 86390 1
531771 99531771 1001 86380 86390 1
532306 99532306 1001 86380 86390 1
532298 99532298 1001 86380 86390 1
532276 99532276 1001 86380 86390 1
532289 99532289 1001 86380 86390 1
532277 99532277 1001 86380 86390 1
532240 99532240 1001 86380 86390 1
532851 99532851 1001 86380 86390 1
532917 99532917 1001 86380 86390 1
532934 99532934 1001 86380 86390 1
532960 99532960 1001 86380 86390 1
532646 99532646 1001 86380 86390 1
532730 99532730 1001 86380 86390 1
532782 99532782 1001 86380 86390 1
532784 99532784 1001 86380 86390 1
532414 99532414 1001 86380 86390 1
532445 99532445 1001 86380 86390 1
532460 99532460 1001 86380 86390 1
532525 99532525 1001 86380 86390 1
533077 99533077 1001 86380 86390 1
533235 99533235 1001 86380 86390 1
533691 99533691 1001 86380 86390 1
533769 99533769 1001 86380 86390 1
533750 99533750 1001 86380 86390 1
533674 99533674 1001 86380 86390 1
533627 99533627 1001 86380 86390 1
533525 99533525 1001 86380 86390 1
533583 99533583 1001 86380 86390 1
533454 99533454 1001 86380 86390 1
533342 99533342 1001 86380 86390 1
533381 99533381 1001 86380 86390 1
533920 99533920 1001 86380 86390 1
533909 99533909 1001 86380 86390 1
534058 99534058 1001 86380 86390 1
533981 99533981 1001 86380 86390 1
533867 99533867 1001 86380 86390 1
534548 99534548 1001 86380 86390 1
534632 99534632 1001 86380 86390 1
534401 99534401 1001 86380 86390 1
534419 99534419 1001 86380 86390 1
534458 99534458 1001 86380 86390 1
534433 99534433 1001 86380 86390 1
534133 99534133 1001 86380 86390 1
534161 99534161 1001 86380 86390 1
534191 99534191 1001 86380 86390 1
534862 99534862 1001 86380 86390 1
534888 99534888 1001 86380 86390 1
534851 99534851 1001 86380 86390 1
534826 99534826 1001 86380 86390 1
534839 99534839 1001 86380 86390 1
534865 99534865 1001 86380 86390 1
534713 99534713 1001 86380 86390 1
534726 99534726 1001 86380 86390 1
534742 99534742 1001 86380 86390 1
534833 99534833 1001 86380 86390 1
535330 99535330 1001 86380 86390 1
535356 99535356 1001 86380 86390 1
535319 99535319 1001 86380 86390 1
535376 99535376 1001 86380 86390 1
535406 99535406 1001 86380 86390 1
535201 99535201 1001 86380 86390 1
535151 99535151 1001 86380 86390 1
535277 99535277 1001 86380 86390 1
535019 99535019 1001 86380 86390 1
535076 99535076 1001 86380 86390 1
535053 99535053 1001 86380 86390 1
535653 99535653 1001 86380 86390 1
535622 99535622 1001 86380 86390 1
536138 99536138 1001 86380 86390 1
536241 99536241 1001 86380 86390 1
535963 99535963 1001 86380 86390 1
535875 99535875 1001 86380 86390 1
536477 99536477 1001 86380 86390 1
536389 99536389 1001 86380 86390 1
536405 99536405 1001 86380 86390 1
536472 99536472 1001 86380 86390 1
537128 99537128 1001 86380 86390 1
536961 99536961 1001 86380 86390 1
537012 99537012 1001 86380 86390 1
537038 99537038 1001 86380 86390 1
537134 99537134 1001 86380 86390 1
537031 99537031 1001 86380 86390 1
537083 99537083 1001 86380 86390 1
536980 99536980 1001 86380 86390 1
536919 99536919 1001 86380 86390 1
536768 99536768 1001 86380 86390 1
536810 99536810 1001 86380 86390 1
536850 99536850 1001 86380 86390 1
536891 99536891 1001 86380 86390 1
536610 99536610 1001 86380 86390 1
536614 99536614 1001 86380 86390 1
536666 99536666 1001 86380 86390 1
536733 99536733 1001 86380 86390 1
536746 99536746 1001 86380 86390 1
537253 99537253 1001 86380 86390 1
537196 99537196 1001 86380 86390 1
537785 99537785 1001 86380 86390 1
537931 99537931 1001 86380 86390 1
537932 99537932 1001 86380 86390 1
537749 99537749 1001 86380 86390 1
537471 99537471 1001 86380 86390 1
537468 99537468 1001 86380 86390 1
537494 99537494 1001 86380 86390 1
538031 99538031 1001 86380 86390 1
538675 99538675 1001 86380 86390 1
538715 99538715 1001 86380 86390 1
538767 99538767 1001 86380 86390 1
538657 99538657 1001 86380 86390 1
538533 99538533 1001 86380 86390 1
538488 99538488 1001 86380 86390 1
538427 99538427 1001 86380 86390 1
538208 99538208 1001 86380 86390 1
538866 99538866 1001 86380 86390 1
538940 99538940 1001 86380 86390 1
539489 99539489 1001 86380 86390 1
539505 99539505 1001 86380 86390 1
539532 99539532 1001 86380 86390 1
539576 99539576 1001 86380 86390 1
539298 99539298 1001 86380 86390 1
539299 99539299 1001 86380 86390 1
539274 99539274 1001 86380 86390 1
539380 99539380 1001 86380 86390 1
539035 99539035 1001 86380 86390 1
539181 99539181 1001 86380 86390 1
539822 99539822 1001 86380 86390 1
540446 99540446 1001 86380 86390 1
540294 99540294 1001 86380 86390 1
540307 99540307 1001 86380 86390 1
540463 99540463 1001 86380 86390 1
540070 99540070 1001 86380 86390 1
540060 99540060 1001 86380 86390 1
540191 99540191 1001 86380 86390 1
539940 99539940 1001 86380 86390 1
539933 99539933 1001 86380 86390 1
539986 99539986 1001 86380 86390 1
540012 99540012 1001 86380 86390 1
540572 99540572 1001 86380 86390 1
541138 99541138 1001 86380 86390 1
541244 99541244 1001 86380 86390 1
541107 99541107 1001 86380 86390 1
541038 99541038 1001 86380 86390 1
541064 99541064 1001 86380 86390 1
540883 99540883 1001 86380 86390 1
540904 99540904 1001 86380 86390 1
540996 99540996 1001 86380 86390 1
540867 99540867 1001 86380 86390 1
540778 99540778 1001 86380 86390 1
540771 99540771 1001 86380 86390 1
541446 99541446 1001 86380 86390 1
541324 99541324 1001 86380 86390 1
541431 99541431 1001 86380 86390 1
542069 99542069 1001 86380 86390 1
542099 99542099 1001 86380 86390 1
542023 99542023 1001 86380 86390 1
541785 99541785 1001 86380 86390 1
541839 99541839 1001 86380 86390 1
541729 99541729 1001 86380 86390 1
541731 99541731 1001 86380 86390 1
541506 99541506 1001 86380 86390 1
541546 99541546 1001 86380 86390 1
542181 99542181 1001 86380 86390 1
542151 99542151 1001 86380 86390 1
542778 99542778 1001 86380 86390 1
542853 99542853 1001 86380 86390 1
542740 99542740 1001 86380 86390 1
542642 99542642 1001 86380 86390 1
542694 99542694 1001 86380 86390 1
542671 99542671 1001 86380 86390 1
542416 99542416 1001 86380 86390 1
542408 99542408 1001 86380 86390 1
542357 99542357 1001 86380 86390 1
542449 99542449 1001 86380 86390 1
542388 99542388 1001 86380 86390 1
543001 99543001 1001 86380 86390 1
543067 99543067 1001 86380 86390 1
543604 99543604 1001 86380 86390 1
543607 99543607 1001 86380 86390 1
543749 99543749 1001 86380 86390 1
543625 99543625 1001 86380 86390 1
543402 99543402 1001 86380 86390 1
543519 99543519 1001 86380 86390 1
543429 99543429 1001 86380 86390 1
543417 99543417 1001 86380 86390 1
543548 99543548 1001 86380 86390 1
543380 99543380 1001 86380 86390 1
543564 99543564 1001 86380 86390 1
543448 99543448 1001 86380 86390 1
543359 99543359 1001 86380 86390 1
543851 99543851 1001 86380 86390 1
543786 99543786 1001 86380 86390 1
544570 99544570 1001 86380 86390 1
544503 99544503 1001 86380 86390 1
544467 99544467 1001 86380 86390 1
544263 99544263 1001 86380 86390 1
544346 99544346 1001 86380 86390 1
544247 99544247 1001 86380 86390 1
544378 99544378 1001 86380 86390 1
543980 99543980 1001 86380 86390 1
544007 99544007 1001 86380 86390 1
544023 99544023 1001 86380 86390 1
544076 99544076 1001 86380 86390 1
544038 99544038 1001 86380 86390 1
544183 99544183 1001 86380 86390 1
544738 99544738 1001 86380 86390 1
544611 99544611 1001 86380 86390 1
544642 99544642 1001 86380 86390 1
436580 629 1001 50760 52197 1
407504 236 1001 1680 2157 1
411498 293 1001 60360 61797 1
515069 1064 1001 33626 33925 1
400204 99400204 1001 86380 86390 1
400207 99400207 1001 86380 86390 1
400272 99400272 1001 86380 86390 1
400330 99400330 1001 86380 86390 1
400408 99400408 1001 86380 86390 1
400512 99400512 1001 86380 86390 1
400582 99400582 1001 86380 86390 1
401097 99401097 1001 86380 86390 1
401126 99401126 1001 86380 86390 1
401103 99401103 1001 86380 86390 1
401313 99401313 1001 86380 86390 1
401296 99401296 1001 86380 86390 1
401541 99401541 1001 86380 86390 1
401821 99401821 1001 86380 86390 1
401773 99401773 1001 86380 86390 1
401923 99401923 1001 86380 86390 1
401928 99401928 1001 86380 86390 1
401929 99401929 1001 86380 86390 1
401958 99401958 1001 86380 86390 1
402167 99402167 1001 86380 86390 1
402141 99402141 1001 86380 86390 1
402070 99402070 1001 86380 86390 1
402187 99402187 1001 86380 86390 1
402192 99402192 1001 86380 86390 1
402340 99402340 1001 86380 86390 1
402987 99402987 1001 86380 86390 1
403006 99403006 1001 86380 86390 1
403075 99403075 1001 86380 86390 1
403108 99403108 1001 86380 86390 1
403684 99403684 1001 86380 86390 1
403798 99403798 1001 86380 86390 1
403841 99403841 1001 86380 86390 1
403879 99403879 1001 86380 86390 1
404026 99404026 1001 86380 86390 1
404582 99404582 1001 86380 86390 1
404533 99404533 1001 86380 86390 1
404562 99404562 1001 86380 86390 1
404595 99404595 1001 86380 86390 1
404757 99404757 1001 86380 86390 1
404978 99404978 1001 86380 86390 1
405110 99405110 1001 86380 86390 1
405164 99405164 1001 86380 86390 1
405134 99405134 1001 86380 86390 1
405303 99405303 1001 86380 86390 1
405343 99405343 1001 86380 86390 1
405399 99405399 1001 86380 86390 1
405506 99405506 1001 86380 86390 1
405835 99405835 1001 86380 86390 1
405828 99405828 1001 86380 86390 1
406105 99406105 1001 86380 86390 1
406113 99406113 1001 86380 86390 1
406326 99406326 1001 86380 86390 1
406310 99406310 1001 86380 86390 1
406772 99406772 1001 86380 86390 1
406803 99406803 1001 86380 86390 1
406930 99406930 1001 86380 86390 1
406978 99406978 1001 86380 86390 1
406942 99406942 1001 86380 86390 1
407184 99407184 1001 86380 86390 1
407324 99407324 1001 86380 86390 1
407355 99407355 1001 86380 86390 1
407661 99407661 1001 86380 86390 1
407704 99407704 1001 86380 86390 1
407905 99407905 1001 86380 86390 1
408800 99408800 1001 86380 86390 1
408796 99408796 1001 86380 86390 1
408940 99408940 1001 86380 86390 1
409077 99409077 1001 86380 86390 1
409326 99409326 1001 86380 86390 1
409520 99409520 1001 86380 86390 1
409722 99409722 1001 86380 86390 1
409842 99409842 1001 86380 86390 1
409940 99409940 1001 86380 86390 1
410442 99410442 1001 86380 86390 1
410508 99410508 1001 86380 86390 1
410557 99410557 1001 86380 86390 1
410875 99410875 1001 86380 86390 1
411141 99411141 1001 86380 86390 1
411234 99411234 1001 86380 86390 1
411628 99411628 1001 86380 86390 1
411698 99411698 1001 86380 86390 1
411895 99411895 1001 86380 86390 1
411925 99411925 1001 86380 86390 1
412077 99412077 1001 86380 86390 1
412069 99412069 1001 86380 86390 1
412095 99412095 1001 86380 86390 1
412332 99412332 1001 86380 86390 1
412353 99412353 1001 86380 86390 1
413374 99413374 1001 86380 86390 1
413421 99413421 1001 86380 86390 1
413504 99413504 1001 86380 86390 1
413557 99413557 1001 86380 86390 1
413144 99413144 1001 86380 86390 1
413254 99413254 1001 86380 86390 1
412841 99412841 1001 86380 86390 1
414031 99414031 1001 86380 86390 1
413831 99413831 1001 86380 86390 1
415168 99415168 1001 86380 86390 1
415192 99415192 1001 86380 86390 1
415262 99415262 1001 86380 86390 1
415085 99415085 1001 86380 86390 1
415179 99415179 1001 86380 86390 1
415110 99415110 1001 86380 86390 1
414677 99414677 1001 86380 86390 1
414824 99414824 1001 86380 86390 1
414746 99414746 1001 86380 86390 1
414838 99414838 1001 86380 86390 1
414161 99414161 1001 86380 86390 1
414387 99414387 1001 86380 86390 1
414468 99414468 1001 86380 86390 1
414396 99414396 1001 86380 86390 1
415422 99415422 1001 86380 86390 1
415372 99415372 1001 86380 86390 1
415689 99415689 1001 86380 86390 1
416823 99416823 1001 86380 86390 1
416559 99416559 1001 86380 86390 1
416508 99416508 1001 86380 86390 1
416328 99416328 1001 86380 86390 1
416210 99416210 1001 86380 86390 1
417256 99417256 1001 86380 86390 1
417280 99417280 1001 86380 86390 1
417341 99417341 1001 86380 86390 1
417244 99417244 1001 86380 86390 1
417362 99417362 1001 86380 86390 1
417157 99417157 1001 86380 86390 1
417428 99417428 1001 86380 86390 1
417510 99417510 1001 86380 86390 1
417563 99417563 1001 86380 86390 1
417415 99417415 1001 86380 86390 1
418586 99418586 1001 86380 86390 1
418724 99418724 1001 86380 86390 1
418181 99418181 1001 86380 86390 1
418226 99418226 1001 86380 86390 1
418420 99418420 1001 86380 86390 1
418147 99418147 1001 86380 86390 1
418072 99418072 1001 86380 86390 1
418873 99418873 1001 86380 86390 1
419032 99419032 1001 86380 86390 1
419006 99419006 1001 86380 86390 1
419167 99419167 1001 86380 86390 1
419197 99419197 1001 86380 86390 1
420367 99420367 1001 86380 86390 1
420104 99420104 1001 86380 86390 1
419890 99419890 1001 86380 86390 1
419680 99419680 1001 86380 86390 1
419630 99419630 1001 86380 86390 1
419500 99419500 1001 86380 86390 1
419502 99419502 1001 86380 86390 1
420806 99420806 1001 86380 86390 1
420605 99420605 1001 86380 86390 1
420829 99420829 1001 86380 86390 1
421890 99421890 1001 86380 86390 1
421949 99421949 1001 86380 86390 1
422068 99422068 1001 86380 86390 1
421875 99421875 1001 86380 86390 1
422021 99422021 1001 86380 86390 1
421886 99421886 1001 86380 86390 1
421503 99421503 1001 86380 86390 1
421486 99421486 1001 86380 86390 1
421011 99421011 1001 86380 86390 1
421013 99421013 1001 86380 86390 1
420952 99420952 1001 86380 86390 1
422380 99422380 1001 86380 86390 1
422499 99422499 1001 86380 86390 1
423374 99423374 1001 86380 86390 1
423441 99423441 1001 86380 86390 1
423491 99423491 1001 86380 86390 1
423464 99423464 1001 86380 86390 1
423558 99423558 1001 86380 86390 1
423219 99423219 1001 86380 86390 1
423251 99423251 1001 86380 86390 1
422990 99422990 1001 86380 86390 1
423253 99423253 1001 86380 86390 1
423243 99423243 1001 86380 86390 1
422533 99422533 1001 86380 86390 1
422863 99422863 1001 86380 86390 1
422890 99422890 1001 86380 86390 1
423829 99423829 1001 86380 86390 1
424132 99424132 1001 86380 86390 1
423818 99423818 1001 86380 86390 1
425276 99425276 1001 86380 86390 1
425316 99425316 1001 86380 86390 1
425319 99425319 1001 86380 86390 1
424973 99424973 1001 86380 86390 1
424726 99424726 1001 86380 86390 1
424691 99424691 1001 86380 86390 1
424658 99424658 1001 86380 86390 1
424901 99424901 1001 86380 86390 1
424298 99424298 1001 86380 86390 1
424583 99424583 1001 86380 86390 1
424407 99424407 1001 86380 86390 1
424166 99424166 1001 86380 86390 1
424362 99424362 1001 86380 86390 1
424528 99424528 1001 86380 86390 1
425631 99425631 1001 86380 86390 1
425436 99425436 1001 86380 86390 1
425791 99425791 1001 86380 86390 1
426911 99426911 1001 86380 86390 1
426847 99426847 1001 86380 86390 1
426928 99426928 1001 86380 86390 1
427115 99427115 1001 86380 86390 1
426323 99426323 1001 86380 86390 1
426457 99426457 1001 86380 86390 1
426092 99426092 1001 86380 86390 1
426119 99426119 1001 86380 86390 1
425974 99425974 1001 86380 86390 1
425932 99425932 1001 86380 86390 1
427505 99427505 1001 86380 86390 1
427528 99427528 1001 86380 86390 1
428523 99428523 1001 86380 86390 1
428695 99428695 1001 86380 86390 1
428380 99428380 1001 86380 86390 1
428720 99428720 1001 86380 86390 1
428386 99428386 1001 86380 86390 1
428513 99428513 1001 86380 86390 1
428664 99428664 1001 86380 86390 1
428053 99428053 1001 86380 86390 1
427774 99427774 1001 86380 86390 1
427874 99427874 1001 86380 86390 1
427654 99427654 1001 86380 86390 1
427791 99427791 1001 86380 86390 1
427745 99427745 1001 86380 86390 1
428774 99428774 1001 86380 86390 1
428983 99428983 1001 86380 86390 1
428758 99428758 1001 86380 86390 1
430044 99430044 1001 86380 86390 1
430217 99430217 1001 86380 86390 1
430021 99430021 1001 86380 86390 1
430054 99430054 1001 86380 86390 1
429973 99429973 1001 86380 86390 1
430340 99430340 1001 86380 86390 1
429755 99429755 1001 86380 86390 1
429907 99429907 1001 86380 86390 1
429654 99429654 1001 86380 86390 1
429205 99429205 1001 86380 86390 1
429232 99429232 1001 86380 86390 1
429257 99429257 1001 86380 86390 1
429562 99429562 1001 86380 86390 1
431489 99431489 1001 86380 86390 1
431320 99431320 1001 86380 86390 1
431370 99431370 1001 86380 86390 1
431215 99431215 1001 86380 86390 1
431103 99431103 1001 86380 86390 1
432430 99432430 1001 86380 86390 1
432419 99432419 1001 86380 86390 1
433721 99433721 1001 86380 86390 1
433574 99433574 1001 86380 86390 1
433358 99433358 1001 86380 86390 1
433190 99433190 1001 86380 86390 1
432853 99432853 1001 86380 86390 1
432653 99432653 1001 86380 86390 1
432511 99432511 1001 86380 86390 1
433733 99433733 1001 86380 86390 1
434125 99434125 1001 86380 86390 1
434131 99434131 1001 86380 86390 1
433910 99433910 1001 86380 86390 1
433826 99433826 1001 86380 86390 1
435157 99435157 1001 86380 86390 1
435172 99435172 1001 86380 86390 1
435335 99435335 1001 86380 86390 1
434703 99434703 1001 86380 86390 1
434963 99434963 1001 86380 86390 1
434423 99434423 1001 86380 86390 1
434270 99434270 1001 86380 86390 1
434415 99434415 1001 86380 86390 1
434305 99434305 1001 86380 86390 1
434281 99434281 1001 86380 86390 1
435860 99435860 1001 86380 86390 1
435792 99435792 1001 86380 86390 1
435683 99435683 1001 86380 86390 1
435837 99435837 1001 86380 86390 1
436919 99436919 1001 86380 86390 1
436568 99436568 1001 86380 86390 1
436602 99436602 1001 86380 86390 1
436615 99436615 1001 86380 86390 1
435912 99435912 1001 86380 86390 1
437267 99437267 1001 86380 86390 1
300488 99300488 1001 86380 86390 1
300353 99300353 1001 86380 86390 1
300328 99300328 1001 86380 86390 1
300110 99300110 1001 86380 86390 1
300309 99300309 1001 86380 86390 1
300196 99300196 1001 86380 86390 1
300197 99300197 1001 86380 86390 1
300301 99300301 1001 86380 86390 1
300780 99300780 1001 86380 86390 1
300845 99300845 1001 86380 86390 1
300913 99300913 1001 86380 86390 1
300915 99300915 1001 86380 86390 1
300828 99300828 1001 86380 86390 1
301466 99301466 1001 86380 86390 1
301364 99301364 1001 86380 86390 1
301358 99301358 1001 86380 86390 1
301326 99301326 1001 86380 86390 1
301161 99301161 1001 86380 86390 1
301269 99301269 1001 86380 86390 1
301180 99301180 1001 86380 86390 1
301065 99301065 1001 86380 86390 1
301032 99301032 1001 86380 86390 1
300997 99300997 1001 86380 86390 1
301669 99301669 1001 86380 86390 1
301748 99301748 1001 86380 86390 1
301753 99301753 1001 86380 86390 1
302354 99302354 1001 86380 86390 1
302339 99302339 1001 86380 86390 1
302084 99302084 1001 86380 86390 1
302008 99302008 1001 86380 86390 1
302087 99302087 1001 86380 86390 1
302116 99302116 1001 86380 86390 1
302026 99302026 1001 86380 86390 1
301840 99301840 1001 86380 86390 1
301764 99301764 1001 86380 86390 1
301907 99301907 1001 86380 86390 1
301820 99301820 1001 86380 86390 1
301772 99301772 1001 86380 86390 1
302450 99302450 1001 86380 86390 1
302555 99302555 1001 86380 86390 1
303175 99303175 1001 86380 86390 1
303182 99303182 1001 86380 86390 1
302911 99302911 1001 86380 86390 1
302635 99302635 1001 86380 86390 1
303388 99303388 1001 86380 86390 1
303234 99303234 1001 86380 86390 1
303221 99303221 1001 86380 86390 1
303836 99303836 1001 86380 86390 1
303928 99303928 1001 86380 86390 1
303828 99303828 1001 86380 86390 1
303674 99303674 1001 86380 86390 1
303684 99303684 1001 86380 86390 1
303581 99303581 1001 86380 86390 1
303445 99303445 1001 86380 86390 1
304224 99304224 1001 86380 86390 1
304161 99304161 1001 86380 86390 1
304216 99304216 1001 86380 86390 1
304130 99304130 1001 86380 86390 1
304757 99304757 1001 86380 86390 1
304657 99304657 1001 86380 86390 1
304674 99304674 1001 86380 86390 1
304726 99304726 1001 86380 86390 1
304793 99304793 1001 86380 86390 1
304643 99304643 1001 86380 86390 1
304592 99304592 1001 86380 86390 1
304528 99304528 1001 86380 86390 1
304465 99304465 1001 86380 86390 1
304626 99304626 1001 86380 86390 1
304277 99304277 1001 86380 86390 1
304433 99304433 1001 86380 86390 1
304376 99304376 1001 86380 86390 1
304430 99304430 1001 86380 86390 1
304288 99304288 1001 86380 86390 1
305613 99305613 1001 86380 86390 1
305675 99305675 1001 86380 86390 1
305287 99305287 1001 86380 86390 1
305209 99305209 1001 86380 86390 1
305184 99305184 1001 86380 86390 1
305251 99305251 1001 86380 86390 1
305097 99305097 1001 86380 86390 1
305176 99305176 1001 86380 86390 1
305113 99305113 1001 86380 86390 1
500653 99500653 1001 86380 86390 1
500799 99500799 1001 86380 86390 1
500803 99500803 1001 86380 86390 1
500570 99500570 1001 86380 86390 1
500419 99500419 1001 86380 86390 1
500485 99500485 1001 86380 86390 1
500576 99500576 1001 86380 86390 1
500270 99500270 1001 86380 86390 1
500390 99500390 1001 86380 86390 1
500339 99500339 1001 86380 86390 1
500397 99500397 1001 86380 86390 1
500935 99500935 1001 86380 86390 1
500991 99500991 1001 86380 86390 1
501494 99501494 1001 86380 86390 1
501229 99501229 1001 86380 86390 1
501288 99501288 1001 86380 86390 1
501394 99501394 1001 86380 86390 1
501189 99501189 1001 86380 86390 1
501073 99501073 1001 86380 86390 1
501074 99501074 1001 86380 86390 1
501219 99501219 1001 86380 86390 1
501156 99501156 1001 86380 86390 1
501716 99501716 1001 86380 86390 1
501731 99501731 1001 86380 86390 1
501735 99501735 1001 86380 86390 1
501699 99501699 1001 86380 86390 1
501828 99501828 1001 86380 86390 1
502314 99502314 1001 86380 86390 1
502265 99502265 1001 86380 86390 1
502224 99502224 1001 86380 86390 1
502199 99502199 1001 86380 86390 1
502086 99502086 1001 86380 86390 1
502244 99502244 1001 86380 86390 1
502064 99502064 1001 86380 86390 1
502039 99502039 1001 86380 86390 1
502032 99502032 1001 86380 86390 1
502580 99502580 1001 86380 86390 1
502634 99502634 1001 86380 86390 1
502650 99502650 1001 86380 86390 1
502602 99502602 1001 86380 86390 1
503177 99503177 1001 86380 86390 1
503219 99503219 1001 86380 86390 1
503210 99503210 1001 86380 86390 1
503135 99503135 1001 86380 86390 1
503023 99503023 1001 86380 86390 1
502920 99502920 1001 86380 86390 1
502946 99502946 1001 86380 86390 1
502961 99502961 1001 86380 86390 1
502987 99502987 1001 86380 86390 1
503043 99503043 1001 86380 86390 1
502686 99502686 1001 86380 86390 1
502803 99502803 1001 86380 86390 1
503394 99503394 1001 86380 86390 1
503461 99503461 1001 86380 86390 1
503375 99503375 1001 86380 86390 1
503325 99503325 1001 86380 86390 1
503987 99503987 1001 86380 86390 1
504026 99504026 1001 86380 86390 1
503894 99503894 1001 86380 86390 1
503908 99503908 1001 86380 86390 1
503640 99503640 1001 86380 86390 1
503510 99503510 1001 86380 86390 1
503634 99503634 1001 86380 86390 1
503570 99503570 1001 86380 86390 1
503702 99503702 1001 86380 86390 1
504195 99504195 1001 86380 86390 1
504286 99504286 1001 86380 86390 1
504172 99504172 1001 86380 86390 1
504162 99504162 1001 86380 86390 1
504319 99504319 1001 86380 86390 1
504800 99504800 1001 86380 86390 1
504726 99504726 1001 86380 86390 1
504728 99504728 1001 86380 86390 1
504724 99504724 1001 86380 86390 1
504442 99504442 1001 86380 86390 1
504391 99504391 1001 86380 86390 1
504459 99504459 1001 86380 86390 1
504969 99504969 1001 86380 86390 1
505060 99505060 1001 86380 86390 1
505037 99505037 1001 86380 86390 1
505025 99505025 1001 86380 86390 1
505005 99505005 1001 86380 86390 1
505603 99505603 1001 86380 86390 1
505647 99505647 1001 86380 86390 1
505514 99505514 1001 86380 86390 1
505469 99505469 1001 86380 86390 1
505240 99505240 1001 86380 86390 1
505293 99505293 1001 86380 86390 1
505332 99505332 1001 86380 86390 1
505294 99505294 1001 86380 86390 1
505283 99505283 1001 86380 86390 1
505284 99505284 1001 86380 86390 1
505199 99505199 1001 86380 86390 1
505963 99505963 1001 86380 86390 1
506571 99506571 1001 86380 86390 1
506436 99506436 1001 86380 86390 1
506515 99506515 1001 86380 86390 1
506517 99506517 1001 86380 86390 1
506313 99506313 1001 86380 86390 1
506289 99506289 1001 86380 86390 1
506193 99506193 1001 86380 86390 1
506234 99506234 1001 86380 86390 1
506162 99506162 1001 86380 86390 1
506140 99506140 1001 86380 86390 1
506143 99506143 1001 86380 86390 1
506698 99506698 1001 86380 86390 1
506729 99506729 1001 86380 86390 1
506784 99506784 1001 86380 86390 1
507391 99507391 1001 86380 86390 1
507401 99507401 1001 86380 86390 1
507317 99507317 1001 86380 86390 1
507280 99507280 1001 86380 86390 1
507025 99507025 1001 86380 86390 1
507143 99507143 1001 86380 86390 1
506804 99506804 1001 86380 86390 1
506860 99506860 1001 86380 86390 1
506940 99506940 1001 86380 86390 1
506992 99506992 1001 86380 86390 1
507008 99507008 1001 86380 86390 1
507435 99507435 1001 86380 86390 1
507581 99507581 1001 86380 86390 1
507454 99507454 1001 86380 86390 1
507625 99507625 1001 86380 86390 1
507613 99507613 1001 86380 86390 1
508213 99508213 1001 86380 86390 1
508122 99508122 1001 86380 86390 1
508150 99508150 1001 86380 86390 1
508075 99508075 1001 86380 86390 1
507939 99507939 1001 86380 86390 1
507894 99507894 1001 86380 86390 1
508298 99508298 1001 86380 86390 1
508428 99508428 1001 86380 86390 1
508361 99508361 1001 86380 86390 1
508257 99508257 1001 86380 86390 1
508893 99508893 1001 86380 86390 1
508714 99508714 1001 86380 86390 1
508792 99508792 1001 86380 86390 1
508860 99508860 1001 86380 86390 1
508672 99508672 1001 86380 86390 1
508829 99508829 1001 86380 86390 1
508585 99508585 1001 86380 86390 1
508535 99508535 1001 86380 86390 1
508499 99508499 1001 86380 86390 1
508577 99508577 1001 86380 86390 1
508590 99508590 1001 86380 86390 1
508526 99508526 1001 86380 86390 1
508476 99508476 1001 86380 86390 1
509189 99509189 1001 86380 86390 1
509160 99509160 1001 86380 86390 1
509838 99509838 1001 86380 86390 1
509806 99509806 1001 86380 86390 1
509823 99509823 1001 86380 86390 1
509552 99509552 1001 86380 86390 1
509531 99509531 1001 86380 86390 1
509559 99509559 1001 86380 86390 1
509652 99509652 1001 86380 86390 1
509350 99509350 1001 86380 86390 1
509314 99509314 1001 86380 86390 1
509445 99509445 1001 86380 86390 1
509317 99509317 1001 86380 86390 1
510066 99510066 1001 86380 86390 1
509924 99509924 1001 86380 86390 1
510562 99510562 1001 86380 86390 1
510722 99510722 1001 86380 86390 1
510433 99510433 1001 86380 86390 1
510358 99510358 1001 86380 86390 1
510488 99510488 1001 86380 86390 1
510398 99510398 1001 86380 86390 1
510348 99510348 1001 86380 86390 1
510374 99510374 1001 86380 86390 1
510364 99510364 1001 86380 86390 1
510183 99510183 1001 86380 86390 1
510831 99510831 1001 86380 86390 1
510858 99510858 1001 86380 86390 1
511552 99511552 1001 86380 86390 1
511520 99511520 1001 86380 86390 1
511509 99511509 1001 86380 86390 1
511434 99511434 1001 86380 86390 1
511384 99511384 1001 86380 86390 1
511200 99511200 1001 86380 86390 1
511252 99511252 1001 86380 86390 1
511305 99511305 1001 86380 86390 1
511124 99511124 1001 86380 86390 1
511653 99511653 1001 86380 86390 1
511735 99511735 1001 86380 86390 1
511704 99511704 1001 86380 86390 1
512341 99512341 1001 86380 86390 1
512179 99512179 1001 86380 86390 1
512232 99512232 1001 86380 86390 1
512235 99512235 1001 86380 86390 1
512096 99512096 1001 86380 86390 1
512123 99512123 1001 86380 86390 1
512111 99512111 1001 86380 86390 1
512087 99512087 1001 86380 86390 1
511988 99511988 1001 86380 86390 1
512043 99512043 1001 86380 86390 1
511813 99511813 1001 86380 86390 1
511762 99511762 1001 86380 86390 1
511820 99511820 1001 86380 86390 1
511834 99511834 1001 86380 86390 1
512533 99512533 1001 86380 86390 1
512508 99512508 1001 86380 86390 1
512540 99512540 1001 86380 86390 1
512543 99512543 1001 86380 86390 1
513176 99513176 1001 86380 86390 1
512798 99512798 1001 86380 86390 1
512942 99512942 1001 86380 86390 1
512968 99512968 1001 86380 86390 1
512729 99512729 1001 86380 86390 1
512735 99512735 1001 86380 86390 1
512749 99512749 1001 86380 86390 1
512775 99512775 1001 86380 86390 1
513387 99513387 1001 86380 86390 1
513831 99513831 1001 86380 86390 1
513895 99513895 1001 86380 86390 1
513973 99513973 1001 86380 86390 1
513850 99513850 1001 86380 86390 1
513725 99513725 1001 86380 86390 1
513680 99513680 1001 86380 86390 1
513693 99513693 1001 86380 86390 1
513584 99513584 1001 86380 86390 1
513455 99513455 1001 86380 86390 1
513572 99513572 1001 86380 86390 1
513417 99513417 1001 86380 86390 1
514235 99514235 1001 86380 86390 1
514055 99514055 1001 86380 86390 1
514120 99514120 1001 86380 86390 1
514211 99514211 1001 86380 86390 1
514137 99514137 1001 86380 86390 1
514088 99514088 1001 86380 86390 1
514181 99514181 1001 86380 86390 1
[truncated: 4,084,225 more chars]
