# Supplementary material for: Fast and near-optimal monitoring for healthcare acquired infection outbreaks
Source: PLoS Comput Biol. 2019 Sep 16;15(9):e1007284. doi: 10.1371/journal.pcbi.1007284 (PMC6762212; doi:10.1371/journal.pcbi.1007284)
Supplement: S2 Data — (ZIP) [file pcbi.1007284.s007.zip › MobilityLogs2/HAISE_Carilion_all_visits_day_193.txt]

#Person location Sublocation StartTime EndTime Type
503983 736 1002 57394 63987 1
400147 99400147 1001 86380 86390 1
400208 99400208 1001 86380 86390 1
400284 99400284 1001 86380 86390 1
400406 99400406 1001 86380 86390 1
400370 99400370 1001 86380 86390 1
400398 99400398 1001 86380 86390 1
400550 99400550 1001 86380 86390 1
400932 99400932 1001 86380 86390 1
401110 99401110 1001 86380 86390 1
401176 99401176 1001 86380 86390 1
401326 99401326 1001 86380 86390 1
401380 99401380 1001 86380 86390 1
401667 99401667 1001 86380 86390 1
401725 99401725 1001 86380 86390 1
401762 99401762 1001 86380 86390 1
401853 99401853 1001 86380 86390 1
401963 99401963 1001 86380 86390 1
402233 99402233 1001 86380 86390 1
402453 99402453 1001 86380 86390 1
402916 99402916 1001 86380 86390 1
403050 99403050 1001 86380 86390 1
402995 99402995 1001 86380 86390 1
403143 99403143 1001 86380 86390 1
403418 99403418 1001 86380 86390 1
403395 99403395 1001 86380 86390 1
403714 99403714 1001 86380 86390 1
403736 99403736 1001 86380 86390 1
403917 99403917 1001 86380 86390 1
403993 99403993 1001 86380 86390 1
403968 99403968 1001 86380 86390 1
404181 99404181 1001 86380 86390 1
404285 99404285 1001 86380 86390 1
404320 99404320 1001 86380 86390 1
404385 99404385 1001 86380 86390 1
404681 99404681 1001 86380 86390 1
404649 99404649 1001 86380 86390 1
404769 99404769 1001 86380 86390 1
404706 99404706 1001 86380 86390 1
404804 99404804 1001 86380 86390 1
404789 99404789 1001 86380 86390 1
404969 99404969 1001 86380 86390 1
405175 99405175 1001 86380 86390 1
405522 99405522 1001 86380 86390 1
405682 99405682 1001 86380 86390 1
405858 99405858 1001 86380 86390 1
406270 99406270 1001 86380 86390 1
406339 99406339 1001 86380 86390 1
406859 99406859 1001 86380 86390 1
406860 99406860 1001 86380 86390 1
407134 99407134 1001 86380 86390 1
407236 99407236 1001 86380 86390 1
407335 99407335 1001 86380 86390 1
407590 99407590 1001 86380 86390 1
407847 99407847 1001 86380 86390 1
407814 99407814 1001 86380 86390 1
407853 99407853 1001 86380 86390 1
407677 99407677 1001 86380 86390 1
408296 99408296 1001 86380 86390 1
408317 99408317 1001 86380 86390 1
408589 99408589 1001 86380 86390 1
408744 99408744 1001 86380 86390 1
408785 99408785 1001 86380 86390 1
408908 99408908 1001 86380 86390 1
409156 99409156 1001 86380 86390 1
409083 99409083 1001 86380 86390 1
409271 99409271 1001 86380 86390 1
409330 99409330 1001 86380 86390 1
409375 99409375 1001 86380 86390 1
409491 99409491 1001 86380 86390 1
409548 99409548 1001 86380 86390 1
409554 99409554 1001 86380 86390 1
409662 99409662 1001 86380 86390 1
409888 99409888 1001 86380 86390 1
410145 99410145 1001 86380 86390 1
410404 99410404 1001 86380 86390 1
410583 99410583 1001 86380 86390 1
410788 99410788 1001 86380 86390 1
410770 99410770 1001 86380 86390 1
410889 99410889 1001 86380 86390 1
410824 99410824 1001 86380 86390 1
411078 99411078 1001 86380 86390 1
411061 99411061 1001 86380 86390 1
411126 99411126 1001 86380 86390 1
411503 99411503 1001 86380 86390 1
411624 99411624 1001 86380 86390 1
411846 99411846 1001 86380 86390 1
411753 99411753 1001 86380 86390 1
412007 99412007 1001 86380 86390 1
412083 99412083 1001 86380 86390 1
412036 99412036 1001 86380 86390 1
412371 99412371 1001 86380 86390 1
413083 99413083 1001 86380 86390 1
413195 99413195 1001 86380 86390 1
413024 99413024 1001 86380 86390 1
413049 99413049 1001 86380 86390 1
413077 99413077 1001 86380 86390 1
412720 99412720 1001 86380 86390 1
412835 99412835 1001 86380 86390 1
412570 99412570 1001 86380 86390 1
413991 99413991 1001 86380 86390 1
413830 99413830 1001 86380 86390 1
415216 99415216 1001 86380 86390 1
414971 99414971 1001 86380 86390 1
415118 99415118 1001 86380 86390 1
415264 99415264 1001 86380 86390 1
415176 99415176 1001 86380 86390 1
414932 99414932 1001 86380 86390 1
415205 99415205 1001 86380 86390 1
415207 99415207 1001 86380 86390 1
415299 99415299 1001 86380 86390 1
414841 99414841 1001 86380 86390 1
414590 99414590 1001 86380 86390 1
414822 99414822 1001 86380 86390 1
414895 99414895 1001 86380 86390 1
414833 99414833 1001 86380 86390 1
414452 99414452 1001 86380 86390 1
415453 99415453 1001 86380 86390 1
415713 99415713 1001 86380 86390 1
415519 99415519 1001 86380 86390 1
416640 99416640 1001 86380 86390 1
416994 99416994 1001 86380 86390 1
416140 99416140 1001 86380 86390 1
416166 99416166 1001 86380 86390 1
416266 99416266 1001 86380 86390 1
416180 99416180 1001 86380 86390 1
416361 99416361 1001 86380 86390 1
415778 99415778 1001 86380 86390 1
416038 99416038 1001 86380 86390 1
415725 99415725 1001 86380 86390 1
415816 99415816 1001 86380 86390 1
416105 99416105 1001 86380 86390 1
417166 99417166 1001 86380 86390 1
417333 99417333 1001 86380 86390 1
417358 99417358 1001 86380 86390 1
417248 99417248 1001 86380 86390 1
417418 99417418 1001 86380 86390 1
418759 99418759 1001 86380 86390 1
418308 99418308 1001 86380 86390 1
418423 99418423 1001 86380 86390 1
418214 99418214 1001 86380 86390 1
417937 99417937 1001 86380 86390 1
419054 99419054 1001 86380 86390 1
418822 99418822 1001 86380 86390 1
418828 99418828 1001 86380 86390 1
418819 99418819 1001 86380 86390 1
420063 99420063 1001 86380 86390 1
420015 99420015 1001 86380 86390 1
419680 99419680 1001 86380 86390 1
419544 99419544 1001 86380 86390 1
419399 99419399 1001 86380 86390 1
420779 99420779 1001 86380 86390 1
421993 99421993 1001 86380 86390 1
421998 99421998 1001 86380 86390 1
421480 99421480 1001 86380 86390 1
421458 99421458 1001 86380 86390 1
421380 99421380 1001 86380 86390 1
421291 99421291 1001 86380 86390 1
421191 99421191 1001 86380 86390 1
421135 99421135 1001 86380 86390 1
420938 99420938 1001 86380 86390 1
422194 99422194 1001 86380 86390 1
422502 99422502 1001 86380 86390 1
422285 99422285 1001 86380 86390 1
422291 99422291 1001 86380 86390 1
423413 99423413 1001 86380 86390 1
423650 99423650 1001 86380 86390 1
423175 99423175 1001 86380 86390 1
423251 99423251 1001 86380 86390 1
422780 99422780 1001 86380 86390 1
422862 99422862 1001 86380 86390 1
422716 99422716 1001 86380 86390 1
423989 99423989 1001 86380 86390 1
423782 99423782 1001 86380 86390 1
425187 99425187 1001 86380 86390 1
425363 99425363 1001 86380 86390 1
424665 99424665 1001 86380 86390 1
424645 99424645 1001 86380 86390 1
424777 99424777 1001 86380 86390 1
424611 99424611 1001 86380 86390 1
424213 99424213 1001 86380 86390 1
424154 99424154 1001 86380 86390 1
424345 99424345 1001 86380 86390 1
424484 99424484 1001 86380 86390 1
424174 99424174 1001 86380 86390 1
425579 99425579 1001 86380 86390 1
426743 99426743 1001 86380 86390 1
426954 99426954 1001 86380 86390 1
426784 99426784 1001 86380 86390 1
427001 99427001 1001 86380 86390 1
426524 99426524 1001 86380 86390 1
426289 99426289 1001 86380 86390 1
426415 99426415 1001 86380 86390 1
426441 99426441 1001 86380 86390 1
426591 99426591 1001 86380 86390 1
426186 99426186 1001 86380 86390 1
426252 99426252 1001 86380 86390 1
425970 99425970 1001 86380 86390 1
427416 99427416 1001 86380 86390 1
427316 99427316 1001 86380 86390 1
427123 99427123 1001 86380 86390 1
427523 99427523 1001 86380 86390 1
427475 99427475 1001 86380 86390 1
427310 99427310 1001 86380 86390 1
428566 99428566 1001 86380 86390 1
428731 99428731 1001 86380 86390 1
428508 99428508 1001 86380 86390 1
428627 99428627 1001 86380 86390 1
428120 99428120 1001 86380 86390 1
428189 99428189 1001 86380 86390 1
428282 99428282 1001 86380 86390 1
428010 99428010 1001 86380 86390 1
428101 99428101 1001 86380 86390 1
428222 99428222 1001 86380 86390 1
428316 99428316 1001 86380 86390 1
429158 99429158 1001 86380 86390 1
429084 99429084 1001 86380 86390 1
430335 99430335 1001 86380 86390 1
430125 99430125 1001 86380 86390 1
430362 99430362 1001 86380 86390 1
429614 99429614 1001 86380 86390 1
429736 99429736 1001 86380 86390 1
429602 99429602 1001 86380 86390 1
429622 99429622 1001 86380 86390 1
429203 99429203 1001 86380 86390 1
429254 99429254 1001 86380 86390 1
429483 99429483 1001 86380 86390 1
430705 99430705 1001 86380 86390 1
430740 99430740 1001 86380 86390 1
430387 99430387 1001 86380 86390 1
430788 99430788 1001 86380 86390 1
431709 99431709 1001 86380 86390 1
431860 99431860 1001 86380 86390 1
431910 99431910 1001 86380 86390 1
431699 99431699 1001 86380 86390 1
431879 99431879 1001 86380 86390 1
431372 99431372 1001 86380 86390 1
431629 99431629 1001 86380 86390 1
431412 99431412 1001 86380 86390 1
431441 99431441 1001 86380 86390 1
431613 99431613 1001 86380 86390 1
431327 99431327 1001 86380 86390 1
431550 99431550 1001 86380 86390 1
431214 99431214 1001 86380 86390 1
431135 99431135 1001 86380 86390 1
431185 99431185 1001 86380 86390 1
432323 99432323 1001 86380 86390 1
432245 99432245 1001 86380 86390 1
432270 99432270 1001 86380 86390 1
432350 99432350 1001 86380 86390 1
432227 99432227 1001 86380 86390 1
432443 99432443 1001 86380 86390 1
433468 99433468 1001 86380 86390 1
433384 99433384 1001 86380 86390 1
433021 99433021 1001 86380 86390 1
433196 99433196 1001 86380 86390 1
433253 99433253 1001 86380 86390 1
433009 99433009 1001 86380 86390 1
433014 99433014 1001 86380 86390 1
432586 99432586 1001 86380 86390 1
432616 99432616 1001 86380 86390 1
432623 99432623 1001 86380 86390 1
434092 99434092 1001 86380 86390 1
433737 99433737 1001 86380 86390 1
433758 99433758 1001 86380 86390 1
435159 99435159 1001 86380 86390 1
435042 99435042 1001 86380 86390 1
435075 99435075 1001 86380 86390 1
434842 99434842 1001 86380 86390 1
434826 99434826 1001 86380 86390 1
434934 99434934 1001 86380 86390 1
434702 99434702 1001 86380 86390 1
434526 99434526 1001 86380 86390 1
434196 99434196 1001 86380 86390 1
434280 99434280 1001 86380 86390 1
435546 99435546 1001 86380 86390 1
435628 99435628 1001 86380 86390 1
435879 99435879 1001 86380 86390 1
435783 99435783 1001 86380 86390 1
436818 99436818 1001 86380 86390 1
436950 99436950 1001 86380 86390 1
436977 99436977 1001 86380 86390 1
436370 99436370 1001 86380 86390 1
436428 99436428 1001 86380 86390 1
436743 99436743 1001 86380 86390 1
436467 99436467 1001 86380 86390 1
436164 99436164 1001 86380 86390 1
436078 99436078 1001 86380 86390 1
435908 99435908 1001 86380 86390 1
436149 99436149 1001 86380 86390 1
300084 99300084 1001 86380 86390 1
300059 99300059 1001 86380 86390 1
437245 99437245 1001 86380 86390 1
437250 99437250 1001 86380 86390 1
437329 99437329 1001 86380 86390 1
300617 99300617 1001 86380 86390 1
300543 99300543 1001 86380 86390 1
300596 99300596 1001 86380 86390 1
300586 99300586 1001 86380 86390 1
300175 99300175 1001 86380 86390 1
300176 99300176 1001 86380 86390 1
300205 99300205 1001 86380 86390 1
300157 99300157 1001 86380 86390 1
300775 99300775 1001 86380 86390 1
301555 99301555 1001 86380 86390 1
301457 99301457 1001 86380 86390 1
301501 99301501 1001 86380 86390 1
301551 99301551 1001 86380 86390 1
301237 99301237 1001 86380 86390 1
301161 99301161 1001 86380 86390 1
301201 99301201 1001 86380 86390 1
301241 99301241 1001 86380 86390 1
301179 99301179 1001 86380 86390 1
301166 99301166 1001 86380 86390 1
301108 99301108 1001 86380 86390 1
301031 99301031 1001 86380 86390 1
301711 99301711 1001 86380 86390 1
301713 99301713 1001 86380 86390 1
301719 99301719 1001 86380 86390 1
302203 99302203 1001 86380 86390 1
302259 99302259 1001 86380 86390 1
302260 99302260 1001 86380 86390 1
302325 99302325 1001 86380 86390 1
302186 99302186 1001 86380 86390 1
302276 99302276 1001 86380 86390 1
302303 99302303 1001 86380 86390 1
302342 99302342 1001 86380 86390 1
302051 99302051 1001 86380 86390 1
302155 99302155 1001 86380 86390 1
302105 99302105 1001 86380 86390 1
302118 99302118 1001 86380 86390 1
302019 99302019 1001 86380 86390 1
301799 99301799 1001 86380 86390 1
301884 99301884 1001 86380 86390 1
301910 99301910 1001 86380 86390 1
301911 99301911 1001 86380 86390 1
301963 99301963 1001 86380 86390 1
301795 99301795 1001 86380 86390 1
302585 99302585 1001 86380 86390 1
302538 99302538 1001 86380 86390 1
302464 99302464 1001 86380 86390 1
303105 99303105 1001 86380 86390 1
303149 99303149 1001 86380 86390 1
303140 99303140 1001 86380 86390 1
302823 99302823 1001 86380 86390 1
302954 99302954 1001 86380 86390 1
302839 99302839 1001 86380 86390 1
302891 99302891 1001 86380 86390 1
302867 99302867 1001 86380 86390 1
302908 99302908 1001 86380 86390 1
302844 99302844 1001 86380 86390 1
302742 99302742 1001 86380 86390 1
302711 99302711 1001 86380 86390 1
302779 99302779 1001 86380 86390 1
303279 99303279 1001 86380 86390 1
303215 99303215 1001 86380 86390 1
303439 99303439 1001 86380 86390 1
303543 99303543 1001 86380 86390 1
303544 99303544 1001 86380 86390 1
303434 99303434 1001 86380 86390 1
303603 99303603 1001 86380 86390 1
303579 99303579 1001 86380 86390 1
304095 99304095 1001 86380 86390 1
304046 99304046 1001 86380 86390 1
304230 99304230 1001 86380 86390 1
304167 99304167 1001 86380 86390 1
304775 99304775 1001 86380 86390 1
304777 99304777 1001 86380 86390 1
304500 99304500 1001 86380 86390 1
304453 99304453 1001 86380 86390 1
304482 99304482 1001 86380 86390 1
304640 99304640 1001 86380 86390 1
304342 99304342 1001 86380 86390 1
304435 99304435 1001 86380 86390 1
304306 99304306 1001 86380 86390 1
304358 99304358 1001 86380 86390 1
304436 99304436 1001 86380 86390 1
304260 99304260 1001 86380 86390 1
304990 99304990 1001 86380 86390 1
304903 99304903 1001 86380 86390 1
304929 99304929 1001 86380 86390 1
305608 99305608 1001 86380 86390 1
305510 99305510 1001 86380 86390 1
305589 99305589 1001 86380 86390 1
305669 99305669 1001 86380 86390 1
305428 99305428 1001 86380 86390 1
305439 99305439 1001 86380 86390 1
500169 99500169 1001 86380 86390 1
500724 99500724 1001 86380 86390 1
500651 99500651 1001 86380 86390 1
500644 99500644 1001 86380 86390 1
500533 99500533 1001 86380 86390 1
500431 99500431 1001 86380 86390 1
500551 99500551 1001 86380 86390 1
500450 99500450 1001 86380 86390 1
500349 99500349 1001 86380 86390 1
500337 99500337 1001 86380 86390 1
500371 99500371 1001 86380 86390 1
500347 99500347 1001 86380 86390 1
500836 99500836 1001 86380 86390 1
500930 99500930 1001 86380 86390 1
500829 99500829 1001 86380 86390 1
501636 99501636 1001 86380 86390 1
501610 99501610 1001 86380 86390 1
501450 99501450 1001 86380 86390 1
501571 99501571 1001 86380 86390 1
501627 99501627 1001 86380 86390 1
501456 99501456 1001 86380 86390 1
501247 99501247 1001 86380 86390 1
501124 99501124 1001 86380 86390 1
501156 99501156 1001 86380 86390 1
501121 99501121 1001 86380 86390 1
501809 99501809 1001 86380 86390 1
501680 99501680 1001 86380 86390 1
501735 99501735 1001 86380 86390 1
502326 99502326 1001 86380 86390 1
502393 99502393 1001 86380 86390 1
502368 99502368 1001 86380 86390 1
502269 99502269 1001 86380 86390 1
502272 99502272 1001 86380 86390 1
502058 99502058 1001 86380 86390 1
502228 99502228 1001 86380 86390 1
502257 99502257 1001 86380 86390 1
502018 99502018 1001 86380 86390 1
501876 99501876 1001 86380 86390 1
502491 99502491 1001 86380 86390 1
502582 99502582 1001 86380 86390 1
502602 99502602 1001 86380 86390 1
502538 99502538 1001 86380 86390 1
502617 99502617 1001 86380 86390 1
503150 99503150 1001 86380 86390 1
503205 99503205 1001 86380 86390 1
503273 99503273 1001 86380 86390 1
503281 99503281 1001 86380 86390 1
502969 99502969 1001 86380 86390 1
502985 99502985 1001 86380 86390 1
502881 99502881 1001 86380 86390 1
503076 99503076 1001 86380 86390 1
502914 99502914 1001 86380 86390 1
502862 99502862 1001 86380 86390 1
502708 99502708 1001 86380 86390 1
502721 99502721 1001 86380 86390 1
503354 99503354 1001 86380 86390 1
503475 99503475 1001 86380 86390 1
503427 99503427 1001 86380 86390 1
503965 99503965 1001 86380 86390 1
504018 99504018 1001 86380 86390 1
504008 99504008 1001 86380 86390 1
503886 99503886 1001 86380 86390 1
503838 99503838 1001 86380 86390 1
503748 99503748 1001 86380 86390 1
503841 99503841 1001 86380 86390 1
503767 99503767 1001 86380 86390 1
503549 99503549 1001 86380 86390 1
503578 99503578 1001 86380 86390 1
503500 99503500 1001 86380 86390 1
504257 99504257 1001 86380 86390 1
504221 99504221 1001 86380 86390 1
504300 99504300 1001 86380 86390 1
504252 99504252 1001 86380 86390 1
504216 99504216 1001 86380 86390 1
504744 99504744 1001 86380 86390 1
504889 99504889 1001 86380 86390 1
504940 99504940 1001 86380 86390 1
504585 99504585 1001 86380 86390 1
504651 99504651 1001 86380 86390 1
504666 99504666 1001 86380 86390 1
504719 99504719 1001 86380 86390 1
504530 99504530 1001 86380 86390 1
504435 99504435 1001 86380 86390 1
504426 99504426 1001 86380 86390 1
505113 99505113 1001 86380 86390 1
505656 99505656 1001 86380 86390 1
505670 99505670 1001 86380 86390 1
505740 99505740 1001 86380 86390 1
505748 99505748 1001 86380 86390 1
505572 99505572 1001 86380 86390 1
505730 99505730 1001 86380 86390 1
505437 99505437 1001 86380 86390 1
505194 99505194 1001 86380 86390 1
505313 99505313 1001 86380 86390 1
505160 99505160 1001 86380 86390 1
505355 99505355 1001 86380 86390 1
505775 99505775 1001 86380 86390 1
505776 99505776 1001 86380 86390 1
505883 99505883 1001 86380 86390 1
506416 99506416 1001 86380 86390 1
506513 99506513 1001 86380 86390 1
506585 99506585 1001 86380 86390 1
506478 99506478 1001 86380 86390 1
506330 99506330 1001 86380 86390 1
506333 99506333 1001 86380 86390 1
506191 99506191 1001 86380 86390 1
506027 99506027 1001 86380 86390 1
506057 99506057 1001 86380 86390 1
506013 99506013 1001 86380 86390 1
506686 99506686 1001 86380 86390 1
506669 99506669 1001 86380 86390 1
507389 99507389 1001 86380 86390 1
507374 99507374 1001 86380 86390 1
507395 99507395 1001 86380 86390 1
507249 99507249 1001 86380 86390 1
507354 99507354 1001 86380 86390 1
507357 99507357 1001 86380 86390 1
507420 99507420 1001 86380 86390 1
507130 99507130 1001 86380 86390 1
507053 99507053 1001 86380 86390 1
507081 99507081 1001 86380 86390 1
506908 99506908 1001 86380 86390 1
506989 99506989 1001 86380 86390 1
506952 99506952 1001 86380 86390 1
506891 99506891 1001 86380 86390 1
507445 99507445 1001 86380 86390 1
507500 99507500 1001 86380 86390 1
507516 99507516 1001 86380 86390 1
507453 99507453 1001 86380 86390 1
507585 99507585 1001 86380 86390 1
508162 99508162 1001 86380 86390 1
508116 99508116 1001 86380 86390 1
508244 99508244 1001 86380 86390 1
507992 99507992 1001 86380 86390 1
507822 99507822 1001 86380 86390 1
507825 99507825 1001 86380 86390 1
507633 99507633 1001 86380 86390 1
507816 99507816 1001 86380 86390 1
507727 99507727 1001 86380 86390 1
508403 99508403 1001 86380 86390 1
508963 99508963 1001 86380 86390 1
508919 99508919 1001 86380 86390 1
508857 99508857 1001 86380 86390 1
508769 99508769 1001 86380 86390 1
508772 99508772 1001 86380 86390 1
508801 99508801 1001 86380 86390 1
508866 99508866 1001 86380 86390 1
508518 99508518 1001 86380 86390 1
508455 99508455 1001 86380 86390 1
508522 99508522 1001 86380 86390 1
508601 99508601 1001 86380 86390 1
509272 99509272 1001 86380 86390 1
509210 99509210 1001 86380 86390 1
509278 99509278 1001 86380 86390 1
509875 99509875 1001 86380 86390 1
509782 99509782 1001 86380 86390 1
509361 99509361 1001 86380 86390 1
509479 99509479 1001 86380 86390 1
510093 99510093 1001 86380 86390 1
510625 99510625 1001 86380 86390 1
510536 99510536 1001 86380 86390 1
510673 99510673 1001 86380 86390 1
510394 99510394 1001 86380 86390 1
510474 99510474 1001 86380 86390 1
510373 99510373 1001 86380 86390 1
510375 99510375 1001 86380 86390 1
510479 99510479 1001 86380 86390 1
510363 99510363 1001 86380 86390 1
510455 99510455 1001 86380 86390 1
510119 99510119 1001 86380 86390 1
510186 99510186 1001 86380 86390 1
510122 99510122 1001 86380 86390 1
510226 99510226 1001 86380 86390 1
510175 99510175 1001 86380 86390 1
510254 99510254 1001 86380 86390 1
510270 99510270 1001 86380 86390 1
510916 99510916 1001 86380 86390 1
510917 99510917 1001 86380 86390 1
510736 99510736 1001 86380 86390 1
511428 99511428 1001 86380 86390 1
511482 99511482 1001 86380 86390 1
511260 99511260 1001 86380 86390 1
511312 99511312 1001 86380 86390 1
511173 99511173 1001 86380 86390 1
511240 99511240 1001 86380 86390 1
511320 99511320 1001 86380 86390 1
510951 99510951 1001 86380 86390 1
511709 99511709 1001 86380 86390 1
511723 99511723 1001 86380 86390 1
511594 99511594 1001 86380 86390 1
511737 99511737 1001 86380 86390 1
512325 99512325 1001 86380 86390 1
512326 99512326 1001 86380 86390 1
512288 99512288 1001 86380 86390 1
512149 99512149 1001 86380 86390 1
511970 99511970 1001 86380 86390 1
511985 99511985 1001 86380 86390 1
511990 99511990 1001 86380 86390 1
511862 99511862 1001 86380 86390 1
511943 99511943 1001 86380 86390 1
511829 99511829 1001 86380 86390 1
511868 99511868 1001 86380 86390 1
511845 99511845 1001 86380 86390 1
511871 99511871 1001 86380 86390 1
512455 99512455 1001 86380 86390 1
512396 99512396 1001 86380 86390 1
512579 99512579 1001 86380 86390 1
513178 99513178 1001 86380 86390 1
513181 99513181 1001 86380 86390 1
512794 99512794 1001 86380 86390 1
512955 99512955 1001 86380 86390 1
512625 99512625 1001 86380 86390 1
512616 99512616 1001 86380 86390 1
512695 99512695 1001 86380 86390 1
512773 99512773 1001 86380 86390 1
512620 99512620 1001 86380 86390 1
513209 99513209 1001 86380 86390 1
513288 99513288 1001 86380 86390 1
513341 99513341 1001 86380 86390 1
513408 99513408 1001 86380 86390 1
513886 99513886 1001 86380 86390 1
513660 99513660 1001 86380 86390 1
513756 99513756 1001 86380 86390 1
513718 99513718 1001 86380 86390 1
513746 99513746 1001 86380 86390 1
513566 99513566 1001 86380 86390 1
513518 99513518 1001 86380 86390 1
513470 99513470 1001 86380 86390 1
513512 99513512 1001 86380 86390 1
514057 99514057 1001 86380 86390 1
514098 99514098 1001 86380 86390 1
514033 99514033 1001 86380 86390 1
514086 99514086 1001 86380 86390 1
514231 99514231 1001 86380 86390 1
514141 99514141 1001 86380 86390 1
514104 99514104 1001 86380 86390 1
514768 99514768 1001 86380 86390 1
514814 99514814 1001 86380 86390 1
514763 99514763 1001 86380 86390 1
514579 99514579 1001 86380 86390 1
514546 99514546 1001 86380 86390 1
514482 99514482 1001 86380 86390 1
514276 99514276 1001 86380 86390 1
514317 99514317 1001 86380 86390 1
514309 99514309 1001 86380 86390 1
514350 99514350 1001 86380 86390 1
514880 99514880 1001 86380 86390 1
514969 99514969 1001 86380 86390 1
515650 99515650 1001 86380 86390 1
515638 99515638 1001 86380 86390 1
515537 99515537 1001 86380 86390 1
515362 99515362 1001 86380 86390 1
515300 99515300 1001 86380 86390 1
515432 99515432 1001 86380 86390 1
515424 99515424 1001 86380 86390 1
515148 99515148 1001 86380 86390 1
515163 99515163 1001 86380 86390 1
515256 99515256 1001 86380 86390 1
515706 99515706 1001 86380 86390 1
515711 99515711 1001 86380 86390 1
515817 99515817 1001 86380 86390 1
515884 99515884 1001 86380 86390 1
516463 99516463 1001 86380 86390 1
516504 99516504 1001 86380 86390 1
516226 99516226 1001 86380 86390 1
516304 99516304 1001 86380 86390 1
516227 99516227 1001 86380 86390 1
516072 99516072 1001 86380 86390 1
516008 99516008 1001 86380 86390 1
516086 99516086 1001 86380 86390 1
516074 99516074 1001 86380 86390 1
516014 99516014 1001 86380 86390 1
516093 99516093 1001 86380 86390 1
516094 99516094 1001 86380 86390 1
516565 99516565 1001 86380 86390 1
516668 99516668 1001 86380 86390 1
516527 99516527 1001 86380 86390 1
517313 99517313 1001 86380 86390 1
517230 99517230 1001 86380 86390 1
517328 99517328 1001 86380 86390 1
517142 99517142 1001 86380 86390 1
517040 99517040 1001 86380 86390 1
516955 99516955 1001 86380 86390 1
517012 99517012 1001 86380 86390 1
516766 99516766 1001 86380 86390 1
516820 99516820 1001 86380 86390 1
516887 99516887 1001 86380 86390 1
517385 99517385 1001 86380 86390 1
517451 99517451 1001 86380 86390 1
517414 99517414 1001 86380 86390 1
518041 99518041 1001 86380 86390 1
517945 99517945 1001 86380 86390 1
517857 99517857 1001 86380 86390 1
517826 99517826 1001 86380 86390 1
517632 99517632 1001 86380 86390 1
517598 99517598 1001 86380 86390 1
518359 99518359 1001 86380 86390 1
518204 99518204 1001 86380 86390 1
518987 99518987 1001 86380 86390 1
518875 99518875 1001 86380 86390 1
518933 99518933 1001 86380 86390 1
518982 99518982 1001 86380 86390 1
518696 99518696 1001 86380 86390 1
518645 99518645 1001 86380 86390 1
518704 99518704 1001 86380 86390 1
518393 99518393 1001 86380 86390 1
518483 99518483 1001 86380 86390 1
518477 99518477 1001 86380 86390 1
518376 99518376 1001 86380 86390 1
519102 99519102 1001 86380 86390 1
519000 99519000 1001 86380 86390 1
519124 99519124 1001 86380 86390 1
519756 99519756 1001 86380 86390 1
519732 99519732 1001 86380 86390 1
519720 99519720 1001 86380 86390 1
519481 99519481 1001 86380 86390 1
519482 99519482 1001 86380 86390 1
519431 99519431 1001 86380 86390 1
519407 99519407 1001 86380 86390 1
519569 99519569 1001 86380 86390 1
519401 99519401 1001 86380 86390 1
519368 99519368 1001 86380 86390 1
519239 99519239 1001 86380 86390 1
519291 99519291 1001 86380 86390 1
519905 99519905 1001 86380 86390 1
519945 99519945 1001 86380 86390 1
519817 99519817 1001 86380 86390 1
519821 99519821 1001 86380 86390 1
519991 99519991 1001 86380 86390 1
520612 99520612 1001 86380 86390 1
520490 99520490 1001 86380 86390 1
520493 99520493 1001 86380 86390 1
520630 99520630 1001 86380 86390 1
520573 99520573 1001 86380 86390 1
520249 99520249 1001 86380 86390 1
520302 99520302 1001 86380 86390 1
520354 99520354 1001 86380 86390 1
520076 99520076 1001 86380 86390 1
520206 99520206 1001 86380 86390 1
520667 99520667 1001 86380 86390 1
521430 99521430 1001 86380 86390 1
521340 99521340 1001 86380 86390 1
521436 99521436 1001 86380 86390 1
521450 99521450 1001 86380 86390 1
521092 99521092 1001 86380 86390 1
521159 99521159 1001 86380 86390 1
521218 99521218 1001 86380 86390 1
521064 99521064 1001 86380 86390 1
521233 99521233 1001 86380 86390 1
520853 99520853 1001 86380 86390 1
520909 99520909 1001 86380 86390 1
521671 99521671 1001 86380 86390 1
521556 99521556 1001 86380 86390 1
521661 99521661 1001 86380 86390 1
521519 99521519 1001 86380 86390 1
521636 99521636 1001 86380 86390 1
521598 99521598 1001 86380 86390 1
521588 99521588 1001 86380 86390 1
521472 99521472 1001 86380 86390 1
521475 99521475 1001 86380 86390 1
522259 99522259 1001 86380 86390 1
522140 99522140 1001 86380 86390 1
521909 99521909 1001 86380 86390 1
521962 99521962 1001 86380 86390 1
522060 99522060 1001 86380 86390 1
521775 99521775 1001 86380 86390 1
521688 99521688 1001 86380 86390 1
521702 99521702 1001 86380 86390 1
521756 99521756 1001 86380 86390 1
521873 99521873 1001 86380 86390 1
522423 99522423 1001 86380 86390 1
522429 99522429 1001 86380 86390 1
522468 99522468 1001 86380 86390 1
522392 99522392 1001 86380 86390 1
522956 99522956 1001 86380 86390 1
523074 99523074 1001 86380 86390 1
523106 99523106 1001 86380 86390 1
522925 99522925 1001 86380 86390 1
522692 99522692 1001 86380 86390 1
522524 99522524 1001 86380 86390 1
523303 99523303 1001 86380 86390 1
523317 99523317 1001 86380 86390 1
523895 99523895 1001 86380 86390 1
523835 99523835 1001 86380 86390 1
523838 99523838 1001 86380 86390 1
523622 99523622 1001 86380 86390 1
523615 99523615 1001 86380 86390 1
523634 99523634 1001 86380 86390 1
523519 99523519 1001 86380 86390 1
524074 99524074 1001 86380 86390 1
524645 99524645 1001 86380 86390 1
524745 99524745 1001 86380 86390 1
524608 99524608 1001 86380 86390 1
524557 99524557 1001 86380 86390 1
524421 99524421 1001 86380 86390 1
524201 99524201 1001 86380 86390 1
524270 99524270 1001 86380 86390 1
524336 99524336 1001 86380 86390 1
524311 99524311 1001 86380 86390 1
524209 99524209 1001 86380 86390 1
524250 99524250 1001 86380 86390 1
524966 99524966 1001 86380 86390 1
524788 99524788 1001 86380 86390 1
524921 99524921 1001 86380 86390 1
525416 99525416 1001 86380 86390 1
525456 99525456 1001 86380 86390 1
525432 99525432 1001 86380 86390 1
525472 99525472 1001 86380 86390 1
525462 99525462 1001 86380 86390 1
525589 99525589 1001 86380 86390 1
525213 99525213 1001 86380 86390 1
525292 99525292 1001 86380 86390 1
525309 99525309 1001 86380 86390 1
525335 99525335 1001 86380 86390 1
525004 99525004 1001 86380 86390 1
525025 99525025 1001 86380 86390 1
525064 99525064 1001 86380 86390 1
525666 99525666 1001 86380 86390 1
525771 99525771 1001 86380 86390 1
525785 99525785 1001 86380 86390 1
526075 99526075 1001 86380 86390 1
526155 99526155 1001 86380 86390 1
526058 99526058 1001 86380 86390 1
526138 99526138 1001 86380 86390 1
526010 99526010 1001 86380 86390 1
525857 99525857 1001 86380 86390 1
525922 99525922 1001 86380 86390 1
525948 99525948 1001 86380 86390 1
525962 99525962 1001 86380 86390 1
525836 99525836 1001 86380 86390 1
525952 99525952 1001 86380 86390 1
525904 99525904 1001 86380 86390 1
526522 99526522 1001 86380 86390 1
526484 99526484 1001 86380 86390 1
527127 99527127 1001 86380 86390 1
527180 99527180 1001 86380 86390 1
527130 99527130 1001 86380 86390 1
526981 99526981 1001 86380 86390 1
526869 99526869 1001 86380 86390 1
526725 99526725 1001 86380 86390 1
527298 99527298 1001 86380 86390 1
526837 99526837 1001 86380 86390 1
527314 99527314 1001 86380 86390 1
527295 99527295 1001 86380 86390 1
527451 99527451 1001 86380 86390 1
527977 99527977 1001 86380 86390 1
528063 99528063 1001 86380 86390 1
527688 99527688 1001 86380 86390 1
527542 99527542 1001 86380 86390 1
527659 99527659 1001 86380 86390 1
528149 99528149 1001 86380 86390 1
528850 99528850 1001 86380 86390 1
528804 99528804 1001 86380 86390 1
528834 99528834 1001 86380 86390 1
528530 99528530 1001 86380 86390 1
528492 99528492 1001 86380 86390 1
528611 99528611 1001 86380 86390 1
528678 99528678 1001 86380 86390 1
528629 99528629 1001 86380 86390 1
528332 99528332 1001 86380 86390 1
528452 99528452 1001 86380 86390 1
528298 99528298 1001 86380 86390 1
528435 99528435 1001 86380 86390 1
529042 99529042 1001 86380 86390 1
529043 99529043 1001 86380 86390 1
528917 99528917 1001 86380 86390 1
528933 99528933 1001 86380 86390 1
529533 99529533 1001 86380 86390 1
529433 99529433 1001 86380 86390 1
529485 99529485 1001 86380 86390 1
529416 99529416 1001 86380 86390 1
529294 99529294 1001 86380 86390 1
529283 99529283 1001 86380 86390 1
529115 99529115 1001 86380 86390 1
529284 99529284 1001 86380 86390 1
529248 99529248 1001 86380 86390 1
529763 99529763 1001 86380 86390 1
529867 99529867 1001 86380 86390 1
529803 99529803 1001 86380 86390 1
529908 99529908 1001 86380 86390 1
529523 99529523 1001 86380 86390 1
529910 99529910 1001 86380 86390 1
529917 99529917 1001 86380 86390 1
530414 99530414 1001 86380 86390 1
530482 99530482 1001 86380 86390 1
530463 99530463 1001 86380 86390 1
530241 99530241 1001 86380 86390 1
530254 99530254 1001 86380 86390 1
530293 99530293 1001 86380 86390 1
530062 99530062 1001 86380 86390 1
530115 99530115 1001 86380 86390 1
530106 99530106 1001 86380 86390 1
530758 99530758 1001 86380 86390 1
530604 99530604 1001 86380 86390 1
530592 99530592 1001 86380 86390 1
530728 99530728 1001 86380 86390 1
530575 99530575 1001 86380 86390 1
530627 99530627 1001 86380 86390 1
531177 99531177 1001 86380 86390 1
531241 99531241 1001 86380 86390 1
531245 99531245 1001 86380 86390 1
531311 99531311 1001 86380 86390 1
531300 99531300 1001 86380 86390 1
531374 99531374 1001 86380 86390 1
531057 99531057 1001 86380 86390 1
531164 99531164 1001 86380 86390 1
530985 99530985 1001 86380 86390 1
531133 99531133 1001 86380 86390 1
530977 99530977 1001 86380 86390 1
531017 99531017 1001 86380 86390 1
530787 99530787 1001 86380 86390 1
530905 99530905 1001 86380 86390 1
530873 99530873 1001 86380 86390 1
530887 99530887 1001 86380 86390 1
531415 99531415 1001 86380 86390 1
531519 99531519 1001 86380 86390 1
531532 99531532 1001 86380 86390 1
531547 99531547 1001 86380 86390 1
531561 99531561 1001 86380 86390 1
531539 99531539 1001 86380 86390 1
531578 99531578 1001 86380 86390 1
531466 99531466 1001 86380 86390 1
531570 99531570 1001 86380 86390 1
532145 99532145 1001 86380 86390 1
532111 99532111 1001 86380 86390 1
532001 99532001 1001 86380 86390 1
531887 99531887 1001 86380 86390 1
531862 99531862 1001 86380 86390 1
531958 99531958 1001 86380 86390 1
531707 99531707 1001 86380 86390 1
531683 99531683 1001 86380 86390 1
531648 99531648 1001 86380 86390 1
532244 99532244 1001 86380 86390 1
532237 99532237 1001 86380 86390 1
532250 99532250 1001 86380 86390 1
532382 99532382 1001 86380 86390 1
532833 99532833 1001 86380 86390 1
532963 99532963 1001 86380 86390 1
532977 99532977 1001 86380 86390 1
533024 99533024 1001 86380 86390 1
532876 99532876 1001 86380 86390 1
532707 99532707 1001 86380 86390 1
532553 99532553 1001 86380 86390 1
532535 99532535 1001 86380 86390 1
532524 99532524 1001 86380 86390 1
533145 99533145 1001 86380 86390 1
533110 99533110 1001 86380 86390 1
533059 99533059 1001 86380 86390 1
533041 99533041 1001 86380 86390 1
533843 99533843 1001 86380 86390 1
533662 99533662 1001 86380 86390 1
533702 99533702 1001 86380 86390 1
533640 99533640 1001 86380 86390 1
533507 99533507 1001 86380 86390 1
533469 99533469 1001 86380 86390 1
533276 99533276 1001 86380 86390 1
533429 99533429 1001 86380 86390 1
533907 99533907 1001 86380 86390 1
534056 99534056 1001 86380 86390 1
534045 99534045 1001 86380 86390 1
533931 99533931 1001 86380 86390 1
534517 99534517 1001 86380 86390 1
534597 99534597 1001 86380 86390 1
534501 99534501 1001 86380 86390 1
534632 99534632 1001 86380 86390 1
534377 99534377 1001 86380 86390 1
534397 99534397 1001 86380 86390 1
534193 99534193 1001 86380 86390 1
534880 99534880 1001 86380 86390 1
534687 99534687 1001 86380 86390 1
535395 99535395 1001 86380 86390 1
535336 99535336 1001 86380 86390 1
535325 99535325 1001 86380 86390 1
535390 99535390 1001 86380 86390 1
535355 99535355 1001 86380 86390 1
535301 99535301 1001 86380 86390 1
535302 99535302 1001 86380 86390 1
534903 99534903 1001 86380 86390 1
534994 99534994 1001 86380 86390 1
534973 99534973 1001 86380 86390 1
535093 99535093 1001 86380 86390 1
535042 99535042 1001 86380 86390 1
535522 99535522 1001 86380 86390 1
535640 99535640 1001 86380 86390 1
535682 99535682 1001 86380 86390 1
536208 99536208 1001 86380 86390 1
536305 99536305 1001 86380 86390 1
536162 99536162 1001 86380 86390 1
536188 99536188 1001 86380 86390 1
536194 99536194 1001 86380 86390 1
535930 99535930 1001 86380 86390 1
535825 99535825 1001 86380 86390 1
536496 99536496 1001 86380 86390 1
537010 99537010 1001 86380 86390 1
537140 99537140 1001 86380 86390 1
537149 99537149 1001 86380 86390 1
537110 99537110 1001 86380 86390 1
537123 99537123 1001 86380 86390 1
536830 99536830 1001 86380 86390 1
536609 99536609 1001 86380 86390 1
536641 99536641 1001 86380 86390 1
537213 99537213 1001 86380 86390 1
537240 99537240 1001 86380 86390 1
537294 99537294 1001 86380 86390 1
537204 99537204 1001 86380 86390 1
537195 99537195 1001 86380 86390 1
537877 99537877 1001 86380 86390 1
537788 99537788 1001 86380 86390 1
537965 99537965 1001 86380 86390 1
537828 99537828 1001 86380 86390 1
537732 99537732 1001 86380 86390 1
537617 99537617 1001 86380 86390 1
537676 99537676 1001 86380 86390 1
537494 99537494 1001 86380 86390 1
537377 99537377 1001 86380 86390 1
537392 99537392 1001 86380 86390 1
538075 99538075 1001 86380 86390 1
538038 99538038 1001 86380 86390 1
538014 99538014 1001 86380 86390 1
538079 99538079 1001 86380 86390 1
538193 99538193 1001 86380 86390 1
538150 99538150 1001 86380 86390 1
538647 99538647 1001 86380 86390 1
538740 99538740 1001 86380 86390 1
538592 99538592 1001 86380 86390 1
538354 99538354 1001 86380 86390 1
538306 99538306 1001 86380 86390 1
538386 99538386 1001 86380 86390 1
538361 99538361 1001 86380 86390 1
538895 99538895 1001 86380 86390 1
538927 99538927 1001 86380 86390 1
539605 99539605 1001 86380 86390 1
539609 99539609 1001 86380 86390 1
539503 99539503 1001 86380 86390 1
539634 99539634 1001 86380 86390 1
539485 99539485 1001 86380 86390 1
539328 99539328 1001 86380 86390 1
539140 99539140 1001 86380 86390 1
539032 99539032 1001 86380 86390 1
540420 99540420 1001 86380 86390 1
540304 99540304 1001 86380 86390 1
540335 99540335 1001 86380 86390 1
540164 99540164 1001 86380 86390 1
539915 99539915 1001 86380 86390 1
539897 99539897 1001 86380 86390 1
540571 99540571 1001 86380 86390 1
540470 99540470 1001 86380 86390 1
540510 99540510 1001 86380 86390 1
540513 99540513 1001 86380 86390 1
541151 99541151 1001 86380 86390 1
541160 99541160 1001 86380 86390 1
541176 99541176 1001 86380 86390 1
540895 99540895 1001 86380 86390 1
540724 99540724 1001 86380 86390 1
540769 99540769 1001 86380 86390 1
540837 99540837 1001 86380 86390 1
540876 99540876 1001 86380 86390 1
541322 99541322 1001 86380 86390 1
541443 99541443 1001 86380 86390 1
542088 99542088 1001 86380 86390 1
542060 99542060 1001 86380 86390 1
541984 99541984 1001 86380 86390 1
541946 99541946 1001 86380 86390 1
541936 99541936 1001 86380 86390 1
541748 99541748 1001 86380 86390 1
541681 99541681 1001 86380 86390 1
541630 99541630 1001 86380 86390 1
541646 99541646 1001 86380 86390 1
542575 99542575 1001 86380 86390 1
542589 99542589 1001 86380 86390 1
542629 99542629 1001 86380 86390 1
542591 99542591 1001 86380 86390 1
542657 99542657 1001 86380 86390 1
542570 99542570 1001 86380 86390 1
542363 99542363 1001 86380 86390 1
542442 99542442 1001 86380 86390 1
542523 99542523 1001 86380 86390 1
542375 99542375 1001 86380 86390 1
543052 99543052 1001 86380 86390 1
543054 99543054 1001 86380 86390 1
543737 99543737 1001 86380 86390 1
543612 99543612 1001 86380 86390 1
543692 99543692 1001 86380 86390 1
543655 99543655 1001 86380 86390 1
543535 99543535 1001 86380 86390 1
543485 99543485 1001 86380 86390 1
543202 99543202 1001 86380 86390 1
543781 99543781 1001 86380 86390 1
543772 99543772 1001 86380 86390 1
543799 99543799 1001 86380 86390 1
543870 99543870 1001 86380 86390 1
544447 99544447 1001 86380 86390 1
544502 99544502 1001 86380 86390 1
544542 99544542 1001 86380 86390 1
544403 99544403 1001 86380 86390 1
544343 99544343 1001 86380 86390 1
544080 99544080 1001 86380 86390 1
544599 99544599 1001 86380 86390 1
544626 99544626 1001 86380 86390 1
544669 99544669 1001 86380 86390 1
544684 99544684 1001 86380 86390 1
432714 469 1001 59940 67557 1
400301 99400301 1001 86380 86390 1
400236 99400236 1001 86380 86390 1
400373 99400373 1001 86380 86390 1
400359 99400359 1001 86380 86390 1
400485 99400485 1001 86380 86390 1
400609 99400609 1001 86380 86390 1
400708 99400708 1001 86380 86390 1
400654 99400654 1001 86380 86390 1
400834 99400834 1001 86380 86390 1
400861 99400861 1001 86380 86390 1
401305 99401305 1001 86380 86390 1
401288 99401288 1001 86380 86390 1
401466 99401466 1001 86380 86390 1
401666 99401666 1001 86380 86390 1
401796 99401796 1001 86380 86390 1
402174 99402174 1001 86380 86390 1
402373 99402373 1001 86380 86390 1
402296 99402296 1001 86380 86390 1
402464 99402464 1001 86380 86390 1
402777 99402777 1001 86380 86390 1
402818 99402818 1001 86380 86390 1
403053 99403053 1001 86380 86390 1
403013 99403013 1001 86380 86390 1
403329 99403329 1001 86380 86390 1
403413 99403413 1001 86380 86390 1
403504 99403504 1001 86380 86390 1
403622 99403622 1001 86380 86390 1
403805 99403805 1001 86380 86390 1
403880 99403880 1001 86380 86390 1
403995 99403995 1001 86380 86390 1
404298 99404298 1001 86380 86390 1
404324 99404324 1001 86380 86390 1
404391 99404391 1001 86380 86390 1
404571 99404571 1001 86380 86390 1
404655 99404655 1001 86380 86390 1
405027 99405027 1001 86380 86390 1
405195 99405195 1001 86380 86390 1
405264 99405264 1001 86380 86390 1
405415 99405415 1001 86380 86390 1
405343 99405343 1001 86380 86390 1
405498 99405498 1001 86380 86390 1
405419 99405419 1001 86380 86390 1
405740 99405740 1001 86380 86390 1
405835 99405835 1001 86380 86390 1
405786 99405786 1001 86380 86390 1
405949 99405949 1001 86380 86390 1
406054 99406054 1001 86380 86390 1
406172 99406172 1001 86380 86390 1
406235 99406235 1001 86380 86390 1
406364 99406364 1001 86380 86390 1
406698 99406698 1001 86380 86390 1
407081 99407081 1001 86380 86390 1
407546 99407546 1001 86380 86390 1
407804 99407804 1001 86380 86390 1
407806 99407806 1001 86380 86390 1
407771 99407771 1001 86380 86390 1
407981 99407981 1001 86380 86390 1
407939 99407939 1001 86380 86390 1
408198 99408198 1001 86380 86390 1
408147 99408147 1001 86380 86390 1
408183 99408183 1001 86380 86390 1
408331 99408331 1001 86380 86390 1
408376 99408376 1001 86380 86390 1
408411 99408411 1001 86380 86390 1
408783 99408783 1001 86380 86390 1
408920 99408920 1001 86380 86390 1
409151 99409151 1001 86380 86390 1
409262 99409262 1001 86380 86390 1
409249 99409249 1001 86380 86390 1
409470 99409470 1001 86380 86390 1
409522 99409522 1001 86380 86390 1
409665 99409665 1001 86380 86390 1
409756 99409756 1001 86380 86390 1
409891 99409891 1001 86380 86390 1
409948 99409948 1001 86380 86390 1
410051 99410051 1001 86380 86390 1
410126 99410126 1001 86380 86390 1
410294 99410294 1001 86380 86390 1
410300 99410300 1001 86380 86390 1
410241 99410241 1001 86380 86390 1
410335 99410335 1001 86380 86390 1
410309 99410309 1001 86380 86390 1
410327 99410327 1001 86380 86390 1
410427 99410427 1001 86380 86390 1
410543 99410543 1001 86380 86390 1
410655 99410655 1001 86380 86390 1
410640 99410640 1001 86380 86390 1
410676 99410676 1001 86380 86390 1
410682 99410682 1001 86380 86390 1
410771 99410771 1001 86380 86390 1
410797 99410797 1001 86380 86390 1
410878 99410878 1001 86380 86390 1
410984 99410984 1001 86380 86390 1
411019 99411019 1001 86380 86390 1
411238 99411238 1001 86380 86390 1
411303 99411303 1001 86380 86390 1
411405 99411405 1001 86380 86390 1
411443 99411443 1001 86380 86390 1
411650 99411650 1001 86380 86390 1
411614 99411614 1001 86380 86390 1
411619 99411619 1001 86380 86390 1
411740 99411740 1001 86380 86390 1
411796 99411796 1001 86380 86390 1
411779 99411779 1001 86380 86390 1
411897 99411897 1001 86380 86390 1
412041 99412041 1001 86380 86390 1
412132 99412132 1001 86380 86390 1
412106 99412106 1001 86380 86390 1
412092 99412092 1001 86380 86390 1
412243 99412243 1001 86380 86390 1
412208 99412208 1001 86380 86390 1
412326 99412326 1001 86380 86390 1
412310 99412310 1001 86380 86390 1
413678 99413678 1001 86380 86390 1
413309 99413309 1001 86380 86390 1
413085 99413085 1001 86380 86390 1
413144 99413144 1001 86380 86390 1
412946 99412946 1001 86380 86390 1
412748 99412748 1001 86380 86390 1
412785 99412785 1001 86380 86390 1
412543 99412543 1001 86380 86390 1
413839 99413839 1001 86380 86390 1
413738 99413738 1001 86380 86390 1
414057 99414057 1001 86380 86390 1
415144 99415144 1001 86380 86390 1
414962 99414962 1001 86380 86390 1
414795 99414795 1001 86380 86390 1
414423 99414423 1001 86380 86390 1
414161 99414161 1001 86380 86390 1
414383 99414383 1001 86380 86390 1
414473 99414473 1001 86380 86390 1
415480 99415480 1001 86380 86390 1
416701 99416701 1001 86380 86390 1
416889 99416889 1001 86380 86390 1
416720 99416720 1001 86380 86390 1
416689 99416689 1001 86380 86390 1
416669 99416669 1001 86380 86390 1
416346 99416346 1001 86380 86390 1
416384 99416384 1001 86380 86390 1
416309 99416309 1001 86380 86390 1
416458 99416458 1001 86380 86390 1
416278 99416278 1001 86380 86390 1
416463 99416463 1001 86380 86390 1
415861 99415861 1001 86380 86390 1
416137 99416137 1001 86380 86390 1
415786 99415786 1001 86380 86390 1
415918 99415918 1001 86380 86390 1
417121 99417121 1001 86380 86390 1
417028 99417028 1001 86380 86390 1
418726 99418726 1001 86380 86390 1
418694 99418694 1001 86380 86390 1
418489 99418489 1001 86380 86390 1
418782 99418782 1001 86380 86390 1
418663 99418663 1001 86380 86390 1
418375 99418375 1001 86380 86390 1
418118 99418118 1001 86380 86390 1
418402 99418402 1001 86380 86390 1
417664 99417664 1001 86380 86390 1
417695 99417695 1001 86380 86390 1
419021 99419021 1001 86380 86390 1
418814 99418814 1001 86380 86390 1
418868 99418868 1001 86380 86390 1
418869 99418869 1001 86380 86390 1
420194 99420194 1001 86380 86390 1
420372 99420372 1001 86380 86390 1
420300 99420300 1001 86380 86390 1
419983 99419983 1001 86380 86390 1
419990 99419990 1001 86380 86390 1
419844 99419844 1001 86380 86390 1
419876 99419876 1001 86380 86390 1
419472 99419472 1001 86380 86390 1
419454 99419454 1001 86380 86390 1
419226 99419226 1001 86380 86390 1
419510 99419510 1001 86380 86390 1
420833 99420833 1001 86380 86390 1
420549 99420549 1001 86380 86390 1
420475 99420475 1001 86380 86390 1
421782 99421782 1001 86380 86390 1
421851 99421851 1001 86380 86390 1
421726 99421726 1001 86380 86390 1
421570 99421570 1001 86380 86390 1
421466 99421466 1001 86380 86390 1
421521 99421521 1001 86380 86390 1
421564 99421564 1001 86380 86390 1
421012 99421012 1001 86380 86390 1
420944 99420944 1001 86380 86390 1
421065 99421065 1001 86380 86390 1
420872 99420872 1001 86380 86390 1
421007 99421007 1001 86380 86390 1
422435 99422435 1001 86380 86390 1
422360 99422360 1001 86380 86390 1
422309 99422309 1001 86380 86390 1
422317 99422317 1001 86380 86390 1
422235 99422235 1001 86380 86390 1
422525 99422525 1001 86380 86390 1
423489 99423489 1001 86380 86390 1
423412 99423412 1001 86380 86390 1
423523 99423523 1001 86380 86390 1
423398 99423398 1001 86380 86390 1
423233 99423233 1001 86380 86390 1
423038 99423038 1001 86380 86390 1
423182 99423182 1001 86380 86390 1
423255 99423255 1001 86380 86390 1
422956 99422956 1001 86380 86390 1
422796 99422796 1001 86380 86390 1
422813 99422813 1001 86380 86390 1
422562 99422562 1001 86380 86390 1
423846 99423846 1001 86380 86390 1
424028 99424028 1001 86380 86390 1
424061 99424061 1001 86380 86390 1
425324 99425324 1001 86380 86390 1
425081 99425081 1001 86380 86390 1
425180 99425180 1001 86380 86390 1
425166 99425166 1001 86380 86390 1
424904 99424904 1001 86380 86390 1
424761 99424761 1001 86380 86390 1
424614 99424614 1001 86380 86390 1
424766 99424766 1001 86380 86390 1
424790 99424790 1001 86380 86390 1
424871 99424871 1001 86380 86390 1
424874 99424874 1001 86380 86390 1
424563 99424563 1001 86380 86390 1
424331 99424331 1001 86380 86390 1
424586 99424586 1001 86380 86390 1
425744 99425744 1001 86380 86390 1
425597 99425597 1001 86380 86390 1
426800 99426800 1001 86380 86390 1
427063 99427063 1001 86380 86390 1
426705 99426705 1001 86380 86390 1
426307 99426307 1001 86380 86390 1
426605 99426605 1001 86380 86390 1
426616 99426616 1001 86380 86390 1
425865 99425865 1001 86380 86390 1
425940 99425940 1001 86380 86390 1
426017 99426017 1001 86380 86390 1
425904 99425904 1001 86380 86390 1
427455 99427455 1001 86380 86390 1
427164 99427164 1001 86380 86390 1
428366 99428366 1001 86380 86390 1
428388 99428388 1001 86380 86390 1
427998 99427998 1001 86380 86390 1
428040 99428040 1001 86380 86390 1
428074 99428074 1001 86380 86390 1
427830 99427830 1001 86380 86390 1
427846 99427846 1001 86380 86390 1
427597 99427597 1001 86380 86390 1
429095 99429095 1001 86380 86390 1
428782 99428782 1001 86380 86390 1
429043 99429043 1001 86380 86390 1
429136 99429136 1001 86380 86390 1
428958 99428958 1001 86380 86390 1
428866 99428866 1001 86380 86390 1
429987 99429987 1001 86380 86390 1
430074 99430074 1001 86380 86390 1
430154 99430154 1001 86380 86390 1
430158 99430158 1001 86380 86390 1
429632 99429632 1001 86380 86390 1
429258 99429258 1001 86380 86390 1
429559 99429559 1001 86380 86390 1
429282 99429282 1001 86380 86390 1
430593 99430593 1001 86380 86390 1
431990 99431990 1001 86380 86390 1
431654 99431654 1001 86380 86390 1
431778 99431778 1001 86380 86390 1
431805 99431805 1001 86380 86390 1
431973 99431973 1001 86380 86390 1
431329 99431329 1001 86380 86390 1
431310 99431310 1001 86380 86390 1
431415 99431415 1001 86380 86390 1
430856 99430856 1001 86380 86390 1
430882 99430882 1001 86380 86390 1
431115 99431115 1001 86380 86390 1
432327 99432327 1001 86380 86390 1
433446 99433446 1001 86380 86390 1
432970 99432970 1001 86380 86390 1
433299 99433299 1001 86380 86390 1
432909 99432909 1001 86380 86390 1
432792 99432792 1001 86380 86390 1
432613 99432613 1001 86380 86390 1
432684 99432684 1001 86380 86390 1
432816 99432816 1001 86380 86390 1
432694 99432694 1001 86380 86390 1
432549 99432549 1001 86380 86390 1
434044 99434044 1001 86380 86390 1
433906 99433906 1001 86380 86390 1
433806 99433806 1001 86380 86390 1
433933 99433933 1001 86380 86390 1
434016 99434016 1001 86380 86390 1
435061 99435061 1001 86380 86390 1
435105 99435105 1001 86380 86390 1
434840 99434840 1001 86380 86390 1
434663 99434663 1001 86380 86390 1
434950 99434950 1001 86380 86390 1
434719 99434719 1001 86380 86390 1
434345 99434345 1001 86380 86390 1
434268 99434268 1001 86380 86390 1
434459 99434459 1001 86380 86390 1
434485 99434485 1001 86380 86390 1
434389 99434389 1001 86380 86390 1
434562 99434562 1001 86380 86390 1
435743 99435743 1001 86380 86390 1
435882 99435882 1001 86380 86390 1
435620 99435620 1001 86380 86390 1
437077 99437077 1001 86380 86390 1
436894 99436894 1001 86380 86390 1
436806 99436806 1001 86380 86390 1
437090 99437090 1001 86380 86390 1
437101 99437101 1001 86380 86390 1
436790 99436790 1001 86380 86390 1
437138 99437138 1001 86380 86390 1
436006 99436006 1001 86380 86390 1
435927 99435927 1001 86380 86390 1
436045 99436045 1001 86380 86390 1
436019 99436019 1001 86380 86390 1
436107 99436107 1001 86380 86390 1
436329 99436329 1001 86380 86390 1
300042 99300042 1001 86380 86390 1
437298 99437298 1001 86380 86390 1
437346 99437346 1001 86380 86390 1
437308 99437308 1001 86380 86390 1
300631 99300631 1001 86380 86390 1
300493 99300493 1001 86380 86390 1
300254 99300254 1001 86380 86390 1
300112 99300112 1001 86380 86390 1
300765 99300765 1001 86380 86390 1
300754 99300754 1001 86380 86390 1
300839 99300839 1001 86380 86390 1
301353 99301353 1001 86380 86390 1
301443 99301443 1001 86380 86390 1
301379 99301379 1001 86380 86390 1
301533 99301533 1001 86380 86390 1
301420 99301420 1001 86380 86390 1
301544 99301544 1001 86380 86390 1
301488 99301488 1001 86380 86390 1
301271 99301271 1001 86380 86390 1
301260 99301260 1001 86380 86390 1
301313 99301313 1001 86380 86390 1
301262 99301262 1001 86380 86390 1
301205 99301205 1001 86380 86390 1
300978 99300978 1001 86380 86390 1
300955 99300955 1001 86380 86390 1
301101 99301101 1001 86380 86390 1
301727 99301727 1001 86380 86390 1
301743 99301743 1001 86380 86390 1
301589 99301589 1001 86380 86390 1
302200 99302200 1001 86380 86390 1
302278 99302278 1001 86380 86390 1
302266 99302266 1001 86380 86390 1
302359 99302359 1001 86380 86390 1
302223 99302223 1001 86380 86390 1
302374 99302374 1001 86380 86390 1
301981 99301981 1001 86380 86390 1
301970 99301970 1001 86380 86390 1
301997 99301997 1001 86380 86390 1
301998 99301998 1001 86380 86390 1
302131 99302131 1001 86380 86390 1
302144 99302144 1001 86380 86390 1
302067 99302067 1001 86380 86390 1
302122 99302122 1001 86380 86390 1
301762 99301762 1001 86380 86390 1
301906 99301906 1001 86380 86390 1
301898 99301898 1001 86380 86390 1
302572 99302572 1001 86380 86390 1
302555 99302555 1001 86380 86390 1
302400 99302400 1001 86380 86390 1
302820 99302820 1001 86380 86390 1
302877 99302877 1001 86380 86390 1
302689 99302689 1001 86380 86390 1
302756 99302756 1001 86380 86390 1
302733 99302733 1001 86380 86390 1
302747 99302747 1001 86380 86390 1
303386 99303386 1001 86380 86390 1
303403 99303403 1001 86380 86390 1
303404 99303404 1001 86380 86390 1
303210 99303210 1001 86380 86390 1
303853 99303853 1001 86380 86390 1
303844 99303844 1001 86380 86390 1
303885 99303885 1001 86380 86390 1
303634 99303634 1001 86380 86390 1
303712 99303712 1001 86380 86390 1
303677 99303677 1001 86380 86390 1
303757 99303757 1001 86380 86390 1
303747 99303747 1001 86380 86390 1
303529 99303529 1001 86380 86390 1
303441 99303441 1001 86380 86390 1
303605 99303605 1001 86380 86390 1
304157 99304157 1001 86380 86390 1
304732 99304732 1001 86380 86390 1
304829 99304829 1001 86380 86390 1
304643 99304643 1001 86380 86390 1
304470 99304470 1001 86380 86390 1
304345 99304345 1001 86380 86390 1
304414 99304414 1001 86380 86390 1
304441 99304441 1001 86380 86390 1
304380 99304380 1001 86380 86390 1
305028 99305028 1001 86380 86390 1
304887 99304887 1001 86380 86390 1
304926 99304926 1001 86380 86390 1
305621 99305621 1001 86380 86390 1
305609 99305609 1001 86380 86390 1
305639 99305639 1001 86380 86390 1
305665 99305665 1001 86380 86390 1
305503 99305503 1001 86380 86390 1
305555 99305555 1001 86380 86390 1
305312 99305312 1001 86380 86390 1
305430 99305430 1001 86380 86390 1
305289 99305289 1001 86380 86390 1
305119 99305119 1001 86380 86390 1
305198 99305198 1001 86380 86390 1
305108 99305108 1001 86380 86390 1
305148 99305148 1001 86380 86390 1
305164 99305164 1001 86380 86390 1
305256 99305256 1001 86380 86390 1
500158 99500158 1001 86380 86390 1
500663 99500663 1001 86380 86390 1
500718 99500718 1001 86380 86390 1
500800 99500800 1001 86380 86390 1
500682 99500682 1001 86380 86390 1
500472 99500472 1001 86380 86390 1
500435 99500435 1001 86380 86390 1
500514 99500514 1001 86380 86390 1
500606 99500606 1001 86380 86390 1
500283 99500283 1001 86380 86390 1
500354 99500354 1001 86380 86390 1
500945 99500945 1001 86380 86390 1
501594 99501594 1001 86380 86390 1
501596 99501596 1001 86380 86390 1
501572 99501572 1001 86380 86390 1
501637 99501637 1001 86380 86390 1
501309 99501309 1001 86380 86390 1
501259 99501259 1001 86380 86390 1
501236 99501236 1001 86380 86390 1
501249 99501249 1001 86380 86390 1
501432 99501432 1001 86380 86390 1
501044 99501044 1001 86380 86390 1
501048 99501048 1001 86380 86390 1
501644 99501644 1001 86380 86390 1
501804 99501804 1001 86380 86390 1
502364 99502364 1001 86380 86390 1
502418 99502418 1001 86380 86390 1
502111 99502111 1001 86380 86390 1
502076 99502076 1001 86380 86390 1
501936 99501936 1001 86380 86390 1
501902 99501902 1001 86380 86390 1
501954 99501954 1001 86380 86390 1
501892 99501892 1001 86380 86390 1
501895 99501895 1001 86380 86390 1
502514 99502514 1001 86380 86390 1
502607 99502607 1001 86380 86390 1
502661 99502661 1001 86380 86390 1
502664 99502664 1001 86380 86390 1
502487 99502487 1001 86380 86390 1
502552 99502552 1001 86380 86390 1
502643 99502643 1001 86380 86390 1
503090 99503090 1001 86380 86390 1
503159 99503159 1001 86380 86390 1
503251 99503251 1001 86380 86390 1
503024 99503024 1001 86380 86390 1
502948 99502948 1001 86380 86390 1
503053 99503053 1001 86380 86390 1
502815 99502815 1001 86380 86390 1
502769 99502769 1001 86380 86390 1
502861 99502861 1001 86380 86390 1
503431 99503431 1001 86380 86390 1
503368 99503368 1001 86380 86390 1
503369 99503369 1001 86380 86390 1
503435 99503435 1001 86380 86390 1
503397 99503397 1001 86380 86390 1
503423 99503423 1001 86380 86390 1
503323 99503323 1001 86380 86390 1
504068 99504068 1001 86380 86390 1
503978 99503978 1001 86380 86390 1
503957 99503957 1001 86380 86390 1
503986 99503986 1001 86380 86390 1
503739 99503739 1001 86380 86390 1
503727 99503727 1001 86380 86390 1
503658 99503658 1001 86380 86390 1
503649 99503649 1001 86380 86390 1
504219 99504219 1001 86380 86390 1
504198 99504198 1001 86380 86390 1
504315 99504315 1001 86380 86390 1
504124 99504124 1001 86380 86390 1
504203 99504203 1001 86380 86390 1
504320 99504320 1001 86380 86390 1
504767 99504767 1001 86380 86390 1
504616 99504616 1001 86380 86390 1
504543 99504543 1001 86380 86390 1
504997 99504997 1001 86380 86390 1
505101 99505101 1001 86380 86390 1
504976 99504976 1001 86380 86390 1
505108 99505108 1001 86380 86390 1
505769 99505769 1001 86380 86390 1
505581 99505581 1001 86380 86390 1
505609 99505609 1001 86380 86390 1
505751 99505751 1001 86380 86390 1
505485 99505485 1001 86380 86390 1
505408 99505408 1001 86380 86390 1
505356 99505356 1001 86380 86390 1
505215 99505215 1001 86380 86390 1
505191 99505191 1001 86380 86390 1
505312 99505312 1001 86380 86390 1
505169 99505169 1001 86380 86390 1
505819 99505819 1001 86380 86390 1
505845 99505845 1001 86380 86390 1
505873 99505873 1001 86380 86390 1
506468 99506468 1001 86380 86390 1
506494 99506494 1001 86380 86390 1
506537 99506537 1001 86380 86390 1
506422 99506422 1001 86380 86390 1
506490 99506490 1001 86380 86390 1
506414 99506414 1001 86380 86390 1
506198 99506198 1001 86380 86390 1
506347 99506347 1001 86380 86390 1
505992 99505992 1001 86380 86390 1
506058 99506058 1001 86380 86390 1
506101 99506101 1001 86380 86390 1
506051 99506051 1001 86380 86390 1
506632 99506632 1001 86380 86390 1
506778 99506778 1001 86380 86390 1
506676 99506676 1001 86380 86390 1
507365 99507365 1001 86380 86390 1
507128 99507128 1001 86380 86390 1
507052 99507052 1001 86380 86390 1
506886 99506886 1001 86380 86390 1
507489 99507489 1001 86380 86390 1
507521 99507521 1001 86380 86390 1
507457 99507457 1001 86380 86390 1
508124 99508124 1001 86380 86390 1
507876 99507876 1001 86380 86390 1
507903 99507903 1001 86380 86390 1
507857 99507857 1001 86380 86390 1
507911 99507911 1001 86380 86390 1
508040 99508040 1001 86380 86390 1
507764 99507764 1001 86380 86390 1
507777 99507777 1001 86380 86390 1
507834 99507834 1001 86380 86390 1
508262 99508262 1001 86380 86390 1
508263 99508263 1001 86380 86390 1
508332 99508332 1001 86380 86390 1
508361 99508361 1001 86380 86390 1
508883 99508883 1001 86380 86390 1
508962 99508962 1001 86380 86390 1
509014 99509014 1001 86380 86390 1
508953 99508953 1001 86380 86390 1
508889 99508889 1001 86380 86390 1
508807 99508807 1001 86380 86390 1
508686 99508686 1001 86380 86390 1
508494 99508494 1001 86380 86390 1
508507 99508507 1001 86380 86390 1
509164 99509164 1001 86380 86390 1
509198 99509198 1001 86380 86390 1
509828 99509828 1001 86380 86390 1
509817 99509817 1001 86380 86390 1
509793 99509793 1001 86380 86390 1
509891 99509891 1001 86380 86390 1
509605 99509605 1001 86380 86390 1
509531 99509531 1001 86380 86390 1
509536 99509536 1001 86380 86390 1
509321 99509321 1001 86380 86390 1
509415 99509415 1001 86380 86390 1
509300 99509300 1001 86380 86390 1
509366 99509366 1001 86380 86390 1
509408 99509408 1001 86380 86390 1
510027 99510027 1001 86380 86390 1
510042 99510042 1001 86380 86390 1
509914 99509914 1001 86380 86390 1
509982 99509982 1001 86380 86390 1
510059 99510059 1001 86380 86390 1
509996 99509996 1001 86380 86390 1
510624 99510624 1001 86380 86390 1
510695 99510695 1001 86380 86390 1
510629 99510629 1001 86380 86390 1
510509 99510509 1001 86380 86390 1
510410 99510410 1001 86380 86390 1
510398 99510398 1001 86380 86390 1
510400 99510400 1001 86380 86390 1
510506 99510506 1001 86380 86390 1
510326 99510326 1001 86380 86390 1
510339 99510339 1001 86380 86390 1
510110 99510110 1001 86380 86390 1
510266 99510266 1001 86380 86390 1
510151 99510151 1001 86380 86390 1
510814 99510814 1001 86380 86390 1
510840 99510840 1001 86380 86390 1
510932 99510932 1001 86380 86390 1
510843 99510843 1001 86380 86390 1
510857 99510857 1001 86380 86390 1
510755 99510755 1001 86380 86390 1
510797 99510797 1001 86380 86390 1
510915 99510915 1001 86380 86390 1
511463 99511463 1001 86380 86390 1
511465 99511465 1001 86380 86390 1
511354 99511354 1001 86380 86390 1
511407 99511407 1001 86380 86390 1
511326 99511326 1001 86380 86390 1
511191 99511191 1001 86380 86390 1
511087 99511087 1001 86380 86390 1
510975 99510975 1001 86380 86390 1
511030 99511030 1001 86380 86390 1
510940 99510940 1001 86380 86390 1
511692 99511692 1001 86380 86390 1
511631 99511631 1001 86380 86390 1
511660 99511660 1001 86380 86390 1
512344 99512344 1001 86380 86390 1
512294 99512294 1001 86380 86390 1
512204 99512204 1001 86380 86390 1
512247 99512247 1001 86380 86390 1
512032 99512032 1001 86380 86390 1
512137 99512137 1001 86380 86390 1
512026 99512026 1001 86380 86390 1
512094 99512094 1001 86380 86390 1
511926 99511926 1001 86380 86390 1
511965 99511965 1001 86380 86390 1
511940 99511940 1001 86380 86390 1
511852 99511852 1001 86380 86390 1
512495 99512495 1001 86380 86390 1
511967 99511967 1001 86380 86390 1
512580 99512580 1001 86380 86390 1
512426 99512426 1001 86380 86390 1
513116 99513116 1001 86380 86390 1
513176 99513176 1001 86380 86390 1
513125 99513125 1001 86380 86390 1
512831 99512831 1001 86380 86390 1
512819 99512819 1001 86380 86390 1
512871 99512871 1001 86380 86390 1
512995 99512995 1001 86380 86390 1
512934 99512934 1001 86380 86390 1
513903 99513903 1001 86380 86390 1
513981 99513981 1001 86380 86390 1
513841 99513841 1001 86380 86390 1
513871 99513871 1001 86380 86390 1
513872 99513872 1001 86380 86390 1
513702 99513702 1001 86380 86390 1
513767 99513767 1001 86380 86390 1
513477 99513477 1001 86380 86390 1
513483 99513483 1001 86380 86390 1
513459 99513459 1001 86380 86390 1
513448 99513448 1001 86380 86390 1
514081 99514081 1001 86380 86390 1
514698 99514698 1001 86380 86390 1
514843 99514843 1001 86380 86390 1
514471 99514471 1001 86380 86390 1
514537 99514537 1001 86380 86390 1
514604 99514604 1001 86380 86390 1
514633 99514633 1001 86380 86390 1
514558 99514558 1001 86380 86390 1
514649 99514649 1001 86380 86390 1
514367 99514367 1001 86380 86390 1
514368 99514368 1001 86380 86390 1
514422 99514422 1001 86380 86390 1
514373 99514373 1001 86380 86390 1
514338 99514338 1001 86380 86390 1
515050 99515050 1001 86380 86390 1
514860 99514860 1001 86380 86390 1
514903 99514903 1001 86380 86390 1
515032 99515032 1001 86380 86390 1
515646 99515646 1001 86380 86390 1
515519 99515519 1001 86380 86390 1
515532 99515532 1001 86380 86390 1
515662 99515662 1001 86380 86390 1
515524 99515524 1001 86380 86390 1
515324 99515324 1001 86380 86390 1
515287 99515287 1001 86380 86390 1
515276 99515276 1001 86380 86390 1
515408 99515408 1001 86380 86390 1
515115 99515115 1001 86380 86390 1
515117 99515117 1001 86380 86390 1
515260 99515260 1001 86380 86390 1
515269 99515269 1001 86380 86390 1
515074 99515074 1001 86380 86390 1
515791 99515791 1001 86380 86390 1
515768 99515768 1001 86380 86390 1
515731 99515731 1001 86380 86390 1
516422 99516422 1001 86380 86390 1
516411 99516411 1001 86380 86390 1
516425 99516425 1001 86380 86390 1
516505 99516505 1001 86380 86390 1
516458 99516458 1001 86380 86390 1
516288 99516288 1001 86380 86390 1
515968 99515968 1001 86380 86390 1
516007 99516007 1001 86380 86390 1
515907 99515907 1001 86380 86390 1
515999 99515999 1001 86380 86390 1
516012 99516012 1001 86380 86390 1
516638 99516638 1001 86380 86390 1
516698 99516698 1001 86380 86390 1
516661 99516661 1001 86380 86390 1
517138 99517138 1001 86380 86390 1
517202 99517202 1001 86380 86390 1
516975 99516975 1001 86380 86390 1
517016 99517016 1001 86380 86390 1
517032 99517032 1001 86380 86390 1
517072 99517072 1001 86380 86390 1
516874 99516874 1001 86380 86390 1
516732 99516732 1001 86380 86390 1
516915 99516915 1001 86380 86390 1
517427 99517427 1001 86380 86390 1
517416 99517416 1001 86380 86390 1
518105 99518105 1001 86380 86390 1
517815 99517815 1001 86380 86390 1
517756 99517756 1001 86380 86390 1
517848 99517848 1001 86380 86390 1
517771 99517771 1001 86380 86390 1
517759 99517759 1001 86380 86390 1
517671 99517671 1001 86380 86390 1
517680 99517680 1001 86380 86390 1
517695 99517695 1001 86380 86390 1
518252 99518252 1001 86380 86390 1
518324 99518324 1001 86380 86390 1
518902 99518902 1001 86380 86390 1
518964 99518964 1001 86380 86390 1
518829 99518829 1001 86380 86390 1
518627 99518627 1001 86380 86390 1
518591 99518591 1001 86380 86390 1
518626 99518626 1001 86380 86390 1
518373 99518373 1001 86380 86390 1
519114 99519114 1001 86380 86390 1
519046 99519046 1001 86380 86390 1
519613 99519613 1001 86380 86390 1
519772 99519772 1001 86380 86390 1
519697 99519697 1001 86380 86390 1
519506 99519506 1001 86380 86390 1
519510 99519510 1001 86380 86390 1
519310 99519310 1001 86380 86390 1
519211 99519211 1001 86380 86390 1
519304 99519304 1001 86380 86390 1
519280 99519280 1001 86380 86390 1
519332 99519332 1001 86380 86390 1
519359 99519359 1001 86380 86390 1
519244 99519244 1001 86380 86390 1
520010 99520010 1001 86380 86390 1
520550 99520550 1001 86380 86390 1
520450 99520450 1001 86380 86390 1
520305 99520305 1001 86380 86390 1
520346 99520346 1001 86380 86390 1
520287 99520287 1001 86380 86390 1
520276 99520276 1001 86380 86390 1
520329 99520329 1001 86380 86390 1
520132 99520132 1001 86380 86390 1
520044 99520044 1001 86380 86390 1
520770 99520770 1001 86380 86390 1
520840 99520840 1001 86380 86390 1
520699 99520699 1001 86380 86390 1
520829 99520829 1001 86380 86390 1
521228 99521228 1001 86380 86390 1
521246 99521246 1001 86380 86390 1
520886 99520886 1001 86380 86390 1
520915 99520915 1001 86380 86390 1
520999 99520999 1001 86380 86390 1
521039 99521039 1001 86380 86390 1
521560 99521560 1001 86380 86390 1
522165 99522165 1001 86380 86390 1
522258 99522258 1001 86380 86390 1
522232 99522232 1001 86380 86390 1
522263 99522263 1001 86380 86390 1
522208 99522208 1001 86380 86390 1
521919 99521919 1001 86380 86390 1
521945 99521945 1001 86380 86390 1
522001 99522001 1001 86380 86390 1
521842 99521842 1001 86380 86390 1
521781 99521781 1001 86380 86390 1
522444 99522444 1001 86380 86390 1
523018 99523018 1001 86380 86390 1
523093 99523093 1001 86380 86390 1
522963 99522963 1001 86380 86390 1
522857 99522857 1001 86380 86390 1
522859 99522859 1001 86380 86390 1
522551 99522551 1001 86380 86390 1
522683 99522683 1001 86380 86390 1
522557 99522557 1001 86380 86390 1
522571 99522571 1001 86380 86390 1
523132 99523132 1001 86380 86390 1
523137 99523137 1001 86380 86390 1
523885 99523885 1001 86380 86390 1
523730 99523730 1001 86380 86390 1
523655 99523655 1001 86380 86390 1
523630 99523630 1001 86380 86390 1
523403 99523403 1001 86380 86390 1
523507 99523507 1001 86380 86390 1
523495 99523495 1001 86380 86390 1
523503 99523503 1001 86380 86390 1
523452 99523452 1001 86380 86390 1
523969 99523969 1001 86380 86390 1
524139 99524139 1001 86380 86390 1
524117 99524117 1001 86380 86390 1
524667 99524667 1001 86380 86390 1
524503 99524503 1001 86380 86390 1
524388 99524388 1001 86380 86390 1
524454 99524454 1001 86380 86390 1
524394 99524394 1001 86380 86390 1
524164 99524164 1001 86380 86390 1
524220 99524220 1001 86380 86390 1
524251 99524251 1001 86380 86390 1
524160 99524160 1001 86380 86390 1
524833 99524833 1001 86380 86390 1
524813 99524813 1001 86380 86390 1
524817 99524817 1001 86380 86390 1
524882 99524882 1001 86380 86390 1
525570 99525570 1001 86380 86390 1
525581 99525581 1001 86380 86390 1
525441 99525441 1001 86380 86390 1
525314 99525314 1001 86380 86390 1
525277 99525277 1001 86380 86390 1
525363 99525363 1001 86380 86390 1
525005 99525005 1001 86380 86390 1
525060 99525060 1001 86380 86390 1
524982 99524982 1001 86380 86390 1
525087 99525087 1001 86380 86390 1
525010 99525010 1001 86380 86390 1
525688 99525688 1001 86380 86390 1
525755 99525755 1001 86380 86390 1
525643 99525643 1001 86380 86390 1
526420 99526420 1001 86380 86390 1
526223 99526223 1001 86380 86390 1
526145 99526145 1001 86380 86390 1
526029 99526029 1001 86380 86390 1
525998 99525998 1001 86380 86390 1
525848 99525848 1001 86380 86390 1
525887 99525887 1001 86380 86390 1
525979 99525979 1001 86380 86390 1
525879 99525879 1001 86380 86390 1
526424 99526424 1001 86380 86390 1
526532 99526532 1001 86380 86390 1
526429 99526429 1001 86380 86390 1
526535 99526535 1001 86380 86390 1
526510 99526510 1001 86380 86390 1
526587 99526587 1001 86380 86390 1
527097 99527097 1001 86380 86390 1
527219 99527219 1001 86380 86390 1
527087 99527087 1001 86380 86390 1
527081 99527081 1001 86380 86390 1
526905 99526905 1001 86380 86390 1
526926 99526926 1001 86380 86390 1
526822 99526822 1001 86380 86390 1
526699 99526699 1001 86380 86390 1
527277 99527277 1001 86380 86390 1
527987 99527987 1001 86380 86390 1
527846 99527846 1001 86380 86390 1
527678 99527678 1001 86380 86390 1
527598 99527598 1001 86380 86390 1
527607 99527607 1001 86380 86390 1
528087 99528087 1001 86380 86390 1
528179 99528179 1001 86380 86390 1
528851 99528851 1001 86380 86390 1
528874 99528874 1001 86380 86390 1
528784 99528784 1001 86380 86390 1
528555 99528555 1001 86380 86390 1
528685 99528685 1001 86380 86390 1
528585 99528585 1001 86380 86390 1
528640 99528640 1001 86380 86390 1
528480 99528480 1001 86380 86390 1
529002 99529002 1001 86380 86390 1
529019 99529019 1001 86380 86390 1
529600 99529600 1001 86380 86390 1
529549 99529549 1001 86380 86390 1
529509 99529509 1001 86380 86390 1
529345 99529345 1001 86380 86390 1
529347 99529347 1001 86380 86390 1
529350 99529350 1001 86380 86390 1
529454 99529454 1001 86380 86390 1
529390 99529390 1001 86380 86390 1
529108 99529108 1001 86380 86390 1
529303 99529303 1001 86380 86390 1
529268 99529268 1001 86380 86390 1
529126 99529126 1001 86380 86390 1
529208 99529208 1001 86380 86390 1
529838 99529838 1001 86380 86390 1
530399 99530399 1001 86380 86390 1
530492 99530492 1001 86380 86390 1
530530 99530530 1001 86380 86390 1
530536 99530536 1001 86380 86390 1
530540 99530540 1001 86380 86390 1
530475 99530475 1001 86380 86390 1
530398 99530398 1001 86380 86390 1
530437 99530437 1001 86380 86390 1
530284 99530284 1001 86380 86390 1
530211 99530211 1001 86380 86390 1
530329 99530329 1001 86380 86390 1
530229 99530229 1001 86380 86390 1
529986 99529986 1001 86380 86390 1
530017 99530017 1001 86380 86390 1
529940 99529940 1001 86380 86390 1
529966 99529966 1001 86380 86390 1
530123 99530123 1001 86380 86390 1
530136 99530136 1001 86380 86390 1
530126 99530126 1001 86380 86390 1
530591 99530591 1001 86380 86390 1
530617 99530617 1001 86380 86390 1
530673 99530673 1001 86380 86390 1
530737 99530737 1001 86380 86390 1
530750 99530750 1001 86380 86390 1
530731 99530731 1001 86380 86390 1
531330 99531330 1001 86380 86390 1
531206 99531206 1001 86380 86390 1
531286 99531286 1001 86380 86390 1
531211 99531211 1001 86380 86390 1
530971 99530971 1001 86380 86390 1
530902 99530902 1001 86380 86390 1
530879 99530879 1001 86380 86390 1
530868 99530868 1001 86380 86390 1
530857 99530857 1001 86380 86390 1
530858 99530858 1001 86380 86390 1
530768 99530768 1001 86380 86390 1
532026 99532026 1001 86380 86390 1
532019 99532019 1001 86380 86390 1
532000 99532000 1001 86380 86390 1
531901 99531901 1001 86380 86390 1
531853 99531853 1001 86380 86390 1
531756 99531756 1001 86380 86390 1
531647 99531647 1001 86380 86390 1
532268 99532268 1001 86380 86390 1
532334 99532334 1001 86380 86390 1
532310 99532310 1001 86380 86390 1
532395 99532395 1001 86380 86390 1
532409 99532409 1001 86380 86390 1
532865 99532865 1001 86380 86390 1
533012 99533012 1001 86380 86390 1
532858 99532858 1001 86380 86390 1
532897 99532897 1001 86380 86390 1
532900 99532900 1001 86380 86390 1
532913 99532913 1001 86380 86390 1
533025 99533025 1001 86380 86390 1
532649 99532649 1001 86380 86390 1
532688 99532688 1001 86380 86390 1
532746 99532746 1001 86380 86390 1
532479 99532479 1001 86380 86390 1
532443 99532443 1001 86380 86390 1
532417 99532417 1001 86380 86390 1
532551 99532551 1001 86380 86390 1
532552 99532552 1001 86380 86390 1
533042 99533042 1001 86380 86390 1
533044 99533044 1001 86380 86390 1
533200 99533200 1001 86380 86390 1
533136 99533136 1001 86380 86390 1
533086 99533086 1001 86380 86390 1
533112 99533112 1001 86380 86390 1
533087 99533087 1001 86380 86390 1
533075 99533075 1001 86380 86390 1
533855 99533855 1001 86380 86390 1
533666 99533666 1001 86380 86390 1
533721 99533721 1001 86380 86390 1
533760 99533760 1001 86380 86390 1
533684 99533684 1001 86380 86390 1
533660 99533660 1001 86380 86390 1
533459 99533459 1001 86380 86390 1
533564 99533564 1001 86380 86390 1
533590 99533590 1001 86380 86390 1
533325 99533325 1001 86380 86390 1
533403 99533403 1001 86380 86390 1
534041 99534041 1001 86380 86390 1
533964 99533964 1001 86380 86390 1
534017 99534017 1001 86380 86390 1
533863 99533863 1001 86380 86390 1
533865 99533865 1001 86380 86390 1
534653 99534653 1001 86380 86390 1
534534 99534534 1001 86380 86390 1
534663 99534663 1001 86380 86390 1
534388 99534388 1001 86380 86390 1
534442 99534442 1001 86380 86390 1
534353 99534353 1001 86380 86390 1
534373 99534373 1001 86380 86390 1
534425 99534425 1001 86380 86390 1
534387 99534387 1001 86380 86390 1
534167 99534167 1001 86380 86390 1
534182 99534182 1001 86380 86390 1
534201 99534201 1001 86380 86390 1
534163 99534163 1001 86380 86390 1
534707 99534707 1001 86380 86390 1
534811 99534811 1001 86380 86390 1
534787 99534787 1001 86380 86390 1
534775 99534775 1001 86380 86390 1
535347 99535347 1001 86380 86390 1
535437 99535437 1001 86380 86390 1
535486 99535486 1001 86380 86390 1
535364 99535364 1001 86380 86390 1
535315 99535315 1001 86380 86390 1
535366 99535366 1001 86380 86390 1
535379 99535379 1001 86380 86390 1
535432 99535432 1001 86380 86390 1
535156 99535156 1001 86380 86390 1
535132 99535132 1001 86380 86390 1
535250 99535250 1001 86380 86390 1
534912 99534912 1001 86380 86390 1
535614 99535614 1001 86380 86390 1
535645 99535645 1001 86380 86390 1
535583 99535583 1001 86380 86390 1
536092 99536092 1001 86380 86390 1
536049 99536049 1001 86380 86390 1
536102 99536102 1001 86380 86390 1
535743 99535743 1001 86380 86390 1
535822 99535822 1001 86380 86390 1
535837 99535837 1001 86380 86390 1
536502 99536502 1001 86380 86390 1
536518 99536518 1001 86380 86390 1
536520 99536520 1001 86380 86390 1
536339 99536339 1001 86380 86390 1
536394 99536394 1001 86380 86390 1
536538 99536538 1001 86380 86390 1
536384 99536384 1001 86380 86390 1
537071 99537071 1001 86380 86390 1
536857 99536857 1001 86380 86390 1
536910 99536910 1001 86380 86390 1
536949 99536949 1001 86380 86390 1
536873 99536873 1001 86380 86390 1
536570 99536570 1001 86380 86390 1
536596 99536596 1001 86380 86390 1
536688 99536688 1001 86380 86390 1
536626 99536626 1001 86380 86390 1
536718 99536718 1001 86380 86390 1
536576 99536576 1001 86380 86390 1
537274 99537274 1001 86380 86390 1
537836 99537836 1001 86380 86390 1
537818 99537818 1001 86380 86390 1
537844 99537844 1001 86380 86390 1
537981 99537981 1001 86380 86390 1
537648 99537648 1001 86380 86390 1
537725 99537725 1001 86380 86390 1
537432 99537432 1001 86380 86390 1
537447 99537447 1001 86380 86390 1
538048 99538048 1001 86380 86390 1
538636 99538636 1001 86380 86390 1
538756 99538756 1001 86380 86390 1
538802 99538802 1001 86380 86390 1
538805 99538805 1001 86380 86390 1
538811 99538811 1001 86380 86390 1
538510 99538510 1001 86380 86390 1
538323 99538323 1001 86380 86390 1
538355 99538355 1001 86380 86390 1
538219 99538219 1001 86380 86390 1
538956 99538956 1001 86380 86390 1
538923 99538923 1001 86380 86390 1
539002 99539002 1001 86380 86390 1
539565 99539565 1001 86380 86390 1
539581 99539581 1001 86380 86390 1
539535 99539535 1001 86380 86390 1
539536 99539536 1001 86380 86390 1
539349 99539349 1001 86380 86390 1
539299 99539299 1001 86380 86390 1
539276 99539276 1001 86380 86390 1
539354 99539354 1001 86380 86390 1
539113 99539113 1001 86380 86390 1
539036 99539036 1001 86380 86390 1
539132 99539132 1001 86380 86390 1
539757 99539757 1001 86380 86390 1
539727 99539727 1001 86380 86390 1
540451 99540451 1001 86380 86390 1
540096 99540096 1001 86380 86390 1
540187 99540187 1001 86380 86390 1
540138 99540138 1001 86380 86390 1
539913 99539913 1001 86380 86390 1
539983 99539983 1001 86380 86390 1
540496 99540496 1001 86380 86390 1
540629 99540629 1001 86380 86390 1
541168 99541168 1001 86380 86390 1
541250 99541250 1001 86380 86390 1
541135 99541135 1001 86380 86390 1
541074 99541074 1001 86380 86390 1
540975 99540975 1001 86380 86390 1
541041 99541041 1001 86380 86390 1
541031 99541031 1001 86380 86390 1
540929 99540929 1001 86380 86390 1
541085 99541085 1001 86380 86390 1
541008 99541008 1001 86380 86390 1
541061 99541061 1001 86380 86390 1
540828 99540828 1001 86380 86390 1
540803 99540803 1001 86380 86390 1
540700 99540700 1001 86380 86390 1
540831 99540831 1001 86380 86390 1
540865 99540865 1001 86380 86390 1
541356 99541356 1001 86380 86390 1
541295 99541295 1001 86380 86390 1
541940 99541940 1001 86380 86390 1
541992 99541992 1001 86380 86390 1
542087 99542087 1001 86380 86390 1
542048 99542048 1001 86380 86390 1
542117 99542117 1001 86380 86390 1
541901 99541901 1001 86380 86390 1
541865 99541865 1001 86380 86390 1
541739 99541739 1001 86380 86390 1
541597 99541597 1001 86380 86390 1
541508 99541508 1001 86380 86390 1
542133 99542133 1001 86380 86390 1
542140 99542140 1001 86380 86390 1
542913 99542913 1001 86380 86390 1
542858 99542858 1001 86380 86390 1
542803 99542803 1001 86380 86390 1
542689 99542689 1001 86380 86390 1
542670 99542670 1001 86380 86390 1
542672 99542672 1001 86380 86390 1
542738 99542738 1001 86380 86390 1
542471 99542471 1001 86380 86390 1
542526 99542526 1001 86380 86390 1
542462 99542462 1001 86380 86390 1
543048 99543048 1001 86380 86390 1
543682 99543682 1001 86380 86390 1
543577 99543577 1001 86380 86390 1
543602 99543602 1001 86380 86390 1
543372 99543372 1001 86380 86390 1
543518 99543518 1001 86380 86390 1
543446 99543446 1001 86380 86390 1
543537 99543537 1001 86380 86390 1
543550 99543550 1001 86380 86390 1
543160 99543160 1001 86380 86390 1
543201 99543201 1001 86380 86390 1
543815 99543815 1001 86380 86390 1
543855 99543855 1001 86380 86390 1
544526 99544526 1001 86380 86390 1
544578 99544578 1001 86380 86390 1
544529 99544529 1001 86380 86390 1
544584 99544584 1001 86380 86390 1
544533 99544533 1001 86380 86390 1
544380 99544380 1001 86380 86390 1
544214 99544214 1001 86380 86390 1
544215 99544215 1001 86380 86390 1
544121 99544121 1001 86380 86390 1
544622 99544622 1001 86380 86390 1
435362 212 1001 1020 1437 1
420413 383 1001 83340 83697 1
517755 613 1002 36926 38343 1
400075 99400075 1001 86380 86390 1
543193 1011 1002 42879 47598 1
400182 99400182 1001 86380 86390 1
400130 99400130 1001 86380 86390 1
400594 99400594 1001 86380 86390 1
400695 99400695 1001 86380 86390 1
400946 99400946 1001 86380 86390 1
401048 99401048 1001 86380 86390 1
401127 99401127 1001 86380 86390 1
401308 99401308 1001 86380 86390 1
401291 99401291 1001 86380 86390 1
401411 99401411 1001 86380 86390 1
401500 99401500 1001 86380 86390 1
401565 99401565 1001 86380 86390 1
401807 99401807 1001 86380 86390 1
401763 99401763 1001 86380 86390 1
401906 99401906 1001 86380 86390 1
401962 99401962 1001 86380 86390 1
402155 99402155 1001 86380 86390 1
402192 99402192 1001 86380 86390 1
402346 99402346 1001 86380 86390 1
402450 99402450 1001 86380 86390 1
403142 99403142 1001 86380 86390 1
403124 99403124 1001 86380 86390 1
403357 99403357 1001 86380 86390 1
404012 99404012 1001 86380 86390 1
404151 99404151 1001 86380 86390 1
404097 99404097 1001 86380 86390 1
404250 99404250 1001 86380 86390 1
404427 99404427 1001 86380 86390 1
404504 99404504 1001 86380 86390 1
404558 99404558 1001 86380 86390 1
404778 99404778 1001 86380 86390 1
404826 99404826 1001 86380 86390 1
405257 99405257 1001 86380 86390 1
405239 99405239 1001 86380 86390 1
405497 99405497 1001 86380 86390 1
405773 99405773 1001 86380 86390 1
405950 99405950 1001 86380 86390 1
405931 99405931 1001 86380 86390 1
406025 99406025 1001 86380 86390 1
406157 99406157 1001 86380 86390 1
406431 99406431 1001 86380 86390 1
406500 99406500 1001 86380 86390 1
406826 99406826 1001 86380 86390 1
406772 99406772 1001 86380 86390 1
406892 99406892 1001 86380 86390 1
407021 99407021 1001 86380 86390 1
407152 99407152 1001 86380 86390 1
407154 99407154 1001 86380 86390 1
407528 99407528 1001 86380 86390 1
407540 99407540 1001 86380 86390 1
408087 99408087 1001 86380 86390 1
408157 99408157 1001 86380 86390 1
408276 99408276 1001 86380 86390 1
408516 99408516 1001 86380 86390 1
408742 99408742 1001 86380 86390 1
408716 99408716 1001 86380 86390 1
408726 99408726 1001 86380 86390 1
408939 99408939 1001 86380 86390 1
408975 99408975 1001 86380 86390 1
409118 99409118 1001 86380 86390 1
409259 99409259 1001 86380 86390 1
409385 99409385 1001 86380 86390 1
409365 99409365 1001 86380 86390 1
409376 99409376 1001 86380 86390 1
409474 99409474 1001 86380 86390 1
409708 99409708 1001 86380 86390 1
409711 99409711 1001 86380 86390 1
409802 99409802 1001 86380 86390 1
410084 99410084 1001 86380 86390 1
410199 99410199 1001 86380 86390 1
410152 99410152 1001 86380 86390 1
410228 99410228 1001 86380 86390 1
410365 99410365 1001 86380 86390 1
410575 99410575 1001 86380 86390 1
410496 99410496 1001 86380 86390 1
410958 99410958 1001 86380 86390 1
411023 99411023 1001 86380 86390 1
411464 99411464 1001 86380 86390 1
411790 99411790 1001 86380 86390 1
412074 99412074 1001 86380 86390 1
411979 99411979 1001 86380 86390 1
412223 99412223 1001 86380 86390 1
413694 99413694 1001 86380 86390 1
413165 99413165 1001 86380 86390 1
413151 99413151 1001 86380 86390 1
412973 99412973 1001 86380 86390 1
414036 99414036 1001 86380 86390 1
413776 99413776 1001 86380 86390 1
415175 99415175 1001 86380 86390 1
414984 99414984 1001 86380 86390 1
414958 99414958 1001 86380 86390 1
415019 99415019 1001 86380 86390 1
414740 99414740 1001 86380 86390 1
414903 99414903 1001 86380 86390 1
414751 99414751 1001 86380 86390 1
414150 99414150 1001 86380 86390 1
415426 99415426 1001 86380 86390 1
415681 99415681 1001 86380 86390 1
415442 99415442 1001 86380 86390 1
416791 99416791 1001 86380 86390 1
416805 99416805 1001 86380 86390 1
416856 99416856 1001 86380 86390 1
416350 99416350 1001 86380 86390 1
416224 99416224 1001 86380 86390 1
416267 99416267 1001 86380 86390 1
416545 99416545 1001 86380 86390 1
416250 99416250 1001 86380 86390 1
415966 99415966 1001 86380 86390 1
415869 99415869 1001 86380 86390 1
415941 99415941 1001 86380 86390 1
417047 99417047 1001 86380 86390 1
417142 99417142 1001 86380 86390 1
417084 99417084 1001 86380 86390 1
417301 99417301 1001 86380 86390 1
417135 99417135 1001 86380 86390 1
417501 99417501 1001 86380 86390 1
417608 99417608 1001 86380 86390 1
417440 99417440 1001 86380 86390 1
418622 99418622 1001 86380 86390 1
418435 99418435 1001 86380 86390 1
418625 99418625 1001 86380 86390 1
418063 99418063 1001 86380 86390 1
418291 99418291 1001 86380 86390 1
417709 99417709 1001 86380 86390 1
417823 99417823 1001 86380 86390 1
417967 99417967 1001 86380 86390 1
417669 99417669 1001 86380 86390 1
417986 99417986 1001 86380 86390 1
417626 99417626 1001 86380 86390 1
417674 99417674 1001 86380 86390 1
419167 99419167 1001 86380 86390 1
418804 99418804 1001 86380 86390 1
418989 99418989 1001 86380 86390 1
419087 99419087 1001 86380 86390 1
418978 99418978 1001 86380 86390 1
420387 99420387 1001 86380 86390 1
420391 99420391 1001 86380 86390 1
420130 99420130 1001 86380 86390 1
420223 99420223 1001 86380 86390 1
420185 99420185 1001 86380 86390 1
420210 99420210 1001 86380 86390 1
419703 99419703 1001 86380 86390 1
420044 99420044 1001 86380 86390 1
419991 99419991 1001 86380 86390 1
419231 99419231 1001 86380 86390 1
419215 99419215 1001 86380 86390 1
420547 99420547 1001 86380 86390 1
420655 99420655 1001 86380 86390 1
420519 99420519 1001 86380 86390 1
420584 99420584 1001 86380 86390 1
421740 99421740 1001 86380 86390 1
422032 99422032 1001 86380 86390 1
421783 99421783 1001 86380 86390 1
421332 99421332 1001 86380 86390 1
421608 99421608 1001 86380 86390 1
421148 99421148 1001 86380 86390 1
421129 99421129 1001 86380 86390 1
421110 99421110 1001 86380 86390 1
422386 99422386 1001 86380 86390 1
422388 99422388 1001 86380 86390 1
423034 99423034 1001 86380 86390 1
423176 99423176 1001 86380 86390 1
423017 99423017 1001 86380 86390 1
422592 99422592 1001 86380 86390 1
423836 99423836 1001 86380 86390 1
425030 99425030 1001 86380 86390 1
425036 99425036 1001 86380 86390 1
425233 99425233 1001 86380 86390 1
425317 99425317 1001 86380 86390 1
424737 99424737 1001 86380 86390 1
424885 99424885 1001 86380 86390 1
424813 99424813 1001 86380 86390 1
424946 99424946 1001 86380 86390 1
424753 99424753 1001 86380 86390 1
424190 99424190 1001 86380 86390 1
425407 99425407 1001 86380 86390 1
426829 99426829 1001 86380 86390 1
426738 99426738 1001 86380 86390 1
426400 99426400 1001 86380 86390 1
426628 99426628 1001 86380 86390 1
426650 99426650 1001 86380 86390 1
426465 99426465 1001 86380 86390 1
426008 99426008 1001 86380 86390 1
426182 99426182 1001 86380 86390 1
427288 99427288 1001 86380 86390 1
427309 99427309 1001 86380 86390 1
428547 99428547 1001 86380 86390 1
428722 99428722 1001 86380 86390 1
428628 99428628 1001 86380 86390 1
428233 99428233 1001 86380 86390 1
428145 99428145 1001 86380 86390 1
427958 99427958 1001 86380 86390 1
428083 99428083 1001 86380 86390 1
427966 99427966 1001 86380 86390 1
427652 99427652 1001 86380 86390 1
427732 99427732 1001 86380 86390 1
427561 99427561 1001 86380 86390 1
427610 99427610 1001 86380 86390 1
429097 99429097 1001 86380 86390 1
428945 99428945 1001 86380 86390 1
429007 99429007 1001 86380 86390 1
429024 99429024 1001 86380 86390 1
428750 99428750 1001 86380 86390 1
429062 99429062 1001 86380 86390 1
430094 99430094 1001 86380 86390 1
430243 99430243 1001 86380 86390 1
430099 99430099 1001 86380 86390 1
430280 99430280 1001 86380 86390 1
430035 99430035 1001 86380 86390 1
429805 99429805 1001 86380 86390 1
429934 99429934 1001 86380 86390 1
429853 99429853 1001 86380 86390 1
429409 99429409 1001 86380 86390 1
429231 99429231 1001 86380 86390 1
429257 99429257 1001 86380 86390 1
429558 99429558 1001 86380 86390 1
430614 99430614 1001 86380 86390 1
430380 99430380 1001 86380 86390 1
430490 99430490 1001 86380 86390 1
430467 99430467 1001 86380 86390 1
430697 99430697 1001 86380 86390 1
431777 99431777 1001 86380 86390 1
432019 99432019 1001 86380 86390 1
432031 99432031 1001 86380 86390 1
431880 99431880 1001 86380 86390 1
431561 99431561 1001 86380 86390 1
431572 99431572 1001 86380 86390 1
430998 99430998 1001 86380 86390 1
431176 99431176 1001 86380 86390 1
431218 99431218 1001 86380 86390 1
431134 99431134 1001 86380 86390 1
431048 99431048 1001 86380 86390 1
432409 99432409 1001 86380 86390 1
432304 99432304 1001 86380 86390 1
432470 99432470 1001 86380 86390 1
432287 99432287 1001 86380 86390 1
433522 99433522 1001 86380 86390 1
433419 99433419 1001 86380 86390 1
433383 99433383 1001 86380 86390 1
433472 99433472 1001 86380 86390 1
433214 99433214 1001 86380 86390 1
433081 99433081 1001 86380 86390 1
433220 99433220 1001 86380 86390 1
432974 99432974 1001 86380 86390 1
433002 99433002 1001 86380 86390 1
432937 99432937 1001 86380 86390 1
433058 99433058 1001 86380 86390 1
432957 99432957 1001 86380 86390 1
432919 99432919 1001 86380 86390 1
432588 99432588 1001 86380 86390 1
432638 99432638 1001 86380 86390 1
432836 99432836 1001 86380 86390 1
432873 99432873 1001 86380 86390 1
434017 99434017 1001 86380 86390 1
435204 99435204 1001 86380 86390 1
434764 99434764 1001 86380 86390 1
434668 99434668 1001 86380 86390 1
434694 99434694 1001 86380 86390 1
434339 99434339 1001 86380 86390 1
434319 99434319 1001 86380 86390 1
435488 99435488 1001 86380 86390 1
435692 99435692 1001 86380 86390 1
436916 99436916 1001 86380 86390 1
436365 99436365 1001 86380 86390 1
436397 99436397 1001 86380 86390 1
436466 99436466 1001 86380 86390 1
436269 99436269 1001 86380 86390 1
436217 99436217 1001 86380 86390 1
435912 99435912 1001 86380 86390 1
437240 99437240 1001 86380 86390 1
437321 99437321 1001 86380 86390 1
437243 99437243 1001 86380 86390 1
437219 99437219 1001 86380 86390 1
437181 99437181 1001 86380 86390 1
300537 99300537 1001 86380 86390 1
300682 99300682 1001 86380 86390 1
300676 99300676 1001 86380 86390 1
300503 99300503 1001 86380 86390 1
300389 99300389 1001 86380 86390 1
300519 99300519 1001 86380 86390 1
300443 99300443 1001 86380 86390 1
300215 99300215 1001 86380 86390 1
300125 99300125 1001 86380 86390 1
300165 99300165 1001 86380 86390 1
300210 99300210 1001 86380 86390 1
300792 99300792 1001 86380 86390 1
300909 99300909 1001 86380 86390 1
300782 99300782 1001 86380 86390 1
300890 99300890 1001 86380 86390 1
300892 99300892 1001 86380 86390 1
301406 99301406 1001 86380 86390 1
301459 99301459 1001 86380 86390 1
301339 99301339 1001 86380 86390 1
301288 99301288 1001 86380 86390 1
301191 99301191 1001 86380 86390 1
301011 99301011 1001 86380 86390 1
300961 99300961 1001 86380 86390 1
300949 99300949 1001 86380 86390 1
301044 99301044 1001 86380 86390 1
300968 99300968 1001 86380 86390 1
302217 99302217 1001 86380 86390 1
302224 99302224 1001 86380 86390 1
302316 99302316 1001 86380 86390 1
302137 99302137 1001 86380 86390 1
302104 99302104 1001 86380 86390 1
301990 99301990 1001 86380 86390 1
301805 99301805 1001 86380 86390 1
301874 99301874 1001 86380 86390 1
301836 99301836 1001 86380 86390 1
301966 99301966 1001 86380 86390 1
302559 99302559 1001 86380 86390 1
302425 99302425 1001 86380 86390 1
302504 99302504 1001 86380 86390 1
303189 99303189 1001 86380 86390 1
303164 99303164 1001 86380 86390 1
303090 99303090 1001 86380 86390 1
302834 99302834 1001 86380 86390 1
302849 99302849 1001 86380 86390 1
302998 99302998 1001 86380 86390 1
302830 99302830 1001 86380 86390 1
302986 99302986 1001 86380 86390 1
302804 99302804 1001 86380 86390 1
302845 99302845 1001 86380 86390 1
302871 99302871 1001 86380 86390 1
302642 99302642 1001 86380 86390 1
302734 99302734 1001 86380 86390 1
303387 99303387 1001 86380 86390 1
303259 99303259 1001 86380 86390 1
303339 99303339 1001 86380 86390 1
303306 99303306 1001 86380 86390 1
303216 99303216 1001 86380 86390 1
303970 99303970 1001 86380 86390 1
303964 99303964 1001 86380 86390 1
304031 99304031 1001 86380 86390 1
303792 99303792 1001 86380 86390 1
303667 99303667 1001 86380 86390 1
303682 99303682 1001 86380 86390 1
303710 99303710 1001 86380 86390 1
303486 99303486 1001 86380 86390 1
303617 99303617 1001 86380 86390 1
304225 99304225 1001 86380 86390 1
304149 99304149 1001 86380 86390 1
304138 99304138 1001 86380 86390 1
304075 99304075 1001 86380 86390 1
304064 99304064 1001 86380 86390 1
304661 99304661 1001 86380 86390 1
304742 99304742 1001 86380 86390 1
304678 99304678 1001 86380 86390 1
304595 99304595 1001 86380 86390 1
304570 99304570 1001 86380 86390 1
304583 99304583 1001 86380 86390 1
304480 99304480 1001 86380 86390 1
304627 99304627 1001 86380 86390 1
304396 99304396 1001 86380 86390 1
304294 99304294 1001 86380 86390 1
304411 99304411 1001 86380 86390 1
304338 99304338 1001 86380 86390 1
304339 99304339 1001 86380 86390 1
304404 99304404 1001 86380 86390 1
304249 99304249 1001 86380 86390 1
305013 99305013 1001 86380 86390 1
304963 99304963 1001 86380 86390 1
304864 99304864 1001 86380 86390 1
305059 99305059 1001 86380 86390 1
305535 99305535 1001 86380 86390 1
305527 99305527 1001 86380 86390 1
305606 99305606 1001 86380 86390 1
305433 99305433 1001 86380 86390 1
305383 99305383 1001 86380 86390 1
305349 99305349 1001 86380 86390 1
305158 99305158 1001 86380 86390 1
305067 99305067 1001 86380 86390 1
305085 99305085 1001 86380 86390 1
305073 99305073 1001 86380 86390 1
500001 99500001 1001 86380 86390 1
500067 99500067 1001 86380 86390 1
500120 99500120 1001 86380 86390 1
500109 99500109 1001 86380 86390 1
500008 99500008 1001 86380 86390 1
500505 99500505 1001 86380 86390 1
500428 99500428 1001 86380 86390 1
500429 99500429 1001 86380 86390 1
500494 99500494 1001 86380 86390 1
500509 99500509 1001 86380 86390 1
500498 99500498 1001 86380 86390 1
500513 99500513 1001 86380 86390 1
500488 99500488 1001 86380 86390 1
500463 99500463 1001 86380 86390 1
500263 99500263 1001 86380 86390 1
500982 99500982 1001 86380 86390 1
500999 99500999 1001 86380 86390 1
500819 99500819 1001 86380 86390 1
500859 99500859 1001 86380 86390 1
500938 99500938 1001 86380 86390 1
500848 99500848 1001 86380 86390 1
501602 99501602 1001 86380 86390 1
501506 99501506 1001 86380 86390 1
501339 99501339 1001 86380 86390 1
501420 99501420 1001 86380 86390 1
501140 99501140 1001 86380 86390 1
501173 99501173 1001 86380 86390 1
501689 99501689 1001 86380 86390 1
501796 99501796 1001 86380 86390 1
501826 99501826 1001 86380 86390 1
502316 99502316 1001 86380 86390 1
502371 99502371 1001 86380 86390 1
502346 99502346 1001 86380 86390 1
502385 99502385 1001 86380 86390 1
502204 99502204 1001 86380 86390 1
501875 99501875 1001 86380 86390 1
501994 99501994 1001 86380 86390 1
502624 99502624 1001 86380 86390 1
503130 99503130 1001 86380 86390 1
502885 99502885 1001 86380 86390 1
503084 99503084 1001 86380 86390 1
502685 99502685 1001 86380 86390 1
502765 99502765 1001 86380 86390 1
503391 99503391 1001 86380 86390 1
504006 99504006 1001 86380 86390 1
503936 99503936 1001 86380 86390 1
504013 99504013 1001 86380 86390 1
504299 99504299 1001 86380 86390 1
504209 99504209 1001 86380 86390 1
504148 99504148 1001 86380 86390 1
504857 99504857 1001 86380 86390 1
504743 99504743 1001 86380 86390 1
504887 99504887 1001 86380 86390 1
504939 99504939 1001 86380 86390 1
504597 99504597 1001 86380 86390 1
504640 99504640 1001 86380 86390 1
504693 99504693 1001 86380 86390 1
504442 99504442 1001 86380 86390 1
504328 99504328 1001 86380 86390 1
504434 99504434 1001 86380 86390 1
504387 99504387 1001 86380 86390 1
505065 99505065 1001 86380 86390 1
505040 99505040 1001 86380 86390 1
505131 99505131 1001 86380 86390 1
505622 99505622 1001 86380 86390 1
505598 99505598 1001 86380 86390 1
505384 99505384 1001 86380 86390 1
505466 99505466 1001 86380 86390 1
505390 99505390 1001 86380 86390 1
505175 99505175 1001 86380 86390 1
505151 99505151 1001 86380 86390 1
505347 99505347 1001 86380 86390 1
505224 99505224 1001 86380 86390 1
505250 99505250 1001 86380 86390 1
505174 99505174 1001 86380 86390 1
505784 99505784 1001 86380 86390 1
505863 99505863 1001 86380 86390 1
506520 99506520 1001 86380 86390 1
506410 99506410 1001 86380 86390 1
506365 99506365 1001 86380 86390 1
506224 99506224 1001 86380 86390 1
506360 99506360 1001 86380 86390 1
506387 99506387 1001 86380 86390 1
506015 99506015 1001 86380 86390 1
506134 99506134 1001 86380 86390 1
506638 99506638 1001 86380 86390 1
506653 99506653 1001 86380 86390 1
507230 99507230 1001 86380 86390 1
507391 99507391 1001 86380 86390 1
507377 99507377 1001 86380 86390 1
507266 99507266 1001 86380 86390 1
507267 99507267 1001 86380 86390 1
507142 99507142 1001 86380 86390 1
506866 99506866 1001 86380 86390 1
506829 99506829 1001 86380 86390 1
506959 99506959 1001 86380 86390 1
506830 99506830 1001 86380 86390 1
507473 99507473 1001 86380 86390 1
508151 99508151 1001 86380 86390 1
508075 99508075 1001 86380 86390 1
507851 99507851 1001 86380 86390 1
507932 99507932 1001 86380 86390 1
507757 99507757 1001 86380 86390 1
507720 99507720 1001 86380 86390 1
507632 99507632 1001 86380 86390 1
508044 99508044 1001 86380 86390 1
508384 99508384 1001 86380 86390 1
508961 99508961 1001 86380 86390 1
508899 99508899 1001 86380 86390 1
508882 99508882 1001 86380 86390 1
508800 99508800 1001 86380 86390 1
508458 99508458 1001 86380 86390 1
508512 99508512 1001 86380 86390 1
509149 99509149 1001 86380 86390 1
509867 99509867 1001 86380 86390 1
509711 99509711 1001 86380 86390 1
509844 99509844 1001 86380 86390 1
509729 99509729 1001 86380 86390 1
509743 99509743 1001 86380 86390 1
509517 99509517 1001 86380 86390 1
509689 99509689 1001 86380 86390 1
509370 99509370 1001 86380 86390 1
510036 99510036 1001 86380 86390 1
510588 99510588 1001 86380 86390 1
510640 99510640 1001 86380 86390 1
510641 99510641 1001 86380 86390 1
510590 99510590 1001 86380 86390 1
510630 99510630 1001 86380 86390 1
510522 99510522 1001 86380 86390 1
510380 99510380 1001 86380 86390 1
510459 99510459 1001 86380 86390 1
510465 99510465 1001 86380 86390 1
510180 99510180 1001 86380 86390 1
510920 99510920 1001 86380 86390 1
510740 99510740 1001 86380 86390 1
510792 99510792 1001 86380 86390 1
510913 99510913 1001 86380 86390 1
511550 99511550 1001 86380 86390 1
511169 99511169 1001 86380 86390 1
511313 99511313 1001 86380 86390 1
511184 99511184 1001 86380 86390 1
511289 99511289 1001 86380 86390 1
511188 99511188 1001 86380 86390 1
510997 99510997 1001 86380 86390 1
511053 99511053 1001 86380 86390 1
510953 99510953 1001 86380 86390 1
511005 99511005 1001 86380 86390 1
511018 99511018 1001 86380 86390 1
511071 99511071 1001 86380 86390 1
511034 99511034 1001 86380 86390 1
511749 99511749 1001 86380 86390 1
511620 99511620 1001 86380 86390 1
511571 99511571 1001 86380 86390 1
511638 99511638 1001 86380 86390 1
511587 99511587 1001 86380 86390 1
512251 99512251 1001 86380 86390 1
512292 99512292 1001 86380 86390 1
512354 99512354 1001 86380 86390 1
511888 99511888 1001 86380 86390 1
511858 99511858 1001 86380 86390 1
512520 99512520 1001 86380 86390 1
512436 99512436 1001 86380 86390 1
512489 99512489 1001 86380 86390 1
512567 99512567 1001 86380 86390 1
513106 99513106 1001 86380 86390 1
513021 99513021 1001 86380 86390 1
513023 99513023 1001 86380 86390 1
513199 99513199 1001 86380 86390 1
512799 99512799 1001 86380 86390 1
512893 99512893 1001 86380 86390 1
512816 99512816 1001 86380 86390 1
512637 99512637 1001 86380 86390 1
512629 99512629 1001 86380 86390 1
512617 99512617 1001 86380 86390 1
513257 99513257 1001 86380 86390 1
513348 99513348 1001 86380 86390 1
513362 99513362 1001 86380 86390 1
513285 99513285 1001 86380 86390 1
513292 99513292 1001 86380 86390 1
513929 99513929 1001 86380 86390 1
513892 99513892 1001 86380 86390 1
513997 99513997 1001 86380 86390 1
513802 99513802 1001 86380 86390 1
513673 99513673 1001 86380 86390 1
513739 99513739 1001 86380 86390 1
513675 99513675 1001 86380 86390 1
513689 99513689 1001 86380 86390 1
513795 99513795 1001 86380 86390 1
513821 99513821 1001 86380 86390 1
513527 99513527 1001 86380 86390 1
513502 99513502 1001 86380 86390 1
513570 99513570 1001 86380 86390 1
513456 99513456 1001 86380 86390 1
513457 99513457 1001 86380 86390 1
513562 99513562 1001 86380 86390 1
513485 99513485 1001 86380 86390 1
513563 99513563 1001 86380 86390 1
513577 99513577 1001 86380 86390 1
514148 99514148 1001 86380 86390 1
514207 99514207 1001 86380 86390 1
514683 99514683 1001 86380 86390 1
514714 99514714 1001 86380 86390 1
514587 99514587 1001 86380 86390 1
514550 99514550 1001 86380 86390 1
514641 99514641 1001 86380 86390 1
514539 99514539 1001 86380 86390 1
514630 99514630 1001 86380 86390 1
514529 99514529 1001 86380 86390 1
514479 99514479 1001 86380 86390 1
514596 99514596 1001 86380 86390 1
514506 99514506 1001 86380 86390 1
514467 99514467 1001 86380 86390 1
514244 99514244 1001 86380 86390 1
514376 99514376 1001 86380 86390 1
515040 99515040 1001 86380 86390 1
515055 99515055 1001 86380 86390 1
514913 99514913 1001 86380 86390 1
514926 99514926 1001 86380 86390 1
515641 99515641 1001 86380 86390 1
515672 99515672 1001 86380 86390 1
515501 99515501 1001 86380 86390 1
515540 99515540 1001 86380 86390 1
515553 99515553 1001 86380 86390 1
515456 99515456 1001 86380 86390 1
515316 99515316 1001 86380 86390 1
515073 99515073 1001 86380 86390 1
515862 99515862 1001 86380 86390 1
515848 99515848 1001 86380 86390 1
516454 99516454 1001 86380 86390 1
516294 99516294 1001 86380 86390 1
516181 99516181 1001 86380 86390 1
516223 99516223 1001 86380 86390 1
516198 99516198 1001 86380 86390 1
516083 99516083 1001 86380 86390 1
516084 99516084 1001 86380 86390 1
516610 99516610 1001 86380 86390 1
516521 99516521 1001 86380 86390 1
516543 99516543 1001 86380 86390 1
517196 99517196 1001 86380 86390 1
517054 99517054 1001 86380 86390 1
516923 99516923 1001 86380 86390 1
516791 99516791 1001 86380 86390 1
517483 99517483 1001 86380 86390 1
517406 99517406 1001 86380 86390 1
518087 99518087 1001 86380 86390 1
518052 99518052 1001 86380 86390 1
518054 99518054 1001 86380 86390 1
517990 99517990 1001 86380 86390 1
517751 99517751 1001 86380 86390 1
517946 99517946 1001 86380 86390 1
517792 99517792 1001 86380 86390 1
517807 99517807 1001 86380 86390 1
517885 99517885 1001 86380 86390 1
517950 99517950 1001 86380 86390 1
517770 99517770 1001 86380 86390 1
517723 99517723 1001 86380 86390 1
517620 99517620 1001 86380 86390 1
517685 99517685 1001 86380 86390 1
517542 99517542 1001 86380 86390 1
517557 99517557 1001 86380 86390 1
517651 99517651 1001 86380 86390 1
517677 99517677 1001 86380 86390 1
517679 99517679 1001 86380 86390 1
518211 99518211 1001 86380 86390 1
518234 99518234 1001 86380 86390 1
518985 99518985 1001 86380 86390 1
518939 99518939 1001 86380 86390 1
518965 99518965 1001 86380 86390 1
518970 99518970 1001 86380 86390 1
518935 99518935 1001 86380 86390 1
518686 99518686 1001 86380 86390 1
518460 99518460 1001 86380 86390 1
518538 99518538 1001 86380 86390 1
518436 99518436 1001 86380 86390 1
518530 99518530 1001 86380 86390 1
518467 99518467 1001 86380 86390 1
519090 99519090 1001 86380 86390 1
519028 99519028 1001 86380 86390 1
519134 99519134 1001 86380 86390 1
519150 99519150 1001 86380 86390 1
519176 99519176 1001 86380 86390 1
519086 99519086 1001 86380 86390 1
519767 99519767 1001 86380 86390 1
519639 99519639 1001 86380 86390 1
519546 99519546 1001 86380 86390 1
519585 99519585 1001 86380 86390 1
519419 99519419 1001 86380 86390 1
519498 99519498 1001 86380 86390 1
519424 99519424 1001 86380 86390 1
519450 99519450 1001 86380 86390 1
519515 99519515 1001 86380 86390 1
519342 99519342 1001 86380 86390 1
519292 99519292 1001 86380 86390 1
519852 99519852 1001 86380 86390 1
519973 99519973 1001 86380 86390 1
519875 99519875 1001 86380 86390 1
520460 99520460 1001 86380 86390 1
520439 99520439 1001 86380 86390 1
520423 99520423 1001 86380 86390 1
520386 99520386 1001 86380 86390 1
520143 99520143 1001 86380 86390 1
520653 99520653 1001 86380 86390 1
520710 99520710 1001 86380 86390 1
521463 99521463 1001 86380 86390 1
521312 99521312 1001 86380 86390 1
521351 99521351 1001 86380 86390 1
521390 99521390 1001 86380 86390 1
521291 99521291 1001 86380 86390 1
521447 99521447 1001 86380 86390 1
521397 99521397 1001 86380 86390 1
521372 99521372 1001 86380 86390 1
521387 99521387 1001 86380 86390 1
521362 99521362 1001 86380 86390 1
521157 99521157 1001 86380 86390 1
521055 99521055 1001 86380 86390 1
521227 99521227 1001 86380 86390 1
521167 99521167 1001 86380 86390 1
521076 99521076 1001 86380 86390 1
520951 99520951 1001 86380 86390 1
520995 99520995 1001 86380 86390 1
521631 99521631 1001 86380 86390 1
522089 99522089 1001 86380 86390 1
522107 99522107 1001 86380 86390 1
522238 99522238 1001 86380 86390 1
522227 99522227 1001 86380 86390 1
522013 99522013 1001 86380 86390 1
522014 99522014 1001 86380 86390 1
522002 99522002 1001 86380 86390 1
522079 99522079 1001 86380 86390 1
521977 99521977 1001 86380 86390 1
521967 99521967 1001 86380 86390 1
521980 99521980 1001 86380 86390 1
522059 99522059 1001 86380 86390 1
521710 99521710 1001 86380 86390 1
521815 99521815 1001 86380 86390 1
522330 99522330 1001 86380 86390 1
523115 99523115 1001 86380 86390 1
522955 99522955 1001 86380 86390 1
523072 99523072 1001 86380 86390 1
522932 99522932 1001 86380 86390 1
522958 99522958 1001 86380 86390 1
523109 99523109 1001 86380 86390 1
523114 99523114 1001 86380 86390 1
522731 99522731 1001 86380 86390 1
522884 99522884 1001 86380 86390 1
522755 99522755 1001 86380 86390 1
522808 99522808 1001 86380 86390 1
522648 99522648 1001 86380 86390 1
523142 99523142 1001 86380 86390 1
523313 99523313 1001 86380 86390 1
523184 99523184 1001 86380 86390 1
523291 99523291 1001 86380 86390 1
523257 99523257 1001 86380 86390 1
523871 99523871 1001 86380 86390 1
523757 99523757 1001 86380 86390 1
523861 99523861 1001 86380 86390 1
523889 99523889 1001 86380 86390 1
523761 99523761 1001 86380 86390 1
523826 99523826 1001 86380 86390 1
523891 99523891 1001 86380 86390 1
523939 99523939 1001 86380 86390 1
523536 99523536 1001 86380 86390 1
523656 99523656 1001 86380 86390 1
523605 99523605 1001 86380 86390 1
523606 99523606 1001 86380 86390 1
523556 99523556 1001 86380 86390 1
523673 99523673 1001 86380 86390 1
523328 99523328 1001 86380 86390 1
523368 99523368 1001 86380 86390 1
523382 99523382 1001 86380 86390 1
523474 99523474 1001 86380 86390 1
524040 99524040 1001 86380 86390 1
523951 99523951 1001 86380 86390 1
524693 99524693 1001 86380 86390 1
524655 99524655 1001 86380 86390 1
524720 99524720 1001 86380 86390 1
524471 99524471 1001 86380 86390 1
524523 99524523 1001 86380 86390 1
524420 99524420 1001 86380 86390 1
524296 99524296 1001 86380 86390 1
524309 99524309 1001 86380 86390 1
524213 99524213 1001 86380 86390 1
524808 99524808 1001 86380 86390 1
524959 99524959 1001 86380 86390 1
525481 99525481 1001 86380 86390 1
525565 99525565 1001 86380 86390 1
525568 99525568 1001 86380 86390 1
525398 99525398 1001 86380 86390 1
525355 99525355 1001 86380 86390 1
525346 99525346 1001 86380 86390 1
525232 99525232 1001 86380 86390 1
525106 99525106 1001 86380 86390 1
524994 99524994 1001 86380 86390 1
525795 99525795 1001 86380 86390 1
525705 99525705 1001 86380 86390 1
526322 99526322 1001 86380 86390 1
526228 99526228 1001 86380 86390 1
526114 99526114 1001 86380 86390 1
526192 99526192 1001 86380 86390 1
526078 99526078 1001 86380 86390 1
526104 99526104 1001 86380 86390 1
526066 99526066 1001 86380 86390 1
525920 99525920 1001 86380 86390 1
525819 99525819 1001 86380 86390 1
525846 99525846 1001 86380 86390 1
525825 99525825 1001 86380 86390 1
525853 99525853 1001 86380 86390 1
526490 99526490 1001 86380 86390 1
526444 99526444 1001 86380 86390 1
527188 99527188 1001 86380 86390 1
527207 99527207 1001 86380 86390 1
527118 99527118 1001 86380 86390 1
527170 99527170 1001 86380 86390 1
527244 99527244 1001 86380 86390 1
527024 99527024 1001 86380 86390 1
526988 99526988 1001 86380 86390 1
526937 99526937 1001 86380 86390 1
526952 99526952 1001 86380 86390 1
526719 99526719 1001 86380 86390 1
526758 99526758 1001 86380 86390 1
526811 99526811 1001 86380 86390 1
526663 99526663 1001 86380 86390 1
526769 99526769 1001 86380 86390 1
527417 99527417 1001 86380 86390 1
527421 99527421 1001 86380 86390 1
527349 99527349 1001 86380 86390 1
527879 99527879 1001 86380 86390 1
527906 99527906 1001 86380 86390 1
528069 99528069 1001 86380 86390 1
527781 99527781 1001 86380 86390 1
527597 99527597 1001 86380 86390 1
527624 99527624 1001 86380 86390 1
527482 99527482 1001 86380 86390 1
527484 99527484 1001 86380 86390 1
527601 99527601 1001 86380 86390 1
527474 99527474 1001 86380 86390 1
527466 99527466 1001 86380 86390 1
527479 99527479 1001 86380 86390 1
528112 99528112 1001 86380 86390 1
528185 99528185 1001 86380 86390 1
528237 99528237 1001 86380 86390 1
528752 99528752 1001 86380 86390 1
528820 99528820 1001 86380 86390 1
528823 99528823 1001 86380 86390 1
528637 99528637 1001 86380 86390 1
528458 99528458 1001 86380 86390 1
528471 99528471 1001 86380 86390 1
528409 99528409 1001 86380 86390 1
528305 99528305 1001 86380 86390 1
529072 99529072 1001 86380 86390 1
529022 99529022 1001 86380 86390 1
528997 99528997 1001 86380 86390 1
528959 99528959 1001 86380 86390 1
529011 99529011 1001 86380 86390 1
528947 99528947 1001 86380 86390 1
528910 99528910 1001 86380 86390 1
529689 99529689 1001 86380 86390 1
529678 99529678 1001 86380 86390 1
529527 99529527 1001 86380 86390 1
529630 99529630 1001 86380 86390 1
529510 99529510 1001 86380 86390 1
529461 99529461 1001 86380 86390 1
529467 99529467 1001 86380 86390 1
529236 99529236 1001 86380 86390 1
529188 99529188 1001 86380 86390 1
529254 99529254 1001 86380 86390 1
529193 99529193 1001 86380 86390 1
529194 99529194 1001 86380 86390 1
529779 99529779 1001 86380 86390 1
529923 99529923 1001 86380 86390 1
529876 99529876 1001 86380 86390 1
529748 99529748 1001 86380 86390 1
530374 99530374 1001 86380 86390 1
530522 99530522 1001 86380 86390 1
530402 99530402 1001 86380 86390 1
530471 99530471 1001 86380 86390 1
530515 99530515 1001 86380 86390 1
530167 99530167 1001 86380 86390 1
530220 99530220 1001 86380 86390 1
530249 99530249 1001 86380 86390 1
530212 99530212 1001 86380 86390 1
530150 99530150 1001 86380 86390 1
530001 99530001 1001 86380 86390 1
529978 99529978 1001 86380 86390 1
530571 99530571 1001 86380 86390 1
530587 99530587 1001 86380 86390 1
530705 99530705 1001 86380 86390 1
531178 99531178 1001 86380 86390 1
531275 99531275 1001 86380 86390 1
531111 99531111 1001 86380 86390 1
531113 99531113 1001 86380 86390 1
530998 99530998 1001 86380 86390 1
531459 99531459 1001 86380 86390 1
531524 99531524 1001 86380 86390 1
531527 99531527 1001 86380 86390 1
532080 99532080 1001 86380 86390 1
531821 99531821 1001 86380 86390 1
531809 99531809 1001 86380 86390 1
531890 99531890 1001 86380 86390 1
531839 99531839 1001 86380 86390 1
531891 99531891 1001 86380 86390 1
531779 99531779 1001 86380 86390 1
531664 99531664 1001 86380 86390 1
531770 99531770 1001 86380 86390 1
531630 99531630 1001 86380 86390 1
531734 99531734 1001 86380 86390 1
531722 99531722 1001 86380 86390 1
531646 99531646 1001 86380 86390 1
532362 99532362 1001 86380 86390 1
532312 99532312 1001 86380 86390 1
532378 99532378 1001 86380 86390 1
532921 99532921 1001 86380 86390 1
532974 99532974 1001 86380 86390 1
532673 99532673 1001 86380 86390 1
532700 99532700 1001 86380 86390 1
532753 99532753 1001 86380 86390 1
532638 99532638 1001 86380 86390 1
532770 99532770 1001 86380 86390 1
532542 99532542 1001 86380 86390 1
532533 99532533 1001 86380 86390 1
532432 99532432 1001 86380 86390 1
533058 99533058 1001 86380 86390 1
533131 99533131 1001 86380 86390 1
533678 99533678 1001 86380 86390 1
533477 99533477 1001 86380 86390 1
533620 99533620 1001 86380 86390 1
533612 99533612 1001 86380 86390 1
533408 99533408 1001 86380 86390 1
533240 99533240 1001 86380 86390 1
534519 99534519 1001 86380 86390 1
534664 99534664 1001 86380 86390 1
534665 99534665 1001 86380 86390 1
534591 99534591 1001 86380 86390 1
534415 99534415 1001 86380 86390 1
534331 99534331 1001 86380 86390 1
534423 99534423 1001 86380 86390 1
534424 99534424 1001 86380 86390 1
534226 99534226 1001 86380 86390 1
534265 99534265 1001 86380 86390 1
534137 99534137 1001 86380 86390 1
534177 99534177 1001 86380 86390 1
534722 99534722 1001 86380 86390 1
534854 99534854 1001 86380 86390 1
534780 99534780 1001 86380 86390 1
534781 99534781 1001 86380 86390 1
534886 99534886 1001 86380 86390 1
534705 99534705 1001 86380 86390 1
534745 99534745 1001 86380 86390 1
535477 99535477 1001 86380 86390 1
535370 99535370 1001 86380 86390 1
535308 99535308 1001 86380 86390 1
535451 99535451 1001 86380 86390 1
535429 99535429 1001 86380 86390 1
535458 99535458 1001 86380 86390 1
535269 99535269 1001 86380 86390 1
535192 99535192 1001 86380 86390 1
535283 99535283 1001 86380 86390 1
534982 99534982 1001 86380 86390 1
534997 99534997 1001 86380 86390 1
535063 99535063 1001 86380 86390 1
535707 99535707 1001 86380 86390 1
535578 99535578 1001 86380 86390 1
535660 99535660 1001 86380 86390 1
535699 99535699 1001 86380 86390 1
535544 99535544 1001 86380 86390 1
536156 99536156 1001 86380 86390 1
536027 99536027 1001 86380 86390 1
536076 99536076 1001 86380 86390 1
535961 99535961 1001 86380 86390 1
535773 99535773 1001 86380 86390 1
536532 99536532 1001 86380 86390 1
536509 99536509 1001 86380 86390 1
537035 99537035 1001 86380 86390 1
536977 99536977 1001 86380 86390 1
536872 99536872 1001 86380 86390 1
536559 99536559 1001 86380 86390 1
537823 99537823 1001 86380 86390 1
537790 99537790 1001 86380 86390 1
537970 99537970 1001 86380 86390 1
537894 99537894 1001 86380 86390 1
537872 99537872 1001 86380 86390 1
537761 99537761 1001 86380 86390 1
537659 99537659 1001 86380 86390 1
537581 99537581 1001 86380 86390 1
537594 99537594 1001 86380 86390 1
537622 99537622 1001 86380 86390 1
537704 99537704 1001 86380 86390 1
537523 99537523 1001 86380 86390 1
537380 99537380 1001 86380 86390 1
537537 99537537 1001 86380 86390 1
537478 99537478 1001 86380 86390 1
537403 99537403 1001 86380 86390 1
537998 99537998 1001 86380 86390 1
538168 99538168 1001 86380 86390 1
538660 99538660 1001 86380 86390 1
538673 99538673 1001 86380 86390 1
538690 99538690 1001 86380 86390 1
538758 99538758 1001 86380 86390 1
538620 99538620 1001 86380 86390 1
538812 99538812 1001 86380 86390 1
538479 99538479 1001 86380 86390 1
538597 99538597 1001 86380 86390 1
538494 99538494 1001 86380 86390 1
538416 99538416 1001 86380 86390 1
538508 99538508 1001 86380 86390 1
538432 99538432 1001 86380 86390 1
538421 99538421 1001 86380 86390 1
538566 99538566 1001 86380 86390 1
538463 99538463 1001 86380 86390 1
538284 99538284 1001 86380 86390 1
538233 99538233 1001 86380 86390 1
538311 99538311 1001 86380 86390 1
538288 99538288 1001 86380 86390 1
538295 99538295 1001 86380 86390 1
538981 99538981 1001 86380 86390 1
539500 99539500 1001 86380 86390 1
539529 99539529 1001 86380 86390 1
539442 99539442 1001 86380 86390 1
539470 99539470 1001 86380 86390 1
539274 99539274 1001 86380 86390 1
539262 99539262 1001 86380 86390 1
539292 99539292 1001 86380 86390 1
539110 99539110 1001 86380 86390 1
539076 99539076 1001 86380 86390 1
539195 99539195 1001 86380 86390 1
539741 99539741 1001 86380 86390 1
539652 99539652 1001 86380 86390 1
539735 99539735 1001 86380 86390 1
539816 99539816 1001 86380 86390 1
540409 99540409 1001 86380 86390 1
540306 99540306 1001 86380 86390 1
540384 99540384 1001 86380 86390 1
539866 99539866 1001 86380 86390 1
539986 99539986 1001 86380 86390 1
540532 99540532 1001 86380 86390 1
540587 99540587 1001 86380 86390 1
540511 99540511 1001 86380 86390 1
540566 99540566 1001 86380 86390 1
540631 99540631 1001 86380 86390 1
541178 99541178 1001 86380 86390 1
541244 99541244 1001 86380 86390 1
540932 99540932 1001 86380 86390 1
541075 99541075 1001 86380 86390 1
540974 99540974 1001 86380 86390 1
540902 99540902 1001 86380 86390 1
541034 99541034 1001 86380 86390 1
540737 99540737 1001 86380 86390 1
540751 99540751 1001 86380 86390 1
540779 99540779 1001 86380 86390 1
540871 99540871 1001 86380 86390 1
540809 99540809 1001 86380 86390 1
540735 99540735 1001 86380 86390 1
540723 99540723 1001 86380 86390 1
541418 99541418 1001 86380 86390 1
542030 99542030 1001 86380 86390 1
541953 99541953 1001 86380 86390 1
541993 99541993 1001 86380 86390 1
542022 99542022 1001 86380 86390 1
542012 99542012 1001 86380 86390 1
541797 99541797 1001 86380 86390 1
541801 99541801 1001 86380 86390 1
541737 99541737 1001 86380 86390 1
541892 99541892 1001 86380 86390 1
541725 99541725 1001 86380 86390 1
541855 99541855 1001 86380 86390 1
541766 99541766 1001 86380 86390 1
541782 99541782 1001 86380 86390 1
541680 99541680 1001 86380 86390 1
541603 99541603 1001 86380 86390 1
541665 99541665 1001 86380 86390 1
542263 99542263 1001 86380 86390 1
542279 99542279 1001 86380 86390 1
542844 99542844 1001 86380 86390 1
542768 99542768 1001 86380 86390 1
542785 99542785 1001 86380 86390 1
542540 99542540 1001 86380 86390 1
542736 99542736 1001 86380 86390 1
542621 99542621 1001 86380 86390 1
542739 99542739 1001 86380 86390 1
542521 99542521 1001 86380 86390 1
542475 99542475 1001 86380 86390 1
542501 99542501 1001 86380 86390 1
542333 99542333 1001 86380 86390 1
542399 99542399 1001 86380 86390 1
542387 99542387 1001 86380 86390 1
542505 99542505 1001 86380 86390 1
543586 99543586 1001 86380 86390 1
543452 99543452 1001 86380 86390 1
543510 99543510 1001 86380 86390 1
543195 99543195 1001 86380 86390 1
543199 99543199 1001 86380 86390 1
543318 99543318 1001 86380 86390 1
543833 99543833 1001 86380 86390 1
543836 99543836 1001 86380 86390 1
543888 99543888 1001 86380 86390 1
543953 99543953 1001 86380 86390 1
544344 99544344 1001 86380 86390 1
544052 99544052 1001 86380 86390 1
544646 99544646 1001 86380 86390 1
544661 99544661 1001 86380 86390 1
544688 99544688 1001 86380 86390 1
544655 99544655 1001 86380 86390 1
544605 99544605 1001 86380 86390 1
400306 829 1001 3600 12537 1
503994 569 1002 52226 66212 1
509463 772 1002 30828 37454 1
517820 942 1001 58372 58671 1
400103 99400103 1001 86380 86390 1
400121 99400121 1001 86380 86390 1
400111 99400111 1001 86380 86390 1
400294 99400294 1001 86380 86390 1
400377 99400377 1001 86380 86390 1
400433 99400433 1001 86380 86390 1
400614 99400614 1001 86380 86390 1
400555 99400555 1001 86380 86390 1
400666 99400666 1001 86380 86390 1
400825 99400825 1001 86380 86390 1
400837 99400837 1001 86380 86390 1
400966 99400966 1001 86380 86390 1
400981 99400981 1001 86380 86390 1
400941 99400941 1001 86380 86390 1
401145 99401145 1001 86380 86390 1
401451 99401451 1001 86380 86390 1
401396 99401396 1001 86380 86390 1
401626 99401626 1001 86380 86390 1
401627 99401627 1001 86380 86390 1
402055 99402055 1001 86380 86390 1
402012 99402012 1001 86380 86390 1
402114 99402114 1001 86380 86390 1
402341 99402341 1001 86380 86390 1
402690 99402690 1001 86380 86390 1
402746 99402746 1001 86380 86390 1
402783 99402783 1001 86380 86390 1
402760 99402760 1001 86380 86390 1
402763 99402763 1001 86380 86390 1
402917 99402917 1001 86380 86390 1
403028 99403028 1001 86380 86390 1
403010 99403010 1001 86380 86390 1
403036 99403036 1001 86380 86390 1
403110 99403110 1001 86380 86390 1
403195 99403195 1001 86380 86390 1
403104 99403104 1001 86380 86390 1
403397 99403397 1001 86380 86390 1
403383 99403383 1001 86380 86390 1
403675 99403675 1001 86380 86390 1
403702 99403702 1001 86380 86390 1
403839 99403839 1001 86380 86390 1
403906 99403906 1001 86380 86390 1
403869 99403869 1001 86380 86390 1
403943 99403943 1001 86380 86390 1
404115 99404115 1001 86380 86390 1
404062 99404062 1001 86380 86390 1
404127 99404127 1001 86380 86390 1
404249 99404249 1001 86380 86390 1
404227 99404227 1001 86380 86390 1
404316 99404316 1001 86380 86390 1
404292 99404292 1001 86380 86390 1
404526 99404526 1001 86380 86390 1
404506 99404506 1001 86380 86390 1
404735 99404735 1001 86380 86390 1
404973 99404973 1001 86380 86390 1
404931 99404931 1001 86380 86390 1
405154 99405154 1001 86380 86390 1
405311 99405311 1001 86380 86390 1
405331 99405331 1001 86380 86390 1
405610 99405610 1001 86380 86390 1
406064 99406064 1001 86380 86390 1
406148 99406148 1001 86380 86390 1
406484 99406484 1001 86380 86390 1
406530 99406530 1001 86380 86390 1
406706 99406706 1001 86380 86390 1
406940 99406940 1001 86380 86390 1
407050 99407050 1001 86380 86390 1
407051 99407051 1001 86380 86390 1
407315 99407315 1001 86380 86390 1
407392 99407392 1001 86380 86390 1
407436 99407436 1001 86380 86390 1
407375 99407375 1001 86380 86390 1
407357 99407357 1001 86380 86390 1
407470 99407470 1001 86380 86390 1
407662 99407662 1001 86380 86390 1
407641 99407641 1001 86380 86390 1
407703 99407703 1001 86380 86390 1
407845 99407845 1001 86380 86390 1
407913 99407913 1001 86380 86390 1
408058 99408058 1001 86380 86390 1
408131 99408131 1001 86380 86390 1
408184 99408184 1001 86380 86390 1
408335 99408335 1001 86380 86390 1
408422 99408422 1001 86380 86390 1
408692 99408692 1001 86380 86390 1
408935 99408935 1001 86380 86390 1
409557 99409557 1001 86380 86390 1
409765 99409765 1001 86380 86390 1
409885 99409885 1001 86380 86390 1
409954 99409954 1001 86380 86390 1
409985 99409985 1001 86380 86390 1
409966 99409966 1001 86380 86390 1
410107 99410107 1001 86380 86390 1
410182 99410182 1001 86380 86390 1
410160 99410160 1001 86380 86390 1
410161 99410161 1001 86380 86390 1
410268 99410268 1001 86380 86390 1
410609 99410609 1001 86380 86390 1
410665 99410665 1001 86380 86390 1
410784 99410784 1001 86380 86390 1
410763 99410763 1001 86380 86390 1
410747 99410747 1001 86380 86390 1
410731 99410731 1001 86380 86390 1
410992 99410992 1001 86380 86390 1
410948 99410948 1001 86380 86390 1
411054 99411054 1001 86380 86390 1
411811 99411811 1001 86380 86390 1
411859 99411859 1001 86380 86390 1
413476 99413476 1001 86380 86390 1
413570 99413570 1001 86380 86390 1
413553 99413553 1001 86380 86390 1
413246 99413246 1001 86380 86390 1
412992 99412992 1001 86380 86390 1
412900 99412900 1001 86380 86390 1
412579 99412579 1001 86380 86390 1
412861 99412861 1001 86380 86390 1
412537 99412537 1001 86380 86390 1
412786 99412786 1001 86380 86390 1
413774 99413774 1001 86380 86390 1
414025 99414025 1001 86380 86390 1
413745 99413745 1001 86380 86390 1
413962 99413962 1001 86380 86390 1
415222 99415222 1001 86380 86390 1
415125 99415125 1001 86380 86390 1
414933 99414933 1001 86380 86390 1
415049 99415049 1001 86380 86390 1
414864 99414864 1001 86380 86390 1
414543 99414543 1001 86380 86390 1
414905 99414905 1001 86380 86390 1
414276 99414276 1001 86380 86390 1
414312 99414312 1001 86380 86390 1
415390 99415390 1001 86380 86390 1
415658 99415658 1001 86380 86390 1
415376 99415376 1001 86380 86390 1
415382 99415382 1001 86380 86390 1
415440 99415440 1001 86380 86390 1
416930 99416930 1001 86380 86390 1
416743 99416743 1001 86380 86390 1
416744 99416744 1001 86380 86390 1
416825 99416825 1001 86380 86390 1
416607 99416607 1001 86380 86390 1
416158 99416158 1001 86380 86390 1
416326 99416326 1001 86380 86390 1
415921 99415921 1001 86380 86390 1
416003 99416003 1001 86380 86390 1
416050 99416050 1001 86380 86390 1
417319 99417319 1001 86380 86390 1
417250 99417250 1001 86380 86390 1
417496 99417496 1001 86380 86390 1
417607 99417607 1001 86380 86390 1
417515 99417515 1001 86380 86390 1
418477 99418477 1001 86380 86390 1
418705 99418705 1001 86380 86390 1
418521 99418521 1001 86380 86390 1
418177 99418177 1001 86380 86390 1
418056 99418056 1001 86380 86390 1
418391 99418391 1001 86380 86390 1
418405 99418405 1001 86380 86390 1
417870 99417870 1001 86380 86390 1
417815 99417815 1001 86380 86390 1
419161 99419161 1001 86380 86390 1
418985 99418985 1001 86380 86390 1
419166 99419166 1001 86380 86390 1
418838 99418838 1001 86380 86390 1
420174 99420174 1001 86380 86390 1
420369 99420369 1001 86380 86390 1
419470 99419470 1001 86380 86390 1
419367 99419367 1001 86380 86390 1
419312 99419312 1001 86380 86390 1
420589 99420589 1001 86380 86390 1
420661 99420661 1001 86380 86390 1
420781 99420781 1001 86380 86390 1
420638 99420638 1001 86380 86390 1
420609 99420609 1001 86380 86390 1
422040 99422040 1001 86380 86390 1
421798 99421798 1001 86380 86390 1
422007 99422007 1001 86380 86390 1
421848 99421848 1001 86380 86390 1
421368 99421368 1001 86380 86390 1
421416 99421416 1001 86380 86390 1
421281 99421281 1001 86380 86390 1
421492 99421492 1001 86380 86390 1
421580 99421580 1001 86380 86390 1
421683 99421683 1001 86380 86390 1
420839 99420839 1001 86380 86390 1
421043 99421043 1001 86380 86390 1
420960 99420960 1001 86380 86390 1
422196 99422196 1001 86380 86390 1
422363 99422363 1001 86380 86390 1
422256 99422256 1001 86380 86390 1
422155 99422155 1001 86380 86390 1
422181 99422181 1001 86380 86390 1
423614 99423614 1001 86380 86390 1
423564 99423564 1001 86380 86390 1
423266 99423266 1001 86380 86390 1
423217 99423217 1001 86380 86390 1
423291 99423291 1001 86380 86390 1
423284 99423284 1001 86380 86390 1
423189 99423189 1001 86380 86390 1
422877 99422877 1001 86380 86390 1
422674 99422674 1001 86380 86390 1
423938 99423938 1001 86380 86390 1
422528 99422528 1001 86380 86390 1
424135 99424135 1001 86380 86390 1
425325 99425325 1001 86380 86390 1
425330 99425330 1001 86380 86390 1
425132 99425132 1001 86380 86390 1
424828 99424828 1001 86380 86390 1
424658 99424658 1001 86380 86390 1
424459 99424459 1001 86380 86390 1
424416 99424416 1001 86380 86390 1
424485 99424485 1001 86380 86390 1
425655 99425655 1001 86380 86390 1
425610 99425610 1001 86380 86390 1
425506 99425506 1001 86380 86390 1
425814 99425814 1001 86380 86390 1
426947 99426947 1001 86380 86390 1
426768 99426768 1001 86380 86390 1
427066 99427066 1001 86380 86390 1
426482 99426482 1001 86380 86390 1
426572 99426572 1001 86380 86390 1
425883 99425883 1001 86380 86390 1
427245 99427245 1001 86380 86390 1
427252 99427252 1001 86380 86390 1
427367 99427367 1001 86380 86390 1
428481 99428481 1001 86380 86390 1
428432 99428432 1001 86380 86390 1
428600 99428600 1001 86380 86390 1
428488 99428488 1001 86380 86390 1
427777 99427777 1001 86380 86390 1
427754 99427754 1001 86380 86390 1
427615 99427615 1001 86380 86390 1
428964 99428964 1001 86380 86390 1
429154 99429154 1001 86380 86390 1
428949 99428949 1001 86380 86390 1
430124 99430124 1001 86380 86390 1
430181 99430181 1001 86380 86390 1
429728 99429728 1001 86380 86390 1
429293 99429293 1001 86380 86390 1
429497 99429497 1001 86380 86390 1
429346 99429346 1001 86380 86390 1
429353 99429353 1001 86380 86390 1
429283 99429283 1001 86380 86390 1
431674 99431674 1001 86380 86390 1
432013 99432013 1001 86380 86390 1
431897 99431897 1001 86380 86390 1
431763 99431763 1001 86380 86390 1
431500 99431500 1001 86380 86390 1
431203 99431203 1001 86380 86390 1
431066 99431066 1001 86380 86390 1
431181 99431181 1001 86380 86390 1
430905 99430905 1001 86380 86390 1
431057 99431057 1001 86380 86390 1
431021 99431021 1001 86380 86390 1
432449 99432449 1001 86380 86390 1
433533 99433533 1001 86380 86390 1
433469 99433469 1001 86380 86390 1
433331 99433331 1001 86380 86390 1
433131 99433131 1001 86380 86390 1
433095 99433095 1001 86380 86390 1
432606 99432606 1001 86380 86390 1
432721 99432721 1001 86380 86390 1
432726 99432726 1001 86380 86390 1
432734 99432734 1001 86380 86390 1
433858 99433858 1001 86380 86390 1
434114 99434114 1001 86380 86390 1
433967 99433967 1001 86380 86390 1
434125 99434125 1001 86380 86390 1
435133 99435133 1001 86380 86390 1
435119 99435119 1001 86380 86390 1
435307 99435307 1001 86380 86390 1
435356 99435356 1001 86380 86390 1
435242 99435242 1001 86380 86390 1
434873 99434873 1001 86380 86390 1
434646 99434646 1001 86380 86390 1
434831 99434831 1001 86380 86390 1
434914 99434914 1001 86380 86390 1
434917 99434917 1001 86380 86390 1
434314 99434314 1001 86380 86390 1
434327 99434327 1001 86380 86390 1
434353 99434353 1001 86380 86390 1
434572 99434572 1001 86380 86390 1
434528 99434528 1001 86380 86390 1
435622 99435622 1001 86380 86390 1
436782 99436782 1001 86380 86390 1
436988 99436988 1001 86380 86390 1
437015 99437015 1001 86380 86390 1
436574 99436574 1001 86380 86390 1
436192 99436192 1001 86380 86390 1
435925 99435925 1001 86380 86390 1
436291 99436291 1001 86380 86390 1
436328 99436328 1001 86380 86390 1
436210 99436210 1001 86380 86390 1
436065 99436065 1001 86380 86390 1
436287 99436287 1001 86380 86390 1
300020 99300020 1001 86380 86390 1
300085 99300085 1001 86380 86390 1
300088 99300088 1001 86380 86390 1
300654 99300654 1001 86380 86390 1
300707 99300707 1001 86380 86390 1
300720 99300720 1001 86380 86390 1
300408 99300408 1001 86380 86390 1
300470 99300470 1001 86380 86390 1
300159 99300159 1001 86380 86390 1
300172 99300172 1001 86380 86390 1
300253 99300253 1001 86380 86390 1
300257 99300257 1001 86380 86390 1
300219 99300219 1001 86380 86390 1
300299 99300299 1001 86380 86390 1
300855 99300855 1001 86380 86390 1
300857 99300857 1001 86380 86390 1
300742 99300742 1001 86380 86390 1
300808 99300808 1001 86380 86390 1
300903 99300903 1001 86380 86390 1
300828 99300828 1001 86380 86390 1
301483 99301483 1001 86380 86390 1
301370 99301370 1001 86380 86390 1
301549 99301549 1001 86380 86390 1
301157 99301157 1001 86380 86390 1
300990 99300990 1001 86380 86390 1
301125 99301125 1001 86380 86390 1
301048 99301048 1001 86380 86390 1
301075 99301075 1001 86380 86390 1
301733 99301733 1001 86380 86390 1
301592 99301592 1001 86380 86390 1
301657 99301657 1001 86380 86390 1
301683 99301683 1001 86380 86390 1
301672 99301672 1001 86380 86390 1
301752 99301752 1001 86380 86390 1
301558 99301558 1001 86380 86390 1
302304 99302304 1001 86380 86390 1
302292 99302292 1001 86380 86390 1
302351 99302351 1001 86380 86390 1
302242 99302242 1001 86380 86390 1
302269 99302269 1001 86380 86390 1
302218 99302218 1001 86380 86390 1
302284 99302284 1001 86380 86390 1
302195 99302195 1001 86380 86390 1
302087 99302087 1001 86380 86390 1
302040 99302040 1001 86380 86390 1
302053 99302053 1001 86380 86390 1
302017 99302017 1001 86380 86390 1
302057 99302057 1001 86380 86390 1
301850 99301850 1001 86380 86390 1
301808 99301808 1001 86380 86390 1
301914 99301914 1001 86380 86390 1
302455 99302455 1001 86380 86390 1
302481 99302481 1001 86380 86390 1
302508 99302508 1001 86380 86390 1
302434 99302434 1001 86380 86390 1
302475 99302475 1001 86380 86390 1
303104 99303104 1001 86380 86390 1
303173 99303173 1001 86380 86390 1
303184 99303184 1001 86380 86390 1
303186 99303186 1001 86380 86390 1
303101 99303101 1001 86380 86390 1
302964 99302964 1001 86380 86390 1
302888 99302888 1001 86380 86390 1
302825 99302825 1001 86380 86390 1
302840 99302840 1001 86380 86390 1
302881 99302881 1001 86380 86390 1
302708 99302708 1001 86380 86390 1
302773 99302773 1001 86380 86390 1
302710 99302710 1001 86380 86390 1
303410 99303410 1001 86380 86390 1
303947 99303947 1001 86380 86390 1
303963 99303963 1001 86380 86390 1
303913 99303913 1001 86380 86390 1
303662 99303662 1001 86380 86390 1
303651 99303651 1001 86380 86390 1
303665 99303665 1001 86380 86390 1
303483 99303483 1001 86380 86390 1
303510 99303510 1001 86380 86390 1
303527 99303527 1001 86380 86390 1
304201 99304201 1001 86380 86390 1
304034 99304034 1001 86380 86390 1
304783 99304783 1001 86380 86390 1
304796 99304796 1001 86380 86390 1
304799 99304799 1001 86380 86390 1
304686 99304686 1001 86380 86390 1
304714 99304714 1001 86380 86390 1
304475 99304475 1001 86380 86390 1
304463 99304463 1001 86380 86390 1
304632 99304632 1001 86380 86390 1
304491 99304491 1001 86380 86390 1
304634 99304634 1001 86380 86390 1
304392 99304392 1001 86380 86390 1
304879 99304879 1001 86380 86390 1
305036 99305036 1001 86380 86390 1
304920 99304920 1001 86380 86390 1
305454 99305454 1001 86380 86390 1
305404 99305404 1001 86380 86390 1
305341 99305341 1001 86380 86390 1
305077 99305077 1001 86380 86390 1
305220 99305220 1001 86380 86390 1
500062 99500062 1001 86380 86390 1
500787 99500787 1001 86380 86390 1
500678 99500678 1001 86380 86390 1
500627 99500627 1001 86380 86390 1
500654 99500654 1001 86380 86390 1
500543 99500543 1001 86380 86390 1
500558 99500558 1001 86380 86390 1
500584 99500584 1001 86380 86390 1
500586 99500586 1001 86380 86390 1
500593 99500593 1001 86380 86390 1
500503 99500503 1001 86380 86390 1
500206 99500206 1001 86380 86390 1
500331 99500331 1001 86380 86390 1
500204 99500204 1001 86380 86390 1
500968 99500968 1001 86380 86390 1
500828 99500828 1001 86380 86390 1
501347 99501347 1001 86380 86390 1
501263 99501263 1001 86380 86390 1
501381 99501381 1001 86380 86390 1
501057 99501057 1001 86380 86390 1
501215 99501215 1001 86380 86390 1
501203 99501203 1001 86380 86390 1
501205 99501205 1001 86380 86390 1
501054 99501054 1001 86380 86390 1
501093 99501093 1001 86380 86390 1
501657 99501657 1001 86380 86390 1
501713 99501713 1001 86380 86390 1
502314 99502314 1001 86380 86390 1
502328 99502328 1001 86380 86390 1
502450 99502450 1001 86380 86390 1
502411 99502411 1001 86380 86390 1
502454 99502454 1001 86380 86390 1
502375 99502375 1001 86380 86390 1
502236 99502236 1001 86380 86390 1
502140 99502140 1001 86380 86390 1
502244 99502244 1001 86380 86390 1
502155 99502155 1001 86380 86390 1
502091 99502091 1001 86380 86390 1
501873 99501873 1001 86380 86390 1
501989 99501989 1001 86380 86390 1
501862 99501862 1001 86380 86390 1
501986 99501986 1001 86380 86390 1
502508 99502508 1001 86380 86390 1
502497 99502497 1001 86380 86390 1
502641 99502641 1001 86380 86390 1
503255 99503255 1001 86380 86390 1
503242 99503242 1001 86380 86390 1
503185 99503185 1001 86380 86390 1
503135 99503135 1001 86380 86390 1
503136 99503136 1001 86380 86390 1
502887 99502887 1001 86380 86390 1
502955 99502955 1001 86380 86390 1
502703 99502703 1001 86380 86390 1
503315 99503315 1001 86380 86390 1
503411 99503411 1001 86380 86390 1
503387 99503387 1001 86380 86390 1
503297 99503297 1001 86380 86390 1
503390 99503390 1001 86380 86390 1
504042 99504042 1001 86380 86390 1
504105 99504105 1001 86380 86390 1
504108 99504108 1001 86380 86390 1
503719 99503719 1001 86380 86390 1
503765 99503765 1001 86380 86390 1
503909 99503909 1001 86380 86390 1
503846 99503846 1001 86380 86390 1
503898 99503898 1001 86380 86390 1
503652 99503652 1001 86380 86390 1
503630 99503630 1001 86380 86390 1
503605 99503605 1001 86380 86390 1
503687 99503687 1001 86380 86390 1
503521 99503521 1001 86380 86390 1
503509 99503509 1001 86380 86390 1
504167 99504167 1001 86380 86390 1
504143 99504143 1001 86380 86390 1
504273 99504273 1001 86380 86390 1
504188 99504188 1001 86380 86390 1
504765 99504765 1001 86380 86390 1
504756 99504756 1001 86380 86390 1
504674 99504674 1001 86380 86390 1
504685 99504685 1001 86380 86390 1
504673 99504673 1001 86380 86390 1
504376 99504376 1001 86380 86390 1
504494 99504494 1001 86380 86390 1
504456 99504456 1001 86380 86390 1
504418 99504418 1001 86380 86390 1
505107 99505107 1001 86380 86390 1
505733 99505733 1001 86380 86390 1
505712 99505712 1001 86380 86390 1
505713 99505713 1001 86380 86390 1
505612 99505612 1001 86380 86390 1
505461 99505461 1001 86380 86390 1
505411 99505411 1001 86380 86390 1
505515 99505515 1001 86380 86390 1
505509 99505509 1001 86380 86390 1
505445 99505445 1001 86380 86390 1
505458 99505458 1001 86380 86390 1
505421 99505421 1001 86380 86390 1
505538 99505538 1001 86380 86390 1
505193 99505193 1001 86380 86390 1
505261 99505261 1001 86380 86390 1
505338 99505338 1001 86380 86390 1
505237 99505237 1001 86380 86390 1
505795 99505795 1001 86380 86390 1
505860 99505860 1001 86380 86390 1
506506 99506506 1001 86380 86390 1
506559 99506559 1001 86380 86390 1
506409 99506409 1001 86380 86390 1
506591 99506591 1001 86380 86390 1
506334 99506334 1001 86380 86390 1
506298 99506298 1001 86380 86390 1
506169 99506169 1001 86380 86390 1
506154 99506154 1001 86380 86390 1
506660 99506660 1001 86380 86390 1
507270 99507270 1001 86380 86390 1
507271 99507271 1001 86380 86390 1
507311 99507311 1001 86380 86390 1
507234 99507234 1001 86380 86390 1
507279 99507279 1001 86380 86390 1
507089 99507089 1001 86380 86390 1
506803 99506803 1001 86380 86390 1
506978 99506978 1001 86380 86390 1
507538 99507538 1001 86380 86390 1
507621 99507621 1001 86380 86390 1
507532 99507532 1001 86380 86390 1
508161 99508161 1001 86380 86390 1
508087 99508087 1001 86380 86390 1
507962 99507962 1001 86380 86390 1
507847 99507847 1001 86380 86390 1
508029 99508029 1001 86380 86390 1
507756 99507756 1001 86380 86390 1
507769 99507769 1001 86380 86390 1
508422 99508422 1001 86380 86390 1
508413 99508413 1001 86380 86390 1
509016 99509016 1001 86380 86390 1
508997 99508997 1001 86380 86390 1
508497 99508497 1001 86380 86390 1
508564 99508564 1001 86380 86390 1
509256 99509256 1001 86380 86390 1
509257 99509257 1001 86380 86390 1
509180 99509180 1001 86380 86390 1
509156 99509156 1001 86380 86390 1
509106 99509106 1001 86380 86390 1
509733 99509733 1001 86380 86390 1
509763 99509763 1001 86380 86390 1
509854 99509854 1001 86380 86390 1
509778 99509778 1001 86380 86390 1
509806 99509806 1001 86380 86390 1
509890 99509890 1001 86380 86390 1
509461 99509461 1001 86380 86390 1
509320 99509320 1001 86380 86390 1
509464 99509464 1001 86380 86390 1
509977 99509977 1001 86380 86390 1
510007 99510007 1001 86380 86390 1
510072 99510072 1001 86380 86390 1
510064 99510064 1001 86380 86390 1
509922 99509922 1001 86380 86390 1
510524 99510524 1001 86380 86390 1
510564 99510564 1001 86380 86390 1
510657 99510657 1001 86380 86390 1
510556 99510556 1001 86380 86390 1
510387 99510387 1001 86380 86390 1
510322 99510322 1001 86380 86390 1
510427 99510427 1001 86380 86390 1
510336 99510336 1001 86380 86390 1
510170 99510170 1001 86380 86390 1
510300 99510300 1001 86380 86390 1
510306 99510306 1001 86380 86390 1
510190 99510190 1001 86380 86390 1
510255 99510255 1001 86380 86390 1
510790 99510790 1001 86380 86390 1
511341 99511341 1001 86380 86390 1
511303 99511303 1001 86380 86390 1
511150 99511150 1001 86380 86390 1
511059 99511059 1001 86380 86390 1
511577 99511577 1001 86380 86390 1
512224 99512224 1001 86380 86390 1
512319 99512319 1001 86380 86390 1
512270 99512270 1001 86380 86390 1
512195 99512195 1001 86380 86390 1
511980 99511980 1001 86380 86390 1
512153 99512153 1001 86380 86390 1
512025 99512025 1001 86380 86390 1
512170 99512170 1001 86380 86390 1
511950 99511950 1001 86380 86390 1
512483 99512483 1001 86380 86390 1
512462 99512462 1001 86380 86390 1
513102 99513102 1001 86380 86390 1
513119 99513119 1001 86380 86390 1
513085 99513085 1001 86380 86390 1
512960 99512960 1001 86380 86390 1
512651 99512651 1001 86380 86390 1
512679 99512679 1001 86380 86390 1
512734 99512734 1001 86380 86390 1
513384 99513384 1001 86380 86390 1
513333 99513333 1001 86380 86390 1
513232 99513232 1001 86380 86390 1
513376 99513376 1001 86380 86390 1
513304 99513304 1001 86380 86390 1
514010 99514010 1001 86380 86390 1
513671 99513671 1001 86380 86390 1
513697 99513697 1001 86380 86390 1
513816 99513816 1001 86380 86390 1
513807 99513807 1001 86380 86390 1
513693 99513693 1001 86380 86390 1
513597 99513597 1001 86380 86390 1
513603 99513603 1001 86380 86390 1
514232 99514232 1001 86380 86390 1
514182 99514182 1001 86380 86390 1
514782 99514782 1001 86380 86390 1
514760 99514760 1001 86380 86390 1
514786 99514786 1001 86380 86390 1
514815 99514815 1001 86380 86390 1
514849 99514849 1001 86380 86390 1
514582 99514582 1001 86380 86390 1
514410 99514410 1001 86380 86390 1
514359 99514359 1001 86380 86390 1
514311 99514311 1001 86380 86390 1
514352 99514352 1001 86380 86390 1
514963 99514963 1001 86380 86390 1
514964 99514964 1001 86380 86390 1
514939 99514939 1001 86380 86390 1
514991 99514991 1001 86380 86390 1
514874 99514874 1001 86380 86390 1
515005 99515005 1001 86380 86390 1
515517 99515517 1001 86380 86390 1
515556 99515556 1001 86380 86390 1
515415 99515415 1001 86380 86390 1
515471 99515471 1001 86380 86390 1
515343 99515343 1001 86380 86390 1
515477 99515477 1001 86380 86390 1
515132 99515132 1001 86380 86390 1
515161 99515161 1001 86380 86390 1
515187 99515187 1001 86380 86390 1
515202 99515202 1001 86380 86390 1
515877 99515877 1001 86380 86390 1
515686 99515686 1001 86380 86390 1
515831 99515831 1001 86380 86390 1
515859 99515859 1001 86380 86390 1
515718 99515718 1001 86380 86390 1
516358 99516358 1001 86380 86390 1
516112 99516112 1001 86380 86390 1
516209 99516209 1001 86380 86390 1
516262 99516262 1001 86380 86390 1
516122 99516122 1001 86380 86390 1
515995 99515995 1001 86380 86390 1
516034 99516034 1001 86380 86390 1
515962 99515962 1001 86380 86390 1
515965 99515965 1001 86380 86390 1
516667 99516667 1001 86380 86390 1
517183 99517183 1001 86380 86390 1
517222 99517222 1001 86380 86390 1
517267 99517267 1001 86380 86390 1
517329 99517329 1001 86380 86390 1
517085 99517085 1001 86380 86390 1
516781 99516781 1001 86380 86390 1
516847 99516847 1001 86380 86390 1
516839 99516839 1001 86380 86390 1
516736 99516736 1001 86380 86390 1
516803 99516803 1001 86380 86390 1
517338 99517338 1001 86380 86390 1
518098 99518098 1001 86380 86390 1
517967 99517967 1001 86380 86390 1
518006 99518006 1001 86380 86390 1
517917 99517917 1001 86380 86390 1
517930 99517930 1001 86380 86390 1
517846 99517846 1001 86380 86390 1
517872 99517872 1001 86380 86390 1
517569 99517569 1001 86380 86390 1
517608 99517608 1001 86380 86390 1
517726 99517726 1001 86380 86390 1
517653 99517653 1001 86380 86390 1
518366 99518366 1001 86380 86390 1
518335 99518335 1001 86380 86390 1
518325 99518325 1001 86380 86390 1
518326 99518326 1001 86380 86390 1
518807 99518807 1001 86380 86390 1
518823 99518823 1001 86380 86390 1
518888 99518888 1001 86380 86390 1
518617 99518617 1001 86380 86390 1
518489 99518489 1001 86380 86390 1
518388 99518388 1001 86380 86390 1
519154 99519154 1001 86380 86390 1
519184 99519184 1001 86380 86390 1
519571 99519571 1001 86380 86390 1
519486 99519486 1001 86380 86390 1
519487 99519487 1001 86380 86390 1
519566 99519566 1001 86380 86390 1
519365 99519365 1001 86380 86390 1
519295 99519295 1001 86380 86390 1
519610 99519610 1001 86380 86390 1
519914 99519914 1001 86380 86390 1
520627 99520627 1001 86380 86390 1
520255 99520255 1001 86380 86390 1
520239 99520239 1001 86380 86390 1
520191 99520191 1001 86380 86390 1
520205 99520205 1001 86380 86390 1
520030 99520030 1001 86380 86390 1
520754 99520754 1001 86380 86390 1
521378 99521378 1001 86380 86390 1
521318 99521318 1001 86380 86390 1
521306 99521306 1001 86380 86390 1
521122 99521122 1001 86380 86390 1
521127 99521127 1001 86380 86390 1
520935 99520935 1001 86380 86390 1
520948 99520948 1001 86380 86390 1
521561 99521561 1001 86380 86390 1
521587 99521587 1001 86380 86390 1
521537 99521537 1001 86380 86390 1
521525 99521525 1001 86380 86390 1
521617 99521617 1001 86380 86390 1
521540 99521540 1001 86380 86390 1
522138 99522138 1001 86380 86390 1
522190 99522190 1001 86380 86390 1
522126 99522126 1001 86380 86390 1
522091 99522091 1001 86380 86390 1
522142 99522142 1001 86380 86390 1
522285 99522285 1001 86380 86390 1
521920 99521920 1001 86380 86390 1
522077 99522077 1001 86380 86390 1
521885 99521885 1001 86380 86390 1
521965 99521965 1001 86380 86390 1
521917 99521917 1001 86380 86390 1
521956 99521956 1001 86380 86390 1
521762 99521762 1001 86380 86390 1
521858 99521858 1001 86380 86390 1
521807 99521807 1001 86380 86390 1
521709 99521709 1001 86380 86390 1
522295 99522295 1001 86380 86390 1
522452 99522452 1001 86380 86390 1
522938 99522938 1001 86380 86390 1
523091 99523091 1001 86380 86390 1
522982 99522982 1001 86380 86390 1
522945 99522945 1001 86380 86390 1
522961 99522961 1001 86380 86390 1
523001 99523001 1001 86380 86390 1
522798 99522798 1001 86380 86390 1
522800 99522800 1001 86380 86390 1
522790 99522790 1001 86380 86390 1
522741 99522741 1001 86380 86390 1
522578 99522578 1001 86380 86390 1
523284 99523284 1001 86380 86390 1
523198 99523198 1001 86380 86390 1
523189 99523189 1001 86380 86390 1
523166 99523166 1001 86380 86390 1
523898 99523898 1001 86380 86390 1
523934 99523934 1001 86380 86390 1
523813 99523813 1001 86380 86390 1
523649 99523649 1001 86380 86390 1
523662 99523662 1001 86380 86390 1
523702 99523702 1001 86380 86390 1
523540 99523540 1001 86380 86390 1
523579 99523579 1001 86380 86390 1
523671 99523671 1001 86380 86390 1
523697 99523697 1001 86380 86390 1
523429 99523429 1001 86380 86390 1
523465 99523465 1001 86380 86390 1
523955 99523955 1001 86380 86390 1
524075 99524075 1001 86380 86390 1
523985 99523985 1001 86380 86390 1
524063 99524063 1001 86380 86390 1
524620 99524620 1001 86380 86390 1
524712 99524712 1001 86380 86390 1
524727 99524727 1001 86380 86390 1
524763 99524763 1001 86380 86390 1
524492 99524492 1001 86380 86390 1
524507 99524507 1001 86380 86390 1
524499 99524499 1001 86380 86390 1
524248 99524248 1001 86380 86390 1
524161 99524161 1001 86380 86390 1
524278 99524278 1001 86380 86390 1
524845 99524845 1001 86380 86390 1
524964 99524964 1001 86380 86390 1
524939 99524939 1001 86380 86390 1
524850 99524850 1001 86380 86390 1
524826 99524826 1001 86380 86390 1
525533 99525533 1001 86380 86390 1
525449 99525449 1001 86380 86390 1
525526 99525526 1001 86380 86390 1
525582 99525582 1001 86380 86390 1
525556 99525556 1001 86380 86390 1
525380 99525380 1001 86380 86390 1
525067 99525067 1001 86380 86390 1
525184 99525184 1001 86380 86390 1
525159 99525159 1001 86380 86390 1
525788 99525788 1001 86380 86390 1
525702 99525702 1001 86380 86390 1
525784 99525784 1001 86380 86390 1
525786 99525786 1001 86380 86390 1
526387 99526387 1001 86380 86390 1
526392 99526392 1001 86380 86390 1
526319 99526319 1001 86380 86390 1
526128 99526128 1001 86380 86390 1
526064 99526064 1001 86380 86390 1
526195 99526195 1001 86380 86390 1
526124 99526124 1001 86380 86390 1
526152 99526152 1001 86380 86390 1
525831 99525831 1001 86380 86390 1
525897 99525897 1001 86380 86390 1
525977 99525977 1001 86380 86390 1
525875 99525875 1001 86380 86390 1
526004 99526004 1001 86380 86390 1
525837 99525837 1001 86380 86390 1
525877 99525877 1001 86380 86390 1
525839 99525839 1001 86380 86390 1
526584 99526584 1001 86380 86390 1
526625 99526625 1001 86380 86390 1
527072 99527072 1001 86380 86390 1
527145 99527145 1001 86380 86390 1
526954 99526954 1001 86380 86390 1
526945 99526945 1001 86380 86390 1
526855 99526855 1001 86380 86390 1
526809 99526809 1001 86380 86390 1
526656 99526656 1001 86380 86390 1
526799 99526799 1001 86380 86390 1
526635 99526635 1001 86380 86390 1
526636 99526636 1001 86380 86390 1
526731 99526731 1001 86380 86390 1
527272 99527272 1001 86380 86390 1
527960 99527960 1001 86380 86390 1
528013 99528013 1001 86380 86390 1
528043 99528043 1001 86380 86390 1
527949 99527949 1001 86380 86390 1
528033 99528033 1001 86380 86390 1
528022 99528022 1001 86380 86390 1
527794 99527794 1001 86380 86390 1
527835 99527835 1001 86380 86390 1
527748 99527748 1001 86380 86390 1
527737 99527737 1001 86380 86390 1
527713 99527713 1001 86380 86390 1
527516 99527516 1001 86380 86390 1
528147 99528147 1001 86380 86390 1
528251 99528251 1001 86380 86390 1
528201 99528201 1001 86380 86390 1
528780 99528780 1001 86380 86390 1
528758 99528758 1001 86380 86390 1
528505 99528505 1001 86380 86390 1
528506 99528506 1001 86380 86390 1
528547 99528547 1001 86380 86390 1
528692 99528692 1001 86380 86390 1
528667 99528667 1001 86380 86390 1
528306 99528306 1001 86380 86390 1
528341 99528341 1001 86380 86390 1
528929 99528929 1001 86380 86390 1
528970 99528970 1001 86380 86390 1
529104 99529104 1001 86380 86390 1
529105 99529105 1001 86380 86390 1
529599 99529599 1001 86380 86390 1
529724 99529724 1001 86380 86390 1
529639 99529639 1001 86380 86390 1
529330 99529330 1001 86380 86390 1
529344 99529344 1001 86380 86390 1
529435 99529435 1001 86380 86390 1
529288 99529288 1001 86380 86390 1
529119 99529119 1001 86380 86390 1
529252 99529252 1001 86380 86390 1
529112 99529112 1001 86380 86390 1
529139 99529139 1001 86380 86390 1
529878 99529878 1001 86380 86390 1
530454 99530454 1001 86380 86390 1
530403 99530403 1001 86380 86390 1
530396 99530396 1001 86380 86390 1
530551 99530551 1001 86380 86390 1
530180 99530180 1001 86380 86390 1
530199 99530199 1001 86380 86390 1
530238 99530238 1001 86380 86390 1
530200 99530200 1001 86380 86390 1
530004 99530004 1001 86380 86390 1
530030 99530030 1001 86380 86390 1
529954 99529954 1001 86380 86390 1
530124 99530124 1001 86380 86390 1
530681 99530681 1001 86380 86390 1
530611 99530611 1001 86380 86390 1
531202 99531202 1001 86380 86390 1
531247 99531247 1001 86380 86390 1
531250 99531250 1001 86380 86390 1
531059 99531059 1001 86380 86390 1
531137 99531137 1001 86380 86390 1
531037 99531037 1001 86380 86390 1
531168 99531168 1001 86380 86390 1
530991 99530991 1001 86380 86390 1
531147 99531147 1001 86380 86390 1
530789 99530789 1001 86380 86390 1
530880 99530880 1001 86380 86390 1
530834 99530834 1001 86380 86390 1
531418 99531418 1001 86380 86390 1
531392 99531392 1001 86380 86390 1
531485 99531485 1001 86380 86390 1
531513 99531513 1001 86380 86390 1
531542 99531542 1001 86380 86390 1
531387 99531387 1001 86380 86390 1
532038 99532038 1001 86380 86390 1
532120 99532120 1001 86380 86390 1
531949 99531949 1001 86380 86390 1
531860 99531860 1001 86380 86390 1
531888 99531888 1001 86380 86390 1
531945 99531945 1001 86380 86390 1
531960 99531960 1001 86380 86390 1
532242 99532242 1001 86380 86390 1
532386 99532386 1001 86380 86390 1
532376 99532376 1001 86380 86390 1
532353 99532353 1001 86380 86390 1
532328 99532328 1001 86380 86390 1
532355 99532355 1001 86380 86390 1
532318 99532318 1001 86380 86390 1
532995 99532995 1001 86380 86390 1
532863 99532863 1001 86380 86390 1
532684 99532684 1001 86380 86390 1
532800 99532800 1001 86380 86390 1
532656 99532656 1001 86380 86390 1
532708 99532708 1001 86380 86390 1
532670 99532670 1001 86380 86390 1
532463 99532463 1001 86380 86390 1
532555 99532555 1001 86380 86390 1
532458 99532458 1001 86380 86390 1
532588 99532588 1001 86380 86390 1
532615 99532615 1001 86380 86390 1
533224 99533224 1001 86380 86390 1
533148 99533148 1001 86380 86390 1
533194 99533194 1001 86380 86390 1
533756 99533756 1001 86380 86390 1
533698 99533698 1001 86380 86390 1
533715 99533715 1001 86380 86390 1
533754 99533754 1001 86380 86390 1
533793 99533793 1001 86380 86390 1
533584 99533584 1001 86380 86390 1
533318 99533318 1001 86380 86390 1
533244 99533244 1001 86380 86390 1
533414 99533414 1001 86380 86390 1
533324 99533324 1001 86380 86390 1
533389 99533389 1001 86380 86390 1
533312 99533312 1001 86380 86390 1
533442 99533442 1001 86380 86390 1
533934 99533934 1001 86380 86390 1
534013 99534013 1001 86380 86390 1
533876 99533876 1001 86380 86390 1
533893 99533893 1001 86380 86390 1
534533 99534533 1001 86380 86390 1
534303 99534303 1001 86380 86390 1
534406 99534406 1001 86380 86390 1
534330 99534330 1001 86380 86390 1
534247 99534247 1001 86380 86390 1
534070 99534070 1001 86380 86390 1
534254 99534254 1001 86380 86390 1
534242 99534242 1001 86380 86390 1
534724 99534724 1001 86380 86390 1
534764 99534764 1001 86380 86390 1
534881 99534881 1001 86380 86390 1
534754 99534754 1001 86380 86390 1
535435 99535435 1001 86380 86390 1
535348 99535348 1001 86380 86390 1
535442 99535442 1001 86380 86390 1
535444 99535444 1001 86380 86390 1
535368 99535368 1001 86380 86390 1
535145 99535145 1001 86380 86390 1
535200 99535200 1001 86380 86390 1
534981 99534981 1001 86380 86390 1
535007 99535007 1001 86380 86390 1
535072 99535072 1001 86380 86390 1
534983 99534983 1001 86380 86390 1
534999 99534999 1001 86380 86390 1
534922 99534922 1001 86380 86390 1
535663 99535663 1001 86380 86390 1
535715 99535715 1001 86380 86390 1
535630 99535630 1001 86380 86390 1
535541 99535541 1001 86380 86390 1
535619 99535619 1001 86380 86390 1
536275 99536275 1001 86380 86390 1
536315 99536315 1001 86380 86390 1
536267 99536267 1001 86380 86390 1
536155 99536155 1001 86380 86390 1
536047 99536047 1001 86380 86390 1
536112 99536112 1001 86380 86390 1
536024 99536024 1001 86380 86390 1
535760 99535760 1001 86380 86390 1
535853 99535853 1001 86380 86390 1
535866 99535866 1001 86380 86390 1
535779 99535779 1001 86380 86390 1
536497 99536497 1001 86380 86390 1
537128 99537128 1001 86380 86390 1
536978 99536978 1001 86380 86390 1
537154 99537154 1001 86380 86390 1
536931 99536931 1001 86380 86390 1
536789 99536789 1001 86380 86390 1
536919 99536919 1001 86380 86390 1
536938 99536938 1001 86380 86390 1
536675 99536675 1001 86380 86390 1
536575 99536575 1001 86380 86390 1
536553 99536553 1001 86380 86390 1
537238 99537238 1001 86380 86390 1
537321 99537321 1001 86380 86390 1
537169 99537169 1001 86380 86390 1
537313 99537313 1001 86380 86390 1
537951 99537951 1001 86380 86390 1
537916 99537916 1001 86380 86390 1
537977 99537977 1001 86380 86390 1
537591 99537591 1001 86380 86390 1
537735 99537735 1001 86380 86390 1
537619 99537619 1001 86380 86390 1
537580 99537580 1001 86380 86390 1
537398 99537398 1001 86380 86390 1
537554 99537554 1001 86380 86390 1
537548 99537548 1001 86380 86390 1
538004 99538004 1001 86380 86390 1
538713 99538713 1001 86380 86390 1
538662 99538662 1001 86380 86390 1
538664 99538664 1001 86380 86390 1
538677 99538677 1001 86380 86390 1
538722 99538722 1001 86380 86390 1
538750 99538750 1001 86380 86390 1
538441 99538441 1001 86380 86390 1
538431 99538431 1001 86380 86390 1
538395 99538395 1001 86380 86390 1
538993 99538993 1001 86380 86390 1
538877 99538877 1001 86380 86390 1
538996 99538996 1001 86380 86390 1
538906 99538906 1001 86380 86390 1
538908 99538908 1001 86380 86390 1
538896 99538896 1001 86380 86390 1
538913 99538913 1001 86380 86390 1
539557 99539557 1001 86380 86390 1
539534 99539534 1001 86380 86390 1
539445 99539445 1001 86380 86390 1
539241 99539241 1001 86380 86390 1
539398 99539398 1001 86380 86390 1
539426 99539426 1001 86380 86390 1
539427 99539427 1001 86380 86390 1
539405 99539405 1001 86380 86390 1
539238 99539238 1001 86380 86390 1
539137 99539137 1001 86380 86390 1
539040 99539040 1001 86380 86390 1
539772 99539772 1001 86380 86390 1
539724 99539724 1001 86380 86390 1
539792 99539792 1001 86380 86390 1
540411 99540411 1001 86380 86390 1
540223 99540223 1001 86380 86390 1
540226 99540226 1001 86380 86390 1
540144 99540144 1001 86380 86390 1
540053 99540053 1001 86380 86390 1
539938 99539938 1001 86380 86390 1
540016 99540016 1001 86380 86390 1
539984 99539984 1001 86380 86390 1
540562 99540562 1001 86380 86390 1
541184 99541184 1001 86380 86390 1
541276 99541276 1001 86380 86390 1
541148 99541148 1001 86380 86390 1
541036 99541036 1001 86380 86390 1
540956 99540956 1001 86380 86390 1
540848 99540848 1001 86380 86390 1
540774 99540774 1001 86380 86390 1
540736 99540736 1001 86380 86390 1
540878 99540878 1001 86380 86390 1
541334 99541334 1001 86380 86390 1
541386 99541386 1001 86380 86390 1
541387 99541387 1001 86380 86390 1
541496 99541496 1001 86380 86390 1
542005 99542005 1001 86380 86390 1
542020 99542020 1001 86380 86390 1
541956 99541956 1001 86380 86390 1
542097 99542097 1001 86380 86390 1
541972 99541972 1001 86380 86390 1
541747 99541747 1001 86380 86390 1
541715 99541715 1001 86380 86390 1
541716 99541716 1001 86380 86390 1
541846 99541846 1001 86380 86390 1
541900 99541900 1001 86380 86390 1
541590 99541590 1001 86380 86390 1
541501 99541501 1001 86380 86390 1
541647 99541647 1001 86380 86390 1
542182 99542182 1001 86380 86390 1
542286 99542286 1001 86380 86390 1
542254 99542254 1001 86380 86390 1
542219 99542219 1001 86380 86390 1
542767 99542767 1001 86380 86390 1
542781 99542781 1001 86380 86390 1
542827 99542827 1001 86380 86390 1
542740 99542740 1001 86380 86390 1
542599 99542599 1001 86380 86390 1
542639 99542639 1001 86380 86390 1
542507 99542507 1001 86380 86390 1
542516 99542516 1001 86380 86390 1
543111 99543111 1001 86380 86390 1
543014 99543014 1001 86380 86390 1
542991 99542991 1001 86380 86390 1
543005 99543005 1001 86380 86390 1
543770 99543770 1001 86380 86390 1
543593 99543593 1001 86380 86390 1
543659 99543659 1001 86380 86390 1
543676 99543676 1001 86380 86390 1
543731 99543731 1001 86380 86390 1
543615 99543615 1001 86380 86390 1
543628 99543628 1001 86380 86390 1
543506 99543506 1001 86380 86390 1
543509 99543509 1001 86380 86390 1
543379 99543379 1001 86380 86390 1
543420 99543420 1001 86380 86390 1
543472 99543472 1001 86380 86390 1
543187 99543187 1001 86380 86390 1
543914 99543914 1001 86380 86390 1
543817 99543817 1001 86380 86390 1
543845 99543845 1001 86380 86390 1
544430 99544430 1001 86380 86390 1
544516 99544516 1001 86380 86390 1
544544 99544544 1001 86380 86390 1
544507 99544507 1001 86380 86390 1
544365 99544365 1001 86380 86390 1
544032 99544032 1001 86380 86390 1
544034 99544034 1001 86380 86390 1
544649 99544649 1001 86380 86390 1
544664 99544664 1001 86380 86390 1
544618 99544618 1001 86380 86390 1
420958 634 1001 14640 18957 1
420029 234 1001 41520 42057 1
416219 807 1001 3480 4917 1
509485 811 1002 31671 37025 1
540332 905 1002 33820 41476 1
400180 99400180 1001 86380 86390 1
400253 99400253 1001 86380 86390 1
400129 99400129 1001 86380 86390 1
400254 99400254 1001 86380 86390 1
400365 99400365 1001 86380 86390 1
400461 99400461 1001 86380 86390 1
400435 99400435 1001 86380 86390 1
400671 99400671 1001 86380 86390 1
400786 99400786 1001 86380 86390 1
400778 99400778 1001 86380 86390 1
400724 99400724 1001 86380 86390 1
400909 99400909 1001 86380 86390 1
400950 99400950 1001 86380 86390 1
401188 99401188 1001 86380 86390 1
401312 99401312 1001 86380 86390 1
401578 99401578 1001 86380 86390 1
401511 99401511 1001 86380 86390 1
401558 99401558 1001 86380 86390 1
401730 99401730 1001 86380 86390 1
401715 99401715 1001 86380 86390 1
402021 99402021 1001 86380 86390 1
402191 99402191 1001 86380 86390 1
402223 99402223 1001 86380 86390 1
402227 99402227 1001 86380 86390 1
402410 99402410 1001 86380 86390 1
402664 99402664 1001 86380 86390 1
403061 99403061 1001 86380 86390 1
403188 99403188 1001 86380 86390 1
403181 99403181 1001 86380 86390 1
403377 99403377 1001 86380 86390 1
403440 99403440 1001 86380 86390 1
403732 99403732 1001 86380 86390 1
403744 99403744 1001 86380 86390 1
403798 99403798 1001 86380 86390 1
403916 99403916 1001 86380 86390 1
404264 99404264 1001 86380 86390 1
404357 99404357 1001 86380 86390 1
404645 99404645 1001 86380 86390 1
405034 99405034 1001 86380 86390 1
405099 99405099 1001 86380 86390 1
405128 99405128 1001 86380 86390 1
405216 99405216 1001 86380 86390 1
405587 99405587 1001 86380 86390 1
405728 99405728 1001 86380 86390 1
405683 99405683 1001 86380 86390 1
406032 99406032 1001 86380 86390 1
406017 99406017 1001 86380 86390 1
406709 99406709 1001 86380 86390 1
406637 99406637 1001 86380 86390 1
406769 99406769 1001 86380 86390 1
407023 99407023 1001 86380 86390 1
407146 99407146 1001 86380 86390 1
407411 99407411 1001 86380 86390 1
407394 99407394 1001 86380 86390 1
407401 99407401 1001 86380 86390 1
407496 99407496 1001 86380 86390 1
407600 99407600 1001 86380 86390 1
407963 99407963 1001 86380 86390 1
407910 99407910 1001 86380 86390 1
408303 99408303 1001 86380 86390 1
408320 99408320 1001 86380 86390 1
408472 99408472 1001 86380 86390 1
408614 99408614 1001 86380 86390 1
408704 99408704 1001 86380 86390 1
408739 99408739 1001 86380 86390 1
408780 99408780 1001 86380 86390 1
408861 99408861 1001 86380 86390 1
409143 99409143 1001 86380 86390 1
409341 99409341 1001 86380 86390 1
409460 99409460 1001 86380 86390 1
409834 99409834 1001 86380 86390 1
409963 99409963 1001 86380 86390 1
410285 99410285 1001 86380 86390 1
410308 99410308 1001 86380 86390 1
410306 99410306 1001 86380 86390 1
410869 99410869 1001 86380 86390 1
410871 99410871 1001 86380 86390 1
411012 99411012 1001 86380 86390 1
411051 99411051 1001 86380 86390 1
411084 99411084 1001 86380 86390 1
411284 99411284 1001 86380 86390 1
411261 99411261 1001 86380 86390 1
411403 99411403 1001 86380 86390 1
411479 99411479 1001 86380 86390 1
411448 99411448 1001 86380 86390 1
411592 99411592 1001 86380 86390 1
411838 99411838 1001 86380 86390 1
411926 99411926 1001 86380 86390 1
412023 99412023 1001 86380 86390 1
412032 99412032 1001 86380 86390 1
412339 99412339 1001 86380 86390 1
412392 99412392 1001 86380 86390 1
412424 99412424 1001 86380 86390 1
412403 99412403 1001 86380 86390 1
412459 99412459 1001 86380 86390 1
412346 99412346 1001 86380 86390 1
412470 99412470 1001 86380 86390 1
412443 99412443 1001 86380 86390 1
413549 99413549 1001 86380 86390 1
413341 99413341 1001 86380 86390 1
413669 99413669 1001 86380 86390 1
413584 99413584 1001 86380 86390 1
413612 99413612 1001 86380 86390 1
413511 99413511 1001 86380 86390 1
413060 99413060 1001 86380 86390 1
412940 99412940 1001 86380 86390 1
412553 99412553 1001 86380 86390 1
412563 99412563 1001 86380 86390 1
412730 99412730 1001 86380 86390 1
412788 99412788 1001 86380 86390 1
412638 99412638 1001 86380 86390 1
413712 99413712 1001 86380 86390 1
415187 99415187 1001 86380 86390 1
415179 99415179 1001 86380 86390 1
415234 99415234 1001 86380 86390 1
415237 99415237 1001 86380 86390 1
414824 99414824 1001 86380 86390 1
414731 99414731 1001 86380 86390 1
414450 99414450 1001 86380 86390 1
414501 99414501 1001 86380 86390 1
414321 99414321 1001 86380 86390 1
415697 99415697 1001 86380 86390 1
416726 99416726 1001 86380 86390 1
416393 99416393 1001 86380 86390 1
416248 99416248 1001 86380 86390 1
415910 99415910 1001 86380 86390 1
415854 99415854 1001 86380 86390 1
416027 99416027 1001 86380 86390 1
416076 99416076 1001 86380 86390 1
416078 99416078 1001 86380 86390 1
417175 99417175 1001 86380 86390 1
417030 99417030 1001 86380 86390 1
417226 99417226 1001 86380 86390 1
417227 99417227 1001 86380 86390 1
417132 99417132 1001 86380 86390 1
418532 99418532 1001 86380 86390 1
418552 99418552 1001 86380 86390 1
418609 99418609 1001 86380 86390 1
418686 99418686 1001 86380 86390 1
418688 99418688 1001 86380 86390 1
418394 99418394 1001 86380 86390 1
418091 99418091 1001 86380 86390 1
418231 99418231 1001 86380 86390 1
418173 99418173 1001 86380 86390 1
417730 99417730 1001 86380 86390 1
417841 99417841 1001 86380 86390 1
418859 99418859 1001 86380 86390 1
419097 99419097 1001 86380 86390 1
420176 99420176 1001 86380 86390 1
420101 99420101 1001 86380 86390 1
420368 99420368 1001 86380 86390 1
419408 99419408 1001 86380 86390 1
419452 99419452 1001 86380 86390 1
419217 99419217 1001 86380 86390 1
419502 99419502 1001 86380 86390 1
420691 99420691 1001 86380 86390 1
420649 99420649 1001 86380 86390 1
420807 99420807 1001 86380 86390 1
420653 99420653 1001 86380 86390 1
420753 99420753 1001 86380 86390 1
420480 99420480 1001 86380 86390 1
420536 99420536 1001 86380 86390 1
422060 99422060 1001 86380 86390 1
421933 99421933 1001 86380 86390 1
421319 99421319 1001 86380 86390 1
421419 99421419 1001 86380 86390 1
421011 99421011 1001 86380 86390 1
420899 99420899 1001 86380 86390 1
421022 99421022 1001 86380 86390 1
422486 99422486 1001 86380 86390 1
422515 99422515 1001 86380 86390 1
422495 99422495 1001 86380 86390 1
422430 99422430 1001 86380 86390 1
423673 99423673 1001 86380 86390 1
423625 99423625 1001 86380 86390 1
423091 99423091 1001 86380 86390 1
423066 99423066 1001 86380 86390 1
423012 99423012 1001 86380 86390 1
422748 99422748 1001 86380 86390 1
422579 99422579 1001 86380 86390 1
422925 99422925 1001 86380 86390 1
424124 99424124 1001 86380 86390 1
425050 99425050 1001 86380 86390 1
425225 99425225 1001 86380 86390 1
425176 99425176 1001 86380 86390 1
425312 99425312 1001 86380 86390 1
425272 99425272 1001 86380 86390 1
424944 99424944 1001 86380 86390 1
424793 99424793 1001 86380 86390 1
424919 99424919 1001 86380 86390 1
424818 99424818 1001 86380 86390 1
424338 99424338 1001 86380 86390 1
424442 99424442 1001 86380 86390 1
424542 99424542 1001 86380 86390 1
425612 99425612 1001 86380 86390 1
425398 99425398 1001 86380 86390 1
425794 99425794 1001 86380 86390 1
426776 99426776 1001 86380 86390 1
426831 99426831 1001 86380 86390 1
425912 99425912 1001 86380 86390 1
427312 99427312 1001 86380 86390 1
427528 99427528 1001 86380 86390 1
428490 99428490 1001 86380 86390 1
428615 99428615 1001 86380 86390 1
428429 99428429 1001 86380 86390 1
428416 99428416 1001 86380 86390 1
428060 99428060 1001 86380 86390 1
428006 99428006 1001 86380 86390 1
428163 99428163 1001 86380 86390 1
428044 99428044 1001 86380 86390 1
427703 99427703 1001 86380 86390 1
427880 99427880 1001 86380 86390 1
427906 99427906 1001 86380 86390 1
427815 99427815 1001 86380 86390 1
427672 99427672 1001 86380 86390 1
427748 99427748 1001 86380 86390 1
428878 99428878 1001 86380 86390 1
428955 99428955 1001 86380 86390 1
430097 99430097 1001 86380 86390 1
430313 99430313 1001 86380 86390 1
430060 99430060 1001 86380 86390 1
430040 99430040 1001 86380 86390 1
429624 99429624 1001 86380 86390 1
429747 99429747 1001 86380 86390 1
429949 99429949 1001 86380 86390 1
429629 99429629 1001 86380 86390 1
429801 99429801 1001 86380 86390 1
429180 99429180 1001 86380 86390 1
430658 99430658 1001 86380 86390 1
430707 99430707 1001 86380 86390 1
430579 99430579 1001 86380 86390 1
430647 99430647 1001 86380 86390 1
430415 99430415 1001 86380 86390 1
431964 99431964 1001 86380 86390 1
432001 99432001 1001 86380 86390 1
432032 99432032 1001 86380 86390 1
431590 99431590 1001 86380 86390 1
431019 99431019 1001 86380 86390 1
431254 99431254 1001 86380 86390 1
431236 99431236 1001 86380 86390 1
432305 99432305 1001 86380 86390 1
433414 99433414 1001 86380 86390 1
433692 99433692 1001 86380 86390 1
433629 99433629 1001 86380 86390 1
433515 99433515 1001 86380 86390 1
433144 99433144 1001 86380 86390 1
433231 99433231 1001 86380 86390 1
432940 99432940 1001 86380 86390 1
432828 99432828 1001 86380 86390 1
432558 99432558 1001 86380 86390 1
432584 99432584 1001 86380 86390 1
432830 99432830 1001 86380 86390 1
432872 99432872 1001 86380 86390 1
432661 99432661 1001 86380 86390 1
432662 99432662 1001 86380 86390 1
433828 99433828 1001 86380 86390 1
433994 99433994 1001 86380 86390 1
435053 99435053 1001 86380 86390 1
435011 99435011 1001 86380 86390 1
434704 99434704 1001 86380 86390 1
434896 99434896 1001 86380 86390 1
434876 99434876 1001 86380 86390 1
434855 99434855 1001 86380 86390 1
434289 99434289 1001 86380 86390 1
434251 99434251 1001 86380 86390 1
435757 99435757 1001 86380 86390 1
435772 99435772 1001 86380 86390 1
435664 99435664 1001 86380 86390 1
435777 99435777 1001 86380 86390 1
435539 99435539 1001 86380 86390 1
437048 99437048 1001 86380 86390 1
436795 99436795 1001 86380 86390 1
436422 99436422 1001 86380 86390 1
436594 99436594 1001 86380 86390 1
436503 99436503 1001 86380 86390 1
436738 99436738 1001 86380 86390 1
436748 99436748 1001 86380 86390 1
436513 99436513 1001 86380 86390 1
436069 99436069 1001 86380 86390 1
436168 99436168 1001 86380 86390 1
436300 99436300 1001 86380 86390 1
300006 99300006 1001 86380 86390 1
300022 99300022 1001 86380 86390 1
300548 99300548 1001 86380 86390 1
300602 99300602 1001 86380 86390 1
300554 99300554 1001 86380 86390 1
300420 99300420 1001 86380 86390 1
300410 99300410 1001 86380 86390 1
300376 99300376 1001 86380 86390 1
300134 99300134 1001 86380 86390 1
300303 99300303 1001 86380 86390 1
300183 99300183 1001 86380 86390 1
300818 99300818 1001 86380 86390 1
300833 99300833 1001 86380 86390 1
300826 99300826 1001 86380 86390 1
300852 99300852 1001 86380 86390 1
300917 99300917 1001 86380 86390 1
301416 99301416 1001 86380 86390 1
301536 99301536 1001 86380 86390 1
301538 99301538 1001 86380 86390 1
301424 99301424 1001 86380 86390 1
301203 99301203 1001 86380 86390 1
301309 99301309 1001 86380 86390 1
301064 99301064 1001 86380 86390 1
301073 99301073 1001 86380 86390 1
300970 99300970 1001 86380 86390 1
301730 99301730 1001 86380 86390 1
302309 99302309 1001 86380 86390 1
302311 99302311 1001 86380 86390 1
302286 99302286 1001 86380 86390 1
302035 99302035 1001 86380 86390 1
302167 99302167 1001 86380 86390 1
302003 99302003 1001 86380 86390 1
302005 99302005 1001 86380 86390 1
301858 99301858 1001 86380 86390 1
301940 99301940 1001 86380 86390 1
302564 99302564 1001 86380 86390 1
302423 99302423 1001 86380 86390 1
302557 99302557 1001 86380 86390 1
303067 99303067 1001 86380 86390 1
303047 99303047 1001 86380 86390 1
302963 99302963 1001 86380 86390 1
302899 99302899 1001 86380 86390 1
302932 99302932 1001 86380 86390 1
302843 99302843 1001 86380 86390 1
302760 99302760 1001 86380 86390 1
302787 99302787 1001 86380 86390 1
302750 99302750 1001 86380 86390 1
303257 99303257 1001 86380 86390 1
303367 99303367 1001 86380 86390 1
303225 99303225 1001 86380 86390 1
303342 99303342 1001 86380 86390 1
303840 99303840 1001 86380 86390 1
303864 99303864 1001 86380 86390 1
304029 99304029 1001 86380 86390 1
303698 99303698 1001 86380 86390 1
303701 99303701 1001 86380 86390 1
303666 99303666 1001 86380 86390 1
303783 99303783 1001 86380 86390 1
303656 99303656 1001 86380 86390 1
303720 99303720 1001 86380 86390 1
303695 99303695 1001 86380 86390 1
303775 99303775 1001 86380 86390 1
303465 99303465 1001 86380 86390 1
303461 99303461 1001 86380 86390 1
303422 99303422 1001 86380 86390 1
304159 99304159 1001 86380 86390 1
304186 99304186 1001 86380 86390 1
304174 99304174 1001 86380 86390 1
304058 99304058 1001 86380 86390 1
304165 99304165 1001 86380 86390 1
304155 99304155 1001 86380 86390 1
304222 99304222 1001 86380 86390 1
304730 99304730 1001 86380 86390 1
304795 99304795 1001 86380 86390 1
304736 99304736 1001 86380 86390 1
304776 99304776 1001 86380 86390 1
304740 99304740 1001 86380 86390 1
304754 99304754 1001 86380 86390 1
304582 99304582 1001 86380 86390 1
304454 99304454 1001 86380 86390 1
304534 99304534 1001 86380 86390 1
304285 99304285 1001 86380 86390 1
304341 99304341 1001 86380 86390 1
304877 99304877 1001 86380 86390 1
305033 99305033 1001 86380 86390 1
305529 99305529 1001 86380 86390 1
305594 99305594 1001 86380 86390 1
305681 99305681 1001 86380 86390 1
305447 99305447 1001 86380 86390 1
305260 99305260 1001 86380 86390 1
305211 99305211 1001 86380 86390 1
500103 99500103 1001 86380 86390 1
500173 99500173 1001 86380 86390 1
500148 99500148 1001 86380 86390 1
500673 99500673 1001 86380 86390 1
500414 99500414 1001 86380 86390 1
500495 99500495 1001 86380 86390 1
500309 99500309 1001 86380 86390 1
500323 99500323 1001 86380 86390 1
500298 99500298 1001 86380 86390 1
500303 99500303 1001 86380 86390 1
500970 99500970 1001 86380 86390 1
500869 99500869 1001 86380 86390 1
501451 99501451 1001 86380 86390 1
501542 99501542 1001 86380 86390 1
501595 99501595 1001 86380 86390 1
501533 99501533 1001 86380 86390 1
501585 99501585 1001 86380 86390 1
501409 99501409 1001 86380 86390 1
501255 99501255 1001 86380 86390 1
501234 99501234 1001 86380 86390 1
501352 99501352 1001 86380 86390 1
501380 99501380 1001 86380 86390 1
501087 99501087 1001 86380 86390 1
501218 99501218 1001 86380 86390 1
501694 99501694 1001 86380 86390 1
501748 99501748 1001 86380 86390 1
501814 99501814 1001 86380 86390 1
501698 99501698 1001 86380 86390 1
501711 99501711 1001 86380 86390 1
501791 99501791 1001 86380 86390 1
502296 99502296 1001 86380 86390 1
502336 99502336 1001 86380 86390 1
502106 99502106 1001 86380 86390 1
502108 99502108 1001 86380 86390 1
502198 99502198 1001 86380 86390 1
502218 99502218 1001 86380 86390 1
502259 99502259 1001 86380 86390 1
502000 99502000 1001 86380 86390 1
501976 99501976 1001 86380 86390 1
502044 99502044 1001 86380 86390 1
502048 99502048 1001 86380 86390 1
502536 99502536 1001 86380 86390 1
502601 99502601 1001 86380 86390 1
503134 99503134 1001 86380 86390 1
503014 99503014 1001 86380 86390 1
503055 99503055 1001 86380 86390 1
502888 99502888 1001 86380 86390 1
503006 99503006 1001 86380 86390 1
502713 99502713 1001 86380 86390 1
502742 99502742 1001 86380 86390 1
502836 99502836 1001 86380 86390 1
503366 99503366 1001 86380 86390 1
503421 99503421 1001 86380 86390 1
503370 99503370 1001 86380 86390 1
503443 99503443 1001 86380 86390 1
503952 99503952 1001 86380 86390 1
504046 99504046 1001 86380 86390 1
504021 99504021 1001 86380 86390 1
504065 99504065 1001 86380 86390 1
503890 99503890 1001 86380 86390 1
503752 99503752 1001 86380 86390 1
503691 99503691 1001 86380 86390 1
503524 99503524 1001 86380 86390 1
503668 99503668 1001 86380 86390 1
503580 99503580 1001 86380 86390 1
504138 99504138 1001 86380 86390 1
504855 99504855 1001 86380 86390 1
504742 99504742 1001 86380 86390 1
504928 99504928 1001 86380 86390 1
504903 99504903 1001 86380 86390 1
504403 99504403 1001 86380 86390 1
504461 99504461 1001 86380 86390 1
504532 99504532 1001 86380 86390 1
505087 99505087 1001 86380 86390 1
505682 99505682 1001 86380 86390 1
505558 99505558 1001 86380 86390 1
505535 99505535 1001 86380 86390 1
505181 99505181 1001 86380 86390 1
505340 99505340 1001 86380 86390 1
505851 99505851 1001 86380 86390 1
505896 99505896 1001 86380 86390 1
506455 99506455 1001 86380 86390 1
506417 99506417 1001 86380 86390 1
506596 99506596 1001 86380 86390 1
506588 99506588 1001 86380 86390 1
506453 99506453 1001 86380 86390 1
506350 99506350 1001 86380 86390 1
506132 99506132 1001 86380 86390 1
506087 99506087 1001 86380 86390 1
507332 99507332 1001 86380 86390 1
507312 99507312 1001 86380 86390 1
507339 99507339 1001 86380 86390 1
507275 99507275 1001 86380 86390 1
507301 99507301 1001 86380 86390 1
507343 99507343 1001 86380 86390 1
507159 99507159 1001 86380 86390 1
507199 99507199 1001 86380 86390 1
507177 99507177 1001 86380 86390 1
506938 99506938 1001 86380 86390 1
506874 99506874 1001 86380 86390 1
507616 99507616 1001 86380 86390 1
507552 99507552 1001 86380 86390 1
507565 99507565 1001 86380 86390 1
507436 99507436 1001 86380 86390 1
507465 99507465 1001 86380 86390 1
507530 99507530 1001 86380 86390 1
507442 99507442 1001 86380 86390 1
507612 99507612 1001 86380 86390 1
508069 99508069 1001 86380 86390 1
508218 99508218 1001 86380 86390 1
508100 99508100 1001 86380 86390 1
508050 99508050 1001 86380 86390 1
508232 99508232 1001 86380 86390 1
508208 99508208 1001 86380 86390 1
508030 99508030 1001 86380 86390 1
507864 99507864 1001 86380 86390 1
507980 99507980 1001 86380 86390 1
507999 99507999 1001 86380 86390 1
507897 99507897 1001 86380 86390 1
507809 99507809 1001 86380 86390 1
507641 99507641 1001 86380 86390 1
507814 99507814 1001 86380 86390 1
507649 99507649 1001 86380 86390 1
508336 99508336 1001 86380 86390 1
508253 99508253 1001 86380 86390 1
509044 99509044 1001 86380 86390 1
508713 99508713 1001 86380 86390 1
508702 99508702 1001 86380 86390 1
508788 99508788 1001 86380 86390 1
508544 99508544 1001 86380 86390 1
508605 99508605 1001 86380 86390 1
508503 99508503 1001 86380 86390 1
509201 99509201 1001 86380 86390 1
509183 99509183 1001 86380 86390 1
509235 99509235 1001 86380 86390 1
509723 99509723 1001 86380 86390 1
509832 99509832 1001 86380 86390 1
509794 99509794 1001 86380 86390 1
509797 99509797 1001 86380 86390 1
509630 99509630 1001 86380 86390 1
509663 99509663 1001 86380 86390 1
509615 99509615 1001 86380 86390 1
509668 99509668 1001 86380 86390 1
509288 99509288 1001 86380 86390 1
509433 99509433 1001 86380 86390 1
510066 99510066 1001 86380 86390 1
510031 99510031 1001 86380 86390 1
510019 99510019 1001 86380 86390 1
510020 99510020 1001 86380 86390 1
510689 99510689 1001 86380 86390 1
510533 99510533 1001 86380 86390 1
510688 99510688 1001 86380 86390 1
510408 99510408 1001 86380 86390 1
510358 99510358 1001 86380 86390 1
510397 99510397 1001 86380 86390 1
510235 99510235 1001 86380 86390 1
510202 99510202 1001 86380 86390 1
510181 99510181 1001 86380 86390 1
510758 99510758 1001 86380 86390 1
511389 99511389 1001 86380 86390 1
511367 99511367 1001 86380 86390 1
511458 99511458 1001 86380 86390 1
511356 99511356 1001 86380 86390 1
511335 99511335 1001 86380 86390 1
511162 99511162 1001 86380 86390 1
511131 99511131 1001 86380 86390 1
511122 99511122 1001 86380 86390 1
511745 99511745 1001 86380 86390 1
511670 99511670 1001 86380 86390 1
511626 99511626 1001 86380 86390 1
511561 99511561 1001 86380 86390 1
511601 99511601 1001 86380 86390 1
512263 99512263 1001 86380 86390 1
512238 99512238 1001 86380 86390 1
512134 99512134 1001 86380 86390 1
512136 99512136 1001 86380 86390 1
512164 99512164 1001 86380 86390 1
511984 99511984 1001 86380 86390 1
512172 99512172 1001 86380 86390 1
511784 99511784 1001 86380 86390 1
511931 99511931 1001 86380 86390 1
511766 99511766 1001 86380 86390 1
511896 99511896 1001 86380 86390 1
512578 99512578 1001 86380 86390 1
513002 99513002 1001 86380 86390 1
513092 99513092 1001 86380 86390 1
513100 99513100 1001 86380 86390 1
512975 99512975 1001 86380 86390 1
512874 99512874 1001 86380 86390 1
512796 99512796 1001 86380 86390 1
512853 99512853 1001 86380 86390 1
512879 99512879 1001 86380 86390 1
512842 99512842 1001 86380 86390 1
512920 99512920 1001 86380 86390 1
512690 99512690 1001 86380 86390 1
512653 99512653 1001 86380 86390 1
512784 99512784 1001 86380 86390 1
512673 99512673 1001 86380 86390 1
513254 99513254 1001 86380 86390 1
513269 99513269 1001 86380 86390 1
513233 99513233 1001 86380 86390 1
513904 99513904 1001 86380 86390 1
513894 99513894 1001 86380 86390 1
513985 99513985 1001 86380 86390 1
513987 99513987 1001 86380 86390 1
513631 99513631 1001 86380 86390 1
513826 99513826 1001 86380 86390 1
513801 99513801 1001 86380 86390 1
513676 99513676 1001 86380 86390 1
513638 99513638 1001 86380 86390 1
513546 99513546 1001 86380 86390 1
513443 99513443 1001 86380 86390 1
513590 99513590 1001 86380 86390 1
514212 99514212 1001 86380 86390 1
514043 99514043 1001 86380 86390 1
514769 99514769 1001 86380 86390 1
514726 99514726 1001 86380 86390 1
514752 99514752 1001 86380 86390 1
514817 99514817 1001 86380 86390 1
514645 99514645 1001 86380 86390 1
514288 99514288 1001 86380 86390 1
514291 99514291 1001 86380 86390 1
515051 99515051 1001 86380 86390 1
514936 99514936 1001 86380 86390 1
515001 99515001 1001 86380 86390 1
515058 99515058 1001 86380 86390 1
515521 99515521 1001 86380 86390 1
515599 99515599 1001 86380 86390 1
515284 99515284 1001 86380 86390 1
515311 99515311 1001 86380 86390 1
515363 99515363 1001 86380 86390 1
515275 99515275 1001 86380 86390 1
515288 99515288 1001 86380 86390 1
515101 99515101 1001 86380 86390 1
515065 99515065 1001 86380 86390 1
515121 99515121 1001 86380 86390 1
515201 99515201 1001 86380 86390 1
515854 99515854 1001 86380 86390 1
515843 99515843 1001 86380 86390 1
515806 99515806 1001 86380 86390 1
515846 99515846 1001 86380 86390 1
516481 99516481 1001 86380 86390 1
516488 99516488 1001 86380 86390 1
516310 99516310 1001 86380 86390 1
516255 99516255 1001 86380 86390 1
516256 99516256 1001 86380 86390 1
516257 99516257 1001 86380 86390 1
516245 99516245 1001 86380 86390 1
516297 99516297 1001 86380 86390 1
516235 99516235 1001 86380 86390 1
516248 99516248 1001 86380 86390 1
516145 99516145 1001 86380 86390 1
516109 99516109 1001 86380 86390 1
516688 99516688 1001 86380 86390 1
516586 99516586 1001 86380 86390 1
516625 99516625 1001 86380 86390 1
517144 99517144 1001 86380 86390 1
517136 99517136 1001 86380 86390 1
517270 99517270 1001 86380 86390 1
517035 99517035 1001 86380 86390 1
516833 99516833 1001 86380 86390 1
516756 99516756 1001 86380 86390 1
516722 99516722 1001 86380 86390 1
516735 99516735 1001 86380 86390 1
516765 99516765 1001 86380 86390 1
516739 99516739 1001 86380 86390 1
517449 99517449 1001 86380 86390 1
517399 99517399 1001 86380 86390 1
517442 99517442 1001 86380 86390 1
517508 99517508 1001 86380 86390 1
517971 99517971 1001 86380 86390 1
518136 99518136 1001 86380 86390 1
517874 99517874 1001 86380 86390 1
517798 99517798 1001 86380 86390 1
517556 99517556 1001 86380 86390 1
517713 99517713 1001 86380 86390 1
518786 99518786 1001 86380 86390 1
518942 99518942 1001 86380 86390 1
518657 99518657 1001 86380 86390 1
518698 99518698 1001 86380 86390 1
518738 99518738 1001 86380 86390 1
518766 99518766 1001 86380 86390 1
518438 99518438 1001 86380 86390 1
518506 99518506 1001 86380 86390 1
519042 99519042 1001 86380 86390 1
519047 99519047 1001 86380 86390 1
519711 99519711 1001 86380 86390 1
519714 99519714 1001 86380 86390 1
519663 99519663 1001 86380 86390 1
519730 99519730 1001 86380 86390 1
519640 99519640 1001 86380 86390 1
519632 99519632 1001 86380 86390 1
519519 99519519 1001 86380 86390 1
519547 99519547 1001 86380 86390 1
519406 99519406 1001 86380 86390 1
519484 99519484 1001 86380 86390 1
519433 99519433 1001 86380 86390 1
519540 99519540 1001 86380 86390 1
519361 99519361 1001 86380 86390 1
519198 99519198 1001 86380 86390 1
519316 99519316 1001 86380 86390 1
519205 99519205 1001 86380 86390 1
519994 99519994 1001 86380 86390 1
519892 99519892 1001 86380 86390 1
519844 99519844 1001 86380 86390 1
519987 99519987 1001 86380 86390 1
520016 99520016 1001 86380 86390 1
520004 99520004 1001 86380 86390 1
520375 99520375 1001 86380 86390 1
520350 99520350 1001 86380 86390 1
520402 99520402 1001 86380 86390 1
520379 99520379 1001 86380 86390 1
520382 99520382 1001 86380 86390 1
520162 99520162 1001 86380 86390 1
520194 99520194 1001 86380 86390 1
520834 99520834 1001 86380 86390 1
520708 99520708 1001 86380 86390 1
520670 99520670 1001 86380 86390 1
520645 99520645 1001 86380 86390 1
520659 99520659 1001 86380 86390 1
520661 99520661 1001 86380 86390 1
521409 99521409 1001 86380 86390 1
521212 99521212 1001 86380 86390 1
521238 99521238 1001 86380 86390 1
521003 99521003 1001 86380 86390 1
521596 99521596 1001 86380 86390 1
522192 99522192 1001 86380 86390 1
521984 99521984 1001 86380 86390 1
521949 99521949 1001 86380 86390 1
521925 99521925 1001 86380 86390 1
522029 99522029 1001 86380 86390 1
522006 99522006 1001 86380 86390 1
521994 99521994 1001 86380 86390 1
521791 99521791 1001 86380 86390 1
521779 99521779 1001 86380 86390 1
521859 99521859 1001 86380 86390 1
521696 99521696 1001 86380 86390 1
522407 99522407 1001 86380 86390 1
522356 99522356 1001 86380 86390 1
522464 99522464 1001 86380 86390 1
522439 99522439 1001 86380 86390 1
522479 99522479 1001 86380 86390 1
522364 99522364 1001 86380 86390 1
522990 99522990 1001 86380 86390 1
522954 99522954 1001 86380 86390 1
523103 99523103 1001 86380 86390 1
523011 99523011 1001 86380 86390 1
522744 99522744 1001 86380 86390 1
522822 99522822 1001 86380 86390 1
522772 99522772 1001 86380 86390 1
522871 99522871 1001 86380 86390 1
522781 99522781 1001 86380 86390 1
522872 99522872 1001 86380 86390 1
522583 99522583 1001 86380 86390 1
523919 99523919 1001 86380 86390 1
523628 99523628 1001 86380 86390 1
523642 99523642 1001 86380 86390 1
523553 99523553 1001 86380 86390 1
523581 99523581 1001 86380 86390 1
523466 99523466 1001 86380 86390 1
523493 99523493 1001 86380 86390 1
523342 99523342 1001 86380 86390 1
523422 99523422 1001 86380 86390 1
524101 99524101 1001 86380 86390 1
524014 99524014 1001 86380 86390 1
524613 99524613 1001 86380 86390 1
524413 99524413 1001 86380 86390 1
524418 99524418 1001 86380 86390 1
524482 99524482 1001 86380 86390 1
524486 99524486 1001 86380 86390 1
524156 99524156 1001 86380 86390 1
524150 99524150 1001 86380 86390 1
524791 99524791 1001 86380 86390 1
525417 99525417 1001 86380 86390 1
525535 99525535 1001 86380 86390 1
525302 99525302 1001 86380 86390 1
525131 99525131 1001 86380 86390 1
525107 99525107 1001 86380 86390 1
525112 99525112 1001 86380 86390 1
525152 99525152 1001 86380 86390 1
524998 99524998 1001 86380 86390 1
525736 99525736 1001 86380 86390 1
525635 99525635 1001 86380 86390 1
525740 99525740 1001 86380 86390 1
525703 99525703 1001 86380 86390 1
525731 99525731 1001 86380 86390 1
525619 99525619 1001 86380 86390 1
526368 99526368 1001 86380 86390 1
526304 99526304 1001 86380 86390 1
526115 99526115 1001 86380 86390 1
526080 99526080 1001 86380 86390 1
526110 99526110 1001 86380 86390 1
525882 99525882 1001 86380 86390 1
525941 99525941 1001 86380 86390 1
525930 99525930 1001 86380 86390 1
526576 99526576 1001 86380 86390 1
526618 99526618 1001 86380 86390 1
526439 99526439 1001 86380 86390 1
526467 99526467 1001 86380 86390 1
527070 99527070 1001 86380 86390 1
527129 99527129 1001 86380 86390 1
527055 99527055 1001 86380 86390 1
527032 99527032 1001 86380 86390 1
526916 99526916 1001 86380 86390 1
526994 99526994 1001 86380 86390 1
527010 99527010 1001 86380 86390 1
526911 99526911 1001 86380 86390 1
527003 99527003 1001 86380 86390 1
526739 99526739 1001 86380 86390 1
526831 99526831 1001 86380 86390 1
527311 99527311 1001 86380 86390 1
527389 99527389 1001 86380 86390 1
527341 99527341 1001 86380 86390 1
527291 99527291 1001 86380 86390 1
527423 99527423 1001 86380 86390 1
527691 99527691 1001 86380 86390 1
527860 99527860 1001 86380 86390 1
527693 99527693 1001 86380 86390 1
527758 99527758 1001 86380 86390 1
527725 99527725 1001 86380 86390 1
527700 99527700 1001 86380 86390 1
527726 99527726 1001 86380 86390 1
527615 99527615 1001 86380 86390 1
527591 99527591 1001 86380 86390 1
528698 99528698 1001 86380 86390 1
528520 99528520 1001 86380 86390 1
528549 99528549 1001 86380 86390 1
528524 99528524 1001 86380 86390 1
528525 99528525 1001 86380 86390 1
528396 99528396 1001 86380 86390 1
528990 99528990 1001 86380 86390 1
529091 99529091 1001 86380 86390 1
529625 99529625 1001 86380 86390 1
529367 99529367 1001 86380 86390 1
529385 99529385 1001 86380 86390 1
529398 99529398 1001 86380 86390 1
529133 99529133 1001 86380 86390 1
529240 99529240 1001 86380 86390 1
529259 99529259 1001 86380 86390 1
530490 99530490 1001 86380 86390 1
530362 99530362 1001 86380 86390 1
530427 99530427 1001 86380 86390 1
530526 99530526 1001 86380 86390 1
530431 99530431 1001 86380 86390 1
530512 99530512 1001 86380 86390 1
530173 99530173 1001 86380 86390 1
529958 99529958 1001 86380 86390 1
529945 99529945 1001 86380 86390 1
530077 99530077 1001 86380 86390 1
530125 99530125 1001 86380 86390 1
529970 99529970 1001 86380 86390 1
530557 99530557 1001 86380 86390 1
530740 99530740 1001 86380 86390 1
530702 99530702 1001 86380 86390 1
531371 99531371 1001 86380 86390 1
531197 99531197 1001 86380 86390 1
531236 99531236 1001 86380 86390 1
531022 99531022 1001 86380 86390 1
531166 99531166 1001 86380 86390 1
530853 99530853 1001 86380 86390 1
530806 99530806 1001 86380 86390 1
531521 99531521 1001 86380 86390 1
531470 99531470 1001 86380 86390 1
531447 99531447 1001 86380 86390 1
532096 99532096 1001 86380 86390 1
532020 99532020 1001 86380 86390 1
532035 99532035 1001 86380 86390 1
531922 99531922 1001 86380 86390 1
531972 99531972 1001 86380 86390 1
531844 99531844 1001 86380 86390 1
532390 99532390 1001 86380 86390 1
532235 99532235 1001 86380 86390 1
532224 99532224 1001 86380 86390 1
532923 99532923 1001 86380 86390 1
532885 99532885 1001 86380 86390 1
532862 99532862 1001 86380 86390 1
532787 99532787 1001 86380 86390 1
532737 99532737 1001 86380 86390 1
532621 99532621 1001 86380 86390 1
532786 99532786 1001 86380 86390 1
532569 99532569 1001 86380 86390 1
532426 99532426 1001 86380 86390 1
532492 99532492 1001 86380 86390 1
532585 99532585 1001 86380 86390 1
533513 99533513 1001 86380 86390 1
533449 99533449 1001 86380 86390 1
533645 99533645 1001 86380 86390 1
533518 99533518 1001 86380 86390 1
533433 99533433 1001 86380 86390 1
533422 99533422 1001 86380 86390 1
533248 99533248 1001 86380 86390 1
534011 99534011 1001 86380 86390 1
534002 99534002 1001 86380 86390 1
533900 99533900 1001 86380 86390 1
533915 99533915 1001 86380 86390 1
533929 99533929 1001 86380 86390 1
533891 99533891 1001 86380 86390 1
533944 99533944 1001 86380 86390 1
534575 99534575 1001 86380 86390 1
534381 99534381 1001 86380 86390 1
534305 99534305 1001 86380 86390 1
534474 99534474 1001 86380 86390 1
534237 99534237 1001 86380 86390 1
534803 99534803 1001 86380 86390 1
534791 99534791 1001 86380 86390 1
534717 99534717 1001 86380 86390 1
534743 99534743 1001 86380 86390 1
535423 99535423 1001 86380 86390 1
535363 99535363 1001 86380 86390 1
535503 99535503 1001 86380 86390 1
535110 99535110 1001 86380 86390 1
535137 99535137 1001 86380 86390 1
535241 99535241 1001 86380 86390 1
535256 99535256 1001 86380 86390 1
535142 99535142 1001 86380 86390 1
535248 99535248 1001 86380 86390 1
534919 99534919 1001 86380 86390 1
534964 99534964 1001 86380 86390 1
535547 99535547 1001 86380 86390 1
535703 99535703 1001 86380 86390 1
535635 99535635 1001 86380 86390 1
536135 99536135 1001 86380 86390 1
536291 99536291 1001 86380 86390 1
536108 99536108 1001 86380 86390 1
536099 99536099 1001 86380 86390 1
536115 99536115 1001 86380 86390 1
536064 99536064 1001 86380 86390 1
536117 99536117 1001 86380 86390 1
535758 99535758 1001 86380 86390 1
535892 99535892 1001 86380 86390 1
535842 99535842 1001 86380 86390 1
535765 99535765 1001 86380 86390 1
536399 99536399 1001 86380 86390 1
536478 99536478 1001 86380 86390 1
536355 99536355 1001 86380 86390 1
537023 99537023 1001 86380 86390 1
537011 99537011 1001 86380 86390 1
536974 99536974 1001 86380 86390 1
536993 99536993 1001 86380 86390 1
537019 99537019 1001 86380 86390 1
536816 99536816 1001 86380 86390 1
536610 99536610 1001 86380 86390 1
536616 99536616 1001 86380 86390 1
537367 99537367 1001 86380 86390 1
537190 99537190 1001 86380 86390 1
537196 99537196 1001 86380 86390 1
537288 99537288 1001 86380 86390 1
537849 99537849 1001 86380 86390 1
537915 99537915 1001 86380 86390 1
537903 99537903 1001 86380 86390 1
537984 99537984 1001 86380 86390 1
537780 99537780 1001 86380 86390 1
537422 99537422 1001 86380 86390 1
537499 99537499 1001 86380 86390 1
537373 99537373 1001 86380 86390 1
537400 99537400 1001 86380 86390 1
538051 99538051 1001 86380 86390 1
538167 99538167 1001 86380 86390 1
538123 99538123 1001 86380 86390 1
538097 99538097 1001 86380 86390 1
538612 99538612 1001 86380 86390 1
538760 99538760 1001 86380 86390 1
538480 99538480 1001 86380 86390 1
538444 99538444 1001 86380 86390 1
538445 99538445 1001 86380 86390 1
538407 99538407 1001 86380 86390 1
538461 99538461 1001 86380 86390 1
538475 99538475 1001 86380 86390 1
538349 99538349 1001 86380 86390 1
538278 99538278 1001 86380 86390 1
538840 99538840 1001 86380 86390 1
539538 99539538 1001 86380 86390 1
539551 99539551 1001 86380 86390 1
539527 99539527 1001 86380 86390 1
539560 99539560 1001 86380 86390 1
539446 99539446 1001 86380 86390 1
539637 99539637 1001 86380 86390 1
539372 99539372 1001 86380 86390 1
539322 99539322 1001 86380 86390 1
539327 99539327 1001 86380 86390 1
539432 99539432 1001 86380 86390 1
539021 99539021 1001 86380 86390 1
539062 99539062 1001 86380 86390 1
539165 99539165 1001 86380 86390 1
539077 99539077 1001 86380 86390 1
539656 99539656 1001 86380 86390 1
539736 99539736 1001 86380 86390 1
539827 99539827 1001 86380 86390 1
539776 99539776 1001 86380 86390 1
540453 99540453 1001 86380 86390 1
540189 99540189 1001 86380 86390 1
540230 99540230 1001 86380 86390 1
540042 99540042 1001 86380 86390 1
539993 99539993 1001 86380 86390 1
540034 99540034 1001 86380 86390 1
540047 99540047 1001 86380 86390 1
540658 99540658 1001 86380 86390 1
540523 99540523 1001 86380 86390 1
540484 99540484 1001 86380 86390 1
541219 99541219 1001 86380 86390 1
541187 99541187 1001 86380 86390 1
540984 99540984 1001 86380 86390 1
541062 99541062 1001 86380 86390 1
541088 99541088 1001 86380 86390 1
541067 99541067 1001 86380 86390 1
541080 99541080 1001 86380 86390 1
540753 99540753 1001 86380 86390 1
541485 99541485 1001 86380 86390 1
541978 99541978 1001 86380 86390 1
542006 99542006 1001 86380 86390 1
541977 99541977 1001 86380 86390 1
541891 99541891 1001 86380 86390 1
541645 99541645 1001 86380 86390 1
541534 99541534 1001 86380 86390 1
541601 99541601 1001 86380 86390 1
542200 99542200 1001 86380 86390 1
542226 99542226 1001 86380 86390 1
542267 99542267 1001 86380 86390 1
542154 99542154 1001 86380 86390 1
542907 99542907 1001 86380 86390 1
542897 99542897 1001 86380 86390 1
542775 99542775 1001 86380 86390 1
542638 99542638 1001 86380 86390 1
542691 99542691 1001 86380 86390 1
542601 99542601 1001 86380 86390 1
542655 99542655 1001 86380 86390 1
542455 99542455 1001 86380 86390 1
542524 99542524 1001 86380 86390 1
542330 99542330 1001 86380 86390 1
543009 99543009 1001 86380 86390 1
543068 99543068 1001 86380 86390 1
543056 99543056 1001 86380 86390 1
543657 99543657 1001 86380 86390 1
543568 99543568 1001 86380 86390 1
543746 99543746 1001 86380 86390 1
543725 99543725 1001 86380 86390 1
543649 99543649 1001 86380 86390 1
543761 99543761 1001 86380 86390 1
543766 99543766 1001 86380 86390 1
543310 99543310 1001 86380 86390 1
543210 99543210 1001 86380 86390 1
543288 99543288 1001 86380 86390 1
543344 99543344 1001 86380 86390 1
543821 99543821 1001 86380 86390 1
543886 99543886 1001 86380 86390 1
543966 99543966 1001 86380 86390 1
543889 99543889 1001 86380 86390 1
543903 99543903 1001 86380 86390 1
544573 99544573 1001 86380 86390 1
544517 99544517 1001 86380 86390 1
544543 99544543 1001 86380 86390 1
544253 99544253 1001 86380 86390 1
544208 99544208 1001 86380 86390 1
544106 99544106 1001 86380 86390 1
544100 99544100 1001 86380 86390 1
544606 99544606 1001 86380 86390 1
421546 295 1001 11220 11577 1
504034 492 1001 66716 67016 1
427133 218 1001 85440 85977 1
523419 961 1001 32387 32686 1
523423 961 1002 54290 57050 1
543448 662 1002 69025 70099 1
400015 99400015 1001 86380 86390 1
400124 99400124 1001 86380 86390 1
400122 99400122 1001 86380 86390 1
400050 99400050 1001 86380 86390 1
400239 99400239 1001 86380 86390 1
400579 99400579 1001 86380 86390 1
400581 99400581 1001 86380 86390 1
400684 99400684 1001 86380 86390 1
400746 99400746 1001 86380 86390 1
400747 99400747 1001 86380 86390 1
400899 99400899 1001 86380 86390 1
401041 99401041 1001 86380 86390 1
401200 99401200 1001 86380 86390 1
401596 99401596 1001 86380 86390 1
401663 99401663 1001 86380 86390 1
402023 99402023 1001 86380 86390 1
402092 99402092 1001 86380 86390 1
402142 99402142 1001 86380 86390 1
402098 99402098 1001 86380 86390 1
402271 99402271 1001 86380 86390 1
402414 99402414 1001 86380 86390 1
402679 99402679 1001 86380 86390 1
402762 99402762 1001 86380 86390 1
403048 99403048 1001 86380 86390 1
403146 99403146 1001 86380 86390 1
403249 99403249 1001 86380 86390 1
403415 99403415 1001 86380 86390 1
403704 99403704 1001 86380 86390 1
403692 99403692 1001 86380 86390 1
403962 99403962 1001 86380 86390 1
403942 99403942 1001 86380 86390 1
404075 99404075 1001 86380 86390 1
404259 99404259 1001 86380 86390 1
404437 99404437 1001 86380 86390 1
404572 99404572 1001 86380 86390 1
404653 99404653 1001 86380 86390 1
404595 99404595 1001 86380 86390 1
404739 99404739 1001 86380 86390 1
404901 99404901 1001 86380 86390 1
404905 99404905 1001 86380 86390 1
404814 99404814 1001 86380 86390 1
404923 99404923 1001 86380 86390 1
404924 99404924 1001 86380 86390 1
405050 99405050 1001 86380 86390 1
405026 99405026 1001 86380 86390 1
405072 99405072 1001 86380 86390 1
405368 99405368 1001 86380 86390 1
405425 99405425 1001 86380 86390 1
405785 99405785 1001 86380 86390 1
405887 99405887 1001 86380 86390 1
405953 99405953 1001 86380 86390 1
406073 99406073 1001 86380 86390 1
405991 99405991 1001 86380 86390 1
406153 99406153 1001 86380 86390 1
406103 99406103 1001 86380 86390 1
406357 99406357 1001 86380 86390 1
406310 99406310 1001 86380 86390 1
406282 99406282 1001 86380 86390 1
406548 99406548 1001 86380 86390 1
406517 99406517 1001 86380 86390 1
406708 99406708 1001 86380 86390 1
406731 99406731 1001 86380 86390 1
406775 99406775 1001 86380 86390 1
406918 99406918 1001 86380 86390 1
406995 99406995 1001 86380 86390 1
407095 99407095 1001 86380 86390 1
407187 99407187 1001 86380 86390 1
407168 99407168 1001 86380 86390 1
407341 99407341 1001 86380 86390 1
407627 99407627 1001 86380 86390 1
407688 99407688 1001 86380 86390 1
407828 99407828 1001 86380 86390 1
407887 99407887 1001 86380 86390 1
408040 99408040 1001 86380 86390 1
408135 99408135 1001 86380 86390 1
408253 99408253 1001 86380 86390 1
408235 99408235 1001 86380 86390 1
408309 99408309 1001 86380 86390 1
408446 99408446 1001 86380 86390 1
408492 99408492 1001 86380 86390 1
408428 99408428 1001 86380 86390 1
408603 99408603 1001 86380 86390 1
408747 99408747 1001 86380 86390 1
408806 99408806 1001 86380 86390 1
408865 99408865 1001 86380 86390 1
409043 99409043 1001 86380 86390 1
409026 99409026 1001 86380 86390 1
409296 99409296 1001 86380 86390 1
409318 99409318 1001 86380 86390 1
409453 99409453 1001 86380 86390 1
409949 99409949 1001 86380 86390 1
409996 99409996 1001 86380 86390 1
410068 99410068 1001 86380 86390 1
410420 99410420 1001 86380 86390 1
410464 99410464 1001 86380 86390 1
410468 99410468 1001 86380 86390 1
410571 99410571 1001 86380 86390 1
410766 99410766 1001 86380 86390 1
411191 99411191 1001 86380 86390 1
411301 99411301 1001 86380 86390 1
411338 99411338 1001 86380 86390 1
411347 99411347 1001 86380 86390 1
411444 99411444 1001 86380 86390 1
411842 99411842 1001 86380 86390 1
411899 99411899 1001 86380 86390 1
412018 99412018 1001 86380 86390 1
411986 99411986 1001 86380 86390 1
412164 99412164 1001 86380 86390 1
412453 99412453 1001 86380 86390 1
412426 99412426 1001 86380 86390 1
412305 99412305 1001 86380 86390 1
413450 99413450 1001 86380 86390 1
413260 99413260 1001 86380 86390 1
413192 99413192 1001 86380 86390 1
413145 99413145 1001 86380 86390 1
413072 99413072 1001 86380 86390 1
412997 99412997 1001 86380 86390 1
412884 99412884 1001 86380 86390 1
412775 99412775 1001 86380 86390 1
412851 99412851 1001 86380 86390 1
412677 99412677 1001 86380 86390 1
412702 99412702 1001 86380 86390 1
412873 99412873 1001 86380 86390 1
412538 99412538 1001 86380 86390 1
412522 99412522 1001 86380 86390 1
413726 99413726 1001 86380 86390 1
413805 99413805 1001 86380 86390 1
413791 99413791 1001 86380 86390 1
413958 99413958 1001 86380 86390 1
413778 99413778 1001 86380 86390 1
415256 99415256 1001 86380 86390 1
415014 99415014 1001 86380 86390 1
414562 99414562 1001 86380 86390 1
414430 99414430 1001 86380 86390 1
414480 99414480 1001 86380 86390 1
414387 99414387 1001 86380 86390 1
414438 99414438 1001 86380 86390 1
414344 99414344 1001 86380 86390 1
415499 99415499 1001 86380 86390 1
415550 99415550 1001 86380 86390 1
415627 99415627 1001 86380 86390 1
415516 99415516 1001 86380 86390 1
415363 99415363 1001 86380 86390 1
416612 99416612 1001 86380 86390 1
416939 99416939 1001 86380 86390 1
416874 99416874 1001 86380 86390 1
416370 99416370 1001 86380 86390 1
416480 99416480 1001 86380 86390 1
416192 99416192 1001 86380 86390 1
416172 99416172 1001 86380 86390 1
416228 99416228 1001 86380 86390 1
415879 99415879 1001 86380 86390 1
417140 99417140 1001 86380 86390 1
417339 99417339 1001 86380 86390 1
417009 99417009 1001 86380 86390 1
418576 99418576 1001 86380 86390 1
418502 99418502 1001 86380 86390 1
418434 99418434 1001 86380 86390 1
418565 99418565 1001 86380 86390 1
418418 99418418 1001 86380 86390 1
418109 99418109 1001 86380 86390 1
418314 99418314 1001 86380 86390 1
418230 99418230 1001 86380 86390 1
418052 99418052 1001 86380 86390 1
418071 99418071 1001 86380 86390 1
418189 99418189 1001 86380 86390 1
418191 99418191 1001 86380 86390 1
417978 99417978 1001 86380 86390 1
419007 99419007 1001 86380 86390 1
418891 99418891 1001 86380 86390 1
419113 99419113 1001 86380 86390 1
418895 99418895 1001 86380 86390 1
420263 99420263 1001 86380 86390 1
420068 99420068 1001 86380 86390 1
420208 99420208 1001 86380 86390 1
420144 99420144 1001 86380 86390 1
419701 99419701 1001 86380 86390 1
419783 99419783 1001 86380 86390 1
419731 99419731 1001 86380 86390 1
419683 99419683 1001 86380 86390 1
419553 99419553 1001 86380 86390 1
419392 99419392 1001 86380 86390 1
419229 99419229 1001 86380 86390 1
419259 99419259 1001 86380 86390 1
420702 99420702 1001 86380 86390 1
420764 99420764 1001 86380 86390 1
421967 99421967 1001 86380 86390 1
421875 99421875 1001 86380 86390 1
421853 99421853 1001 86380 86390 1
421788 99421788 1001 86380 86390 1
422106 99422106 1001 86380 86390 1
421704 99421704 1001 86380 86390 1
421453 99421453 1001 86380 86390 1
421635 99421635 1001 86380 86390 1
421293 99421293 1001 86380 86390 1
421577 99421577 1001 86380 86390 1
421313 99421313 1001 86380 86390 1
421064 99421064 1001 86380 86390 1
421013 99421013 1001 86380 86390 1
420922 99420922 1001 86380 86390 1
421029 99421029 1001 86380 86390 1
420906 99420906 1001 86380 86390 1
420854 99420854 1001 86380 86390 1
422330 99422330 1001 86380 86390 1
422458 99422458 1001 86380 86390 1
422121 99422121 1001 86380 86390 1
422522 99422522 1001 86380 86390 1
422132 99422132 1001 86380 86390 1
423327 99423327 1001 86380 86390 1
423454 99423454 1001 86380 86390 1
423594 99423594 1001 86380 86390 1
423483 99423483 1001 86380 86390 1
423598 99423598 1001 86380 86390 1
423074 99423074 1001 86380 86390 1
423098 99423098 1001 86380 86390 1
423185 99423185 1001 86380 86390 1
422996 99422996 1001 86380 86390 1
422686 99422686 1001 86380 86390 1
423944 99423944 1001 86380 86390 1
423763 99423763 1001 86380 86390 1
423839 99423839 1001 86380 86390 1
425009 99425009 1001 86380 86390 1
425160 99425160 1001 86380 86390 1
425318 99425318 1001 86380 86390 1
424641 99424641 1001 86380 86390 1
424935 99424935 1001 86380 86390 1
424675 99424675 1001 86380 86390 1
424923 99424923 1001 86380 86390 1
424533 99424533 1001 86380 86390 1
424278 99424278 1001 86380 86390 1
424255 99424255 1001 86380 86390 1
424283 99424283 1001 86380 86390 1
426844 99426844 1001 86380 86390 1
426983 99426983 1001 86380 86390 1
426769 99426769 1001 86380 86390 1
426296 99426296 1001 86380 86390 1
425914 99425914 1001 86380 86390 1
426085 99426085 1001 86380 86390 1
425979 99425979 1001 86380 86390 1
427376 99427376 1001 86380 86390 1
427329 99427329 1001 86380 86390 1
428400 99428400 1001 86380 86390 1
428579 99428579 1001 86380 86390 1
428256 99428256 1001 86380 86390 1
427931 99427931 1001 86380 86390 1
427680 99427680 1001 86380 86390 1
427853 99427853 1001 86380 86390 1
427607 99427607 1001 86380 86390 1
427791 99427791 1001 86380 86390 1
427696 99427696 1001 86380 86390 1
427918 99427918 1001 86380 86390 1
429066 99429066 1001 86380 86390 1
429020 99429020 1001 86380 86390 1
429053 99429053 1001 86380 86390 1
429092 99429092 1001 86380 86390 1
429121 99429121 1001 86380 86390 1
430001 99430001 1001 86380 86390 1
429981 99429981 1001 86380 86390 1
429660 99429660 1001 86380 86390 1
429635 99429635 1001 86380 86390 1
429751 99429751 1001 86380 86390 1
429564 99429564 1001 86380 86390 1
429532 99429532 1001 86380 86390 1
429542 99429542 1001 86380 86390 1
430395 99430395 1001 86380 86390 1
430455 99430455 1001 86380 86390 1
430613 99430613 1001 86380 86390 1
430542 99430542 1001 86380 86390 1
430573 99430573 1001 86380 86390 1
432008 99432008 1001 86380 86390 1
431678 99431678 1001 86380 86390 1
431684 99431684 1001 86380 86390 1
431439 99431439 1001 86380 86390 1
431305 99431305 1001 86380 86390 1
430832 99430832 1001 86380 86390 1
432326 99432326 1001 86380 86390 1
432438 99432438 1001 86380 86390 1
432426 99432426 1001 86380 86390 1
432114 99432114 1001 86380 86390 1
433396 99433396 1001 86380 86390 1
433447 99433447 1001 86380 86390 1
433538 99433538 1001 86380 86390 1
433709 99433709 1001 86380 86390 1
432944 99432944 1001 86380 86390 1
433291 99433291 1001 86380 86390 1
433160 99433160 1001 86380 86390 1
432935 99432935 1001 86380 86390 1
433202 99433202 1001 86380 86390 1
433205 99433205 1001 86380 86390 1
433093 99433093 1001 86380 86390 1
432652 99432652 1001 86380 86390 1
432538 99432538 1001 86380 86390 1
432765 99432765 1001 86380 86390 1
432603 99432603 1001 86380 86390 1
433881 99433881 1001 86380 86390 1
433811 99433811 1001 86380 86390 1
433977 99433977 1001 86380 86390 1
433821 99433821 1001 86380 86390 1
435345 99435345 1001 86380 86390 1
435385 99435385 1001 86380 86390 1
435304 99435304 1001 86380 86390 1
434755 99434755 1001 86380 86390 1
434759 99434759 1001 86380 86390 1
434662 99434662 1001 86380 86390 1
434769 99434769 1001 86380 86390 1
434890 99434890 1001 86380 86390 1
434340 99434340 1001 86380 86390 1
434472 99434472 1001 86380 86390 1
434328 99434328 1001 86380 86390 1
434465 99434465 1001 86380 86390 1
434337 99434337 1001 86380 86390 1
435630 99435630 1001 86380 86390 1
435527 99435527 1001 86380 86390 1
435561 99435561 1001 86380 86390 1
435891 99435891 1001 86380 86390 1
435478 99435478 1001 86380 86390 1
437055 99437055 1001 86380 86390 1
436933 99436933 1001 86380 86390 1
437063 99437063 1001 86380 86390 1
437065 99437065 1001 86380 86390 1
436888 99436888 1001 86380 86390 1
436731 99436731 1001 86380 86390 1
436737 99436737 1001 86380 86390 1
436578 99436578 1001 86380 86390 1
436359 99436359 1001 86380 86390 1
435973 99435973 1001 86380 86390 1
435956 99435956 1001 86380 86390 1
436206 99436206 1001 86380 86390 1
437170 99437170 1001 86380 86390 1
300060 99300060 1001 86380 86390 1
437252 99437252 1001 86380 86390 1
300679 99300679 1001 86380 86390 1
300623 99300623 1001 86380 86390 1
300368 99300368 1001 86380 86390 1
300476 99300476 1001 86380 86390 1
300441 99300441 1001 86380 86390 1
300138 99300138 1001 86380 86390 1
300179 99300179 1001 86380 86390 1
300145 99300145 1001 86380 86390 1
300249 99300249 1001 86380 86390 1
300790 99300790 1001 86380 86390 1
300797 99300797 1001 86380 86390 1
300801 99300801 1001 86380 86390 1
300880 99300880 1001 86380 86390 1
301428 99301428 1001 86380 86390 1
301390 99301390 1001 86380 86390 1
301456 99301456 1001 86380 86390 1
301451 99301451 1001 86380 86390 1
301259 99301259 1001 86380 86390 1
301222 99301222 1001 86380 86390 1
300966 99300966 1001 86380 86390 1
300967 99300967 1001 86380 86390 1
301660 99301660 1001 86380 86390 1
301609 99301609 1001 86380 86390 1
301665 99301665 1001 86380 86390 1
302344 99302344 1001 86380 86390 1
302334 99302334 1001 86380 86390 1
302372 99302372 1001 86380 86390 1
302022 99302022 1001 86380 86390 1
302139 99302139 1001 86380 86390 1
301999 99301999 1001 86380 86390 1
302070 99302070 1001 86380 86390 1
301932 99301932 1001 86380 86390 1
301817 99301817 1001 86380 86390 1
302485 99302485 1001 86380 86390 1
302410 99302410 1001 86380 86390 1
302441 99302441 1001 86380 86390 1
302416 99302416 1001 86380 86390 1
303196 99303196 1001 86380 86390 1
302821 99302821 1001 86380 86390 1
302914 99302914 1001 86380 86390 1
302625 99302625 1001 86380 86390 1
302692 99302692 1001 86380 86390 1
302719 99302719 1001 86380 86390 1
303315 99303315 1001 86380 86390 1
304015 99304015 1001 86380 86390 1
303835 99303835 1001 86380 86390 1
303860 99303860 1001 86380 86390 1
303980 99303980 1001 86380 86390 1
303955 99303955 1001 86380 86390 1
303789 99303789 1001 86380 86390 1
303649 99303649 1001 86380 86390 1
303684 99303684 1001 86380 86390 1
303531 99303531 1001 86380 86390 1
303546 99303546 1001 86380 86390 1
304189 99304189 1001 86380 86390 1
304112 99304112 1001 86380 86390 1
304204 99304204 1001 86380 86390 1
304144 99304144 1001 86380 86390 1
304668 99304668 1001 86380 86390 1
304815 99304815 1001 86380 86390 1
304609 99304609 1001 86380 86390 1
304374 99304374 1001 86380 86390 1
304311 99304311 1001 86380 86390 1
304996 99304996 1001 86380 86390 1
305634 99305634 1001 86380 86390 1
305546 99305546 1001 86380 86390 1
305300 99305300 1001 86380 86390 1
305357 99305357 1001 86380 86390 1
305182 99305182 1001 86380 86390 1
305161 99305161 1001 86380 86390 1
305267 99305267 1001 86380 86390 1
305242 99305242 1001 86380 86390 1
305152 99305152 1001 86380 86390 1
305179 99305179 1001 86380 86390 1
500061 99500061 1001 86380 86390 1
500784 99500784 1001 86380 86390 1
500786 99500786 1001 86380 86390 1
500767 99500767 1001 86380 86390 1
500694 99500694 1001 86380 86390 1
500596 99500596 1001 86380 86390 1
500219 99500219 1001 86380 86390 1
500245 99500245 1001 86380 86390 1
500400 99500400 1001 86380 86390 1
500237 99500237 1001 86380 86390 1
500960 99500960 1001 86380 86390 1
501512 99501512 1001 86380 86390 1
501578 99501578 1001 86380 86390 1
501370 99501370 1001 86380 86390 1
501228 99501228 1001 86380 86390 1
501099 99501099 1001 86380 86390 1
501211 99501211 1001 86380 86390 1
501722 99501722 1001 86380 86390 1
501646 99501646 1001 86380 86390 1
502286 99502286 1001 86380 86390 1
502438 99502438 1001 86380 86390 1
502315 99502315 1001 86380 86390 1
502410 99502410 1001 86380 86390 1
502424 99502424 1001 86380 86390 1
502260 99502260 1001 86380 86390 1
502132 99502132 1001 86380 86390 1
502098 99502098 1001 86380 86390 1
501949 99501949 1001 86380 86390 1
501913 99501913 1001 86380 86390 1
501852 99501852 1001 86380 86390 1
502567 99502567 1001 86380 86390 1
502516 99502516 1001 86380 86390 1
502477 99502477 1001 86380 86390 1
502665 99502665 1001 86380 86390 1
502591 99502591 1001 86380 86390 1
503261 99503261 1001 86380 86390 1
503210 99503210 1001 86380 86390 1
503008 99503008 1001 86380 86390 1
502921 99502921 1001 86380 86390 1
502975 99502975 1001 86380 86390 1
503027 99503027 1001 86380 86390 1
502950 99502950 1001 86380 86390 1
502917 99502917 1001 86380 86390 1
502827 99502827 1001 86380 86390 1
502687 99502687 1001 86380 86390 1
502793 99502793 1001 86380 86390 1
502696 99502696 1001 86380 86390 1
503319 99503319 1001 86380 86390 1
503450 99503450 1001 86380 86390 1
503942 99503942 1001 86380 86390 1
503984 99503984 1001 86380 86390 1
503713 99503713 1001 86380 86390 1
503818 99503818 1001 86380 86390 1
503754 99503754 1001 86380 86390 1
503705 99503705 1001 86380 86390 1
503667 99503667 1001 86380 86390 1
503629 99503629 1001 86380 86390 1
503529 99503529 1001 86380 86390 1
504258 99504258 1001 86380 86390 1
504259 99504259 1001 86380 86390 1
504136 99504136 1001 86380 86390 1
504162 99504162 1001 86380 86390 1
504177 99504177 1001 86380 86390 1
504893 99504893 1001 86380 86390 1
504874 99504874 1001 86380 86390 1
504748 99504748 1001 86380 86390 1
504825 99504825 1001 86380 86390 1
504652 99504652 1001 86380 86390 1
504630 99504630 1001 86380 86390 1
504553 99504553 1001 86380 86390 1
504646 99504646 1001 86380 86390 1
504478 99504478 1001 86380 86390 1
504389 99504389 1001 86380 86390 1
505135 99505135 1001 86380 86390 1
505110 99505110 1001 86380 86390 1
505007 99505007 1001 86380 86390 1
505036 99505036 1001 86380 86390 1
505000 99505000 1001 86380 86390 1
504961 99504961 1001 86380 86390 1
505644 99505644 1001 86380 86390 1
505594 99505594 1001 86380 86390 1
505703 99505703 1001 86380 86390 1
505717 99505717 1001 86380 86390 1
505414 99505414 1001 86380 86390 1
505537 99505537 1001 86380 86390 1
505242 99505242 1001 86380 86390 1
505308 99505308 1001 86380 86390 1
505842 99505842 1001 86380 86390 1
506593 99506593 1001 86380 86390 1
506474 99506474 1001 86380 86390 1
506575 99506575 1001 86380 86390 1
506222 99506222 1001 86380 86390 1
506211 99506211 1001 86380 86390 1
506341 99506341 1001 86380 86390 1
506189 99506189 1001 86380 86390 1
506358 99506358 1001 86380 86390 1
506174 99506174 1001 86380 86390 1
506177 99506177 1001 86380 86390 1
506100 99506100 1001 86380 86390 1
506012 99506012 1001 86380 86390 1
506606 99506606 1001 86380 86390 1
506634 99506634 1001 86380 86390 1
506687 99506687 1001 86380 86390 1
506701 99506701 1001 86380 86390 1
506690 99506690 1001 86380 86390 1
506654 99506654 1001 86380 86390 1
506798 99506798 1001 86380 86390 1
507394 99507394 1001 86380 86390 1
507316 99507316 1001 86380 86390 1
507383 99507383 1001 86380 86390 1
507241 99507241 1001 86380 86390 1
507113 99507113 1001 86380 86390 1
507040 99507040 1001 86380 86390 1
507028 99507028 1001 86380 86390 1
507212 99507212 1001 86380 86390 1
506881 99506881 1001 86380 86390 1
506947 99506947 1001 86380 86390 1
506994 99506994 1001 86380 86390 1
507510 99507510 1001 86380 86390 1
507452 99507452 1001 86380 86390 1
507427 99507427 1001 86380 86390 1
508136 99508136 1001 86380 86390 1
508149 99508149 1001 86380 86390 1
508131 99508131 1001 86380 86390 1
507940 99507940 1001 86380 86390 1
507979 99507979 1001 86380 86390 1
508018 99508018 1001 86380 86390 1
507859 99507859 1001 86380 86390 1
507661 99507661 1001 86380 86390 1
507831 99507831 1001 86380 86390 1
508324 99508324 1001 86380 86390 1
508316 99508316 1001 86380 86390 1
508294 99508294 1001 86380 86390 1
508255 99508255 1001 86380 86390 1
508918 99508918 1001 86380 86390 1
508785 99508785 1001 86380 86390 1
508764 99508764 1001 86380 86390 1
508842 99508842 1001 86380 86390 1
508456 99508456 1001 86380 86390 1
508656 99508656 1001 86380 86390 1
509115 99509115 1001 86380 86390 1
509089 99509089 1001 86380 86390 1
509078 99509078 1001 86380 86390 1
509734 99509734 1001 86380 86390 1
509725 99509725 1001 86380 86390 1
509742 99509742 1001 86380 86390 1
509575 99509575 1001 86380 86390 1
509335 99509335 1001 86380 86390 1
509363 99509363 1001 86380 86390 1
509432 99509432 1001 86380 86390 1
509951 99509951 1001 86380 86390 1
509991 99509991 1001 86380 86390 1
509974 99509974 1001 86380 86390 1
510727 99510727 1001 86380 86390 1
510537 99510537 1001 86380 86390 1
510355 99510355 1001 86380 86390 1
510426 99510426 1001 86380 86390 1
510517 99510517 1001 86380 86390 1
510440 99510440 1001 86380 86390 1
510184 99510184 1001 86380 86390 1
510162 99510162 1001 86380 86390 1
510150 99510150 1001 86380 86390 1
510167 99510167 1001 86380 86390 1
510311 99510311 1001 86380 86390 1
510775 99510775 1001 86380 86390 1
510862 99510862 1001 86380 86390 1
511372 99511372 1001 86380 86390 1
511442 99511442 1001 86380 86390 1
511353 99511353 1001 86380 86390 1
511284 99511284 1001 86380 86390 1
511324 99511324 1001 86380 86390 1
511103 99511103 1001 86380 86390 1
511616 99511616 1001 86380 86390 1
511579 99511579 1001 86380 86390 1
511623 99511623 1001 86380 86390 1
511729 99511729 1001 86380 86390 1
512188 99512188 1001 86380 86390 1
512244 99512244 1001 86380 86390 1
512045 99512045 1001 86380 86390 1
512013 99512013 1001 86380 86390 1
511936 99511936 1001 86380 86390 1
512395 99512395 1001 86380 86390 1
513071 99513071 1001 86380 86390 1
512896 99512896 1001 86380 86390 1
512961 99512961 1001 86380 86390 1
512887 99512887 1001 86380 86390 1
512953 99512953 1001 86380 86390 1
512889 99512889 1001 86380 86390 1
512903 99512903 1001 86380 86390 1
512827 99512827 1001 86380 86390 1
512882 99512882 1001 86380 86390 1
512705 99512705 1001 86380 86390 1
513400 99513400 1001 86380 86390 1
513303 99513303 1001 86380 86390 1
513931 99513931 1001 86380 86390 1
513950 99513950 1001 86380 86390 1
513808 99513808 1001 86380 86390 1
513784 99513784 1001 86380 86390 1
513504 99513504 1001 86380 86390 1
513480 99513480 1001 86380 86390 1
513508 99513508 1001 86380 86390 1
514204 99514204 1001 86380 86390 1
514690 99514690 1001 86380 86390 1
514679 99514679 1001 86380 86390 1
514832 99514832 1001 86380 86390 1
514762 99514762 1001 86380 86390 1
514562 99514562 1001 86380 86390 1
514447 99514447 1001 86380 86390 1
514616 99514616 1001 86380 86390 1
514635 99514635 1001 86380 86390 1
514494 99514494 1001 86380 86390 1
514507 99514507 1001 86380 86390 1
514399 99514399 1001 86380 86390 1
514403 99514403 1001 86380 86390 1
514960 99514960 1001 86380 86390 1
515539 99515539 1001 86380 86390 1
515429 99515429 1001 86380 86390 1
515457 99515457 1001 86380 86390 1
515355 99515355 1001 86380 86390 1
515331 99515331 1001 86380 86390 1
515358 99515358 1001 86380 86390 1
515281 99515281 1001 86380 86390 1
515231 99515231 1001 86380 86390 1
515224 99515224 1001 86380 86390 1
515099 99515099 1001 86380 86390 1
515717 99515717 1001 86380 86390 1
516410 99516410 1001 86380 86390 1
516309 99516309 1001 86380 86390 1
516442 99516442 1001 86380 86390 1
516354 99516354 1001 86380 86390 1
516215 99516215 1001 86380 86390 1
516107 99516107 1001 86380 86390 1
515942 99515942 1001 86380 86390 1
516021 99516021 1001 86380 86390 1
516001 99516001 1001 86380 86390 1
515926 99515926 1001 86380 86390 1
515939 99515939 1001 86380 86390 1
516553 99516553 1001 86380 86390 1
516592 99516592 1001 86380 86390 1
516569 99516569 1001 86380 86390 1
516711 99516711 1001 86380 86390 1
516544 99516544 1001 86380 86390 1
517157 99517157 1001 86380 86390 1
517146 99517146 1001 86380 86390 1
517033 99517033 1001 86380 86390 1
517127 99517127 1001 86380 86390 1
516742 99516742 1001 86380 86390 1
516730 99516730 1001 86380 86390 1
516760 99516760 1001 86380 86390 1
516854 99516854 1001 86380 86390 1
517362 99517362 1001 86380 86390 1
517523 99517523 1001 86380 86390 1
517987 99517987 1001 86380 86390 1
517801 99517801 1001 86380 86390 1
517791 99517791 1001 86380 86390 1
517923 99517923 1001 86380 86390 1
517774 99517774 1001 86380 86390 1
517647 99517647 1001 86380 86390 1
517739 99517739 1001 86380 86390 1
517675 99517675 1001 86380 86390 1
517638 99517638 1001 86380 86390 1
517730 99517730 1001 86380 86390 1
518253 99518253 1001 86380 86390 1
518362 99518362 1001 86380 86390 1
518926 99518926 1001 86380 86390 1
518790 99518790 1001 86380 86390 1
518981 99518981 1001 86380 86390 1
518910 99518910 1001 86380 86390 1
518668 99518668 1001 86380 86390 1
518742 99518742 1001 86380 86390 1
518678 99518678 1001 86380 86390 1
518458 99518458 1001 86380 86390 1
518396 99518396 1001 86380 86390 1
518463 99518463 1001 86380 86390 1
518547 99518547 1001 86380 86390 1
519115 99519115 1001 86380 86390 1
519182 99519182 1001 86380 86390 1
519164 99519164 1001 86380 86390 1
519813 99519813 1001 86380 86390 1
519625 99519625 1001 86380 86390 1
519629 99519629 1001 86380 86390 1
519418 99519418 1001 86380 86390 1
519488 99519488 1001 86380 86390 1
519328 99519328 1001 86380 86390 1
519322 99519322 1001 86380 86390 1
520005 99520005 1001 86380 86390 1
520019 99520019 1001 86380 86390 1
519827 99519827 1001 86380 86390 1
519919 99519919 1001 86380 86390 1
519900 99519900 1001 86380 86390 1
520514 99520514 1001 86380 86390 1
520614 99520614 1001 86380 86390 1
520467 99520467 1001 86380 86390 1
520266 99520266 1001 86380 86390 1
520383 99520383 1001 86380 86390 1
520306 99520306 1001 86380 86390 1
520422 99520422 1001 86380 86390 1
520385 99520385 1001 86380 86390 1
520364 99520364 1001 86380 86390 1
520261 99520261 1001 86380 86390 1
520136 99520136 1001 86380 86390 1
520151 99520151 1001 86380 86390 1
520050 99520050 1001 86380 86390 1
520025 99520025 1001 86380 86390 1
520038 99520038 1001 86380 86390 1
520104 99520104 1001 86380 86390 1
520746 99520746 1001 86380 86390 1
521418 99521418 1001 86380 86390 1
521331 99521331 1001 86380 86390 1
521346 99521346 1001 86380 86390 1
521309 99521309 1001 86380 86390 1
521460 99521460 1001 86380 86390 1
521130 99521130 1001 86380 86390 1
521182 99521182 1001 86380 86390 1
521208 99521208 1001 86380 86390 1
520989 99520989 1001 86380 86390 1
520887 99520887 1001 86380 86390 1
521017 99521017 1001 86380 86390 1
520983 99520983 1001 86380 86390 1
520896 99520896 1001 86380 86390 1
521529 99521529 1001 86380 86390 1
521569 99521569 1001 86380 86390 1
522161 99522161 1001 86380 86390 1
521931 99521931 1001 86380 86390 1
521932 99521932 1001 86380 86390 1
521973 99521973 1001 86380 86390 1
521916 99521916 1001 86380 86390 1
521684 99521684 1001 86380 86390 1
521856 99521856 1001 86380 86390 1
522484 99522484 1001 86380 86390 1
522325 99522325 1001 86380 86390 1
522390 99522390 1001 86380 86390 1
523069 99523069 1001 86380 86390 1
522866 99522866 1001 86380 86390 1
522581 99522581 1001 86380 86390 1
523170 99523170 1001 86380 86390 1
523239 99523239 1001 86380 86390 1
523747 99523747 1001 86380 86390 1
523851 99523851 1001 86380 86390 1
523937 99523937 1001 86380 86390 1
523557 99523557 1001 86380 86390 1
523352 99523352 1001 86380 86390 1
523494 99523494 1001 86380 86390 1
523521 99523521 1001 86380 86390 1
523512 99523512 1001 86380 86390 1
524112 99524112 1001 86380 86390 1
523992 99523992 1001 86380 86390 1
524722 99524722 1001 86380 86390 1
524634 99524634 1001 86380 86390 1
524610 99524610 1001 86380 86390 1
524650 99524650 1001 86380 86390 1
524586 99524586 1001 86380 86390 1
524627 99524627 1001 86380 86390 1
524424 99524424 1001 86380 86390 1
524481 99524481 1001 86380 86390 1
524524 99524524 1001 86380 86390 1
524165 99524165 1001 86380 86390 1
524196 99524196 1001 86380 86390 1
524865 99524865 1001 86380 86390 1
524868 99524868 1001 86380 86390 1
524972 99524972 1001 86380 86390 1
524896 99524896 1001 86380 86390 1
525470 99525470 1001 86380 86390 1
525487 99525487 1001 86380 86390 1
525579 99525579 1001 86380 86390 1
525515 99525515 1001 86380 86390 1
525466 99525466 1001 86380 86390 1
525290 99525290 1001 86380 86390 1
525381 99525381 1001 86380 86390 1
525214 99525214 1001 86380 86390 1
525188 99525188 1001 86380 86390 1
525344 99525344 1001 86380 86390 1
525319 99525319 1001 86380 86390 1
525204 99525204 1001 86380 86390 1
525272 99525272 1001 86380 86390 1
525036 99525036 1001 86380 86390 1
525738 99525738 1001 86380 86390 1
525663 99525663 1001 86380 86390 1
525680 99525680 1001 86380 86390 1
526359 99526359 1001 86380 86390 1
526303 99526303 1001 86380 86390 1
526253 99526253 1001 86380 86390 1
526254 99526254 1001 86380 86390 1
526120 99526120 1001 86380 86390 1
525957 99525957 1001 86380 86390 1
525999 99525999 1001 86380 86390 1
525991 99525991 1001 86380 86390 1
525824 99525824 1001 86380 86390 1
525994 99525994 1001 86380 86390 1
525826 99525826 1001 86380 86390 1
526552 99526552 1001 86380 86390 1
526462 99526462 1001 86380 86390 1
526568 99526568 1001 86380 86390 1
526445 99526445 1001 86380 86390 1
527172 99527172 1001 86380 86390 1
527115 99527115 1001 86380 86390 1
526917 99526917 1001 86380 86390 1
526984 99526984 1001 86380 86390 1
527025 99527025 1001 86380 86390 1
526858 99526858 1001 86380 86390 1
526846 99526846 1001 86380 86390 1
526898 99526898 1001 86380 86390 1
526750 99526750 1001 86380 86390 1
526766 99526766 1001 86380 86390 1
526780 99526780 1001 86380 86390 1
526639 99526639 1001 86380 86390 1
527401 99527401 1001 86380 86390 1
527338 99527338 1001 86380 86390 1
527365 99527365 1001 86380 86390 1
527288 99527288 1001 86380 86390 1
527267 99527267 1001 86380 86390 1
528039 99528039 1001 86380 86390 1
527874 99527874 1001 86380 86390 1
527951 99527951 1001 86380 86390 1
527920 99527920 1001 86380 86390 1
527809 99527809 1001 86380 86390 1
527687 99527687 1001 86380 86390 1
527625 99527625 1001 86380 86390 1
527653 99527653 1001 86380 86390 1
527500 99527500 1001 86380 86390 1
527531 99527531 1001 86380 86390 1
528151 99528151 1001 86380 86390 1
528837 99528837 1001 86380 86390 1
528842 99528842 1001 86380 86390 1
528878 99528878 1001 86380 86390 1
528606 99528606 1001 86380 86390 1
528557 99528557 1001 86380 86390 1
528687 99528687 1001 86380 86390 1
528523 99528523 1001 86380 86390 1
528602 99528602 1001 86380 86390 1
528333 99528333 1001 86380 86390 1
528477 99528477 1001 86380 86390 1
528440 99528440 1001 86380 86390 1
528486 99528486 1001 86380 86390 1
529095 99529095 1001 86380 86390 1
529044 99529044 1001 86380 86390 1
529058 99529058 1001 86380 86390 1
528955 99528955 1001 86380 86390 1
529547 99529547 1001 86380 86390 1
529613 99529613 1001 86380 86390 1
529695 99529695 1001 86380 86390 1
529614 99529614 1001 86380 86390 1
529526 99529526 1001 86380 86390 1
529544 99529544 1001 86380 86390 1
529661 99529661 1001 86380 86390 1
529436 99529436 1001 86380 86390 1
529501 99529501 1001 86380 86390 1
529365 99529365 1001 86380 86390 1
529430 99529430 1001 86380 86390 1
529136 99529136 1001 86380 86390 1
529267 99529267 1001 86380 86390 1
529309 99529309 1001 86380 86390 1
529258 99529258 1001 86380 86390 1
529311 99529311 1001 86380 86390 1
529802 99529802 1001 86380 86390 1
529828 99529828 1001 86380 86390 1
529745 99529745 1001 86380 86390 1
530465 99530465 1001 86380 86390 1
530352 99530352 1001 86380 86390 1
530494 99530494 1001 86380 86390 1
530419 99530419 1001 86380 86390 1
530336 99530336 1001 86380 86390 1
530197 99530197 1001 86380 86390 1
530236 99530236 1001 86380 86390 1
530242 99530242 1001 86380 86390 1
530049 99530049 1001 86380 86390 1
529988 99529988 1001 86380 86390 1
529949 99529949 1001 86380 86390 1
530093 99530093 1001 86380 86390 1
530132 99530132 1001 86380 86390 1
529952 99529952 1001 86380 86390 1
530083 99530083 1001 86380 86390 1
530636 99530636 1001 86380 86390 1
530677 99530677 1001 86380 86390 1
531251 99531251 1001 86380 86390 1
531252 99531252 1001 86380 86390 1
531205 99531205 1001 86380 86390 1
531209 99531209 1001 86380 86390 1
531276 99531276 1001 86380 86390 1
531148 99531148 1001 86380 86390 1
530994 99530994 1001 86380 86390 1
531140 99531140 1001 86380 86390 1
531081 99531081 1001 86380 86390 1
530837 99530837 1001 86380 86390 1
530942 99530942 1001 86380 86390 1
530896 99530896 1001 86380 86390 1
531444 99531444 1001 86380 86390 1
531433 99531433 1001 86380 86390 1
531461 99531461 1001 86380 86390 1
531386 99531386 1001 86380 86390 1
532093 99532093 1001 86380 86390 1
532004 99532004 1001 86380 86390 1
532022 99532022 1001 86380 86390 1
531936 99531936 1001 86380 86390 1
531675 99531675 1001 86380 86390 1
531600 99531600 1001 86380 86390 1
531705 99531705 1001 86380 86390 1
531595 99531595 1001 86380 86390 1
532320 99532320 1001 86380 86390 1
532295 99532295 1001 86380 86390 1
532634 99532634 1001 86380 86390 1
532627 99532627 1001 86380 86390 1
532809 99532809 1001 86380 86390 1
532594 99532594 1001 86380 86390 1
532454 99532454 1001 86380 86390 1
532532 99532532 1001 86380 86390 1
532455 99532455 1001 86380 86390 1
532612 99532612 1001 86380 86390 1
533211 99533211 1001 86380 86390 1
533135 99533135 1001 86380 86390 1
533063 99533063 1001 86380 86390 1
533222 99533222 1001 86380 86390 1
533805 99533805 1001 86380 86390 1
533551 99533551 1001 86380 86390 1
533592 99533592 1001 86380 86390 1
533587 99533587 1001 86380 86390 1
533405 99533405 1001 86380 86390 1
533432 99533432 1001 86380 86390 1
533290 99533290 1001 86380 86390 1
533365 99533365 1001 86380 86390 1
533961 99533961 1001 86380 86390 1
533446 99533446 1001 86380 86390 1
533975 99533975 1001 86380 86390 1
534060 99534060 1001 86380 86390 1
534569 99534569 1001 86380 86390 1
534666 99534666 1001 86380 86390 1
534641 99534641 1001 86380 86390 1
534551 99534551 1001 86380 86390 1
534526 99534526 1001 86380 86390 1
534489 99534489 1001 86380 86390 1
534678 99534678 1001 86380 86390 1
534338 99534338 1001 86380 86390 1
534369 99534369 1001 86380 86390 1
534335 99534335 1001 86380 86390 1
534439 99534439 1001 86380 86390 1
534141 99534141 1001 86380 86390 1
534119 99534119 1001 86380 86390 1
534185 99534185 1001 86380 86390 1
534162 99534162 1001 86380 86390 1
534189 99534189 1001 86380 86390 1
534879 99534879 1001 86380 86390 1
534820 99534820 1001 86380 86390 1
534783 99534783 1001 86380 86390 1
535433 99535433 1001 86380 86390 1
535334 99535334 1001 86380 86390 1
535399 99535399 1001 86380 86390 1
535322 99535322 1001 86380 86390 1
535335 99535335 1001 86380 86390 1
535312 99535312 1001 86380 86390 1
535454 99535454 1001 86380 86390 1
535403 99535403 1001 86380 86390 1
535378 99535378 1001 86380 86390 1
535391 99535391 1001 86380 86390 1
535405 99535405 1001 86380 86390 1
535214 99535214 1001 86380 86390 1
535154 99535154 1001 86380 86390 1
535171 99535171 1001 86380 86390 1
535249 99535249 1001 86380 86390 1
534985 99534985 1001 86380 86390 1
534896 99534896 1001 86380 86390 1
535031 99535031 1001 86380 86390 1
535622 99535622 1001 86380 86390 1
535532 99535532 1001 86380 86390 1
536176 99536176 1001 86380 86390 1
536280 99536280 1001 86380 86390 1
536293 99536293 1001 86380 86390 1
536233 99536233 1001 86380 86390 1
536069 99536069 1001 86380 86390 1
536113 99536113 1001 86380 86390 1
535945 99535945 1001 86380 86390 1
535887 99535887 1001 86380 86390 1
536440 99536440 1001 86380 86390 1
536377 99536377 1001 86380 86390 1
536417 99536417 1001 86380 86390 1
536434 99536434 1001 86380 86390 1
536527 99536527 1001 86380 86390 1
537052 99537052 1001 86380 86390 1
536777 99536777 1001 86380 86390 1
536886 99536886 1001 86380 86390 1
537254 99537254 1001 86380 86390 1
537348 99537348 1001 86380 86390 1
537300 99537300 1001 86380 86390 1
537808 99537808 1001 86380 86390 1
537821 99537821 1001 86380 86390 1
537813 99537813 1001 86380 86390 1
537869 99537869 1001 86380 86390 1
537935 99537935 1001 86380 86390 1
538012 99538012 1001 86380 86390 1
538033 99538033 1001 86380 86390 1
538814 99538814 1001 86380 86390 1
538772 99538772 1001 86380 86390 1
538671 99538671 1001 86380 86390 1
538326 99538326 1001 86380 86390 1
538275 99538275 1001 86380 86390 1
538954 99538954 1001 86380 86390 1
538851 99538851 1001 86380 86390 1
538973 99538973 1001 86380 86390 1
538898 99538898 1001 86380 86390 1
539005 99539005 1001 86380 86390 1
539515 99539515 1001 86380 86390 1
539626 99539626 1001 86380 86390 1
539469 99539469 1001 86380 86390 1
539508 99539508 1001 86380 86390 1
539599 99539599 1001 86380 86390 1
539326 99539326 1001 86380 86390 1
539188 99539188 1001 86380 86390 1
539178 99539178 1001 86380 86390 1
539168 99539168 1001 86380 86390 1
539793 99539793 1001 86380 86390 1
539846 99539846 1001 86380 86390 1
539678 99539678 1001 86380 86390 1
539756 99539756 1001 86380 86390 1
539680 99539680 1001 86380 86390 1
539810 99539810 1001 86380 86390 1
540405 99540405 1001 86380 86390 1
540265 99540265 1001 86380 86390 1
540396 99540396 1001 86380 86390 1
540310 99540310 1001 86380 86390 1
540323 99540323 1001 86380 86390 1
540461 99540461 1001 86380 86390 1
540205 99540205 1001 86380 86390 1
540231 99540231 1001 86380 86390 1
540245 99540245 1001 86380 86390 1
539924 99539924 1001 86380 86390 1
540049 99540049 1001 86380 86390 1
540582 99540582 1001 86380 86390 1
540597 99540597 1001 86380 86390 1
540520 99540520 1001 86380 86390 1
540471 99540471 1001 86380 86390 1
541125 99541125 1001 86380 86390 1
541263 99541263 1001 86380 86390 1
541142 99541142 1001 86380 86390 1
541196 99541196 1001 86380 86390 1
541236 99541236 1001 86380 86390 1
541123 99541123 1001 86380 86390 1
540893 99540893 1001 86380 86390 1
541064 99541064 1001 86380 86390 1
540897 99540897 1001 86380 86390 1
541045 99541045 1001 86380 86390 1
540854 99540854 1001 86380 86390 1
540717 99540717 1001 86380 86390 1
541472 99541472 1001 86380 86390 1
541301 99541301 1001 86380 86390 1
542069 99542069 1001 86380 86390 1
542093 99542093 1001 86380 86390 1
541933 99541933 1001 86380 86390 1
541893 99541893 1001 86380 86390 1
541819 99541819 1001 86380 86390 1
541637 99541637 1001 86380 86390 1
541663 99541663 1001 86380 86390 1
542186 99542186 1001 86380 86390 1
542280 99542280 1001 86380 86390 1
542229 99542229 1001 86380 86390 1
542153 99542153 1001 86380 86390 1
542895 99542895 1001 86380 86390 1
542831 99542831 1001 86380 86390 1
542857 99542857 1001 86380 86390 1
542821 99542821 1001 86380 86390 1
542796 99542796 1001 86380 86390 1
542904 99542904 1001 86380 86390 1
542840 99542840 1001 86380 86390 1
542829 99542829 1001 86380 86390 1
542609 99542609 1001 86380 86390 1
542687 99542687 1001 86380 86390 1
542391 99542391 1001 86380 86390 1
542447 99542447 1001 86380 86390 1
542410 99542410 1001 86380 86390 1
542488 99542488 1001 86380 86390 1
542970 99542970 1001 86380 86390 1
543055 99543055 1001 86380 86390 1
542965 99542965 1001 86380 86390 1
543696 99543696 1001 86380 86390 1
543697 99543697 1001 86380 86390 1
543600 99543600 1001 86380 86390 1
543428 99543428 1001 86380 86390 1
543480 99543480 1001 86380 86390 1
543192 99543192 1001 86380 86390 1
543218 99543218 1001 86380 86390 1
543271 99543271 1001 86380 86390 1
543291 99543291 1001 86380 86390 1
543279 99543279 1001 86380 86390 1
543875 99543875 1001 86380 86390 1
543826 99543826 1001 86380 86390 1
544469 99544469 1001 86380 86390 1
544406 99544406 1001 86380 86390 1
544541 99544541 1001 86380 86390 1
544279 99544279 1001 86380 86390 1
544203 99544203 1001 86380 86390 1
544284 99544284 1001 86380 86390 1
544273 99544273 1001 86380 86390 1
544326 99544326 1001 86380 86390 1
544175 99544175 1001 86380 86390 1
544060 99544060 1001 86380 86390 1
544011 99544011 1001 86380 86390 1
544102 99544102 1001 86380 86390 1
544611 99544611 1001 86380 86390 1
412934 523 1001 35040 41277 1
534658 664 1001 48705 49005 1
400109 99400109 1001 86380 86390 1
400133 99400133 1001 86380 86390 1
400642 99400642 1001 86380 86390 1
400862 99400862 1001 86380 86390 1
400960 99400960 1001 86380 86390 1
401070 99401070 1001 86380 86390 1
401248 99401248 1001 86380 86390 1
401324 99401324 1001 86380 86390 1
401542 99401542 1001 86380 86390 1
401525 99401525 1001 86380 86390 1
401785 99401785 1001 86380 86390 1
401898 99401898 1001 86380 86390 1
402070 99402070 1001 86380 86390 1
402219 99402219 1001 86380 86390 1
402177 99402177 1001 86380 86390 1
402850 99402850 1001 86380 86390 1
402880 99402880 1001 86380 86390 1
402785 99402785 1001 86380 86390 1
403003 99403003 1001 86380 86390 1
403063 99403063 1001 86380 86390 1
403456 99403456 1001 86380 86390 1
403538 99403538 1001 86380 86390 1
403822 99403822 1001 86380 86390 1
403969 99403969 1001 86380 86390 1
403963 99403963 1001 86380 86390 1
404396 99404396 1001 86380 86390 1
404760 99404760 1001 86380 86390 1
404765 99404765 1001 86380 86390 1
404909 99404909 1001 86380 86390 1
405191 99405191 1001 86380 86390 1
405134 99405134 1001 86380 86390 1
405251 99405251 1001 86380 86390 1
405224 99405224 1001 86380 86390 1
405493 99405493 1001 86380 86390 1
405606 99405606 1001 86380 86390 1
405824 99405824 1001 86380 86390 1
405913 99405913 1001 86380 86390 1
405960 99405960 1001 86380 86390 1
405983 99405983 1001 86380 86390 1
406187 99406187 1001 86380 86390 1
406312 99406312 1001 86380 86390 1
406491 99406491 1001 86380 86390 1
406581 99406581 1001 86380 86390 1
406516 99406516 1001 86380 86390 1
406712 99406712 1001 86380 86390 1
406828 99406828 1001 86380 86390 1
406808 99406808 1001 86380 86390 1
406816 99406816 1001 86380 86390 1
406881 99406881 1001 86380 86390 1
407015 99407015 1001 86380 86390 1
406962 99406962 1001 86380 86390 1
407421 99407421 1001 86380 86390 1
407857 99407857 1001 86380 86390 1
407800 99407800 1001 86380 86390 1
407971 99407971 1001 86380 86390 1
407921 99407921 1001 86380 86390 1
408044 99408044 1001 86380 86390 1
408194 99408194 1001 86380 86390 1
408599 99408599 1001 86380 86390 1
408741 99408741 1001 86380 86390 1
408778 99408778 1001 86380 86390 1
408849 99408849 1001 86380 86390 1
409033 99409033 1001 86380 86390 1
409210 99409210 1001 86380 86390 1
409261 99409261 1001 86380 86390 1
409270 99409270 1001 86380 86390 1
409361 99409361 1001 86380 86390 1
409463 99409463 1001 86380 86390 1
409448 99409448 1001 86380 86390 1
409560 99409560 1001 86380 86390 1
409647 99409647 1001 86380 86390 1
409861 99409861 1001 86380 86390 1
409955 99409955 1001 86380 86390 1
410347 99410347 1001 86380 86390 1
410488 99410488 1001 86380 86390 1
410551 99410551 1001 86380 86390 1
410798 99410798 1001 86380 86390 1
410884 99410884 1001 86380 86390 1
410916 99410916 1001 86380 86390 1
411136 99411136 1001 86380 86390 1
411306 99411306 1001 86380 86390 1
411293 99411293 1001 86380 86390 1
411304 99411304 1001 86380 86390 1
411380 99411380 1001 86380 86390 1
411710 99411710 1001 86380 86390 1
411958 99411958 1001 86380 86390 1
411900 99411900 1001 86380 86390 1
412316 99412316 1001 86380 86390 1
412425 99412425 1001 86380 86390 1
412412 99412412 1001 86380 86390 1
413428 99413428 1001 86380 86390 1
413485 99413485 1001 86380 86390 1
413167 99413167 1001 86380 86390 1
413051 99413051 1001 86380 86390 1
413030 99413030 1001 86380 86390 1
412745 99412745 1001 86380 86390 1
412484 99412484 1001 86380 86390 1
412486 99412486 1001 86380 86390 1
412590 99412590 1001 86380 86390 1
414011 99414011 1001 86380 86390 1
413959 99413959 1001 86380 86390 1
414997 99414997 1001 86380 86390 1
415030 99415030 1001 86380 86390 1
414928 99414928 1001 86380 86390 1
415262 99415262 1001 86380 86390 1
415087 99415087 1001 86380 86390 1
414937 99414937 1001 86380 86390 1
415312 99415312 1001 86380 86390 1
414649 99414649 1001 86380 86390 1
414199 99414199 1001 86380 86390 1
414307 99414307 1001 86380 86390 1
415338 99415338 1001 86380 86390 1
415492 99415492 1001 86380 86390 1
415409 99415409 1001 86380 86390 1
416756 99416756 1001 86380 86390 1
416255 99416255 1001 86380 86390 1
416562 99416562 1001 86380 86390 1
415915 99415915 1001 86380 86390 1
415818 99415818 1001 86380 86390 1
415978 99415978 1001 86380 86390 1
415741 99415741 1001 86380 86390 1
415721 99415721 1001 86380 86390 1
417385 99417385 1001 86380 86390 1
417480 99417480 1001 86380 86390 1
417455 99417455 1001 86380 86390 1
417438 99417438 1001 86380 86390 1
417602 99417602 1001 86380 86390 1
418574 99418574 1001 86380 86390 1
418796 99418796 1001 86380 86390 1
418536 99418536 1001 86380 86390 1
418548 99418548 1001 86380 86390 1
418202 99418202 1001 86380 86390 1
418171 99418171 1001 86380 86390 1
418122 99418122 1001 86380 86390 1
418369 99418369 1001 86380 86390 1
417869 99417869 1001 86380 86390 1
417796 99417796 1001 86380 86390 1
417681 99417681 1001 86380 86390 1
417875 99417875 1001 86380 86390 1
417630 99417630 1001 86380 86390 1
419075 99419075 1001 86380 86390 1
418433 99418433 1001 86380 86390 1
419041 99419041 1001 86380 86390 1
418865 99418865 1001 86380 86390 1
418927 99418927 1001 86380 86390 1
420313 99420313 1001 86380 86390 1
420293 99420293 1001 86380 86390 1
419753 99419753 1001 86380 86390 1
419815 99419815 1001 86380 86390 1
419375 99419375 1001 86380 86390 1
419356 99419356 1001 86380 86390 1
419410 99419410 1001 86380 86390 1
419548 99419548 1001 86380 86390 1
419458 99419458 1001 86380 86390 1
419487 99419487 1001 86380 86390 1
419230 99419230 1001 86380 86390 1
421890 99421890 1001 86380 86390 1
421819 99421819 1001 86380 86390 1
421872 99421872 1001 86380 86390 1
421763 99421763 1001 86380 86390 1
421613 99421613 1001 86380 86390 1
421668 99421668 1001 86380 86390 1
421190 99421190 1001 86380 86390 1
421243 99421243 1001 86380 86390 1
420877 99420877 1001 86380 86390 1
421139 99421139 1001 86380 86390 1
422192 99422192 1001 86380 86390 1
422407 99422407 1001 86380 86390 1
422508 99422508 1001 86380 86390 1
422220 99422220 1001 86380 86390 1
422462 99422462 1001 86380 86390 1
422376 99422376 1001 86380 86390 1
423245 99423245 1001 86380 86390 1
422945 99422945 1001 86380 86390 1
423062 99423062 1001 86380 86390 1
423207 99423207 1001 86380 86390 1
422955 99422955 1001 86380 86390 1
422853 99422853 1001 86380 86390 1
422858 99422858 1001 86380 86390 1
422850 99422850 1001 86380 86390 1
424043 99424043 1001 86380 86390 1
424102 99424102 1001 86380 86390 1
423801 99423801 1001 86380 86390 1
423878 99423878 1001 86380 86390 1
423784 99423784 1001 86380 86390 1
425033 99425033 1001 86380 86390 1
425283 99425283 1001 86380 86390 1
425013 99425013 1001 86380 86390 1
425205 99425205 1001 86380 86390 1
425165 99425165 1001 86380 86390 1
425364 99425364 1001 86380 86390 1
424905 99424905 1001 86380 86390 1
424870 99424870 1001 86380 86390 1
424370 99424370 1001 86380 86390 1
424573 99424573 1001 86380 86390 1
424399 99424399 1001 86380 86390 1
424335 99424335 1001 86380 86390 1
425580 99425580 1001 86380 86390 1
425741 99425741 1001 86380 86390 1
427038 99427038 1001 86380 86390 1
426736 99426736 1001 86380 86390 1
426713 99426713 1001 86380 86390 1
426625 99426625 1001 86380 86390 1
426491 99426491 1001 86380 86390 1
425954 99425954 1001 86380 86390 1
427411 99427411 1001 86380 86390 1
427167 99427167 1001 86380 86390 1
427399 99427399 1001 86380 86390 1
427337 99427337 1001 86380 86390 1
427383 99427383 1001 86380 86390 1
427133 99427133 1001 86380 86390 1
427476 99427476 1001 86380 86390 1
428525 99428525 1001 86380 86390 1
428057 99428057 1001 86380 86390 1
428159 99428159 1001 86380 86390 1
428266 99428266 1001 86380 86390 1
428107 99428107 1001 86380 86390 1
428202 99428202 1001 86380 86390 1
427899 99427899 1001 86380 86390 1
428993 99428993 1001 86380 86390 1
429145 99429145 1001 86380 86390 1
428810 99428810 1001 86380 86390 1
429699 99429699 1001 86380 86390 1
429604 99429604 1001 86380 86390 1
429945 99429945 1001 86380 86390 1
429345 99429345 1001 86380 86390 1
430509 99430509 1001 86380 86390 1
430494 99430494 1001 86380 86390 1
431559 99431559 1001 86380 86390 1
431381 99431381 1001 86380 86390 1
431532 99431532 1001 86380 86390 1
431387 99431387 1001 86380 86390 1
431422 99431422 1001 86380 86390 1
431423 99431423 1001 86380 86390 1
431549 99431549 1001 86380 86390 1
431126 99431126 1001 86380 86390 1
432271 99432271 1001 86380 86390 1
432095 99432095 1001 86380 86390 1
432384 99432384 1001 86380 86390 1
432480 99432480 1001 86380 86390 1
432197 99432197 1001 86380 86390 1
433412 99433412 1001 86380 86390 1
432930 99432930 1001 86380 86390 1
433165 99433165 1001 86380 86390 1
432849 99432849 1001 86380 86390 1
432530 99432530 1001 86380 86390 1
432646 99432646 1001 86380 86390 1
432696 99432696 1001 86380 86390 1
433815 99433815 1001 86380 86390 1
433947 99433947 1001 86380 86390 1
434070 99434070 1001 86380 86390 1
435277 99435277 1001 86380 86390 1
435094 99435094 1001 86380 86390 1
435101 99435101 1001 86380 86390 1
434469 99434469 1001 86380 86390 1
434495 99434495 1001 86380 86390 1
434193 99434193 1001 86380 86390 1
435483 99435483 1001 86380 86390 1
435553 99435553 1001 86380 86390 1
436986 99436986 1001 86380 86390 1
436821 99436821 1001 86380 86390 1
436364 99436364 1001 86380 86390 1
436456 99436456 1001 86380 86390 1
436376 99436376 1001 86380 86390 1
436696 99436696 1001 86380 86390 1
436003 99436003 1001 86380 86390 1
300009 99300009 1001 86380 86390 1
300074 99300074 1001 86380 86390 1
300078 99300078 1001 86380 86390 1
300614 99300614 1001 86380 86390 1
300527 99300527 1001 86380 86390 1
300656 99300656 1001 86380 86390 1
300553 99300553 1001 86380 86390 1
300432 99300432 1001 86380 86390 1
300378 99300378 1001 86380 86390 1
300290 99300290 1001 86380 86390 1
300202 99300202 1001 86380 86390 1
300228 99300228 1001 86380 86390 1
300151 99300151 1001 86380 86390 1
300243 99300243 1001 86380 86390 1
301493 99301493 1001 86380 86390 1
301418 99301418 1001 86380 86390 1
301550 99301550 1001 86380 86390 1
301219 99301219 1001 86380 86390 1
301301 99301301 1001 86380 86390 1
301027 99301027 1001 86380 86390 1
300937 99300937 1001 86380 86390 1
301002 99301002 1001 86380 86390 1
300940 99300940 1001 86380 86390 1
301580 99301580 1001 86380 86390 1
301581 99301581 1001 86380 86390 1
301731 99301731 1001 86380 86390 1
301745 99301745 1001 86380 86390 1
302380 99302380 1001 86380 86390 1
302381 99302381 1001 86380 86390 1
302350 99302350 1001 86380 86390 1
302232 99302232 1001 86380 86390 1
302126 99302126 1001 86380 86390 1
301855 99301855 1001 86380 86390 1
301821 99301821 1001 86380 86390 1
302391 99302391 1001 86380 86390 1
302552 99302552 1001 86380 86390 1
302402 99302402 1001 86380 86390 1
303052 99303052 1001 86380 86390 1
303117 99303117 1001 86380 86390 1
303082 99303082 1001 86380 86390 1
303160 99303160 1001 86380 86390 1
302824 99302824 1001 86380 86390 1
302878 99302878 1001 86380 86390 1
302895 99302895 1001 86380 86390 1
302858 99302858 1001 86380 86390 1
302616 99302616 1001 86380 86390 1
302682 99302682 1001 86380 86390 1
302619 99302619 1001 86380 86390 1
303350 99303350 1001 86380 86390 1
303343 99303343 1001 86380 86390 1
303969 99303969 1001 86380 86390 1
303998 99303998 1001 86380 86390 1
303909 99303909 1001 86380 86390 1
303962 99303962 1001 86380 86390 1
303852 99303852 1001 86380 86390 1
303716 99303716 1001 86380 86390 1
303511 99303511 1001 86380 86390 1
303512 99303512 1001 86380 86390 1
304171 99304171 1001 86380 86390 1
304657 99304657 1001 86380 86390 1
304751 99304751 1001 86380 86390 1
304853 99304853 1001 86380 86390 1
304565 99304565 1001 86380 86390 1
304557 99304557 1001 86380 86390 1
304653 99304653 1001 86380 86390 1
304383 99304383 1001 86380 86390 1
304255 99304255 1001 86380 86390 1
304360 99304360 1001 86380 86390 1
304418 99304418 1001 86380 86390 1
304315 99304315 1001 86380 86390 1
305039 99305039 1001 86380 86390 1
305014 99305014 1001 86380 86390 1
305027 99305027 1001 86380 86390 1
304914 99304914 1001 86380 86390 1
304980 99304980 1001 86380 86390 1
305046 99305046 1001 86380 86390 1
304985 99304985 1001 86380 86390 1
305570 99305570 1001 86380 86390 1
305624 99305624 1001 86380 86390 1
305599 99305599 1001 86380 86390 1
305588 99305588 1001 86380 86390 1
305604 99305604 1001 86380 86390 1
305457 99305457 1001 86380 86390 1
305318 99305318 1001 86380 86390 1
305371 99305371 1001 86380 86390 1
305132 99305132 1001 86380 86390 1
305121 99305121 1001 86380 86390 1
305160 99305160 1001 86380 86390 1
305241 99305241 1001 86380 86390 1
305128 99305128 1001 86380 86390 1
500089 99500089 1001 86380 86390 1
500121 99500121 1001 86380 86390 1
500174 99500174 1001 86380 86390 1
500098 99500098 1001 86380 86390 1
500714 99500714 1001 86380 86390 1
500690 99500690 1001 86380 86390 1
500614 99500614 1001 86380 86390 1
500710 99500710 1001 86380 86390 1
500426 99500426 1001 86380 86390 1
500422 99500422 1001 86380 86390 1
500607 99500607 1001 86380 86390 1
500205 99500205 1001 86380 86390 1
500287 99500287 1001 86380 86390 1
500367 99500367 1001 86380 86390 1
500342 99500342 1001 86380 86390 1
500382 99500382 1001 86380 86390 1
500901 99500901 1001 86380 86390 1
501011 99501011 1001 86380 86390 1
501527 99501527 1001 86380 86390 1
501239 99501239 1001 86380 86390 1
501318 99501318 1001 86380 86390 1
501306 99501306 1001 86380 86390 1
501242 99501242 1001 86380 86390 1
501402 99501402 1001 86380 86390 1
501417 99501417 1001 86380 86390 1
501314 99501314 1001 86380 86390 1
501116 99501116 1001 86380 86390 1
501645 99501645 1001 86380 86390 1
501789 99501789 1001 86380 86390 1
502298 99502298 1001 86380 86390 1
502391 99502391 1001 86380 86390 1
502448 99502448 1001 86380 86390 1
502427 99502427 1001 86380 86390 1
502068 99502068 1001 86380 86390 1
502165 99502165 1001 86380 86390 1
502541 99502541 1001 86380 86390 1
502545 99502545 1001 86380 86390 1
503244 99503244 1001 86380 86390 1
503095 99503095 1001 86380 86390 1
503160 99503160 1001 86380 86390 1
503199 99503199 1001 86380 86390 1
502919 99502919 1001 86380 86390 1
502977 99502977 1001 86380 86390 1
502886 99502886 1001 86380 86390 1
502968 99502968 1001 86380 86390 1
502956 99502956 1001 86380 86390 1
502745 99502745 1001 86380 86390 1
503433 99503433 1001 86380 86390 1
503409 99503409 1001 86380 86390 1
503414 99503414 1001 86380 86390 1
503481 99503481 1001 86380 86390 1
503469 99503469 1001 86380 86390 1
503989 99503989 1001 86380 86390 1
504085 99504085 1001 86380 86390 1
504107 99504107 1001 86380 86390 1
504014 99504014 1001 86380 86390 1
503775 99503775 1001 86380 86390 1
503801 99503801 1001 86380 86390 1
503802 99503802 1001 86380 86390 1
503678 99503678 1001 86380 86390 1
503591 99503591 1001 86380 86390 1
503579 99503579 1001 86380 86390 1
503644 99503644 1001 86380 86390 1
503699 99503699 1001 86380 86390 1
504155 99504155 1001 86380 86390 1
504215 99504215 1001 86380 86390 1
504281 99504281 1001 86380 86390 1
504802 99504802 1001 86380 86390 1
504859 99504859 1001 86380 86390 1
504851 99504851 1001 86380 86390 1
504687 99504687 1001 86380 86390 1
504662 99504662 1001 86380 86390 1
504603 99504603 1001 86380 86390 1
504697 99504697 1001 86380 86390 1
504659 99504659 1001 86380 86390 1
504455 99504455 1001 86380 86390 1
505019 99505019 1001 86380 86390 1
505062 99505062 1001 86380 86390 1
504998 99504998 1001 86380 86390 1
505681 99505681 1001 86380 86390 1
505721 99505721 1001 86380 86390 1
505683 99505683 1001 86380 86390 1
505584 99505584 1001 86380 86390 1
505650 99505650 1001 86380 86390 1
505370 99505370 1001 86380 86390 1
505400 99505400 1001 86380 86390 1
505403 99505403 1001 86380 86390 1
505349 99505349 1001 86380 86390 1
505156 99505156 1001 86380 86390 1
505198 99505198 1001 86380 86390 1
505963 99505963 1001 86380 86390 1
505900 99505900 1001 86380 86390 1
505901 99505901 1001 86380 86390 1
505931 99505931 1001 86380 86390 1
505895 99505895 1001 86380 86390 1
506469 99506469 1001 86380 86390 1
506549 99506549 1001 86380 86390 1
506435 99506435 1001 86380 86390 1
506353 99506353 1001 86380 86390 1
506369 99506369 1001 86380 86390 1
506320 99506320 1001 86380 86390 1
506203 99506203 1001 86380 86390 1
506272 99506272 1001 86380 86390 1
506156 99506156 1001 86380 86390 1
506025 99506025 1001 86380 86390 1
506648 99506648 1001 86380 86390 1
506663 99506663 1001 86380 86390 1
506625 99506625 1001 86380 86390 1
506735 99506735 1001 86380 86390 1
507220 99507220 1001 86380 86390 1
507318 99507318 1001 86380 86390 1
507211 99507211 1001 86380 86390 1
507160 99507160 1001 86380 86390 1
507020 99507020 1001 86380 86390 1
506999 99506999 1001 86380 86390 1
507002 99507002 1001 86380 86390 1
506836 99506836 1001 86380 86390 1
507578 99507578 1001 86380 86390 1
507611 99507611 1001 86380 86390 1
508127 99508127 1001 86380 86390 1
507888 99507888 1001 86380 86390 1
507762 99507762 1001 86380 86390 1
508388 99508388 1001 86380 86390 1
508394 99508394 1001 86380 86390 1
508421 99508421 1001 86380 86390 1
508279 99508279 1001 86380 86390 1
508423 99508423 1001 86380 86390 1
508348 99508348 1001 86380 86390 1
508887 99508887 1001 86380 86390 1
508993 99508993 1001 86380 86390 1
508982 99508982 1001 86380 86390 1
509034 99509034 1001 86380 86390 1
508726 99508726 1001 86380 86390 1
508739 99508739 1001 86380 86390 1
508753 99508753 1001 86380 86390 1
508820 99508820 1001 86380 86390 1
508859 99508859 1001 86380 86390 1
508718 99508718 1001 86380 86390 1
508757 99508757 1001 86380 86390 1
508776 99508776 1001 86380 86390 1
508751 99508751 1001 86380 86390 1
508642 99508642 1001 86380 86390 1
508477 99508477 1001 86380 86390 1
508478 99508478 1001 86380 86390 1
508662 99508662 1001 86380 86390 1
509126 99509126 1001 86380 86390 1
509076 99509076 1001 86380 86390 1
509105 99509105 1001 86380 86390 1
509274 99509274 1001 86380 86390 1
509250 99509250 1001 86380 86390 1
509276 99509276 1001 86380 86390 1
509824 99509824 1001 86380 86390 1
509750 99509750 1001 86380 86390 1
509701 99509701 1001 86380 86390 1
509673 99509673 1001 86380 86390 1
509625 99509625 1001 86380 86390 1
509397 99509397 1001 86380 86390 1
509421 99509421 1001 86380 86390 1
509963 99509963 1001 86380 86390 1
510002 99510002 1001 86380 86390 1
510069 99510069 1001 86380 86390 1
509994 99509994 1001 86380 86390 1
510074 99510074 1001 86380 86390 1
510052 99510052 1001 86380 86390 1
510547 99510547 1001 86380 86390 1
510693 99510693 1001 86380 86390 1
510679 99510679 1001 86380 86390 1
510656 99510656 1001 86380 86390 1
510593 99510593 1001 86380 86390 1
510620 99510620 1001 86380 86390 1
510647 99510647 1001 86380 86390 1
510419 99510419 1001 86380 86390 1
510497 99510497 1001 86380 86390 1
510321 99510321 1001 86380 86390 1
510516 99510516 1001 86380 86390 1
510288 99510288 1001 86380 86390 1
510160 99510160 1001 86380 86390 1
510312 99510312 1001 86380 86390 1
510827 99510827 1001 86380 86390 1
510738 99510738 1001 86380 86390 1
510898 99510898 1001 86380 86390 1
510888 99510888 1001 86380 86390 1
511400 99511400 1001 86380 86390 1
511478 99511478 1001 86380 86390 1
511441 99511441 1001 86380 86390 1
511369 99511369 1001 86380 86390 1
511192 99511192 1001 86380 86390 1
511144 99511144 1001 86380 86390 1
511275 99511275 1001 86380 86390 1
511315 99511315 1001 86380 86390 1
511228 99511228 1001 86380 86390 1
511333 99511333 1001 86380 86390 1
511023 99511023 1001 86380 86390 1
511038 99511038 1001 86380 86390 1
511121 99511121 1001 86380 86390 1
511654 99511654 1001 86380 86390 1
511706 99511706 1001 86380 86390 1
511656 99511656 1001 86380 86390 1
511727 99511727 1001 86380 86390 1
511575 99511575 1001 86380 86390 1
512328 99512328 1001 86380 86390 1
512306 99512306 1001 86380 86390 1
512035 99512035 1001 86380 86390 1
512061 99512061 1001 86380 86390 1
512103 99512103 1001 86380 86390 1
512168 99512168 1001 86380 86390 1
512001 99512001 1001 86380 86390 1
511991 99511991 1001 86380 86390 1
511773 99511773 1001 86380 86390 1
511917 99511917 1001 86380 86390 1
513038 99513038 1001 86380 86390 1
513031 99513031 1001 86380 86390 1
513109 99513109 1001 86380 86390 1
513195 99513195 1001 86380 86390 1
512910 99512910 1001 86380 86390 1
512833 99512833 1001 86380 86390 1
512927 99512927 1001 86380 86390 1
512851 99512851 1001 86380 86390 1
512689 99512689 1001 86380 86390 1
512713 99512713 1001 86380 86390 1
513306 99513306 1001 86380 86390 1
513321 99513321 1001 86380 86390 1
513310 99513310 1001 86380 86390 1
513342 99513342 1001 86380 86390 1
513239 99513239 1001 86380 86390 1
513305 99513305 1001 86380 86390 1
513941 99513941 1001 86380 86390 1
513923 99513923 1001 86380 86390 1
513953 99513953 1001 86380 86390 1
513646 99513646 1001 86380 86390 1
513750 99513750 1001 86380 86390 1
513815 99513815 1001 86380 86390 1
513817 99513817 1001 86380 86390 1
513780 99513780 1001 86380 86390 1
513797 99513797 1001 86380 86390 1
513824 99513824 1001 86380 86390 1
513525 99513525 1001 86380 86390 1
513513 99513513 1001 86380 86390 1
514068 99514068 1001 86380 86390 1
514069 99514069 1001 86380 86390 1
513619 99513619 1001 86380 86390 1
514058 99514058 1001 86380 86390 1
514152 99514152 1001 86380 86390 1
514708 99514708 1001 86380 86390 1
514723 99514723 1001 86380 86390 1
514725 99514725 1001 86380 86390 1
514804 99514804 1001 86380 86390 1
514266 99514266 1001 86380 86390 1
514293 99514293 1001 86380 86390 1
514336 99514336 1001 86380 86390 1
514246 99514246 1001 86380 86390 1
514878 99514878 1001 86380 86390 1
514957 99514957 1001 86380 86390 1
515380 99515380 1001 86380 86390 1
515244 99515244 1001 86380 86390 1
515246 99515246 1001 86380 86390 1
515080 99515080 1001 86380 86390 1
515107 99515107 1001 86380 86390 1
515263 99515263 1001 86380 86390 1
515070 99515070 1001 86380 86390 1
515241 99515241 1001 86380 86390 1
515870 99515870 1001 86380 86390 1
515872 99515872 1001 86380 86390 1
515886 99515886 1001 86380 86390 1
516474 99516474 1001 86380 86390 1
516396 99516396 1001 86380 86390 1
516332 99516332 1001 86380 86390 1
516441 99516441 1001 86380 86390 1
516496 99516496 1001 86380 86390 1
516187 99516187 1001 86380 86390 1
516111 99516111 1001 86380 86390 1
516220 99516220 1001 86380 86390 1
516073 99516073 1001 86380 86390 1
515899 99515899 1001 86380 86390 1
516532 99516532 1001 86380 86390 1
517246 99517246 1001 86380 86390 1
517185 99517185 1001 86380 86390 1
517148 99517148 1001 86380 86390 1
517149 99517149 1001 86380 86390 1
517265 99517265 1001 86380 86390 1
516977 99516977 1001 86380 86390 1
517017 99517017 1001 86380 86390 1
516979 99516979 1001 86380 86390 1
517071 99517071 1001 86380 86390 1
516807 99516807 1001 86380 86390 1
516763 99516763 1001 86380 86390 1
516867 99516867 1001 86380 86390 1
516880 99516880 1001 86380 86390 1
516907 99516907 1001 86380 86390 1
517402 99517402 1001 86380 86390 1
517495 99517495 1001 86380 86390 1
517512 99517512 1001 86380 86390 1
518111 99518111 1001 86380 86390 1
518134 99518134 1001 86380 86390 1
517998 99517998 1001 86380 86390 1
518147 99518147 1001 86380 86390 1
517850 99517850 1001 86380 86390 1
517722 99517722 1001 86380 86390 1
517634 99517634 1001 86380 86390 1
518289 99518289 1001 86380 86390 1
518225 99518225 1001 86380 86390 1
518189 99518189 1001 86380 86390 1
518337 99518337 1001 86380 86390 1
518951 99518951 1001 86380 86390 1
518824 99518824 1001 86380 86390 1
518825 99518825 1001 86380 86390 1
518930 99518930 1001 86380 86390 1
518831 99518831 1001 86380 86390 1
518909 99518909 1001 86380 86390 1
518706 99518706 1001 86380 86390 1
518671 99518671 1001 86380 86390 1
518689 99518689 1001 86380 86390 1
518383 99518383 1001 86380 86390 1
518994 99518994 1001 86380 86390 1
519177 99519177 1001 86380 86390 1
519022 99519022 1001 86380 86390 1
519100 99519100 1001 86380 86390 1
519725 99519725 1001 86380 86390 1
519727 99519727 1001 86380 86390 1
519689 99519689 1001 86380 86390 1
519626 99519626 1001 86380 86390 1
519655 99519655 1001 86380 86390 1
519630 99519630 1001 86380 86390 1
519472 99519472 1001 86380 86390 1
519436 99519436 1001 86380 86390 1
519541 99519541 1001 86380 86390 1
519529 99519529 1001 86380 86390 1
519364 99519364 1001 86380 86390 1
519250 99519250 1001 86380 86390 1
519944 99519944 1001 86380 86390 1
519988 99519988 1001 86380 86390 1
520524 99520524 1001 86380 86390 1
520616 99520616 1001 86380 86390 1
520442 99520442 1001 86380 86390 1
520510 99520510 1001 86380 86390 1
520411 99520411 1001 86380 86390 1
520362 99520362 1001 86380 86390 1
520274 99520274 1001 86380 86390 1
520059 99520059 1001 86380 86390 1
520072 99520072 1001 86380 86390 1
520047 99520047 1001 86380 86390 1
520805 99520805 1001 86380 86390 1
520767 99520767 1001 86380 86390 1
520832 99520832 1001 86380 86390 1
520801 99520801 1001 86380 86390 1
520816 99520816 1001 86380 86390 1
520688 99520688 1001 86380 86390 1
520740 99520740 1001 86380 86390 1
521367 99521367 1001 86380 86390 1
521304 99521304 1001 86380 86390 1
521363 99521363 1001 86380 86390 1
521150 99521150 1001 86380 86390 1
520925 99520925 1001 86380 86390 1
521048 99521048 1001 86380 86390 1
521522 99521522 1001 86380 86390 1
521601 99521601 1001 86380 86390 1
521603 99521603 1001 86380 86390 1
522156 99522156 1001 86380 86390 1
522269 99522269 1001 86380 86390 1
522144 99522144 1001 86380 86390 1
522222 99522222 1001 86380 86390 1
522172 99522172 1001 86380 86390 1
522099 99522099 1001 86380 86390 1
522035 99522035 1001 86380 86390 1
521933 99521933 1001 86380 86390 1
521896 99521896 1001 86380 86390 1
521991 99521991 1001 86380 86390 1
521969 99521969 1001 86380 86390 1
521797 99521797 1001 86380 86390 1
522369 99522369 1001 86380 86390 1
522461 99522461 1001 86380 86390 1
522346 99522346 1001 86380 86390 1
522359 99522359 1001 86380 86390 1
522426 99522426 1001 86380 86390 1
522491 99522491 1001 86380 86390 1
522933 99522933 1001 86380 86390 1
522959 99522959 1001 86380 86390 1
523013 99523013 1001 86380 86390 1
523112 99523112 1001 86380 86390 1
522976 99522976 1001 86380 86390 1
522745 99522745 1001 86380 86390 1
522737 99522737 1001 86380 86390 1
522897 99522897 1001 86380 86390 1
522544 99522544 1001 86380 86390 1
522586 99522586 1001 86380 86390 1
523265 99523265 1001 86380 86390 1
523807 99523807 1001 86380 86390 1
523788 99523788 1001 86380 86390 1
523558 99523558 1001 86380 86390 1
523572 99523572 1001 86380 86390 1
523533 99523533 1001 86380 86390 1
523575 99523575 1001 86380 86390 1
523712 99523712 1001 86380 86390 1
523351 99523351 1001 86380 86390 1
523481 99523481 1001 86380 86390 1
523444 99523444 1001 86380 86390 1
523524 99523524 1001 86380 86390 1
523344 99523344 1001 86380 86390 1
523348 99523348 1001 86380 86390 1
523972 99523972 1001 86380 86390 1
524103 99524103 1001 86380 86390 1
524053 99524053 1001 86380 86390 1
524683 99524683 1001 86380 86390 1
524685 99524685 1001 86380 86390 1
524704 99524704 1001 86380 86390 1
524371 99524371 1001 86380 86390 1
524432 99524432 1001 86380 86390 1
524307 99524307 1001 86380 86390 1
524178 99524178 1001 86380 86390 1
524170 99524170 1001 86380 86390 1
524566 99524566 1001 86380 86390 1
524864 99524864 1001 86380 86390 1
524802 99524802 1001 86380 86390 1
524932 99524932 1001 86380 86390 1
525404 99525404 1001 86380 86390 1
525549 99525549 1001 86380 86390 1
525551 99525551 1001 86380 86390 1
525592 99525592 1001 86380 86390 1
525428 99525428 1001 86380 86390 1
525278 99525278 1001 86380 86390 1
525230 99525230 1001 86380 86390 1
525347 99525347 1001 86380 86390 1
525325 99525325 1001 86380 86390 1
525121 99525121 1001 86380 86390 1
524991 99524991 1001 86380 86390 1
525113 99525113 1001 86380 86390 1
525178 99525178 1001 86380 86390 1
525141 99525141 1001 86380 86390 1
525733 99525733 1001 86380 86390 1
526347 99526347 1001 86380 86390 1
526390 99526390 1001 86380 86390 1
526365 99526365 1001 86380 86390 1
526405 99526405 1001 86380 86390 1
526280 99526280 1001 86380 86390 1
526370 99526370 1001 86380 86390 1
526127 99526127 1001 86380 86390 1
526107 99526107 1001 86380 86390 1
526097 99526097 1001 86380 86390 1
525919 99525919 1001 86380 86390 1
525985 99525985 1001 86380 86390 1
525847 99525847 1001 86380 86390 1
527176 99527176 1001 86380 86390 1
527228 99527228 1001 86380 86390 1
527236 99527236 1001 86380 86390 1
526866 99526866 1001 86380 86390 1
527000 99527000 1001 86380 86390 1
526872 99526872 1001 86380 86390 1
526686 99526686 1001 86380 86390 1
526702 99526702 1001 86380 86390 1
526820 99526820 1001 86380 86390 1
526678 99526678 1001 86380 86390 1
526704 99526704 1001 86380 86390 1
527414 99527414 1001 86380 86390 1
527415 99527415 1001 86380 86390 1
527441 99527441 1001 86380 86390 1
527367 99527367 1001 86380 86390 1
527896 99527896 1001 86380 86390 1
527884 99527884 1001 86380 86390 1
527898 99527898 1001 86380 86390 1
527706 99527706 1001 86380 86390 1
527509 99527509 1001 86380 86390 1
527457 99527457 1001 86380 86390 1
528279 99528279 1001 86380 86390 1
528178 99528178 1001 86380 86390 1
528244 99528244 1001 86380 86390 1
528852 99528852 1001 86380 86390 1
528855 99528855 1001 86380 86390 1
528843 99528843 1001 86380 86390 1
528592 99528592 1001 86380 86390 1
528683 99528683 1001 86380 86390 1
528594 99528594 1001 86380 86390 1
528661 99528661 1001 86380 86390 1
528532 99528532 1001 86380 86390 1
528546 99528546 1001 86380 86390 1
528497 99528497 1001 86380 86390 1
528498 99528498 1001 86380 86390 1
528512 99528512 1001 86380 86390 1
528617 99528617 1001 86380 86390 1
528431 99528431 1001 86380 86390 1
528912 99528912 1001 86380 86390 1
528903 99528903 1001 86380 86390 1
528920 99528920 1001 86380 86390 1
529064 99529064 1001 86380 86390 1
529665 99529665 1001 86380 86390 1
529663 99529663 1001 86380 86390 1
529487 99529487 1001 86380 86390 1
529412 99529412 1001 86380 86390 1
529336 99529336 1001 86380 86390 1
529214 99529214 1001 86380 86390 1
529230 99529230 1001 86380 86390 1
529854 99529854 1001 86380 86390 1
529919 99529919 1001 86380 86390 1
529742 99529742 1001 86380 86390 1
529743 99529743 1001 86380 86390 1
529918 99529918 1001 86380 86390 1
530413 99530413 1001 86380 86390 1
530519 99530519 1001 86380 86390 1
530444 99530444 1001 86380 86390 1
530484 99530484 1001 86380 86390 1
530549 99530549 1001 86380 86390 1
530297 99530297 1001 86380 86390 1
530342 99530342 1001 86380 86390 1
530318 99530318 1001 86380 86390 1
530050 99530050 1001 86380 86390 1
530089 99530089 1001 86380 86390 1
530113 99530113 1001 86380 86390 1
530745 99530745 1001 86380 86390 1
530668 99530668 1001 86380 86390 1
530708 99530708 1001 86380 86390 1
530658 99530658 1001 86380 86390 1
530599 99530599 1001 86380 86390 1
531293 99531293 1001 86380 86390 1
531281 99531281 1001 86380 86390 1
531257 99531257 1001 86380 86390 1
531219 99531219 1001 86380 86390 1
531323 99531323 1001 86380 86390 1
531360 99531360 1001 86380 86390 1
530904 99530904 1001 86380 86390 1
531441 99531441 1001 86380 86390 1
531574 99531574 1001 86380 86390 1
532092 99532092 1001 86380 86390 1
531723 99531723 1001 86380 86390 1
531788 99531788 1001 86380 86390 1
531585 99531585 1001 86380 86390 1
532311 99532311 1001 86380 86390 1
532366 99532366 1001 86380 86390 1
532263 99532263 1001 86380 86390 1
532215 99532215 1001 86380 86390 1
532903 99532903 1001 86380 86390 1
533029 99533029 1001 86380 86390 1
532878 99532878 1001 86380 86390 1
532869 99532869 1001 86380 86390 1
532975 99532975 1001 86380 86390 1
532764 99532764 1001 86380 86390 1
532714 99532714 1001 86380 86390 1
532807 99532807 1001 86380 86390 1
532731 99532731 1001 86380 86390 1
532706 99532706 1001 86380 86390 1
532772 99532772 1001 86380 86390 1
532514 99532514 1001 86380 86390 1
532503 99532503 1001 86380 86390 1
533084 99533084 1001 86380 86390 1
533157 99533157 1001 86380 86390 1
533054 99533054 1001 86380 86390 1
533828 99533828 1001 86380 86390 1
533741 99533741 1001 86380 86390 1
533563 99533563 1001 86380 86390 1
533483 99533483 1001 86380 86390 1
533409 99533409 1001 86380 86390 1
533417 99533417 1001 86380 86390 1
533994 99533994 1001 86380 86390 1
534633 99534633 1001 86380 86390 1
534608 99534608 1001 86380 86390 1
534650 99534650 1001 86380 86390 1
534680 99534680 1001 86380 86390 1
534454 99534454 1001 86380 86390 1
534445 99534445 1001 86380 86390 1
534257 99534257 1001 86380 86390 1
534263 99534263 1001 86380 86390 1
534203 99534203 1001 86380 86390 1
534697 99534697 1001 86380 86390 1
534831 99534831 1001 86380 86390 1
534806 99534806 1001 86380 86390 1
534690 99534690 1001 86380 86390 1
535449 99535449 1001 86380 86390 1
535428 99535428 1001 86380 86390 1
535457 99535457 1001 86380 86390 1
535240 99535240 1001 86380 86390 1
535180 99535180 1001 86380 86390 1
535232 99535232 1001 86380 86390 1
535251 99535251 1001 86380 86390 1
535045 99535045 1001 86380 86390 1
534969 99534969 1001 86380 86390 1
535022 99535022 1001 86380 86390 1
534895 99534895 1001 86380 86390 1
534949 99534949 1001 86380 86390 1
534924 99534924 1001 86380 86390 1
534976 99534976 1001 86380 86390 1
535041 99535041 1001 86380 86390 1
535003 99535003 1001 86380 86390 1
535030 99535030 1001 86380 86390 1
535572 99535572 1001 86380 86390 1
535555 99535555 1001 86380 86390 1
535674 99535674 1001 86380 86390 1
536299 99536299 1001 86380 86390 1
536147 99536147 1001 86380 86390 1
536242 99536242 1001 86380 86390 1
536142 99536142 1001 86380 86390 1
535995 99535995 1001 86380 86390 1
535972 99535972 1001 86380 86390 1
535914 99535914 1001 86380 86390 1
535723 99535723 1001 86380 86390 1
535791 99535791 1001 86380 86390 1
536344 99536344 1001 86380 86390 1
536410 99536410 1001 86380 86390 1
537074 99537074 1001 86380 86390 1
537132 99537132 1001 86380 86390 1
537143 99537143 1001 86380 86390 1
536804 99536804 1001 86380 86390 1
536933 99536933 1001 86380 86390 1
536779 99536779 1001 86380 86390 1
536797 99536797 1001 86380 86390 1
536607 99536607 1001 86380 86390 1
536608 99536608 1001 86380 86390 1
536557 99536557 1001 86380 86390 1
536636 99536636 1001 86380 86390 1
536611 99536611 1001 86380 86390 1
536592 99536592 1001 86380 86390 1
537199 99537199 1001 86380 86390 1
537271 99537271 1001 86380 86390 1
537887 99537887 1001 86380 86390 1
537799 99537799 1001 86380 86390 1
537917 99537917 1001 86380 86390 1
537919 99537919 1001 86380 86390 1
537868 99537868 1001 86380 86390 1
537589 99537589 1001 86380 86390 1
537578 99537578 1001 86380 86390 1
537708 99537708 1001 86380 86390 1
537753 99537753 1001 86380 86390 1
537754 99537754 1001 86380 86390 1
537525 99537525 1001 86380 86390 1
537423 99537423 1001 86380 86390 1
538113 99538113 1001 86380 86390 1
538752 99538752 1001 86380 86390 1
538727 99538727 1001 86380 86390 1
538734 99538734 1001 86380 86390 1
538631 99538631 1001 86380 86390 1
538773 99538773 1001 86380 86390 1
538736 99538736 1001 86380 86390 1
538571 99538571 1001 86380 86390 1
538546 99538546 1001 86380 86390 1
538443 99538443 1001 86380 86390 1
538487 99538487 1001 86380 86390 1
538423 99538423 1001 86380 86390 1
538504 99538504 1001 86380 86390 1
538271 99538271 1001 86380 86390 1
538315 99538315 1001 86380 86390 1
538903 99538903 1001 86380 86390 1
538878 99538878 1001 86380 86390 1
538894 99538894 1001 86380 86390 1
538818 99538818 1001 86380 86390 1
539462 99539462 1001 86380 86390 1
539489 99539489 1001 86380 86390 1
539631 99539631 1001 86380 86390 1
539472 99539472 1001 86380 86390 1
539296 99539296 1001 86380 86390 1
539374 99539374 1001 86380 86390 1
539352 99539352 1001 86380 86390 1
539291 99539291 1001 86380 86390 1
539034 99539034 1001 86380 86390 1
539218 99539218 1001 86380 86390 1
539055 99539055 1001 86380 86390 1
539773 99539773 1001 86380 86390 1
539748 99539748 1001 86380 86390 1
539672 99539672 1001 86380 86390 1
539700 99539700 1001 86380 86390 1
539831 99539831 1001 86380 86390 1
540303 99540303 1001 86380 86390 1
540267 99540267 1001 86380 86390 1
540363 99540363 1001 86380 86390 1
540252 99540252 1001 86380 86390 1
540086 99540086 1001 86380 86390 1
539976 99539976 1001 86380 86390 1
539860 99539860 1001 86380 86390 1
539991 99539991 1001 86380 86390 1
539849 99539849 1001 86380 86390 1
539863 99539863 1001 86380 86390 1
539907 99539907 1001 86380 86390 1
539973 99539973 1001 86380 86390 1
540051 99540051 1001 86380 86390 1
539909 99539909 1001 86380 86390 1
540039 99540039 1001 86380 86390 1
540492 99540492 1001 86380 86390 1
540557 99540557 1001 86380 86390 1
541138 99541138 1001 86380 86390 1
541203 99541203 1001 86380 86390 1
541113 99541113 1001 86380 86390 1
541230 99541230 1001 86380 86390 1
541249 99541249 1001 86380 86390 1
541150 99541150 1001 86380 86390 1
541013 99541013 1001 86380 86390 1
540952 99540952 1001 86380 86390 1
541017 99541017 1001 86380 86390 1
541030 99541030 1001 86380 86390 1
541005 99541005 1001 86380 86390 1
540830 99540830 1001 86380 86390 1
540767 99540767 1001 86380 86390 1
541469 99541469 1001 86380 86390 1
542068 99542068 1001 86380 86390 1
542018 99542018 1001 86380 86390 1
542077 99542077 1001 86380 86390 1
542111 99542111 1001 86380 86390 1
541733 99541733 1001 86380 86390 1
541780 99541780 1001 86380 86390 1
541528 99541528 1001 86380 86390 1
541623 99541623 1001 86380 86390 1
541701 99541701 1001 86380 86390 1
541702 99541702 1001 86380 86390 1
541677 99541677 1001 86380 86390 1
542315 99542315 1001 86380 86390 1
542175 99542175 1001 86380 86390 1
542177 99542177 1001 86380 86390 1
542822 99542822 1001 86380 86390 1
542887 99542887 1001 86380 86390 1
542937 99542937 1001 86380 86390 1
542751 99542751 1001 86380 86390 1
542939 99542939 1001 86380 86390 1
542708 99542708 1001 86380 86390 1
542582 99542582 1001 86380 86390 1
542379 99542379 1001 86380 86390 1
542497 99542497 1001 86380 86390 1
542395 99542395 1001 86380 86390 1
542518 99542518 1001 86380 86390 1
542996 99542996 1001 86380 86390 1
543022 99543022 1001 86380 86390 1
543061 99543061 1001 86380 86390 1
542959 99542959 1001 86380 86390 1
543038 99543038 1001 86380 86390 1
543077 99543077 1001 86380 86390 1
543065 99543065 1001 86380 86390 1
543595 99543595 1001 86380 86390 1
543590 99543590 1001 86380 86390 1
543503 99543503 1001 86380 86390 1
543414 99543414 1001 86380 86390 1
543466 99543466 1001 86380 86390 1
543455 99543455 1001 86380 86390 1
543494 99543494 1001 86380 86390 1
543457 99543457 1001 86380 86390 1
543524 99543524 1001 86380 86390 1
543322 99543322 1001 86380 86390 1
543246 99543246 1001 86380 86390 1
543240 99543240 1001 86380 86390 1
543964 99543964 1001 86380 86390 1
543915 99543915 1001 86380 86390 1
543954 99543954 1001 86380 86390 1
543857 99543857 1001 86380 86390 1
544396 99544396 1001 86380 86390 1
544455 99544455 1001 86380 86390 1
544319 99544319 1001 86380 86390 1
544294 99544294 1001 86380 86390 1
544246 99544246 1001 86380 86390 1
544096 99544096 1001 86380 86390 1
544084 99544084 1001 86380 86390 1
543998 99543998 1001 86380 86390 1
544637 99544637 1001 86380 86390 1
544604 99544604 1001 86380 86390 1
423307 526 1001 62940 63477 1
515008 616 1001 70902 71201 1
517758 748 1002 29084 41957 1
523421 980 1001 65069 65369 1
526215 491 1001 29769 30069 1
400132 99400132 1001 86380 86390 1
400371 99400371 1001 86380 86390 1
400677 99400677 1001 86380 86390 1
400630 99400630 1001 86380 86390 1
400649 99400649 1001 86380 86390 1
401060 99401060 1001 86380 86390 1
401053 99401053 1001 86380 86390 1
401257 99401257 1001 86380 86390 1
401240 99401240 1001 86380 86390 1
401369 99401369 1001 86380 86390 1
401484 99401484 1001 86380 86390 1
401601 99401601 1001 86380 86390 1
401753 99401753 1001 86380 86390 1
402048 99402048 1001 86380 86390 1
402125 99402125 1001 86380 86390 1
402359 99402359 1001 86380 86390 1
402958 99402958 1001 86380 86390 1
403077 99403077 1001 86380 86390 1
403213 99403213 1001 86380 86390 1
403405 99403405 1001 86380 86390 1
403725 99403725 1001 86380 86390 1
403729 99403729 1001 86380 86390 1
403664 99403664 1001 86380 86390 1
403712 99403712 1001 86380 86390 1
403894 99403894 1001 86380 86390 1
404224 99404224 1001 86380 86390 1
404275 99404275 1001 86380 86390 1
404399 99404399 1001 86380 86390 1
404582 99404582 1001 86380 86390 1
404689 99404689 1001 86380 86390 1
404738 99404738 1001 86380 86390 1
404790 99404790 1001 86380 86390 1
404862 99404862 1001 86380 86390 1
404944 99404944 1001 86380 86390 1
405235 99405235 1001 86380 86390 1
405387 99405387 1001 86380 86390 1
405776 99405776 1001 86380 86390 1
406081 99406081 1001 86380 86390 1
406076 99406076 1001 86380 86390 1
406099 99406099 1001 86380 86390 1
406957 99406957 1001 86380 86390 1
406963 99406963 1001 86380 86390 1
407229 99407229 1001 86380 86390 1
407278 99407278 1001 86380 86390 1
407264 99407264 1001 86380 86390 1
407268 99407268 1001 86380 86390 1
407272 99407272 1001 86380 86390 1
407609 99407609 1001 86380 86390 1
407670 99407670 1001 86380 86390 1
407697 99407697 1001 86380 86390 1
408000 99408000 1001 86380 86390 1
408757 99408757 1001 86380 86390 1
409071 99409071 1001 86380 86390 1
409254 99409254 1001 86380 86390 1
409284 99409284 1001 86380 86390 1
409580 99409580 1001 86380 86390 1
409527 99409527 1001 86380 86390 1
409699 99409699 1001 86380 86390 1
409807 99409807 1001 86380 86390 1
409969 99409969 1001 86380 86390 1
410179 99410179 1001 86380 86390 1
410315 99410315 1001 86380 86390 1
410483 99410483 1001 86380 86390 1
410422 99410422 1001 86380 86390 1
410511 99410511 1001 86380 86390 1
410704 99410704 1001 86380 86390 1
410762 99410762 1001 86380 86390 1
410974 99410974 1001 86380 86390 1
411079 99411079 1001 86380 86390 1
411112 99411112 1001 86380 86390 1
411068 99411068 1001 86380 86390 1
411216 99411216 1001 86380 86390 1
411459 99411459 1001 86380 86390 1
411670 99411670 1001 86380 86390 1
411723 99411723 1001 86380 86390 1
411708 99411708 1001 86380 86390 1
412075 99412075 1001 86380 86390 1
412058 99412058 1001 86380 86390 1
412266 99412266 1001 86380 86390 1
412389 99412389 1001 86380 86390 1
412325 99412325 1001 86380 86390 1
413493 99413493 1001 86380 86390 1
413619 99413619 1001 86380 86390 1
413208 99413208 1001 86380 86390 1
412511 99412511 1001 86380 86390 1
412660 99412660 1001 86380 86390 1
413736 99413736 1001 86380 86390 1
414068 99414068 1001 86380 86390 1
413932 99413932 1001 86380 86390 1
415213 99415213 1001 86380 86390 1
415026 99415026 1001 86380 86390 1
415084 99415084 1001 86380 86390 1
415089 99415089 1001 86380 86390 1
415303 99415303 1001 86380 86390 1
414757 99414757 1001 86380 86390 1
414705 99414705 1001 86380 86390 1
414593 99414593 1001 86380 86390 1
414597 99414597 1001 86380 86390 1
414573 99414573 1001 86380 86390 1
414809 99414809 1001 86380 86390 1
414854 99414854 1001 86380 86390 1
414184 99414184 1001 86380 86390 1
414436 99414436 1001 86380 86390 1
414482 99414482 1001 86380 86390 1
414196 99414196 1001 86380 86390 1
415718 99415718 1001 86380 86390 1
415646 99415646 1001 86380 86390 1
416609 99416609 1001 86380 86390 1
416757 99416757 1001 86380 86390 1
416941 99416941 1001 86380 86390 1
416614 99416614 1001 86380 86390 1
416878 99416878 1001 86380 86390 1
416191 99416191 1001 86380 86390 1
416490 99416490 1001 86380 86390 1
416099 99416099 1001 86380 86390 1
416044 99416044 1001 86380 86390 1
416071 99416071 1001 86380 86390 1
415819 99415819 1001 86380 86390 1
415848 99415848 1001 86380 86390 1
415923 99415923 1001 86380 86390 1
416107 99416107 1001 86380 86390 1
415775 99415775 1001 86380 86390 1
417391 99417391 1001 86380 86390 1
417470 99417470 1001 86380 86390 1
418620 99418620 1001 86380 86390 1
418586 99418586 1001 86380 86390 1
418085 99418085 1001 86380 86390 1
418378 99418378 1001 86380 86390 1
417926 99417926 1001 86380 86390 1
417620 99417620 1001 86380 86390 1
417929 99417929 1001 86380 86390 1
418941 99418941 1001 86380 86390 1
419203 99419203 1001 86380 86390 1
420410 99420410 1001 86380 86390 1
420158 99420158 1001 86380 86390 1
419643 99419643 1001 86380 86390 1
419832 99419832 1001 86380 86390 1
419925 99419925 1001 86380 86390 1
419975 99419975 1001 86380 86390 1
419743 99419743 1001 86380 86390 1
420029 99420029 1001 86380 86390 1
419718 99419718 1001 86380 86390 1
419411 99419411 1001 86380 86390 1
419417 99419417 1001 86380 86390 1
419535 99419535 1001 86380 86390 1
419211 99419211 1001 86380 86390 1
421766 99421766 1001 86380 86390 1
421615 99421615 1001 86380 86390 1
421352 99421352 1001 86380 86390 1
421355 99421355 1001 86380 86390 1
420871 99420871 1001 86380 86390 1
420956 99420956 1001 86380 86390 1
421116 99421116 1001 86380 86390 1
422162 99422162 1001 86380 86390 1
422166 99422166 1001 86380 86390 1
423460 99423460 1001 86380 86390 1
423493 99423493 1001 86380 86390 1
423319 99423319 1001 86380 86390 1
423395 99423395 1001 86380 86390 1
423353 99423353 1001 86380 86390 1
423399 99423399 1001 86380 86390 1
423600 99423600 1001 86380 86390 1
423054 99423054 1001 86380 86390 1
423120 99423120 1001 86380 86390 1
422668 99422668 1001 86380 86390 1
422864 99422864 1001 86380 86390 1
422867 99422867 1001 86380 86390 1
424067 99424067 1001 86380 86390 1
424118 99424118 1001 86380 86390 1
423844 99423844 1001 86380 86390 1
423918 99423918 1001 86380 86390 1
424021 99424021 1001 86380 86390 1
425352 99425352 1001 86380 86390 1
424651 99424651 1001 86380 86390 1
424914 99424914 1001 86380 86390 1
424976 99424976 1001 86380 86390 1
424388 99424388 1001 86380 86390 1
424374 99424374 1001 86380 86390 1
424403 99424403 1001 86380 86390 1
424164 99424164 1001 86380 86390 1
424205 99424205 1001 86380 86390 1
424363 99424363 1001 86380 86390 1
425404 99425404 1001 86380 86390 1
425456 99425456 1001 86380 86390 1
426885 99426885 1001 86380 86390 1
426478 99426478 1001 86380 86390 1
426312 99426312 1001 86380 86390 1
426343 99426343 1001 86380 86390 1
426250 99426250 1001 86380 86390 1
425902 99425902 1001 86380 86390 1
426139 99426139 1001 86380 86390 1
426171 99426171 1001 86380 86390 1
427437 99427437 1001 86380 86390 1
428511 99428511 1001 86380 86390 1
428191 99428191 1001 86380 86390 1
428143 99428143 1001 86380 86390 1
427979 99427979 1001 86380 86390 1
428026 99428026 1001 86380 86390 1
427968 99427968 1001 86380 86390 1
427809 99427809 1001 86380 86390 1
427800 99427800 1001 86380 86390 1
428829 99428829 1001 86380 86390 1
428797 99428797 1001 86380 86390 1
429013 99429013 1001 86380 86390 1
429093 99429093 1001 86380 86390 1
429989 99429989 1001 86380 86390 1
429907 99429907 1001 86380 86390 1
429869 99429869 1001 86380 86390 1
429871 99429871 1001 86380 86390 1
429375 99429375 1001 86380 86390 1
429387 99429387 1001 86380 86390 1
429562 99429562 1001 86380 86390 1
430636 99430636 1001 86380 86390 1
430474 99430474 1001 86380 86390 1
432059 99432059 1001 86380 86390 1
431473 99431473 1001 86380 86390 1
431633 99431633 1001 86380 86390 1
431322 99431322 1001 86380 86390 1
431092 99431092 1001 86380 86390 1
430850 99430850 1001 86380 86390 1
431097 99431097 1001 86380 86390 1
430841 99430841 1001 86380 86390 1
430907 99430907 1001 86380 86390 1
430887 99430887 1001 86380 86390 1
432485 99432485 1001 86380 86390 1
432407 99432407 1001 86380 86390 1
432430 99432430 1001 86380 86390 1
432473 99432473 1001 86380 86390 1
432215 99432215 1001 86380 86390 1
433329 99433329 1001 86380 86390 1
433356 99433356 1001 86380 86390 1
433600 99433600 1001 86380 86390 1
432954 99432954 1001 86380 86390 1
432673 99432673 1001 86380 86390 1
432496 99432496 1001 86380 86390 1
433831 99433831 1001 86380 86390 1
433865 99433865 1001 86380 86390 1
434061 99434061 1001 86380 86390 1
435146 99435146 1001 86380 86390 1
435273 99435273 1001 86380 86390 1
435148 99435148 1001 86380 86390 1
434680 99434680 1001 86380 86390 1
434921 99434921 1001 86380 86390 1
434512 99434512 1001 86380 86390 1
434286 99434286 1001 86380 86390 1
434141 99434141 1001 86380 86390 1
434578 99434578 1001 86380 86390 1
435599 99435599 1001 86380 86390 1
436433 99436433 1001 86380 86390 1
436464 99436464 1001 86380 86390 1
435970 99435970 1001 86380 86390 1
436148 99436148 1001 86380 86390 1
436233 99436233 1001 86380 86390 1
437293 99437293 1001 86380 86390 1
300095 99300095 1001 86380 86390 1
300671 99300671 1001 86380 86390 1
300533 99300533 1001 86380 86390 1
300610 99300610 1001 86380 86390 1
300446 99300446 1001 86380 86390 1
300464 99300464 1001 86380 86390 1
300278 99300278 1001 86380 86390 1
300144 99300144 1001 86380 86390 1
300908 99300908 1001 86380 86390 1
300872 99300872 1001 86380 86390 1
300887 99300887 1001 86380 86390 1
300928 99300928 1001 86380 86390 1
301354 99301354 1001 86380 86390 1
301356 99301356 1001 86380 86390 1
301372 99301372 1001 86380 86390 1
301476 99301476 1001 86380 86390 1
301477 99301477 1001 86380 86390 1
301174 99301174 1001 86380 86390 1
300998 99300998 1001 86380 86390 1
301037 99301037 1001 86380 86390 1
300936 99300936 1001 86380 86390 1
301030 99301030 1001 86380 86390 1
301022 99301022 1001 86380 86390 1
301036 99301036 1001 86380 86390 1
301655 99301655 1001 86380 86390 1
301633 99301633 1001 86380 86390 1
301646 99301646 1001 86380 86390 1
301662 99301662 1001 86380 86390 1
301612 99301612 1001 86380 86390 1
301678 99301678 1001 86380 86390 1
302305 99302305 1001 86380 86390 1
302298 99302298 1001 86380 86390 1
302378 99302378 1001 86380 86390 1
302136 99302136 1001 86380 86390 1
302065 99302065 1001 86380 86390 1
302044 99302044 1001 86380 86390 1
301890 99301890 1001 86380 86390 1
301903 99301903 1001 86380 86390 1
301904 99301904 1001 86380 86390 1
301814 99301814 1001 86380 86390 1
301927 99301927 1001 86380 86390 1
302482 99302482 1001 86380 86390 1
302535 99302535 1001 86380 86390 1
302452 99302452 1001 86380 86390 1
302403 99302403 1001 86380 86390 1
303172 99303172 1001 86380 86390 1
303084 99303084 1001 86380 86390 1
303025 99303025 1001 86380 86390 1
303077 99303077 1001 86380 86390 1
302811 99302811 1001 86380 86390 1
302970 99302970 1001 86380 86390 1
302754 99302754 1001 86380 86390 1
302768 99302768 1001 86380 86390 1
302680 99302680 1001 86380 86390 1
302775 99302775 1001 86380 86390 1
302635 99302635 1001 86380 86390 1
302752 99302752 1001 86380 86390 1
302609 99302609 1001 86380 86390 1
303276 99303276 1001 86380 86390 1
303935 99303935 1001 86380 86390 1
303898 99303898 1001 86380 86390 1
303966 99303966 1001 86380 86390 1
303828 99303828 1001 86380 86390 1
303803 99303803 1001 86380 86390 1
303780 99303780 1001 86380 86390 1
303717 99303717 1001 86380 86390 1
303822 99303822 1001 86380 86390 1
303732 99303732 1001 86380 86390 1
303438 99303438 1001 86380 86390 1
303503 99303503 1001 86380 86390 1
303469 99303469 1001 86380 86390 1
303496 99303496 1001 86380 86390 1
303539 99303539 1001 86380 86390 1
303423 99303423 1001 86380 86390 1
303463 99303463 1001 86380 86390 1
304185 99304185 1001 86380 86390 1
304211 99304211 1001 86380 86390 1
304043 99304043 1001 86380 86390 1
304071 99304071 1001 86380 86390 1
304731 99304731 1001 86380 86390 1
304741 99304741 1001 86380 86390 1
304855 99304855 1001 86380 86390 1
304602 99304602 1001 86380 86390 1
304642 99304642 1001 86380 86390 1
304265 99304265 1001 86380 86390 1
304304 99304304 1001 86380 86390 1
304324 99304324 1001 86380 86390 1
304326 99304326 1001 86380 86390 1
304352 99304352 1001 86380 86390 1
304896 99304896 1001 86380 86390 1
304969 99304969 1001 86380 86390 1
305650 99305650 1001 86380 86390 1
305625 99305625 1001 86380 86390 1
305326 99305326 1001 86380 86390 1
305249 99305249 1001 86380 86390 1
305238 99305238 1001 86380 86390 1
500038 99500038 1001 86380 86390 1
500051 99500051 1001 86380 86390 1
500105 99500105 1001 86380 86390 1
500176 99500176 1001 86380 86390 1
500612 99500612 1001 86380 86390 1
500665 99500665 1001 86380 86390 1
500669 99500669 1001 86380 86390 1
500544 99500544 1001 86380 86390 1
500532 99500532 1001 86380 86390 1
500433 99500433 1001 86380 86390 1
500216 99500216 1001 86380 86390 1
501014 99501014 1001 86380 86390 1
501437 99501437 1001 86380 86390 1
501620 99501620 1001 86380 86390 1
501557 99501557 1001 86380 86390 1
501634 99501634 1001 86380 86390 1
501373 99501373 1001 86380 86390 1
501388 99501388 1001 86380 86390 1
501363 99501363 1001 86380 86390 1
501083 99501083 1001 86380 86390 1
501167 99501167 1001 86380 86390 1
501130 99501130 1001 86380 86390 1
501169 99501169 1001 86380 86390 1
501119 99501119 1001 86380 86390 1
501043 99501043 1001 86380 86390 1
501819 99501819 1001 86380 86390 1
501807 99501807 1001 86380 86390 1
501821 99501821 1001 86380 86390 1
501745 99501745 1001 86380 86390 1
501684 99501684 1001 86380 86390 1
502382 99502382 1001 86380 86390 1
502357 99502357 1001 86380 86390 1
502321 99502321 1001 86380 86390 1
502056 99502056 1001 86380 86390 1
502057 99502057 1001 86380 86390 1
502181 99502181 1001 86380 86390 1
501898 99501898 1001 86380 86390 1
501860 99501860 1001 86380 86390 1
501874 99501874 1001 86380 86390 1
501890 99501890 1001 86380 86390 1
501917 99501917 1001 86380 86390 1
501972 99501972 1001 86380 86390 1
502025 99502025 1001 86380 86390 1
502606 99502606 1001 86380 86390 1
502503 99502503 1001 86380 86390 1
502556 99502556 1001 86380 86390 1
502492 99502492 1001 86380 86390 1
502472 99502472 1001 86380 86390 1
502513 99502513 1001 86380 86390 1
503290 99503290 1001 86380 86390 1
503094 99503094 1001 86380 86390 1
503106 99503106 1001 86380 86390 1
503120 99503120 1001 86380 86390 1
503023 99503023 1001 86380 86390 1
503001 99503001 1001 86380 86390 1
503057 99503057 1001 86380 86390 1
502930 99502930 1001 86380 86390 1
503085 99503085 1001 86380 86390 1
502674 99502674 1001 86380 86390 1
502805 99502805 1001 86380 86390 1
502755 99502755 1001 86380 86390 1
502825 99502825 1001 86380 86390 1
503446 99503446 1001 86380 86390 1
503303 99503303 1001 86380 86390 1
503472 99503472 1001 86380 86390 1
503344 99503344 1001 86380 86390 1
503362 99503362 1001 86380 86390 1
503492 99503492 1001 86380 86390 1
503365 99503365 1001 86380 86390 1
504044 99504044 1001 86380 86390 1
503921 99503921 1001 86380 86390 1
503972 99503972 1001 86380 86390 1
503860 99503860 1001 86380 86390 1
503787 99503787 1001 86380 86390 1
503819 99503819 1001 86380 86390 1
503530 99503530 1001 86380 86390 1
504120 99504120 1001 86380 86390 1
504942 99504942 1001 86380 86390 1
504890 99504890 1001 86380 86390 1
504350 99504350 1001 86380 86390 1
504431 99504431 1001 86380 86390 1
504408 99504408 1001 86380 86390 1
504409 99504409 1001 86380 86390 1
504464 99504464 1001 86380 86390 1
505106 99505106 1001 86380 86390 1
504978 99504978 1001 86380 86390 1
505018 99505018 1001 86380 86390 1
505031 99505031 1001 86380 86390 1
505627 99505627 1001 86380 86390 1
505692 99505692 1001 86380 86390 1
505526 99505526 1001 86380 86390 1
505465 99505465 1001 86380 86390 1
505393 99505393 1001 86380 86390 1
505394 99505394 1001 86380 86390 1
505550 99505550 1001 86380 86390 1
505381 99505381 1001 86380 86390 1
505253 99505253 1001 86380 86390 1
505216 99505216 1001 86380 86390 1
505270 99505270 1001 86380 86390 1
505206 99505206 1001 86380 86390 1
505195 99505195 1001 86380 86390 1
505248 99505248 1001 86380 86390 1
505171 99505171 1001 86380 86390 1
505223 99505223 1001 86380 86390 1
505781 99505781 1001 86380 86390 1
505941 99505941 1001 86380 86390 1
505942 99505942 1001 86380 86390 1
506504 99506504 1001 86380 86390 1
506380 99506380 1001 86380 86390 1
506303 99506303 1001 86380 86390 1
506344 99506344 1001 86380 86390 1
506363 99506363 1001 86380 86390 1
506260 99506260 1001 86380 86390 1
506014 99506014 1001 86380 86390 1
505983 99505983 1001 86380 86390 1
506787 99506787 1001 86380 86390 1
506626 99506626 1001 86380 86390 1
506795 99506795 1001 86380 86390 1
506707 99506707 1001 86380 86390 1
507373 99507373 1001 86380 86390 1
507309 99507309 1001 86380 86390 1
507338 99507338 1001 86380 86390 1
507352 99507352 1001 86380 86390 1
507370 99507370 1001 86380 86390 1
507048 99507048 1001 86380 86390 1
507066 99507066 1001 86380 86390 1
507016 99507016 1001 86380 86390 1
507094 99507094 1001 86380 86390 1
507134 99507134 1001 86380 86390 1
507085 99507085 1001 86380 86390 1
506892 99506892 1001 86380 86390 1
506857 99506857 1001 86380 86390 1
506922 99506922 1001 86380 86390 1
506852 99506852 1001 86380 86390 1
507472 99507472 1001 86380 86390 1
507513 99507513 1001 86380 86390 1
507490 99507490 1001 86380 86390 1
507625 99507625 1001 86380 86390 1
507561 99507561 1001 86380 86390 1
508147 99508147 1001 86380 86390 1
508047 99508047 1001 86380 86390 1
508138 99508138 1001 86380 86390 1
507941 99507941 1001 86380 86390 1
507698 99507698 1001 86380 86390 1
507675 99507675 1001 86380 86390 1
508448 99508448 1001 86380 86390 1
508436 99508436 1001 86380 86390 1
508949 99508949 1001 86380 86390 1
508932 99508932 1001 86380 86390 1
508756 99508756 1001 86380 86390 1
508860 99508860 1001 86380 86390 1
508723 99508723 1001 86380 86390 1
508498 99508498 1001 86380 86390 1
508464 99508464 1001 86380 86390 1
509254 99509254 1001 86380 86390 1
509194 99509194 1001 86380 86390 1
509081 99509081 1001 86380 86390 1
509838 99509838 1001 86380 86390 1
509877 99509877 1001 86380 86390 1
509705 99509705 1001 86380 86390 1
509783 99509783 1001 86380 86390 1
509553 99509553 1001 86380 86390 1
509580 99509580 1001 86380 86390 1
509658 99509658 1001 86380 86390 1
509660 99509660 1001 86380 86390 1
509506 99509506 1001 86380 86390 1
509507 99509507 1001 86380 86390 1
509331 99509331 1001 86380 86390 1
509358 99509358 1001 86380 86390 1
509437 99509437 1001 86380 86390 1
509377 99509377 1001 86380 86390 1
509289 99509289 1001 86380 86390 1
510028 99510028 1001 86380 86390 1
510005 99510005 1001 86380 86390 1
510070 99510070 1001 86380 86390 1
510062 99510062 1001 86380 86390 1
510038 99510038 1001 86380 86390 1
510103 99510103 1001 86380 86390 1
510039 99510039 1001 86380 86390 1
510637 99510637 1001 86380 86390 1
510683 99510683 1001 86380 86390 1
510721 99510721 1001 86380 86390 1
510648 99510648 1001 86380 86390 1
510315 99510315 1001 86380 86390 1
510383 99510383 1001 86380 86390 1
510501 99510501 1001 86380 86390 1
510424 99510424 1001 86380 86390 1
510492 99510492 1001 86380 86390 1
510351 99510351 1001 86380 86390 1
510134 99510134 1001 86380 86390 1
510137 99510137 1001 86380 86390 1
510221 99510221 1001 86380 86390 1
510822 99510822 1001 86380 86390 1
510784 99510784 1001 86380 86390 1
511360 99511360 1001 86380 86390 1
511413 99511413 1001 86380 86390 1
511434 99511434 1001 86380 86390 1
511267 99511267 1001 86380 86390 1
511151 99511151 1001 86380 86390 1
510986 99510986 1001 86380 86390 1
511120 99511120 1001 86380 86390 1
511044 99511044 1001 86380 86390 1
510942 99510942 1001 86380 86390 1
511086 99511086 1001 86380 86390 1
511557 99511557 1001 86380 86390 1
511611 99511611 1001 86380 86390 1
511728 99511728 1001 86380 86390 1
512235 99512235 1001 86380 86390 1
512313 99512313 1001 86380 86390 1
512085 99512085 1001 86380 86390 1
511997 99511997 1001 86380 86390 1
512100 99512100 1001 86380 86390 1
512166 99512166 1001 86380 86390 1
512156 99512156 1001 86380 86390 1
511962 99511962 1001 86380 86390 1
511796 99511796 1001 86380 86390 1
512506 99512506 1001 86380 86390 1
512504 99512504 1001 86380 86390 1
513160 99513160 1001 86380 86390 1
513186 99513186 1001 86380 86390 1
513149 99513149 1001 86380 86390 1
513114 99513114 1001 86380 86390 1
512926 99512926 1001 86380 86390 1
512811 99512811 1001 86380 86390 1
512876 99512876 1001 86380 86390 1
512878 99512878 1001 86380 86390 1
512921 99512921 1001 86380 86390 1
512779 99512779 1001 86380 86390 1
512742 99512742 1001 86380 86390 1
512769 99512769 1001 86380 86390 1
512654 99512654 1001 86380 86390 1
512667 99512667 1001 86380 86390 1
512680 99512680 1001 86380 86390 1
512706 99512706 1001 86380 86390 1
512592 99512592 1001 86380 86390 1
512710 99512710 1001 86380 86390 1
512738 99512738 1001 86380 86390 1
513229 99513229 1001 86380 86390 1
513340 99513340 1001 86380 86390 1
513277 99513277 1001 86380 86390 1
513885 99513885 1001 86380 86390 1
513874 99513874 1001 86380 86390 1
514027 99514027 1001 86380 86390 1
513651 99513651 1001 86380 86390 1
513720 99513720 1001 86380 86390 1
513734 99513734 1001 86380 86390 1
513424 99513424 1001 86380 86390 1
513581 99513581 1001 86380 86390 1
513444 99513444 1001 86380 86390 1
513432 99513432 1001 86380 86390 1
514176 99514176 1001 86380 86390 1
514126 99514126 1001 86380 86390 1
514089 99514089 1001 86380 86390 1
514167 99514167 1001 86380 86390 1
514486 99514486 1001 86380 86390 1
514631 99514631 1001 86380 86390 1
514611 99514611 1001 86380 86390 1
514354 99514354 1001 86380 86390 1
514316 99514316 1001 86380 86390 1
514265 99514265 1001 86380 86390 1
514389 99514389 1001 86380 86390 1
514998 99514998 1001 86380 86390 1
515047 99515047 1001 86380 86390 1
515680 99515680 1001 86380 86390 1
515634 99515634 1001 86380 86390 1
515596 99515596 1001 86380 86390 1
515551 99515551 1001 86380 86390 1
515603 99515603 1001 86380 86390 1
515617 99515617 1001 86380 86390 1
515676 99515676 1001 86380 86390 1
515350 99515350 1001 86380 86390 1
515418 99515418 1001 86380 86390 1
515293 99515293 1001 86380 86390 1
515206 99515206 1001 86380 86390 1
515199 99515199 1001 86380 86390 1
515239 99515239 1001 86380 86390 1
515868 99515868 1001 86380 86390 1
516433 99516433 1001 86380 86390 1
516509 99516509 1001 86380 86390 1
516373 99516373 1001 86380 86390 1
516189 99516189 1001 86380 86390 1
516282 99516282 1001 86380 86390 1
516194 99516194 1001 86380 86390 1
516169 99516169 1001 86380 86390 1
516208 99516208 1001 86380 86390 1
515944 99515944 1001 86380 86390 1
516009 99516009 1001 86380 86390 1
516079 99516079 1001 86380 86390 1
515937 99515937 1001 86380 86390 1
515964 99515964 1001 86380 86390 1
516675 99516675 1001 86380 86390 1
516601 99516601 1001 86380 86390 1
516692 99516692 1001 86380 86390 1
516604 99516604 1001 86380 86390 1
516670 99516670 1001 86380 86390 1
516713 99516713 1001 86380 86390 1
517262 99517262 1001 86380 86390 1
517192 99517192 1001 86380 86390 1
517014 99517014 1001 86380 86390 1
517003 99517003 1001 86380 86390 1
517082 99517082 1001 86380 86390 1
516928 99516928 1001 86380 86390 1
517086 99517086 1001 86380 86390 1
517099 99517099 1001 86380 86390 1
516834 99516834 1001 86380 86390 1
516888 99516888 1001 86380 86390 1
516798 99516798 1001 86380 86390 1
516800 99516800 1001 86380 86390 1
517388 99517388 1001 86380 86390 1
517904 99517904 1001 86380 86390 1
517882 99517882 1001 86380 86390 1
517861 99517861 1001 86380 86390 1
517928 99517928 1001 86380 86390 1
517724 99517724 1001 86380 86390 1
517555 99517555 1001 86380 86390 1
517663 99517663 1001 86380 86390 1
517728 99517728 1001 86380 86390 1
517573 99517573 1001 86380 86390 1
517601 99517601 1001 86380 86390 1
518240 99518240 1001 86380 86390 1
518230 99518230 1001 86380 86390 1
518244 99518244 1001 86380 86390 1
518347 99518347 1001 86380 86390 1
518194 99518194 1001 86380 86390 1
518812 99518812 1001 86380 86390 1
518788 99518788 1001 86380 86390 1
518801 99518801 1001 86380 86390 1
518802 99518802 1001 86380 86390 1
518844 99518844 1001 86380 86390 1
518979 99518979 1001 86380 86390 1
518936 99518936 1001 86380 86390 1
518642 99518642 1001 86380 86390 1
518673 99518673 1001 86380 86390 1
518611 99518611 1001 86380 86390 1
518500 99518500 1001 86380 86390 1
518501 99518501 1001 86380 86390 1
518456 99518456 1001 86380 86390 1
519144 99519144 1001 86380 86390 1
519068 99519068 1001 86380 86390 1
519704 99519704 1001 86380 86390 1
519695 99519695 1001 86380 86390 1
519275 99519275 1001 86380 86390 1
519341 99519341 1001 86380 86390 1
519283 99519283 1001 86380 86390 1
519194 99519194 1001 86380 86390 1
519843 99519843 1001 86380 86390 1
520502 99520502 1001 86380 86390 1
520504 99520504 1001 86380 86390 1
520444 99520444 1001 86380 86390 1
520632 99520632 1001 86380 86390 1
520574 99520574 1001 86380 86390 1
520321 99520321 1001 86380 86390 1
520270 99520270 1001 86380 86390 1
520404 99520404 1001 86380 86390 1
520392 99520392 1001 86380 86390 1
520103 99520103 1001 86380 86390 1
520092 99520092 1001 86380 86390 1
520031 99520031 1001 86380 86390 1
520797 99520797 1001 86380 86390 1
520657 99520657 1001 86380 86390 1
521402 99521402 1001 86380 86390 1
521357 99521357 1001 86380 86390 1
521118 99521118 1001 86380 86390 1
521106 99521106 1001 86380 86390 1
521140 99521140 1001 86380 86390 1
520991 99520991 1001 86380 86390 1
521054 99521054 1001 86380 86390 1
522130 99522130 1001 86380 86390 1
522273 99522273 1001 86380 86390 1
522277 99522277 1001 86380 86390 1
522036 99522036 1001 86380 86390 1
522030 99522030 1001 86380 86390 1
521968 99521968 1001 86380 86390 1
522047 99522047 1001 86380 86390 1
521804 99521804 1001 86380 86390 1
521768 99521768 1001 86380 86390 1
521834 99521834 1001 86380 86390 1
521799 99521799 1001 86380 86390 1
521826 99521826 1001 86380 86390 1
522445 99522445 1001 86380 86390 1
522485 99522485 1001 86380 86390 1
522305 99522305 1001 86380 86390 1
522296 99522296 1001 86380 86390 1
522400 99522400 1001 86380 86390 1
522917 99522917 1001 86380 86390 1
522719 99522719 1001 86380 86390 1
522510 99522510 1001 86380 86390 1
522567 99522567 1001 86380 86390 1
522560 99522560 1001 86380 86390 1
522548 99522548 1001 86380 86390 1
523167 99523167 1001 86380 86390 1
523133 99523133 1001 86380 86390 1
523216 99523216 1001 86380 86390 1
523803 99523803 1001 86380 86390 1
523914 99523914 1001 86380 86390 1
523759 99523759 1001 86380 86390 1
523812 99523812 1001 86380 86390 1
523867 99523867 1001 86380 86390 1
523600 99523600 1001 86380 86390 1
523562 99523562 1001 86380 86390 1
523602 99523602 1001 86380 86390 1
523363 99523363 1001 86380 86390 1
523416 99523416 1001 86380 86390 1
523393 99523393 1001 86380 86390 1
523434 99523434 1001 86380 86390 1
523461 99523461 1001 86380 86390 1
524076 99524076 1001 86380 86390 1
524039 99524039 1001 86380 86390 1
524682 99524682 1001 86380 86390 1
524635 99524635 1001 86380 86390 1
524713 99524713 1001 86380 86390 1
524662 99524662 1001 86380 86390 1
524588 99524588 1001 86380 86390 1
524730 99524730 1001 86380 86390 1
524465 99524465 1001 86380 86390 1
524493 99524493 1001 86380 86390 1
524215 99524215 1001 86380 86390 1
524297 99524297 1001 86380 86390 1
524197 99524197 1001 86380 86390 1
524186 99524186 1001 86380 86390 1
524356 99524356 1001 86380 86390 1
524175 99524175 1001 86380 86390 1
524820 99524820 1001 86380 86390 1
524779 99524779 1001 86380 86390 1
525508 99525508 1001 86380 86390 1
525419 99525419 1001 86380 86390 1
525550 99525550 1001 86380 86390 1
525423 99525423 1001 86380 86390 1
525477 99525477 1001 86380 86390 1
525516 99525516 1001 86380 86390 1
525590 99525590 1001 86380 86390 1
525211 99525211 1001 86380 86390 1
525289 99525289 1001 86380 86390 1
525253 99525253 1001 86380 86390 1
525373 99525373 1001 86380 86390 1
525323 99525323 1001 86380 86390 1
525144 99525144 1001 86380 86390 1
525041 99525041 1001 86380 86390 1
525133 99525133 1001 86380 86390 1
525140 99525140 1001 86380 86390 1
525117 99525117 1001 86380 86390 1
525723 99525723 1001 86380 86390 1
525712 99525712 1001 86380 86390 1
525734 99525734 1001 86380 86390 1
525632 99525632 1001 86380 86390 1
526297 99526297 1001 86380 86390 1
526221 99526221 1001 86380 86390 1
526354 99526354 1001 86380 86390 1
526384 99526384 1001 86380 86390 1
526181 99526181 1001 86380 86390 1
526170 99526170 1001 86380 86390 1
526055 99526055 1001 86380 86390 1
526082 99526082 1001 86380 86390 1
526186 99526186 1001 86380 86390 1
526030 99526030 1001 86380 86390 1
526214 99526214 1001 86380 86390 1
525828 99525828 1001 86380 86390 1
525874 99525874 1001 86380 86390 1
525823 99525823 1001 86380 86390 1
526426 99526426 1001 86380 86390 1
526531 99526531 1001 86380 86390 1
526430 99526430 1001 86380 86390 1
526626 99526626 1001 86380 86390 1
527095 99527095 1001 86380 86390 1
527123 99527123 1001 86380 86390 1
527233 99527233 1001 86380 86390 1
527237 99527237 1001 86380 86390 1
527030 99527030 1001 86380 86390 1
526918 99526918 1001 86380 86390 1
527037 99527037 1001 86380 86390 1
526896 99526896 1001 86380 86390 1
526949 99526949 1001 86380 86390 1
526694 99526694 1001 86380 86390 1
526728 99526728 1001 86380 86390 1
527406 99527406 1001 86380 86390 1
527304 99527304 1001 86380 86390 1
527310 99527310 1001 86380 86390 1
527258 99527258 1001 86380 86390 1
528074 99528074 1001 86380 86390 1
527897 99527897 1001 86380 86390 1
527910 99527910 1001 86380 86390 1
527882 99527882 1001 86380 86390 1
527689 99527689 1001 86380 86390 1
527780 99527780 1001 86380 86390 1
527587 99527587 1001 86380 86390 1
527562 99527562 1001 86380 86390 1
528088 99528088 1001 86380 86390 1
528238 99528238 1001 86380 86390 1
528122 99528122 1001 86380 86390 1
528856 99528856 1001 86380 86390 1
528659 99528659 1001 86380 86390 1
528518 99528518 1001 86380 86390 1
528577 99528577 1001 86380 86390 1
528590 99528590 1001 86380 86390 1
528361 99528361 1001 86380 86390 1
528338 99528338 1001 86380 86390 1
528442 99528442 1001 86380 86390 1
528326 99528326 1001 86380 86390 1
528432 99528432 1001 86380 86390 1
529008 99529008 1001 86380 86390 1
529682 99529682 1001 86380 86390 1
529713 99529713 1001 86380 86390 1
529686 99529686 1001 86380 86390 1
529725 99529725 1001 86380 86390 1
529395 99529395 1001 86380 86390 1
529408 99529408 1001 86380 86390 1
529449 99529449 1001 86380 86390 1
529175 99529175 1001 86380 86390 1
529306 99529306 1001 86380 86390 1
529168 99529168 1001 86380 86390 1
529313 99529313 1001 86380 86390 1
529816 99529816 1001 86380 86390 1
529868 99529868 1001 86380 86390 1
529921 99529921 1001 86380 86390 1
529807 99529807 1001 86380 86390 1
529811 99529811 1001 86380 86390 1
530477 99530477 1001 86380 86390 1
530455 99530455 1001 86380 86390 1
530528 99530528 1001 86380 86390 1
530418 99530418 1001 86380 86390 1
530356 99530356 1001 86380 86390 1
530195 99530195 1001 86380 86390 1
530311 99530311 1001 86380 86390 1
530116 99530116 1001 86380 86390 1
530129 99530129 1001 86380 86390 1
529962 99529962 1001 86380 86390 1
530027 99530027 1001 86380 86390 1
530606 99530606 1001 86380 86390 1
530699 99530699 1001 86380 86390 1
531239 99531239 1001 86380 86390 1
531283 99531283 1001 86380 86390 1
531208 99531208 1001 86380 86390 1
530969 99530969 1001 86380 86390 1
531074 99531074 1001 86380 86390 1
531077 99531077 1001 86380 86390 1
531121 99531121 1001 86380 86390 1
530774 99530774 1001 86380 86390 1
530845 99530845 1001 86380 86390 1
530936 99530936 1001 86380 86390 1
531580 99531580 1001 86380 86390 1
531504 99531504 1001 86380 86390 1
532142 99532142 1001 86380 86390 1
532181 99532181 1001 86380 86390 1
532084 99532084 1001 86380 86390 1
532088 99532088 1001 86380 86390 1
532153 99532153 1001 86380 86390 1
532102 99532102 1001 86380 86390 1
531974 99531974 1001 86380 86390 1
531897 99531897 1001 86380 86390 1
531846 99531846 1001 86380 86390 1
531898 99531898 1001 86380 86390 1
531927 99531927 1001 86380 86390 1
531867 99531867 1001 86380 86390 1
531764 99531764 1001 86380 86390 1
532254 99532254 1001 86380 86390 1
532216 99532216 1001 86380 86390 1
532282 99532282 1001 86380 86390 1
532401 99532401 1001 86380 86390 1
532209 99532209 1001 86380 86390 1
532288 99532288 1001 86380 86390 1
532252 99532252 1001 86380 86390 1
532942 99532942 1001 86380 86390 1
532909 99532909 1001 86380 86390 1
533010 99533010 1001 86380 86390 1
532938 99532938 1001 86380 86390 1
532738 99532738 1001 86380 86390 1
532729 99532729 1001 86380 86390 1
532438 99532438 1001 86380 86390 1
532516 99532516 1001 86380 86390 1
533094 99533094 1001 86380 86390 1
533085 99533085 1001 86380 86390 1
533232 99533232 1001 86380 86390 1
533743 99533743 1001 86380 86390 1
533824 99533824 1001 86380 86390 1
533777 99533777 1001 86380 86390 1
533674 99533674 1001 86380 86390 1
533605 99533605 1001 86380 86390 1
533522 99533522 1001 86380 86390 1
533292 99533292 1001 86380 86390 1
533959 99533959 1001 86380 86390 1
534059 99534059 1001 86380 86390 1
534582 99534582 1001 86380 86390 1
534570 99534570 1001 86380 86390 1
534649 99534649 1001 86380 86390 1
534536 99534536 1001 86380 86390 1
534672 99534672 1001 86380 86390 1
534418 99534418 1001 86380 86390 1
534359 99534359 1001 86380 86390 1
534400 99534400 1001 86380 86390 1
534128 99534128 1001 86380 86390 1
534093 99534093 1001 86380 86390 1
534071 99534071 1001 86380 86390 1
534087 99534087 1001 86380 86390 1
534772 99534772 1001 86380 86390 1
534747 99534747 1001 86380 86390 1
534801 99534801 1001 86380 86390 1
534789 99534789 1001 86380 86390 1
534872 99534872 1001 86380 86390 1
535356 99535356 1001 86380 86390 1
535473 99535473 1001 86380 86390 1
535453 99535453 1001 86380 86390 1
535392 99535392 1001 86380 86390 1
535257 99535257 1001 86380 86390 1
535260 99535260 1001 86380 86390 1
535157 99535157 1001 86380 86390 1
535161 99535161 1001 86380 86390 1
534936 99534936 1001 86380 86390 1
535053 99535053 1001 86380 86390 1
535566 99535566 1001 86380 86390 1
535631 99535631 1001 86380 86390 1
535684 99535684 1001 86380 86390 1
535646 99535646 1001 86380 86390 1
535661 99535661 1001 86380 86390 1
536234 99536234 1001 86380 86390 1
536318 99536318 1001 86380 86390 1
535953 99535953 1001 86380 86390 1
535968 99535968 1001 86380 86390 1
535768 99535768 1001 86380 86390 1
535903 99535903 1001 86380 86390 1
536347 99536347 1001 86380 86390 1
536467 99536467 1001 86380 86390 1
536521 99536521 1001 86380 86390 1
536540 99536540 1001 86380 86390 1
537112 99537112 1001 86380 86390 1
536972 99536972 1001 86380 86390 1
536968 99536968 1001 86380 86390 1
536898 99536898 1001 86380 86390 1
536716 99536716 1001 86380 86390 1
536730 99536730 1001 86380 86390 1
536679 99536679 1001 86380 86390 1
536549 99536549 1001 86380 86390 1
537317 99537317 1001 86380 86390 1
537292 99537292 1001 86380 86390 1
537183 99537183 1001 86380 86390 1
537261 99537261 1001 86380 86390 1
537236 99537236 1001 86380 86390 1
537327 99537327 1001 86380 86390 1
537954 99537954 1001 86380 86390 1
537956 99537956 1001 86380 86390 1
537871 99537871 1001 86380 86390 1
537910 99537910 1001 86380 86390 1
537679 99537679 1001 86380 86390 1
537632 99537632 1001 86380 86390 1
537710 99537710 1001 86380 86390 1
537776 99537776 1001 86380 86390 1
537674 99537674 1001 86380 86390 1
537610 99537610 1001 86380 86390 1
537600 99537600 1001 86380 86390 1
537370 99537370 1001 86380 86390 1
538637 99538637 1001 86380 86390 1
538698 99538698 1001 86380 86390 1
538519 99538519 1001 86380 86390 1
538584 99538584 1001 86380 86390 1
538574 99538574 1001 86380 86390 1
538471 99538471 1001 86380 86390 1
538499 99538499 1001 86380 86390 1
538551 99538551 1001 86380 86390 1
538338 99538338 1001 86380 86390 1
538227 99538227 1001 86380 86390 1
538967 99538967 1001 86380 86390 1
538984 99538984 1001 86380 86390 1
538868 99538868 1001 86380 86390 1
538959 99538959 1001 86380 86390 1
538988 99538988 1001 86380 86390 1
538912 99538912 1001 86380 86390 1
538990 99538990 1001 86380 86390 1
539479 99539479 1001 86380 86390 1
539583 99539583 1001 86380 86390 1
539533 99539533 1001 86380 86390 1
539307 99539307 1001 86380 86390 1
539258 99539258 1001 86380 86390 1
539297 99539297 1001 86380 86390 1
539303 99539303 1001 86380 86390 1
539112 99539112 1001 86380 86390 1
539125 99539125 1001 86380 86390 1
539119 99539119 1001 86380 86390 1
539134 99539134 1001 86380 86390 1
539661 99539661 1001 86380 86390 1
540432 99540432 1001 86380 86390 1
540343 99540343 1001 86380 86390 1
540372 99540372 1001 86380 86390 1
540425 99540425 1001 86380 86390 1
540273 99540273 1001 86380 86390 1
540249 99540249 1001 86380 86390 1
540109 99540109 1001 86380 86390 1
539958 99539958 1001 86380 86390 1
540493 99540493 1001 86380 86390 1
540626 99540626 1001 86380 86390 1
541251 99541251 1001 86380 86390 1
540906 99540906 1001 86380 86390 1
540945 99540945 1001 86380 86390 1
540998 99540998 1001 86380 86390 1
541063 99541063 1001 86380 86390 1
540986 99540986 1001 86380 86390 1
541015 99541015 1001 86380 86390 1
540967 99540967 1001 86380 86390 1
540827 99540827 1001 86380 86390 1
540817 99540817 1001 86380 86390 1
540677 99540677 1001 86380 86390 1
540859 99540859 1001 86380 86390 1
541445 99541445 1001 86380 86390 1
541381 99541381 1001 86380 86390 1
541394 99541394 1001 86380 86390 1
541399 99541399 1001 86380 86390 1
542017 99542017 1001 86380 86390 1
541930 99541930 1001 86380 86390 1
542033 99542033 1001 86380 86390 1
541724 99541724 1001 86380 86390 1
541717 99541717 1001 86380 86390 1
541512 99541512 1001 86380 86390 1
541577 99541577 1001 86380 86390 1
541621 99541621 1001 86380 86390 1
541558 99541558 1001 86380 86390 1
541650 99541650 1001 86380 86390 1
541653 99541653 1001 86380 86390 1
542214 99542214 1001 86380 86390 1
542241 99542241 1001 86380 86390 1
542243 99542243 1001 86380 86390 1
542908 99542908 1001 86380 86390 1
543036 99543036 1001 86380 86390 1
543090 99543090 1001 86380 86390 1
543120 99543120 1001 86380 86390 1
543722 99543722 1001 86380 86390 1
543638 99543638 1001 86380 86390 1
543527 99543527 1001 86380 86390 1
543223 99543223 1001 86380 86390 1
543276 99543276 1001 86380 86390 1
543251 99543251 1001 86380 86390 1
543331 99543331 1001 86380 86390 1
544459 99544459 1001 86380 86390 1
544514 99544514 1001 86380 86390 1
544503 99544503 1001 86380 86390 1
544302 99544302 1001 86380 86390 1
544252 99544252 1001 86380 86390 1
544278 99544278 1001 86380 86390 1
544094 99544094 1001 86380 86390 1
544059 99544059 1001 86380 86390 1
544051 99544051 1001 86380 86390 1
544739 99544739 1001 86380 86390 1
544612 99544612 1001 86380 86390 1
544697 99544697 1001 86380 86390 1
416219 375 1001 1440 2037 1
420549 210 1001 81600 82737 1
420958 318 1001 25740 26157 1
430080 389 1001 18480 19017 1
517763 582 1001 29255 29554 1
517787 1056 1002 38426 45164 1
523419 961 1002 32697 44896 1
400160 99400160 1001 86380 86390 1
400193 99400193 1001 86380 86390 1
400167 99400167 1001 86380 86390 1
400323 99400323 1001 86380 86390 1
400599 99400599 1001 86380 86390 1
400943 99400943 1001 86380 86390 1
401022 99401022 1001 86380 86390 1
401121 99401121 1001 86380 86390 1
401289 99401289 1001 86380 86390 1
401382 99401382 1001 86380 86390 1
401529 99401529 1001 86380 86390 1
402063 99402063 1001 86380 86390 1
402141 99402141 1001 86380 86390 1
402267 99402267 1001 86380 86390 1
402489 99402489 1001 86380 86390 1
402686 99402686 1001 86380 86390 1
402599 99402599 1001 86380 86390 1
402726 99402726 1001 86380 86390 1
403350 99403350 1001 86380 86390 1
403526 99403526 1001 86380 86390 1
403678 99403678 1001 86380 86390 1
403868 99403868 1001 86380 86390 1
404026 99404026 1001 86380 86390 1
403964 99403964 1001 86380 86390 1
404061 99404061 1001 86380 86390 1
404092 99404092 1001 86380 86390 1
404565 99404565 1001 86380 86390 1
404502 99404502 1001 86380 86390 1
404505 99404505 1001 86380 86390 1
404675 99404675 1001 86380 86390 1
404669 99404669 1001 86380 86390 1
405064 99405064 1001 86380 86390 1
405238 99405238 1001 86380 86390 1
405445 99405445 1001 86380 86390 1
405591 99405591 1001 86380 86390 1
405657 99405657 1001 86380 86390 1
405780 99405780 1001 86380 86390 1
406092 99406092 1001 86380 86390 1
406736 99406736 1001 86380 86390 1
406911 99406911 1001 86380 86390 1
406888 99406888 1001 86380 86390 1
407003 99407003 1001 86380 86390 1
407222 99407222 1001 86380 86390 1
407306 99407306 1001 86380 86390 1
407618 99407618 1001 86380 86390 1
407678 99407678 1001 86380 86390 1
407938 99407938 1001 86380 86390 1
408029 99408029 1001 86380 86390 1
408037 99408037 1001 86380 86390 1
408148 99408148 1001 86380 86390 1
408349 99408349 1001 86380 86390 1
408729 99408729 1001 86380 86390 1
408839 99408839 1001 86380 86390 1
408769 99408769 1001 86380 86390 1
409039 99409039 1001 86380 86390 1
409014 99409014 1001 86380 86390 1
409233 99409233 1001 86380 86390 1
409380 99409380 1001 86380 86390 1
409397 99409397 1001 86380 86390 1
409674 99409674 1001 86380 86390 1
409742 99409742 1001 86380 86390 1
409774 99409774 1001 86380 86390 1
409730 99409730 1001 86380 86390 1
409842 99409842 1001 86380 86390 1
409950 99409950 1001 86380 86390 1
409899 99409899 1001 86380 86390 1
410150 99410150 1001 86380 86390 1
410190 99410190 1001 86380 86390 1
410210 99410210 1001 86380 86390 1
410698 99410698 1001 86380 86390 1
410806 99410806 1001 86380 86390 1
410749 99410749 1001 86380 86390 1
410959 99410959 1001 86380 86390 1
411025 99411025 1001 86380 86390 1
411392 99411392 1001 86380 86390 1
411404 99411404 1001 86380 86390 1
411433 99411433 1001 86380 86390 1
411440 99411440 1001 86380 86390 1
411442 99411442 1001 86380 86390 1
411551 99411551 1001 86380 86390 1
411707 99411707 1001 86380 86390 1
411884 99411884 1001 86380 86390 1
412166 99412166 1001 86380 86390 1
412236 99412236 1001 86380 86390 1
412352 99412352 1001 86380 86390 1
413447 99413447 1001 86380 86390 1
413495 99413495 1001 86380 86390 1
413638 99413638 1001 86380 86390 1
413460 99413460 1001 86380 86390 1
413490 99413490 1001 86380 86390 1
413058 99413058 1001 86380 86390 1
413071 99413071 1001 86380 86390 1
413174 99413174 1001 86380 86390 1
413130 99413130 1001 86380 86390 1
412697 99412697 1001 86380 86390 1
412723 99412723 1001 86380 86390 1
412881 99412881 1001 86380 86390 1
413834 99413834 1001 86380 86390 1
413743 99413743 1001 86380 86390 1
415078 99415078 1001 86380 86390 1
415129 99415129 1001 86380 86390 1
414736 99414736 1001 86380 86390 1
414803 99414803 1001 86380 86390 1
414825 99414825 1001 86380 86390 1
414625 99414625 1001 86380 86390 1
414213 99414213 1001 86380 86390 1
414369 99414369 1001 86380 86390 1
414264 99414264 1001 86380 86390 1
414271 99414271 1001 86380 86390 1
414158 99414158 1001 86380 86390 1
415452 99415452 1001 86380 86390 1
415322 99415322 1001 86380 86390 1
415659 99415659 1001 86380 86390 1
415401 99415401 1001 86380 86390 1
416870 99416870 1001 86380 86390 1
416971 99416971 1001 86380 86390 1
416233 99416233 1001 86380 86390 1
416442 99416442 1001 86380 86390 1
416227 99416227 1001 86380 86390 1
416339 99416339 1001 86380 86390 1
417038 99417038 1001 86380 86390 1
417403 99417403 1001 86380 86390 1
418650 99418650 1001 86380 86390 1
418619 99418619 1001 86380 86390 1
418556 99418556 1001 86380 86390 1
418600 99418600 1001 86380 86390 1
418559 99418559 1001 86380 86390 1
418492 99418492 1001 86380 86390 1
418519 99418519 1001 86380 86390 1
418685 99418685 1001 86380 86390 1
418795 99418795 1001 86380 86390 1
418398 99418398 1001 86380 86390 1
418184 99418184 1001 86380 86390 1
418246 99418246 1001 86380 86390 1
417898 99417898 1001 86380 86390 1
418980 99418980 1001 86380 86390 1
419189 99419189 1001 86380 86390 1
420273 99420273 1001 86380 86390 1
420375 99420375 1001 86380 86390 1
420086 99420086 1001 86380 86390 1
420351 99420351 1001 86380 86390 1
419838 99419838 1001 86380 86390 1
419744 99419744 1001 86380 86390 1
421873 99421873 1001 86380 86390 1
421830 99421830 1001 86380 86390 1
421204 99421204 1001 86380 86390 1
420936 99420936 1001 86380 86390 1
422124 99422124 1001 86380 86390 1
422206 99422206 1001 86380 86390 1
422319 99422319 1001 86380 86390 1
422397 99422397 1001 86380 86390 1
422401 99422401 1001 86380 86390 1
423567 99423567 1001 86380 86390 1
423740 99423740 1001 86380 86390 1
423167 99423167 1001 86380 86390 1
423006 99423006 1001 86380 86390 1
423236 99423236 1001 86380 86390 1
422648 99422648 1001 86380 86390 1
422693 99422693 1001 86380 86390 1
422569 99422569 1001 86380 86390 1
422825 99422825 1001 86380 86390 1
423885 99423885 1001 86380 86390 1
424121 99424121 1001 86380 86390 1
423902 99423902 1001 86380 86390 1
425088 99425088 1001 86380 86390 1
425369 99425369 1001 86380 86390 1
424788 99424788 1001 86380 86390 1
424839 99424839 1001 86380 86390 1
424488 99424488 1001 86380 86390 1
424348 99424348 1001 86380 86390 1
424254 99424254 1001 86380 86390 1
424195 99424195 1001 86380 86390 1
424238 99424238 1001 86380 86390 1
425664 99425664 1001 86380 86390 1
425804 99425804 1001 86380 86390 1
425684 99425684 1001 86380 86390 1
426761 99426761 1001 86380 86390 1
426353 99426353 1001 86380 86390 1
426553 99426553 1001 86380 86390 1
426412 99426412 1001 86380 86390 1
426274 99426274 1001 86380 86390 1
426154 99426154 1001 86380 86390 1
425949 99425949 1001 86380 86390 1
426258 99426258 1001 86380 86390 1
427509 99427509 1001 86380 86390 1
427346 99427346 1001 86380 86390 1
427395 99427395 1001 86380 86390 1
427206 99427206 1001 86380 86390 1
427381 99427381 1001 86380 86390 1
427189 99427189 1001 86380 86390 1
428257 99428257 1001 86380 86390 1
428215 99428215 1001 86380 86390 1
428284 99428284 1001 86380 86390 1
428243 99428243 1001 86380 86390 1
428052 99428052 1001 86380 86390 1
427940 99427940 1001 86380 86390 1
427576 99427576 1001 86380 86390 1
427538 99427538 1001 86380 86390 1
429174 99429174 1001 86380 86390 1
428871 99428871 1001 86380 86390 1
430027 99430027 1001 86380 86390 1
430355 99430355 1001 86380 86390 1
430266 99430266 1001 86380 86390 1
429576 99429576 1001 86380 86390 1
429826 99429826 1001 86380 86390 1
429923 99429923 1001 86380 86390 1
429412 99429412 1001 86380 86390 1
429185 99429185 1001 86380 86390 1
429312 99429312 1001 86380 86390 1
429240 99429240 1001 86380 86390 1
429264 99429264 1001 86380 86390 1
430443 99430443 1001 86380 86390 1
430649 99430649 1001 86380 86390 1
432006 99432006 1001 86380 86390 1
431762 99431762 1001 86380 86390 1
431430 99431430 1001 86380 86390 1
431334 99431334 1001 86380 86390 1
430974 99430974 1001 86380 86390 1
431191 99431191 1001 86380 86390 1
432176 99432176 1001 86380 86390 1
432285 99432285 1001 86380 86390 1
433362 99433362 1001 86380 86390 1
433486 99433486 1001 86380 86390 1
433500 99433500 1001 86380 86390 1
433577 99433577 1001 86380 86390 1
432907 99432907 1001 86380 86390 1
432943 99432943 1001 86380 86390 1
432649 99432649 1001 86380 86390 1
432758 99432758 1001 86380 86390 1
432714 99432714 1001 86380 86390 1
433996 99433996 1001 86380 86390 1
435131 99435131 1001 86380 86390 1
435224 99435224 1001 86380 86390 1
435335 99435335 1001 86380 86390 1
434825 99434825 1001 86380 86390 1
434900 99434900 1001 86380 86390 1
434625 99434625 1001 86380 86390 1
434974 99434974 1001 86380 86390 1
434651 99434651 1001 86380 86390 1
434679 99434679 1001 86380 86390 1
434249 99434249 1001 86380 86390 1
435578 99435578 1001 86380 86390 1
435716 99435716 1001 86380 86390 1
435779 99435779 1001 86380 86390 1
435886 99435886 1001 86380 86390 1
436809 99436809 1001 86380 86390 1
436683 99436683 1001 86380 86390 1
436553 99436553 1001 86380 86390 1
436484 99436484 1001 86380 86390 1
436557 99436557 1001 86380 86390 1
436320 99436320 1001 86380 86390 1
436276 99436276 1001 86380 86390 1
437160 99437160 1001 86380 86390 1
300024 99300024 1001 86380 86390 1
437362 99437362 1001 86380 86390 1
300665 99300665 1001 86380 86390 1
300695 99300695 1001 86380 86390 1
300609 99300609 1001 86380 86390 1
300396 99300396 1001 86380 86390 1
300277 99300277 1001 86380 86390 1
300206 99300206 1001 86380 86390 1
300768 99300768 1001 86380 86390 1
300745 99300745 1001 86380 86390 1
300761 99300761 1001 86380 86390 1
301478 99301478 1001 86380 86390 1
301410 99301410 1001 86380 86390 1
301171 99301171 1001 86380 86390 1
301158 99301158 1001 86380 86390 1
301189 99301189 1001 86380 86390 1
301334 99301334 1001 86380 86390 1
301348 99301348 1001 86380 86390 1
300972 99300972 1001 86380 86390 1
301076 99301076 1001 86380 86390 1
301017 99301017 1001 86380 86390 1
301122 99301122 1001 86380 86390 1
300954 99300954 1001 86380 86390 1
301046 99301046 1001 86380 86390 1
301603 99301603 1001 86380 86390 1
301556 99301556 1001 86380 86390 1
301687 99301687 1001 86380 86390 1
301702 99301702 1001 86380 86390 1
302287 99302287 1001 86380 86390 1
302023 99302023 1001 86380 86390 1
301967 99301967 1001 86380 86390 1
301761 99301761 1001 86380 86390 1
301946 99301946 1001 86380 86390 1
301964 99301964 1001 86380 86390 1
301849 99301849 1001 86380 86390 1
302473 99302473 1001 86380 86390 1
302474 99302474 1001 86380 86390 1
302424 99302424 1001 86380 86390 1
302451 99302451 1001 86380 86390 1
302531 99302531 1001 86380 86390 1
302467 99302467 1001 86380 86390 1
303150 99303150 1001 86380 86390 1
302949 99302949 1001 86380 86390 1
302887 99302887 1001 86380 86390 1
302909 99302909 1001 86380 86390 1
302743 99302743 1001 86380 86390 1
302595 99302595 1001 86380 86390 1
303374 99303374 1001 86380 86390 1
303280 99303280 1001 86380 86390 1
303972 99303972 1001 86380 86390 1
303870 99303870 1001 86380 86390 1
303884 99303884 1001 86380 86390 1
303950 99303950 1001 86380 86390 1
303816 99303816 1001 86380 86390 1
303687 99303687 1001 86380 86390 1
303739 99303739 1001 86380 86390 1
303788 99303788 1001 86380 86390 1
303516 99303516 1001 86380 86390 1
303506 99303506 1001 86380 86390 1
303558 99303558 1001 86380 86390 1
303610 99303610 1001 86380 86390 1
303472 99303472 1001 86380 86390 1
303436 99303436 1001 86380 86390 1
304073 99304073 1001 86380 86390 1
304102 99304102 1001 86380 86390 1
304158 99304158 1001 86380 86390 1
304146 99304146 1001 86380 86390 1
304055 99304055 1001 86380 86390 1
304664 99304664 1001 86380 86390 1
304767 99304767 1001 86380 86390 1
304755 99304755 1001 86380 86390 1
304579 99304579 1001 86380 86390 1
304530 99304530 1001 86380 86390 1
304466 99304466 1001 86380 86390 1
304330 99304330 1001 86380 86390 1
304413 99304413 1001 86380 86390 1
305024 99305024 1001 86380 86390 1
305052 99305052 1001 86380 86390 1
305501 99305501 1001 86380 86390 1
305309 99305309 1001 86380 86390 1
305284 99305284 1001 86380 86390 1
305235 99305235 1001 86380 86390 1
305124 99305124 1001 86380 86390 1
305695 99305695 1001 86380 86390 1
500192 99500192 1001 86380 86390 1
500076 99500076 1001 86380 86390 1
500154 99500154 1001 86380 86390 1
500167 99500167 1001 86380 86390 1
305697 99305697 1001 86380 86390 1
500058 99500058 1001 86380 86390 1
500793 99500793 1001 86380 86390 1
500706 99500706 1001 86380 86390 1
500709 99500709 1001 86380 86390 1
500556 99500556 1001 86380 86390 1
500459 99500459 1001 86380 86390 1
500327 99500327 1001 86380 86390 1
500394 99500394 1001 86380 86390 1
500265 99500265 1001 86380 86390 1
500370 99500370 1001 86380 86390 1
500966 99500966 1001 86380 86390 1
500856 99500856 1001 86380 86390 1
500952 99500952 1001 86380 86390 1
501473 99501473 1001 86380 86390 1
501615 99501615 1001 86380 86390 1
501455 99501455 1001 86380 86390 1
501445 99501445 1001 86380 86390 1
501357 99501357 1001 86380 86390 1
501133 99501133 1001 86380 86390 1
501662 99501662 1001 86380 86390 1
501714 99501714 1001 86380 86390 1
501811 99501811 1001 86380 86390 1
501761 99501761 1001 86380 86390 1
501765 99501765 1001 86380 86390 1
502343 99502343 1001 86380 86390 1
502270 99502270 1001 86380 86390 1
502360 99502360 1001 86380 86390 1
502400 99502400 1001 86380 86390 1
502095 99502095 1001 86380 86390 1
502101 99502101 1001 86380 86390 1
501905 99501905 1001 86380 86390 1
502035 99502035 1001 86380 86390 1
502469 99502469 1001 86380 86390 1
502628 99502628 1001 86380 86390 1
502642 99502642 1001 86380 86390 1
503202 99503202 1001 86380 86390 1
503138 99503138 1001 86380 86390 1
503206 99503206 1001 86380 86390 1
503283 99503283 1001 86380 86390 1
502897 99502897 1001 86380 86390 1
502964 99502964 1001 86380 86390 1
502899 99502899 1001 86380 86390 1
503081 99503081 1001 86380 86390 1
502965 99502965 1001 86380 86390 1
502942 99502942 1001 86380 86390 1
502831 99502831 1001 86380 86390 1
502704 99502704 1001 86380 86390 1
502693 99502693 1001 86380 86390 1
503408 99503408 1001 86380 86390 1
503320 99503320 1001 86380 86390 1
503386 99503386 1001 86380 86390 1
503377 99503377 1001 86380 86390 1
503974 99503974 1001 86380 86390 1
504066 99504066 1001 86380 86390 1
503798 99503798 1001 86380 86390 1
503827 99503827 1001 86380 86390 1
503803 99503803 1001 86380 86390 1
503626 99503626 1001 86380 86390 1
503553 99503553 1001 86380 86390 1
503671 99503671 1001 86380 86390 1
503702 99503702 1001 86380 86390 1
504179 99504179 1001 86380 86390 1
504171 99504171 1001 86380 86390 1
504250 99504250 1001 86380 86390 1
504741 99504741 1001 86380 86390 1
504896 99504896 1001 86380 86390 1
504755 99504755 1001 86380 86390 1
504886 99504886 1001 86380 86390 1
504598 99504598 1001 86380 86390 1
504653 99504653 1001 86380 86390 1
504620 99504620 1001 86380 86390 1
504336 99504336 1001 86380 86390 1
504324 99504324 1001 86380 86390 1
504345 99504345 1001 86380 86390 1
504359 99504359 1001 86380 86390 1
505020 99505020 1001 86380 86390 1
505008 99505008 1001 86380 86390 1
505047 99505047 1001 86380 86390 1
505119 99505119 1001 86380 86390 1
505605 99505605 1001 86380 86390 1
505517 99505517 1001 86380 86390 1
505431 99505431 1001 86380 86390 1
505457 99505457 1001 86380 86390 1
505164 99505164 1001 86380 86390 1
505184 99505184 1001 86380 86390 1
505962 99505962 1001 86380 86390 1
505952 99505952 1001 86380 86390 1
505855 99505855 1001 86380 86390 1
506483 99506483 1001 86380 86390 1
506567 99506567 1001 86380 86390 1
506421 99506421 1001 86380 86390 1
506552 99506552 1001 86380 86390 1
506449 99506449 1001 86380 86390 1
506437 99506437 1001 86380 86390 1
506225 99506225 1001 86380 86390 1
506257 99506257 1001 86380 86390 1
506245 99506245 1001 86380 86390 1
506035 99506035 1001 86380 86390 1
505984 99505984 1001 86380 86390 1
506076 99506076 1001 86380 86390 1
506116 99506116 1001 86380 86390 1
506774 99506774 1001 86380 86390 1
506610 99506610 1001 86380 86390 1
506652 99506652 1001 86380 86390 1
506644 99506644 1001 86380 86390 1
506696 99506696 1001 86380 86390 1
507421 99507421 1001 86380 86390 1
507224 99507224 1001 86380 86390 1
507153 99507153 1001 86380 86390 1
507024 99507024 1001 86380 86390 1
507193 99507193 1001 86380 86390 1
507206 99507206 1001 86380 86390 1
507118 99507118 1001 86380 86390 1
507158 99507158 1001 86380 86390 1
506988 99506988 1001 86380 86390 1
506812 99506812 1001 86380 86390 1
507485 99507485 1001 86380 86390 1
507524 99507524 1001 86380 86390 1
507010 99507010 1001 86380 86390 1
507571 99507571 1001 86380 86390 1
508045 99508045 1001 86380 86390 1
508084 99508084 1001 86380 86390 1
508168 99508168 1001 86380 86390 1
507926 99507926 1001 86380 86390 1
507904 99507904 1001 86380 86390 1
507996 99507996 1001 86380 86390 1
507884 99507884 1001 86380 86390 1
507719 99507719 1001 86380 86390 1
507745 99507745 1001 86380 86390 1
507820 99507820 1001 86380 86390 1
507821 99507821 1001 86380 86390 1
507628 99507628 1001 86380 86390 1
508356 99508356 1001 86380 86390 1
508357 99508357 1001 86380 86390 1
508280 99508280 1001 86380 86390 1
508398 99508398 1001 86380 86390 1
509018 99509018 1001 86380 86390 1
509056 99509056 1001 86380 86390 1
509061 99509061 1001 86380 86390 1
508944 99508944 1001 86380 86390 1
508983 99508983 1001 86380 86390 1
508858 99508858 1001 86380 86390 1
508562 99508562 1001 86380 86390 1
508525 99508525 1001 86380 86390 1
509220 99509220 1001 86380 86390 1
509079 99509079 1001 86380 86390 1
509840 99509840 1001 86380 86390 1
509815 99509815 1001 86380 86390 1
509700 99509700 1001 86380 86390 1
509712 99509712 1001 86380 86390 1
509702 99509702 1001 86380 86390 1
509501 99509501 1001 86380 86390 1
509504 99509504 1001 86380 86390 1
509612 99509612 1001 86380 86390 1
509614 99509614 1001 86380 86390 1
509424 99509424 1001 86380 86390 1
509966 99509966 1001 86380 86390 1
510044 99510044 1001 86380 86390 1
510097 99510097 1001 86380 86390 1
510444 99510444 1001 86380 86390 1
510357 99510357 1001 86380 86390 1
510345 99510345 1001 86380 86390 1
510361 99510361 1001 86380 86390 1
510349 99510349 1001 86380 86390 1
510287 99510287 1001 86380 86390 1
510263 99510263 1001 86380 86390 1
510107 99510107 1001 86380 86390 1
510292 99510292 1001 86380 86390 1
510113 99510113 1001 86380 86390 1
510801 99510801 1001 86380 86390 1
510789 99510789 1001 86380 86390 1
510816 99510816 1001 86380 86390 1
510859 99510859 1001 86380 86390 1
510912 99510912 1001 86380 86390 1
510887 99510887 1001 86380 86390 1
511415 99511415 1001 86380 86390 1
511409 99511409 1001 86380 86390 1
511235 99511235 1001 86380 86390 1
511339 99511339 1001 86380 86390 1
511010 99511010 1001 86380 86390 1
511004 99511004 1001 86380 86390 1
511694 99511694 1001 86380 86390 1
511564 99511564 1001 86380 86390 1
511591 99511591 1001 86380 86390 1
511683 99511683 1001 86380 86390 1
511650 99511650 1001 86380 86390 1
512206 99512206 1001 86380 86390 1
512312 99512312 1001 86380 86390 1
512031 99512031 1001 86380 86390 1
512152 99512152 1001 86380 86390 1
512105 99512105 1001 86380 86390 1
512002 99512002 1001 86380 86390 1
512106 99512106 1001 86380 86390 1
512108 99512108 1001 86380 86390 1
511812 99511812 1001 86380 86390 1
511788 99511788 1001 86380 86390 1
511814 99511814 1001 86380 86390 1
512518 99512518 1001 86380 86390 1
512536 99512536 1001 86380 86390 1
513033 99513033 1001 86380 86390 1
513123 99513123 1001 86380 86390 1
512980 99512980 1001 86380 86390 1
512904 99512904 1001 86380 86390 1
512867 99512867 1001 86380 86390 1
512855 99512855 1001 86380 86390 1
512768 99512768 1001 86380 86390 1
512708 99512708 1001 86380 86390 1
513222 99513222 1001 86380 86390 1
514006 99514006 1001 86380 86390 1
514016 99514016 1001 86380 86390 1
513926 99513926 1001 86380 86390 1
513644 99513644 1001 86380 86390 1
513749 99513749 1001 86380 86390 1
513636 99513636 1001 86380 86390 1
513681 99513681 1001 86380 86390 1
513583 99513583 1001 86380 86390 1
514151 99514151 1001 86380 86390 1
514203 99514203 1001 86380 86390 1
514230 99514230 1001 86380 86390 1
514039 99514039 1001 86380 86390 1
514066 99514066 1001 86380 86390 1
514170 99514170 1001 86380 86390 1
514783 99514783 1001 86380 86390 1
514448 99514448 1001 86380 86390 1
514532 99514532 1001 86380 86390 1
514571 99514571 1001 86380 86390 1
514433 99514433 1001 86380 86390 1
514987 99514987 1001 86380 86390 1
514929 99514929 1001 86380 86390 1
515664 99515664 1001 86380 86390 1
515666 99515666 1001 86380 86390 1
515512 99515512 1001 86380 86390 1
515342 99515342 1001 86380 86390 1
515434 99515434 1001 86380 86390 1
515181 99515181 1001 86380 86390 1
515207 99515207 1001 86380 86390 1
515083 99515083 1001 86380 86390 1
515227 99515227 1001 86380 86390 1
515740 99515740 1001 86380 86390 1
515792 99515792 1001 86380 86390 1
516371 99516371 1001 86380 86390 1
516203 99516203 1001 86380 86390 1
515895 99515895 1001 86380 86390 1
517277 99517277 1001 86380 86390 1
517091 99517091 1001 86380 86390 1
517124 99517124 1001 86380 86390 1
517090 99517090 1001 86380 86390 1
516909 99516909 1001 86380 86390 1
516782 99516782 1001 86380 86390 1
516811 99516811 1001 86380 86390 1
516815 99516815 1001 86380 86390 1
516855 99516855 1001 86380 86390 1
517384 99517384 1001 86380 86390 1
517520 99517520 1001 86380 86390 1
517421 99517421 1001 86380 86390 1
517524 99517524 1001 86380 86390 1
518161 99518161 1001 86380 86390 1
518112 99518112 1001 86380 86390 1
518038 99518038 1001 86380 86390 1
518077 99518077 1001 86380 86390 1
518026 99518026 1001 86380 86390 1
518039 99518039 1001 86380 86390 1
518040 99518040 1001 86380 86390 1
517933 99517933 1001 86380 86390 1
517843 99517843 1001 86380 86390 1
517785 99517785 1001 86380 86390 1
517876 99517876 1001 86380 86390 1
517714 99517714 1001 86380 86390 1
517589 99517589 1001 86380 86390 1
517566 99517566 1001 86380 86390 1
518304 99518304 1001 86380 86390 1
518350 99518350 1001 86380 86390 1
518988 99518988 1001 86380 86390 1
518956 99518956 1001 86380 86390 1
518877 99518877 1001 86380 86390 1
518931 99518931 1001 86380 86390 1
518842 99518842 1001 86380 86390 1
518641 99518641 1001 86380 86390 1
518622 99518622 1001 86380 86390 1
518497 99518497 1001 86380 86390 1
518529 99518529 1001 86380 86390 1
518469 99518469 1001 86380 86390 1
519011 99519011 1001 86380 86390 1
519129 99519129 1001 86380 86390 1
519170 99519170 1001 86380 86390 1
519069 99519069 1001 86380 86390 1
519162 99519162 1001 86380 86390 1
519799 99519799 1001 86380 86390 1
519596 99519596 1001 86380 86390 1
519455 99519455 1001 86380 86390 1
519434 99519434 1001 86380 86390 1
519513 99519513 1001 86380 86390 1
519287 99519287 1001 86380 86390 1
519380 99519380 1001 86380 86390 1
519949 99519949 1001 86380 86390 1
520500 99520500 1001 86380 86390 1
520578 99520578 1001 86380 86390 1
520570 99520570 1001 86380 86390 1
520445 99520445 1001 86380 86390 1
520484 99520484 1001 86380 86390 1
520601 99520601 1001 86380 86390 1
520324 99520324 1001 86380 86390 1
520430 99520430 1001 86380 86390 1
520368 99520368 1001 86380 86390 1
520408 99520408 1001 86380 86390 1
520226 99520226 1001 86380 86390 1
520138 99520138 1001 86380 86390 1
520729 99520729 1001 86380 86390 1
520781 99520781 1001 86380 86390 1
520735 99520735 1001 86380 86390 1
520751 99520751 1001 86380 86390 1
521400 99521400 1001 86380 86390 1
521211 99521211 1001 86380 86390 1
521175 99521175 1001 86380 86390 1
521180 99521180 1001 86380 86390 1
521027 99521027 1001 86380 86390 1
521030 99521030 1001 86380 86390 1
520992 99520992 1001 86380 86390 1
520904 99520904 1001 86380 86390 1
520986 99520986 1001 86380 86390 1
520857 99520857 1001 86380 86390 1
521549 99521549 1001 86380 86390 1
521512 99521512 1001 86380 86390 1
521628 99521628 1001 86380 86390 1
521629 99521629 1001 86380 86390 1
521618 99521618 1001 86380 86390 1
521657 99521657 1001 86380 86390 1
522291 99522291 1001 86380 86390 1
522255 99522255 1001 86380 86390 1
522170 99522170 1001 86380 86390 1
522184 99522184 1001 86380 86390 1
522133 99522133 1001 86380 86390 1
521999 99521999 1001 86380 86390 1
521788 99521788 1001 86380 86390 1
521675 99521675 1001 86380 86390 1
521692 99521692 1001 86380 86390 1
521694 99521694 1001 86380 86390 1
521774 99521774 1001 86380 86390 1
522421 99522421 1001 86380 86390 1
522460 99522460 1001 86380 86390 1
522473 99522473 1001 86380 86390 1
522397 99522397 1001 86380 86390 1
522453 99522453 1001 86380 86390 1
522428 99522428 1001 86380 86390 1
523032 99523032 1001 86380 86390 1
523059 99523059 1001 86380 86390 1
523008 99523008 1001 86380 86390 1
522998 99522998 1001 86380 86390 1
522950 99522950 1001 86380 86390 1
522892 99522892 1001 86380 86390 1
522791 99522791 1001 86380 86390 1
522843 99522843 1001 86380 86390 1
522538 99522538 1001 86380 86390 1
522680 99522680 1001 86380 86390 1
522696 99522696 1001 86380 86390 1
522534 99522534 1001 86380 86390 1
523128 99523128 1001 86380 86390 1
523159 99523159 1001 86380 86390 1
523138 99523138 1001 86380 86390 1
523231 99523231 1001 86380 86390 1
523911 99523911 1001 86380 86390 1
523822 99523822 1001 86380 86390 1
523776 99523776 1001 86380 86390 1
523613 99523613 1001 86380 86390 1
523577 99523577 1001 86380 86390 1
523592 99523592 1001 86380 86390 1
523518 99523518 1001 86380 86390 1
523367 99523367 1001 86380 86390 1
523475 99523475 1001 86380 86390 1
523478 99523478 1001 86380 86390 1
524126 99524126 1001 86380 86390 1
524065 99524065 1001 86380 86390 1
524120 99524120 1001 86380 86390 1
524578 99524578 1001 86380 86390 1
524581 99524581 1001 86380 86390 1
524360 99524360 1001 86380 86390 1
524549 99524549 1001 86380 86390 1
524182 99524182 1001 86380 86390 1
524300 99524300 1001 86380 86390 1
524867 99524867 1001 86380 86390 1
524843 99524843 1001 86380 86390 1
525496 99525496 1001 86380 86390 1
525510 99525510 1001 86380 86390 1
525485 99525485 1001 86380 86390 1
525500 99525500 1001 86380 86390 1
525554 99525554 1001 86380 86390 1
525310 99525310 1001 86380 86390 1
525058 99525058 1001 86380 86390 1
525072 99525072 1001 86380 86390 1
525013 99525013 1001 86380 86390 1
525699 99525699 1001 86380 86390 1
525764 99525764 1001 86380 86390 1
525185 99525185 1001 86380 86390 1
526344 99526344 1001 86380 86390 1
526089 99526089 1001 86380 86390 1
526180 99526180 1001 86380 86390 1
526208 99526208 1001 86380 86390 1
526007 99526007 1001 86380 86390 1
526495 99526495 1001 86380 86390 1
527248 99527248 1001 86380 86390 1
527014 99527014 1001 86380 86390 1
527029 99527029 1001 86380 86390 1
526743 99526743 1001 86380 86390 1
527343 99527343 1001 86380 86390 1
527331 99527331 1001 86380 86390 1
527359 99527359 1001 86380 86390 1
527296 99527296 1001 86380 86390 1
528044 99528044 1001 86380 86390 1
528048 99528048 1001 86380 86390 1
527989 99527989 1001 86380 86390 1
527918 99527918 1001 86380 86390 1
527894 99527894 1001 86380 86390 1
527714 99527714 1001 86380 86390 1
527792 99527792 1001 86380 86390 1
527704 99527704 1001 86380 86390 1
527847 99527847 1001 86380 86390 1
527574 99527574 1001 86380 86390 1
527486 99527486 1001 86380 86390 1
528124 99528124 1001 86380 86390 1
528083 99528083 1001 86380 86390 1
528868 99528868 1001 86380 86390 1
528871 99528871 1001 86380 86390 1
528581 99528581 1001 86380 86390 1
528622 99528622 1001 86380 86390 1
528535 99528535 1001 86380 86390 1
528656 99528656 1001 86380 86390 1
528695 99528695 1001 86380 86390 1
528293 99528293 1001 86380 86390 1
528386 99528386 1001 86380 86390 1
528327 99528327 1001 86380 86390 1
528448 99528448 1001 86380 86390 1
528979 99528979 1001 86380 86390 1
528904 99528904 1001 86380 86390 1
528918 99528918 1001 86380 86390 1
529646 99529646 1001 86380 86390 1
529531 99529531 1001 86380 86390 1
529513 99529513 1001 86380 86390 1
529359 99529359 1001 86380 86390 1
529455 99529455 1001 86380 86390 1
529289 99529289 1001 86380 86390 1
529205 99529205 1001 86380 86390 1
529207 99529207 1001 86380 86390 1
529156 99529156 1001 86380 86390 1
529300 99529300 1001 86380 86390 1
529778 99529778 1001 86380 86390 1
529891 99529891 1001 86380 86390 1
530493 99530493 1001 86380 86390 1
530449 99530449 1001 86380 86390 1
530183 99530183 1001 86380 86390 1
530325 99530325 1001 86380 86390 1
530091 99530091 1001 86380 86390 1
529981 99529981 1001 86380 86390 1
530554 99530554 1001 86380 86390 1
530687 99530687 1001 86380 86390 1
531149 99531149 1001 86380 86390 1
531016 99531016 1001 86380 86390 1
530792 99530792 1001 86380 86390 1
530780 99530780 1001 86380 86390 1
530964 99530964 1001 86380 86390 1
530926 99530926 1001 86380 86390 1
531494 99531494 1001 86380 86390 1
532066 99532066 1001 86380 86390 1
532105 99532105 1001 86380 86390 1
532108 99532108 1001 86380 86390 1
531837 99531837 1001 86380 86390 1
531930 99531930 1001 86380 86390 1
531804 99531804 1001 86380 86390 1
531623 99531623 1001 86380 86390 1
532399 99532399 1001 86380 86390 1
532402 99532402 1001 86380 86390 1
532286 99532286 1001 86380 86390 1
532327 99532327 1001 86380 86390 1
532379 99532379 1001 86380 86390 1
532929 99532929 1001 86380 86390 1
533032 99533032 1001 86380 86390 1
533016 99533016 1001 86380 86390 1
532730 99532730 1001 86380 86390 1
532568 99532568 1001 86380 86390 1
532504 99532504 1001 86380 86390 1
532557 99532557 1001 86380 86390 1
532523 99532523 1001 86380 86390 1
532448 99532448 1001 86380 86390 1
533046 99533046 1001 86380 86390 1
533138 99533138 1001 86380 86390 1
533167 99533167 1001 86380 86390 1
533797 99533797 1001 86380 86390 1
533810 99533810 1001 86380 86390 1
533658 99533658 1001 86380 86390 1
533714 99533714 1001 86380 86390 1
533447 99533447 1001 86380 86390 1
533635 99533635 1001 86380 86390 1
533308 99533308 1001 86380 86390 1
533327 99533327 1001 86380 86390 1
534050 99534050 1001 86380 86390 1
534026 99534026 1001 86380 86390 1
533963 99533963 1001 86380 86390 1
533967 99533967 1001 86380 86390 1
533932 99533932 1001 86380 86390 1
533958 99533958 1001 86380 86390 1
534601 99534601 1001 86380 86390 1
534488 99534488 1001 86380 86390 1
534631 99534631 1001 86380 86390 1
534287 99534287 1001 86380 86390 1
534068 99534068 1001 86380 86390 1
534133 99534133 1001 86380 86390 1
534239 99534239 1001 86380 86390 1
534228 99534228 1001 86380 86390 1
534229 99534229 1001 86380 86390 1
534100 99534100 1001 86380 86390 1
534733 99534733 1001 86380 86390 1
534694 99534694 1001 86380 86390 1
534480 99534480 1001 86380 86390 1
535420 99535420 1001 86380 86390 1
535401 99535401 1001 86380 86390 1
535404 99535404 1001 86380 86390 1
535234 99535234 1001 86380 86390 1
535079 99535079 1001 86380 86390 1
534901 99534901 1001 86380 86390 1
535702 99535702 1001 86380 86390 1
535549 99535549 1001 86380 86390 1
535686 99535686 1001 86380 86390 1
535570 99535570 1001 86380 86390 1
535687 99535687 1001 86380 86390 1
536195 99536195 1001 86380 86390 1
536285 99536285 1001 86380 86390 1
536144 99536144 1001 86380 86390 1
536244 99536244 1001 86380 86390 1
536021 99536021 1001 86380 86390 1
535931 99535931 1001 86380 86390 1
536104 99536104 1001 86380 86390 1
535780 99535780 1001 86380 86390 1
535888 99535888 1001 86380 86390 1
535778 99535778 1001 86380 86390 1
536471 99536471 1001 86380 86390 1
536459 99536459 1001 86380 86390 1
536486 99536486 1001 86380 86390 1
537116 99537116 1001 86380 86390 1
537091 99537091 1001 86380 86390 1
537142 99537142 1001 86380 86390 1
537041 99537041 1001 86380 86390 1
537144 99537144 1001 86380 86390 1
536817 99536817 1001 86380 86390 1
536671 99536671 1001 86380 86390 1
536711 99536711 1001 86380 86390 1
536543 99536543 1001 86380 86390 1
536702 99536702 1001 86380 86390 1
536631 99536631 1001 86380 86390 1
537291 99537291 1001 86380 86390 1
537332 99537332 1001 86380 86390 1
537962 99537962 1001 86380 86390 1
537891 99537891 1001 86380 86390 1
537866 99537866 1001 86380 86390 1
537856 99537856 1001 86380 86390 1
537975 99537975 1001 86380 86390 1
537857 99537857 1001 86380 86390 1
537980 99537980 1001 86380 86390 1
537807 99537807 1001 86380 86390 1
537898 99537898 1001 86380 86390 1
537628 99537628 1001 86380 86390 1
537460 99537460 1001 86380 86390 1
537473 99537473 1001 86380 86390 1
537464 99537464 1001 86380 86390 1
537997 99537997 1001 86380 86390 1
538024 99538024 1001 86380 86390 1
538164 99538164 1001 86380 86390 1
538730 99538730 1001 86380 86390 1
538521 99538521 1001 86380 86390 1
538537 99538537 1001 86380 86390 1
538608 99538608 1001 86380 86390 1
538242 99538242 1001 86380 86390 1
538373 99538373 1001 86380 86390 1
538909 99538909 1001 86380 86390 1
539543 99539543 1001 86380 86390 1
539638 99539638 1001 86380 86390 1
539390 99539390 1001 86380 86390 1
539301 99539301 1001 86380 86390 1
539419 99539419 1001 86380 86390 1
539381 99539381 1001 86380 86390 1
539395 99539395 1001 86380 86390 1
539201 99539201 1001 86380 86390 1
539127 99539127 1001 86380 86390 1
539058 99539058 1001 86380 86390 1
539716 99539716 1001 86380 86390 1
539798 99539798 1001 86380 86390 1
539814 99539814 1001 86380 86390 1
540274 99540274 1001 86380 86390 1
540340 99540340 1001 86380 86390 1
540357 99540357 1001 86380 86390 1
540132 99540132 1001 86380 86390 1
540235 99540235 1001 86380 86390 1
540186 99540186 1001 86380 86390 1
540239 99540239 1001 86380 86390 1
540004 99540004 1001 86380 86390 1
539928 99539928 1001 86380 86390 1
539879 99539879 1001 86380 86390 1
540609 99540609 1001 86380 86390 1
540641 99540641 1001 86380 86390 1
540669 99540669 1001 86380 86390 1
541207 99541207 1001 86380 86390 1
541025 99541025 1001 86380 86390 1
540896 99540896 1001 86380 86390 1
540727 99540727 1001 86380 86390 1
540740 99540740 1001 86380 86390 1
540810 99540810 1001 86380 86390 1
540852 99540852 1001 86380 86390 1
541304 99541304 1001 86380 86390 1
541454 99541454 1001 86380 86390 1
541406 99541406 1001 86380 86390 1
542119 99542119 1001 86380 86390 1
542034 99542034 1001 86380 86390 1
542063 99542063 1001 86380 86390 1
542051 99542051 1001 86380 86390 1
542114 99542114 1001 86380 86390 1
541773 99541773 1001 86380 86390 1
541857 99541857 1001 86380 86390 1
541644 99541644 1001 86380 86390 1
541567 99541567 1001 86380 86390 1
541608 99541608 1001 86380 86390 1
541596 99541596 1001 86380 86390 1
542156 99542156 1001 86380 86390 1
542247 99542247 1001 86380 86390 1
542875 99542875 1001 86380 86390 1
542876 99542876 1001 86380 86390 1
542929 99542929 1001 86380 86390 1
542688 99542688 1001 86380 86390 1
542725 99542725 1001 86380 86390 1
542354 99542354 1001 86380 86390 1
542499 99542499 1001 86380 86390 1
542946 99542946 1001 86380 86390 1
543130 99543130 1001 86380 86390 1
542964 99542964 1001 86380 86390 1
543017 99543017 1001 86380 86390 1
543591 99543591 1001 86380 86390 1
543650 99543650 1001 86380 86390 1
543754 99543754 1001 86380 86390 1
543729 99543729 1001 86380 86390 1
543588 99543588 1001 86380 86390 1
543406 99543406 1001 86380 86390 1
543484 99543484 1001 86380 86390 1
543333 99543333 1001 86380 86390 1
543349 99543349 1001 86380 86390 1
543338 99543338 1001 86380 86390 1
543186 99543186 1001 86380 86390 1
543239 99543239 1001 86380 86390 1
543926 99543926 1001 86380 86390 1
543967 99543967 1001 86380 86390 1
543946 99543946 1001 86380 86390 1
543779 99543779 1001 86380 86390 1
544508 99544508 1001 86380 86390 1
544567 99544567 1001 86380 86390 1
544486 99544486 1001 86380 86390 1
544448 99544448 1001 86380 86390 1
544513 99544513 1001 86380 86390 1
544501 99544501 1001 86380 86390 1
544580 99544580 1001 86380 86390 1
544586 99544586 1001 86380 86390 1
544518 99544518 1001 86380 86390 1
544591 99544591 1001 86380 86390 1
544119 99544119 1001 86380 86390 1
544133 99544133 1001 86380 86390 1
544161 99544161 1001 86380 86390 1
544006 99544006 1001 86380 86390 1
544079 99544079 1001 86380 86390 1
544726 99544726 1001 86380 86390 1
544610 99544610 1001 86380 86390 1
544727 99544727 1001 86380 86390 1
544603 99544603 1001 86380 86390 1
503984 736 1002 55341 58081 1
503994 569 1001 66903 67002 1
506695 757 1002 25604 39119 1
531874 657 1001 28521 28820 1
537482 764 1001 40595 40895 1
534658 664 1001 61133 61232 1
400064 99400064 1001 86380 86390 1
400287 99400287 1001 86380 86390 1
400232 99400232 1001 86380 86390 1
400518 99400518 1001 86380 86390 1
400462 99400462 1001 86380 86390 1
400596 99400596 1001 86380 86390 1
400665 99400665 1001 86380 86390 1
400670 99400670 1001 86380 86390 1
400704 99400704 1001 86380 86390 1
400870 99400870 1001 86380 86390 1
400833 99400833 1001 86380 86390 1
401002 99401002 1001 86380 86390 1
400963 99400963 1001 86380 86390 1
401084 99401084 1001 86380 86390 1
401250 99401250 1001 86380 86390 1
401368 99401368 1001 86380 86390 1
401683 99401683 1001 86380 86390 1
401669 99401669 1001 86380 86390 1
401847 99401847 1001 86380 86390 1
402162 99402162 1001 86380 86390 1
402230 99402230 1001 86380 86390 1
402636 99402636 1001 86380 86390 1
402701 99402701 1001 86380 86390 1
402843 99402843 1001 86380 86390 1
403044 99403044 1001 86380 86390 1
403256 99403256 1001 86380 86390 1
403225 99403225 1001 86380 86390 1
403385 99403385 1001 86380 86390 1
403767 99403767 1001 86380 86390 1
403788 99403788 1001 86380 86390 1
403825 99403825 1001 86380 86390 1
403746 99403746 1001 86380 86390 1
403779 99403779 1001 86380 86390 1
403737 99403737 1001 86380 86390 1
403843 99403843 1001 86380 86390 1
404034 99404034 1001 86380 86390 1
404106 99404106 1001 86380 86390 1
404302 99404302 1001 86380 86390 1
404361 99404361 1001 86380 86390 1
404457 99404457 1001 86380 86390 1
404641 99404641 1001 86380 86390 1
404718 99404718 1001 86380 86390 1
404798 99404798 1001 86380 86390 1
404848 99404848 1001 86380 86390 1
404972 99404972 1001 86380 86390 1
405012 99405012 1001 86380 86390 1
405290 99405290 1001 86380 86390 1
405363 99405363 1001 86380 86390 1
405330 99405330 1001 86380 86390 1
405642 99405642 1001 86380 86390 1
405725 99405725 1001 86380 86390 1
405676 99405676 1001 86380 86390 1
405767 99405767 1001 86380 86390 1
405934 99405934 1001 86380 86390 1
405906 99405906 1001 86380 86390 1
406226 99406226 1001 86380 86390 1
406207 99406207 1001 86380 86390 1
406261 99406261 1001 86380 86390 1
406400 99406400 1001 86380 86390 1
406465 99406465 1001 86380 86390 1
406589 99406589 1001 86380 86390 1
406657 99406657 1001 86380 86390 1
406715 99406715 1001 86380 86390 1
407123 99407123 1001 86380 86390 1
407078 99407078 1001 86380 86390 1
407570 99407570 1001 86380 86390 1
407835 99407835 1001 86380 86390 1
407838 99407838 1001 86380 86390 1
408003 99408003 1001 86380 86390 1
408307 99408307 1001 86380 86390 1
408258 99408258 1001 86380 86390 1
408350 99408350 1001 86380 86390 1
408681 99408681 1001 86380 86390 1
408782 99408782 1001 86380 86390 1
408771 99408771 1001 86380 86390 1
409100 99409100 1001 86380 86390 1
409451 99409451 1001 86380 86390 1
409520 99409520 1001 86380 86390 1
409596 99409596 1001 86380 86390 1
409601 99409601 1001 86380 86390 1
409957 99409957 1001 86380 86390 1
410269 99410269 1001 86380 86390 1
410388 99410388 1001 86380 86390 1
410592 99410592 1001 86380 86390 1
410667 99410667 1001 86380 86390 1
410830 99410830 1001 86380 86390 1
410928 99410928 1001 86380 86390 1
411006 99411006 1001 86380 86390 1
410976 99410976 1001 86380 86390 1
411074 99411074 1001 86380 86390 1
411102 99411102 1001 86380 86390 1
411135 99411135 1001 86380 86390 1
411232 99411232 1001 86380 86390 1
411426 99411426 1001 86380 86390 1
411636 99411636 1001 86380 86390 1
411695 99411695 1001 86380 86390 1
411705 99411705 1001 86380 86390 1
411909 99411909 1001 86380 86390 1
411880 99411880 1001 86380 86390 1
411862 99411862 1001 86380 86390 1
411863 99411863 1001 86380 86390 1
412155 99412155 1001 86380 86390 1
412347 99412347 1001 86380 86390 1
413334 99413334 1001 86380 86390 1
413394 99413394 1001 86380 86390 1
412932 99412932 1001 86380 86390 1
413242 99413242 1001 86380 86390 1
413080 99413080 1001 86380 86390 1
413028 99413028 1001 86380 86390 1
413000 99413000 1001 86380 86390 1
412777 99412777 1001 86380 86390 1
412726 99412726 1001 86380 86390 1
412531 99412531 1001 86380 86390 1
414088 99414088 1001 86380 86390 1
413986 99413986 1001 86380 86390 1
414012 99414012 1001 86380 86390 1
413740 99413740 1001 86380 86390 1
413744 99413744 1001 86380 86390 1
414947 99414947 1001 86380 86390 1
414798 99414798 1001 86380 86390 1
414515 99414515 1001 86380 86390 1
414582 99414582 1001 86380 86390 1
414367 99414367 1001 86380 86390 1
414171 99414171 1001 86380 86390 1
415626 99415626 1001 86380 86390 1
415375 99415375 1001 86380 86390 1
415632 99415632 1001 86380 86390 1
415469 99415469 1001 86380 86390 1
416932 99416932 1001 86380 86390 1
416717 99416717 1001 86380 86390 1
416982 99416982 1001 86380 86390 1
416554 99416554 1001 86380 86390 1
416262 99416262 1001 86380 86390 1
416503 99416503 1001 86380 86390 1
416506 99416506 1001 86380 86390 1
416579 99416579 1001 86380 86390 1
415813 99415813 1001 86380 86390 1
415864 99415864 1001 86380 86390 1
415787 99415787 1001 86380 86390 1
416026 99416026 1001 86380 86390 1
417335 99417335 1001 86380 86390 1
417356 99417356 1001 86380 86390 1
417095 99417095 1001 86380 86390 1
417393 99417393 1001 86380 86390 1
417521 99417521 1001 86380 86390 1
417478 99417478 1001 86380 86390 1
417530 99417530 1001 86380 86390 1
418310 99418310 1001 86380 86390 1
418143 99418143 1001 86380 86390 1
418226 99418226 1001 86380 86390 1
418149 99418149 1001 86380 86390 1
418324 99418324 1001 86380 86390 1
418005 99418005 1001 86380 86390 1
417867 99417867 1001 86380 86390 1
417936 99417936 1001 86380 86390 1
418842 99418842 1001 86380 86390 1
419100 99419100 1001 86380 86390 1
418805 99418805 1001 86380 86390 1
419199 99419199 1001 86380 86390 1
420077 99420077 1001 86380 86390 1
420226 99420226 1001 86380 86390 1
419720 99419720 1001 86380 86390 1
419712 99419712 1001 86380 86390 1
419812 99419812 1001 86380 86390 1
419978 99419978 1001 86380 86390 1
419999 99419999 1001 86380 86390 1
419660 99419660 1001 86380 86390 1
419903 99419903 1001 86380 86390 1
419964 99419964 1001 86380 86390 1
419877 99419877 1001 86380 86390 1
419500 99419500 1001 86380 86390 1
419479 99419479 1001 86380 86390 1
419444 99419444 1001 86380 86390 1
420797 99420797 1001 86380 86390 1
420683 99420683 1001 86380 86390 1
421838 99421838 1001 86380 86390 1
421826 99421826 1001 86380 86390 1
421857 99421857 1001 86380 86390 1
421687 99421687 1001 86380 86390 1
421297 99421297 1001 86380 86390 1
421277 99421277 1001 86380 86390 1
421625 99421625 1001 86380 86390 1
421654 99421654 1001 86380 86390 1
421561 99421561 1001 86380 86390 1
421582 99421582 1001 86380 86390 1
421057 99421057 1001 86380 86390 1
420958 99420958 1001 86380 86390 1
422371 99422371 1001 86380 86390 1
423685 99423685 1001 86380 86390 1
423495 99423495 1001 86380 86390 1
423391 99423391 1001 86380 86390 1
423524 99423524 1001 86380 86390 1
423102 99423102 1001 86380 86390 1
423239 99423239 1001 86380 86390 1
422940 99422940 1001 86380 86390 1
422917 99422917 1001 86380 86390 1
422561 99422561 1001 86380 86390 1
423954 99423954 1001 86380 86390 1
424025 99424025 1001 86380 86390 1
424027 99424027 1001 86380 86390 1
425171 99425171 1001 86380 86390 1
425196 99425196 1001 86380 86390 1
425198 99425198 1001 86380 86390 1
425302 99425302 1001 86380 86390 1
425361 99425361 1001 86380 86390 1
425319 99425319 1001 86380 86390 1
424732 99424732 1001 86380 86390 1
424909 99424909 1001 86380 86390 1
424812 99424812 1001 86380 86390 1
424317 99424317 1001 86380 86390 1
424344 99424344 1001 86380 86390 1
424159 99424159 1001 86380 86390 1
424477 99424477 1001 86380 86390 1
424406 99424406 1001 86380 86390 1
424487 99424487 1001 86380 86390 1
425782 99425782 1001 86380 86390 1
425640 99425640 1001 86380 86390 1
425485 99425485 1001 86380 86390 1
425555 99425555 1001 86380 86390 1
427014 99427014 1001 86380 86390 1
426808 99426808 1001 86380 86390 1
426907 99426907 1001 86380 86390 1
427095 99427095 1001 86380 86390 1
426518 99426518 1001 86380 86390 1
426611 99426611 1001 86380 86390 1
426117 99426117 1001 86380 86390 1
425930 99425930 1001 86380 86390 1
426237 99426237 1001 86380 86390 1
427422 99427422 1001 86380 86390 1
427356 99427356 1001 86380 86390 1
427522 99427522 1001 86380 86390 1
427184 99427184 1001 86380 86390 1
428477 99428477 1001 86380 86390 1
428553 99428553 1001 86380 86390 1
428723 99428723 1001 86380 86390 1
428128 99428128 1001 86380 86390 1
427653 99427653 1001 86380 86390 1
427904 99427904 1001 86380 86390 1
427884 99427884 1001 86380 86390 1
428813 99428813 1001 86380 86390 1
429100 99429100 1001 86380 86390 1
428828 99428828 1001 86380 86390 1
429140 99429140 1001 86380 86390 1
428892 99428892 1001 86380 86390 1
429963 99429963 1001 86380 86390 1
430075 99430075 1001 86380 86390 1
429933 99429933 1001 86380 86390 1
429460 99429460 1001 86380 86390 1
430527 99430527 1001 86380 86390 1
430552 99430552 1001 86380 86390 1
430464 99430464 1001 86380 86390 1
430748 99430748 1001 86380 86390 1
430572 99430572 1001 86380 86390 1
430421 99430421 1001 86380 86390 1
431822 99431822 1001 86380 86390 1
431751 99431751 1001 86380 86390 1
431923 99431923 1001 86380 86390 1
432027 99432027 1001 86380 86390 1
431328 99431328 1001 86380 86390 1
431399 99431399 1001 86380 86390 1
431607 99431607 1001 86380 86390 1
430952 99430952 1001 86380 86390 1
431011 99431011 1001 86380 86390 1
431098 99431098 1001 86380 86390 1
431155 99431155 1001 86380 86390 1
431255 99431255 1001 86380 86390 1
432098 99432098 1001 86380 86390 1
432363 99432363 1001 86380 86390 1
433363 99433363 1001 86380 86390 1
433373 99433373 1001 86380 86390 1
433266 99433266 1001 86380 86390 1
432829 99432829 1001 86380 86390 1
434015 99434015 1001 86380 86390 1
434060 99434060 1001 86380 86390 1
435193 99435193 1001 86380 86390 1
435377 99435377 1001 86380 86390 1
435329 99435329 1001 86380 86390 1
435401 99435401 1001 86380 86390 1
434898 99434898 1001 86380 86390 1
434751 99434751 1001 86380 86390 1
434729 99434729 1001 86380 86390 1
434283 99434283 1001 86380 86390 1
434169 99434169 1001 86380 86390 1
434186 99434186 1001 86380 86390 1
434220 99434220 1001 86380 86390 1
435595 99435595 1001 86380 86390 1
435574 99435574 1001 86380 86390 1
435694 99435694 1001 86380 86390 1
435723 99435723 1001 86380 86390 1
435852 99435852 1001 86380 86390 1
436963 99436963 1001 86380 86390 1
437046 99437046 1001 86380 86390 1
436643 99436643 1001 86380 86390 1
436483 99436483 1001 86380 86390 1
436647 99436647 1001 86380 86390 1
436560 99436560 1001 86380 86390 1
300068 99300068 1001 86380 86390 1
437239 99437239 1001 86380 86390 1
437223 99437223 1001 86380 86390 1
300026 99300026 1001 86380 86390 1
300575 99300575 1001 86380 86390 1
300601 99300601 1001 86380 86390 1
300703 99300703 1001 86380 86390 1
300434 99300434 1001 86380 86390 1
300428 99300428 1001 86380 86390 1
300133 99300133 1001 86380 86390 1
300260 99300260 1001 86380 86390 1
300248 99300248 1001 86380 86390 1
300866 99300866 1001 86380 86390 1
301377 99301377 1001 86380 86390 1
301545 99301545 1001 86380 86390 1
301236 99301236 1001 86380 86390 1
301254 99301254 1001 86380 86390 1
301218 99301218 1001 86380 86390 1
301244 99301244 1001 86380 86390 1
301141 99301141 1001 86380 86390 1
300960 99300960 1001 86380 86390 1
301117 99301117 1001 86380 86390 1
301107 99301107 1001 86380 86390 1
301043 99301043 1001 86380 86390 1
301134 99301134 1001 86380 86390 1
300969 99300969 1001 86380 86390 1
301074 99301074 1001 86380 86390 1
301087 99301087 1001 86380 86390 1
301741 99301741 1001 86380 86390 1
302271 99302271 1001 86380 86390 1
302233 99302233 1001 86380 86390 1
302084 99302084 1001 86380 86390 1
302150 99302150 1001 86380 86390 1
302034 99302034 1001 86380 86390 1
302151 99302151 1001 86380 86390 1
302109 99302109 1001 86380 86390 1
302468 99302468 1001 86380 86390 1
302436 99302436 1001 86380 86390 1
302519 99302519 1001 86380 86390 1
303028 99303028 1001 86380 86390 1
303044 99303044 1001 86380 86390 1
302872 99302872 1001 86380 86390 1
302769 99302769 1001 86380 86390 1
302786 99302786 1001 86380 86390 1
302725 99302725 1001 86380 86390 1
302726 99302726 1001 86380 86390 1
303307 99303307 1001 86380 86390 1
303349 99303349 1001 86380 86390 1
303974 99303974 1001 86380 86390 1
303937 99303937 1001 86380 86390 1
304016 99304016 1001 86380 86390 1
303874 99303874 1001 86380 86390 1
303505 99303505 1001 86380 86390 1
303571 99303571 1001 86380 86390 1
303572 99303572 1001 86380 86390 1
303560 99303560 1001 86380 86390 1
303523 99303523 1001 86380 86390 1
304181 99304181 1001 86380 86390 1
304118 99304118 1001 86380 86390 1
304107 99304107 1001 86380 86390 1
304843 99304843 1001 86380 86390 1
304806 99304806 1001 86380 86390 1
304645 99304645 1001 86380 86390 1
304571 99304571 1001 86380 86390 1
304561 99304561 1001 86380 86390 1
304264 99304264 1001 86380 86390 1
304384 99304384 1001 86380 86390 1
304281 99304281 1001 86380 86390 1
304320 99304320 1001 86380 86390 1
304275 99304275 1001 86380 86390 1
305049 99305049 1001 86380 86390 1
305663 99305663 1001 86380 86390 1
305629 99305629 1001 86380 86390 1
305375 99305375 1001 86380 86390 1
305414 99305414 1001 86380 86390 1
305142 99305142 1001 86380 86390 1
305130 99305130 1001 86380 86390 1
305254 99305254 1001 86380 86390 1
305086 99305086 1001 86380 86390 1
500037 99500037 1001 86380 86390 1
500687 99500687 1001 86380 86390 1
500756 99500756 1001 86380 86390 1
500798 99500798 1001 86380 86390 1
500670 99500670 1001 86380 86390 1
500491 99500491 1001 86380 86390 1
500530 99500530 1001 86380 86390 1
500569 99500569 1001 86380 86390 1
500600 99500600 1001 86380 86390 1
500419 99500419 1001 86380 86390 1
500273 99500273 1001 86380 86390 1
500229 99500229 1001 86380 86390 1
500822 99500822 1001 86380 86390 1
501608 99501608 1001 86380 86390 1
501518 99501518 1001 86380 86390 1
501356 99501356 1001 86380 86390 1
501279 99501279 1001 86380 86390 1
501331 99501331 1001 86380 86390 1
501394 99501394 1001 86380 86390 1
501111 99501111 1001 86380 86390 1
501189 99501189 1001 86380 86390 1
501706 99501706 1001 86380 86390 1
501685 99501685 1001 86380 86390 1
501725 99501725 1001 86380 86390 1
502429 99502429 1001 86380 86390 1
502330 99502330 1001 86380 86390 1
502423 99502423 1001 86380 86390 1
502426 99502426 1001 86380 86390 1
502461 99502461 1001 86380 86390 1
502157 99502157 1001 86380 86390 1
502251 99502251 1001 86380 86390 1
502097 99502097 1001 86380 86390 1
502232 99502232 1001 86380 86390 1
501948 99501948 1001 86380 86390 1
502052 99502052 1001 86380 86390 1
501995 99501995 1001 86380 86390 1
501944 99501944 1001 86380 86390 1
501996 99501996 1001 86380 86390 1
501947 99501947 1001 86380 86390 1
501960 99501960 1001 86380 86390 1
502659 99502659 1001 86380 86390 1
502571 99502571 1001 86380 86390 1
502480 99502480 1001 86380 86390 1
502589 99502589 1001 86380 86390 1
503166 99503166 1001 86380 86390 1
503209 99503209 1001 86380 86390 1
503282 99503282 1001 86380 86390 1
503175 99503175 1001 86380 86390 1
503035 99503035 1001 86380 86390 1
502984 99502984 1001 86380 86390 1
502934 99502934 1001 86380 86390 1
503040 99503040 1001 86380 86390 1
503002 99503002 1001 86380 86390 1
502698 99502698 1001 86380 86390 1
503486 99503486 1001 86380 86390 1
503372 99503372 1001 86380 86390 1
503321 99503321 1001 86380 86390 1
503917 99503917 1001 86380 86390 1
503968 99503968 1001 86380 86390 1
504040 99504040 1001 86380 86390 1
504079 99504079 1001 86380 86390 1
503771 99503771 1001 86380 86390 1
503784 99503784 1001 86380 86390 1
503812 99503812 1001 86380 86390 1
503851 99503851 1001 86380 86390 1
503905 99503905 1001 86380 86390 1
503737 99503737 1001 86380 86390 1
503854 99503854 1001 86380 86390 1
503712 99503712 1001 86380 86390 1
503725 99503725 1001 86380 86390 1
503830 99503830 1001 86380 86390 1
503897 99503897 1001 86380 86390 1
503628 99503628 1001 86380 86390 1
503606 99503606 1001 86380 86390 1
503690 99503690 1001 86380 86390 1
504311 99504311 1001 86380 86390 1
504268 99504268 1001 86380 86390 1
504321 99504321 1001 86380 86390 1
504922 99504922 1001 86380 86390 1
504571 99504571 1001 86380 86390 1
504617 99504617 1001 86380 86390 1
504540 99504540 1001 86380 86390 1
504430 99504430 1001 86380 86390 1
504523 99504523 1001 86380 86390 1
504446 99504446 1001 86380 86390 1
504369 99504369 1001 86380 86390 1
504488 99504488 1001 86380 86390 1
505057 99505057 1001 86380 86390 1
504955 99504955 1001 86380 86390 1
505034 99505034 1001 86380 86390 1
505038 99505038 1001 86380 86390 1
505617 99505617 1001 86380 86390 1
505729 99505729 1001 86380 86390 1
505626 99505626 1001 86380 86390 1
505652 99505652 1001 86380 86390 1
505678 99505678 1001 86380 86390 1
505691 99505691 1001 86380 86390 1
505543 99505543 1001 86380 86390 1
505362 99505362 1001 86380 86390 1
505498 99505498 1001 86380 86390 1
505227 99505227 1001 86380 86390 1
505318 99505318 1001 86380 86390 1
505332 99505332 1001 86380 86390 1
505231 99505231 1001 86380 86390 1
505302 99505302 1001 86380 86390 1
505212 99505212 1001 86380 86390 1
505772 99505772 1001 86380 86390 1
505868 99505868 1001 86380 86390 1
506523 99506523 1001 86380 86390 1
506460 99506460 1001 86380 86390 1
506579 99506579 1001 86380 86390 1
506584 99506584 1001 86380 86390 1
506379 99506379 1001 86380 86390 1
506383 99506383 1001 86380 86390 1
506254 99506254 1001 86380 86390 1
506232 99506232 1001 86380 86390 1
506361 99506361 1001 86380 86390 1
506388 99506388 1001 86380 86390 1
506246 99506246 1001 86380 86390 1
506273 99506273 1001 86380 86390 1
506170 99506170 1001 86380 86390 1
506041 99506041 1001 86380 86390 1
506781 99506781 1001 86380 86390 1
506613 99506613 1001 86380 86390 1
506667 99506667 1001 86380 86390 1
506785 99506785 1001 86380 86390 1
507359 99507359 1001 86380 86390 1
507390 99507390 1001 86380 86390 1
507221 99507221 1001 86380 86390 1
507411 99507411 1001 86380 86390 1
507183 99507183 1001 86380 86390 1
506923 99506923 1001 86380 86390 1
507001 99507001 1001 86380 86390 1
506911 99506911 1001 86380 86390 1
507006 99507006 1001 86380 86390 1
506968 99506968 1001 86380 86390 1
506813 99506813 1001 86380 86390 1
506826 99506826 1001 86380 86390 1
507588 99507588 1001 86380 86390 1
507448 99507448 1001 86380 86390 1
507617 99507617 1001 86380 86390 1
507605 99507605 1001 86380 86390 1
507518 99507518 1001 86380 86390 1
508185 99508185 1001 86380 86390 1
508169 99508169 1001 86380 86390 1
507901 99507901 1001 86380 86390 1
507994 99507994 1001 86380 86390 1
507846 99507846 1001 86380 86390 1
507770 99507770 1001 86380 86390 1
507723 99507723 1001 86380 86390 1
507827 99507827 1001 86380 86390 1
507833 99507833 1001 86380 86390 1
508297 99508297 1001 86380 86390 1
508349 99508349 1001 86380 86390 1
508321 99508321 1001 86380 86390 1
508374 99508374 1001 86380 86390 1
508387 99508387 1001 86380 86390 1
509043 99509043 1001 86380 86390 1
509001 99509001 1001 86380 86390 1
508990 99508990 1001 86380 86390 1
509065 99509065 1001 86380 86390 1
508692 99508692 1001 86380 86390 1
509230 99509230 1001 86380 86390 1
509179 99509179 1001 86380 86390 1
509128 99509128 1001 86380 86390 1
509117 99509117 1001 86380 86390 1
509260 99509260 1001 86380 86390 1
509199 99509199 1001 86380 86390 1
509225 99509225 1001 86380 86390 1
509865 99509865 1001 86380 86390 1
509776 99509776 1001 86380 86390 1
509848 99509848 1001 86380 86390 1
509532 99509532 1001 86380 86390 1
509522 99509522 1001 86380 86390 1
509640 99509640 1001 86380 86390 1
509537 99509537 1001 86380 86390 1
509337 99509337 1001 86380 86390 1
510029 99510029 1001 86380 86390 1
509979 99509979 1001 86380 86390 1
509935 99509935 1001 86380 86390 1
510543 99510543 1001 86380 86390 1
510472 99510472 1001 86380 86390 1
510388 99510388 1001 86380 86390 1
510518 99510518 1001 86380 86390 1
510157 99510157 1001 86380 86390 1
510174 99510174 1001 86380 86390 1
510136 99510136 1001 86380 86390 1
510141 99510141 1001 86380 86390 1
510193 99510193 1001 86380 86390 1
510817 99510817 1001 86380 86390 1
510899 99510899 1001 86380 86390 1
511424 99511424 1001 86380 86390 1
511551 99511551 1001 86380 86390 1
511416 99511416 1001 86380 86390 1
511507 99511507 1001 86380 86390 1
511495 99511495 1001 86380 86390 1
511534 99511534 1001 86380 86390 1
511166 99511166 1001 86380 86390 1
511230 99511230 1001 86380 86390 1
510935 99510935 1001 86380 86390 1
511080 99511080 1001 86380 86390 1
510937 99510937 1001 86380 86390 1
510980 99510980 1001 86380 86390 1
511644 99511644 1001 86380 86390 1
511673 99511673 1001 86380 86390 1
511572 99511572 1001 86380 86390 1
511600 99511600 1001 86380 86390 1
512216 99512216 1001 86380 86390 1
512249 99512249 1001 86380 86390 1
511785 99511785 1001 86380 86390 1
511857 99511857 1001 86380 86390 1
511886 99511886 1001 86380 86390 1
512454 99512454 1001 86380 86390 1
512510 99512510 1001 86380 86390 1
512486 99512486 1001 86380 86390 1
512488 99512488 1001 86380 86390 1
513067 99513067 1001 86380 86390 1
513007 99513007 1001 86380 86390 1
513138 99513138 1001 86380 86390 1
513126 99513126 1001 86380 86390 1
513198 99513198 1001 86380 86390 1
513049 99513049 1001 86380 86390 1
512950 99512950 1001 86380 86390 1
512954 99512954 1001 86380 86390 1
512865 99512865 1001 86380 86390 1
512828 99512828 1001 86380 86390 1
512765 99512765 1001 86380 86390 1
512729 99512729 1001 86380 86390 1
512781 99512781 1001 86380 86390 1
512789 99512789 1001 86380 86390 1
512777 99512777 1001 86380 86390 1
513372 99513372 1001 86380 86390 1
513243 99513243 1001 86380 86390 1
513260 99513260 1001 86380 86390 1
513313 99513313 1001 86380 86390 1
513379 99513379 1001 86380 86390 1
513406 99513406 1001 86380 86390 1
513225 99513225 1001 86380 86390 1
514004 99514004 1001 86380 86390 1
513972 99513972 1001 86380 86390 1
513924 99513924 1001 86380 86390 1
513645 99513645 1001 86380 86390 1
513805 99513805 1001 86380 86390 1
513640 99513640 1001 86380 86390 1
513462 99513462 1001 86380 86390 1
514122 99514122 1001 86380 86390 1
514200 99514200 1001 86380 86390 1
514113 99514113 1001 86380 86390 1
514049 99514049 1001 86380 86390 1
514205 99514205 1001 86380 86390 1
514808 99514808 1001 86380 86390 1
514758 99514758 1001 86380 86390 1
514694 99514694 1001 86380 86390 1
514628 99514628 1001 86380 86390 1
514513 99514513 1001 86380 86390 1
514646 99514646 1001 86380 86390 1
514327 99514327 1001 86380 86390 1
514252 99514252 1001 86380 86390 1
514345 99514345 1001 86380 86390 1
514257 99514257 1001 86380 86390 1
515062 99515062 1001 86380 86390 1
514870 99514870 1001 86380 86390 1
515043 99515043 1001 86380 86390 1
514875 99514875 1001 86380 86390 1
515516 99515516 1001 86380 86390 1
515504 99515504 1001 86380 86390 1
515505 99515505 1001 86380 86390 1
515507 99515507 1001 86380 86390 1
515484 99515484 1001 86380 86390 1
515592 99515592 1001 86380 86390 1
515273 99515273 1001 86380 86390 1
515347 99515347 1001 86380 86390 1
515373 99515373 1001 86380 86390 1
515102 99515102 1001 86380 86390 1
515261 99515261 1001 86380 86390 1
515173 99515173 1001 86380 86390 1
515212 99515212 1001 86380 86390 1
515191 99515191 1001 86380 86390 1
515063 99515063 1001 86380 86390 1
515775 99515775 1001 86380 86390 1
515685 99515685 1001 86380 86390 1
515881 99515881 1001 86380 86390 1
515757 99515757 1001 86380 86390 1
516343 99516343 1001 86380 86390 1
516437 99516437 1001 86380 86390 1
516490 99516490 1001 86380 86390 1
516491 99516491 1001 86380 86390 1
516127 99516127 1001 86380 86390 1
516116 99516116 1001 86380 86390 1
516260 99516260 1001 86380 86390 1
515998 99515998 1001 86380 86390 1
516011 99516011 1001 86380 86390 1
516027 99516027 1001 86380 86390 1
516040 99516040 1001 86380 86390 1
516522 99516522 1001 86380 86390 1
516705 99516705 1001 86380 86390 1
516632 99516632 1001 86380 86390 1
516646 99516646 1001 86380 86390 1
517159 99517159 1001 86380 86390 1
517242 99517242 1001 86380 86390 1
516949 99516949 1001 86380 86390 1
516980 99516980 1001 86380 86390 1
516999 99516999 1001 86380 86390 1
516961 99516961 1001 86380 86390 1
516792 99516792 1001 86380 86390 1
516744 99516744 1001 86380 86390 1
516749 99516749 1001 86380 86390 1
516762 99516762 1001 86380 86390 1
516725 99516725 1001 86380 86390 1
517480 99517480 1001 86380 86390 1
517403 99517403 1001 86380 86390 1
518023 99518023 1001 86380 86390 1
518018 99518018 1001 86380 86390 1
518084 99518084 1001 86380 86390 1
517938 99517938 1001 86380 86390 1
517838 99517838 1001 86380 86390 1
517563 99517563 1001 86380 86390 1
517604 99517604 1001 86380 86390 1
517720 99517720 1001 86380 86390 1
518224 99518224 1001 86380 86390 1
518293 99518293 1001 86380 86390 1
518203 99518203 1001 86380 86390 1
518180 99518180 1001 86380 86390 1
518208 99518208 1001 86380 86390 1
518299 99518299 1001 86380 86390 1
518809 99518809 1001 86380 86390 1
518876 99518876 1001 86380 86390 1
518748 99518748 1001 86380 86390 1
518777 99518777 1001 86380 86390 1
518701 99518701 1001 86380 86390 1
518691 99518691 1001 86380 86390 1
518412 99518412 1001 86380 86390 1
518426 99518426 1001 86380 86390 1
518428 99518428 1001 86380 86390 1
518545 99518545 1001 86380 86390 1
519776 99519776 1001 86380 86390 1
519651 99519651 1001 86380 86390 1
519643 99519643 1001 86380 86390 1
519670 99519670 1001 86380 86390 1
519555 99519555 1001 86380 86390 1
519237 99519237 1001 86380 86390 1
519331 99519331 1001 86380 86390 1
519953 99519953 1001 86380 86390 1
519893 99519893 1001 86380 86390 1
519972 99519972 1001 86380 86390 1
519999 99519999 1001 86380 86390 1
519818 99519818 1001 86380 86390 1
519977 99519977 1001 86380 86390 1
520483 99520483 1001 86380 86390 1
520308 99520308 1001 86380 86390 1
520309 99520309 1001 86380 86390 1
520232 99520232 1001 86380 86390 1
520313 99520313 1001 86380 86390 1
520192 99520192 1001 86380 86390 1
520715 99520715 1001 86380 86390 1
520716 99520716 1001 86380 86390 1
520738 99520738 1001 86380 86390 1
520726 99520726 1001 86380 86390 1
520778 99520778 1001 86380 86390 1
520649 99520649 1001 86380 86390 1
521366 99521366 1001 86380 86390 1
521290 99521290 1001 86380 86390 1
521451 99521451 1001 86380 86390 1
521269 99521269 1001 86380 86390 1
521398 99521398 1001 86380 86390 1
521273 99521273 1001 86380 86390 1
521236 99521236 1001 86380 86390 1
521241 99521241 1001 86380 86390 1
521100 99521100 1001 86380 86390 1
521061 99521061 1001 86380 86390 1
521245 99521245 1001 86380 86390 1
521077 99521077 1001 86380 86390 1
521142 99521142 1001 86380 86390 1
521155 99521155 1001 86380 86390 1
520888 99520888 1001 86380 86390 1
520944 99520944 1001 86380 86390 1
521543 99521543 1001 86380 86390 1
521634 99521634 1001 86380 86390 1
521584 99521584 1001 86380 86390 1
521662 99521662 1001 86380 86390 1
521526 99521526 1001 86380 86390 1
522108 99522108 1001 86380 86390 1
522286 99522286 1001 86380 86390 1
521983 99521983 1001 86380 86390 1
522074 99522074 1001 86380 86390 1
521884 99521884 1001 86380 86390 1
521725 99521725 1001 86380 86390 1
521820 99521820 1001 86380 86390 1
521835 99521835 1001 86380 86390 1
521874 99521874 1001 86380 86390 1
522345 99522345 1001 86380 86390 1
522293 99522293 1001 86380 86390 1
522348 99522348 1001 86380 86390 1
522413 99522413 1001 86380 86390 1
522378 99522378 1001 86380 86390 1
523043 99523043 1001 86380 86390 1
523088 99523088 1001 86380 86390 1
522942 99522942 1001 86380 86390 1
522946 99522946 1001 86380 86390 1
522974 99522974 1001 86380 86390 1
523052 99523052 1001 86380 86390 1
522760 99522760 1001 86380 86390 1
522724 99522724 1001 86380 86390 1
522606 99522606 1001 86380 86390 1
522607 99522607 1001 86380 86390 1
522686 99522686 1001 86380 86390 1
522547 99522547 1001 86380 86390 1
522600 99522600 1001 86380 86390 1
523260 99523260 1001 86380 86390 1
523196 99523196 1001 86380 86390 1
523146 99523146 1001 86380 86390 1
523175 99523175 1001 86380 86390 1
523178 99523178 1001 86380 86390 1
523255 99523255 1001 86380 86390 1
523842 99523842 1001 86380 86390 1
523754 99523754 1001 86380 86390 1
523858 99523858 1001 86380 86390 1
523874 99523874 1001 86380 86390 1
523932 99523932 1001 86380 86390 1
523801 99523801 1001 86380 86390 1
523418 99523418 1001 86380 86390 1
523491 99523491 1001 86380 86390 1
524091 99524091 1001 86380 86390 1
524066 99524066 1001 86380 86390 1
524054 99524054 1001 86380 86390 1
524708 99524708 1001 86380 86390 1
524721 99524721 1001 86380 86390 1
524744 99524744 1001 86380 86390 1
524702 99524702 1001 86380 86390 1
524651 99524651 1001 86380 86390 1
524639 99524639 1001 86380 86390 1
524397 99524397 1001 86380 86390 1
524374 99524374 1001 86380 86390 1
524545 99524545 1001 86380 86390 1
524484 99524484 1001 86380 86390 1
524253 99524253 1001 86380 86390 1
524267 99524267 1001 86380 86390 1
524295 99524295 1001 86380 86390 1
524211 99524211 1001 86380 86390 1
524923 99524923 1001 86380 86390 1
524784 99524784 1001 86380 86390 1
524945 99524945 1001 86380 86390 1
524960 99524960 1001 86380 86390 1
525238 99525238 1001 86380 86390 1
525317 99525317 1001 86380 86390 1
525370 99525370 1001 86380 86390 1
525002 99525002 1001 86380 86390 1
525068 99525068 1001 86380 86390 1
525179 99525179 1001 86380 86390 1
525691 99525691 1001 86380 86390 1
525704 99525704 1001 86380 86390 1
525642 99525642 1001 86380 86390 1
525682 99525682 1001 86380 86390 1
525657 99525657 1001 86380 86390 1
525774 99525774 1001 86380 86390 1
526256 99526256 1001 86380 86390 1
526295 99526295 1001 86380 86390 1
526334 99526334 1001 86380 86390 1
526375 99526375 1001 86380 86390 1
526358 99526358 1001 86380 86390 1
526202 99526202 1001 86380 86390 1
525860 99525860 1001 86380 86390 1
525861 99525861 1001 86380 86390 1
525849 99525849 1001 86380 86390 1
526477 99526477 1001 86380 86390 1
526481 99526481 1001 86380 86390 1
527246 99527246 1001 86380 86390 1
527186 99527186 1001 86380 86390 1
527141 99527141 1001 86380 86390 1
526914 99526914 1001 86380 86390 1
526760 99526760 1001 86380 86390 1
526813 99526813 1001 86380 86390 1
526790 99526790 1001 86380 86390 1
527364 99527364 1001 86380 86390 1
527400 99527400 1001 86380 86390 1
528075 99528075 1001 86380 86390 1
527996 99527996 1001 86380 86390 1
527666 99527666 1001 86380 86390 1
527775 99527775 1001 86380 86390 1
527575 99527575 1001 86380 86390 1
527473 99527473 1001 86380 86390 1
527525 99527525 1001 86380 86390 1
527526 99527526 1001 86380 86390 1
527463 99527463 1001 86380 86390 1
527606 99527606 1001 86380 86390 1
527529 99527529 1001 86380 86390 1
528150 99528150 1001 86380 86390 1
528204 99528204 1001 86380 86390 1
528207 99528207 1001 86380 86390 1
528121 99528121 1001 86380 86390 1
528781 99528781 1001 86380 86390 1
528796 99528796 1001 86380 86390 1
528822 99528822 1001 86380 86390 1
528504 99528504 1001 86380 86390 1
528615 99528615 1001 86380 86390 1
528641 99528641 1001 86380 86390 1
528410 99528410 1001 86380 86390 1
528426 99528426 1001 86380 86390 1
528391 99528391 1001 86380 86390 1
528469 99528469 1001 86380 86390 1
528330 99528330 1001 86380 86390 1
528940 99528940 1001 86380 86390 1
528981 99528981 1001 86380 86390 1
529014 99529014 1001 86380 86390 1
529079 99529079 1001 86380 86390 1
529601 99529601 1001 86380 86390 1
529538 99529538 1001 86380 86390 1
529705 99529705 1001 86380 86390 1
529432 99529432 1001 86380 86390 1
529424 99529424 1001 86380 86390 1
529440 99529440 1001 86380 86390 1
529415 99529415 1001 86380 86390 1
529186 99529186 1001 86380 86390 1
529280 99529280 1001 86380 86390 1
529246 99529246 1001 86380 86390 1
529130 99529130 1001 86380 86390 1
529907 99529907 1001 86380 86390 1
529914 99529914 1001 86380 86390 1
529747 99529747 1001 86380 86390 1
529930 99529930 1001 86380 86390 1
530422 99530422 1001 86380 86390 1
530545 99530545 1001 86380 86390 1
530489 99530489 1001 86380 86390 1
530250 99530250 1001 86380 86390 1
529935 99529935 1001 86380 86390 1
530081 99530081 1001 86380 86390 1
530095 99530095 1001 86380 86390 1
530137 99530137 1001 86380 86390 1
530580 99530580 1001 86380 86390 1
530597 99530597 1001 86380 86390 1
530689 99530689 1001 86380 86390 1
530559 99530559 1001 86380 86390 1
531349 99531349 1001 86380 86390 1
531231 99531231 1001 86380 86390 1
531359 99531359 1001 86380 86390 1
531373 99531373 1001 86380 86390 1
531060 99531060 1001 86380 86390 1
531127 99531127 1001 86380 86390 1
531134 99531134 1001 86380 86390 1
530876 99530876 1001 86380 86390 1
530962 99530962 1001 86380 86390 1
531480 99531480 1001 86380 86390 1
530759 99530759 1001 86380 86390 1
531535 99531535 1001 86380 86390 1
531540 99531540 1001 86380 86390 1
531385 99531385 1001 86380 86390 1
531451 99531451 1001 86380 86390 1
532025 99532025 1001 86380 86390 1
532104 99532104 1001 86380 86390 1
532040 99532040 1001 86380 86390 1
531819 99531819 1001 86380 86390 1
531994 99531994 1001 86380 86390 1
532246 99532246 1001 86380 86390 1
532220 99532220 1001 86380 86390 1
532340 99532340 1001 86380 86390 1
532894 99532894 1001 86380 86390 1
532920 99532920 1001 86380 86390 1
532989 99532989 1001 86380 86390 1
532914 99532914 1001 86380 86390 1
532736 99532736 1001 86380 86390 1
532762 99532762 1001 86380 86390 1
532778 99532778 1001 86380 86390 1
532690 99532690 1001 86380 86390 1
532716 99532716 1001 86380 86390 1
532451 99532451 1001 86380 86390 1
532547 99532547 1001 86380 86390 1
533035 99533035 1001 86380 86390 1
533730 99533730 1001 86380 86390 1
533707 99533707 1001 86380 86390 1
533773 99533773 1001 86380 86390 1
533749 99533749 1001 86380 86390 1
533724 99533724 1001 86380 86390 1
533451 99533451 1001 86380 86390 1
533491 99533491 1001 86380 86390 1
533651 99533651 1001 86380 86390 1
533410 99533410 1001 86380 86390 1
533307 99533307 1001 86380 86390 1
533386 99533386 1001 86380 86390 1
533991 99533991 1001 86380 86390 1
533941 99533941 1001 86380 86390 1
533995 99533995 1001 86380 86390 1
534481 99534481 1001 86380 86390 1
534496 99534496 1001 86380 86390 1
534524 99534524 1001 86380 86390 1
534668 99534668 1001 86380 86390 1
534525 99534525 1001 86380 86390 1
534577 99534577 1001 86380 86390 1
534516 99534516 1001 86380 86390 1
534284 99534284 1001 86380 86390 1
534455 99534455 1001 86380 86390 1
534404 99534404 1001 86380 86390 1
534293 99534293 1001 86380 86390 1
534134 99534134 1001 86380 86390 1
534199 99534199 1001 86380 86390 1
534097 99534097 1001 86380 86390 1
534178 99534178 1001 86380 86390 1
534748 99534748 1001 86380 86390 1
534843 99534843 1001 86380 86390 1
534807 99534807 1001 86380 86390 1
535408 99535408 1001 86380 86390 1
535478 99535478 1001 86380 86390 1
535340 99535340 1001 86380 86390 1
535138 99535138 1001 86380 86390 1
535303 99535303 1001 86380 86390 1
534941 99534941 1001 86380 86390 1
535683 99535683 1001 86380 86390 1
536214 99536214 1001 86380 86390 1
536229 99536229 1001 86380 86390 1
536019 99536019 1001 86380 86390 1
535994 99535994 1001 86380 86390 1
536013 99536013 1001 86380 86390 1
535871 99535871 1001 86380 86390 1
535884 99535884 1001 86380 86390 1
535807 99535807 1001 86380 86390 1
535850 99535850 1001 86380 86390 1
535919 99535919 1001 86380 86390 1
536372 99536372 1001 86380 86390 1
536489 99536489 1001 86380 86390 1
536386 99536386 1001 86380 86390 1
536526 99536526 1001 86380 86390 1
537075 99537075 1001 86380 86390 1
536986 99536986 1001 86380 86390 1
536964 99536964 1001 86380 86390 1
536802 99536802 1001 86380 86390 1
536893 99536893 1001 86380 86390 1
536672 99536672 1001 86380 86390 1
536621 99536621 1001 86380 86390 1
537265 99537265 1001 86380 86390 1
537217 99537217 1001 86380 86390 1
537222 99537222 1001 86380 86390 1
537865 99537865 1001 86380 86390 1
537789 99537789 1001 86380 86390 1
537843 99537843 1001 86380 86390 1
537757 99537757 1001 86380 86390 1
537609 99537609 1001 86380 86390 1
537626 99537626 1001 86380 86390 1
537487 99537487 1001 86380 86390 1
537528 99537528 1001 86380 86390 1
538010 99538010 1001 86380 86390 1
538025 99538025 1001 86380 86390 1
538159 99538159 1001 86380 86390 1
538134 99538134 1001 86380 86390 1
538754 99538754 1001 86380 86390 1
538618 99538618 1001 86380 86390 1
538708 99538708 1001 86380 86390 1
538809 99538809 1001 86380 86390 1
538810 99538810 1001 86380 86390 1
538473 99538473 1001 86380 86390 1
538489 99538489 1001 86380 86390 1
538212 99538212 1001 86380 86390 1
538381 99538381 1001 86380 86390 1
538374 99538374 1001 86380 86390 1
538905 99538905 1001 86380 86390 1
539010 99539010 1001 86380 86390 1
539487 99539487 1001 86380 86390 1
539542 99539542 1001 86380 86390 1
539370 99539370 1001 86380 86390 1
539360 99539360 1001 86380 86390 1
539287 99539287 1001 86380 86390 1
539431 99539431 1001 86380 86390 1
539367 99539367 1001 86380 86390 1
539394 99539394 1001 86380 86390 1
539136 99539136 1001 86380 86390 1
539196 99539196 1001 86380 86390 1
539702 99539702 1001 86380 86390 1
539693 99539693 1001 86380 86390 1
539726 99539726 1001 86380 86390 1
540301 99540301 1001 86380 86390 1
540278 99540278 1001 86380 86390 1
540408 99540408 1001 86380 86390 1
540137 99540137 1001 86380 86390 1
540115 99540115 1001 86380 86390 1
540206 99540206 1001 86380 86390 1
539990 99539990 1001 86380 86390 1
540019 99540019 1001 86380 86390 1
539882 99539882 1001 86380 86390 1
539999 99539999 1001 86380 86390 1
540647 99540647 1001 86380 86390 1
540613 99540613 1001 86380 86390 1
541217 99541217 1001 86380 86390 1
541213 99541213 1001 86380 86390 1
541083 99541083 1001 86380 86390 1
540805 99540805 1001 86380 86390 1
540796 99540796 1001 86380 86390 1
540746 99540746 1001 86380 86390 1
540695 99540695 1001 86380 86390 1
540813 99540813 1001 86380 86390 1
541354 99541354 1001 86380 86390 1
541948 99541948 1001 86380 86390 1
542052 99542052 1001 86380 86390 1
541810 99541810 1001 86380 86390 1
541841 99541841 1001 86380 86390 1
541845 99541845 1001 86380 86390 1
541794 99541794 1001 86380 86390 1
541808 99541808 1001 86380 86390 1
541578 99541578 1001 86380 86390 1
542310 99542310 1001 86380 86390 1
542157 99542157 1001 86380 86390 1
542255 99542255 1001 86380 86390 1
542850 99542850 1001 86380 86390 1
542812 99542812 1001 86380 86390 1
542750 99542750 1001 86380 86390 1
542616 99542616 1001 86380 86390 1
542697 99542697 1001 86380 86390 1
542648 99542648 1001 86380 86390 1
542437 99542437 1001 86380 86390 1
543129 99543129 1001 86380 86390 1
543080 99543080 1001 86380 86390 1
543018 99543018 1001 86380 86390 1
543604 99543604 1001 86380 86390 1
543654 99543654 1001 86380 86390 1
543681 99543681 1001 86380 86390 1
543380 99543380 1001 86380 86390 1
543422 99543422 1001 86380 86390 1
543166 99543166 1001 86380 86390 1
543290 99543290 1001 86380 86390 1
543800 99543800 1001 86380 86390 1
543948 99543948 1001 86380 86390 1
543819 99543819 1001 86380 86390 1
544505 99544505 1001 86380 86390 1
544355 99544355 1001 86380 86390 1
544254 99544254 1001 86380 86390 1
544202 99544202 1001 86380 86390 1
544324 99544324 1001 86380 86390 1
544093 99544093 1001 86380 86390 1
544145 99544145 1001 86380 86390 1
544082 99544082 1001 86380 86390 1
544149 99544149 1001 86380 86390 1
544672 99544672 1001 86380 86390 1
544737 99544737 1001 86380 86390 1
544619 99544619 1001 86380 86390 1
408868 553 1001 23760 28077 1
400039 99400039 1001 86380 86390 1
400127 99400127 1001 86380 86390 1
400106 99400106 1001 86380 86390 1
543223 968 1002 54540 64077 1
400333 99400333 1001 86380 86390 1
400339 99400339 1001 86380 86390 1
400514 99400514 1001 86380 86390 1
400436 99400436 1001 86380 86390 1
401226 99401226 1001 86380 86390 1
401267 99401267 1001 86380 86390 1
401179 99401179 1001 86380 86390 1
401286 99401286 1001 86380 86390 1
401437 99401437 1001 86380 86390 1
401448 99401448 1001 86380 86390 1
401821 99401821 1001 86380 86390 1
401776 99401776 1001 86380 86390 1
402472 99402472 1001 86380 86390 1
402435 99402435 1001 86380 86390 1
402492 99402492 1001 86380 86390 1
402710 99402710 1001 86380 86390 1
402856 99402856 1001 86380 86390 1
402900 99402900 1001 86380 86390 1
403169 99403169 1001 86380 86390 1
403460 99403460 1001 86380 86390 1
403519 99403519 1001 86380 86390 1
404087 99404087 1001 86380 86390 1
404542 99404542 1001 86380 86390 1
404720 99404720 1001 86380 86390 1
404748 99404748 1001 86380 86390 1
404763 99404763 1001 86380 86390 1
405193 99405193 1001 86380 86390 1
405207 99405207 1001 86380 86390 1
405241 99405241 1001 86380 86390 1
405383 99405383 1001 86380 86390 1
405354 99405354 1001 86380 86390 1
405483 99405483 1001 86380 86390 1
405456 99405456 1001 86380 86390 1
406041 99406041 1001 86380 86390 1
406156 99406156 1001 86380 86390 1
406085 99406085 1001 86380 86390 1
406242 99406242 1001 86380 86390 1
406424 99406424 1001 86380 86390 1
406597 99406597 1001 86380 86390 1
406662 99406662 1001 86380 86390 1
406691 99406691 1001 86380 86390 1
406634 99406634 1001 86380 86390 1
406823 99406823 1001 86380 86390 1
406750 99406750 1001 86380 86390 1
406818 99406818 1001 86380 86390 1
406955 99406955 1001 86380 86390 1
406981 99406981 1001 86380 86390 1
407099 99407099 1001 86380 86390 1
407214 99407214 1001 86380 86390 1
407428 99407428 1001 86380 86390 1
407377 99407377 1001 86380 86390 1
407497 99407497 1001 86380 86390 1
407545 99407545 1001 86380 86390 1
407617 99407617 1001 86380 86390 1
407862 99407862 1001 86380 86390 1
407880 99407880 1001 86380 86390 1
408172 99408172 1001 86380 86390 1
408277 99408277 1001 86380 86390 1
408245 99408245 1001 86380 86390 1
408322 99408322 1001 86380 86390 1
408441 99408441 1001 86380 86390 1
408425 99408425 1001 86380 86390 1
408570 99408570 1001 86380 86390 1
408866 99408866 1001 86380 86390 1
408788 99408788 1001 86380 86390 1
408797 99408797 1001 86380 86390 1
408998 99408998 1001 86380 86390 1
409005 99409005 1001 86380 86390 1
409292 99409292 1001 86380 86390 1
409348 99409348 1001 86380 86390 1
409644 99409644 1001 86380 86390 1
410222 99410222 1001 86380 86390 1
410390 99410390 1001 86380 86390 1
410359 99410359 1001 86380 86390 1
410657 99410657 1001 86380 86390 1
410721 99410721 1001 86380 86390 1
410739 99410739 1001 86380 86390 1
411016 99411016 1001 86380 86390 1
411064 99411064 1001 86380 86390 1
411196 99411196 1001 86380 86390 1
411243 99411243 1001 86380 86390 1
411410 99411410 1001 86380 86390 1
411346 99411346 1001 86380 86390 1
411656 99411656 1001 86380 86390 1
411760 99411760 1001 86380 86390 1
411865 99411865 1001 86380 86390 1
412022 99412022 1001 86380 86390 1
412107 99412107 1001 86380 86390 1
412219 99412219 1001 86380 86390 1
412232 99412232 1001 86380 86390 1
412400 99412400 1001 86380 86390 1
412301 99412301 1001 86380 86390 1
412282 99412282 1001 86380 86390 1
413695 99413695 1001 86380 86390 1
413620 99413620 1001 86380 86390 1
413521 99413521 1001 86380 86390 1
413413 99413413 1001 86380 86390 1
413538 99413538 1001 86380 86390 1
413172 99413172 1001 86380 86390 1
413282 99413282 1001 86380 86390 1
412824 99412824 1001 86380 86390 1
412810 99412810 1001 86380 86390 1
412857 99412857 1001 86380 86390 1
413862 99413862 1001 86380 86390 1
413985 99413985 1001 86380 86390 1
413923 99413923 1001 86380 86390 1
414093 99414093 1001 86380 86390 1
414105 99414105 1001 86380 86390 1
413861 99413861 1001 86380 86390 1
415258 99415258 1001 86380 86390 1
415122 99415122 1001 86380 86390 1
414589 99414589 1001 86380 86390 1
414708 99414708 1001 86380 86390 1
414599 99414599 1001 86380 86390 1
414585 99414585 1001 86380 86390 1
414451 99414451 1001 86380 86390 1
414165 99414165 1001 86380 86390 1
414252 99414252 1001 86380 86390 1
414142 99414142 1001 86380 86390 1
414417 99414417 1001 86380 86390 1
414269 99414269 1001 86380 86390 1
414174 99414174 1001 86380 86390 1
414290 99414290 1001 86380 86390 1
415422 99415422 1001 86380 86390 1
415622 99415622 1001 86380 86390 1
415682 99415682 1001 86380 86390 1
415535 99415535 1001 86380 86390 1
415570 99415570 1001 86380 86390 1
416935 99416935 1001 86380 86390 1
416871 99416871 1001 86380 86390 1
416619 99416619 1001 86380 86390 1
416686 99416686 1001 86380 86390 1
416517 99416517 1001 86380 86390 1
416408 99416408 1001 86380 86390 1
416391 99416391 1001 86380 86390 1
416310 99416310 1001 86380 86390 1
415975 99415975 1001 86380 86390 1
415742 99415742 1001 86380 86390 1
417372 99417372 1001 86380 86390 1
417093 99417093 1001 86380 86390 1
417232 99417232 1001 86380 86390 1
417353 99417353 1001 86380 86390 1
417116 99417116 1001 86380 86390 1
417179 99417179 1001 86380 86390 1
417183 99417183 1001 86380 86390 1
417245 99417245 1001 86380 86390 1
417155 99417155 1001 86380 86390 1
417277 99417277 1001 86380 86390 1
417351 99417351 1001 86380 86390 1
417428 99417428 1001 86380 86390 1
417559 99417559 1001 86380 86390 1
418593 99418593 1001 86380 86390 1
418274 99418274 1001 86380 86390 1
418321 99418321 1001 86380 86390 1
418186 99418186 1001 86380 86390 1
417736 99417736 1001 86380 86390 1
417820 99417820 1001 86380 86390 1
417799 99417799 1001 86380 86390 1
419130 99419130 1001 86380 86390 1
418887 99418887 1001 86380 86390 1
418912 99418912 1001 86380 86390 1
419037 99419037 1001 86380 86390 1
419204 99419204 1001 86380 86390 1
420199 99420199 1001 86380 86390 1
420325 99420325 1001 86380 86390 1
419962 99419962 1001 86380 86390 1
419900 99419900 1001 86380 86390 1
419767 99419767 1001 86380 86390 1
419270 99419270 1001 86380 86390 1
420613 99420613 1001 86380 86390 1
420793 99420793 1001 86380 86390 1
420576 99420576 1001 86380 86390 1
420758 99420758 1001 86380 86390 1
422017 99422017 1001 86380 86390 1
421881 99421881 1001 86380 86390 1
421936 99421936 1001 86380 86390 1
421369 99421369 1001 86380 86390 1
421549 99421549 1001 86380 86390 1
421300 99421300 1001 86380 86390 1
421360 99421360 1001 86380 86390 1
420988 99420988 1001 86380 86390 1
421120 99421120 1001 86380 86390 1
420866 99420866 1001 86380 86390 1
421080 99421080 1001 86380 86390 1
421246 99421246 1001 86380 86390 1
421052 99421052 1001 86380 86390 1
421113 99421113 1001 86380 86390 1
421115 99421115 1001 86380 86390 1
422136 99422136 1001 86380 86390 1
423317 99423317 1001 86380 86390 1
423496 99423496 1001 86380 86390 1
423664 99423664 1001 86380 86390 1
423623 99423623 1001 86380 86390 1
422989 99422989 1001 86380 86390 1
423281 99423281 1001 86380 86390 1
423302 99423302 1001 86380 86390 1
422905 99422905 1001 86380 86390 1
422723 99422723 1001 86380 86390 1
422559 99422559 1001 86380 86390 1
422541 99422541 1001 86380 86390 1
422890 99422890 1001 86380 86390 1
422843 99422843 1001 86380 86390 1
423833 99423833 1001 86380 86390 1
423952 99423952 1001 86380 86390 1
424107 99424107 1001 86380 86390 1
424136 99424136 1001 86380 86390 1
423960 99423960 1001 86380 86390 1
424146 99424146 1001 86380 86390 1
425018 99425018 1001 86380 86390 1
424865 99424865 1001 86380 86390 1
424714 99424714 1001 86380 86390 1
424411 99424411 1001 86380 86390 1
424315 99424315 1001 86380 86390 1
424346 99424346 1001 86380 86390 1
425444 99425444 1001 86380 86390 1
425670 99425670 1001 86380 86390 1
426865 99426865 1001 86380 86390 1
427003 99427003 1001 86380 86390 1
426792 99426792 1001 86380 86390 1
427061 99427061 1001 86380 86390 1
427094 99427094 1001 86380 86390 1
426425 99426425 1001 86380 86390 1
426529 99426529 1001 86380 86390 1
426109 99426109 1001 86380 86390 1
427258 99427258 1001 86380 86390 1
427212 99427212 1001 86380 86390 1
427136 99427136 1001 86380 86390 1
428440 99428440 1001 86380 86390 1
428643 99428643 1001 86380 86390 1
428374 99428374 1001 86380 86390 1
428318 99428318 1001 86380 86390 1
427963 99427963 1001 86380 86390 1
428333 99428333 1001 86380 86390 1
427993 99427993 1001 86380 86390 1
428181 99428181 1001 86380 86390 1
427803 99427803 1001 86380 86390 1
427783 99427783 1001 86380 86390 1
427714 99427714 1001 86380 86390 1
427893 99427893 1001 86380 86390 1
430049 99430049 1001 86380 86390 1
430028 99430028 1001 86380 86390 1
430054 99430054 1001 86380 86390 1
430029 99430029 1001 86380 86390 1
430340 99430340 1001 86380 86390 1
429883 99429883 1001 86380 86390 1
429884 99429884 1001 86380 86390 1
429764 99429764 1001 86380 86390 1
429839 99429839 1001 86380 86390 1
429744 99429744 1001 86380 86390 1
429943 99429943 1001 86380 86390 1
429727 99429727 1001 86380 86390 1
429844 99429844 1001 86380 86390 1
429891 99429891 1001 86380 86390 1
429509 99429509 1001 86380 86390 1
430632 99430632 1001 86380 86390 1
430741 99430741 1001 86380 86390 1
430401 99430401 1001 86380 86390 1
430746 99430746 1001 86380 86390 1
431915 99431915 1001 86380 86390 1
431928 99431928 1001 86380 86390 1
431686 99431686 1001 86380 86390 1
431456 99431456 1001 86380 86390 1
431333 99431333 1001 86380 86390 1
431469 99431469 1001 86380 86390 1
431601 99431601 1001 86380 86390 1
431397 99431397 1001 86380 86390 1
431605 99431605 1001 86380 86390 1
431242 99431242 1001 86380 86390 1
432210 99432210 1001 86380 86390 1
432214 99432214 1001 86380 86390 1
433653 99433653 1001 86380 86390 1
433618 99433618 1001 86380 86390 1
433378 99433378 1001 86380 86390 1
433173 99433173 1001 86380 86390 1
432960 99432960 1001 86380 86390 1
433235 99433235 1001 86380 86390 1
432983 99432983 1001 86380 86390 1
432774 99432774 1001 86380 86390 1
432756 99432756 1001 86380 86390 1
432564 99432564 1001 86380 86390 1
432656 99432656 1001 86380 86390 1
433812 99433812 1001 86380 86390 1
433753 99433753 1001 86380 86390 1
434119 99434119 1001 86380 86390 1
433980 99433980 1001 86380 86390 1
434627 99434627 1001 86380 86390 1
434770 99434770 1001 86380 86390 1
434867 99434867 1001 86380 86390 1
434260 99434260 1001 86380 86390 1
434468 99434468 1001 86380 86390 1
434284 99434284 1001 86380 86390 1
434423 99434423 1001 86380 86390 1
434231 99434231 1001 86380 86390 1
434449 99434449 1001 86380 86390 1
435627 99435627 1001 86380 86390 1
435887 99435887 1001 86380 86390 1
436771 99436771 1001 86380 86390 1
436992 99436992 1001 86380 86390 1
436880 99436880 1001 86380 86390 1
437151 99437151 1001 86380 86390 1
437002 99437002 1001 86380 86390 1
436471 99436471 1001 86380 86390 1
436554 99436554 1001 86380 86390 1
436674 99436674 1001 86380 86390 1
436721 99436721 1001 86380 86390 1
436511 99436511 1001 86380 86390 1
436586 99436586 1001 86380 86390 1
436363 99436363 1001 86380 86390 1
436561 99436561 1001 86380 86390 1
436215 99436215 1001 86380 86390 1
436225 99436225 1001 86380 86390 1
436062 99436062 1001 86380 86390 1
300057 99300057 1001 86380 86390 1
300036 99300036 1001 86380 86390 1
300090 99300090 1001 86380 86390 1
300577 99300577 1001 86380 86390 1
300646 99300646 1001 86380 86390 1
300404 99300404 1001 86380 86390 1
300180 99300180 1001 86380 86390 1
300829 99300829 1001 86380 86390 1
300856 99300856 1001 86380 86390 1
300921 99300921 1001 86380 86390 1
300884 99300884 1001 86380 86390 1
300787 99300787 1001 86380 86390 1
301439 99301439 1001 86380 86390 1
301522 99301522 1001 86380 86390 1
301523 99301523 1001 86380 86390 1
301535 99301535 1001 86380 86390 1
301290 99301290 1001 86380 86390 1
301266 99301266 1001 86380 86390 1
301321 99301321 1001 86380 86390 1
301708 99301708 1001 86380 86390 1
301699 99301699 1001 86380 86390 1
301635 99301635 1001 86380 86390 1
301588 99301588 1001 86380 86390 1
302228 99302228 1001 86380 86390 1
302348 99302348 1001 86380 86390 1
302208 99302208 1001 86380 86390 1
302338 99302338 1001 86380 86390 1
302128 99302128 1001 86380 86390 1
302015 99302015 1001 86380 86390 1
301776 99301776 1001 86380 86390 1
302396 99302396 1001 86380 86390 1
302505 99302505 1001 86380 86390 1
302401 99302401 1001 86380 86390 1
303133 99303133 1001 86380 86390 1
303176 99303176 1001 86380 86390 1
302939 99302939 1001 86380 86390 1
302956 99302956 1001 86380 86390 1
302920 99302920 1001 86380 86390 1
302959 99302959 1001 86380 86390 1
302794 99302794 1001 86380 86390 1
302601 99302601 1001 86380 86390 1
302620 99302620 1001 86380 86390 1
303305 99303305 1001 86380 86390 1
303227 99303227 1001 86380 86390 1
303242 99303242 1001 86380 86390 1
303660 99303660 1001 86380 86390 1
303640 99303640 1001 86380 86390 1
303708 99303708 1001 86380 86390 1
303459 99303459 1001 86380 86390 1
303553 99303553 1001 86380 86390 1
303621 99303621 1001 86380 86390 1
304233 99304233 1001 86380 86390 1
304054 99304054 1001 86380 86390 1
304656 99304656 1001 86380 86390 1
304688 99304688 1001 86380 86390 1
304512 99304512 1001 86380 86390 1
304620 99304620 1001 86380 86390 1
304517 99304517 1001 86380 86390 1
304636 99304636 1001 86380 86390 1
304481 99304481 1001 86380 86390 1
304548 99304548 1001 86380 86390 1
304562 99304562 1001 86380 86390 1
304305 99304305 1001 86380 86390 1
304425 99304425 1001 86380 86390 1
304296 99304296 1001 86380 86390 1
304870 99304870 1001 86380 86390 1
304909 99304909 1001 86380 86390 1
304978 99304978 1001 86380 86390 1
304932 99304932 1001 86380 86390 1
305494 99305494 1001 86380 86390 1
305548 99305548 1001 86380 86390 1
305613 99305613 1001 86380 86390 1
305550 99305550 1001 86380 86390 1
305363 99305363 1001 86380 86390 1
305288 99305288 1001 86380 86390 1
305278 99305278 1001 86380 86390 1
305196 99305196 1001 86380 86390 1
305134 99305134 1001 86380 86390 1
305166 99305166 1001 86380 86390 1
500049 99500049 1001 86380 86390 1
500088 99500088 1001 86380 86390 1
500168 99500168 1001 86380 86390 1
500029 99500029 1001 86380 86390 1
500081 99500081 1001 86380 86390 1
305694 99305694 1001 86380 86390 1
500702 99500702 1001 86380 86390 1
500585 99500585 1001 86380 86390 1
500508 99500508 1001 86380 86390 1
500560 99500560 1001 86380 86390 1
500417 99500417 1001 86380 86390 1
500575 99500575 1001 86380 86390 1
500407 99500407 1001 86380 86390 1
500461 99500461 1001 86380 86390 1
500350 99500350 1001 86380 86390 1
500238 99500238 1001 86380 86390 1
500872 99500872 1001 86380 86390 1
501485 99501485 1001 86380 86390 1
501538 99501538 1001 86380 86390 1
501577 99501577 1001 86380 86390 1
501253 99501253 1001 86380 86390 1
501254 99501254 1001 86380 86390 1
501257 99501257 1001 86380 86390 1
501270 99501270 1001 86380 86390 1
501283 99501283 1001 86380 86390 1
501323 99501323 1001 86380 86390 1
501311 99501311 1001 86380 86390 1
501353 99501353 1001 86380 86390 1
501098 99501098 1001 86380 86390 1
501197 99501197 1001 86380 86390 1
501667 99501667 1001 86380 86390 1
501764 99501764 1001 86380 86390 1
502263 99502263 1001 86380 86390 1
502329 99502329 1001 86380 86390 1
502279 99502279 1001 86380 86390 1
502412 99502412 1001 86380 86390 1
502323 99502323 1001 86380 86390 1
502159 99502159 1001 86380 86390 1
502238 99502238 1001 86380 86390 1
502177 99502177 1001 86380 86390 1
502233 99502233 1001 86380 86390 1
501871 99501871 1001 86380 86390 1
501928 99501928 1001 86380 86390 1
501864 99501864 1001 86380 86390 1
502467 99502467 1001 86380 86390 1
502615 99502615 1001 86380 86390 1
503231 99503231 1001 86380 86390 1
503272 99503272 1001 86380 86390 1
503238 99503238 1001 86380 86390 1
503097 99503097 1001 86380 86390 1
503041 99503041 1001 86380 86390 1
502889 99502889 1001 86380 86390 1
503020 99503020 1001 86380 86390 1
502813 99502813 1001 86380 86390 1
502677 99502677 1001 86380 86390 1
502812 99502812 1001 86380 86390 1
504067 99504067 1001 86380 86390 1
503951 99503951 1001 86380 86390 1
503990 99503990 1001 86380 86390 1
503991 99503991 1001 86380 86390 1
503992 99503992 1001 86380 86390 1
503919 99503919 1001 86380 86390 1
503971 99503971 1001 86380 86390 1
503999 99503999 1001 86380 86390 1
504000 99504000 1001 86380 86390 1
503564 99503564 1001 86380 86390 1
503556 99503556 1001 86380 86390 1
503621 99503621 1001 86380 86390 1
504232 99504232 1001 86380 86390 1
504131 99504131 1001 86380 86390 1
504163 99504163 1001 86380 86390 1
504602 99504602 1001 86380 86390 1
504538 99504538 1001 86380 86390 1
504579 99504579 1001 86380 86390 1
504481 99504481 1001 86380 86390 1
504370 99504370 1001 86380 86390 1
504501 99504501 1001 86380 86390 1
505044 99505044 1001 86380 86390 1
504969 99504969 1001 86380 86390 1
505086 99505086 1001 86380 86390 1
504957 99504957 1001 86380 86390 1
505580 99505580 1001 86380 86390 1
505608 99505608 1001 86380 86390 1
505621 99505621 1001 86380 86390 1
505755 99505755 1001 86380 86390 1
505704 99505704 1001 86380 86390 1
505409 99505409 1001 86380 86390 1
505527 99505527 1001 86380 86390 1
505373 99505373 1001 86380 86390 1
505484 99505484 1001 86380 86390 1
505395 99505395 1001 86380 86390 1
505512 99505512 1001 86380 86390 1
505292 99505292 1001 86380 86390 1
505183 99505183 1001 86380 86390 1
505341 99505341 1001 86380 86390 1
505150 99505150 1001 86380 86390 1
506486 99506486 1001 86380 86390 1
506578 99506578 1001 86380 86390 1
506581 99506581 1001 86380 86390 1
506399 99506399 1001 86380 86390 1
506381 99506381 1001 86380 86390 1
506266 99506266 1001 86380 86390 1
506073 99506073 1001 86380 86390 1
506142 99506142 1001 86380 86390 1
506738 99506738 1001 86380 86390 1
506639 99506639 1001 86380 86390 1
507328 99507328 1001 86380 86390 1
507341 99507341 1001 86380 86390 1
507116 99507116 1001 86380 86390 1
507091 99507091 1001 86380 86390 1
507189 99507189 1001 86380 86390 1
506817 99506817 1001 86380 86390 1
506844 99506844 1001 86380 86390 1
506837 99506837 1001 86380 86390 1
506877 99506877 1001 86380 86390 1
506903 99506903 1001 86380 86390 1
506878 99506878 1001 86380 86390 1
506930 99506930 1001 86380 86390 1
507600 99507600 1001 86380 86390 1
508188 99508188 1001 86380 86390 1
508225 99508225 1001 86380 86390 1
507937 99507937 1001 86380 86390 1
507811 99507811 1001 86380 86390 1
507734 99507734 1001 86380 86390 1
507687 99507687 1001 86380 86390 1
508310 99508310 1001 86380 86390 1
508311 99508311 1001 86380 86390 1
508287 99508287 1001 86380 86390 1
508872 99508872 1001 86380 86390 1
508933 99508933 1001 86380 86390 1
508778 99508778 1001 86380 86390 1
508689 99508689 1001 86380 86390 1
508794 99508794 1001 86380 86390 1
508731 99508731 1001 86380 86390 1
508669 99508669 1001 86380 86390 1
508505 99508505 1001 86380 86390 1
508508 99508508 1001 86380 86390 1
508457 99508457 1001 86380 86390 1
508473 99508473 1001 86380 86390 1
509175 99509175 1001 86380 86390 1
509124 99509124 1001 86380 86390 1
509139 99509139 1001 86380 86390 1
509185 99509185 1001 86380 86390 1
509851 99509851 1001 86380 86390 1
509581 99509581 1001 86380 86390 1
509611 99509611 1001 86380 86390 1
509547 99509547 1001 86380 86390 1
509562 99509562 1001 86380 86390 1
509525 99509525 1001 86380 86390 1
509282 99509282 1001 86380 86390 1
509309 99509309 1001 86380 86390 1
509386 99509386 1001 86380 86390 1
509336 99509336 1001 86380 86390 1
509404 99509404 1001 86380 86390 1
509482 99509482 1001 86380 86390 1
509393 99509393 1001 86380 86390 1
509447 99509447 1001 86380 86390 1
510068 99510068 1001 86380 86390 1
509968 99509968 1001 86380 86390 1
510008 99510008 1001 86380 86390 1
510677 99510677 1001 86380 86390 1
510541 99510541 1001 86380 86390 1
510724 99510724 1001 86380 86390 1
510407 99510407 1001 86380 86390 1
510402 99510402 1001 86380 86390 1
510377 99510377 1001 86380 86390 1
510404 99510404 1001 86380 86390 1
510237 99510237 1001 86380 86390 1
510250 99510250 1001 86380 86390 1
510126 99510126 1001 86380 86390 1
510144 99510144 1001 86380 86390 1
510739 99510739 1001 86380 86390 1
510910 99510910 1001 86380 86390 1
511476 99511476 1001 86380 86390 1
[truncated: 4,084,398 more chars]
