# Supplementary material for: Fast and near-optimal monitoring for healthcare acquired infection outbreaks
Source: PLoS Comput Biol. 2019 Sep 16;15(9):e1007284. doi: 10.1371/journal.pcbi.1007284 (PMC6762212; doi:10.1371/journal.pcbi.1007284)
Supplement: S2 Data — (ZIP) [file pcbi.1007284.s007.zip › MobilityLogs2/HAISE_Carilion_all_visits_day_194.txt]

#Person location Sublocation StartTime EndTime Type
412946 226 1001 6240 6837 1
426844 289 1001 6240 6957 1
532161 742 1001 58988 59288 1
540372 597 1002 32381 44347 1
400063 99400063 1001 86380 86390 1
400083 99400083 1001 86380 86390 1
400263 99400263 1001 86380 86390 1
400524 99400524 1001 86380 86390 1
400853 99400853 1001 86380 86390 1
401041 99401041 1001 86380 86390 1
401076 99401076 1001 86380 86390 1
401281 99401281 1001 86380 86390 1
401354 99401354 1001 86380 86390 1
401358 99401358 1001 86380 86390 1
401500 99401500 1001 86380 86390 1
401548 99401548 1001 86380 86390 1
401538 99401538 1001 86380 86390 1
401783 99401783 1001 86380 86390 1
401710 99401710 1001 86380 86390 1
402062 99402062 1001 86380 86390 1
402187 99402187 1001 86380 86390 1
402571 99402571 1001 86380 86390 1
402580 99402580 1001 86380 86390 1
402806 99402806 1001 86380 86390 1
402809 99402809 1001 86380 86390 1
402935 99402935 1001 86380 86390 1
403005 99403005 1001 86380 86390 1
403223 99403223 1001 86380 86390 1
403812 99403812 1001 86380 86390 1
403842 99403842 1001 86380 86390 1
403849 99403849 1001 86380 86390 1
404036 99404036 1001 86380 86390 1
404076 99404076 1001 86380 86390 1
404165 99404165 1001 86380 86390 1
404287 99404287 1001 86380 86390 1
404603 99404603 1001 86380 86390 1
404786 99404786 1001 86380 86390 1
404933 99404933 1001 86380 86390 1
405027 99405027 1001 86380 86390 1
405074 99405074 1001 86380 86390 1
405277 99405277 1001 86380 86390 1
405262 99405262 1001 86380 86390 1
405330 99405330 1001 86380 86390 1
405676 99405676 1001 86380 86390 1
405679 99405679 1001 86380 86390 1
405755 99405755 1001 86380 86390 1
406272 99406272 1001 86380 86390 1
406360 99406360 1001 86380 86390 1
406589 99406589 1001 86380 86390 1
406706 99406706 1001 86380 86390 1
406748 99406748 1001 86380 86390 1
406806 99406806 1001 86380 86390 1
406852 99406852 1001 86380 86390 1
406891 99406891 1001 86380 86390 1
406918 99406918 1001 86380 86390 1
407120 99407120 1001 86380 86390 1
407122 99407122 1001 86380 86390 1
407057 99407057 1001 86380 86390 1
407092 99407092 1001 86380 86390 1
407345 99407345 1001 86380 86390 1
407248 99407248 1001 86380 86390 1
407429 99407429 1001 86380 86390 1
407558 99407558 1001 86380 86390 1
407530 99407530 1001 86380 86390 1
407672 99407672 1001 86380 86390 1
407641 99407641 1001 86380 86390 1
407927 99407927 1001 86380 86390 1
407932 99407932 1001 86380 86390 1
408231 99408231 1001 86380 86390 1
408414 99408414 1001 86380 86390 1
408462 99408462 1001 86380 86390 1
408501 99408501 1001 86380 86390 1
408846 99408846 1001 86380 86390 1
408875 99408875 1001 86380 86390 1
409545 99409545 1001 86380 86390 1
409525 99409525 1001 86380 86390 1
409722 99409722 1001 86380 86390 1
409728 99409728 1001 86380 86390 1
409796 99409796 1001 86380 86390 1
409797 99409797 1001 86380 86390 1
409807 99409807 1001 86380 86390 1
409926 99409926 1001 86380 86390 1
409996 99409996 1001 86380 86390 1
410182 99410182 1001 86380 86390 1
410156 99410156 1001 86380 86390 1
410287 99410287 1001 86380 86390 1
410315 99410315 1001 86380 86390 1
410650 99410650 1001 86380 86390 1
410783 99410783 1001 86380 86390 1
410810 99410810 1001 86380 86390 1
410778 99410778 1001 86380 86390 1
411107 99411107 1001 86380 86390 1
411282 99411282 1001 86380 86390 1
411385 99411385 1001 86380 86390 1
411419 99411419 1001 86380 86390 1
411479 99411479 1001 86380 86390 1
412133 99412133 1001 86380 86390 1
412194 99412194 1001 86380 86390 1
412422 99412422 1001 86380 86390 1
413115 99413115 1001 86380 86390 1
412942 99412942 1001 86380 86390 1
413043 99413043 1001 86380 86390 1
412900 99412900 1001 86380 86390 1
413101 99413101 1001 86380 86390 1
413282 99413282 1001 86380 86390 1
412677 99412677 1001 86380 86390 1
412516 99412516 1001 86380 86390 1
412707 99412707 1001 86380 86390 1
412539 99412539 1001 86380 86390 1
413973 99413973 1001 86380 86390 1
414022 99414022 1001 86380 86390 1
413918 99413918 1001 86380 86390 1
415247 99415247 1001 86380 86390 1
415018 99415018 1001 86380 86390 1
414866 99414866 1001 86380 86390 1
414251 99414251 1001 86380 86390 1
414254 99414254 1001 86380 86390 1
414445 99414445 1001 86380 86390 1
415367 99415367 1001 86380 86390 1
415644 99415644 1001 86380 86390 1
415373 99415373 1001 86380 86390 1
415322 99415322 1001 86380 86390 1
415401 99415401 1001 86380 86390 1
415630 99415630 1001 86380 86390 1
416706 99416706 1001 86380 86390 1
416816 99416816 1001 86380 86390 1
416643 99416643 1001 86380 86390 1
416796 99416796 1001 86380 86390 1
416959 99416959 1001 86380 86390 1
416724 99416724 1001 86380 86390 1
416450 99416450 1001 86380 86390 1
416202 99416202 1001 86380 86390 1
416203 99416203 1001 86380 86390 1
416395 99416395 1001 86380 86390 1
416062 99416062 1001 86380 86390 1
415801 99415801 1001 86380 86390 1
417400 99417400 1001 86380 86390 1
417233 99417233 1001 86380 86390 1
417291 99417291 1001 86380 86390 1
417367 99417367 1001 86380 86390 1
417491 99417491 1001 86380 86390 1
418058 99418058 1001 86380 86390 1
418378 99418378 1001 86380 86390 1
418092 99418092 1001 86380 86390 1
418093 99418093 1001 86380 86390 1
418264 99418264 1001 86380 86390 1
417854 99417854 1001 86380 86390 1
417902 99417902 1001 86380 86390 1
417676 99417676 1001 86380 86390 1
418842 99418842 1001 86380 86390 1
418845 99418845 1001 86380 86390 1
418938 99418938 1001 86380 86390 1
418834 99418834 1001 86380 86390 1
419012 99419012 1001 86380 86390 1
418971 99418971 1001 86380 86390 1
419903 99419903 1001 86380 86390 1
419516 99419516 1001 86380 86390 1
419349 99419349 1001 86380 86390 1
419474 99419474 1001 86380 86390 1
419365 99419365 1001 86380 86390 1
420587 99420587 1001 86380 86390 1
420768 99420768 1001 86380 86390 1
420632 99420632 1001 86380 86390 1
420730 99420730 1001 86380 86390 1
421688 99421688 1001 86380 86390 1
421798 99421798 1001 86380 86390 1
421296 99421296 1001 86380 86390 1
421505 99421505 1001 86380 86390 1
421492 99421492 1001 86380 86390 1
421285 99421285 1001 86380 86390 1
421313 99421313 1001 86380 86390 1
421365 99421365 1001 86380 86390 1
421213 99421213 1001 86380 86390 1
420954 99420954 1001 86380 86390 1
421089 99421089 1001 86380 86390 1
421250 99421250 1001 86380 86390 1
422299 99422299 1001 86380 86390 1
423625 99423625 1001 86380 86390 1
423217 99423217 1001 86380 86390 1
422969 99422969 1001 86380 86390 1
423297 99423297 1001 86380 86390 1
423047 99423047 1001 86380 86390 1
422696 99422696 1001 86380 86390 1
422561 99422561 1001 86380 86390 1
424108 99424108 1001 86380 86390 1
423817 99423817 1001 86380 86390 1
425029 99425029 1001 86380 86390 1
425276 99425276 1001 86380 86390 1
425334 99425334 1001 86380 86390 1
425284 99425284 1001 86380 86390 1
425212 99425212 1001 86380 86390 1
424932 99424932 1001 86380 86390 1
424982 99424982 1001 86380 86390 1
424938 99424938 1001 86380 86390 1
424739 99424739 1001 86380 86390 1
424429 99424429 1001 86380 86390 1
424205 99424205 1001 86380 86390 1
425604 99425604 1001 86380 86390 1
425533 99425533 1001 86380 86390 1
425566 99425566 1001 86380 86390 1
425731 99425731 1001 86380 86390 1
425421 99425421 1001 86380 86390 1
425737 99425737 1001 86380 86390 1
426792 99426792 1001 86380 86390 1
426929 99426929 1001 86380 86390 1
426751 99426751 1001 86380 86390 1
426736 99426736 1001 86380 86390 1
427111 99427111 1001 86380 86390 1
426299 99426299 1001 86380 86390 1
426578 99426578 1001 86380 86390 1
426529 99426529 1001 86380 86390 1
426534 99426534 1001 86380 86390 1
426639 99426639 1001 86380 86390 1
426441 99426441 1001 86380 86390 1
425960 99425960 1001 86380 86390 1
426220 99426220 1001 86380 86390 1
426051 99426051 1001 86380 86390 1
426181 99426181 1001 86380 86390 1
427438 99427438 1001 86380 86390 1
427241 99427241 1001 86380 86390 1
427208 99427208 1001 86380 86390 1
427359 99427359 1001 86380 86390 1
427364 99427364 1001 86380 86390 1
428731 99428731 1001 86380 86390 1
428670 99428670 1001 86380 86390 1
428528 99428528 1001 86380 86390 1
428063 99428063 1001 86380 86390 1
428081 99428081 1001 86380 86390 1
428085 99428085 1001 86380 86390 1
428154 99428154 1001 86380 86390 1
428087 99428087 1001 86380 86390 1
427826 99427826 1001 86380 86390 1
427793 99427793 1001 86380 86390 1
428811 99428811 1001 86380 86390 1
429160 99429160 1001 86380 86390 1
428754 99428754 1001 86380 86390 1
430125 99430125 1001 86380 86390 1
430283 99430283 1001 86380 86390 1
430349 99430349 1001 86380 86390 1
429733 99429733 1001 86380 86390 1
429935 99429935 1001 86380 86390 1
429641 99429641 1001 86380 86390 1
429887 99429887 1001 86380 86390 1
429630 99429630 1001 86380 86390 1
429371 99429371 1001 86380 86390 1
429384 99429384 1001 86380 86390 1
430606 99430606 1001 86380 86390 1
430796 99430796 1001 86380 86390 1
430594 99430594 1001 86380 86390 1
430446 99430446 1001 86380 86390 1
430807 99430807 1001 86380 86390 1
430597 99430597 1001 86380 86390 1
431828 99431828 1001 86380 86390 1
431667 99431667 1001 86380 86390 1
431334 99431334 1001 86380 86390 1
431612 99431612 1001 86380 86390 1
431599 99431599 1001 86380 86390 1
431498 99431498 1001 86380 86390 1
431280 99431280 1001 86380 86390 1
430828 99430828 1001 86380 86390 1
431009 99431009 1001 86380 86390 1
432462 99432462 1001 86380 86390 1
432264 99432264 1001 86380 86390 1
432426 99432426 1001 86380 86390 1
433600 99433600 1001 86380 86390 1
433629 99433629 1001 86380 86390 1
433297 99433297 1001 86380 86390 1
433064 99433064 1001 86380 86390 1
432623 99432623 1001 86380 86390 1
434088 99434088 1001 86380 86390 1
433904 99433904 1001 86380 86390 1
433980 99433980 1001 86380 86390 1
433853 99433853 1001 86380 86390 1
435061 99435061 1001 86380 86390 1
435333 99435333 1001 86380 86390 1
435148 99435148 1001 86380 86390 1
434620 99434620 1001 86380 86390 1
434622 99434622 1001 86380 86390 1
434793 99434793 1001 86380 86390 1
434611 99434611 1001 86380 86390 1
434750 99434750 1001 86380 86390 1
434613 99434613 1001 86380 86390 1
435716 99435716 1001 86380 86390 1
435452 99435452 1001 86380 86390 1
435723 99435723 1001 86380 86390 1
436761 99436761 1001 86380 86390 1
436475 99436475 1001 86380 86390 1
436426 99436426 1001 86380 86390 1
436573 99436573 1001 86380 86390 1
436528 99436528 1001 86380 86390 1
436604 99436604 1001 86380 86390 1
436674 99436674 1001 86380 86390 1
436095 99436095 1001 86380 86390 1
435919 99435919 1001 86380 86390 1
436234 99436234 1001 86380 86390 1
300074 99300074 1001 86380 86390 1
300103 99300103 1001 86380 86390 1
300014 99300014 1001 86380 86390 1
300641 99300641 1001 86380 86390 1
300717 99300717 1001 86380 86390 1
300380 99300380 1001 86380 86390 1
300419 99300419 1001 86380 86390 1
300510 99300510 1001 86380 86390 1
300330 99300330 1001 86380 86390 1
300517 99300517 1001 86380 86390 1
300390 99300390 1001 86380 86390 1
300469 99300469 1001 86380 86390 1
300196 99300196 1001 86380 86390 1
300911 99300911 1001 86380 86390 1
300931 99300931 1001 86380 86390 1
301504 99301504 1001 86380 86390 1
301403 99301403 1001 86380 86390 1
301393 99301393 1001 86380 86390 1
301360 99301360 1001 86380 86390 1
301316 99301316 1001 86380 86390 1
301329 99301329 1001 86380 86390 1
301102 99301102 1001 86380 86390 1
301642 99301642 1001 86380 86390 1
301733 99301733 1001 86380 86390 1
301570 99301570 1001 86380 86390 1
301716 99301716 1001 86380 86390 1
301705 99301705 1001 86380 86390 1
302299 99302299 1001 86380 86390 1
302007 99302007 1001 86380 86390 1
301976 99301976 1001 86380 86390 1
302147 99302147 1001 86380 86390 1
301889 99301889 1001 86380 86390 1
301838 99301838 1001 86380 86390 1
301788 99301788 1001 86380 86390 1
301828 99301828 1001 86380 86390 1
301767 99301767 1001 86380 86390 1
301913 99301913 1001 86380 86390 1
301952 99301952 1001 86380 86390 1
302524 99302524 1001 86380 86390 1
302478 99302478 1001 86380 86390 1
303179 99303179 1001 86380 86390 1
303050 99303050 1001 86380 86390 1
302830 99302830 1001 86380 86390 1
302618 99302618 1001 86380 86390 1
302624 99302624 1001 86380 86390 1
303307 99303307 1001 86380 86390 1
303328 99303328 1001 86380 86390 1
303355 99303355 1001 86380 86390 1
303343 99303343 1001 86380 86390 1
303397 99303397 1001 86380 86390 1
304004 99304004 1001 86380 86390 1
303815 99303815 1001 86380 86390 1
303681 99303681 1001 86380 86390 1
303785 99303785 1001 86380 86390 1
303425 99303425 1001 86380 86390 1
303426 99303426 1001 86380 86390 1
303455 99303455 1001 86380 86390 1
303563 99303563 1001 86380 86390 1
303615 99303615 1001 86380 86390 1
303565 99303565 1001 86380 86390 1
304069 99304069 1001 86380 86390 1
304164 99304164 1001 86380 86390 1
304078 99304078 1001 86380 86390 1
304643 99304643 1001 86380 86390 1
304515 99304515 1001 86380 86390 1
304507 99304507 1001 86380 86390 1
304588 99304588 1001 86380 86390 1
304281 99304281 1001 86380 86390 1
304307 99304307 1001 86380 86390 1
304255 99304255 1001 86380 86390 1
304438 99304438 1001 86380 86390 1
304416 99304416 1001 86380 86390 1
305064 99305064 1001 86380 86390 1
304936 99304936 1001 86380 86390 1
305532 99305532 1001 86380 86390 1
305573 99305573 1001 86380 86390 1
305492 99305492 1001 86380 86390 1
305517 99305517 1001 86380 86390 1
305556 99305556 1001 86380 86390 1
305384 99305384 1001 86380 86390 1
305321 99305321 1001 86380 86390 1
305465 99305465 1001 86380 86390 1
305119 99305119 1001 86380 86390 1
305080 99305080 1001 86380 86390 1
305086 99305086 1001 86380 86390 1
305165 99305165 1001 86380 86390 1
305269 99305269 1001 86380 86390 1
500041 99500041 1001 86380 86390 1
500160 99500160 1001 86380 86390 1
500188 99500188 1001 86380 86390 1
500750 99500750 1001 86380 86390 1
500726 99500726 1001 86380 86390 1
500767 99500767 1001 86380 86390 1
500480 99500480 1001 86380 86390 1
500430 99500430 1001 86380 86390 1
500457 99500457 1001 86380 86390 1
500458 99500458 1001 86380 86390 1
500575 99500575 1001 86380 86390 1
500258 99500258 1001 86380 86390 1
500387 99500387 1001 86380 86390 1
500288 99500288 1001 86380 86390 1
500289 99500289 1001 86380 86390 1
500199 99500199 1001 86380 86390 1
500290 99500290 1001 86380 86390 1
500373 99500373 1001 86380 86390 1
500929 99500929 1001 86380 86390 1
500960 99500960 1001 86380 86390 1
501607 99501607 1001 86380 86390 1
501616 99501616 1001 86380 86390 1
501455 99501455 1001 86380 86390 1
501374 99501374 1001 86380 86390 1
501077 99501077 1001 86380 86390 1
501753 99501753 1001 86380 86390 1
501656 99501656 1001 86380 86390 1
501814 99501814 1001 86380 86390 1
501660 99501660 1001 86380 86390 1
501765 99501765 1001 86380 86390 1
502378 99502378 1001 86380 86390 1
502276 99502276 1001 86380 86390 1
502317 99502317 1001 86380 86390 1
502280 99502280 1001 86380 86390 1
502260 99502260 1001 86380 86390 1
502223 99502223 1001 86380 86390 1
502085 99502085 1001 86380 86390 1
502112 99502112 1001 86380 86390 1
501902 99501902 1001 86380 86390 1
501916 99501916 1001 86380 86390 1
501945 99501945 1001 86380 86390 1
502582 99502582 1001 86380 86390 1
503125 99503125 1001 86380 86390 1
503141 99503141 1001 86380 86390 1
503105 99503105 1001 86380 86390 1
503235 99503235 1001 86380 86390 1
502895 99502895 1001 86380 86390 1
503078 99503078 1001 86380 86390 1
503001 99503001 1001 86380 86390 1
502884 99502884 1001 86380 86390 1
503029 99503029 1001 86380 86390 1
502699 99502699 1001 86380 86390 1
502764 99502764 1001 86380 86390 1
502842 99502842 1001 86380 86390 1
502872 99502872 1001 86380 86390 1
503357 99503357 1001 86380 86390 1
503450 99503450 1001 86380 86390 1
503430 99503430 1001 86380 86390 1
503952 99503952 1001 86380 86390 1
503956 99503956 1001 86380 86390 1
504047 99504047 1001 86380 86390 1
503984 99503984 1001 86380 86390 1
503800 99503800 1001 86380 86390 1
503885 99503885 1001 86380 86390 1
503673 99503673 1001 86380 86390 1
503699 99503699 1001 86380 86390 1
503533 99503533 1001 86380 86390 1
503664 99503664 1001 86380 86390 1
504258 99504258 1001 86380 86390 1
504123 99504123 1001 86380 86390 1
504751 99504751 1001 86380 86390 1
504609 99504609 1001 86380 86390 1
504559 99504559 1001 86380 86390 1
504706 99504706 1001 86380 86390 1
504631 99504631 1001 86380 86390 1
504353 99504353 1001 86380 86390 1
504345 99504345 1001 86380 86390 1
504358 99504358 1001 86380 86390 1
505072 99505072 1001 86380 86390 1
504970 99504970 1001 86380 86390 1
505062 99505062 1001 86380 86390 1
505115 99505115 1001 86380 86390 1
504948 99504948 1001 86380 86390 1
505133 99505133 1001 86380 86390 1
505410 99505410 1001 86380 86390 1
505529 99505529 1001 86380 86390 1
505534 99505534 1001 86380 86390 1
505318 99505318 1001 86380 86390 1
505189 99505189 1001 86380 86390 1
505267 99505267 1001 86380 86390 1
505332 99505332 1001 86380 86390 1
505566 99505566 1001 86380 86390 1
505970 99505970 1001 86380 86390 1
505857 99505857 1001 86380 86390 1
506456 99506456 1001 86380 86390 1
506566 99506566 1001 86380 86390 1
506204 99506204 1001 86380 86390 1
506361 99506361 1001 86380 86390 1
506207 99506207 1001 86380 86390 1
506173 99506173 1001 86380 86390 1
506049 99506049 1001 86380 86390 1
506026 99506026 1001 86380 86390 1
506039 99506039 1001 86380 86390 1
506775 99506775 1001 86380 86390 1
506663 99506663 1001 86380 86390 1
506767 99506767 1001 86380 86390 1
506771 99506771 1001 86380 86390 1
507391 99507391 1001 86380 86390 1
507329 99507329 1001 86380 86390 1
507205 99507205 1001 86380 86390 1
507103 99507103 1001 86380 86390 1
507118 99507118 1001 86380 86390 1
507043 99507043 1001 86380 86390 1
507121 99507121 1001 86380 86390 1
506872 99506872 1001 86380 86390 1
506924 99506924 1001 86380 86390 1
506965 99506965 1001 86380 86390 1
506809 99506809 1001 86380 86390 1
507616 99507616 1001 86380 86390 1
507569 99507569 1001 86380 86390 1
507426 99507426 1001 86380 86390 1
507624 99507624 1001 86380 86390 1
507586 99507586 1001 86380 86390 1
507613 99507613 1001 86380 86390 1
508121 99508121 1001 86380 86390 1
507981 99507981 1001 86380 86390 1
508007 99508007 1001 86380 86390 1
507933 99507933 1001 86380 86390 1
508016 99508016 1001 86380 86390 1
507809 99507809 1001 86380 86390 1
507678 99507678 1001 86380 86390 1
508273 99508273 1001 86380 86390 1
508314 99508314 1001 86380 86390 1
508381 99508381 1001 86380 86390 1
508410 99508410 1001 86380 86390 1
508742 99508742 1001 86380 86390 1
508696 99508696 1001 86380 86390 1
508522 99508522 1001 86380 86390 1
508497 99508497 1001 86380 86390 1
508589 99508589 1001 86380 86390 1
508655 99508655 1001 86380 86390 1
508514 99508514 1001 86380 86390 1
508607 99508607 1001 86380 86390 1
509217 99509217 1001 86380 86390 1
509218 99509218 1001 86380 86390 1
509244 99509244 1001 86380 86390 1
509273 99509273 1001 86380 86390 1
509094 99509094 1001 86380 86390 1
509834 99509834 1001 86380 86390 1
509525 99509525 1001 86380 86390 1
509435 99509435 1001 86380 86390 1
509434 99509434 1001 86380 86390 1
509963 99509963 1001 86380 86390 1
510031 99510031 1001 86380 86390 1
510599 99510599 1001 86380 86390 1
510548 99510548 1001 86380 86390 1
510525 99510525 1001 86380 86390 1
510631 99510631 1001 86380 86390 1
510647 99510647 1001 86380 86390 1
510584 99510584 1001 86380 86390 1
510723 99510723 1001 86380 86390 1
510494 99510494 1001 86380 86390 1
510110 99510110 1001 86380 86390 1
510188 99510188 1001 86380 86390 1
510111 99510111 1001 86380 86390 1
510892 99510892 1001 86380 86390 1
511463 99511463 1001 86380 86390 1
511552 99511552 1001 86380 86390 1
511456 99511456 1001 86380 86390 1
511379 99511379 1001 86380 86390 1
511549 99511549 1001 86380 86390 1
511284 99511284 1001 86380 86390 1
511328 99511328 1001 86380 86390 1
511023 99511023 1001 86380 86390 1
511135 99511135 1001 86380 86390 1
511651 99511651 1001 86380 86390 1
511664 99511664 1001 86380 86390 1
511691 99511691 1001 86380 86390 1
512379 99512379 1001 86380 86390 1
512232 99512232 1001 86380 86390 1
512196 99512196 1001 86380 86390 1
512210 99512210 1001 86380 86390 1
512173 99512173 1001 86380 86390 1
512161 99512161 1001 86380 86390 1
512132 99512132 1001 86380 86390 1
511928 99511928 1001 86380 86390 1
511932 99511932 1001 86380 86390 1
511922 99511922 1001 86380 86390 1
511951 99511951 1001 86380 86390 1
512456 99512456 1001 86380 86390 1
512495 99512495 1001 86380 86390 1
512411 99512411 1001 86380 86390 1
513040 99513040 1001 86380 86390 1
513028 99513028 1001 86380 86390 1
513189 99513189 1001 86380 86390 1
513166 99513166 1001 86380 86390 1
512992 99512992 1001 86380 86390 1
512813 99512813 1001 86380 86390 1
512666 99512666 1001 86380 86390 1
512635 99512635 1001 86380 86390 1
513232 99513232 1001 86380 86390 1
513276 99513276 1001 86380 86390 1
513988 99513988 1001 86380 86390 1
513664 99513664 1001 86380 86390 1
513807 99513807 1001 86380 86390 1
513705 99513705 1001 86380 86390 1
513617 99513617 1001 86380 86390 1
513492 99513492 1001 86380 86390 1
513497 99513497 1001 86380 86390 1
514235 99514235 1001 86380 86390 1
514094 99514094 1001 86380 86390 1
514186 99514186 1001 86380 86390 1
514048 99514048 1001 86380 86390 1
514782 99514782 1001 86380 86390 1
514826 99514826 1001 86380 86390 1
514682 99514682 1001 86380 86390 1
514726 99514726 1001 86380 86390 1
514792 99514792 1001 86380 86390 1
514689 99514689 1001 86380 86390 1
514535 99514535 1001 86380 86390 1
514524 99514524 1001 86380 86390 1
514640 99514640 1001 86380 86390 1
514446 99514446 1001 86380 86390 1
514645 99514645 1001 86380 86390 1
514610 99514610 1001 86380 86390 1
514408 99514408 1001 86380 86390 1
514963 99514963 1001 86380 86390 1
515042 99515042 1001 86380 86390 1
515623 99515623 1001 86380 86390 1
515484 99515484 1001 86380 86390 1
515676 99515676 1001 86380 86390 1
515567 99515567 1001 86380 86390 1
515361 99515361 1001 86380 86390 1
515462 99515462 1001 86380 86390 1
515385 99515385 1001 86380 86390 1
515450 99515450 1001 86380 86390 1
515282 99515282 1001 86380 86390 1
515425 99515425 1001 86380 86390 1
515115 99515115 1001 86380 86390 1
515209 99515209 1001 86380 86390 1
515184 99515184 1001 86380 86390 1
515163 99515163 1001 86380 86390 1
515229 99515229 1001 86380 86390 1
515709 99515709 1001 86380 86390 1
515802 99515802 1001 86380 86390 1
515886 99515886 1001 86380 86390 1
516366 99516366 1001 86380 86390 1
516200 99516200 1001 86380 86390 1
516176 99516176 1001 86380 86390 1
516254 99516254 1001 86380 86390 1
516203 99516203 1001 86380 86390 1
516101 99516101 1001 86380 86390 1
516302 99516302 1001 86380 86390 1
516073 99516073 1001 86380 86390 1
516062 99516062 1001 86380 86390 1
515936 99515936 1001 86380 86390 1
516056 99516056 1001 86380 86390 1
516612 99516612 1001 86380 86390 1
517196 99517196 1001 86380 86390 1
517316 99517316 1001 86380 86390 1
517002 99517002 1001 86380 86390 1
517080 99517080 1001 86380 86390 1
517068 99517068 1001 86380 86390 1
517087 99517087 1001 86380 86390 1
516909 99516909 1001 86380 86390 1
516730 99516730 1001 86380 86390 1
516862 99516862 1001 86380 86390 1
516790 99516790 1001 86380 86390 1
517455 99517455 1001 86380 86390 1
517393 99517393 1001 86380 86390 1
517369 99517369 1001 86380 86390 1
517999 99517999 1001 86380 86390 1
517978 99517978 1001 86380 86390 1
517892 99517892 1001 86380 86390 1
517844 99517844 1001 86380 86390 1
517819 99517819 1001 86380 86390 1
517897 99517897 1001 86380 86390 1
517890 99517890 1001 86380 86390 1
517593 99517593 1001 86380 86390 1
517711 99517711 1001 86380 86390 1
517637 99517637 1001 86380 86390 1
518291 99518291 1001 86380 86390 1
518233 99518233 1001 86380 86390 1
518364 99518364 1001 86380 86390 1
518287 99518287 1001 86380 86390 1
518985 99518985 1001 86380 86390 1
518909 99518909 1001 86380 86390 1
518579 99518579 1001 86380 86390 1
518725 99518725 1001 86380 86390 1
518626 99518626 1001 86380 86390 1
518539 99518539 1001 86380 86390 1
518565 99518565 1001 86380 86390 1
518464 99518464 1001 86380 86390 1
518402 99518402 1001 86380 86390 1
518418 99518418 1001 86380 86390 1
519689 99519689 1001 86380 86390 1
519680 99519680 1001 86380 86390 1
519709 99519709 1001 86380 86390 1
519518 99519518 1001 86380 86390 1
519570 99519570 1001 86380 86390 1
519573 99519573 1001 86380 86390 1
519300 99519300 1001 86380 86390 1
519382 99519382 1001 86380 86390 1
519359 99519359 1001 86380 86390 1
519993 99519993 1001 86380 86390 1
519970 99519970 1001 86380 86390 1
519971 99519971 1001 86380 86390 1
519855 99519855 1001 86380 86390 1
519908 99519908 1001 86380 86390 1
519921 99519921 1001 86380 86390 1
520537 99520537 1001 86380 86390 1
520512 99520512 1001 86380 86390 1
520547 99520547 1001 86380 86390 1
520303 99520303 1001 86380 86390 1
520085 99520085 1001 86380 86390 1
520176 99520176 1001 86380 86390 1
520087 99520087 1001 86380 86390 1
520217 99520217 1001 86380 86390 1
520107 99520107 1001 86380 86390 1
520186 99520186 1001 86380 86390 1
520728 99520728 1001 86380 86390 1
520808 99520808 1001 86380 86390 1
520672 99520672 1001 86380 86390 1
520817 99520817 1001 86380 86390 1
520727 99520727 1001 86380 86390 1
521419 99521419 1001 86380 86390 1
521185 99521185 1001 86380 86390 1
521082 99521082 1001 86380 86390 1
521125 99521125 1001 86380 86390 1
521257 99521257 1001 86380 86390 1
521117 99521117 1001 86380 86390 1
520962 99520962 1001 86380 86390 1
520851 99520851 1001 86380 86390 1
520903 99520903 1001 86380 86390 1
520866 99520866 1001 86380 86390 1
521502 99521502 1001 86380 86390 1
521476 99521476 1001 86380 86390 1
521632 99521632 1001 86380 86390 1
521485 99521485 1001 86380 86390 1
522202 99522202 1001 86380 86390 1
522076 99522076 1001 86380 86390 1
521974 99521974 1001 86380 86390 1
521941 99521941 1001 86380 86390 1
521829 99521829 1001 86380 86390 1
521746 99521746 1001 86380 86390 1
521695 99521695 1001 86380 86390 1
521748 99521748 1001 86380 86390 1
522354 99522354 1001 86380 86390 1
522421 99522421 1001 86380 86390 1
522477 99522477 1001 86380 86390 1
522365 99522365 1001 86380 86390 1
522939 99522939 1001 86380 86390 1
522992 99522992 1001 86380 86390 1
523058 99523058 1001 86380 86390 1
523050 99523050 1001 86380 86390 1
522961 99522961 1001 86380 86390 1
523054 99523054 1001 86380 86390 1
522769 99522769 1001 86380 86390 1
522872 99522872 1001 86380 86390 1
522567 99522567 1001 86380 86390 1
522651 99522651 1001 86380 86390 1
522587 99522587 1001 86380 86390 1
523219 99523219 1001 86380 86390 1
523317 99523317 1001 86380 86390 1
523305 99523305 1001 86380 86390 1
523216 99523216 1001 86380 86390 1
523911 99523911 1001 86380 86390 1
523807 99523807 1001 86380 86390 1
523625 99523625 1001 86380 86390 1
523639 99523639 1001 86380 86390 1
523378 99523378 1001 86380 86390 1
523475 99523475 1001 86380 86390 1
523501 99523501 1001 86380 86390 1
523451 99523451 1001 86380 86390 1
524021 99524021 1001 86380 86390 1
524141 99524141 1001 86380 86390 1
524630 99524630 1001 86380 86390 1
524696 99524696 1001 86380 86390 1
524671 99524671 1001 86380 86390 1
524503 99524503 1001 86380 86390 1
524221 99524221 1001 86380 86390 1
524251 99524251 1001 86380 86390 1
524290 99524290 1001 86380 86390 1
524950 99524950 1001 86380 86390 1
524785 99524785 1001 86380 86390 1
524903 99524903 1001 86380 86390 1
524956 99524956 1001 86380 86390 1
524805 99524805 1001 86380 86390 1
524934 99524934 1001 86380 86390 1
525404 99525404 1001 86380 86390 1
525496 99525496 1001 86380 86390 1
525571 99525571 1001 86380 86390 1
525410 99525410 1001 86380 86390 1
525526 99525526 1001 86380 86390 1
525337 99525337 1001 86380 86390 1
525338 99525338 1001 86380 86390 1
524990 99524990 1001 86380 86390 1
525149 99525149 1001 86380 86390 1
525620 99525620 1001 86380 86390 1
525598 99525598 1001 86380 86390 1
525641 99525641 1001 86380 86390 1
525629 99525629 1001 86380 86390 1
525656 99525656 1001 86380 86390 1
526271 99526271 1001 86380 86390 1
526285 99526285 1001 86380 86390 1
526273 99526273 1001 86380 86390 1
526352 99526352 1001 86380 86390 1
526406 99526406 1001 86380 86390 1
526225 99526225 1001 86380 86390 1
526358 99526358 1001 86380 86390 1
526196 99526196 1001 86380 86390 1
526067 99526067 1001 86380 86390 1
525915 99525915 1001 86380 86390 1
525905 99525905 1001 86380 86390 1
526564 99526564 1001 86380 86390 1
526541 99526541 1001 86380 86390 1
526609 99526609 1001 86380 86390 1
526561 99526561 1001 86380 86390 1
527061 99527061 1001 86380 86390 1
526927 99526927 1001 86380 86390 1
526954 99526954 1001 86380 86390 1
526998 99526998 1001 86380 86390 1
526785 99526785 1001 86380 86390 1
526799 99526799 1001 86380 86390 1
526750 99526750 1001 86380 86390 1
526805 99526805 1001 86380 86390 1
526818 99526818 1001 86380 86390 1
527446 99527446 1001 86380 86390 1
527317 99527317 1001 86380 86390 1
527266 99527266 1001 86380 86390 1
528072 99528072 1001 86380 86390 1
527927 99527927 1001 86380 86390 1
527906 99527906 1001 86380 86390 1
527587 99527587 1001 86380 86390 1
527592 99527592 1001 86380 86390 1
527568 99527568 1001 86380 86390 1
527530 99527530 1001 86380 86390 1
527465 99527465 1001 86380 86390 1
528112 99528112 1001 86380 86390 1
528202 99528202 1001 86380 86390 1
528242 99528242 1001 86380 86390 1
528128 99528128 1001 86380 86390 1
528233 99528233 1001 86380 86390 1
528130 99528130 1001 86380 86390 1
528174 99528174 1001 86380 86390 1
528710 99528710 1001 86380 86390 1
528702 99528702 1001 86380 86390 1
528715 99528715 1001 86380 86390 1
528796 99528796 1001 86380 86390 1
528899 99528899 1001 86380 86390 1
528492 99528492 1001 86380 86390 1
528558 99528558 1001 86380 86390 1
528565 99528565 1001 86380 86390 1
528333 99528333 1001 86380 86390 1
528399 99528399 1001 86380 86390 1
528393 99528393 1001 86380 86390 1
529096 99529096 1001 86380 86390 1
528920 99528920 1001 86380 86390 1
528909 99528909 1001 86380 86390 1
529691 99529691 1001 86380 86390 1
529524 99529524 1001 86380 86390 1
529635 99529635 1001 86380 86390 1
529381 99529381 1001 86380 86390 1
529358 99529358 1001 86380 86390 1
529488 99529488 1001 86380 86390 1
529236 99529236 1001 86380 86390 1
529122 99529122 1001 86380 86390 1
529137 99529137 1001 86380 86390 1
529215 99529215 1001 86380 86390 1
529282 99529282 1001 86380 86390 1
529848 99529848 1001 86380 86390 1
529874 99529874 1001 86380 86390 1
529902 99529902 1001 86380 86390 1
530477 99530477 1001 86380 86390 1
530377 99530377 1001 86380 86390 1
530168 99530168 1001 86380 86390 1
530319 99530319 1001 86380 86390 1
530281 99530281 1001 86380 86390 1
530094 99530094 1001 86380 86390 1
530643 99530643 1001 86380 86390 1
530587 99530587 1001 86380 86390 1
530627 99530627 1001 86380 86390 1
531291 99531291 1001 86380 86390 1
531332 99531332 1001 86380 86390 1
531281 99531281 1001 86380 86390 1
531204 99531204 1001 86380 86390 1
531183 99531183 1001 86380 86390 1
531313 99531313 1001 86380 86390 1
531110 99531110 1001 86380 86390 1
531033 99531033 1001 86380 86390 1
530902 99530902 1001 86380 86390 1
530831 99530831 1001 86380 86390 1
530911 99530911 1001 86380 86390 1
530781 99530781 1001 86380 86390 1
531493 99531493 1001 86380 86390 1
531519 99531519 1001 86380 86390 1
531458 99531458 1001 86380 86390 1
531488 99531488 1001 86380 86390 1
531385 99531385 1001 86380 86390 1
532027 99532027 1001 86380 86390 1
532156 99532156 1001 86380 86390 1
532177 99532177 1001 86380 86390 1
531901 99531901 1001 86380 86390 1
531813 99531813 1001 86380 86390 1
531866 99531866 1001 86380 86390 1
531779 99531779 1001 86380 86390 1
531707 99531707 1001 86380 86390 1
531670 99531670 1001 86380 86390 1
531593 99531593 1001 86380 86390 1
531684 99531684 1001 86380 86390 1
531788 99531788 1001 86380 86390 1
531698 99531698 1001 86380 86390 1
531647 99531647 1001 86380 86390 1
531699 99531699 1001 86380 86390 1
532964 99532964 1001 86380 86390 1
532633 99532633 1001 86380 86390 1
533057 99533057 1001 86380 86390 1
533040 99533040 1001 86380 86390 1
533807 99533807 1001 86380 86390 1
533680 99533680 1001 86380 86390 1
533735 99533735 1001 86380 86390 1
533558 99533558 1001 86380 86390 1
533585 99533585 1001 86380 86390 1
533611 99533611 1001 86380 86390 1
533975 99533975 1001 86380 86390 1
534002 99534002 1001 86380 86390 1
533875 99533875 1001 86380 86390 1
534058 99534058 1001 86380 86390 1
533981 99533981 1001 86380 86390 1
533956 99533956 1001 86380 86390 1
534047 99534047 1001 86380 86390 1
534061 99534061 1001 86380 86390 1
534622 99534622 1001 86380 86390 1
534652 99534652 1001 86380 86390 1
534680 99534680 1001 86380 86390 1
534312 99534312 1001 86380 86390 1
534390 99534390 1001 86380 86390 1
534301 99534301 1001 86380 86390 1
534369 99534369 1001 86380 86390 1
534434 99534434 1001 86380 86390 1
534089 99534089 1001 86380 86390 1
534116 99534116 1001 86380 86390 1
534225 99534225 1001 86380 86390 1
534148 99534148 1001 86380 86390 1
534252 99534252 1001 86380 86390 1
535425 99535425 1001 86380 86390 1
535310 99535310 1001 86380 86390 1
535495 99535495 1001 86380 86390 1
535151 99535151 1001 86380 86390 1
535130 99535130 1001 86380 86390 1
535208 99535208 1001 86380 86390 1
535077 99535077 1001 86380 86390 1
535668 99535668 1001 86380 86390 1
535630 99535630 1001 86380 86390 1
535670 99535670 1001 86380 86390 1
535581 99535581 1001 86380 86390 1
536163 99536163 1001 86380 86390 1
536267 99536267 1001 86380 86390 1
536166 99536166 1001 86380 86390 1
536155 99536155 1001 86380 86390 1
536233 99536233 1001 86380 86390 1
536059 99536059 1001 86380 86390 1
535807 99535807 1001 86380 86390 1
535923 99535923 1001 86380 86390 1
535817 99535817 1001 86380 86390 1
535883 99535883 1001 86380 86390 1
536349 99536349 1001 86380 86390 1
536422 99536422 1001 86380 86390 1
537077 99537077 1001 86380 86390 1
536884 99536884 1001 86380 86390 1
536899 99536899 1001 86380 86390 1
536785 99536785 1001 86380 86390 1
536737 99536737 1001 86380 86390 1
536543 99536543 1001 86380 86390 1
536692 99536692 1001 86380 86390 1
536696 99536696 1001 86380 86390 1
537163 99537163 1001 86380 86390 1
537268 99537268 1001 86380 86390 1
537233 99537233 1001 86380 86390 1
537223 99537223 1001 86380 86390 1
537918 99537918 1001 86380 86390 1
537883 99537883 1001 86380 86390 1
537773 99537773 1001 86380 86390 1
537698 99537698 1001 86380 86390 1
537661 99537661 1001 86380 86390 1
537742 99537742 1001 86380 86390 1
537439 99537439 1001 86380 86390 1
537518 99537518 1001 86380 86390 1
538010 99538010 1001 86380 86390 1
538006 99538006 1001 86380 86390 1
538096 99538096 1001 86380 86390 1
538711 99538711 1001 86380 86390 1
538559 99538559 1001 86380 86390 1
538436 99538436 1001 86380 86390 1
538362 99538362 1001 86380 86390 1
538198 99538198 1001 86380 86390 1
538212 99538212 1001 86380 86390 1
538369 99538369 1001 86380 86390 1
538870 99538870 1001 86380 86390 1
538861 99538861 1001 86380 86390 1
538823 99538823 1001 86380 86390 1
538824 99538824 1001 86380 86390 1
539526 99539526 1001 86380 86390 1
539440 99539440 1001 86380 86390 1
539478 99539478 1001 86380 86390 1
539587 99539587 1001 86380 86390 1
539418 99539418 1001 86380 86390 1
539356 99539356 1001 86380 86390 1
539059 99539059 1001 86380 86390 1
539228 99539228 1001 86380 86390 1
539047 99539047 1001 86380 86390 1
539099 99539099 1001 86380 86390 1
539100 99539100 1001 86380 86390 1
539191 99539191 1001 86380 86390 1
539129 99539129 1001 86380 86390 1
539761 99539761 1001 86380 86390 1
539658 99539658 1001 86380 86390 1
539803 99539803 1001 86380 86390 1
539817 99539817 1001 86380 86390 1
539663 99539663 1001 86380 86390 1
540404 99540404 1001 86380 86390 1
540334 99540334 1001 86380 86390 1
540002 99540002 1001 86380 86390 1
539913 99539913 1001 86380 86390 1
539943 99539943 1001 86380 86390 1
540024 99540024 1001 86380 86390 1
540593 99540593 1001 86380 86390 1
540640 99540640 1001 86380 86390 1
540552 99540552 1001 86380 86390 1
540592 99540592 1001 86380 86390 1
541144 99541144 1001 86380 86390 1
541076 99541076 1001 86380 86390 1
540965 99540965 1001 86380 86390 1
540902 99540902 1001 86380 86390 1
540698 99540698 1001 86380 86390 1
540689 99540689 1001 86380 86390 1
540690 99540690 1001 86380 86390 1
540770 99540770 1001 86380 86390 1
540693 99540693 1001 86380 86390 1
541352 99541352 1001 86380 86390 1
541430 99541430 1001 86380 86390 1
542118 99542118 1001 86380 86390 1
542019 99542019 1001 86380 86390 1
541882 99541882 1001 86380 86390 1
541713 99541713 1001 86380 86390 1
541753 99541753 1001 86380 86390 1
541900 99541900 1001 86380 86390 1
541671 99541671 1001 86380 86390 1
541533 99541533 1001 86380 86390 1
542130 99542130 1001 86380 86390 1
542223 99542223 1001 86380 86390 1
542302 99542302 1001 86380 86390 1
542188 99542188 1001 86380 86390 1
542258 99542258 1001 86380 86390 1
542779 99542779 1001 86380 86390 1
542824 99542824 1001 86380 86390 1
542799 99542799 1001 86380 86390 1
542938 99542938 1001 86380 86390 1
542790 99542790 1001 86380 86390 1
542740 99542740 1001 86380 86390 1
542606 99542606 1001 86380 86390 1
542543 99542543 1001 86380 86390 1
542556 99542556 1001 86380 86390 1
542408 99542408 1001 86380 86390 1
542344 99542344 1001 86380 86390 1
542502 99542502 1001 86380 86390 1
543061 99543061 1001 86380 86390 1
542987 99542987 1001 86380 86390 1
543130 99543130 1001 86380 86390 1
543040 99543040 1001 86380 86390 1
543135 99543135 1001 86380 86390 1
542953 99542953 1001 86380 86390 1
543670 99543670 1001 86380 86390 1
543584 99543584 1001 86380 86390 1
543727 99543727 1001 86380 86390 1
543438 99543438 1001 86380 86390 1
543464 99543464 1001 86380 86390 1
543545 99543545 1001 86380 86390 1
543443 99543443 1001 86380 86390 1
543547 99543547 1001 86380 86390 1
543176 99543176 1001 86380 86390 1
543282 99543282 1001 86380 86390 1
543305 99543305 1001 86380 86390 1
543912 99543912 1001 86380 86390 1
543835 99543835 1001 86380 86390 1
543919 99543919 1001 86380 86390 1
543895 99543895 1001 86380 86390 1
544469 99544469 1001 86380 86390 1
544470 99544470 1001 86380 86390 1
544517 99544517 1001 86380 86390 1
544466 99544466 1001 86380 86390 1
544441 99544441 1001 86380 86390 1
544189 99544189 1001 86380 86390 1
544207 99544207 1001 86380 86390 1
544313 99544313 1001 86380 86390 1
544009 99544009 1001 86380 86390 1
544140 99544140 1001 86380 86390 1
544102 99544102 1001 86380 86390 1
544672 99544672 1001 86380 86390 1
544732 99544732 1001 86380 86390 1
544642 99544642 1001 86380 86390 1
544735 99544735 1001 86380 86390 1
410065 989 1001 52500 52977 1
424754 208 1001 69780 70437 1
421611 1105 1001 480 17397 1
532173 945 1001 60418 60517 1
400038 99400038 1001 86380 86390 1
400250 99400250 1001 86380 86390 1
400358 99400358 1001 86380 86390 1
400514 99400514 1001 86380 86390 1
400561 99400561 1001 86380 86390 1
400735 99400735 1001 86380 86390 1
400771 99400771 1001 86380 86390 1
400745 99400745 1001 86380 86390 1
401181 99401181 1001 86380 86390 1
401433 99401433 1001 86380 86390 1
401547 99401547 1001 86380 86390 1
401586 99401586 1001 86380 86390 1
402045 99402045 1001 86380 86390 1
401956 99401956 1001 86380 86390 1
402237 99402237 1001 86380 86390 1
402627 99402627 1001 86380 86390 1
402613 99402613 1001 86380 86390 1
402726 99402726 1001 86380 86390 1
402781 99402781 1001 86380 86390 1
402733 99402733 1001 86380 86390 1
402987 99402987 1001 86380 86390 1
402986 99402986 1001 86380 86390 1
402995 99402995 1001 86380 86390 1
403303 99403303 1001 86380 86390 1
403689 99403689 1001 86380 86390 1
403894 99403894 1001 86380 86390 1
403907 99403907 1001 86380 86390 1
404157 99404157 1001 86380 86390 1
404357 99404357 1001 86380 86390 1
404458 99404458 1001 86380 86390 1
404432 99404432 1001 86380 86390 1
404654 99404654 1001 86380 86390 1
405259 99405259 1001 86380 86390 1
405294 99405294 1001 86380 86390 1
405362 99405362 1001 86380 86390 1
405498 99405498 1001 86380 86390 1
405540 99405540 1001 86380 86390 1
405609 99405609 1001 86380 86390 1
405700 99405700 1001 86380 86390 1
405956 99405956 1001 86380 86390 1
405906 99405906 1001 86380 86390 1
405876 99405876 1001 86380 86390 1
406086 99406086 1001 86380 86390 1
406220 99406220 1001 86380 86390 1
406233 99406233 1001 86380 86390 1
406308 99406308 1001 86380 86390 1
406342 99406342 1001 86380 86390 1
406510 99406510 1001 86380 86390 1
406836 99406836 1001 86380 86390 1
406905 99406905 1001 86380 86390 1
406937 99406937 1001 86380 86390 1
407019 99407019 1001 86380 86390 1
407325 99407325 1001 86380 86390 1
407391 99407391 1001 86380 86390 1
407465 99407465 1001 86380 86390 1
407470 99407470 1001 86380 86390 1
407556 99407556 1001 86380 86390 1
407619 99407619 1001 86380 86390 1
407570 99407570 1001 86380 86390 1
407723 99407723 1001 86380 86390 1
407874 99407874 1001 86380 86390 1
408340 99408340 1001 86380 86390 1
408328 99408328 1001 86380 86390 1
408457 99408457 1001 86380 86390 1
408469 99408469 1001 86380 86390 1
408599 99408599 1001 86380 86390 1
409033 99409033 1001 86380 86390 1
409100 99409100 1001 86380 86390 1
409292 99409292 1001 86380 86390 1
409242 99409242 1001 86380 86390 1
409958 99409958 1001 86380 86390 1
409911 99409911 1001 86380 86390 1
410096 99410096 1001 86380 86390 1
410304 99410304 1001 86380 86390 1
410482 99410482 1001 86380 86390 1
410439 99410439 1001 86380 86390 1
410595 99410595 1001 86380 86390 1
411182 99411182 1001 86380 86390 1
411137 99411137 1001 86380 86390 1
411378 99411378 1001 86380 86390 1
411515 99411515 1001 86380 86390 1
411628 99411628 1001 86380 86390 1
411777 99411777 1001 86380 86390 1
411808 99411808 1001 86380 86390 1
411931 99411931 1001 86380 86390 1
412074 99412074 1001 86380 86390 1
411965 99411965 1001 86380 86390 1
412107 99412107 1001 86380 86390 1
412241 99412241 1001 86380 86390 1
412287 99412287 1001 86380 86390 1
413450 99413450 1001 86380 86390 1
413239 99413239 1001 86380 86390 1
413274 99413274 1001 86380 86390 1
412828 99412828 1001 86380 86390 1
412679 99412679 1001 86380 86390 1
412768 99412768 1001 86380 86390 1
412883 99412883 1001 86380 86390 1
413833 99413833 1001 86380 86390 1
413889 99413889 1001 86380 86390 1
413910 99413910 1001 86380 86390 1
413959 99413959 1001 86380 86390 1
415093 99415093 1001 86380 86390 1
415190 99415190 1001 86380 86390 1
414951 99414951 1001 86380 86390 1
414955 99414955 1001 86380 86390 1
414639 99414639 1001 86380 86390 1
414548 99414548 1001 86380 86390 1
414833 99414833 1001 86380 86390 1
414177 99414177 1001 86380 86390 1
414297 99414297 1001 86380 86390 1
414410 99414410 1001 86380 86390 1
414394 99414394 1001 86380 86390 1
415499 99415499 1001 86380 86390 1
415323 99415323 1001 86380 86390 1
416979 99416979 1001 86380 86390 1
416982 99416982 1001 86380 86390 1
416237 99416237 1001 86380 86390 1
416434 99416434 1001 86380 86390 1
415811 99415811 1001 86380 86390 1
415995 99415995 1001 86380 86390 1
415842 99415842 1001 86380 86390 1
416107 99416107 1001 86380 86390 1
417259 99417259 1001 86380 86390 1
417312 99417312 1001 86380 86390 1
417025 99417025 1001 86380 86390 1
417220 99417220 1001 86380 86390 1
417130 99417130 1001 86380 86390 1
417158 99417158 1001 86380 86390 1
417451 99417451 1001 86380 86390 1
417597 99417597 1001 86380 86390 1
417420 99417420 1001 86380 86390 1
418674 99418674 1001 86380 86390 1
418697 99418697 1001 86380 86390 1
418447 99418447 1001 86380 86390 1
418221 99418221 1001 86380 86390 1
418314 99418314 1001 86380 86390 1
417938 99417938 1001 86380 86390 1
417927 99417927 1001 86380 86390 1
417756 99417756 1001 86380 86390 1
417844 99417844 1001 86380 86390 1
417889 99417889 1001 86380 86390 1
418433 99418433 1001 86380 86390 1
418912 99418912 1001 86380 86390 1
419046 99419046 1001 86380 86390 1
420093 99420093 1001 86380 86390 1
420194 99420194 1001 86380 86390 1
420220 99420220 1001 86380 86390 1
420374 99420374 1001 86380 86390 1
419670 99419670 1001 86380 86390 1
419866 99419866 1001 86380 86390 1
419714 99419714 1001 86380 86390 1
420024 99420024 1001 86380 86390 1
419408 99419408 1001 86380 86390 1
419454 99419454 1001 86380 86390 1
419367 99419367 1001 86380 86390 1
419631 99419631 1001 86380 86390 1
420797 99420797 1001 86380 86390 1
420456 99420456 1001 86380 86390 1
420459 99420459 1001 86380 86390 1
420609 99420609 1001 86380 86390 1
421853 99421853 1001 86380 86390 1
421880 99421880 1001 86380 86390 1
421730 99421730 1001 86380 86390 1
421857 99421857 1001 86380 86390 1
421589 99421589 1001 86380 86390 1
421341 99421341 1001 86380 86390 1
421661 99421661 1001 86380 86390 1
422486 99422486 1001 86380 86390 1
422168 99422168 1001 86380 86390 1
422369 99422369 1001 86380 86390 1
422338 99422338 1001 86380 86390 1
422232 99422232 1001 86380 86390 1
422427 99422427 1001 86380 86390 1
423705 99423705 1001 86380 86390 1
423007 99423007 1001 86380 86390 1
423135 99423135 1001 86380 86390 1
423097 99423097 1001 86380 86390 1
423117 99423117 1001 86380 86390 1
422872 99422872 1001 86380 86390 1
425327 99425327 1001 86380 86390 1
425028 99425028 1001 86380 86390 1
424953 99424953 1001 86380 86390 1
424766 99424766 1001 86380 86390 1
424920 99424920 1001 86380 86390 1
424977 99424977 1001 86380 86390 1
424538 99424538 1001 86380 86390 1
424194 99424194 1001 86380 86390 1
424380 99424380 1001 86380 86390 1
424586 99424586 1001 86380 86390 1
425470 99425470 1001 86380 86390 1
425785 99425785 1001 86380 86390 1
425518 99425518 1001 86380 86390 1
425617 99425617 1001 86380 86390 1
425523 99425523 1001 86380 86390 1
426793 99426793 1001 86380 86390 1
426771 99426771 1001 86380 86390 1
426629 99426629 1001 86380 86390 1
426017 99426017 1001 86380 86390 1
426226 99426226 1001 86380 86390 1
426129 99426129 1001 86380 86390 1
426167 99426167 1001 86380 86390 1
427252 99427252 1001 86380 86390 1
427311 99427311 1001 86380 86390 1
428669 99428669 1001 86380 86390 1
428724 99428724 1001 86380 86390 1
428337 99428337 1001 86380 86390 1
427955 99427955 1001 86380 86390 1
428173 99428173 1001 86380 86390 1
427958 99427958 1001 86380 86390 1
428026 99428026 1001 86380 86390 1
427801 99427801 1001 86380 86390 1
427880 99427880 1001 86380 86390 1
427712 99427712 1001 86380 86390 1
427584 99427584 1001 86380 86390 1
427885 99427885 1001 86380 86390 1
429003 99429003 1001 86380 86390 1
428794 99428794 1001 86380 86390 1
429140 99429140 1001 86380 86390 1
429141 99429141 1001 86380 86390 1
428864 99428864 1001 86380 86390 1
430373 99430373 1001 86380 86390 1
430069 99430069 1001 86380 86390 1
430075 99430075 1001 86380 86390 1
430028 99430028 1001 86380 86390 1
430131 99430131 1001 86380 86390 1
430263 99430263 1001 86380 86390 1
430161 99430161 1001 86380 86390 1
429717 99429717 1001 86380 86390 1
429697 99429697 1001 86380 86390 1
429891 99429891 1001 86380 86390 1
429245 99429245 1001 86380 86390 1
429268 99429268 1001 86380 86390 1
429202 99429202 1001 86380 86390 1
429483 99429483 1001 86380 86390 1
429280 99429280 1001 86380 86390 1
429490 99429490 1001 86380 86390 1
430771 99430771 1001 86380 86390 1
430616 99430616 1001 86380 86390 1
430689 99430689 1001 86380 86390 1
430412 99430412 1001 86380 86390 1
430649 99430649 1001 86380 86390 1
431736 99431736 1001 86380 86390 1
431679 99431679 1001 86380 86390 1
432032 99432032 1001 86380 86390 1
431357 99431357 1001 86380 86390 1
431358 99431358 1001 86380 86390 1
431541 99431541 1001 86380 86390 1
431422 99431422 1001 86380 86390 1
431281 99431281 1001 86380 86390 1
431211 99431211 1001 86380 86390 1
431254 99431254 1001 86380 86390 1
431167 99431167 1001 86380 86390 1
431168 99431168 1001 86380 86390 1
432427 99432427 1001 86380 86390 1
432271 99432271 1001 86380 86390 1
432187 99432187 1001 86380 86390 1
432103 99432103 1001 86380 86390 1
432072 99432072 1001 86380 86390 1
432286 99432286 1001 86380 86390 1
432081 99432081 1001 86380 86390 1
433548 99433548 1001 86380 86390 1
433492 99433492 1001 86380 86390 1
432946 99432946 1001 86380 86390 1
432907 99432907 1001 86380 86390 1
433301 99433301 1001 86380 86390 1
433065 99433065 1001 86380 86390 1
433233 99433233 1001 86380 86390 1
432538 99432538 1001 86380 86390 1
433972 99433972 1001 86380 86390 1
434006 99434006 1001 86380 86390 1
433843 99433843 1001 86380 86390 1
433960 99433960 1001 86380 86390 1
435326 99435326 1001 86380 86390 1
434825 99434825 1001 86380 86390 1
434690 99434690 1001 86380 86390 1
434931 99434931 1001 86380 86390 1
434470 99434470 1001 86380 86390 1
435483 99435483 1001 86380 86390 1
435462 99435462 1001 86380 86390 1
435722 99435722 1001 86380 86390 1
436986 99436986 1001 86380 86390 1
436920 99436920 1001 86380 86390 1
436476 99436476 1001 86380 86390 1
436537 99436537 1001 86380 86390 1
436290 99436290 1001 86380 86390 1
436174 99436174 1001 86380 86390 1
300680 99300680 1001 86380 86390 1
300708 99300708 1001 86380 86390 1
300542 99300542 1001 86380 86390 1
300712 99300712 1001 86380 86390 1
300720 99300720 1001 86380 86390 1
300345 99300345 1001 86380 86390 1
300412 99300412 1001 86380 86390 1
300425 99300425 1001 86380 86390 1
300164 99300164 1001 86380 86390 1
300205 99300205 1001 86380 86390 1
300220 99300220 1001 86380 86390 1
300891 99300891 1001 86380 86390 1
301463 99301463 1001 86380 86390 1
301157 99301157 1001 86380 86390 1
301249 99301249 1001 86380 86390 1
300977 99300977 1001 86380 86390 1
300990 99300990 1001 86380 86390 1
301055 99301055 1001 86380 86390 1
301007 99301007 1001 86380 86390 1
301606 99301606 1001 86380 86390 1
301646 99301646 1001 86380 86390 1
301559 99301559 1001 86380 86390 1
301691 99301691 1001 86380 86390 1
301588 99301588 1001 86380 86390 1
302330 99302330 1001 86380 86390 1
302381 99302381 1001 86380 86390 1
302339 99302339 1001 86380 86390 1
302186 99302186 1001 86380 86390 1
302289 99302289 1001 86380 86390 1
302012 99302012 1001 86380 86390 1
301839 99301839 1001 86380 86390 1
301853 99301853 1001 86380 86390 1
301803 99301803 1001 86380 86390 1
301870 99301870 1001 86380 86390 1
301845 99301845 1001 86380 86390 1
301858 99301858 1001 86380 86390 1
302472 99302472 1001 86380 86390 1
302396 99302396 1001 86380 86390 1
303065 99303065 1001 86380 86390 1
303055 99303055 1001 86380 86390 1
303159 99303159 1001 86380 86390 1
303069 99303069 1001 86380 86390 1
303095 99303095 1001 86380 86390 1
303151 99303151 1001 86380 86390 1
303049 99303049 1001 86380 86390 1
303001 99303001 1001 86380 86390 1
302992 99302992 1001 86380 86390 1
302997 99302997 1001 86380 86390 1
302832 99302832 1001 86380 86390 1
302741 99302741 1001 86380 86390 1
302639 99302639 1001 86380 86390 1
302758 99302758 1001 86380 86390 1
302670 99302670 1001 86380 86390 1
303385 99303385 1001 86380 86390 1
303349 99303349 1001 86380 86390 1
303341 99303341 1001 86380 86390 1
303317 99303317 1001 86380 86390 1
304009 99304009 1001 86380 86390 1
303634 99303634 1001 86380 86390 1
303731 99303731 1001 86380 86390 1
303706 99303706 1001 86380 86390 1
303745 99303745 1001 86380 86390 1
303645 99303645 1001 86380 86390 1
303608 99303608 1001 86380 86390 1
303479 99303479 1001 86380 86390 1
303518 99303518 1001 86380 86390 1
303431 99303431 1001 86380 86390 1
303445 99303445 1001 86380 86390 1
303458 99303458 1001 86380 86390 1
303446 99303446 1001 86380 86390 1
303578 99303578 1001 86380 86390 1
303515 99303515 1001 86380 86390 1
304064 99304064 1001 86380 86390 1
304197 99304197 1001 86380 86390 1
304707 99304707 1001 86380 86390 1
304600 99304600 1001 86380 86390 1
304510 99304510 1001 86380 86390 1
304444 99304444 1001 86380 86390 1
305038 99305038 1001 86380 86390 1
304900 99304900 1001 86380 86390 1
304932 99304932 1001 86380 86390 1
305049 99305049 1001 86380 86390 1
305535 99305535 1001 86380 86390 1
305619 99305619 1001 86380 86390 1
305313 99305313 1001 86380 86390 1
305328 99305328 1001 86380 86390 1
305297 99305297 1001 86380 86390 1
305222 99305222 1001 86380 86390 1
305202 99305202 1001 86380 86390 1
305267 99305267 1001 86380 86390 1
500154 99500154 1001 86380 86390 1
500157 99500157 1001 86380 86390 1
500071 99500071 1001 86380 86390 1
500165 99500165 1001 86380 86390 1
500752 99500752 1001 86380 86390 1
500651 99500651 1001 86380 86390 1
500716 99500716 1001 86380 86390 1
500756 99500756 1001 86380 86390 1
500530 99500530 1001 86380 86390 1
500588 99500588 1001 86380 86390 1
500474 99500474 1001 86380 86390 1
500449 99500449 1001 86380 86390 1
500410 99500410 1001 86380 86390 1
500425 99500425 1001 86380 86390 1
500464 99500464 1001 86380 86390 1
500529 99500529 1001 86380 86390 1
500342 99500342 1001 86380 86390 1
500357 99500357 1001 86380 86390 1
500293 99500293 1001 86380 86390 1
500358 99500358 1001 86380 86390 1
500823 99500823 1001 86380 86390 1
500995 99500995 1001 86380 86390 1
500893 99500893 1001 86380 86390 1
500843 99500843 1001 86380 86390 1
500964 99500964 1001 86380 86390 1
500952 99500952 1001 86380 86390 1
501551 99501551 1001 86380 86390 1
501446 99501446 1001 86380 86390 1
501458 99501458 1001 86380 86390 1
501294 99501294 1001 86380 86390 1
501234 99501234 1001 86380 86390 1
501046 99501046 1001 86380 86390 1
501158 99501158 1001 86380 86390 1
501793 99501793 1001 86380 86390 1
501782 99501782 1001 86380 86390 1
501693 99501693 1001 86380 86390 1
501710 99501710 1001 86380 86390 1
501739 99501739 1001 86380 86390 1
502464 99502464 1001 86380 86390 1
502286 99502286 1001 86380 86390 1
502374 99502374 1001 86380 86390 1
502081 99502081 1001 86380 86390 1
502055 99502055 1001 86380 86390 1
502109 99502109 1001 86380 86390 1
502205 99502205 1001 86380 86390 1
501982 99501982 1001 86380 86390 1
501932 99501932 1001 86380 86390 1
501867 99501867 1001 86380 86390 1
501881 99501881 1001 86380 86390 1
502507 99502507 1001 86380 86390 1
502499 99502499 1001 86380 86390 1
503131 99503131 1001 86380 86390 1
503096 99503096 1001 86380 86390 1
503134 99503134 1001 86380 86390 1
503285 99503285 1001 86380 86390 1
502933 99502933 1001 86380 86390 1
502922 99502922 1001 86380 86390 1
502910 99502910 1001 86380 86390 1
503068 99503068 1001 86380 86390 1
502904 99502904 1001 86380 86390 1
502684 99502684 1001 86380 86390 1
502772 99502772 1001 86380 86390 1
504093 99504093 1001 86380 86390 1
503929 99503929 1001 86380 86390 1
504033 99504033 1001 86380 86390 1
503720 99503720 1001 86380 86390 1
503739 99503739 1001 86380 86390 1
503795 99503795 1001 86380 86390 1
503537 99503537 1001 86380 86390 1
503630 99503630 1001 86380 86390 1
503541 99503541 1001 86380 86390 1
503567 99503567 1001 86380 86390 1
503619 99503619 1001 86380 86390 1
503671 99503671 1001 86380 86390 1
503518 99503518 1001 86380 86390 1
503651 99503651 1001 86380 86390 1
503509 99503509 1001 86380 86390 1
504144 99504144 1001 86380 86390 1
504170 99504170 1001 86380 86390 1
504174 99504174 1001 86380 86390 1
504816 99504816 1001 86380 86390 1
504837 99504837 1001 86380 86390 1
504930 99504930 1001 86380 86390 1
504932 99504932 1001 86380 86390 1
504738 99504738 1001 86380 86390 1
504677 99504677 1001 86380 86390 1
504600 99504600 1001 86380 86390 1
504363 99504363 1001 86380 86390 1
504415 99504415 1001 86380 86390 1
504325 99504325 1001 86380 86390 1
504437 99504437 1001 86380 86390 1
504982 99504982 1001 86380 86390 1
505101 99505101 1001 86380 86390 1
505012 99505012 1001 86380 86390 1
505039 99505039 1001 86380 86390 1
505001 99505001 1001 86380 86390 1
505079 99505079 1001 86380 86390 1
505741 99505741 1001 86380 86390 1
505751 99505751 1001 86380 86390 1
505763 99505763 1001 86380 86390 1
505396 99505396 1001 86380 86390 1
505528 99505528 1001 86380 86390 1
505445 99505445 1001 86380 86390 1
505459 99505459 1001 86380 86390 1
505266 99505266 1001 86380 86390 1
505326 99505326 1001 86380 86390 1
505158 99505158 1001 86380 86390 1
505277 99505277 1001 86380 86390 1
505950 99505950 1001 86380 86390 1
505864 99505864 1001 86380 86390 1
505787 99505787 1001 86380 86390 1
505895 99505895 1001 86380 86390 1
506558 99506558 1001 86380 86390 1
506488 99506488 1001 86380 86390 1
506452 99506452 1001 86380 86390 1
506505 99506505 1001 86380 86390 1
506353 99506353 1001 86380 86390 1
506377 99506377 1001 86380 86390 1
506106 99506106 1001 86380 86390 1
506068 99506068 1001 86380 86390 1
506031 99506031 1001 86380 86390 1
506065 99506065 1001 86380 86390 1
506692 99506692 1001 86380 86390 1
507286 99507286 1001 86380 86390 1
507326 99507326 1001 86380 86390 1
507078 99507078 1001 86380 86390 1
507027 99507027 1001 86380 86390 1
507055 99507055 1001 86380 86390 1
507058 99507058 1001 86380 86390 1
506919 99506919 1001 86380 86390 1
506885 99506885 1001 86380 86390 1
506848 99506848 1001 86380 86390 1
506978 99506978 1001 86380 86390 1
506955 99506955 1001 86380 86390 1
506968 99506968 1001 86380 86390 1
507008 99507008 1001 86380 86390 1
507424 99507424 1001 86380 86390 1
507468 99507468 1001 86380 86390 1
507612 99507612 1001 86380 86390 1
507430 99507430 1001 86380 86390 1
508221 99508221 1001 86380 86390 1
508203 99508203 1001 86380 86390 1
508227 99508227 1001 86380 86390 1
507965 99507965 1001 86380 86390 1
507991 99507991 1001 86380 86390 1
507889 99507889 1001 86380 86390 1
507855 99507855 1001 86380 86390 1
507824 99507824 1001 86380 86390 1
507721 99507721 1001 86380 86390 1
509039 99509039 1001 86380 86390 1
508899 99508899 1001 86380 86390 1
508964 99508964 1001 86380 86390 1
508991 99508991 1001 86380 86390 1
509067 99509067 1001 86380 86390 1
508971 99508971 1001 86380 86390 1
508733 99508733 1001 86380 86390 1
508584 99508584 1001 86380 86390 1
508468 99508468 1001 86380 86390 1
508536 99508536 1001 86380 86390 1
508630 99508630 1001 86380 86390 1
508595 99508595 1001 86380 86390 1
509258 99509258 1001 86380 86390 1
509888 99509888 1001 86380 86390 1
509716 99509716 1001 86380 86390 1
509807 99509807 1001 86380 86390 1
509670 99509670 1001 86380 86390 1
509685 99509685 1001 86380 86390 1
509635 99509635 1001 86380 86390 1
509588 99509588 1001 86380 86390 1
509426 99509426 1001 86380 86390 1
509466 99509466 1001 86380 86390 1
509445 99509445 1001 86380 86390 1
509407 99509407 1001 86380 86390 1
510054 99510054 1001 86380 86390 1
509942 99509942 1001 86380 86390 1
510101 99510101 1001 86380 86390 1
510586 99510586 1001 86380 86390 1
510693 99510693 1001 86380 86390 1
510709 99510709 1001 86380 86390 1
510569 99510569 1001 86380 86390 1
510634 99510634 1001 86380 86390 1
510649 99510649 1001 86380 86390 1
510662 99510662 1001 86380 86390 1
510516 99510516 1001 86380 86390 1
510518 99510518 1001 86380 86390 1
510337 99510337 1001 86380 86390 1
510325 99510325 1001 86380 86390 1
510198 99510198 1001 86380 86390 1
510124 99510124 1001 86380 86390 1
510308 99510308 1001 86380 86390 1
510762 99510762 1001 86380 86390 1
510810 99510810 1001 86380 86390 1
510811 99510811 1001 86380 86390 1
510773 99510773 1001 86380 86390 1
511292 99511292 1001 86380 86390 1
511306 99511306 1001 86380 86390 1
511076 99511076 1001 86380 86390 1
511102 99511102 1001 86380 86390 1
510962 99510962 1001 86380 86390 1
511040 99511040 1001 86380 86390 1
510942 99510942 1001 86380 86390 1
511589 99511589 1001 86380 86390 1
511618 99511618 1001 86380 86390 1
511709 99511709 1001 86380 86390 1
511593 99511593 1001 86380 86390 1
511658 99511658 1001 86380 86390 1
511607 99511607 1001 86380 86390 1
511659 99511659 1001 86380 86390 1
511727 99511727 1001 86380 86390 1
512344 99512344 1001 86380 86390 1
512240 99512240 1001 86380 86390 1
512185 99512185 1001 86380 86390 1
512110 99512110 1001 86380 86390 1
511981 99511981 1001 86380 86390 1
512115 99512115 1001 86380 86390 1
512116 99512116 1001 86380 86390 1
512026 99512026 1001 86380 86390 1
512171 99512171 1001 86380 86390 1
511915 99511915 1001 86380 86390 1
512544 99512544 1001 86380 86390 1
512389 99512389 1001 86380 86390 1
513175 99513175 1001 86380 86390 1
512873 99512873 1001 86380 86390 1
512926 99512926 1001 86380 86390 1
512799 99512799 1001 86380 86390 1
512971 99512971 1001 86380 86390 1
512869 99512869 1001 86380 86390 1
512641 99512641 1001 86380 86390 1
512723 99512723 1001 86380 86390 1
513383 99513383 1001 86380 86390 1
513206 99513206 1001 86380 86390 1
513401 99513401 1001 86380 86390 1
513402 99513402 1001 86380 86390 1
513355 99513355 1001 86380 86390 1
513905 99513905 1001 86380 86390 1
513817 99513817 1001 86380 86390 1
513797 99513797 1001 86380 86390 1
514223 99514223 1001 86380 86390 1
514083 99514083 1001 86380 86390 1
514178 99514178 1001 86380 86390 1
514755 99514755 1001 86380 86390 1
514786 99514786 1001 86380 86390 1
514761 99514761 1001 86380 86390 1
514673 99514673 1001 86380 86390 1
514459 99514459 1001 86380 86390 1
514591 99514591 1001 86380 86390 1
514475 99514475 1001 86380 86390 1
514619 99514619 1001 86380 86390 1
514570 99514570 1001 86380 86390 1
514270 99514270 1001 86380 86390 1
514442 99514442 1001 86380 86390 1
514869 99514869 1001 86380 86390 1
514960 99514960 1001 86380 86390 1
514874 99514874 1001 86380 86390 1
514995 99514995 1001 86380 86390 1
515579 99515579 1001 86380 86390 1
515470 99515470 1001 86380 86390 1
515169 99515169 1001 86380 86390 1
515195 99515195 1001 86380 86390 1
515208 99515208 1001 86380 86390 1
515144 99515144 1001 86380 86390 1
515162 99515162 1001 86380 86390 1
516345 99516345 1001 86380 86390 1
516430 99516430 1001 86380 86390 1
516227 99516227 1001 86380 86390 1
516241 99516241 1001 86380 86390 1
516112 99516112 1001 86380 86390 1
516153 99516153 1001 86380 86390 1
516114 99516114 1001 86380 86390 1
516143 99516143 1001 86380 86390 1
516222 99516222 1001 86380 86390 1
516301 99516301 1001 86380 86390 1
516159 99516159 1001 86380 86390 1
516020 99516020 1001 86380 86390 1
515946 99515946 1001 86380 86390 1
515988 99515988 1001 86380 86390 1
515897 99515897 1001 86380 86390 1
515989 99515989 1001 86380 86390 1
516081 99516081 1001 86380 86390 1
516573 99516573 1001 86380 86390 1
516665 99516665 1001 86380 86390 1
516552 99516552 1001 86380 86390 1
517289 99517289 1001 86380 86390 1
517163 99517163 1001 86380 86390 1
517232 99517232 1001 86380 86390 1
516989 99516989 1001 86380 86390 1
517054 99517054 1001 86380 86390 1
517103 99517103 1001 86380 86390 1
516779 99516779 1001 86380 86390 1
516755 99516755 1001 86380 86390 1
516797 99516797 1001 86380 86390 1
516746 99516746 1001 86380 86390 1
516723 99516723 1001 86380 86390 1
516752 99516752 1001 86380 86390 1
517362 99517362 1001 86380 86390 1
517454 99517454 1001 86380 86390 1
517994 99517994 1001 86380 86390 1
518001 99518001 1001 86380 86390 1
518118 99518118 1001 86380 86390 1
518029 99518029 1001 86380 86390 1
518057 99518057 1001 86380 86390 1
518032 99518032 1001 86380 86390 1
517922 99517922 1001 86380 86390 1
517833 99517833 1001 86380 86390 1
517924 99517924 1001 86380 86390 1
517938 99517938 1001 86380 86390 1
517573 99517573 1001 86380 86390 1
517677 99517677 1001 86380 86390 1
517640 99517640 1001 86380 86390 1
518319 99518319 1001 86380 86390 1
518179 99518179 1001 86380 86390 1
518588 99518588 1001 86380 86390 1
518731 99518731 1001 86380 86390 1
518603 99518603 1001 86380 86390 1
518643 99518643 1001 86380 86390 1
518578 99518578 1001 86380 86390 1
518701 99518701 1001 86380 86390 1
518448 99518448 1001 86380 86390 1
518564 99518564 1001 86380 86390 1
518436 99518436 1001 86380 86390 1
518544 99518544 1001 86380 86390 1
519101 99519101 1001 86380 86390 1
519004 99519004 1001 86380 86390 1
519189 99519189 1001 86380 86390 1
519739 99519739 1001 86380 86390 1
519732 99519732 1001 86380 86390 1
519669 99519669 1001 86380 86390 1
519773 99519773 1001 86380 86390 1
519582 99519582 1001 86380 86390 1
519563 99519563 1001 86380 86390 1
519513 99519513 1001 86380 86390 1
519423 99519423 1001 86380 86390 1
519248 99519248 1001 86380 86390 1
519287 99519287 1001 86380 86390 1
519826 99519826 1001 86380 86390 1
519857 99519857 1001 86380 86390 1
519831 99519831 1001 86380 86390 1
519898 99519898 1001 86380 86390 1
519875 99519875 1001 86380 86390 1
520591 99520591 1001 86380 86390 1
520609 99520609 1001 86380 86390 1
520612 99520612 1001 86380 86390 1
520508 99520508 1001 86380 86390 1
520638 99520638 1001 86380 86390 1
520269 99520269 1001 86380 86390 1
520245 99520245 1001 86380 86390 1
520349 99520349 1001 86380 86390 1
520325 99520325 1001 86380 86390 1
520406 99520406 1001 86380 86390 1
520175 99520175 1001 86380 86390 1
520076 99520076 1001 86380 86390 1
520128 99520128 1001 86380 86390 1
520168 99520168 1001 86380 86390 1
520104 99520104 1001 86380 86390 1
520767 99520767 1001 86380 86390 1
520830 99520830 1001 86380 86390 1
521312 99521312 1001 86380 86390 1
521325 99521325 1001 86380 86390 1
521353 99521353 1001 86380 86390 1
521330 99521330 1001 86380 86390 1
521382 99521382 1001 86380 86390 1
521267 99521267 1001 86380 86390 1
521236 99521236 1001 86380 86390 1
521215 99521215 1001 86380 86390 1
521169 99521169 1001 86380 86390 1
520937 99520937 1001 86380 86390 1
520863 99520863 1001 86380 86390 1
521661 99521661 1001 86380 86390 1
521572 99521572 1001 86380 86390 1
521637 99521637 1001 86380 86390 1
522204 99522204 1001 86380 86390 1
522263 99522263 1001 86380 86390 1
522194 99522194 1001 86380 86390 1
522226 99522226 1001 86380 86390 1
521970 99521970 1001 86380 86390 1
522043 99522043 1001 86380 86390 1
521858 99521858 1001 86380 86390 1
521718 99521718 1001 86380 86390 1
522326 99522326 1001 86380 86390 1
522997 99522997 1001 86380 86390 1
523100 99523100 1001 86380 86390 1
522973 99522973 1001 86380 86390 1
523053 99523053 1001 86380 86390 1
522744 99522744 1001 86380 86390 1
522797 99522797 1001 86380 86390 1
522838 99522838 1001 86380 86390 1
522525 99522525 1001 86380 86390 1
522669 99522669 1001 86380 86390 1
522647 99522647 1001 86380 86390 1
523260 99523260 1001 86380 86390 1
523159 99523159 1001 86380 86390 1
523786 99523786 1001 86380 86390 1
523572 99523572 1001 86380 86390 1
523598 99523598 1001 86380 86390 1
523717 99523717 1001 86380 86390 1
523368 99523368 1001 86380 86390 1
524125 99524125 1001 86380 86390 1
524138 99524138 1001 86380 86390 1
524088 99524088 1001 86380 86390 1
524131 99524131 1001 86380 86390 1
524041 99524041 1001 86380 86390 1
524603 99524603 1001 86380 86390 1
524593 99524593 1001 86380 86390 1
524664 99524664 1001 86380 86390 1
524383 99524383 1001 86380 86390 1
524398 99524398 1001 86380 86390 1
524360 99524360 1001 86380 86390 1
524480 99524480 1001 86380 86390 1
524521 99524521 1001 86380 86390 1
524381 99524381 1001 86380 86390 1
524189 99524189 1001 86380 86390 1
524320 99524320 1001 86380 86390 1
524160 99524160 1001 86380 86390 1
524175 99524175 1001 86380 86390 1
524820 99524820 1001 86380 86390 1
524860 99524860 1001 86380 86390 1
524772 99524772 1001 86380 86390 1
524896 99524896 1001 86380 86390 1
525456 99525456 1001 86380 86390 1
525479 99525479 1001 86380 86390 1
525289 99525289 1001 86380 86390 1
525251 99525251 1001 86380 86390 1
525226 99525226 1001 86380 86390 1
525385 99525385 1001 86380 86390 1
525058 99525058 1001 86380 86390 1
525176 99525176 1001 86380 86390 1
525100 99525100 1001 86380 86390 1
525167 99525167 1001 86380 86390 1
525689 99525689 1001 86380 86390 1
525678 99525678 1001 86380 86390 1
526129 99526129 1001 86380 86390 1
526014 99526014 1001 86380 86390 1
526170 99526170 1001 86380 86390 1
525854 99525854 1001 86380 86390 1
525935 99525935 1001 86380 86390 1
525962 99525962 1001 86380 86390 1
525911 99525911 1001 86380 86390 1
525964 99525964 1001 86380 86390 1
526448 99526448 1001 86380 86390 1
526566 99526566 1001 86380 86390 1
526425 99526425 1001 86380 86390 1
526530 99526530 1001 86380 86390 1
527057 99527057 1001 86380 86390 1
527070 99527070 1001 86380 86390 1
527207 99527207 1001 86380 86390 1
527183 99527183 1001 86380 86390 1
527240 99527240 1001 86380 86390 1
527032 99527032 1001 86380 86390 1
526893 99526893 1001 86380 86390 1
526921 99526921 1001 86380 86390 1
526923 99526923 1001 86380 86390 1
527039 99527039 1001 86380 86390 1
526937 99526937 1001 86380 86390 1
526630 99526630 1001 86380 86390 1
526685 99526685 1001 86380 86390 1
526754 99526754 1001 86380 86390 1
528035 99528035 1001 86380 86390 1
527806 99527806 1001 86380 86390 1
527862 99527862 1001 86380 86390 1
527653 99527653 1001 86380 86390 1
528150 99528150 1001 86380 86390 1
528232 99528232 1001 86380 86390 1
528082 99528082 1001 86380 86390 1
528277 99528277 1001 86380 86390 1
528097 99528097 1001 86380 86390 1
528799 99528799 1001 86380 86390 1
528877 99528877 1001 86380 86390 1
528843 99528843 1001 86380 86390 1
528686 99528686 1001 86380 86390 1
528695 99528695 1001 86380 86390 1
528445 99528445 1001 86380 86390 1
529061 99529061 1001 86380 86390 1
529087 99529087 1001 86380 86390 1
529574 99529574 1001 86380 86390 1
529552 99529552 1001 86380 86390 1
529581 99529581 1001 86380 86390 1
529675 99529675 1001 86380 86390 1
529371 99529371 1001 86380 86390 1
529348 99529348 1001 86380 86390 1
529338 99529338 1001 86380 86390 1
529791 99529791 1001 86380 86390 1
529740 99529740 1001 86380 86390 1
530383 99530383 1001 86380 86390 1
530398 99530398 1001 86380 86390 1
530263 99530263 1001 86380 86390 1
530278 99530278 1001 86380 86390 1
529986 99529986 1001 86380 86390 1
530038 99530038 1001 86380 86390 1
530608 99530608 1001 86380 86390 1
530649 99530649 1001 86380 86390 1
530612 99530612 1001 86380 86390 1
531310 99531310 1001 86380 86390 1
531124 99531124 1001 86380 86390 1
531060 99531060 1001 86380 86390 1
530997 99530997 1001 86380 86390 1
531017 99531017 1001 86380 86390 1
531494 99531494 1001 86380 86390 1
531463 99531463 1001 86380 86390 1
531413 99531413 1001 86380 86390 1
531401 99531401 1001 86380 86390 1
532205 99532205 1001 86380 86390 1
532014 99532014 1001 86380 86390 1
532174 99532174 1001 86380 86390 1
532069 99532069 1001 86380 86390 1
532136 99532136 1001 86380 86390 1
532035 99532035 1001 86380 86390 1
531961 99531961 1001 86380 86390 1
531899 99531899 1001 86380 86390 1
531889 99531889 1001 86380 86390 1
531967 99531967 1001 86380 86390 1
531993 99531993 1001 86380 86390 1
531604 99531604 1001 86380 86390 1
531657 99531657 1001 86380 86390 1
531608 99531608 1001 86380 86390 1
531764 99531764 1001 86380 86390 1
532365 99532365 1001 86380 86390 1
532355 99532355 1001 86380 86390 1
532943 99532943 1001 86380 86390 1
532956 99532956 1001 86380 86390 1
533005 99533005 1001 86380 86390 1
532884 99532884 1001 86380 86390 1
533017 99533017 1001 86380 86390 1
532940 99532940 1001 86380 86390 1
532766 99532766 1001 86380 86390 1
532426 99532426 1001 86380 86390 1
532456 99532456 1001 86380 86390 1
532449 99532449 1001 86380 86390 1
533212 99533212 1001 86380 86390 1
533100 99533100 1001 86380 86390 1
533165 99533165 1001 86380 86390 1
533191 99533191 1001 86380 86390 1
533089 99533089 1001 86380 86390 1
533770 99533770 1001 86380 86390 1
533673 99533673 1001 86380 86390 1
533674 99533674 1001 86380 86390 1
533727 99533727 1001 86380 86390 1
533590 99533590 1001 86380 86390 1
533631 99533631 1001 86380 86390 1
533595 99533595 1001 86380 86390 1
533637 99533637 1001 86380 86390 1
533331 99533331 1001 86380 86390 1
533387 99533387 1001 86380 86390 1
533310 99533310 1001 86380 86390 1
533338 99533338 1001 86380 86390 1
534037 99534037 1001 86380 86390 1
533986 99533986 1001 86380 86390 1
533869 99533869 1001 86380 86390 1
534599 99534599 1001 86380 86390 1
534612 99534612 1001 86380 86390 1
534478 99534478 1001 86380 86390 1
534361 99534361 1001 86380 86390 1
534261 99534261 1001 86380 86390 1
534150 99534150 1001 86380 86390 1
534204 99534204 1001 86380 86390 1
534889 99534889 1001 86380 86390 1
534855 99534855 1001 86380 86390 1
534768 99534768 1001 86380 86390 1
535370 99535370 1001 86380 86390 1
535384 99535384 1001 86380 86390 1
535368 99535368 1001 86380 86390 1
535140 99535140 1001 86380 86390 1
535168 99535168 1001 86380 86390 1
535133 99535133 1001 86380 86390 1
535174 99535174 1001 86380 86390 1
535047 99535047 1001 86380 86390 1
534920 99534920 1001 86380 86390 1
534947 99534947 1001 86380 86390 1
534991 99534991 1001 86380 86390 1
535018 99535018 1001 86380 86390 1
535561 99535561 1001 86380 86390 1
535698 99535698 1001 86380 86390 1
536299 99536299 1001 86380 86390 1
536310 99536310 1001 86380 86390 1
536251 99536251 1001 86380 86390 1
536201 99536201 1001 86380 86390 1
536189 99536189 1001 86380 86390 1
536190 99536190 1001 86380 86390 1
536191 99536191 1001 86380 86390 1
536245 99536245 1001 86380 86390 1
535952 99535952 1001 86380 86390 1
536068 99536068 1001 86380 86390 1
536094 99536094 1001 86380 86390 1
535758 99535758 1001 86380 86390 1
535732 99535732 1001 86380 86390 1
535790 99535790 1001 86380 86390 1
535868 99535868 1001 86380 86390 1
535716 99535716 1001 86380 86390 1
536413 99536413 1001 86380 86390 1
536453 99536453 1001 86380 86390 1
536460 99536460 1001 86380 86390 1
536486 99536486 1001 86380 86390 1
537087 99537087 1001 86380 86390 1
537103 99537103 1001 86380 86390 1
536969 99536969 1001 86380 86390 1
536789 99536789 1001 86380 86390 1
536790 99536790 1001 86380 86390 1
536887 99536887 1001 86380 86390 1
536636 99536636 1001 86380 86390 1
536662 99536662 1001 86380 86390 1
536666 99536666 1001 86380 86390 1
536577 99536577 1001 86380 86390 1
536669 99536669 1001 86380 86390 1
537354 99537354 1001 86380 86390 1
537199 99537199 1001 86380 86390 1
537201 99537201 1001 86380 86390 1
537296 99537296 1001 86380 86390 1
537362 99537362 1001 86380 86390 1
537169 99537169 1001 86380 86390 1
537812 99537812 1001 86380 86390 1
537978 99537978 1001 86380 86390 1
537818 99537818 1001 86380 86390 1
537697 99537697 1001 86380 86390 1
537557 99537557 1001 86380 86390 1
537520 99537520 1001 86380 86390 1
537508 99537508 1001 86380 86390 1
538080 99538080 1001 86380 86390 1
538073 99538073 1001 86380 86390 1
538113 99538113 1001 86380 86390 1
538161 99538161 1001 86380 86390 1
538622 99538622 1001 86380 86390 1
538747 99538747 1001 86380 86390 1
538571 99538571 1001 86380 86390 1
538589 99538589 1001 86380 86390 1
538473 99538473 1001 86380 86390 1
538604 99538604 1001 86380 86390 1
538285 99538285 1001 86380 86390 1
538210 99538210 1001 86380 86390 1
538211 99538211 1001 86380 86390 1
538199 99538199 1001 86380 86390 1
538291 99538291 1001 86380 86390 1
538194 99538194 1001 86380 86390 1
538918 99538918 1001 86380 86390 1
538833 99538833 1001 86380 86390 1
538849 99538849 1001 86380 86390 1
539610 99539610 1001 86380 86390 1
539556 99539556 1001 86380 86390 1
539446 99539446 1001 86380 86390 1
539333 99539333 1001 86380 86390 1
539386 99539386 1001 86380 86390 1
539021 99539021 1001 86380 86390 1
539116 99539116 1001 86380 86390 1
539131 99539131 1001 86380 86390 1
539185 99539185 1001 86380 86390 1
539809 99539809 1001 86380 86390 1
539719 99539719 1001 86380 86390 1
539745 99539745 1001 86380 86390 1
539695 99539695 1001 86380 86390 1
539825 99539825 1001 86380 86390 1
539672 99539672 1001 86380 86390 1
539687 99539687 1001 86380 86390 1
540378 99540378 1001 86380 86390 1
540392 99540392 1001 86380 86390 1
540436 99540436 1001 86380 86390 1
540177 99540177 1001 86380 86390 1
540073 99540073 1001 86380 86390 1
540191 99540191 1001 86380 86390 1
540168 99540168 1001 86380 86390 1
539979 99539979 1001 86380 86390 1
539985 99539985 1001 86380 86390 1
539868 99539868 1001 86380 86390 1
540581 99540581 1001 86380 86390 1
540543 99540543 1001 86380 86390 1
540519 99540519 1001 86380 86390 1
540639 99540639 1001 86380 86390 1
540665 99540665 1001 86380 86390 1
540553 99540553 1001 86380 86390 1
540956 99540956 1001 86380 86390 1
540815 99540815 1001 86380 86390 1
540858 99540858 1001 86380 86390 1
540833 99540833 1001 86380 86390 1
540835 99540835 1001 86380 86390 1
540771 99540771 1001 86380 86390 1
540861 99540861 1001 86380 86390 1
540697 99540697 1001 86380 86390 1
541411 99541411 1001 86380 86390 1
542055 99542055 1001 86380 86390 1
542119 99542119 1001 86380 86390 1
542087 99542087 1001 86380 86390 1
542006 99542006 1001 86380 86390 1
541950 99541950 1001 86380 86390 1
541810 99541810 1001 86380 86390 1
541800 99541800 1001 86380 86390 1
541909 99541909 1001 86380 86390 1
541563 99541563 1001 86380 86390 1
541674 99541674 1001 86380 86390 1
541636 99541636 1001 86380 86390 1
541611 99541611 1001 86380 86390 1
542235 99542235 1001 86380 86390 1
542287 99542287 1001 86380 86390 1
542186 99542186 1001 86380 86390 1
542153 99542153 1001 86380 86390 1
542792 99542792 1001 86380 86390 1
542797 99542797 1001 86380 86390 1
542823 99542823 1001 86380 86390 1
542548 99542548 1001 86380 86390 1
542353 99542353 1001 86380 86390 1
542459 99542459 1001 86380 86390 1
542330 99542330 1001 86380 86390 1
542972 99542972 1001 86380 86390 1
543063 99543063 1001 86380 86390 1
543115 99543115 1001 86380 86390 1
543145 99543145 1001 86380 86390 1
543691 99543691 1001 86380 86390 1
543517 99543517 1001 86380 86390 1
543404 99543404 1001 86380 86390 1
543417 99543417 1001 86380 86390 1
543499 99543499 1001 86380 86390 1
543285 99543285 1001 86380 86390 1
543355 99543355 1001 86380 86390 1
544597 99544597 1001 86380 86390 1
544514 99544514 1001 86380 86390 1
544427 99544427 1001 86380 86390 1
544531 99544531 1001 86380 86390 1
544532 99544532 1001 86380 86390 1
544302 99544302 1001 86380 86390 1
544273 99544273 1001 86380 86390 1
544195 99544195 1001 86380 86390 1
544016 99544016 1001 86380 86390 1
544005 99544005 1001 86380 86390 1
544101 99544101 1001 86380 86390 1
544037 99544037 1001 86380 86390 1
544066 99544066 1001 86380 86390 1
544734 99544734 1001 86380 86390 1
422271 291 1001 72360 73197 1
503998 707 1001 65472 65771 1
504016 1196 1002 28715 34537 1
506917 649 1001 52326 52625 1
515021 771 1002 27469 39576 1
528972 752 1002 42874 47348 1
543230 647 1001 28120 28419 1
400155 99400155 1001 86380 86390 1
400287 99400287 1001 86380 86390 1
400256 99400256 1001 86380 86390 1
400399 99400399 1001 86380 86390 1
400327 99400327 1001 86380 86390 1
400441 99400441 1001 86380 86390 1
400573 99400573 1001 86380 86390 1
400724 99400724 1001 86380 86390 1
401310 99401310 1001 86380 86390 1
401342 99401342 1001 86380 86390 1
401393 99401393 1001 86380 86390 1
401663 99401663 1001 86380 86390 1
402454 99402454 1001 86380 86390 1
402410 99402410 1001 86380 86390 1
402574 99402574 1001 86380 86390 1
402700 99402700 1001 86380 86390 1
402972 99402972 1001 86380 86390 1
403048 99403048 1001 86380 86390 1
403093 99403093 1001 86380 86390 1
403115 99403115 1001 86380 86390 1
403329 99403329 1001 86380 86390 1
403378 99403378 1001 86380 86390 1
403586 99403586 1001 86380 86390 1
403671 99403671 1001 86380 86390 1
404231 99404231 1001 86380 86390 1
404308 99404308 1001 86380 86390 1
404520 99404520 1001 86380 86390 1
404571 99404571 1001 86380 86390 1
404806 99404806 1001 86380 86390 1
404847 99404847 1001 86380 86390 1
404822 99404822 1001 86380 86390 1
405109 99405109 1001 86380 86390 1
405133 99405133 1001 86380 86390 1
405361 99405361 1001 86380 86390 1
405466 99405466 1001 86380 86390 1
405505 99405505 1001 86380 86390 1
405834 99405834 1001 86380 86390 1
406040 99406040 1001 86380 86390 1
405994 99405994 1001 86380 86390 1
406099 99406099 1001 86380 86390 1
406157 99406157 1001 86380 86390 1
406282 99406282 1001 86380 86390 1
406449 99406449 1001 86380 86390 1
406581 99406581 1001 86380 86390 1
406650 99406650 1001 86380 86390 1
406632 99406632 1001 86380 86390 1
406715 99406715 1001 86380 86390 1
406773 99406773 1001 86380 86390 1
406756 99406756 1001 86380 86390 1
406760 99406760 1001 86380 86390 1
406909 99406909 1001 86380 86390 1
406952 99406952 1001 86380 86390 1
406841 99406841 1001 86380 86390 1
406966 99406966 1001 86380 86390 1
407098 99407098 1001 86380 86390 1
407423 99407423 1001 86380 86390 1
407458 99407458 1001 86380 86390 1
407832 99407832 1001 86380 86390 1
407816 99407816 1001 86380 86390 1
407817 99407817 1001 86380 86390 1
407802 99407802 1001 86380 86390 1
407913 99407913 1001 86380 86390 1
408295 99408295 1001 86380 86390 1
408410 99408410 1001 86380 86390 1
408606 99408606 1001 86380 86390 1
409013 99409013 1001 86380 86390 1
409005 99409005 1001 86380 86390 1
409457 99409457 1001 86380 86390 1
409980 99409980 1001 86380 86390 1
409924 99409924 1001 86380 86390 1
410093 99410093 1001 86380 86390 1
410155 99410155 1001 86380 86390 1
410416 99410416 1001 86380 86390 1
410460 99410460 1001 86380 86390 1
410627 99410627 1001 86380 86390 1
410986 99410986 1001 86380 86390 1
411043 99411043 1001 86380 86390 1
411068 99411068 1001 86380 86390 1
411261 99411261 1001 86380 86390 1
411636 99411636 1001 86380 86390 1
411587 99411587 1001 86380 86390 1
411779 99411779 1001 86380 86390 1
411856 99411856 1001 86380 86390 1
411866 99411866 1001 86380 86390 1
411867 99411867 1001 86380 86390 1
411975 99411975 1001 86380 86390 1
412121 99412121 1001 86380 86390 1
412106 99412106 1001 86380 86390 1
412278 99412278 1001 86380 86390 1
412328 99412328 1001 86380 86390 1
412469 99412469 1001 86380 86390 1
412386 99412386 1001 86380 86390 1
413591 99413591 1001 86380 86390 1
413330 99413330 1001 86380 86390 1
413192 99413192 1001 86380 86390 1
412968 99412968 1001 86380 86390 1
412843 99412843 1001 86380 86390 1
412497 99412497 1001 86380 86390 1
413983 99413983 1001 86380 86390 1
414117 99414117 1001 86380 86390 1
414036 99414036 1001 86380 86390 1
413730 99413730 1001 86380 86390 1
414095 99414095 1001 86380 86390 1
413933 99413933 1001 86380 86390 1
413778 99413778 1001 86380 86390 1
415116 99415116 1001 86380 86390 1
415058 99415058 1001 86380 86390 1
414944 99414944 1001 86380 86390 1
414992 99414992 1001 86380 86390 1
414617 99414617 1001 86380 86390 1
414646 99414646 1001 86380 86390 1
414523 99414523 1001 86380 86390 1
414201 99414201 1001 86380 86390 1
414206 99414206 1001 86380 86390 1
414333 99414333 1001 86380 86390 1
414173 99414173 1001 86380 86390 1
415483 99415483 1001 86380 86390 1
415606 99415606 1001 86380 86390 1
415714 99415714 1001 86380 86390 1
415541 99415541 1001 86380 86390 1
416811 99416811 1001 86380 86390 1
416674 99416674 1001 86380 86390 1
416813 99416813 1001 86380 86390 1
416289 99416289 1001 86380 86390 1
416221 99416221 1001 86380 86390 1
416545 99416545 1001 86380 86390 1
416579 99416579 1001 86380 86390 1
415761 99415761 1001 86380 86390 1
415874 99415874 1001 86380 86390 1
417048 99417048 1001 86380 86390 1
417083 99417083 1001 86380 86390 1
417226 99417226 1001 86380 86390 1
417109 99417109 1001 86380 86390 1
417063 99417063 1001 86380 86390 1
417499 99417499 1001 86380 86390 1
417503 99417503 1001 86380 86390 1
418731 99418731 1001 86380 86390 1
418597 99418597 1001 86380 86390 1
418548 99418548 1001 86380 86390 1
417798 99417798 1001 86380 86390 1
417630 99417630 1001 86380 86390 1
419133 99419133 1001 86380 86390 1
418985 99418985 1001 86380 86390 1
418948 99418948 1001 86380 86390 1
420379 99420379 1001 86380 86390 1
420333 99420333 1001 86380 86390 1
420197 99420197 1001 86380 86390 1
420256 99420256 1001 86380 86390 1
420288 99420288 1001 86380 86390 1
420089 99420089 1001 86380 86390 1
419860 99419860 1001 86380 86390 1
419923 99419923 1001 86380 86390 1
419678 99419678 1001 86380 86390 1
419813 99419813 1001 86380 86390 1
419652 99419652 1001 86380 86390 1
420051 99420051 1001 86380 86390 1
419689 99419689 1001 86380 86390 1
419231 99419231 1001 86380 86390 1
419593 99419593 1001 86380 86390 1
419500 99419500 1001 86380 86390 1
419310 99419310 1001 86380 86390 1
420694 99420694 1001 86380 86390 1
420448 99420448 1001 86380 86390 1
420753 99420753 1001 86380 86390 1
421369 99421369 1001 86380 86390 1
421458 99421458 1001 86380 86390 1
420858 99420858 1001 86380 86390 1
421258 99421258 1001 86380 86390 1
421227 99421227 1001 86380 86390 1
422489 99422489 1001 86380 86390 1
422336 99422336 1001 86380 86390 1
422371 99422371 1001 86380 86390 1
422394 99422394 1001 86380 86390 1
422322 99422322 1001 86380 86390 1
422395 99422395 1001 86380 86390 1
422473 99422473 1001 86380 86390 1
423461 99423461 1001 86380 86390 1
423036 99423036 1001 86380 86390 1
423098 99423098 1001 86380 86390 1
422994 99422994 1001 86380 86390 1
423189 99423189 1001 86380 86390 1
422697 99422697 1001 86380 86390 1
422762 99422762 1001 86380 86390 1
423792 99423792 1001 86380 86390 1
423801 99423801 1001 86380 86390 1
423910 99423910 1001 86380 86390 1
425336 99425336 1001 86380 86390 1
425312 99425312 1001 86380 86390 1
425238 99425238 1001 86380 86390 1
424780 99424780 1001 86380 86390 1
424904 99424904 1001 86380 86390 1
424946 99424946 1001 86380 86390 1
424370 99424370 1001 86380 86390 1
425777 99425777 1001 86380 86390 1
425476 99425476 1001 86380 86390 1
425592 99425592 1001 86380 86390 1
425772 99425772 1001 86380 86390 1
426446 99426446 1001 86380 86390 1
426668 99426668 1001 86380 86390 1
426650 99426650 1001 86380 86390 1
426391 99426391 1001 86380 86390 1
426539 99426539 1001 86380 86390 1
426094 99426094 1001 86380 86390 1
425869 99425869 1001 86380 86390 1
425948 99425948 1001 86380 86390 1
425902 99425902 1001 86380 86390 1
426232 99426232 1001 86380 86390 1
427494 99427494 1001 86380 86390 1
427448 99427448 1001 86380 86390 1
427161 99427161 1001 86380 86390 1
428500 99428500 1001 86380 86390 1
428366 99428366 1001 86380 86390 1
427930 99427930 1001 86380 86390 1
427732 99427732 1001 86380 86390 1
427544 99427544 1001 86380 86390 1
427674 99427674 1001 86380 86390 1
429039 99429039 1001 86380 86390 1
428787 99428787 1001 86380 86390 1
429103 99429103 1001 86380 86390 1
428924 99428924 1001 86380 86390 1
429009 99429009 1001 86380 86390 1
429028 99429028 1001 86380 86390 1
428980 99428980 1001 86380 86390 1
429062 99429062 1001 86380 86390 1
428866 99428866 1001 86380 86390 1
429863 99429863 1001 86380 86390 1
429747 99429747 1001 86380 86390 1
429177 99429177 1001 86380 86390 1
429239 99429239 1001 86380 86390 1
430462 99430462 1001 86380 86390 1
430805 99430805 1001 86380 86390 1
430625 99430625 1001 86380 86390 1
431691 99431691 1001 86380 86390 1
431912 99431912 1001 86380 86390 1
431675 99431675 1001 86380 86390 1
431754 99431754 1001 86380 86390 1
431788 99431788 1001 86380 86390 1
431456 99431456 1001 86380 86390 1
431623 99431623 1001 86380 86390 1
431001 99431001 1001 86380 86390 1
431092 99431092 1001 86380 86390 1
431135 99431135 1001 86380 86390 1
432379 99432379 1001 86380 86390 1
432183 99432183 1001 86380 86390 1
432128 99432128 1001 86380 86390 1
432129 99432129 1001 86380 86390 1
432189 99432189 1001 86380 86390 1
432480 99432480 1001 86380 86390 1
433638 99433638 1001 86380 86390 1
433677 99433677 1001 86380 86390 1
432935 99432935 1001 86380 86390 1
432954 99432954 1001 86380 86390 1
433253 99433253 1001 86380 86390 1
433016 99433016 1001 86380 86390 1
433313 99433313 1001 86380 86390 1
432611 99432611 1001 86380 86390 1
432684 99432684 1001 86380 86390 1
432781 99432781 1001 86380 86390 1
432889 99432889 1001 86380 86390 1
432714 99432714 1001 86380 86390 1
432843 99432843 1001 86380 86390 1
433913 99433913 1001 86380 86390 1
433868 99433868 1001 86380 86390 1
434074 99434074 1001 86380 86390 1
433908 99433908 1001 86380 86390 1
435321 99435321 1001 86380 86390 1
435273 99435273 1001 86380 86390 1
435415 99435415 1001 86380 86390 1
435242 99435242 1001 86380 86390 1
435416 99435416 1001 86380 86390 1
434820 99434820 1001 86380 86390 1
434651 99434651 1001 86380 86390 1
434414 99434414 1001 86380 86390 1
434448 99434448 1001 86380 86390 1
435824 99435824 1001 86380 86390 1
435597 99435597 1001 86380 86390 1
436828 99436828 1001 86380 86390 1
437047 99437047 1001 86380 86390 1
436873 99436873 1001 86380 86390 1
437007 99437007 1001 86380 86390 1
437012 99437012 1001 86380 86390 1
436715 99436715 1001 86380 86390 1
436720 99436720 1001 86380 86390 1
436678 99436678 1001 86380 86390 1
436128 99436128 1001 86380 86390 1
436056 99436056 1001 86380 86390 1
436062 99436062 1001 86380 86390 1
435948 99435948 1001 86380 86390 1
437181 99437181 1001 86380 86390 1
300556 99300556 1001 86380 86390 1
300674 99300674 1001 86380 86390 1
300690 99300690 1001 86380 86390 1
300413 99300413 1001 86380 86390 1
300427 99300427 1001 86380 86390 1
300522 99300522 1001 86380 86390 1
300764 99300764 1001 86380 86390 1
300790 99300790 1001 86380 86390 1
300843 99300843 1001 86380 86390 1
301385 99301385 1001 86380 86390 1
301184 99301184 1001 86380 86390 1
301319 99301319 1001 86380 86390 1
301230 99301230 1001 86380 86390 1
301029 99301029 1001 86380 86390 1
301133 99301133 1001 86380 86390 1
301605 99301605 1001 86380 86390 1
301758 99301758 1001 86380 86390 1
302178 99302178 1001 86380 86390 1
302321 99302321 1001 86380 86390 1
301985 99301985 1001 86380 86390 1
302109 99302109 1001 86380 86390 1
301859 99301859 1001 86380 86390 1
302481 99302481 1001 86380 86390 1
302510 99302510 1001 86380 86390 1
302500 99302500 1001 86380 86390 1
302476 99302476 1001 86380 86390 1
302412 99302412 1001 86380 86390 1
303005 99303005 1001 86380 86390 1
303163 99303163 1001 86380 86390 1
303048 99303048 1001 86380 86390 1
303197 99303197 1001 86380 86390 1
303141 99303141 1001 86380 86390 1
303013 99303013 1001 86380 86390 1
302638 99302638 1001 86380 86390 1
302705 99302705 1001 86380 86390 1
302643 99302643 1001 86380 86390 1
302669 99302669 1001 86380 86390 1
302696 99302696 1001 86380 86390 1
302592 99302592 1001 86380 86390 1
302698 99302698 1001 86380 86390 1
302661 99302661 1001 86380 86390 1
302663 99302663 1001 86380 86390 1
303290 99303290 1001 86380 86390 1
303358 99303358 1001 86380 86390 1
303933 99303933 1001 86380 86390 1
303737 99303737 1001 86380 86390 1
303726 99303726 1001 86380 86390 1
303806 99303806 1001 86380 86390 1
303733 99303733 1001 86380 86390 1
303786 99303786 1001 86380 86390 1
303447 99303447 1001 86380 86390 1
304061 99304061 1001 86380 86390 1
304142 99304142 1001 86380 86390 1
304053 99304053 1001 86380 86390 1
304789 99304789 1001 86380 86390 1
304840 99304840 1001 86380 86390 1
304804 99304804 1001 86380 86390 1
304498 99304498 1001 86380 86390 1
304538 99304538 1001 86380 86390 1
304460 99304460 1001 86380 86390 1
304502 99304502 1001 86380 86390 1
304464 99304464 1001 86380 86390 1
304453 99304453 1001 86380 86390 1
304597 99304597 1001 86380 86390 1
304292 99304292 1001 86380 86390 1
304357 99304357 1001 86380 86390 1
304882 99304882 1001 86380 86390 1
305005 99305005 1001 86380 86390 1
304941 99304941 1001 86380 86390 1
304968 99304968 1001 86380 86390 1
304892 99304892 1001 86380 86390 1
304918 99304918 1001 86380 86390 1
305518 99305518 1001 86380 86390 1
305563 99305563 1001 86380 86390 1
305578 99305578 1001 86380 86390 1
305604 99305604 1001 86380 86390 1
305675 99305675 1001 86380 86390 1
305490 99305490 1001 86380 86390 1
305620 99305620 1001 86380 86390 1
305679 99305679 1001 86380 86390 1
305371 99305371 1001 86380 86390 1
305156 99305156 1001 86380 86390 1
305108 99305108 1001 86380 86390 1
305083 99305083 1001 86380 86390 1
305111 99305111 1001 86380 86390 1
500171 99500171 1001 86380 86390 1
500148 99500148 1001 86380 86390 1
500641 99500641 1001 86380 86390 1
500697 99500697 1001 86380 86390 1
500402 99500402 1001 86380 86390 1
500482 99500482 1001 86380 86390 1
500508 99500508 1001 86380 86390 1
500483 99500483 1001 86380 86390 1
500420 99500420 1001 86380 86390 1
500473 99500473 1001 86380 86390 1
500194 99500194 1001 86380 86390 1
500240 99500240 1001 86380 86390 1
500281 99500281 1001 86380 86390 1
500282 99500282 1001 86380 86390 1
501535 99501535 1001 86380 86390 1
501384 99501384 1001 86380 86390 1
501424 99501424 1001 86380 86390 1
501360 99501360 1001 86380 86390 1
501287 99501287 1001 86380 86390 1
501251 99501251 1001 86380 86390 1
501084 99501084 1001 86380 86390 1
501176 99501176 1001 86380 86390 1
501101 99501101 1001 86380 86390 1
501133 99501133 1001 86380 86390 1
501056 99501056 1001 86380 86390 1
501160 99501160 1001 86380 86390 1
501759 99501759 1001 86380 86390 1
501785 99501785 1001 86380 86390 1
501711 99501711 1001 86380 86390 1
502287 99502287 1001 86380 86390 1
502437 99502437 1001 86380 86390 1
502277 99502277 1001 86380 86390 1
502281 99502281 1001 86380 86390 1
502144 99502144 1001 86380 86390 1
502159 99502159 1001 86380 86390 1
502186 99502186 1001 86380 86390 1
502098 99502098 1001 86380 86390 1
502219 99502219 1001 86380 86390 1
502039 99502039 1001 86380 86390 1
502014 99502014 1001 86380 86390 1
501861 99501861 1001 86380 86390 1
501856 99501856 1001 86380 86390 1
502515 99502515 1001 86380 86390 1
502490 99502490 1001 86380 86390 1
502583 99502583 1001 86380 86390 1
503264 99503264 1001 86380 86390 1
503106 99503106 1001 86380 86390 1
502906 99502906 1001 86380 86390 1
502947 99502947 1001 86380 86390 1
502800 99502800 1001 86380 86390 1
502802 99502802 1001 86380 86390 1
502672 99502672 1001 86380 86390 1
502678 99502678 1001 86380 86390 1
502756 99502756 1001 86380 86390 1
502795 99502795 1001 86380 86390 1
502720 99502720 1001 86380 86390 1
503317 99503317 1001 86380 86390 1
503437 99503437 1001 86380 86390 1
503376 99503376 1001 86380 86390 1
503312 99503312 1001 86380 86390 1
504002 99504002 1001 86380 86390 1
504092 99504092 1001 86380 86390 1
504075 99504075 1001 86380 86390 1
503851 99503851 1001 86380 86390 1
503891 99503891 1001 86380 86390 1
503871 99503871 1001 86380 86390 1
503549 99503549 1001 86380 86390 1
503622 99503622 1001 86380 86390 1
504250 99504250 1001 86380 86390 1
504315 99504315 1001 86380 86390 1
504161 99504161 1001 86380 86390 1
504914 99504914 1001 86380 86390 1
504813 99504813 1001 86380 86390 1
504557 99504557 1001 86380 86390 1
504699 99504699 1001 86380 86390 1
504351 99504351 1001 86380 86390 1
504509 99504509 1001 86380 86390 1
504497 99504497 1001 86380 86390 1
504969 99504969 1001 86380 86390 1
505027 99505027 1001 86380 86390 1
505668 99505668 1001 86380 86390 1
505592 99505592 1001 86380 86390 1
505697 99505697 1001 86380 86390 1
505685 99505685 1001 86380 86390 1
505744 99505744 1001 86380 86390 1
505636 99505636 1001 86380 86390 1
505361 99505361 1001 86380 86390 1
505456 99505456 1001 86380 86390 1
505280 99505280 1001 86380 86390 1
505295 99505295 1001 86380 86390 1
505286 99505286 1001 86380 86390 1
505929 99505929 1001 86380 86390 1
505788 99505788 1001 86380 86390 1
506397 99506397 1001 86380 86390 1
506235 99506235 1001 86380 86390 1
506249 99506249 1001 86380 86390 1
506301 99506301 1001 86380 86390 1
506290 99506290 1001 86380 86390 1
506351 99506351 1001 86380 86390 1
506011 99506011 1001 86380 86390 1
506038 99506038 1001 86380 86390 1
506650 99506650 1001 86380 86390 1
506705 99506705 1001 86380 86390 1
507268 99507268 1001 86380 86390 1
507345 99507345 1001 86380 86390 1
507245 99507245 1001 86380 86390 1
507302 99507302 1001 86380 86390 1
507291 99507291 1001 86380 86390 1
507019 99507019 1001 86380 86390 1
506803 99506803 1001 86380 86390 1
507516 99507516 1001 86380 86390 1
507544 99507544 1001 86380 86390 1
508215 99508215 1001 86380 86390 1
507891 99507891 1001 86380 86390 1
507732 99507732 1001 86380 86390 1
508307 99508307 1001 86380 86390 1
508901 99508901 1001 86380 86390 1
508902 99508902 1001 86380 86390 1
508890 99508890 1001 86380 86390 1
508929 99508929 1001 86380 86390 1
508944 99508944 1001 86380 86390 1
508970 99508970 1001 86380 86390 1
508792 99508792 1001 86380 86390 1
508834 99508834 1001 86380 86390 1
508799 99508799 1001 86380 86390 1
508864 99508864 1001 86380 86390 1
508507 99508507 1001 86380 86390 1
508649 99508649 1001 86380 86390 1
508598 99508598 1001 86380 86390 1
508653 99508653 1001 86380 86390 1
509098 99509098 1001 86380 86390 1
509141 99509141 1001 86380 86390 1
509863 99509863 1001 86380 86390 1
509880 99509880 1001 86380 86390 1
509727 99509727 1001 86380 86390 1
509846 99509846 1001 86380 86390 1
509835 99509835 1001 86380 86390 1
509784 99509784 1001 86380 86390 1
509531 99509531 1001 86380 86390 1
509675 99509675 1001 86380 86390 1
509345 99509345 1001 86380 86390 1
509293 99509293 1001 86380 86390 1
509463 99509463 1001 86380 86390 1
509374 99509374 1001 86380 86390 1
509471 99509471 1001 86380 86390 1
510598 99510598 1001 86380 86390 1
510690 99510690 1001 86380 86390 1
510688 99510688 1001 86380 86390 1
510356 99510356 1001 86380 86390 1
510141 99510141 1001 86380 86390 1
510156 99510156 1001 86380 86390 1
510801 99510801 1001 86380 86390 1
511502 99511502 1001 86380 86390 1
511524 99511524 1001 86380 86390 1
511526 99511526 1001 86380 86390 1
511407 99511407 1001 86380 86390 1
511433 99511433 1001 86380 86390 1
511461 99511461 1001 86380 86390 1
511231 99511231 1001 86380 86390 1
511337 99511337 1001 86380 86390 1
511228 99511228 1001 86380 86390 1
511307 99511307 1001 86380 86390 1
510997 99510997 1001 86380 86390 1
510934 99510934 1001 86380 86390 1
510938 99510938 1001 86380 86390 1
511110 99511110 1001 86380 86390 1
511021 99511021 1001 86380 86390 1
511099 99511099 1001 86380 86390 1
511685 99511685 1001 86380 86390 1
511608 99511608 1001 86380 86390 1
511600 99511600 1001 86380 86390 1
512333 99512333 1001 86380 86390 1
512193 99512193 1001 86380 86390 1
512262 99512262 1001 86380 86390 1
511997 99511997 1001 86380 86390 1
511987 99511987 1001 86380 86390 1
512041 99512041 1001 86380 86390 1
512080 99512080 1001 86380 86390 1
511931 99511931 1001 86380 86390 1
511815 99511815 1001 86380 86390 1
511936 99511936 1001 86380 86390 1
511911 99511911 1001 86380 86390 1
512468 99512468 1001 86380 86390 1
512380 99512380 1001 86380 86390 1
512859 99512859 1001 86380 86390 1
512941 99512941 1001 86380 86390 1
512675 99512675 1001 86380 86390 1
513400 99513400 1001 86380 86390 1
513392 99513392 1001 86380 86390 1
513238 99513238 1001 86380 86390 1
513305 99513305 1001 86380 86390 1
513919 99513919 1001 86380 86390 1
513934 99513934 1001 86380 86390 1
513948 99513948 1001 86380 86390 1
513871 99513871 1001 86380 86390 1
513924 99513924 1001 86380 86390 1
513659 99513659 1001 86380 86390 1
513815 99513815 1001 86380 86390 1
513746 99513746 1001 86380 86390 1
513476 99513476 1001 86380 86390 1
513505 99513505 1001 86380 86390 1
513522 99513522 1001 86380 86390 1
513474 99513474 1001 86380 86390 1
514060 99514060 1001 86380 86390 1
514079 99514079 1001 86380 86390 1
514770 99514770 1001 86380 86390 1
514810 99514810 1001 86380 86390 1
514709 99514709 1001 86380 86390 1
514818 99514818 1001 86380 86390 1
514499 99514499 1001 86380 86390 1
514607 99514607 1001 86380 86390 1
514275 99514275 1001 86380 86390 1
515674 99515674 1001 86380 86390 1
515675 99515675 1001 86380 86390 1
515419 99515419 1001 86380 86390 1
515114 99515114 1001 86380 86390 1
515744 99515744 1001 86380 86390 1
515887 99515887 1001 86380 86390 1
516395 99516395 1001 86380 86390 1
516461 99516461 1001 86380 86390 1
516398 99516398 1001 86380 86390 1
516426 99516426 1001 86380 86390 1
516375 99516375 1001 86380 86390 1
516440 99516440 1001 86380 86390 1
516415 99516415 1001 86380 86390 1
516106 99516106 1001 86380 86390 1
515953 99515953 1001 86380 86390 1
515971 99515971 1001 86380 86390 1
516025 99516025 1001 86380 86390 1
515990 99515990 1001 86380 86390 1
516519 99516519 1001 86380 86390 1
516602 99516602 1001 86380 86390 1
517298 99517298 1001 86380 86390 1
517261 99517261 1001 86380 86390 1
517003 99517003 1001 86380 86390 1
516942 99516942 1001 86380 86390 1
517088 99517088 1001 86380 86390 1
516754 99516754 1001 86380 86390 1
516719 99516719 1001 86380 86390 1
516840 99516840 1001 86380 86390 1
516880 99516880 1001 86380 86390 1
517971 99517971 1001 86380 86390 1
517977 99517977 1001 86380 86390 1
518016 99518016 1001 86380 86390 1
518110 99518110 1001 86380 86390 1
517918 99517918 1001 86380 86390 1
517898 99517898 1001 86380 86390 1
517712 99517712 1001 86380 86390 1
517688 99517688 1001 86380 86390 1
517559 99517559 1001 86380 86390 1
517707 99517707 1001 86380 86390 1
518302 99518302 1001 86380 86390 1
518367 99518367 1001 86380 86390 1
518316 99518316 1001 86380 86390 1
518330 99518330 1001 86380 86390 1
518915 99518915 1001 86380 86390 1
518942 99518942 1001 86380 86390 1
518839 99518839 1001 86380 86390 1
518905 99518905 1001 86380 86390 1
518918 99518918 1001 86380 86390 1
518894 99518894 1001 86380 86390 1
518983 99518983 1001 86380 86390 1
518923 99518923 1001 86380 86390 1
518681 99518681 1001 86380 86390 1
518694 99518694 1001 86380 86390 1
518762 99518762 1001 86380 86390 1
518584 99518584 1001 86380 86390 1
518612 99518612 1001 86380 86390 1
518549 99518549 1001 86380 86390 1
518514 99518514 1001 86380 86390 1
518505 99518505 1001 86380 86390 1
518493 99518493 1001 86380 86390 1
519135 99519135 1001 86380 86390 1
519086 99519086 1001 86380 86390 1
519787 99519787 1001 86380 86390 1
519809 99519809 1001 86380 86390 1
519511 99519511 1001 86380 86390 1
519439 99519439 1001 86380 86390 1
519569 99519569 1001 86380 86390 1
519374 99519374 1001 86380 86390 1
519200 99519200 1001 86380 86390 1
519980 99519980 1001 86380 86390 1
519877 99519877 1001 86380 86390 1
519932 99519932 1001 86380 86390 1
519818 99519818 1001 86380 86390 1
519859 99519859 1001 86380 86390 1
519900 99519900 1001 86380 86390 1
520633 99520633 1001 86380 86390 1
520293 99520293 1001 86380 86390 1
520337 99520337 1001 86380 86390 1
520236 99520236 1001 86380 86390 1
520663 99520663 1001 86380 86390 1
520811 99520811 1001 86380 86390 1
521393 99521393 1001 86380 86390 1
521131 99521131 1001 86380 86390 1
521135 99521135 1001 86380 86390 1
521151 99521151 1001 86380 86390 1
521178 99521178 1001 86380 86390 1
520848 99520848 1001 86380 86390 1
520891 99520891 1001 86380 86390 1
520946 99520946 1001 86380 86390 1
520870 99520870 1001 86380 86390 1
521490 99521490 1001 86380 86390 1
521568 99521568 1001 86380 86390 1
522265 99522265 1001 86380 86390 1
522103 99522103 1001 86380 86390 1
522222 99522222 1001 86380 86390 1
522123 99522123 1001 86380 86390 1
522286 99522286 1001 86380 86390 1
521968 99521968 1001 86380 86390 1
521841 99521841 1001 86380 86390 1
521717 99521717 1001 86380 86390 1
521810 99521810 1001 86380 86390 1
522382 99522382 1001 86380 86390 1
522410 99522410 1001 86380 86390 1
522360 99522360 1001 86380 86390 1
522390 99522390 1001 86380 86390 1
523081 99523081 1001 86380 86390 1
522941 99522941 1001 86380 86390 1
522917 99522917 1001 86380 86390 1
523062 99523062 1001 86380 86390 1
522960 99522960 1001 86380 86390 1
523012 99523012 1001 86380 86390 1
522766 99522766 1001 86380 86390 1
522845 99522845 1001 86380 86390 1
522635 99522635 1001 86380 86390 1
522650 99522650 1001 86380 86390 1
522586 99522586 1001 86380 86390 1
523220 99523220 1001 86380 86390 1
523136 99523136 1001 86380 86390 1
523321 99523321 1001 86380 86390 1
523943 99523943 1001 86380 86390 1
523933 99523933 1001 86380 86390 1
523582 99523582 1001 86380 86390 1
523404 99523404 1001 86380 86390 1
524061 99524061 1001 86380 86390 1
524113 99524113 1001 86380 86390 1
524089 99524089 1001 86380 86390 1
524064 99524064 1001 86380 86390 1
524107 99524107 1001 86380 86390 1
524642 99524642 1001 86380 86390 1
524669 99524669 1001 86380 86390 1
524689 99524689 1001 86380 86390 1
524359 99524359 1001 86380 86390 1
524361 99524361 1001 86380 86390 1
524428 99524428 1001 86380 86390 1
524366 99524366 1001 86380 86390 1
524216 99524216 1001 86380 86390 1
524219 99524219 1001 86380 86390 1
524284 99524284 1001 86380 86390 1
524169 99524169 1001 86380 86390 1
524351 99524351 1001 86380 86390 1
524225 99524225 1001 86380 86390 1
524935 99524935 1001 86380 86390 1
525429 99525429 1001 86380 86390 1
525256 99525256 1001 86380 86390 1
525055 99525055 1001 86380 86390 1
525135 99525135 1001 86380 86390 1
525721 99525721 1001 86380 86390 1
526246 99526246 1001 86380 86390 1
526376 99526376 1001 86380 86390 1
526341 99526341 1001 86380 86390 1
526156 99526156 1001 86380 86390 1
526137 99526137 1001 86380 86390 1
525934 99525934 1001 86380 86390 1
525999 99525999 1001 86380 86390 1
525824 99525824 1001 86380 86390 1
526588 99526588 1001 86380 86390 1
527120 99527120 1001 86380 86390 1
527098 99527098 1001 86380 86390 1
527225 99527225 1001 86380 86390 1
527158 99527158 1001 86380 86390 1
527197 99527197 1001 86380 86390 1
527044 99527044 1001 86380 86390 1
526984 99526984 1001 86380 86390 1
526999 99526999 1001 86380 86390 1
526709 99526709 1001 86380 86390 1
526775 99526775 1001 86380 86390 1
526792 99526792 1001 86380 86390 1
526728 99526728 1001 86380 86390 1
527440 99527440 1001 86380 86390 1
527324 99527324 1001 86380 86390 1
527429 99527429 1001 86380 86390 1
527275 99527275 1001 86380 86390 1
527315 99527315 1001 86380 86390 1
527335 99527335 1001 86380 86390 1
527756 99527756 1001 86380 86390 1
527678 99527678 1001 86380 86390 1
527848 99527848 1001 86380 86390 1
527696 99527696 1001 86380 86390 1
527710 99527710 1001 86380 86390 1
527555 99527555 1001 86380 86390 1
528171 99528171 1001 86380 86390 1
528081 99528081 1001 86380 86390 1
528276 99528276 1001 86380 86390 1
528201 99528201 1001 86380 86390 1
528901 99528901 1001 86380 86390 1
528790 99528790 1001 86380 86390 1
528892 99528892 1001 86380 86390 1
528493 99528493 1001 86380 86390 1
528598 99528598 1001 86380 86390 1
528495 99528495 1001 86380 86390 1
528599 99528599 1001 86380 86390 1
528590 99528590 1001 86380 86390 1
528475 99528475 1001 86380 86390 1
528406 99528406 1001 86380 86390 1
528483 99528483 1001 86380 86390 1
528381 99528381 1001 86380 86390 1
528343 99528343 1001 86380 86390 1
528344 99528344 1001 86380 86390 1
529069 99529069 1001 86380 86390 1
528981 99528981 1001 86380 86390 1
529036 99529036 1001 86380 86390 1
529560 99529560 1001 86380 86390 1
529693 99529693 1001 86380 86390 1
529628 99529628 1001 86380 86390 1
529667 99529667 1001 86380 86390 1
529592 99529592 1001 86380 86390 1
529620 99529620 1001 86380 86390 1
529714 99529714 1001 86380 86390 1
529717 99529717 1001 86380 86390 1
529496 99529496 1001 86380 86390 1
529447 99529447 1001 86380 86390 1
529344 99529344 1001 86380 86390 1
529400 99529400 1001 86380 86390 1
529478 99529478 1001 86380 86390 1
529218 99529218 1001 86380 86390 1
529271 99529271 1001 86380 86390 1
529841 99529841 1001 86380 86390 1
529906 99529906 1001 86380 86390 1
529816 99529816 1001 86380 86390 1
529759 99529759 1001 86380 86390 1
530388 99530388 1001 86380 86390 1
530402 99530402 1001 86380 86390 1
530415 99530415 1001 86380 86390 1
530158 99530158 1001 86380 86390 1
530347 99530347 1001 86380 86390 1
530153 99530153 1001 86380 86390 1
530066 99530066 1001 86380 86390 1
530119 99530119 1001 86380 86390 1
530096 99530096 1001 86380 86390 1
530045 99530045 1001 86380 86390 1
530099 99530099 1001 86380 86390 1
529983 99529983 1001 86380 86390 1
530602 99530602 1001 86380 86390 1
530745 99530745 1001 86380 86390 1
530569 99530569 1001 86380 86390 1
531316 99531316 1001 86380 86390 1
531256 99531256 1001 86380 86390 1
531300 99531300 1001 86380 86390 1
531373 99531373 1001 86380 86390 1
531075 99531075 1001 86380 86390 1
531168 99531168 1001 86380 86390 1
531147 99531147 1001 86380 86390 1
530798 99530798 1001 86380 86390 1
530802 99530802 1001 86380 86390 1
530854 99530854 1001 86380 86390 1
530965 99530965 1001 86380 86390 1
531561 99531561 1001 86380 86390 1
531503 99531503 1001 86380 86390 1
531542 99531542 1001 86380 86390 1
531491 99531491 1001 86380 86390 1
531388 99531388 1001 86380 86390 1
532013 99532013 1001 86380 86390 1
531871 99531871 1001 86380 86390 1
531928 99531928 1001 86380 86390 1
531669 99531669 1001 86380 86390 1
531618 99531618 1001 86380 86390 1
531761 99531761 1001 86380 86390 1
531790 99531790 1001 86380 86390 1
531623 99531623 1001 86380 86390 1
532337 99532337 1001 86380 86390 1
532207 99532207 1001 86380 86390 1
532211 99532211 1001 86380 86390 1
532891 99532891 1001 86380 86390 1
532930 99532930 1001 86380 86390 1
533032 99533032 1001 86380 86390 1
533007 99533007 1001 86380 86390 1
532976 99532976 1001 86380 86390 1
532646 99532646 1001 86380 86390 1
532725 99532725 1001 86380 86390 1
532786 99532786 1001 86380 86390 1
532544 99532544 1001 86380 86390 1
532609 99532609 1001 86380 86390 1
532587 99532587 1001 86380 86390 1
533035 99533035 1001 86380 86390 1
533705 99533705 1001 86380 86390 1
533718 99533718 1001 86380 86390 1
533831 99533831 1001 86380 86390 1
533738 99533738 1001 86380 86390 1
533526 99533526 1001 86380 86390 1
533490 99533490 1001 86380 86390 1
533481 99533481 1001 86380 86390 1
533302 99533302 1001 86380 86390 1
533269 99533269 1001 86380 86390 1
533438 99533438 1001 86380 86390 1
533285 99533285 1001 86380 86390 1
533262 99533262 1001 86380 86390 1
533921 99533921 1001 86380 86390 1
533948 99533948 1001 86380 86390 1
534507 99534507 1001 86380 86390 1
534664 99534664 1001 86380 86390 1
534415 99534415 1001 86380 86390 1
534419 99534419 1001 86380 86390 1
534397 99534397 1001 86380 86390 1
534308 99534308 1001 86380 86390 1
534118 99534118 1001 86380 86390 1
534174 99534174 1001 86380 86390 1
534166 99534166 1001 86380 86390 1
534075 99534075 1001 86380 86390 1
534720 99534720 1001 86380 86390 1
534696 99534696 1001 86380 86390 1
534698 99534698 1001 86380 86390 1
534844 99534844 1001 86380 86390 1
535509 99535509 1001 86380 86390 1
535435 99535435 1001 86380 86390 1
535510 99535510 1001 86380 86390 1
535399 99535399 1001 86380 86390 1
535490 99535490 1001 86380 86390 1
535123 99535123 1001 86380 86390 1
535256 99535256 1001 86380 86390 1
535101 99535101 1001 86380 86390 1
535146 99535146 1001 86380 86390 1
534902 99534902 1001 86380 86390 1
534971 99534971 1001 86380 86390 1
534923 99534923 1001 86380 86390 1
535550 99535550 1001 86380 86390 1
535644 99535644 1001 86380 86390 1
535620 99535620 1001 86380 86390 1
535570 99535570 1001 86380 86390 1
536300 99536300 1001 86380 86390 1
536210 99536210 1001 86380 86390 1
536147 99536147 1001 86380 86390 1
536186 99536186 1001 86380 86390 1
535984 99535984 1001 86380 86390 1
535756 99535756 1001 86380 86390 1
535813 99535813 1001 86380 86390 1
536532 99536532 1001 86380 86390 1
536404 99536404 1001 86380 86390 1
536509 99536509 1001 86380 86390 1
536475 99536475 1001 86380 86390 1
537051 99537051 1001 86380 86390 1
537066 99537066 1001 86380 86390 1
536964 99536964 1001 86380 86390 1
537032 99537032 1001 86380 86390 1
536763 99536763 1001 86380 86390 1
536925 99536925 1001 86380 86390 1
536942 99536942 1001 86380 86390 1
536566 99536566 1001 86380 86390 1
537304 99537304 1001 86380 86390 1
537356 99537356 1001 86380 86390 1
537308 99537308 1001 86380 86390 1
537336 99537336 1001 86380 86390 1
537860 99537860 1001 86380 86390 1
537800 99537800 1001 86380 86390 1
537981 99537981 1001 86380 86390 1
537783 99537783 1001 86380 86390 1
537745 99537745 1001 86380 86390 1
537631 99537631 1001 86380 86390 1
537711 99537711 1001 86380 86390 1
537432 99537432 1001 86380 86390 1
537511 99537511 1001 86380 86390 1
538062 99538062 1001 86380 86390 1
538139 99538139 1001 86380 86390 1
538687 99538687 1001 86380 86390 1
538703 99538703 1001 86380 86390 1
538734 99538734 1001 86380 86390 1
538723 99538723 1001 86380 86390 1
538736 99538736 1001 86380 86390 1
538480 99538480 1001 86380 86390 1
538572 99538572 1001 86380 86390 1
538420 99538420 1001 86380 86390 1
538343 99538343 1001 86380 86390 1
538382 99538382 1001 86380 86390 1
538385 99538385 1001 86380 86390 1
538969 99538969 1001 86380 86390 1
538827 99538827 1001 86380 86390 1
538872 99538872 1001 86380 86390 1
539474 99539474 1001 86380 86390 1
539450 99539450 1001 86380 86390 1
539566 99539566 1001 86380 86390 1
539624 99539624 1001 86380 86390 1
539483 99539483 1001 86380 86390 1
539281 99539281 1001 86380 86390 1
539272 99539272 1001 86380 86390 1
539392 99539392 1001 86380 86390 1
539265 99539265 1001 86380 86390 1
539149 99539149 1001 86380 86390 1
539046 99539046 1001 86380 86390 1
539038 99539038 1001 86380 86390 1
539056 99539056 1001 86380 86390 1
539704 99539704 1001 86380 86390 1
539824 99539824 1001 86380 86390 1
539841 99539841 1001 86380 86390 1
540340 99540340 1001 86380 86390 1
540422 99540422 1001 86380 86390 1
540373 99540373 1001 86380 86390 1
540145 99540145 1001 86380 86390 1
540213 99540213 1001 86380 86390 1
540162 99540162 1001 86380 86390 1
540188 99540188 1001 86380 86390 1
540154 99540154 1001 86380 86390 1
540065 99540065 1001 86380 86390 1
539885 99539885 1001 86380 86390 1
539958 99539958 1001 86380 86390 1
539921 99539921 1001 86380 86390 1
539922 99539922 1001 86380 86390 1
540575 99540575 1001 86380 86390 1
540588 99540588 1001 86380 86390 1
540499 99540499 1001 86380 86390 1
541126 99541126 1001 86380 86390 1
541114 99541114 1001 86380 86390 1
541278 99541278 1001 86380 86390 1
541004 99541004 1001 86380 86390 1
540803 99540803 1001 86380 86390 1
540675 99540675 1001 86380 86390 1
540730 99540730 1001 86380 86390 1
540839 99540839 1001 86380 86390 1
540801 99540801 1001 86380 86390 1
541471 99541471 1001 86380 86390 1
541303 99541303 1001 86380 86390 1
541434 99541434 1001 86380 86390 1
541403 99541403 1001 86380 86390 1
541455 99541455 1001 86380 86390 1
542003 99542003 1001 86380 86390 1
542086 99542086 1001 86380 86390 1
542034 99542034 1001 86380 86390 1
541998 99541998 1001 86380 86390 1
541925 99541925 1001 86380 86390 1
541823 99541823 1001 86380 86390 1
541816 99541816 1001 86380 86390 1
541855 99541855 1001 86380 86390 1
541847 99541847 1001 86380 86390 1
541886 99541886 1001 86380 86390 1
541524 99541524 1001 86380 86390 1
541576 99541576 1001 86380 86390 1
541608 99541608 1001 86380 86390 1
542129 99542129 1001 86380 86390 1
542175 99542175 1001 86380 86390 1
542202 99542202 1001 86380 86390 1
542179 99542179 1001 86380 86390 1
542754 99542754 1001 86380 86390 1
542746 99542746 1001 86380 86390 1
542785 99542785 1001 86380 86390 1
542657 99542657 1001 86380 86390 1
542570 99542570 1001 86380 86390 1
542470 99542470 1001 86380 86390 1
542533 99542533 1001 86380 86390 1
543027 99543027 1001 86380 86390 1
543067 99543067 1001 86380 86390 1
542951 99542951 1001 86380 86390 1
543032 99543032 1001 86380 86390 1
543683 99543683 1001 86380 86390 1
543572 99543572 1001 86380 86390 1
543690 99543690 1001 86380 86390 1
543706 99543706 1001 86380 86390 1
543400 99543400 1001 86380 86390 1
543319 99543319 1001 86380 86390 1
543275 99543275 1001 86380 86390 1
543329 99543329 1001 86380 86390 1
543874 99543874 1001 86380 86390 1
543777 99543777 1001 86380 86390 1
544224 99544224 1001 86380 86390 1
544278 99544278 1001 86380 86390 1
544373 99544373 1001 86380 86390 1
544003 99544003 1001 86380 86390 1
544070 99544070 1001 86380 86390 1
544087 99544087 1001 86380 86390 1
544168 99544168 1001 86380 86390 1
544156 99544156 1001 86380 86390 1
544699 99544699 1001 86380 86390 1
407073 1166 1001 46020 47457 1
425578 383 1001 19920 20577 1
431576 237 1001 29220 29577 1
415895 977 1001 78960 82977 1
528974 847 1001 43288 43588 1
400510 99400510 1001 86380 86390 1
400599 99400599 1001 86380 86390 1
400580 99400580 1001 86380 86390 1
400698 99400698 1001 86380 86390 1
401142 99401142 1001 86380 86390 1
401255 99401255 1001 86380 86390 1
401224 99401224 1001 86380 86390 1
401351 99401351 1001 86380 86390 1
401731 99401731 1001 86380 86390 1
401788 99401788 1001 86380 86390 1
401821 99401821 1001 86380 86390 1
401900 99401900 1001 86380 86390 1
402137 99402137 1001 86380 86390 1
402117 99402117 1001 86380 86390 1
402171 99402171 1001 86380 86390 1
402185 99402185 1001 86380 86390 1
402396 99402396 1001 86380 86390 1
402818 99402818 1001 86380 86390 1
402865 99402865 1001 86380 86390 1
403150 99403150 1001 86380 86390 1
403438 99403438 1001 86380 86390 1
403622 99403622 1001 86380 86390 1
403741 99403741 1001 86380 86390 1
403841 99403841 1001 86380 86390 1
403910 99403910 1001 86380 86390 1
404085 99404085 1001 86380 86390 1
404462 99404462 1001 86380 86390 1
404544 99404544 1001 86380 86390 1
404555 99404555 1001 86380 86390 1
404823 99404823 1001 86380 86390 1
404953 99404953 1001 86380 86390 1
405110 99405110 1001 86380 86390 1
405331 99405331 1001 86380 86390 1
405525 99405525 1001 86380 86390 1
405697 99405697 1001 86380 86390 1
405738 99405738 1001 86380 86390 1
405945 99405945 1001 86380 86390 1
406153 99406153 1001 86380 86390 1
406421 99406421 1001 86380 86390 1
406474 99406474 1001 86380 86390 1
406568 99406568 1001 86380 86390 1
406395 99406395 1001 86380 86390 1
406752 99406752 1001 86380 86390 1
407174 99407174 1001 86380 86390 1
407341 99407341 1001 86380 86390 1
407419 99407419 1001 86380 86390 1
407355 99407355 1001 86380 86390 1
407425 99407425 1001 86380 86390 1
407382 99407382 1001 86380 86390 1
407548 99407548 1001 86380 86390 1
407590 99407590 1001 86380 86390 1
407602 99407602 1001 86380 86390 1
407937 99407937 1001 86380 86390 1
408002 99408002 1001 86380 86390 1
408371 99408371 1001 86380 86390 1
408481 99408481 1001 86380 86390 1
408425 99408425 1001 86380 86390 1
408769 99408769 1001 86380 86390 1
408905 99408905 1001 86380 86390 1
409153 99409153 1001 86380 86390 1
409385 99409385 1001 86380 86390 1
409447 99409447 1001 86380 86390 1
409572 99409572 1001 86380 86390 1
409575 99409575 1001 86380 86390 1
409667 99409667 1001 86380 86390 1
410072 99410072 1001 86380 86390 1
410021 99410021 1001 86380 86390 1
410226 99410226 1001 86380 86390 1
410483 99410483 1001 86380 86390 1
410705 99410705 1001 86380 86390 1
410879 99410879 1001 86380 86390 1
410847 99410847 1001 86380 86390 1
410848 99410848 1001 86380 86390 1
411555 99411555 1001 86380 86390 1
411649 99411649 1001 86380 86390 1
411705 99411705 1001 86380 86390 1
411859 99411859 1001 86380 86390 1
411898 99411898 1001 86380 86390 1
412088 99412088 1001 86380 86390 1
413544 99413544 1001 86380 86390 1
413317 99413317 1001 86380 86390 1
413171 99413171 1001 86380 86390 1
412915 99412915 1001 86380 86390 1
413250 99413250 1001 86380 86390 1
413151 99413151 1001 86380 86390 1
413152 99413152 1001 86380 86390 1
413051 99413051 1001 86380 86390 1
412973 99412973 1001 86380 86390 1
412835 99412835 1001 86380 86390 1
412709 99412709 1001 86380 86390 1
412547 99412547 1001 86380 86390 1
413969 99413969 1001 86380 86390 1
413843 99413843 1001 86380 86390 1
413957 99413957 1001 86380 86390 1
413854 99413854 1001 86380 86390 1
415262 99415262 1001 86380 86390 1
415068 99415068 1001 86380 86390 1
414986 99414986 1001 86380 86390 1
414781 99414781 1001 86380 86390 1
414601 99414601 1001 86380 86390 1
414421 99414421 1001 86380 86390 1
414475 99414475 1001 86380 86390 1
414277 99414277 1001 86380 86390 1
414463 99414463 1001 86380 86390 1
414387 99414387 1001 86380 86390 1
414155 99414155 1001 86380 86390 1
414119 99414119 1001 86380 86390 1
415622 99415622 1001 86380 86390 1
415450 99415450 1001 86380 86390 1
415715 99415715 1001 86380 86390 1
416833 99416833 1001 86380 86390 1
416823 99416823 1001 86380 86390 1
416244 99416244 1001 86380 86390 1
415984 99415984 1001 86380 86390 1
415961 99415961 1001 86380 86390 1
415940 99415940 1001 86380 86390 1
417040 99417040 1001 86380 86390 1
417559 99417559 1001 86380 86390 1
417538 99417538 1001 86380 86390 1
418584 99418584 1001 86380 86390 1
418711 99418711 1001 86380 86390 1
418249 99418249 1001 86380 86390 1
418180 99418180 1001 86380 86390 1
418005 99418005 1001 86380 86390 1
417853 99417853 1001 86380 86390 1
417667 99417667 1001 86380 86390 1
418907 99418907 1001 86380 86390 1
420337 99420337 1001 86380 86390 1
419667 99419667 1001 86380 86390 1
420028 99420028 1001 86380 86390 1
420510 99420510 1001 86380 86390 1
420618 99420618 1001 86380 86390 1
420712 99420712 1001 86380 86390 1
420697 99420697 1001 86380 86390 1
420628 99420628 1001 86380 86390 1
420505 99420505 1001 86380 86390 1
420668 99420668 1001 86380 86390 1
421922 99421922 1001 86380 86390 1
421778 99421778 1001 86380 86390 1
422049 99422049 1001 86380 86390 1
422017 99422017 1001 86380 86390 1
422024 99422024 1001 86380 86390 1
421393 99421393 1001 86380 86390 1
421484 99421484 1001 86380 86390 1
421595 99421595 1001 86380 86390 1
421521 99421521 1001 86380 86390 1
421039 99421039 1001 86380 86390 1
421016 99421016 1001 86380 86390 1
420922 99420922 1001 86380 86390 1
421195 99421195 1001 86380 86390 1
420837 99420837 1001 86380 86390 1
422449 99422449 1001 86380 86390 1
422234 99422234 1001 86380 86390 1
422356 99422356 1001 86380 86390 1
423628 99423628 1001 86380 86390 1
423540 99423540 1001 86380 86390 1
423219 99423219 1001 86380 86390 1
422990 99422990 1001 86380 86390 1
422954 99422954 1001 86380 86390 1
422973 99422973 1001 86380 86390 1
423286 99423286 1001 86380 86390 1
422896 99422896 1001 86380 86390 1
422669 99422669 1001 86380 86390 1
423845 99423845 1001 86380 86390 1
423866 99423866 1001 86380 86390 1
422528 99422528 1001 86380 86390 1
423943 99423943 1001 86380 86390 1
423988 99423988 1001 86380 86390 1
424017 99424017 1001 86380 86390 1
425227 99425227 1001 86380 86390 1
425015 99425015 1001 86380 86390 1
425291 99425291 1001 86380 86390 1
424825 99424825 1001 86380 86390 1
424593 99424593 1001 86380 86390 1
424714 99424714 1001 86380 86390 1
425003 99425003 1001 86380 86390 1
424296 99424296 1001 86380 86390 1
424359 99424359 1001 86380 86390 1
424487 99424487 1001 86380 86390 1
425584 99425584 1001 86380 86390 1
425743 99425743 1001 86380 86390 1
425417 99425417 1001 86380 86390 1
425736 99425736 1001 86380 86390 1
426806 99426806 1001 86380 86390 1
426456 99426456 1001 86380 86390 1
426286 99426286 1001 86380 86390 1
426363 99426363 1001 86380 86390 1
426243 99426243 1001 86380 86390 1
426055 99426055 1001 86380 86390 1
426059 99426059 1001 86380 86390 1
425883 99425883 1001 86380 86390 1
427235 99427235 1001 86380 86390 1
428732 99428732 1001 86380 86390 1
428477 99428477 1001 86380 86390 1
428552 99428552 1001 86380 86390 1
428420 99428420 1001 86380 86390 1
428664 99428664 1001 86380 86390 1
428122 99428122 1001 86380 86390 1
428005 99428005 1001 86380 86390 1
427973 99427973 1001 86380 86390 1
427802 99427802 1001 86380 86390 1
427653 99427653 1001 86380 86390 1
427532 99427532 1001 86380 86390 1
427748 99427748 1001 86380 86390 1
429006 99429006 1001 86380 86390 1
428833 99428833 1001 86380 86390 1
428799 99428799 1001 86380 86390 1
429119 99429119 1001 86380 86390 1
429987 99429987 1001 86380 86390 1
430079 99430079 1001 86380 86390 1
429707 99429707 1001 86380 86390 1
429686 99429686 1001 86380 86390 1
429708 99429708 1001 86380 86390 1
429690 99429690 1001 86380 86390 1
429740 99429740 1001 86380 86390 1
429619 99429619 1001 86380 86390 1
429785 99429785 1001 86380 86390 1
429699 99429699 1001 86380 86390 1
429828 99429828 1001 86380 86390 1
429254 99429254 1001 86380 86390 1
429456 99429456 1001 86380 86390 1
429493 99429493 1001 86380 86390 1
430487 99430487 1001 86380 86390 1
431657 99431657 1001 86380 86390 1
432021 99432021 1001 86380 86390 1
431660 99431660 1001 86380 86390 1
431366 99431366 1001 86380 86390 1
431199 99431199 1001 86380 86390 1
431171 99431171 1001 86380 86390 1
430974 99430974 1001 86380 86390 1
431208 99431208 1001 86380 86390 1
430895 99430895 1001 86380 86390 1
432249 99432249 1001 86380 86390 1
432476 99432476 1001 86380 86390 1
432283 99432283 1001 86380 86390 1
432372 99432372 1001 86380 86390 1
433689 99433689 1001 86380 86390 1
433537 99433537 1001 86380 86390 1
433699 99433699 1001 86380 86390 1
433330 99433330 1001 86380 86390 1
433604 99433604 1001 86380 86390 1
432931 99432931 1001 86380 86390 1
433083 99433083 1001 86380 86390 1
433185 99433185 1001 86380 86390 1
433133 99433133 1001 86380 86390 1
433290 99433290 1001 86380 86390 1
432626 99432626 1001 86380 86390 1
432759 99432759 1001 86380 86390 1
432835 99432835 1001 86380 86390 1
434062 99434062 1001 86380 86390 1
434137 99434137 1001 86380 86390 1
434039 99434039 1001 86380 86390 1
433974 99433974 1001 86380 86390 1
433793 99433793 1001 86380 86390 1
435427 99435427 1001 86380 86390 1
435267 99435267 1001 86380 86390 1
435102 99435102 1001 86380 86390 1
434870 99434870 1001 86380 86390 1
434788 99434788 1001 86380 86390 1
434708 99434708 1001 86380 86390 1
434958 99434958 1001 86380 86390 1
434729 99434729 1001 86380 86390 1
434468 99434468 1001 86380 86390 1
435457 99435457 1001 86380 86390 1
435517 99435517 1001 86380 86390 1
435473 99435473 1001 86380 86390 1
437024 99437024 1001 86380 86390 1
437085 99437085 1001 86380 86390 1
436950 99436950 1001 86380 86390 1
436378 99436378 1001 86380 86390 1
300043 99300043 1001 86380 86390 1
300019 99300019 1001 86380 86390 1
300033 99300033 1001 86380 86390 1
437303 99437303 1001 86380 86390 1
437281 99437281 1001 86380 86390 1
300024 99300024 1001 86380 86390 1
300076 99300076 1001 86380 86390 1
300707 99300707 1001 86380 86390 1
300637 99300637 1001 86380 86390 1
300514 99300514 1001 86380 86390 1
300334 99300334 1001 86380 86390 1
300503 99300503 1001 86380 86390 1
300389 99300389 1001 86380 86390 1
300379 99300379 1001 86380 86390 1
300186 99300186 1001 86380 86390 1
300254 99300254 1001 86380 86390 1
300233 99300233 1001 86380 86390 1
300209 99300209 1001 86380 86390 1
300796 99300796 1001 86380 86390 1
300732 99300732 1001 86380 86390 1
300772 99300772 1001 86380 86390 1
300916 99300916 1001 86380 86390 1
300841 99300841 1001 86380 86390 1
301351 99301351 1001 86380 86390 1
301429 99301429 1001 86380 86390 1
301219 99301219 1001 86380 86390 1
301208 99301208 1001 86380 86390 1
301046 99301046 1001 86380 86390 1
300955 99300955 1001 86380 86390 1
301722 99301722 1001 86380 86390 1
301731 99301731 1001 86380 86390 1
301654 99301654 1001 86380 86390 1
302268 99302268 1001 86380 86390 1
302194 99302194 1001 86380 86390 1
302361 99302361 1001 86380 86390 1
302337 99302337 1001 86380 86390 1
302238 99302238 1001 86380 86390 1
302010 99302010 1001 86380 86390 1
302036 99302036 1001 86380 86390 1
301984 99301984 1001 86380 86390 1
302089 99302089 1001 86380 86390 1
301951 99301951 1001 86380 86390 1
301782 99301782 1001 86380 86390 1
301835 99301835 1001 86380 86390 1
302585 99302585 1001 86380 86390 1
302534 99302534 1001 86380 86390 1
302405 99302405 1001 86380 86390 1
302420 99302420 1001 86380 86390 1
302382 99302382 1001 86380 86390 1
302475 99302475 1001 86380 86390 1
303093 99303093 1001 86380 86390 1
303129 99303129 1001 86380 86390 1
302917 99302917 1001 86380 86390 1
302906 99302906 1001 86380 86390 1
302773 99302773 1001 86380 86390 1
302609 99302609 1001 86380 86390 1
303346 99303346 1001 86380 86390 1
303347 99303347 1001 86380 86390 1
303260 99303260 1001 86380 86390 1
303393 99303393 1001 86380 86390 1
303865 99303865 1001 86380 86390 1
303869 99303869 1001 86380 86390 1
303948 99303948 1001 86380 86390 1
303794 99303794 1001 86380 86390 1
303808 99303808 1001 86380 86390 1
303516 99303516 1001 86380 86390 1
303569 99303569 1001 86380 86390 1
303536 99303536 1001 86380 86390 1
303575 99303575 1001 86380 86390 1
303459 99303459 1001 86380 86390 1
304099 99304099 1001 86380 86390 1
304088 99304088 1001 86380 86390 1
304128 99304128 1001 86380 86390 1
304223 99304223 1001 86380 86390 1
304782 99304782 1001 86380 86390 1
304713 99304713 1001 86380 86390 1
304779 99304779 1001 86380 86390 1
304792 99304792 1001 86380 86390 1
304461 99304461 1001 86380 86390 1
304541 99304541 1001 86380 86390 1
304621 99304621 1001 86380 86390 1
304505 99304505 1001 86380 86390 1
304343 99304343 1001 86380 86390 1
304371 99304371 1001 86380 86390 1
304373 99304373 1001 86380 86390 1
304427 99304427 1001 86380 86390 1
304247 99304247 1001 86380 86390 1
304962 99304962 1001 86380 86390 1
305001 99305001 1001 86380 86390 1
304902 99304902 1001 86380 86390 1
305461 99305461 1001 86380 86390 1
305093 99305093 1001 86380 86390 1
305219 99305219 1001 86380 86390 1
500170 99500170 1001 86380 86390 1
500738 99500738 1001 86380 86390 1
500714 99500714 1001 86380 86390 1
500663 99500663 1001 86380 86390 1
500742 99500742 1001 86380 86390 1
500769 99500769 1001 86380 86390 1
500680 99500680 1001 86380 86390 1
500759 99500759 1001 86380 86390 1
500440 99500440 1001 86380 86390 1
500506 99500506 1001 86380 86390 1
500545 99500545 1001 86380 86390 1
500406 99500406 1001 86380 86390 1
500408 99500408 1001 86380 86390 1
500362 99500362 1001 86380 86390 1
500393 99500393 1001 86380 86390 1
500243 99500243 1001 86380 86390 1
500967 99500967 1001 86380 86390 1
500946 99500946 1001 86380 86390 1
500959 99500959 1001 86380 86390 1
501576 99501576 1001 86380 86390 1
501602 99501602 1001 86380 86390 1
501476 99501476 1001 86380 86390 1
501399 99501399 1001 86380 86390 1
501364 99501364 1001 86380 86390 1
501275 99501275 1001 86380 86390 1
501152 99501152 1001 86380 86390 1
501037 99501037 1001 86380 86390 1
501224 99501224 1001 86380 86390 1
501769 99501769 1001 86380 86390 1
501720 99501720 1001 86380 86390 1
501673 99501673 1001 86380 86390 1
502302 99502302 1001 86380 86390 1
502267 99502267 1001 86380 86390 1
502080 99502080 1001 86380 86390 1
502162 99502162 1001 86380 86390 1
502072 99502072 1001 86380 86390 1
501988 99501988 1001 86380 86390 1
502004 99502004 1001 86380 86390 1
502045 99502045 1001 86380 86390 1
502484 99502484 1001 86380 86390 1
502500 99502500 1001 86380 86390 1
503111 99503111 1001 86380 86390 1
503151 99503151 1001 86380 86390 1
503258 99503258 1001 86380 86390 1
503272 99503272 1001 86380 86390 1
502998 99502998 1001 86380 86390 1
503065 99503065 1001 86380 86390 1
502937 99502937 1001 86380 86390 1
502941 99502941 1001 86380 86390 1
502698 99502698 1001 86380 86390 1
502836 99502836 1001 86380 86390 1
503302 99503302 1001 86380 86390 1
503329 99503329 1001 86380 86390 1
503474 99503474 1001 86380 86390 1
503298 99503298 1001 86380 86390 1
503377 99503377 1001 86380 86390 1
504118 99504118 1001 86380 86390 1
503968 99503968 1001 86380 86390 1
504001 99504001 1001 86380 86390 1
503886 99503886 1001 86380 86390 1
503875 99503875 1001 86380 86390 1
503856 99503856 1001 86380 86390 1
503523 99503523 1001 86380 86390 1
503538 99503538 1001 86380 86390 1
503668 99503668 1001 86380 86390 1
503596 99503596 1001 86380 86390 1
504133 99504133 1001 86380 86390 1
504178 99504178 1001 86380 86390 1
504282 99504282 1001 86380 86390 1
504883 99504883 1001 86380 86390 1
504871 99504871 1001 86380 86390 1
504756 99504756 1001 86380 86390 1
504924 99504924 1001 86380 86390 1
504774 99504774 1001 86380 86390 1
504627 99504627 1001 86380 86390 1
504653 99504653 1001 86380 86390 1
504564 99504564 1001 86380 86390 1
504432 99504432 1001 86380 86390 1
504500 99504500 1001 86380 86390 1
504410 99504410 1001 86380 86390 1
504476 99504476 1001 86380 86390 1
505000 99505000 1001 86380 86390 1
505606 99505606 1001 86380 86390 1
505659 99505659 1001 86380 86390 1
505688 99505688 1001 86380 86390 1
505754 99505754 1001 86380 86390 1
505553 99505553 1001 86380 86390 1
505162 99505162 1001 86380 86390 1
505180 99505180 1001 86380 86390 1
505794 99505794 1001 86380 86390 1
505874 99505874 1001 86380 86390 1
505916 99505916 1001 86380 86390 1
506436 99506436 1001 86380 86390 1
506454 99506454 1001 86380 86390 1
506224 99506224 1001 86380 86390 1
506317 99506317 1001 86380 86390 1
506241 99506241 1001 86380 86390 1
506132 99506132 1001 86380 86390 1
506042 99506042 1001 86380 86390 1
506007 99506007 1001 86380 86390 1
506606 99506606 1001 86380 86390 1
506755 99506755 1001 86380 86390 1
506718 99506718 1001 86380 86390 1
507284 99507284 1001 86380 86390 1
507303 99507303 1001 86380 86390 1
507158 99507158 1001 86380 86390 1
507184 99507184 1001 86380 86390 1
507094 99507094 1001 86380 86390 1
507172 99507172 1001 86380 86390 1
507021 99507021 1001 86380 86390 1
506816 99506816 1001 86380 86390 1
506881 99506881 1001 86380 86390 1
506959 99506959 1001 86380 86390 1
506934 99506934 1001 86380 86390 1
506846 99506846 1001 86380 86390 1
506951 99506951 1001 86380 86390 1
506810 99506810 1001 86380 86390 1
507497 99507497 1001 86380 86390 1
507578 99507578 1001 86380 86390 1
507604 99507604 1001 86380 86390 1
507496 99507496 1001 86380 86390 1
508225 99508225 1001 86380 86390 1
508167 99508167 1001 86380 86390 1
508090 99508090 1001 86380 86390 1
508129 99508129 1001 86380 86390 1
508143 99508143 1001 86380 86390 1
507969 99507969 1001 86380 86390 1
507882 99507882 1001 86380 86390 1
507999 99507999 1001 86380 86390 1
507744 99507744 1001 86380 86390 1
507828 99507828 1001 86380 86390 1
507781 99507781 1001 86380 86390 1
508336 99508336 1001 86380 86390 1
508427 99508427 1001 86380 86390 1
508265 99508265 1001 86380 86390 1
508343 99508343 1001 86380 86390 1
508986 99508986 1001 86380 86390 1
508884 99508884 1001 86380 86390 1
509045 99509045 1001 86380 86390 1
508954 99508954 1001 86380 86390 1
508959 99508959 1001 86380 86390 1
508847 99508847 1001 86380 86390 1
508679 99508679 1001 86380 86390 1
508816 99508816 1001 86380 86390 1
508508 99508508 1001 86380 86390 1
508626 99508626 1001 86380 86390 1
508564 99508564 1001 86380 86390 1
508502 99508502 1001 86380 86390 1
508659 99508659 1001 86380 86390 1
509136 99509136 1001 86380 86390 1
509176 99509176 1001 86380 86390 1
509720 99509720 1001 86380 86390 1
509854 99509854 1001 86380 86390 1
509860 99509860 1001 86380 86390 1
509648 99509648 1001 86380 86390 1
509615 99509615 1001 86380 86390 1
509905 99509905 1001 86380 86390 1
509919 99509919 1001 86380 86390 1
509961 99509961 1001 86380 86390 1
510653 99510653 1001 86380 86390 1
510710 99510710 1001 86380 86390 1
510619 99510619 1001 86380 86390 1
510684 99510684 1001 86380 86390 1
510595 99510595 1001 86380 86390 1
510487 99510487 1001 86380 86390 1
510401 99510401 1001 86380 86390 1
510442 99510442 1001 86380 86390 1
510289 99510289 1001 86380 86390 1
510200 99510200 1001 86380 86390 1
510227 99510227 1001 86380 86390 1
510868 99510868 1001 86380 86390 1
510792 99510792 1001 86380 86390 1
510858 99510858 1001 86380 86390 1
510760 99510760 1001 86380 86390 1
511466 99511466 1001 86380 86390 1
511472 99511472 1001 86380 86390 1
511423 99511423 1001 86380 86390 1
511336 99511336 1001 86380 86390 1
511277 99511277 1001 86380 86390 1
511174 99511174 1001 86380 86390 1
511014 99511014 1001 86380 86390 1
511684 99511684 1001 86380 86390 1
511582 99511582 1001 86380 86390 1
511559 99511559 1001 86380 86390 1
511572 99511572 1001 86380 86390 1
511587 99511587 1001 86380 86390 1
511588 99511588 1001 86380 86390 1
512239 99512239 1001 86380 86390 1
512098 99512098 1001 86380 86390 1
512034 99512034 1001 86380 86390 1
512090 99512090 1001 86380 86390 1
512103 99512103 1001 86380 86390 1
511965 99511965 1001 86380 86390 1
511955 99511955 1001 86380 86390 1
511844 99511844 1001 86380 86390 1
512531 99512531 1001 86380 86390 1
512494 99512494 1001 86380 86390 1
512567 99512567 1001 86380 86390 1
513083 99513083 1001 86380 86390 1
512836 99512836 1001 86380 86390 1
512702 99512702 1001 86380 86390 1
512668 99512668 1001 86380 86390 1
513851 99513851 1001 86380 86390 1
513995 99513995 1001 86380 86390 1
513665 99513665 1001 86380 86390 1
513717 99513717 1001 86380 86390 1
513782 99513782 1001 86380 86390 1
513669 99513669 1001 86380 86390 1
513643 99513643 1001 86380 86390 1
513435 99513435 1001 86380 86390 1
514174 99514174 1001 86380 86390 1
514170 99514170 1001 86380 86390 1
514821 99514821 1001 86380 86390 1
514732 99514732 1001 86380 86390 1
514771 99514771 1001 86380 86390 1
514683 99514683 1001 86380 86390 1
514815 99514815 1001 86380 86390 1
514751 99514751 1001 86380 86390 1
514476 99514476 1001 86380 86390 1
514647 99514647 1001 86380 86390 1
514400 99514400 1001 86380 86390 1
514325 99514325 1001 86380 86390 1
514430 99514430 1001 86380 86390 1
514974 99514974 1001 86380 86390 1
515014 99515014 1001 86380 86390 1
514976 99514976 1001 86380 86390 1
515683 99515683 1001 86380 86390 1
515622 99515622 1001 86380 86390 1
515493 99515493 1001 86380 86390 1
515599 99515599 1001 86380 86390 1
515589 99515589 1001 86380 86390 1
515642 99515642 1001 86380 86390 1
515617 99515617 1001 86380 86390 1
515354 99515354 1001 86380 86390 1
515289 99515289 1001 86380 86390 1
515473 99515473 1001 86380 86390 1
515076 99515076 1001 86380 86390 1
515258 99515258 1001 86380 86390 1
515220 99515220 1001 86380 86390 1
515161 99515161 1001 86380 86390 1
515693 99515693 1001 86380 86390 1
515881 99515881 1001 86380 86390 1
515791 99515791 1001 86380 86390 1
515883 99515883 1001 86380 86390 1
515730 99515730 1001 86380 86390 1
515859 99515859 1001 86380 86390 1
516462 99516462 1001 86380 86390 1
516162 99516162 1001 86380 86390 1
516164 99516164 1001 86380 86390 1
516267 99516267 1001 86380 86390 1
516127 99516127 1001 86380 86390 1
515969 99515969 1001 86380 86390 1
516021 99516021 1001 86380 86390 1
516520 99516520 1001 86380 86390 1
516678 99516678 1001 86380 86390 1
516553 99516553 1001 86380 86390 1
516605 99516605 1001 86380 86390 1
516606 99516606 1001 86380 86390 1
517213 99517213 1001 86380 86390 1
517240 99517240 1001 86380 86390 1
517130 99517130 1001 86380 86390 1
517118 99517118 1001 86380 86390 1
517034 99517034 1001 86380 86390 1
516971 99516971 1001 86380 86390 1
517076 99517076 1001 86380 86390 1
516728 99516728 1001 86380 86390 1
516761 99516761 1001 86380 86390 1
517450 99517450 1001 86380 86390 1
517390 99517390 1001 86380 86390 1
517525 99517525 1001 86380 86390 1
518022 99518022 1001 86380 86390 1
518113 99518113 1001 86380 86390 1
518062 99518062 1001 86380 86390 1
518024 99518024 1001 86380 86390 1
518043 99518043 1001 86380 86390 1
517919 99517919 1001 86380 86390 1
517754 99517754 1001 86380 86390 1
517665 99517665 1001 86380 86390 1
517551 99517551 1001 86380 86390 1
518300 99518300 1001 86380 86390 1
518938 99518938 1001 86380 86390 1
518837 99518837 1001 86380 86390 1
518972 99518972 1001 86380 86390 1
518871 99518871 1001 86380 86390 1
518631 99518631 1001 86380 86390 1
518736 99518736 1001 86380 86390 1
518449 99518449 1001 86380 86390 1
518450 99518450 1001 86380 86390 1
518456 99518456 1001 86380 86390 1
519039 99519039 1001 86380 86390 1
519170 99519170 1001 86380 86390 1
519055 99519055 1001 86380 86390 1
519084 99519084 1001 86380 86390 1
519699 99519699 1001 86380 86390 1
519760 99519760 1001 86380 86390 1
519723 99519723 1001 86380 86390 1
519466 99519466 1001 86380 86390 1
519572 99519572 1001 86380 86390 1
519461 99519461 1001 86380 86390 1
519366 99519366 1001 86380 86390 1
519199 99519199 1001 86380 86390 1
519371 99519371 1001 86380 86390 1
519372 99519372 1001 86380 86390 1
519244 99519244 1001 86380 86390 1
520564 99520564 1001 86380 86390 1
520438 99520438 1001 86380 86390 1
520441 99520441 1001 86380 86390 1
520572 99520572 1001 86380 86390 1
520302 99520302 1001 86380 86390 1
520110 99520110 1001 86380 86390 1
520163 99520163 1001 86380 86390 1
520151 99520151 1001 86380 86390 1
520667 99520667 1001 86380 86390 1
520695 99520695 1001 86380 86390 1
520644 99520644 1001 86380 86390 1
520685 99520685 1001 86380 86390 1
520777 99520777 1001 86380 86390 1
521442 99521442 1001 86380 86390 1
521412 99521412 1001 86380 86390 1
521272 99521272 1001 86380 86390 1
521092 99521092 1001 86380 86390 1
521145 99521145 1001 86380 86390 1
521238 99521238 1001 86380 86390 1
521101 99521101 1001 86380 86390 1
521220 99521220 1001 86380 86390 1
521091 99521091 1001 86380 86390 1
521130 99521130 1001 86380 86390 1
520871 99520871 1001 86380 86390 1
520989 99520989 1001 86380 86390 1
520929 99520929 1001 86380 86390 1
520932 99520932 1001 86380 86390 1
521049 99521049 1001 86380 86390 1
520855 99520855 1001 86380 86390 1
521594 99521594 1001 86380 86390 1
521473 99521473 1001 86380 86390 1
522138 99522138 1001 86380 86390 1
522165 99522165 1001 86380 86390 1
522217 99522217 1001 86380 86390 1
521885 99521885 1001 86380 86390 1
521898 99521898 1001 86380 86390 1
521912 99521912 1001 86380 86390 1
521927 99521927 1001 86380 86390 1
521676 99521676 1001 86380 86390 1
521681 99521681 1001 86380 86390 1
521812 99521812 1001 86380 86390 1
522484 99522484 1001 86380 86390 1
522459 99522459 1001 86380 86390 1
522951 99522951 1001 86380 86390 1
523056 99523056 1001 86380 86390 1
522966 99522966 1001 86380 86390 1
522971 99522971 1001 86380 86390 1
522974 99522974 1001 86380 86390 1
522848 99522848 1001 86380 86390 1
522900 99522900 1001 86380 86390 1
522707 99522707 1001 86380 86390 1
522904 99522904 1001 86380 86390 1
522814 99522814 1001 86380 86390 1
522765 99522765 1001 86380 86390 1
522714 99522714 1001 86380 86390 1
522899 99522899 1001 86380 86390 1
522614 99522614 1001 86380 86390 1
522694 99522694 1001 86380 86390 1
522599 99522599 1001 86380 86390 1
523152 99523152 1001 86380 86390 1
523205 99523205 1001 86380 86390 1
523766 99523766 1001 86380 86390 1
523910 99523910 1001 86380 86390 1
523806 99523806 1001 86380 86390 1
523776 99523776 1001 86380 86390 1
523678 99523678 1001 86380 86390 1
523618 99523618 1001 86380 86390 1
523554 99523554 1001 86380 86390 1
523542 99523542 1001 86380 86390 1
523350 99523350 1001 86380 86390 1
523410 99523410 1001 86380 86390 1
523972 99523972 1001 86380 86390 1
524066 99524066 1001 86380 86390 1
524693 99524693 1001 86380 86390 1
524756 99524756 1001 86380 86390 1
524538 99524538 1001 86380 86390 1
524370 99524370 1001 86380 86390 1
524557 99524557 1001 86380 86390 1
524454 99524454 1001 86380 86390 1
524331 99524331 1001 86380 86390 1
524302 99524302 1001 86380 86390 1
524354 99524354 1001 86380 86390 1
524239 99524239 1001 86380 86390 1
524925 99524925 1001 86380 86390 1
524875 99524875 1001 86380 86390 1
524827 99524827 1001 86380 86390 1
524841 99524841 1001 86380 86390 1
525420 99525420 1001 86380 86390 1
525188 99525188 1001 86380 86390 1
525193 99525193 1001 86380 86390 1
525221 99525221 1001 86380 86390 1
525097 99525097 1001 86380 86390 1
525060 99525060 1001 86380 86390 1
524982 99524982 1001 86380 86390 1
524997 99524997 1001 86380 86390 1
525000 99525000 1001 86380 86390 1
525698 99525698 1001 86380 86390 1
525782 99525782 1001 86380 86390 1
525783 99525783 1001 86380 86390 1
525732 99525732 1001 86380 86390 1
525748 99525748 1001 86380 86390 1
526314 99526314 1001 86380 86390 1
526071 99526071 1001 86380 86390 1
526150 99526150 1001 86380 86390 1
525944 99525944 1001 86380 86390 1
525906 99525906 1001 86380 86390 1
525945 99525945 1001 86380 86390 1
525869 99525869 1001 86380 86390 1
525987 99525987 1001 86380 86390 1
525890 99525890 1001 86380 86390 1
525812 99525812 1001 86380 86390 1
525814 99525814 1001 86380 86390 1
526500 99526500 1001 86380 86390 1
526568 99526568 1001 86380 86390 1
526441 99526441 1001 86380 86390 1
526533 99526533 1001 86380 86390 1
526613 99526613 1001 86380 86390 1
527056 99527056 1001 86380 86390 1
527121 99527121 1001 86380 86390 1
527110 99527110 1001 86380 86390 1
527072 99527072 1001 86380 86390 1
527112 99527112 1001 86380 86390 1
527052 99527052 1001 86380 86390 1
527247 99527247 1001 86380 86390 1
526850 99526850 1001 86380 86390 1
527000 99527000 1001 86380 86390 1
526845 99526845 1001 86380 86390 1
526949 99526949 1001 86380 86390 1
527015 99527015 1001 86380 86390 1
526977 99526977 1001 86380 86390 1
526643 99526643 1001 86380 86390 1
526676 99526676 1001 86380 86390 1
527978 99527978 1001 86380 86390 1
528063 99528063 1001 86380 86390 1
527983 99527983 1001 86380 86390 1
527933 99527933 1001 86380 86390 1
527946 99527946 1001 86380 86390 1
527715 99527715 1001 86380 86390 1
527847 99527847 1001 86380 86390 1
527797 99527797 1001 86380 86390 1
527721 99527721 1001 86380 86390 1
527623 99527623 1001 86380 86390 1
527472 99527472 1001 86380 86390 1
527499 99527499 1001 86380 86390 1
527606 99527606 1001 86380 86390 1
527621 99527621 1001 86380 86390 1
527660 99527660 1001 86380 86390 1
528199 99528199 1001 86380 86390 1
528188 99528188 1001 86380 86390 1
528839 99528839 1001 86380 86390 1
528829 99528829 1001 86380 86390 1
528754 99528754 1001 86380 86390 1
528884 99528884 1001 86380 86390 1
528311 99528311 1001 86380 86390 1
528415 99528415 1001 86380 86390 1
528407 99528407 1001 86380 86390 1
528421 99528421 1001 86380 86390 1
528963 99528963 1001 86380 86390 1
529053 99529053 1001 86380 86390 1
529548 99529548 1001 86380 86390 1
529697 99529697 1001 86380 86390 1
529642 99529642 1001 86380 86390 1
529632 99529632 1001 86380 86390 1
529450 99529450 1001 86380 86390 1
529429 99529429 1001 86380 86390 1
529211 99529211 1001 86380 86390 1
529243 99529243 1001 86380 86390 1
529775 99529775 1001 86380 86390 1
529866 99529866 1001 86380 86390 1
530491 99530491 1001 86380 86390 1
530445 99530445 1001 86380 86390 1
530196 99530196 1001 86380 86390 1
530223 99530223 1001 86380 86390 1
530304 99530304 1001 86380 86390 1
530320 99530320 1001 86380 86390 1
530282 99530282 1001 86380 86390 1
530049 99530049 1001 86380 86390 1
529961 99529961 1001 86380 86390 1
530104 99530104 1001 86380 86390 1
530021 99530021 1001 86380 86390 1
529957 99529957 1001 86380 86390 1
530630 99530630 1001 86380 86390 1
530626 99530626 1001 86380 86390 1
531239 99531239 1001 86380 86390 1
531364 99531364 1001 86380 86390 1
531236 99531236 1001 86380 86390 1
531008 99531008 1001 86380 86390 1
531086 99531086 1001 86380 86390 1
531465 99531465 1001 86380 86390 1
532080 99532080 1001 86380 86390 1
532124 99532124 1001 86380 86390 1
532036 99532036 1001 86380 86390 1
531872 99531872 1001 86380 86390 1
531836 99531836 1001 86380 86390 1
531862 99531862 1001 86380 86390 1
531890 99531890 1001 86380 86390 1
531891 99531891 1001 86380 86390 1
531906 99531906 1001 86380 86390 1
531793 99531793 1001 86380 86390 1
531661 99531661 1001 86380 86390 1
532280 99532280 1001 86380 86390 1
532307 99532307 1001 86380 86390 1
531585 99531585 1001 86380 86390 1
532341 99532341 1001 86380 86390 1
532905 99532905 1001 86380 86390 1
532869 99532869 1001 86380 86390 1
532685 99532685 1001 86380 86390 1
532724 99532724 1001 86380 86390 1
532686 99532686 1001 86380 86390 1
532708 99532708 1001 86380 86390 1
532748 99532748 1001 86380 86390 1
532527 99532527 1001 86380 86390 1
532450 99532450 1001 86380 86390 1
532556 99532556 1001 86380 86390 1
532480 99532480 1001 86380 86390 1
532447 99532447 1001 86380 86390 1
532551 99532551 1001 86380 86390 1
533149 99533149 1001 86380 86390 1
533203 99533203 1001 86380 86390 1
533066 99533066 1001 86380 86390 1
533118 99533118 1001 86380 86390 1
533704 99533704 1001 86380 86390 1
533823 99533823 1001 86380 86390 1
533740 99533740 1001 86380 86390 1
533594 99533594 1001 86380 86390 1
533521 99533521 1001 86380 86390 1
533470 99533470 1001 86380 86390 1
533405 99533405 1001 86380 86390 1
533372 99533372 1001 86380 86390 1
533920 99533920 1001 86380 86390 1
534684 99534684 1001 86380 86390 1
534497 99534497 1001 86380 86390 1
534454 99534454 1001 86380 86390 1
534287 99534287 1001 86380 86390 1
534082 99534082 1001 86380 86390 1
534723 99534723 1001 86380 86390 1
534814 99534814 1001 86380 86390 1
534861 99534861 1001 86380 86390 1
535412 99535412 1001 86380 86390 1
535375 99535375 1001 86380 86390 1
535340 99535340 1001 86380 86390 1
535216 99535216 1001 86380 86390 1
535100 99535100 1001 86380 86390 1
535180 99535180 1001 86380 86390 1
535271 99535271 1001 86380 86390 1
535105 99535105 1001 86380 86390 1
535213 99535213 1001 86380 86390 1
534996 99534996 1001 86380 86390 1
535001 99535001 1001 86380 86390 1
534938 99534938 1001 86380 86390 1
535551 99535551 1001 86380 86390 1
535604 99535604 1001 86380 86390 1
535656 99535656 1001 86380 86390 1
535555 99535555 1001 86380 86390 1
536161 99536161 1001 86380 86390 1
535742 99535742 1001 86380 86390 1
535912 99535912 1001 86380 86390 1
535900 99535900 1001 86380 86390 1
535864 99535864 1001 86380 86390 1
536530 99536530 1001 86380 86390 1
536539 99536539 1001 86380 86390 1
536960 99536960 1001 86380 86390 1
537040 99537040 1001 86380 86390 1
537148 99537148 1001 86380 86390 1
536967 99536967 1001 86380 86390 1
537156 99537156 1001 86380 86390 1
536866 99536866 1001 86380 86390 1
536911 99536911 1001 86380 86390 1
536800 99536800 1001 86380 86390 1
536606 99536606 1001 86380 86390 1
536619 99536619 1001 86380 86390 1
536545 99536545 1001 86380 86390 1
536579 99536579 1001 86380 86390 1
537235 99537235 1001 86380 86390 1
537261 99537261 1001 86380 86390 1
537171 99537171 1001 86380 86390 1
537875 99537875 1001 86380 86390 1
537791 99537791 1001 86380 86390 1
537795 99537795 1001 86380 86390 1
537770 99537770 1001 86380 86390 1
537641 99537641 1001 86380 86390 1
537603 99537603 1001 86380 86390 1
537591 99537591 1001 86380 86390 1
537683 99537683 1001 86380 86390 1
537370 99537370 1001 86380 86390 1
537428 99537428 1001 86380 86390 1
538040 99538040 1001 86380 86390 1
538053 99538053 1001 86380 86390 1
537995 99537995 1001 86380 86390 1
538112 99538112 1001 86380 86390 1
538649 99538649 1001 86380 86390 1
538753 99538753 1001 86380 86390 1
538418 99538418 1001 86380 86390 1
538522 99538522 1001 86380 86390 1
538326 99538326 1001 86380 86390 1
538241 99538241 1001 86380 86390 1
538853 99538853 1001 86380 86390 1
538957 99538957 1001 86380 86390 1
538933 99538933 1001 86380 86390 1
538831 99538831 1001 86380 86390 1
538935 99538935 1001 86380 86390 1
539016 99539016 1001 86380 86390 1
539473 99539473 1001 86380 86390 1
539616 99539616 1001 86380 86390 1
539584 99539584 1001 86380 86390 1
539469 99539469 1001 86380 86390 1
539482 99539482 1001 86380 86390 1
539562 99539562 1001 86380 86390 1
539638 99539638 1001 86380 86390 1
539371 99539371 1001 86380 86390 1
539397 99539397 1001 86380 86390 1
539299 99539299 1001 86380 86390 1
539249 99539249 1001 86380 86390 1
539097 99539097 1001 86380 86390 1
539124 99539124 1001 86380 86390 1
539127 99539127 1001 86380 86390 1
539198 99539198 1001 86380 86390 1
540314 99540314 1001 86380 86390 1
540370 99540370 1001 86380 86390 1
540387 99540387 1001 86380 86390 1
540349 99540349 1001 86380 86390 1
540460 99540460 1001 86380 86390 1
540235 99540235 1001 86380 86390 1
540242 99540242 1001 86380 86390 1
540220 99540220 1001 86380 86390 1
540144 99540144 1001 86380 86390 1
539860 99539860 1001 86380 86390 1
539849 99539849 1001 86380 86390 1
540018 99540018 1001 86380 86390 1
540544 99540544 1001 86380 86390 1
541222 99541222 1001 86380 86390 1
541162 99541162 1001 86380 86390 1
541284 99541284 1001 86380 86390 1
541042 99541042 1001 86380 86390 1
541081 99541081 1001 86380 86390 1
540887 99540887 1001 86380 86390 1
540967 99540967 1001 86380 86390 1
540755 99540755 1001 86380 86390 1
540873 99540873 1001 86380 86390 1
540758 99540758 1001 86380 86390 1
541459 99541459 1001 86380 86390 1
541336 99541336 1001 86380 86390 1
541353 99541353 1001 86380 86390 1
541431 99541431 1001 86380 86390 1
542045 99542045 1001 86380 86390 1
542094 99542094 1001 86380 86390 1
541923 99541923 1001 86380 86390 1
541948 99541948 1001 86380 86390 1
541742 99541742 1001 86380 86390 1
541887 99541887 1001 86380 86390 1
541670 99541670 1001 86380 86390 1
541696 99541696 1001 86380 86390 1
541531 99541531 1001 86380 86390 1
541678 99541678 1001 86380 86390 1
542284 99542284 1001 86380 86390 1
541915 99541915 1001 86380 86390 1
542237 99542237 1001 86380 86390 1
542315 99542315 1001 86380 86390 1
542923 99542923 1001 86380 86390 1
542935 99542935 1001 86380 86390 1
542787 99542787 1001 86380 86390 1
542703 99542703 1001 86380 86390 1
542679 99542679 1001 86380 86390 1
542536 99542536 1001 86380 86390 1
542630 99542630 1001 86380 86390 1
542367 99542367 1001 86380 86390 1
542515 99542515 1001 86380 86390 1
542440 99542440 1001 86380 86390 1
543014 99543014 1001 86380 86390 1
543041 99543041 1001 86380 86390 1
543006 99543006 1001 86380 86390 1
543019 99543019 1001 86380 86390 1
543045 99543045 1001 86380 86390 1
543605 99543605 1001 86380 86390 1
543653 99543653 1001 86380 86390 1
543386 99543386 1001 86380 86390 1
543479 99543479 1001 86380 86390 1
543170 99543170 1001 86380 86390 1
543837 99543837 1001 86380 86390 1
543843 99543843 1001 86380 86390 1
544444 99544444 1001 86380 86390 1
544500 99544500 1001 86380 86390 1
544541 99544541 1001 86380 86390 1
544400 99544400 1001 86380 86390 1
544316 99544316 1001 86380 86390 1
544326 99544326 1001 86380 86390 1
544118 99544118 1001 86380 86390 1
544623 99544623 1001 86380 86390 1
544643 99544643 1001 86380 86390 1
544632 99544632 1001 86380 86390 1
506917 649 1002 52636 60117 1
509439 1042 1001 33639 33939 1
531941 973 1001 44760 45060 1
531942 973 1002 43636 54034 1
400115 99400115 1001 86380 86390 1
400147 99400147 1001 86380 86390 1
400408 99400408 1001 86380 86390 1
400680 99400680 1001 86380 86390 1
400818 99400818 1001 86380 86390 1
400821 99400821 1001 86380 86390 1
400873 99400873 1001 86380 86390 1
400980 99400980 1001 86380 86390 1
400939 99400939 1001 86380 86390 1
401230 99401230 1001 86380 86390 1
401195 99401195 1001 86380 86390 1
401526 99401526 1001 86380 86390 1
401556 99401556 1001 86380 86390 1
401604 99401604 1001 86380 86390 1
401764 99401764 1001 86380 86390 1
402055 99402055 1001 86380 86390 1
402003 99402003 1001 86380 86390 1
402123 99402123 1001 86380 86390 1
402319 99402319 1001 86380 86390 1
402491 99402491 1001 86380 86390 1
402622 99402622 1001 86380 86390 1
402767 99402767 1001 86380 86390 1
403085 99403085 1001 86380 86390 1
403034 99403034 1001 86380 86390 1
403140 99403140 1001 86380 86390 1
403192 99403192 1001 86380 86390 1
403143 99403143 1001 86380 86390 1
403175 99403175 1001 86380 86390 1
403149 99403149 1001 86380 86390 1
403104 99403104 1001 86380 86390 1
403301 99403301 1001 86380 86390 1
403327 99403327 1001 86380 86390 1
403306 99403306 1001 86380 86390 1
403408 99403408 1001 86380 86390 1
403356 99403356 1001 86380 86390 1
403528 99403528 1001 86380 86390 1
403710 99403710 1001 86380 86390 1
403794 99403794 1001 86380 86390 1
403871 99403871 1001 86380 86390 1
404023 99404023 1001 86380 86390 1
404187 99404187 1001 86380 86390 1
404275 99404275 1001 86380 86390 1
404338 99404338 1001 86380 86390 1
404421 99404421 1001 86380 86390 1
404549 99404549 1001 86380 86390 1
404862 99404862 1001 86380 86390 1
405003 99405003 1001 86380 86390 1
405350 99405350 1001 86380 86390 1
405502 99405502 1001 86380 86390 1
405777 99405777 1001 86380 86390 1
405788 99405788 1001 86380 86390 1
406075 99406075 1001 86380 86390 1
406122 99406122 1001 86380 86390 1
406084 99406084 1001 86380 86390 1
406214 99406214 1001 86380 86390 1
406398 99406398 1001 86380 86390 1
406555 99406555 1001 86380 86390 1
406708 99406708 1001 86380 86390 1
406689 99406689 1001 86380 86390 1
407106 99407106 1001 86380 86390 1
407033 99407033 1001 86380 86390 1
407150 99407150 1001 86380 86390 1
407236 99407236 1001 86380 86390 1
407163 99407163 1001 86380 86390 1
407324 99407324 1001 86380 86390 1
407444 99407444 1001 86380 86390 1
407486 99407486 1001 86380 86390 1
407631 99407631 1001 86380 86390 1
407671 99407671 1001 86380 86390 1
407947 99407947 1001 86380 86390 1
407898 99407898 1001 86380 86390 1
408106 99408106 1001 86380 86390 1
408856 99408856 1001 86380 86390 1
408966 99408966 1001 86380 86390 1
408896 99408896 1001 86380 86390 1
409056 99409056 1001 86380 86390 1
409284 99409284 1001 86380 86390 1
409324 99409324 1001 86380 86390 1
409439 99409439 1001 86380 86390 1
409662 99409662 1001 86380 86390 1
410054 99410054 1001 86380 86390 1
410485 99410485 1001 86380 86390 1
410425 99410425 1001 86380 86390 1
410584 99410584 1001 86380 86390 1
410745 99410745 1001 86380 86390 1
410992 99410992 1001 86380 86390 1
411112 99411112 1001 86380 86390 1
411135 99411135 1001 86380 86390 1
411116 99411116 1001 86380 86390 1
411308 99411308 1001 86380 86390 1
411410 99411410 1001 86380 86390 1
411491 99411491 1001 86380 86390 1
411448 99411448 1001 86380 86390 1
411624 99411624 1001 86380 86390 1
411537 99411537 1001 86380 86390 1
412046 99412046 1001 86380 86390 1
411997 99411997 1001 86380 86390 1
412389 99412389 1001 86380 86390 1
413321 99413321 1001 86380 86390 1
412931 99412931 1001 86380 86390 1
413162 99413162 1001 86380 86390 1
413045 99413045 1001 86380 86390 1
412918 99412918 1001 86380 86390 1
413253 99413253 1001 86380 86390 1
413254 99413254 1001 86380 86390 1
413081 99413081 1001 86380 86390 1
412826 99412826 1001 86380 86390 1
412524 99412524 1001 86380 86390 1
413839 99413839 1001 86380 86390 1
413815 99413815 1001 86380 86390 1
414595 99414595 1001 86380 86390 1
414700 99414700 1001 86380 86390 1
414193 99414193 1001 86380 86390 1
414442 99414442 1001 86380 86390 1
414284 99414284 1001 86380 86390 1
414311 99414311 1001 86380 86390 1
414350 99414350 1001 86380 86390 1
415535 99415535 1001 86380 86390 1
415515 99415515 1001 86380 86390 1
415660 99415660 1001 86380 86390 1
415713 99415713 1001 86380 86390 1
416837 99416837 1001 86380 86390 1
416908 99416908 1001 86380 86390 1
416721 99416721 1001 86380 86390 1
416142 99416142 1001 86380 86390 1
416511 99416511 1001 86380 86390 1
416341 99416341 1001 86380 86390 1
415963 99415963 1001 86380 86390 1
417274 99417274 1001 86380 86390 1
417465 99417465 1001 86380 86390 1
418622 99418622 1001 86380 86390 1
418744 99418744 1001 86380 86390 1
418520 99418520 1001 86380 86390 1
418588 99418588 1001 86380 86390 1
418159 99418159 1001 86380 86390 1
418202 99418202 1001 86380 86390 1
418398 99418398 1001 86380 86390 1
418145 99418145 1001 86380 86390 1
418217 99418217 1001 86380 86390 1
417736 99417736 1001 86380 86390 1
417896 99417896 1001 86380 86390 1
417929 99417929 1001 86380 86390 1
417656 99417656 1001 86380 86390 1
419056 99419056 1001 86380 86390 1
420375 99420375 1001 86380 86390 1
420147 99420147 1001 86380 86390 1
420313 99420313 1001 86380 86390 1
419712 99419712 1001 86380 86390 1
419812 99419812 1001 86380 86390 1
419962 99419962 1001 86380 86390 1
419876 99419876 1001 86380 86390 1
419375 99419375 1001 86380 86390 1
419295 99419295 1001 86380 86390 1
419296 99419296 1001 86380 86390 1
419354 99419354 1001 86380 86390 1
419215 99419215 1001 86380 86390 1
419274 99419274 1001 86380 86390 1
419258 99419258 1001 86380 86390 1
420613 99420613 1001 86380 86390 1
420709 99420709 1001 86380 86390 1
422042 99422042 1001 86380 86390 1
421803 99421803 1001 86380 86390 1
421467 99421467 1001 86380 86390 1
421387 99421387 1001 86380 86390 1
421038 99421038 1001 86380 86390 1
422291 99422291 1001 86380 86390 1
422209 99422209 1001 86380 86390 1
423319 99423319 1001 86380 86390 1
423665 99423665 1001 86380 86390 1
423204 99423204 1001 86380 86390 1
422780 99422780 1001 86380 86390 1
422578 99422578 1001 86380 86390 1
422816 99422816 1001 86380 86390 1
425246 99425246 1001 86380 86390 1
425325 99425325 1001 86380 86390 1
425341 99425341 1001 86380 86390 1
425117 99425117 1001 86380 86390 1
425166 99425166 1001 86380 86390 1
424625 99424625 1001 86380 86390 1
424741 99424741 1001 86380 86390 1
424923 99424923 1001 86380 86390 1
424229 99424229 1001 86380 86390 1
424306 99424306 1001 86380 86390 1
424523 99424523 1001 86380 86390 1
424203 99424203 1001 86380 86390 1
424288 99424288 1001 86380 86390 1
425444 99425444 1001 86380 86390 1
425480 99425480 1001 86380 86390 1
425389 99425389 1001 86380 86390 1
425466 99425466 1001 86380 86390 1
426974 99426974 1001 86380 86390 1
426844 99426844 1001 86380 86390 1
427055 99427055 1001 86380 86390 1
426801 99426801 1001 86380 86390 1
426960 99426960 1001 86380 86390 1
426476 99426476 1001 86380 86390 1
426547 99426547 1001 86380 86390 1
426649 99426649 1001 86380 86390 1
426654 99426654 1001 86380 86390 1
426366 99426366 1001 86380 86390 1
426154 99426154 1001 86380 86390 1
425917 99425917 1001 86380 86390 1
426252 99426252 1001 86380 86390 1
425988 99425988 1001 86380 86390 1
426237 99426237 1001 86380 86390 1
425952 99425952 1001 86380 86390 1
427189 99427189 1001 86380 86390 1
428422 99428422 1001 86380 86390 1
428239 99428239 1001 86380 86390 1
428244 99428244 1001 86380 86390 1
428269 99428269 1001 86380 86390 1
427853 99427853 1001 86380 86390 1
427905 99427905 1001 86380 86390 1
427809 99427809 1001 86380 86390 1
427551 99427551 1001 86380 86390 1
427871 99427871 1001 86380 86390 1
428876 99428876 1001 86380 86390 1
428828 99428828 1001 86380 86390 1
429022 99429022 1001 86380 86390 1
430372 99430372 1001 86380 86390 1
430332 99430332 1001 86380 86390 1
430284 99430284 1001 86380 86390 1
430088 99430088 1001 86380 86390 1
429703 99429703 1001 86380 86390 1
429682 99429682 1001 86380 86390 1
429410 99429410 1001 86380 86390 1
429342 99429342 1001 86380 86390 1
430424 99430424 1001 86380 86390 1
430743 99430743 1001 86380 86390 1
430538 99430538 1001 86380 86390 1
431863 99431863 1001 86380 86390 1
431895 99431895 1001 86380 86390 1
431841 99431841 1001 86380 86390 1
431904 99431904 1001 86380 86390 1
432052 99432052 1001 86380 86390 1
431503 99431503 1001 86380 86390 1
431496 99431496 1001 86380 86390 1
431301 99431301 1001 86380 86390 1
431394 99431394 1001 86380 86390 1
430890 99430890 1001 86380 86390 1
431153 99431153 1001 86380 86390 1
431047 99431047 1001 86380 86390 1
430960 99430960 1001 86380 86390 1
430994 99430994 1001 86380 86390 1
432224 99432224 1001 86380 86390 1
432065 99432065 1001 86380 86390 1
432160 99432160 1001 86380 86390 1
433347 99433347 1001 86380 86390 1
433556 99433556 1001 86380 86390 1
433562 99433562 1001 86380 86390 1
433703 99433703 1001 86380 86390 1
433338 99433338 1001 86380 86390 1
433144 99433144 1001 86380 86390 1
433205 99433205 1001 86380 86390 1
433236 99433236 1001 86380 86390 1
432606 99432606 1001 86380 86390 1
432638 99432638 1001 86380 86390 1
434092 99434092 1001 86380 86390 1
433922 99433922 1001 86380 86390 1
433906 99433906 1001 86380 86390 1
433741 99433741 1001 86380 86390 1
435132 99435132 1001 86380 86390 1
435259 99435259 1001 86380 86390 1
434790 99434790 1001 86380 86390 1
434512 99434512 1001 86380 86390 1
434291 99434291 1001 86380 86390 1
434328 99434328 1001 86380 86390 1
434526 99434526 1001 86380 86390 1
435515 99435515 1001 86380 86390 1
435818 99435818 1001 86380 86390 1
437079 99437079 1001 86380 86390 1
436899 99436899 1001 86380 86390 1
436791 99436791 1001 86380 86390 1
436472 99436472 1001 86380 86390 1
436669 99436669 1001 86380 86390 1
436503 99436503 1001 86380 86390 1
436557 99436557 1001 86380 86390 1
436169 99436169 1001 86380 86390 1
436204 99436204 1001 86380 86390 1
436245 99436245 1001 86380 86390 1
436080 99436080 1001 86380 86390 1
436225 99436225 1001 86380 86390 1
436149 99436149 1001 86380 86390 1
437223 99437223 1001 86380 86390 1
437176 99437176 1001 86380 86390 1
300065 99300065 1001 86380 86390 1
300587 99300587 1001 86380 86390 1
300673 99300673 1001 86380 86390 1
300534 99300534 1001 86380 86390 1
300475 99300475 1001 86380 86390 1
300361 99300361 1001 86380 86390 1
300282 99300282 1001 86380 86390 1
300184 99300184 1001 86380 86390 1
301413 99301413 1001 86380 86390 1
301375 99301375 1001 86380 86390 1
301392 99301392 1001 86380 86390 1
301536 99301536 1001 86380 86390 1
301515 99301515 1001 86380 86390 1
301503 99301503 1001 86380 86390 1
301330 99301330 1001 86380 86390 1
301190 99301190 1001 86380 86390 1
301030 99301030 1001 86380 86390 1
301020 99301020 1001 86380 86390 1
300942 99300942 1001 86380 86390 1
301035 99301035 1001 86380 86390 1
301709 99301709 1001 86380 86390 1
301635 99301635 1001 86380 86390 1
301611 99301611 1001 86380 86390 1
301625 99301625 1001 86380 86390 1
301561 99301561 1001 86380 86390 1
302183 99302183 1001 86380 86390 1
301807 99301807 1001 86380 86390 1
301848 99301848 1001 86380 86390 1
302494 99302494 1001 86380 86390 1
302421 99302421 1001 86380 86390 1
302502 99302502 1001 86380 86390 1
303092 99303092 1001 86380 86390 1
303118 99303118 1001 86380 86390 1
303171 99303171 1001 86380 86390 1
303174 99303174 1001 86380 86390 1
303054 99303054 1001 86380 86390 1
303029 99303029 1001 86380 86390 1
303056 99303056 1001 86380 86390 1
303114 99303114 1001 86380 86390 1
302940 99302940 1001 86380 86390 1
302838 99302838 1001 86380 86390 1
302958 99302958 1001 86380 86390 1
302883 99302883 1001 86380 86390 1
302794 99302794 1001 86380 86390 1
302615 99302615 1001 86380 86390 1
302693 99302693 1001 86380 86390 1
302747 99302747 1001 86380 86390 1
302648 99302648 1001 86380 86390 1
302688 99302688 1001 86380 86390 1
302701 99302701 1001 86380 86390 1
303336 99303336 1001 86380 86390 1
303351 99303351 1001 86380 86390 1
303971 99303971 1001 86380 86390 1
303855 99303855 1001 86380 86390 1
303935 99303935 1001 86380 86390 1
304021 99304021 1001 86380 86390 1
303661 99303661 1001 86380 86390 1
303729 99303729 1001 86380 86390 1
303770 99303770 1001 86380 86390 1
303772 99303772 1001 86380 86390 1
303564 99303564 1001 86380 86390 1
303488 99303488 1001 86380 86390 1
303463 99303463 1001 86380 86390 1
304228 99304228 1001 86380 86390 1
304140 99304140 1001 86380 86390 1
304231 99304231 1001 86380 86390 1
304206 99304206 1001 86380 86390 1
304693 99304693 1001 86380 86390 1
304668 99304668 1001 86380 86390 1
304800 99304800 1001 86380 86390 1
304675 99304675 1001 86380 86390 1
304851 99304851 1001 86380 86390 1
304665 99304665 1001 86380 86390 1
304618 99304618 1001 86380 86390 1
304573 99304573 1001 86380 86390 1
304548 99304548 1001 86380 86390 1
304484 99304484 1001 86380 86390 1
304268 99304268 1001 86380 86390 1
304400 99304400 1001 86380 86390 1
304286 99304286 1001 86380 86390 1
304314 99304314 1001 86380 86390 1
304973 99304973 1001 86380 86390 1
305031 99305031 1001 86380 86390 1
304875 99304875 1001 86380 86390 1
304917 99304917 1001 86380 86390 1
304944 99304944 1001 86380 86390 1
305660 99305660 1001 86380 86390 1
305549 99305549 1001 86380 86390 1
305589 99305589 1001 86380 86390 1
305564 99305564 1001 86380 86390 1
305644 99305644 1001 86380 86390 1
305528 99305528 1001 86380 86390 1
305541 99305541 1001 86380 86390 1
305480 99305480 1001 86380 86390 1
305405 99305405 1001 86380 86390 1
305247 99305247 1001 86380 86390 1
305120 99305120 1001 86380 86390 1
305238 99305238 1001 86380 86390 1
305188 99305188 1001 86380 86390 1
500075 99500075 1001 86380 86390 1
305695 99305695 1001 86380 86390 1
500102 99500102 1001 86380 86390 1
500181 99500181 1001 86380 86390 1
500137 99500137 1001 86380 86390 1
500634 99500634 1001 86380 86390 1
500624 99500624 1001 86380 86390 1
500614 99500614 1001 86380 86390 1
500692 99500692 1001 86380 86390 1
500705 99500705 1001 86380 86390 1
500559 99500559 1001 86380 86390 1
500510 99500510 1001 86380 86390 1
500580 99500580 1001 86380 86390 1
500354 99500354 1001 86380 86390 1
500203 99500203 1001 86380 86390 1
500864 99500864 1001 86380 86390 1
500916 99500916 1001 86380 86390 1
500827 99500827 1001 86380 86390 1
500854 99500854 1001 86380 86390 1
500933 99500933 1001 86380 86390 1
500936 99500936 1001 86380 86390 1
501528 99501528 1001 86380 86390 1
501518 99501518 1001 86380 86390 1
501318 99501318 1001 86380 86390 1
501280 99501280 1001 86380 86390 1
501244 99501244 1001 86380 86390 1
501205 99501205 1001 86380 86390 1
501208 99501208 1001 86380 86390 1
502463 99502463 1001 86380 86390 1
502284 99502284 1001 86380 86390 1
502172 99502172 1001 86380 86390 1
502097 99502097 1001 86380 86390 1
502140 99502140 1001 86380 86390 1
502031 99502031 1001 86380 86390 1
502037 99502037 1001 86380 86390 1
501908 99501908 1001 86380 86390 1
502557 99502557 1001 86380 86390 1
502623 99502623 1001 86380 86390 1
502653 99502653 1001 86380 86390 1
502471 99502471 1001 86380 86390 1
503137 99503137 1001 86380 86390 1
503260 99503260 1001 86380 86390 1
503198 99503198 1001 86380 86390 1
503212 99503212 1001 86380 86390 1
503008 99503008 1001 86380 86390 1
502880 99502880 1001 86380 86390 1
503025 99503025 1001 86380 86390 1
503003 99503003 1001 86380 86390 1
502914 99502914 1001 86380 86390 1
502954 99502954 1001 86380 86390 1
502675 99502675 1001 86380 86390 1
502806 99502806 1001 86380 86390 1
502797 99502797 1001 86380 86390 1
502810 99502810 1001 86380 86390 1
503470 99503470 1001 86380 86390 1
503422 99503422 1001 86380 86390 1
503436 99503436 1001 86380 86390 1
503309 99503309 1001 86380 86390 1
504018 99504018 1001 86380 86390 1
503955 99503955 1001 86380 86390 1
503974 99503974 1001 86380 86390 1
503888 99503888 1001 86380 86390 1
503719 99503719 1001 86380 86390 1
503855 99503855 1001 86380 86390 1
503896 99503896 1001 86380 86390 1
503559 99503559 1001 86380 86390 1
504283 99504283 1001 86380 86390 1
504299 99504299 1001 86380 86390 1
504119 99504119 1001 86380 86390 1
504238 99504238 1001 86380 86390 1
504253 99504253 1001 86380 86390 1
504163 99504163 1001 86380 86390 1
504203 99504203 1001 86380 86390 1
504906 99504906 1001 86380 86390 1
504855 99504855 1001 86380 86390 1
504741 99504741 1001 86380 86390 1
504834 99504834 1001 86380 86390 1
504586 99504586 1001 86380 86390 1
504599 99504599 1001 86380 86390 1
504703 99504703 1001 86380 86390 1
504630 99504630 1001 86380 86390 1
504634 99504634 1001 86380 86390 1
504395 99504395 1001 86380 86390 1
504487 99504487 1001 86380 86390 1
505096 99505096 1001 86380 86390 1
505061 99505061 1001 86380 86390 1
505641 99505641 1001 86380 86390 1
505620 99505620 1001 86380 86390 1
505621 99505621 1001 86380 86390 1
505648 99505648 1001 86380 86390 1
505662 99505662 1001 86380 86390 1
505727 99505727 1001 86380 86390 1
505764 99505764 1001 86380 86390 1
505373 99505373 1001 86380 86390 1
505480 99505480 1001 86380 86390 1
505377 99505377 1001 86380 86390 1
505349 99505349 1001 86380 86390 1
505207 99505207 1001 86380 86390 1
505314 99505314 1001 86380 86390 1
505251 99505251 1001 86380 86390 1
505329 99505329 1001 86380 86390 1
505861 99505861 1001 86380 86390 1
505881 99505881 1001 86380 86390 1
506429 99506429 1001 86380 86390 1
506492 99506492 1001 86380 86390 1
506213 99506213 1001 86380 86390 1
506267 99506267 1001 86380 86390 1
506269 99506269 1001 86380 86390 1
506231 99506231 1001 86380 86390 1
506219 99506219 1001 86380 86390 1
506284 99506284 1001 86380 86390 1
506259 99506259 1001 86380 86390 1
505979 99505979 1001 86380 86390 1
506035 99506035 1001 86380 86390 1
506739 99506739 1001 86380 86390 1
506756 99506756 1001 86380 86390 1
506603 99506603 1001 86380 86390 1
506772 99506772 1001 86380 86390 1
506906 99506906 1001 86380 86390 1
506995 99506995 1001 86380 86390 1
507510 99507510 1001 86380 86390 1
507474 99507474 1001 86380 86390 1
507553 99507553 1001 86380 86390 1
508204 99508204 1001 86380 86390 1
508229 99508229 1001 86380 86390 1
508239 99508239 1001 86380 86390 1
507934 99507934 1001 86380 86390 1
507935 99507935 1001 86380 86390 1
508013 99508013 1001 86380 86390 1
507822 99507822 1001 86380 86390 1
507823 99507823 1001 86380 86390 1
507682 99507682 1001 86380 86390 1
507800 99507800 1001 86380 86390 1
507703 99507703 1001 86380 86390 1
507729 99507729 1001 86380 86390 1
508364 99508364 1001 86380 86390 1
508377 99508377 1001 86380 86390 1
508436 99508436 1001 86380 86390 1
508335 99508335 1001 86380 86390 1
509075 99509075 1001 86380 86390 1
509004 99509004 1001 86380 86390 1
508689 99508689 1001 86380 86390 1
508544 99508544 1001 86380 86390 1
508500 99508500 1001 86380 86390 1
508580 99508580 1001 86380 86390 1
508608 99508608 1001 86380 86390 1
508634 99508634 1001 86380 86390 1
509267 99509267 1001 86380 86390 1
508454 99508454 1001 86380 86390 1
509157 99509157 1001 86380 86390 1
509159 99509159 1001 86380 86390 1
509789 99509789 1001 86380 86390 1
509516 99509516 1001 86380 86390 1
509506 99509506 1001 86380 86390 1
509428 99509428 1001 86380 86390 1
509404 99509404 1001 86380 86390 1
509443 99509443 1001 86380 86390 1
510052 99510052 1001 86380 86390 1
510535 99510535 1001 86380 86390 1
510589 99510589 1001 86380 86390 1
510527 99510527 1001 86380 86390 1
510617 99510617 1001 86380 86390 1
510367 99510367 1001 86380 86390 1
510321 99510321 1001 86380 86390 1
510455 99510455 1001 86380 86390 1
510171 99510171 1001 86380 86390 1
510264 99510264 1001 86380 86390 1
510180 99510180 1001 86380 86390 1
510907 99510907 1001 86380 86390 1
510843 99510843 1001 86380 86390 1
510782 99510782 1001 86380 86390 1
511522 99511522 1001 86380 86390 1
511537 99511537 1001 86380 86390 1
511212 99511212 1001 86380 86390 1
511204 99511204 1001 86380 86390 1
511126 99511126 1001 86380 86390 1
511012 99511012 1001 86380 86390 1
511029 99511029 1001 86380 86390 1
511111 99511111 1001 86380 86390 1
511667 99511667 1001 86380 86390 1
511719 99511719 1001 86380 86390 1
511728 99511728 1001 86380 86390 1
511704 99511704 1001 86380 86390 1
512251 99512251 1001 86380 86390 1
512209 99512209 1001 86380 86390 1
512038 99512038 1001 86380 86390 1
511901 99511901 1001 86380 86390 1
511841 99511841 1001 86380 86390 1
511938 99511938 1001 86380 86390 1
512428 99512428 1001 86380 86390 1
512414 99512414 1001 86380 86390 1
513169 99513169 1001 86380 86390 1
513070 99513070 1001 86380 86390 1
513151 99513151 1001 86380 86390 1
513164 99513164 1001 86380 86390 1
513061 99513061 1001 86380 86390 1
512899 99512899 1001 86380 86390 1
512993 99512993 1001 86380 86390 1
512996 99512996 1001 86380 86390 1
512598 99512598 1001 86380 86390 1
512715 99512715 1001 86380 86390 1
512704 99512704 1001 86380 86390 1
512718 99512718 1001 86380 86390 1
512616 99512616 1001 86380 86390 1
512772 99512772 1001 86380 86390 1
513345 99513345 1001 86380 86390 1
513397 99513397 1001 86380 86390 1
513309 99513309 1001 86380 86390 1
513379 99513379 1001 86380 86390 1
513877 99513877 1001 86380 86390 1
513883 99513883 1001 86380 86390 1
513767 99513767 1001 86380 86390 1
513704 99513704 1001 86380 86390 1
513822 99513822 1001 86380 86390 1
513545 99513545 1001 86380 86390 1
513508 99513508 1001 86380 86390 1
513487 99513487 1001 86380 86390 1
514080 99514080 1001 86380 86390 1
514197 99514197 1001 86380 86390 1
513411 99513411 1001 86380 86390 1
514153 99514153 1001 86380 86390 1
514742 99514742 1001 86380 86390 1
514757 99514757 1001 86380 86390 1
514823 99514823 1001 86380 86390 1
514655 99514655 1001 86380 86390 1
514602 99514602 1001 86380 86390 1
514525 99514525 1001 86380 86390 1
514629 99514629 1001 86380 86390 1
514621 99514621 1001 86380 86390 1
514494 99514494 1001 86380 86390 1
514340 99514340 1001 86380 86390 1
514278 99514278 1001 86380 86390 1
514268 99514268 1001 86380 86390 1
514242 99514242 1001 86380 86390 1
514285 99514285 1001 86380 86390 1
515031 99515031 1001 86380 86390 1
515557 99515557 1001 86380 86390 1
515638 99515638 1001 86380 86390 1
515588 99515588 1001 86380 86390 1
515541 99515541 1001 86380 86390 1
515335 99515335 1001 86380 86390 1
515426 99515426 1001 86380 86390 1
515284 99515284 1001 86380 86390 1
515448 99515448 1001 86380 86390 1
515179 99515179 1001 86380 86390 1
515185 99515185 1001 86380 86390 1
515069 99515069 1001 86380 86390 1
515226 99515226 1001 86380 86390 1
515856 99515856 1001 86380 86390 1
516278 99516278 1001 86380 86390 1
516293 99516293 1001 86380 86390 1
516047 99516047 1001 86380 86390 1
515895 99515895 1001 86380 86390 1
515950 99515950 1001 86380 86390 1
516513 99516513 1001 86380 86390 1
517319 99517319 1001 86380 86390 1
517206 99517206 1001 86380 86390 1
517019 99517019 1001 86380 86390 1
516987 99516987 1001 86380 86390 1
516900 99516900 1001 86380 86390 1
516904 99516904 1001 86380 86390 1
516879 99516879 1001 86380 86390 1
517424 99517424 1001 86380 86390 1
517493 99517493 1001 86380 86390 1
517351 99517351 1001 86380 86390 1
517417 99517417 1001 86380 86390 1
517432 99517432 1001 86380 86390 1
518010 99518010 1001 86380 86390 1
518066 99518066 1001 86380 86390 1
518148 99518148 1001 86380 86390 1
517980 99517980 1001 86380 86390 1
517827 99517827 1001 86380 86390 1
517769 99517769 1001 86380 86390 1
517925 99517925 1001 86380 86390 1
517736 99517736 1001 86380 86390 1
517545 99517545 1001 86380 86390 1
517584 99517584 1001 86380 86390 1
517730 99517730 1001 86380 86390 1
517655 99517655 1001 86380 86390 1
518341 99518341 1001 86380 86390 1
518294 99518294 1001 86380 86390 1
518256 99518256 1001 86380 86390 1
518797 99518797 1001 86380 86390 1
518893 99518893 1001 86380 86390 1
518627 99518627 1001 86380 86390 1
518590 99518590 1001 86380 86390 1
518674 99518674 1001 86380 86390 1
518599 99518599 1001 86380 86390 1
518524 99518524 1001 86380 86390 1
518399 99518399 1001 86380 86390 1
518569 99518569 1001 86380 86390 1
518545 99518545 1001 86380 86390 1
518429 99518429 1001 86380 86390 1
518468 99518468 1001 86380 86390 1
518999 99518999 1001 86380 86390 1
519117 99519117 1001 86380 86390 1
519036 99519036 1001 86380 86390 1
519740 99519740 1001 86380 86390 1
519806 99519806 1001 86380 86390 1
519233 99519233 1001 86380 86390 1
519343 99519343 1001 86380 86390 1
519916 99519916 1001 86380 86390 1
519836 99519836 1001 86380 86390 1
520521 99520521 1001 86380 86390 1
520470 99520470 1001 86380 86390 1
520371 99520371 1001 86380 86390 1
520399 99520399 1001 86380 86390 1
520352 99520352 1001 86380 86390 1
520249 99520249 1001 86380 86390 1
520368 99520368 1001 86380 86390 1
520119 99520119 1001 86380 86390 1
520148 99520148 1001 86380 86390 1
520833 99520833 1001 86380 86390 1
520795 99520795 1001 86380 86390 1
520837 99520837 1001 86380 86390 1
520786 99520786 1001 86380 86390 1
520839 99520839 1001 86380 86390 1
520775 99520775 1001 86380 86390 1
521417 99521417 1001 86380 86390 1
521132 99521132 1001 86380 86390 1
521060 99521060 1001 86380 86390 1
521075 99521075 1001 86380 86390 1
521245 99521245 1001 86380 86390 1
521078 99521078 1001 86380 86390 1
520924 99520924 1001 86380 86390 1
520990 99520990 1001 86380 86390 1
520878 99520878 1001 86380 86390 1
520869 99520869 1001 86380 86390 1
521541 99521541 1001 86380 86390 1
521519 99521519 1001 86380 86390 1
521508 99521508 1001 86380 86390 1
521561 99521561 1001 86380 86390 1
521613 99521613 1001 86380 86390 1
521604 99521604 1001 86380 86390 1
522116 99522116 1001 86380 86390 1
522119 99522119 1001 86380 86390 1
522132 99522132 1001 86380 86390 1
522225 99522225 1001 86380 86390 1
522048 99522048 1001 86380 86390 1
522036 99522036 1001 86380 86390 1
521896 99521896 1001 86380 86390 1
522004 99522004 1001 86380 86390 1
521674 99521674 1001 86380 86390 1
521830 99521830 1001 86380 86390 1
521754 99521754 1001 86380 86390 1
521799 99521799 1001 86380 86390 1
522461 99522461 1001 86380 86390 1
523057 99523057 1001 86380 86390 1
523091 99523091 1001 86380 86390 1
523105 99523105 1001 86380 86390 1
523111 99523111 1001 86380 86390 1
522801 99522801 1001 86380 86390 1
522896 99522896 1001 86380 86390 1
522501 99522501 1001 86380 86390 1
522671 99522671 1001 86380 86390 1
522503 99522503 1001 86380 86390 1
522585 99522585 1001 86380 86390 1
522534 99522534 1001 86380 86390 1
522535 99522535 1001 86380 86390 1
522626 99522626 1001 86380 86390 1
523213 99523213 1001 86380 86390 1
523868 99523868 1001 86380 86390 1
523847 99523847 1001 86380 86390 1
523762 99523762 1001 86380 86390 1
523533 99523533 1001 86380 86390 1
523715 99523715 1001 86380 86390 1
523536 99523536 1001 86380 86390 1
523621 99523621 1001 86380 86390 1
523354 99523354 1001 86380 86390 1
523383 99523383 1001 86380 86390 1
523346 99523346 1001 86380 86390 1
523490 99523490 1001 86380 86390 1
524149 99524149 1001 86380 86390 1
524103 99524103 1001 86380 86390 1
524751 99524751 1001 86380 86390 1
524716 99524716 1001 86380 86390 1
524639 99524639 1001 86380 86390 1
524614 99524614 1001 86380 86390 1
524399 99524399 1001 86380 86390 1
524477 99524477 1001 86380 86390 1
524519 99524519 1001 86380 86390 1
524378 99524378 1001 86380 86390 1
524395 99524395 1001 86380 86390 1
524214 99524214 1001 86380 86390 1
524171 99524171 1001 86380 86390 1
524890 99524890 1001 86380 86390 1
524943 99524943 1001 86380 86390 1
524880 99524880 1001 86380 86390 1
524920 99524920 1001 86380 86390 1
524843 99524843 1001 86380 86390 1
525506 99525506 1001 86380 86390 1
525288 99525288 1001 86380 86390 1
525366 99525366 1001 86380 86390 1
525319 99525319 1001 86380 86390 1
525386 99525386 1001 86380 86390 1
524979 99524979 1001 86380 86390 1
525165 99525165 1001 86380 86390 1
525621 99525621 1001 86380 86390 1
525608 99525608 1001 86380 86390 1
525700 99525700 1001 86380 86390 1
525639 99525639 1001 86380 86390 1
525706 99525706 1001 86380 86390 1
526374 99526374 1001 86380 86390 1
526287 99526287 1001 86380 86390 1
526264 99526264 1001 86380 86390 1
526204 99526204 1001 86380 86390 1
526110 99526110 1001 86380 86390 1
525871 99525871 1001 86380 86390 1
525808 99525808 1001 86380 86390 1
525966 99525966 1001 86380 86390 1
526523 99526523 1001 86380 86390 1
526459 99526459 1001 86380 86390 1
526427 99526427 1001 86380 86390 1
527211 99527211 1001 86380 86390 1
527100 99527100 1001 86380 86390 1
527233 99527233 1001 86380 86390 1
527043 99527043 1001 86380 86390 1
526847 99526847 1001 86380 86390 1
526824 99526824 1001 86380 86390 1
526828 99526828 1001 86380 86390 1
527442 99527442 1001 86380 86390 1
527274 99527274 1001 86380 86390 1
527366 99527366 1001 86380 86390 1
527271 99527271 1001 86380 86390 1
527922 99527922 1001 86380 86390 1
527976 99527976 1001 86380 86390 1
528051 99528051 1001 86380 86390 1
528053 99528053 1001 86380 86390 1
527891 99527891 1001 86380 86390 1
527918 99527918 1001 86380 86390 1
527785 99527785 1001 86380 86390 1
527828 99527828 1001 86380 86390 1
527673 99527673 1001 86380 86390 1
527525 99527525 1001 86380 86390 1
528191 99528191 1001 86380 86390 1
528167 99528167 1001 86380 86390 1
528225 99528225 1001 86380 86390 1
528109 99528109 1001 86380 86390 1
528214 99528214 1001 86380 86390 1
528775 99528775 1001 86380 86390 1
528701 99528701 1001 86380 86390 1
528878 99528878 1001 86380 86390 1
528670 99528670 1001 86380 86390 1
528502 99528502 1001 86380 86390 1
528665 99528665 1001 86380 86390 1
528627 99528627 1001 86380 86390 1
528537 99528537 1001 86380 86390 1
528478 99528478 1001 86380 86390 1
528338 99528338 1001 86380 86390 1
528430 99528430 1001 86380 86390 1
528446 99528446 1001 86380 86390 1
528448 99528448 1001 86380 86390 1
529055 99529055 1001 86380 86390 1
528489 99528489 1001 86380 86390 1
529690 99529690 1001 86380 86390 1
529541 99529541 1001 86380 86390 1
529593 99529593 1001 86380 86390 1
529659 99529659 1001 86380 86390 1
529532 99529532 1001 86380 86390 1
529585 99529585 1001 86380 86390 1
529318 99529318 1001 86380 86390 1
529383 99529383 1001 86380 86390 1
529424 99529424 1001 86380 86390 1
529516 99529516 1001 86380 86390 1
529467 99529467 1001 86380 86390 1
529120 99529120 1001 86380 86390 1
529289 99529289 1001 86380 86390 1
529212 99529212 1001 86380 86390 1
529279 99529279 1001 86380 86390 1
529285 99529285 1001 86380 86390 1
529183 99529183 1001 86380 86390 1
529854 99529854 1001 86380 86390 1
529783 99529783 1001 86380 86390 1
529928 99529928 1001 86380 86390 1
530417 99530417 1001 86380 86390 1
530394 99530394 1001 86380 86390 1
530511 99530511 1001 86380 86390 1
530358 99530358 1001 86380 86390 1
530448 99530448 1001 86380 86390 1
530310 99530310 1001 86380 86390 1
530265 99530265 1001 86380 86390 1
530305 99530305 1001 86380 86390 1
530269 99530269 1001 86380 86390 1
530052 99530052 1001 86380 86390 1
530001 99530001 1001 86380 86390 1
529968 99529968 1001 86380 86390 1
530654 99530654 1001 86380 86390 1
531336 99531336 1001 86380 86390 1
531083 99531083 1001 86380 86390 1
531074 99531074 1001 86380 86390 1
531103 99531103 1001 86380 86390 1
531053 99531053 1001 86380 86390 1
530876 99530876 1001 86380 86390 1
530819 99530819 1001 86380 86390 1
530780 99530780 1001 86380 86390 1
530873 99530873 1001 86380 86390 1
530835 99530835 1001 86380 86390 1
531428 99531428 1001 86380 86390 1
531469 99531469 1001 86380 86390 1
531472 99531472 1001 86380 86390 1
531436 99531436 1001 86380 86390 1
532090 99532090 1001 86380 86390 1
532176 99532176 1001 86380 86390 1
532193 99532193 1001 86380 86390 1
532099 99532099 1001 86380 86390 1
532164 99532164 1001 86380 86390 1
532061 99532061 1001 86380 86390 1
531845 99531845 1001 86380 86390 1
531863 99531863 1001 86380 86390 1
531801 99531801 1001 86380 86390 1
531945 99531945 1001 86380 86390 1
531702 99531702 1001 86380 86390 1
531615 99531615 1001 86380 86390 1
531605 99531605 1001 86380 86390 1
531789 99531789 1001 86380 86390 1
531596 99531596 1001 86380 86390 1
532351 99532351 1001 86380 86390 1
532340 99532340 1001 86380 86390 1
532264 99532264 1001 86380 86390 1
532878 99532878 1001 86380 86390 1
532818 99532818 1001 86380 86390 1
532784 99532784 1001 86380 86390 1
532722 99532722 1001 86380 86390 1
532554 99532554 1001 86380 86390 1
532413 99532413 1001 86380 86390 1
532455 99532455 1001 86380 86390 1
533096 99533096 1001 86380 86390 1
533690 99533690 1001 86380 86390 1
533744 99533744 1001 86380 86390 1
533655 99533655 1001 86380 86390 1
533751 99533751 1001 86380 86390 1
533777 99533777 1001 86380 86390 1
533510 99533510 1001 86380 86390 1
533397 99533397 1001 86380 86390 1
533255 99533255 1001 86380 86390 1
533244 99533244 1001 86380 86390 1
533365 99533365 1001 86380 86390 1
533999 99533999 1001 86380 86390 1
533899 99533899 1001 86380 86390 1
534060 99534060 1001 86380 86390 1
534436 99534436 1001 86380 86390 1
534463 99534463 1001 86380 86390 1
534102 99534102 1001 86380 86390 1
534231 99534231 1001 86380 86390 1
534123 99534123 1001 86380 86390 1
534267 99534267 1001 86380 86390 1
534112 99534112 1001 86380 86390 1
534152 99534152 1001 86380 86390 1
534734 99534734 1001 86380 86390 1
534879 99534879 1001 86380 86390 1
534815 99534815 1001 86380 86390 1
534884 99534884 1001 86380 86390 1
534807 99534807 1001 86380 86390 1
534821 99534821 1001 86380 86390 1
535382 99535382 1001 86380 86390 1
535269 99535269 1001 86380 86390 1
534999 99534999 1001 86380 86390 1
534911 99534911 1001 86380 86390 1
535664 99535664 1001 86380 86390 1
535535 99535535 1001 86380 86390 1
535527 99535527 1001 86380 86390 1
535596 99535596 1001 86380 86390 1
535649 99535649 1001 86380 86390 1
536261 99536261 1001 86380 86390 1
536225 99536225 1001 86380 86390 1
535992 99535992 1001 86380 86390 1
536111 99536111 1001 86380 86390 1
536073 99536073 1001 86380 86390 1
536050 99536050 1001 86380 86390 1
536063 99536063 1001 86380 86390 1
535821 99535821 1001 86380 86390 1
535810 99535810 1001 86380 86390 1
535919 99535919 1001 86380 86390 1
535738 99535738 1001 86380 86390 1
536403 99536403 1001 86380 86390 1
536449 99536449 1001 86380 86390 1
536501 99536501 1001 86380 86390 1
537076 99537076 1001 86380 86390 1
536803 99536803 1001 86380 86390 1
536754 99536754 1001 86380 86390 1
536890 99536890 1001 86380 86390 1
536573 99536573 1001 86380 86390 1
536742 99536742 1001 86380 86390 1
536679 99536679 1001 86380 86390 1
537215 99537215 1001 86380 86390 1
537232 99537232 1001 86380 86390 1
537847 99537847 1001 86380 86390 1
537880 99537880 1001 86380 86390 1
537868 99537868 1001 86380 86390 1
537977 99537977 1001 86380 86390 1
537695 99537695 1001 86380 86390 1
537524 99537524 1001 86380 86390 1
537489 99537489 1001 86380 86390 1
537992 99537992 1001 86380 86390 1
538128 99538128 1001 86380 86390 1
538118 99538118 1001 86380 86390 1
538121 99538121 1001 86380 86390 1
538765 99538765 1001 86380 86390 1
538675 99538675 1001 86380 86390 1
538742 99538742 1001 86380 86390 1
538793 99538793 1001 86380 86390 1
538617 99538617 1001 86380 86390 1
538629 99538629 1001 86380 86390 1
538474 99538474 1001 86380 86390 1
538606 99538606 1001 86380 86390 1
538516 99538516 1001 86380 86390 1
538246 99538246 1001 86380 86390 1
538391 99538391 1001 86380 86390 1
538392 99538392 1001 86380 86390 1
538372 99538372 1001 86380 86390 1
538231 99538231 1001 86380 86390 1
538205 99538205 1001 86380 86390 1
538818 99538818 1001 86380 86390 1
539541 99539541 1001 86380 86390 1
539477 99539477 1001 86380 86390 1
539458 99539458 1001 86380 86390 1
539308 99539308 1001 86380 86390 1
539360 99539360 1001 86380 86390 1
539222 99539222 1001 86380 86390 1
539055 99539055 1001 86380 86390 1
539224 99539224 1001 86380 86390 1
539781 99539781 1001 86380 86390 1
539731 99539731 1001 86380 86390 1
540396 99540396 1001 86380 86390 1
540388 99540388 1001 86380 86390 1
540074 99540074 1001 86380 86390 1
540029 99540029 1001 86380 86390 1
540046 99540046 1001 86380 86390 1
540012 99540012 1001 86380 86390 1
539974 99539974 1001 86380 86390 1
540589 99540589 1001 86380 86390 1
540540 99540540 1001 86380 86390 1
540566 99540566 1001 86380 86390 1
541177 99541177 1001 86380 86390 1
541130 99541130 1001 86380 86390 1
541119 99541119 1001 86380 86390 1
541137 99541137 1001 86380 86390 1
540920 99540920 1001 86380 86390 1
541041 99541041 1001 86380 86390 1
540925 99540925 1001 86380 86390 1
541056 99541056 1001 86380 86390 1
540903 99540903 1001 86380 86390 1
540807 99540807 1001 86380 86390 1
541344 99541344 1001 86380 86390 1
541375 99541375 1001 86380 86390 1
542016 99542016 1001 86380 86390 1
542056 99542056 1001 86380 86390 1
541927 99541927 1001 86380 86390 1
541972 99541972 1001 86380 86390 1
542050 99542050 1001 86380 86390 1
541922 99541922 1001 86380 86390 1
541797 99541797 1001 86380 86390 1
541883 99541883 1001 86380 86390 1
541551 99541551 1001 86380 86390 1
541541 99541541 1001 86380 86390 1
541556 99541556 1001 86380 86390 1
541609 99541609 1001 86380 86390 1
541640 99541640 1001 86380 86390 1
542876 99542876 1001 86380 86390 1
542889 99542889 1001 86380 86390 1
542774 99542774 1001 86380 86390 1
542581 99542581 1001 86380 86390 1
542542 99542542 1001 86380 86390 1
542418 99542418 1001 86380 86390 1
542484 99542484 1001 86380 86390 1
542460 99542460 1001 86380 86390 1
542505 99542505 1001 86380 86390 1
542518 99542518 1001 86380 86390 1
543021 99543021 1001 86380 86390 1
542949 99542949 1001 86380 86390 1
543069 99543069 1001 86380 86390 1
543593 99543593 1001 86380 86390 1
543725 99543725 1001 86380 86390 1
543609 99543609 1001 86380 86390 1
543662 99543662 1001 86380 86390 1
543676 99543676 1001 86380 86390 1
543753 99543753 1001 86380 86390 1
543385 99543385 1001 86380 86390 1
543549 99543549 1001 86380 86390 1
543460 99543460 1001 86380 86390 1
543202 99543202 1001 86380 86390 1
543965 99543965 1001 86380 86390 1
543857 99543857 1001 86380 86390 1
544516 99544516 1001 86380 86390 1
544481 99544481 1001 86380 86390 1
544533 99544533 1001 86380 86390 1
544357 99544357 1001 86380 86390 1
544229 99544229 1001 86380 86390 1
544246 99544246 1001 86380 86390 1
544364 99544364 1001 86380 86390 1
544159 99544159 1001 86380 86390 1
544137 99544137 1001 86380 86390 1
544062 99544062 1001 86380 86390 1
544075 99544075 1001 86380 86390 1
544077 99544077 1001 86380 86390 1
543986 99543986 1001 86380 86390 1
432127 863 1001 59280 65037 1
421611 518 1001 17760 19917 1
434819 289 1001 50460 51837 1
400015 99400015 1001 86380 86390 1
400280 99400280 1001 86380 86390 1
400343 99400343 1001 86380 86390 1
400454 99400454 1001 86380 86390 1
400581 99400581 1001 86380 86390 1
400682 99400682 1001 86380 86390 1
400655 99400655 1001 86380 86390 1
400775 99400775 1001 86380 86390 1
400810 99400810 1001 86380 86390 1
401062 99401062 1001 86380 86390 1
401544 99401544 1001 86380 86390 1
401530 99401530 1001 86380 86390 1
401662 99401662 1001 86380 86390 1
401744 99401744 1001 86380 86390 1
401940 99401940 1001 86380 86390 1
402155 99402155 1001 86380 86390 1
402104 99402104 1001 86380 86390 1
402283 99402283 1001 86380 86390 1
402317 99402317 1001 86380 86390 1
402340 99402340 1001 86380 86390 1
402471 99402471 1001 86380 86390 1
402450 99402450 1001 86380 86390 1
402480 99402480 1001 86380 86390 1
402635 99402635 1001 86380 86390 1
402798 99402798 1001 86380 86390 1
402921 99402921 1001 86380 86390 1
403000 99403000 1001 86380 86390 1
403044 99403044 1001 86380 86390 1
403183 99403183 1001 86380 86390 1
403341 99403341 1001 86380 86390 1
403527 99403527 1001 86380 86390 1
403513 99403513 1001 86380 86390 1
403709 99403709 1001 86380 86390 1
403779 99403779 1001 86380 86390 1
403735 99403735 1001 86380 86390 1
403967 99403967 1001 86380 86390 1
404143 99404143 1001 86380 86390 1
404177 99404177 1001 86380 86390 1
404542 99404542 1001 86380 86390 1
404562 99404562 1001 86380 86390 1
404670 99404670 1001 86380 86390 1
404899 99404899 1001 86380 86390 1
404982 99404982 1001 86380 86390 1
405200 99405200 1001 86380 86390 1
405493 99405493 1001 86380 86390 1
405682 99405682 1001 86380 86390 1
405859 99405859 1001 86380 86390 1
406216 99406216 1001 86380 86390 1
406369 99406369 1001 86380 86390 1
406488 99406488 1001 86380 86390 1
406679 99406679 1001 86380 86390 1
406751 99406751 1001 86380 86390 1
406738 99406738 1001 86380 86390 1
407079 99407079 1001 86380 86390 1
407336 99407336 1001 86380 86390 1
407301 99407301 1001 86380 86390 1
407731 99407731 1001 86380 86390 1
407697 99407697 1001 86380 86390 1
407809 99407809 1001 86380 86390 1
407876 99407876 1001 86380 86390 1
407976 99407976 1001 86380 86390 1
407909 99407909 1001 86380 86390 1
408157 99408157 1001 86380 86390 1
409004 99409004 1001 86380 86390 1
409110 99409110 1001 86380 86390 1
409670 99409670 1001 86380 86390 1
410514 99410514 1001 86380 86390 1
410660 99410660 1001 86380 86390 1
410665 99410665 1001 86380 86390 1
410898 99410898 1001 86380 86390 1
411004 99411004 1001 86380 86390 1
411048 99411048 1001 86380 86390 1
411290 99411290 1001 86380 86390 1
411430 99411430 1001 86380 86390 1
411614 99411614 1001 86380 86390 1
411637 99411637 1001 86380 86390 1
411838 99411838 1001 86380 86390 1
411789 99411789 1001 86380 86390 1
411895 99411895 1001 86380 86390 1
412126 99412126 1001 86380 86390 1
413420 99413420 1001 86380 86390 1
413611 99413611 1001 86380 86390 1
413308 99413308 1001 86380 86390 1
413396 99413396 1001 86380 86390 1
413112 99413112 1001 86380 86390 1
413145 99413145 1001 86380 86390 1
413082 99413082 1001 86380 86390 1
412639 99412639 1001 86380 86390 1
412798 99412798 1001 86380 86390 1
413290 99413290 1001 86380 86390 1
413928 99413928 1001 86380 86390 1
414107 99414107 1001 86380 86390 1
413801 99413801 1001 86380 86390 1
415095 99415095 1001 86380 86390 1
414950 99414950 1001 86380 86390 1
415088 99415088 1001 86380 86390 1
414964 99414964 1001 86380 86390 1
414530 99414530 1001 86380 86390 1
414728 99414728 1001 86380 86390 1
414755 99414755 1001 86380 86390 1
415603 99415603 1001 86380 86390 1
415559 99415559 1001 86380 86390 1
416391 99416391 1001 86380 86390 1
416276 99416276 1001 86380 86390 1
416112 99416112 1001 86380 86390 1
416024 99416024 1001 86380 86390 1
417376 99417376 1001 86380 86390 1
417024 99417024 1001 86380 86390 1
417143 99417143 1001 86380 86390 1
417126 99417126 1001 86380 86390 1
418650 99418650 1001 86380 86390 1
418501 99418501 1001 86380 86390 1
418693 99418693 1001 86380 86390 1
418698 99418698 1001 86380 86390 1
418600 99418600 1001 86380 86390 1
418717 99418717 1001 86380 86390 1
418303 99418303 1001 86380 86390 1
418199 99418199 1001 86380 86390 1
418060 99418060 1001 86380 86390 1
418186 99418186 1001 86380 86390 1
418123 99418123 1001 86380 86390 1
418054 99418054 1001 86380 86390 1
417836 99417836 1001 86380 86390 1
419157 99419157 1001 86380 86390 1
417611 99417611 1001 86380 86390 1
418891 99418891 1001 86380 86390 1
418806 99418806 1001 86380 86390 1
418966 99418966 1001 86380 86390 1
418837 99418837 1001 86380 86390 1
420070 99420070 1001 86380 86390 1
420114 99420114 1001 86380 86390 1
420212 99420212 1001 86380 86390 1
419968 99419968 1001 86380 86390 1
419826 99419826 1001 86380 86390 1
419267 99419267 1001 86380 86390 1
419529 99419529 1001 86380 86390 1
419487 99419487 1001 86380 86390 1
419287 99419287 1001 86380 86390 1
420790 99420790 1001 86380 86390 1
420549 99420549 1001 86380 86390 1
420506 99420506 1001 86380 86390 1
421801 99421801 1001 86380 86390 1
421873 99421873 1001 86380 86390 1
421789 99421789 1001 86380 86390 1
421914 99421914 1001 86380 86390 1
421503 99421503 1001 86380 86390 1
421668 99421668 1001 86380 86390 1
420915 99420915 1001 86380 86390 1
421002 99421002 1001 86380 86390 1
421052 99421052 1001 86380 86390 1
421062 99421062 1001 86380 86390 1
421096 99421096 1001 86380 86390 1
422406 99422406 1001 86380 86390 1
422488 99422488 1001 86380 86390 1
422179 99422179 1001 86380 86390 1
423493 99423493 1001 86380 86390 1
423613 99423613 1001 86380 86390 1
423328 99423328 1001 86380 86390 1
423737 99423737 1001 86380 86390 1
423266 99423266 1001 86380 86390 1
423288 99423288 1001 86380 86390 1
423091 99423091 1001 86380 86390 1
423066 99423066 1001 86380 86390 1
423251 99423251 1001 86380 86390 1
422952 99422952 1001 86380 86390 1
422534 99422534 1001 86380 86390 1
422716 99422716 1001 86380 86390 1
423938 99423938 1001 86380 86390 1
424012 99424012 1001 86380 86390 1
423840 99423840 1001 86380 86390 1
425108 99425108 1001 86380 86390 1
424771 99424771 1001 86380 86390 1
424818 99424818 1001 86380 86390 1
424261 99424261 1001 86380 86390 1
424338 99424338 1001 86380 86390 1
424460 99424460 1001 86380 86390 1
424399 99424399 1001 86380 86390 1
424256 99424256 1001 86380 86390 1
424408 99424408 1001 86380 86390 1
425630 99425630 1001 86380 86390 1
426825 99426825 1001 86380 86390 1
426831 99426831 1001 86380 86390 1
426908 99426908 1001 86380 86390 1
426622 99426622 1001 86380 86390 1
426312 99426312 1001 86380 86390 1
425873 99425873 1001 86380 86390 1
426004 99426004 1001 86380 86390 1
427463 99427463 1001 86380 86390 1
428690 99428690 1001 86380 86390 1
428481 99428481 1001 86380 86390 1
428093 99428093 1001 86380 86390 1
428131 99428131 1001 86380 86390 1
428079 99428079 1001 86380 86390 1
427874 99427874 1001 86380 86390 1
427875 99427875 1001 86380 86390 1
427717 99427717 1001 86380 86390 1
427719 99427719 1001 86380 86390 1
428737 99428737 1001 86380 86390 1
428832 99428832 1001 86380 86390 1
430068 99430068 1001 86380 86390 1
430118 99430118 1001 86380 86390 1
430149 99430149 1001 86380 86390 1
429809 99429809 1001 86380 86390 1
429910 99429910 1001 86380 86390 1
429911 99429911 1001 86380 86390 1
429474 99429474 1001 86380 86390 1
430745 99430745 1001 86380 86390 1
430556 99430556 1001 86380 86390 1
431981 99431981 1001 86380 86390 1
431964 99431964 1001 86380 86390 1
431894 99431894 1001 86380 86390 1
431966 99431966 1001 86380 86390 1
431948 99431948 1001 86380 86390 1
431661 99431661 1001 86380 86390 1
431853 99431853 1001 86380 86390 1
431763 99431763 1001 86380 86390 1
431508 99431508 1001 86380 86390 1
430845 99430845 1001 86380 86390 1
431011 99431011 1001 86380 86390 1
431219 99431219 1001 86380 86390 1
430833 99430833 1001 86380 86390 1
432149 99432149 1001 86380 86390 1
432439 99432439 1001 86380 86390 1
432285 99432285 1001 86380 86390 1
433354 99433354 1001 86380 86390 1
433472 99433472 1001 86380 86390 1
433357 99433357 1001 86380 86390 1
433278 99433278 1001 86380 86390 1
433153 99433153 1001 86380 86390 1
432792 99432792 1001 86380 86390 1
432801 99432801 1001 86380 86390 1
432577 99432577 1001 86380 86390 1
434067 99434067 1001 86380 86390 1
434094 99434094 1001 86380 86390 1
434034 99434034 1001 86380 86390 1
435342 99435342 1001 86380 86390 1
435386 99435386 1001 86380 86390 1
435402 99435402 1001 86380 86390 1
434704 99434704 1001 86380 86390 1
434969 99434969 1001 86380 86390 1
434924 99434924 1001 86380 86390 1
434972 99434972 1001 86380 86390 1
434950 99434950 1001 86380 86390 1
434314 99434314 1001 86380 86390 1
434381 99434381 1001 86380 86390 1
435002 99435002 1001 86380 86390 1
435739 99435739 1001 86380 86390 1
435495 99435495 1001 86380 86390 1
436853 99436853 1001 86380 86390 1
436856 99436856 1001 86380 86390 1
436917 99436917 1001 86380 86390 1
437032 99437032 1001 86380 86390 1
437059 99437059 1001 86380 86390 1
436865 99436865 1001 86380 86390 1
436507 99436507 1001 86380 86390 1
436554 99436554 1001 86380 86390 1
436578 99436578 1001 86380 86390 1
435992 99435992 1001 86380 86390 1
436302 99436302 1001 86380 86390 1
436258 99436258 1001 86380 86390 1
437210 99437210 1001 86380 86390 1
300003 99300003 1001 86380 86390 1
437191 99437191 1001 86380 86390 1
437272 99437272 1001 86380 86390 1
437274 99437274 1001 86380 86390 1
437179 99437179 1001 86380 86390 1
300528 99300528 1001 86380 86390 1
300465 99300465 1001 86380 86390 1
300277 99300277 1001 86380 86390 1
300294 99300294 1001 86380 86390 1
300269 99300269 1001 86380 86390 1
300288 99300288 1001 86380 86390 1
300816 99300816 1001 86380 86390 1
300779 99300779 1001 86380 86390 1
301379 99301379 1001 86380 86390 1
301418 99301418 1001 86380 86390 1
301273 99301273 1001 86380 86390 1
301332 99301332 1001 86380 86390 1
301078 99301078 1001 86380 86390 1
301028 99301028 1001 86380 86390 1
300992 99300992 1001 86380 86390 1
301072 99301072 1001 86380 86390 1
301754 99301754 1001 86380 86390 1
302362 99302362 1001 86380 86390 1
302013 99302013 1001 86380 86390 1
302028 99302028 1001 86380 86390 1
302017 99302017 1001 86380 86390 1
301916 99301916 1001 86380 86390 1
301768 99301768 1001 86380 86390 1
301796 99301796 1001 86380 86390 1
302402 99302402 1001 86380 86390 1
303053 99303053 1001 86380 86390 1
303041 99303041 1001 86380 86390 1
303016 99303016 1001 86380 86390 1
303190 99303190 1001 86380 86390 1
303051 99303051 1001 86380 86390 1
302803 99302803 1001 86380 86390 1
302935 99302935 1001 86380 86390 1
303218 99303218 1001 86380 86390 1
303246 99303246 1001 86380 86390 1
303406 99303406 1001 86380 86390 1
303381 99303381 1001 86380 86390 1
303293 99303293 1001 86380 86390 1
303410 99303410 1001 86380 86390 1
303985 99303985 1001 86380 86390 1
303947 99303947 1001 86380 86390 1
303778 99303778 1001 86380 86390 1
303781 99303781 1001 86380 86390 1
303684 99303684 1001 86380 86390 1
303444 99303444 1001 86380 86390 1
303552 99303552 1001 86380 86390 1
303566 99303566 1001 86380 86390 1
303618 99303618 1001 86380 86390 1
304121 99304121 1001 86380 86390 1
304200 99304200 1001 86380 86390 1
304045 99304045 1001 86380 86390 1
304659 99304659 1001 86380 86390 1
304836 99304836 1001 86380 86390 1
304725 99304725 1001 86380 86390 1
304765 99304765 1001 86380 86390 1
304632 99304632 1001 86380 86390 1
304558 99304558 1001 86380 86390 1
304610 99304610 1001 86380 86390 1
304469 99304469 1001 86380 86390 1
304420 99304420 1001 86380 86390 1
304446 99304446 1001 86380 86390 1
304252 99304252 1001 86380 86390 1
304428 99304428 1001 86380 86390 1
304873 99304873 1001 86380 86390 1
305055 99305055 1001 86380 86390 1
305018 99305018 1001 86380 86390 1
305510 99305510 1001 86380 86390 1
305642 99305642 1001 86380 86390 1
305491 99305491 1001 86380 86390 1
305363 99305363 1001 86380 86390 1
305417 99305417 1001 86380 86390 1
305254 99305254 1001 86380 86390 1
500090 99500090 1001 86380 86390 1
500002 99500002 1001 86380 86390 1
500058 99500058 1001 86380 86390 1
500660 99500660 1001 86380 86390 1
500635 99500635 1001 86380 86390 1
500713 99500713 1001 86380 86390 1
500650 99500650 1001 86380 86390 1
500785 99500785 1001 86380 86390 1
500715 99500715 1001 86380 86390 1
500613 99500613 1001 86380 86390 1
500733 99500733 1001 86380 86390 1
500230 99500230 1001 86380 86390 1
501548 99501548 1001 86380 86390 1
501549 99501549 1001 86380 86390 1
501259 99501259 1001 86380 86390 1
501286 99501286 1001 86380 86390 1
501416 99501416 1001 86380 86390 1
501406 99501406 1001 86380 86390 1
501083 99501083 1001 86380 86390 1
501163 99501163 1001 86380 86390 1
501216 99501216 1001 86380 86390 1
501119 99501119 1001 86380 86390 1
501663 99501663 1001 86380 86390 1
501750 99501750 1001 86380 86390 1
501803 99501803 1001 86380 86390 1
502324 99502324 1001 86380 86390 1
502300 99502300 1001 86380 86390 1
502156 99502156 1001 86380 86390 1
502198 99502198 1001 86380 86390 1
502083 99502083 1001 86380 86390 1
502128 99502128 1001 86380 86390 1
502194 99502194 1001 86380 86390 1
501937 99501937 1001 86380 86390 1
501968 99501968 1001 86380 86390 1
501995 99501995 1001 86380 86390 1
502010 99502010 1001 86380 86390 1
502501 99502501 1001 86380 86390 1
502556 99502556 1001 86380 86390 1
502597 99502597 1001 86380 86390 1
502470 99502470 1001 86380 86390 1
502497 99502497 1001 86380 86390 1
503255 99503255 1001 86380 86390 1
503204 99503204 1001 86380 86390 1
503284 99503284 1001 86380 86390 1
503061 99503061 1001 86380 86390 1
503075 99503075 1001 86380 86390 1
503033 99503033 1001 86380 86390 1
502829 99502829 1001 86380 86390 1
502847 99502847 1001 86380 86390 1
503418 99503418 1001 86380 86390 1
503478 99503478 1001 86380 86390 1
503297 99503297 1001 86380 86390 1
503404 99503404 1001 86380 86390 1
503977 99503977 1001 86380 86390 1
504034 99504034 1001 86380 86390 1
504097 99504097 1001 86380 86390 1
504106 99504106 1001 86380 86390 1
503988 99503988 1001 86380 86390 1
504027 99504027 1001 86380 86390 1
503844 99503844 1001 86380 86390 1
503641 99503641 1001 86380 86390 1
503672 99503672 1001 86380 86390 1
503558 99503558 1001 86380 86390 1
503612 99503612 1001 86380 86390 1
504175 99504175 1001 86380 86390 1
504868 99504868 1001 86380 86390 1
504743 99504743 1001 86380 86390 1
504922 99504922 1001 86380 86390 1
504799 99504799 1001 86380 86390 1
504864 99504864 1001 86380 86390 1
504610 99504610 1001 86380 86390 1
504642 99504642 1001 86380 86390 1
504517 99504517 1001 86380 86390 1
504489 99504489 1001 86380 86390 1
504490 99504490 1001 86380 86390 1
504348 99504348 1001 86380 86390 1
505048 99505048 1001 86380 86390 1
504998 99504998 1001 86380 86390 1
505077 99505077 1001 86380 86390 1
505729 99505729 1001 86380 86390 1
505766 99505766 1001 86380 86390 1
505441 99505441 1001 86380 86390 1
505242 99505242 1001 86380 86390 1
505348 99505348 1001 86380 86390 1
505772 99505772 1001 86380 86390 1
505812 99505812 1001 86380 86390 1
505826 99505826 1001 86380 86390 1
505829 99505829 1001 86380 86390 1
505933 99505933 1001 86380 86390 1
506533 99506533 1001 86380 86390 1
506482 99506482 1001 86380 86390 1
506510 99506510 1001 86380 86390 1
506585 99506585 1001 86380 86390 1
506314 99506314 1001 86380 86390 1
506329 99506329 1001 86380 86390 1
506093 99506093 1001 86380 86390 1
506083 99506083 1001 86380 86390 1
506072 99506072 1001 86380 86390 1
505997 99505997 1001 86380 86390 1
506710 99506710 1001 86380 86390 1
506725 99506725 1001 86380 86390 1
506661 99506661 1001 86380 86390 1
506780 99506780 1001 86380 86390 1
506784 99506784 1001 86380 86390 1
506797 99506797 1001 86380 86390 1
507422 99507422 1001 86380 86390 1
507375 99507375 1001 86380 86390 1
507292 99507292 1001 86380 86390 1
507087 99507087 1001 86380 86390 1
506997 99506997 1001 86380 86390 1
506852 99506852 1001 86380 86390 1
507423 99507423 1001 86380 86390 1
507502 99507502 1001 86380 86390 1
507503 99507503 1001 86380 86390 1
507581 99507581 1001 86380 86390 1
507548 99507548 1001 86380 86390 1
508111 99508111 1001 86380 86390 1
508189 99508189 1001 86380 86390 1
508169 99508169 1001 86380 86390 1
507961 99507961 1001 86380 86390 1
507911 99507911 1001 86380 86390 1
507653 99507653 1001 86380 86390 1
507706 99507706 1001 86380 86390 1
507645 99507645 1001 86380 86390 1
507637 99507637 1001 86380 86390 1
507793 99507793 1001 86380 86390 1
508351 99508351 1001 86380 86390 1
508044 99508044 1001 86380 86390 1
508327 99508327 1001 86380 86390 1
508315 99508315 1001 86380 86390 1
508948 99508948 1001 86380 86390 1
508791 99508791 1001 86380 86390 1
508804 99508804 1001 86380 86390 1
508782 99508782 1001 86380 86390 1
508860 99508860 1001 86380 86390 1
508838 99508838 1001 86380 86390 1
508537 99508537 1001 86380 86390 1
509268 99509268 1001 86380 86390 1
509117 99509117 1001 86380 86390 1
509772 99509772 1001 86380 86390 1
509778 99509778 1001 86380 86390 1
509557 99509557 1001 86380 86390 1
509509 99509509 1001 86380 86390 1
509536 99509536 1001 86380 86390 1
509410 99509410 1001 86380 86390 1
509976 99509976 1001 86380 86390 1
509947 99509947 1001 86380 86390 1
509986 99509986 1001 86380 86390 1
510573 99510573 1001 86380 86390 1
510652 99510652 1001 86380 86390 1
510524 99510524 1001 86380 86390 1
510490 99510490 1001 86380 86390 1
510349 99510349 1001 86380 86390 1
510237 99510237 1001 86380 86390 1
510276 99510276 1001 86380 86390 1
510135 99510135 1001 86380 86390 1
510169 99510169 1001 86380 86390 1
510738 99510738 1001 86380 86390 1
511441 99511441 1001 86380 86390 1
511166 99511166 1001 86380 86390 1
511185 99511185 1001 86380 86390 1
511074 99511074 1001 86380 86390 1
510953 99510953 1001 86380 86390 1
511044 99511044 1001 86380 86390 1
510968 99510968 1001 86380 86390 1
511706 99511706 1001 86380 86390 1
511724 99511724 1001 86380 86390 1
511634 99511634 1001 86380 86390 1
511725 99511725 1001 86380 86390 1
512266 99512266 1001 86380 86390 1
512292 99512292 1001 86380 86390 1
512332 99512332 1001 86380 86390 1
512354 99512354 1001 86380 86390 1
512195 99512195 1001 86380 86390 1
511979 99511979 1001 86380 86390 1
512039 99512039 1001 86380 86390 1
512014 99512014 1001 86380 86390 1
512131 99512131 1001 86380 86390 1
511989 99511989 1001 86380 86390 1
511991 99511991 1001 86380 86390 1
511953 99511953 1001 86380 86390 1
511855 99511855 1001 86380 86390 1
512429 99512429 1001 86380 86390 1
512546 99512546 1001 86380 86390 1
512462 99512462 1001 86380 86390 1
512527 99512527 1001 86380 86390 1
512453 99512453 1001 86380 86390 1
513144 99513144 1001 86380 86390 1
513190 99513190 1001 86380 86390 1
512948 99512948 1001 86380 86390 1
512815 99512815 1001 86380 86390 1
512921 99512921 1001 86380 86390 1
512934 99512934 1001 86380 86390 1
512624 99512624 1001 86380 86390 1
512716 99512716 1001 86380 86390 1
512708 99512708 1001 86380 86390 1
512647 99512647 1001 86380 86390 1
513246 99513246 1001 86380 86390 1
513285 99513285 1001 86380 86390 1
513831 99513831 1001 86380 86390 1
513935 99513935 1001 86380 86390 1
513901 99513901 1001 86380 86390 1
513809 99513809 1001 86380 86390 1
513655 99513655 1001 86380 86390 1
513823 99513823 1001 86380 86390 1
513720 99513720 1001 86380 86390 1
513554 99513554 1001 86380 86390 1
513426 99513426 1001 86380 86390 1
513442 99513442 1001 86380 86390 1
513472 99513472 1001 86380 86390 1
513565 99513565 1001 86380 86390 1
514187 99514187 1001 86380 86390 1
514059 99514059 1001 86380 86390 1
514776 99514776 1001 86380 86390 1
514675 99514675 1001 86380 86390 1
514405 99514405 1001 86380 86390 1
514410 99514410 1001 86380 86390 1
514437 99514437 1001 86380 86390 1
514361 99514361 1001 86380 86390 1
514414 99514414 1001 86380 86390 1
515021 99515021 1001 86380 86390 1
515574 99515574 1001 86380 86390 1
515538 99515538 1001 86380 86390 1
515631 99515631 1001 86380 86390 1
515415 99515415 1001 86380 86390 1
515358 99515358 1001 86380 86390 1
515320 99515320 1001 86380 86390 1
515347 99515347 1001 86380 86390 1
515205 99515205 1001 86380 86390 1
515094 99515094 1001 86380 86390 1
515225 99515225 1001 86380 86390 1
515071 99515071 1001 86380 86390 1
515099 99515099 1001 86380 86390 1
515799 99515799 1001 86380 86390 1
515841 99515841 1001 86380 86390 1
515861 99515861 1001 86380 86390 1
515705 99515705 1001 86380 86390 1
516506 99516506 1001 86380 86390 1
516188 99516188 1001 86380 86390 1
516270 99516270 1001 86380 86390 1
516220 99516220 1001 86380 86390 1
516172 99516172 1001 86380 86390 1
516198 99516198 1001 86380 86390 1
516160 99516160 1001 86380 86390 1
516173 99516173 1001 86380 86390 1
516018 99516018 1001 86380 86390 1
515934 99515934 1001 86380 86390 1
516002 99516002 1001 86380 86390 1
516562 99516562 1001 86380 86390 1
516679 99516679 1001 86380 86390 1
516705 99516705 1001 86380 86390 1
516654 99516654 1001 86380 86390 1
517181 99517181 1001 86380 86390 1
517302 99517302 1001 86380 86390 1
517276 99517276 1001 86380 86390 1
517136 99517136 1001 86380 86390 1
517292 99517292 1001 86380 86390 1
517241 99517241 1001 86380 86390 1
516965 99516965 1001 86380 86390 1
516978 99516978 1001 86380 86390 1
516972 99516972 1001 86380 86390 1
516974 99516974 1001 86380 86390 1
516831 99516831 1001 86380 86390 1
516780 99516780 1001 86380 86390 1
517478 99517478 1001 86380 86390 1
517418 99517418 1001 86380 86390 1
518048 99518048 1001 86380 86390 1
518074 99518074 1001 86380 86390 1
518025 99518025 1001 86380 86390 1
518077 99518077 1001 86380 86390 1
518145 99518145 1001 86380 86390 1
518080 99518080 1001 86380 86390 1
518056 99518056 1001 86380 86390 1
518095 99518095 1001 86380 86390 1
517857 99517857 1001 86380 86390 1
517900 99517900 1001 86380 86390 1
517826 99517826 1001 86380 86390 1
517658 99517658 1001 86380 86390 1
517660 99517660 1001 86380 86390 1
517704 99517704 1001 86380 86390 1
517602 99517602 1001 86380 86390 1
518175 99518175 1001 86380 86390 1
518253 99518253 1001 86380 86390 1
518297 99518297 1001 86380 86390 1
518852 99518852 1001 86380 86390 1
518891 99518891 1001 86380 86390 1
518931 99518931 1001 86380 86390 1
518831 99518831 1001 86380 86390 1
518774 99518774 1001 86380 86390 1
518749 99518749 1001 86380 86390 1
518543 99518543 1001 86380 86390 1
519011 99519011 1001 86380 86390 1
519130 99519130 1001 86380 86390 1
519162 99519162 1001 86380 86390 1
519188 99519188 1001 86380 86390 1
519777 99519777 1001 86380 86390 1
519766 99519766 1001 86380 86390 1
519619 99519619 1001 86380 86390 1
519454 99519454 1001 86380 86390 1
519531 99519531 1001 86380 86390 1
519525 99519525 1001 86380 86390 1
519564 99519564 1001 86380 86390 1
519236 99519236 1001 86380 86390 1
519394 99519394 1001 86380 86390 1
519268 99519268 1001 86380 86390 1
519281 99519281 1001 86380 86390 1
519928 99519928 1001 86380 86390 1
519891 99519891 1001 86380 86390 1
519892 99519892 1001 86380 86390 1
519829 99519829 1001 86380 86390 1
519946 99519946 1001 86380 86390 1
520500 99520500 1001 86380 86390 1
520626 99520626 1001 86380 86390 1
520534 99520534 1001 86380 86390 1
520459 99520459 1001 86380 86390 1
520410 99520410 1001 86380 86390 1
520297 99520297 1001 86380 86390 1
520340 99520340 1001 86380 86390 1
520276 99520276 1001 86380 86390 1
520250 99520250 1001 86380 86390 1
520214 99520214 1001 86380 86390 1
520072 99520072 1001 86380 86390 1
520021 99520021 1001 86380 86390 1
520169 99520169 1001 86380 86390 1
521314 99521314 1001 86380 86390 1
521435 99521435 1001 86380 86390 1
521449 99521449 1001 86380 86390 1
521133 99521133 1001 86380 86390 1
521108 99521108 1001 86380 86390 1
521057 99521057 1001 86380 86390 1
521126 99521126 1001 86380 86390 1
520981 99520981 1001 86380 86390 1
520983 99520983 1001 86380 86390 1
520894 99520894 1001 86380 86390 1
520948 99520948 1001 86380 86390 1
521564 99521564 1001 86380 86390 1
522289 99522289 1001 86380 86390 1
522152 99522152 1001 86380 86390 1
522153 99522153 1001 86380 86390 1
522206 99522206 1001 86380 86390 1
522247 99522247 1001 86380 86390 1
521946 99521946 1001 86380 86390 1
522037 99522037 1001 86380 86390 1
521987 99521987 1001 86380 86390 1
521990 99521990 1001 86380 86390 1
521913 99521913 1001 86380 86390 1
522083 99522083 1001 86380 86390 1
521929 99521929 1001 86380 86390 1
522384 99522384 1001 86380 86390 1
522990 99522990 1001 86380 86390 1
523051 99523051 1001 86380 86390 1
523067 99523067 1001 86380 86390 1
522811 99522811 1001 86380 86390 1
522734 99522734 1001 86380 86390 1
522722 99522722 1001 86380 86390 1
522802 99522802 1001 86380 86390 1
522724 99522724 1001 86380 86390 1
522715 99522715 1001 86380 86390 1
522873 99522873 1001 86380 86390 1
522644 99522644 1001 86380 86390 1
522606 99522606 1001 86380 86390 1
522646 99522646 1001 86380 86390 1
523271 99523271 1001 86380 86390 1
523157 99523157 1001 86380 86390 1
523133 99523133 1001 86380 86390 1
523151 99523151 1001 86380 86390 1
523744 99523744 1001 86380 86390 1
523899 99523899 1001 86380 86390 1
523861 99523861 1001 86380 86390 1
523800 99523800 1001 86380 86390 1
523879 99523879 1001 86380 86390 1
523574 99523574 1001 86380 86390 1
523601 99523601 1001 86380 86390 1
523693 99523693 1001 86380 86390 1
523695 99523695 1001 86380 86390 1
523553 99523553 1001 86380 86390 1
523414 99523414 1001 86380 86390 1
523363 99523363 1001 86380 86390 1
523364 99523364 1001 86380 86390 1
523391 99523391 1001 86380 86390 1
523469 99523469 1001 86380 86390 1
523358 99523358 1001 86380 86390 1
523514 99523514 1001 86380 86390 1
523528 99523528 1001 86380 86390 1
524770 99524770 1001 86380 86390 1
524686 99524686 1001 86380 86390 1
524587 99524587 1001 86380 86390 1
524367 99524367 1001 86380 86390 1
524311 99524311 1001 86380 86390 1
524260 99524260 1001 86380 86390 1
524287 99524287 1001 86380 86390 1
524781 99524781 1001 86380 86390 1
525482 99525482 1001 86380 86390 1
525444 99525444 1001 86380 86390 1
525485 99525485 1001 86380 86390 1
525396 99525396 1001 86380 86390 1
525502 99525502 1001 86380 86390 1
525329 99525329 1001 86380 86390 1
525309 99525309 1001 86380 86390 1
525133 99525133 1001 86380 86390 1
525153 99525153 1001 86380 86390 1
525039 99525039 1001 86380 86390 1
525770 99525770 1001 86380 86390 1
525746 99525746 1001 86380 86390 1
526355 99526355 1001 86380 86390 1
526181 99526181 1001 86380 86390 1
526054 99526054 1001 86380 86390 1
526084 99526084 1001 86380 86390 1
526098 99526098 1001 86380 86390 1
525841 99525841 1001 86380 86390 1
525980 99525980 1001 86380 86390 1
527227 99527227 1001 86380 86390 1
527115 99527115 1001 86380 86390 1
527103 99527103 1001 86380 86390 1
526955 99526955 1001 86380 86390 1
526855 99526855 1001 86380 86390 1
526951 99526951 1001 86380 86390 1
526836 99526836 1001 86380 86390 1
526788 99526788 1001 86380 86390 1
526817 99526817 1001 86380 86390 1
527298 99527298 1001 86380 86390 1
527325 99527325 1001 86380 86390 1
527384 99527384 1001 86380 86390 1
527986 99527986 1001 86380 86390 1
528070 99528070 1001 86380 86390 1
527701 99527701 1001 86380 86390 1
527744 99527744 1001 86380 86390 1
527747 99527747 1001 86380 86390 1
527839 99527839 1001 86380 86390 1
527533 99527533 1001 86380 86390 1
527482 99527482 1001 86380 86390 1
527602 99527602 1001 86380 86390 1
527490 99527490 1001 86380 86390 1
527622 99527622 1001 86380 86390 1
528266 99528266 1001 86380 86390 1
528165 99528165 1001 86380 86390 1
528231 99528231 1001 86380 86390 1
528237 99528237 1001 86380 86390 1
528213 99528213 1001 86380 86390 1
528709 99528709 1001 86380 86390 1
528841 99528841 1001 86380 86390 1
528798 99528798 1001 86380 86390 1
528675 99528675 1001 86380 86390 1
528560 99528560 1001 86380 86390 1
528694 99528694 1001 86380 86390 1
528321 99528321 1001 86380 86390 1
528335 99528335 1001 86380 86390 1
528401 99528401 1001 86380 86390 1
528377 99528377 1001 86380 86390 1
528971 99528971 1001 86380 86390 1
529651 99529651 1001 86380 86390 1
529575 99529575 1001 86380 86390 1
529544 99529544 1001 86380 86390 1
529721 99529721 1001 86380 86390 1
529470 99529470 1001 86380 86390 1
529316 99529316 1001 86380 86390 1
529498 99529498 1001 86380 86390 1
529372 99529372 1001 86380 86390 1
529361 99529361 1001 86380 86390 1
529252 99529252 1001 86380 86390 1
529308 99529308 1001 86380 86390 1
529179 99529179 1001 86380 86390 1
529244 99529244 1001 86380 86390 1
529157 99529157 1001 86380 86390 1
529798 99529798 1001 86380 86390 1
529786 99529786 1001 86380 86390 1
529930 99529930 1001 86380 86390 1
530553 99530553 1001 86380 86390 1
530528 99530528 1001 86380 86390 1
530549 99530549 1001 86380 86390 1
530234 99530234 1001 86380 86390 1
530333 99530333 1001 86380 86390 1
530295 99530295 1001 86380 86390 1
530123 99530123 1001 86380 86390 1
530576 99530576 1001 86380 86390 1
530709 99530709 1001 86380 86390 1
530727 99530727 1001 86380 86390 1
531342 99531342 1001 86380 86390 1
531252 99531252 1001 86380 86390 1
531350 99531350 1001 86380 86390 1
531231 99531231 1001 86380 86390 1
531358 99531358 1001 86380 86390 1
531359 99531359 1001 86380 86390 1
531011 99531011 1001 86380 86390 1
530990 99530990 1001 86380 86390 1
530940 99530940 1001 86380 86390 1
530765 99530765 1001 86380 86390 1
530951 99530951 1001 86380 86390 1
530926 99530926 1001 86380 86390 1
531584 99531584 1001 86380 86390 1
531481 99531481 1001 86380 86390 1
531520 99531520 1001 86380 86390 1
531541 99531541 1001 86380 86390 1
532046 99532046 1001 86380 86390 1
532112 99532112 1001 86380 86390 1
531886 99531886 1001 86380 86390 1
531838 99531838 1001 86380 86390 1
531996 99531996 1001 86380 86390 1
531802 99531802 1001 86380 86390 1
531842 99531842 1001 86380 86390 1
531895 99531895 1001 86380 86390 1
531601 99531601 1001 86380 86390 1
531706 99531706 1001 86380 86390 1
531695 99531695 1001 86380 86390 1
531634 99531634 1001 86380 86390 1
532346 99532346 1001 86380 86390 1
532385 99532385 1001 86380 86390 1
532216 99532216 1001 86380 86390 1
532347 99532347 1001 86380 86390 1
532373 99532373 1001 86380 86390 1
532270 99532270 1001 86380 86390 1
532237 99532237 1001 86380 86390 1
532356 99532356 1001 86380 86390 1
533029 99533029 1001 86380 86390 1
532918 99532918 1001 86380 86390 1
533004 99533004 1001 86380 86390 1
532836 99532836 1001 86380 86390 1
532980 99532980 1001 86380 86390 1
532774 99532774 1001 86380 86390 1
532816 99532816 1001 86380 86390 1
532820 99532820 1001 86380 86390 1
532823 99532823 1001 86380 86390 1
532696 99532696 1001 86380 86390 1
532466 99532466 1001 86380 86390 1
532467 99532467 1001 86380 86390 1
532519 99532519 1001 86380 86390 1
532571 99532571 1001 86380 86390 1
532610 99532610 1001 86380 86390 1
532524 99532524 1001 86380 86390 1
532461 99532461 1001 86380 86390 1
533184 99533184 1001 86380 86390 1
533044 99533044 1001 86380 86390 1
533099 99533099 1001 86380 86390 1
533167 99533167 1001 86380 86390 1
533836 99533836 1001 86380 86390 1
533568 99533568 1001 86380 86390 1
533581 99533581 1001 86380 86390 1
533534 99533534 1001 86380 86390 1
533341 99533341 1001 86380 86390 1
533420 99533420 1001 86380 86390 1
533240 99533240 1001 86380 86390 1
533268 99533268 1001 86380 86390 1
533256 99533256 1001 86380 86390 1
533439 99533439 1001 86380 86390 1
533353 99533353 1001 86380 86390 1
534024 99534024 1001 86380 86390 1
533859 99533859 1001 86380 86390 1
534016 99534016 1001 86380 86390 1
533978 99533978 1001 86380 86390 1
533940 99533940 1001 86380 86390 1
534496 99534496 1001 86380 86390 1
534389 99534389 1001 86380 86390 1
534385 99534385 1001 86380 86390 1
534233 99534233 1001 86380 86390 1
534195 99534195 1001 86380 86390 1
534065 99534065 1001 86380 86390 1
534133 99534133 1001 86380 86390 1
534198 99534198 1001 86380 86390 1
534224 99534224 1001 86380 86390 1
534862 99534862 1001 86380 86390 1
534798 99534798 1001 86380 86390 1
534780 99534780 1001 86380 86390 1
535372 99535372 1001 86380 86390 1
535426 99535426 1001 86380 86390 1
535323 99535323 1001 86380 86390 1
535377 99535377 1001 86380 86390 1
534951 99534951 1001 86380 86390 1
535715 99535715 1001 86380 86390 1
535699 99535699 1001 86380 86390 1
536211 99536211 1001 86380 86390 1
536264 99536264 1001 86380 86390 1
536290 99536290 1001 86380 86390 1
536278 99536278 1001 86380 86390 1
536324 99536324 1001 86380 86390 1
536020 99536020 1001 86380 86390 1
535770 99535770 1001 86380 86390 1
535878 99535878 1001 86380 86390 1
535909 99535909 1001 86380 86390 1
536387 99536387 1001 86380 86390 1
536132 99536132 1001 86380 86390 1
536402 99536402 1001 86380 86390 1
536834 99536834 1001 86380 86390 1
536915 99536915 1001 86380 86390 1
536598 99536598 1001 86380 86390 1
536616 99536616 1001 86380 86390 1
537204 99537204 1001 86380 86390 1
537954 99537954 1001 86380 86390 1
537814 99537814 1001 86380 86390 1
537944 99537944 1001 86380 86390 1
537816 99537816 1001 86380 86390 1
537983 99537983 1001 86380 86390 1
537759 99537759 1001 86380 86390 1
537740 99537740 1001 86380 86390 1
537406 99537406 1001 86380 86390 1
537496 99537496 1001 86380 86390 1
538176 99538176 1001 86380 86390 1
538771 99538771 1001 86380 86390 1
538761 99538761 1001 86380 86390 1
538547 99538547 1001 86380 86390 1
538561 99538561 1001 86380 86390 1
538383 99538383 1001 86380 86390 1
538280 99538280 1001 86380 86390 1
538346 99538346 1001 86380 86390 1
538243 99538243 1001 86380 86390 1
539010 99539010 1001 86380 86390 1
539003 99539003 1001 86380 86390 1
539594 99539594 1001 86380 86390 1
539493 99539493 1001 86380 86390 1
539520 99539520 1001 86380 86390 1
539572 99539572 1001 86380 86390 1
539345 99539345 1001 86380 86390 1
539307 99539307 1001 86380 86390 1
539231 99539231 1001 86380 86390 1
539084 99539084 1001 86380 86390 1
539074 99539074 1001 86380 86390 1
539178 99539178 1001 86380 86390 1
539077 99539077 1001 86380 86390 1
539120 99539120 1001 86380 86390 1
539755 99539755 1001 86380 86390 1
539775 99539775 1001 86380 86390 1
540374 99540374 1001 86380 86390 1
540389 99540389 1001 86380 86390 1
539887 99539887 1001 86380 86390 1
540598 99540598 1001 86380 86390 1
540650 99540650 1001 86380 86390 1
541218 99541218 1001 86380 86390 1
541287 99541287 1001 86380 86390 1
541077 99541077 1001 86380 86390 1
540951 99540951 1001 86380 86390 1
540915 99540915 1001 86380 86390 1
541019 99541019 1001 86380 86390 1
540842 99540842 1001 86380 86390 1
540791 99540791 1001 86380 86390 1
540696 99540696 1001 86380 86390 1
541437 99541437 1001 86380 86390 1
541308 99541308 1001 86380 86390 1
541418 99541418 1001 86380 86390 1
542103 99542103 1001 86380 86390 1
542107 99542107 1001 86380 86390 1
541792 99541792 1001 86380 86390 1
541714 99541714 1001 86380 86390 1
541821 99541821 1001 86380 86390 1
541616 99541616 1001 86380 86390 1
541570 99541570 1001 86380 86390 1
542246 99542246 1001 86380 86390 1
542311 99542311 1001 86380 86390 1
542833 99542833 1001 86380 86390 1
542861 99542861 1001 86380 86390 1
542903 99542903 1001 86380 86390 1
542675 99542675 1001 86380 86390 1
542638 99542638 1001 86380 86390 1
542678 99542678 1001 86380 86390 1
542705 99542705 1001 86380 86390 1
542402 99542402 1001 86380 86390 1
542494 99542494 1001 86380 86390 1
542411 99542411 1001 86380 86390 1
542527 99542527 1001 86380 86390 1
542412 99542412 1001 86380 86390 1
542453 99542453 1001 86380 86390 1
543059 99543059 1001 86380 86390 1
543733 99543733 1001 86380 86390 1
543595 99543595 1001 86380 86390 1
543660 99543660 1001 86380 86390 1
543636 99543636 1001 86380 86390 1
543666 99543666 1001 86380 86390 1
543529 99543529 1001 86380 86390 1
543838 99543838 1001 86380 86390 1
543788 99543788 1001 86380 86390 1
543845 99543845 1001 86380 86390 1
544457 99544457 1001 86380 86390 1
544565 99544565 1001 86380 86390 1
544525 99544525 1001 86380 86390 1
544399 99544399 1001 86380 86390 1
544476 99544476 1001 86380 86390 1
544582 99544582 1001 86380 86390 1
544595 99544595 1001 86380 86390 1
544367 99544367 1001 86380 86390 1
544386 99544386 1001 86380 86390 1
544121 99544121 1001 86380 86390 1
544174 99544174 1001 86380 86390 1
544175 99544175 1001 86380 86390 1
544689 99544689 1001 86380 86390 1
544629 99544629 1001 86380 86390 1
420399 217 1001 59820 60957 1
421503 221 1001 21660 22137 1
423459 214 1001 79800 80517 1
515286 947 1002 30867 38165 1
515039 628 1002 53441 63204 1
540395 857 1001 37769 38068 1
400265 99400265 1001 86380 86390 1
400377 99400377 1001 86380 86390 1
400381 99400381 1001 86380 86390 1
400339 99400339 1001 86380 86390 1
400370 99400370 1001 86380 86390 1
400436 99400436 1001 86380 86390 1
400595 99400595 1001 86380 86390 1
400798 99400798 1001 86380 86390 1
400970 99400970 1001 86380 86390 1
401119 99401119 1001 86380 86390 1
401054 99401054 1001 86380 86390 1
401267 99401267 1001 86380 86390 1
401327 99401327 1001 86380 86390 1
401285 99401285 1001 86380 86390 1
401158 99401158 1001 86380 86390 1
401449 99401449 1001 86380 86390 1
401685 99401685 1001 86380 86390 1
401699 99401699 1001 86380 86390 1
401608 99401608 1001 86380 86390 1
401647 99401647 1001 86380 86390 1
401840 99401840 1001 86380 86390 1
401962 99401962 1001 86380 86390 1
401971 99401971 1001 86380 86390 1
402352 99402352 1001 86380 86390 1
402397 99402397 1001 86380 86390 1
402515 99402515 1001 86380 86390 1
402572 99402572 1001 86380 86390 1
402524 99402524 1001 86380 86390 1
402630 99402630 1001 86380 86390 1
402600 99402600 1001 86380 86390 1
402484 99402484 1001 86380 86390 1
402679 99402679 1001 86380 86390 1
402709 99402709 1001 86380 86390 1
403035 99403035 1001 86380 86390 1
403012 99403012 1001 86380 86390 1
403266 99403266 1001 86380 86390 1
403211 99403211 1001 86380 86390 1
403524 99403524 1001 86380 86390 1
403705 99403705 1001 86380 86390 1
403888 99403888 1001 86380 86390 1
403848 99403848 1001 86380 86390 1
404161 99404161 1001 86380 86390 1
404566 99404566 1001 86380 86390 1
404516 99404516 1001 86380 86390 1
404641 99404641 1001 86380 86390 1
404767 99404767 1001 86380 86390 1
404696 99404696 1001 86380 86390 1
404743 99404743 1001 86380 86390 1
404855 99404855 1001 86380 86390 1
404881 99404881 1001 86380 86390 1
404924 99404924 1001 86380 86390 1
405584 99405584 1001 86380 86390 1
405650 99405650 1001 86380 86390 1
405953 99405953 1001 86380 86390 1
406252 99406252 1001 86380 86390 1
406364 99406364 1001 86380 86390 1
406450 99406450 1001 86380 86390 1
406705 99406705 1001 86380 86390 1
406911 99406911 1001 86380 86390 1
407689 99407689 1001 86380 86390 1
407703 99407703 1001 86380 86390 1
407794 99407794 1001 86380 86390 1
407889 99407889 1001 86380 86390 1
408000 99408000 1001 86380 86390 1
408293 99408293 1001 86380 86390 1
408363 99408363 1001 86380 86390 1
408522 99408522 1001 86380 86390 1
408472 99408472 1001 86380 86390 1
408603 99408603 1001 86380 86390 1
408687 99408687 1001 86380 86390 1
408699 99408699 1001 86380 86390 1
409094 99409094 1001 86380 86390 1
409113 99409113 1001 86380 86390 1
409256 99409256 1001 86380 86390 1
409430 99409430 1001 86380 86390 1
409524 99409524 1001 86380 86390 1
409660 99409660 1001 86380 86390 1
409781 99409781 1001 86380 86390 1
409803 99409803 1001 86380 86390 1
410197 99410197 1001 86380 86390 1
410367 99410367 1001 86380 86390 1
410310 99410310 1001 86380 86390 1
410487 99410487 1001 86380 86390 1
410480 99410480 1001 86380 86390 1
410594 99410594 1001 86380 86390 1
410545 99410545 1001 86380 86390 1
410623 99410623 1001 86380 86390 1
410922 99410922 1001 86380 86390 1
411074 99411074 1001 86380 86390 1
411444 99411444 1001 86380 86390 1
412018 99412018 1001 86380 86390 1
412252 99412252 1001 86380 86390 1
412334 99412334 1001 86380 86390 1
413695 99413695 1001 86380 86390 1
413638 99413638 1001 86380 86390 1
413530 99413530 1001 86380 86390 1
413672 99413672 1001 86380 86390 1
413195 99413195 1001 86380 86390 1
413172 99413172 1001 86380 86390 1
412694 99412694 1001 86380 86390 1
412528 99412528 1001 86380 86390 1
412585 99412585 1001 86380 86390 1
412755 99412755 1001 86380 86390 1
413934 99413934 1001 86380 86390 1
413979 99413979 1001 86380 86390 1
413856 99413856 1001 86380 86390 1
415253 99415253 1001 86380 86390 1
415269 99415269 1001 86380 86390 1
414937 99414937 1001 86380 86390 1
415073 99415073 1001 86380 86390 1
414745 99414745 1001 86380 86390 1
414905 99414905 1001 86380 86390 1
414436 99414436 1001 86380 86390 1
414389 99414389 1001 86380 86390 1
414396 99414396 1001 86380 86390 1
415627 99415627 1001 86380 86390 1
415410 99415410 1001 86380 86390 1
416965 99416965 1001 86380 86390 1
416159 99416159 1001 86380 86390 1
416444 99416444 1001 86380 86390 1
416357 99416357 1001 86380 86390 1
416509 99416509 1001 86380 86390 1
416310 99416310 1001 86380 86390 1
416248 99416248 1001 86380 86390 1
415832 99415832 1001 86380 86390 1
416072 99416072 1001 86380 86390 1
417094 99417094 1001 86380 86390 1
417141 99417141 1001 86380 86390 1
417562 99417562 1001 86380 86390 1
418685 99418685 1001 86380 86390 1
418526 99418526 1001 86380 86390 1
418116 99418116 1001 86380 86390 1
418068 99418068 1001 86380 86390 1
417752 99417752 1001 86380 86390 1
417646 99417646 1001 86380 86390 1
418928 99418928 1001 86380 86390 1
418916 99418916 1001 86380 86390 1
418819 99418819 1001 86380 86390 1
419851 99419851 1001 86380 86390 1
420006 99420006 1001 86380 86390 1
419960 99419960 1001 86380 86390 1
419977 99419977 1001 86380 86390 1
419318 99419318 1001 86380 86390 1
419492 99419492 1001 86380 86390 1
419496 99419496 1001 86380 86390 1
419615 99419615 1001 86380 86390 1
419556 99419556 1001 86380 86390 1
420493 99420493 1001 86380 86390 1
420719 99420719 1001 86380 86390 1
420758 99420758 1001 86380 86390 1
421742 99421742 1001 86380 86390 1
422040 99422040 1001 86380 86390 1
421724 99421724 1001 86380 86390 1
421983 99421983 1001 86380 86390 1
421766 99421766 1001 86380 86390 1
421642 99421642 1001 86380 86390 1
421416 99421416 1001 86380 86390 1
421302 99421302 1001 86380 86390 1
421188 99421188 1001 86380 86390 1
420844 99420844 1001 86380 86390 1
421023 99421023 1001 86380 86390 1
422197 99422197 1001 86380 86390 1
422172 99422172 1001 86380 86390 1
422256 99422256 1001 86380 86390 1
422285 99422285 1001 86380 86390 1
422498 99422498 1001 86380 86390 1
423601 99423601 1001 86380 86390 1
423465 99423465 1001 86380 86390 1
423600 99423600 1001 86380 86390 1
423205 99423205 1001 86380 86390 1
422996 99422996 1001 86380 86390 1
423300 99423300 1001 86380 86390 1
422598 99422598 1001 86380 86390 1
422748 99422748 1001 86380 86390 1
422562 99422562 1001 86380 86390 1
422867 99422867 1001 86380 86390 1
424099 99424099 1001 86380 86390 1
424710 99424710 1001 86380 86390 1
424810 99424810 1001 86380 86390 1
424775 99424775 1001 86380 86390 1
424189 99424189 1001 86380 86390 1
424588 99424588 1001 86380 86390 1
425665 99425665 1001 86380 86390 1
425735 99425735 1001 86380 86390 1
426815 99426815 1001 86380 86390 1
427005 99427005 1001 86380 86390 1
427060 99427060 1001 86380 86390 1
426827 99426827 1001 86380 86390 1
426344 99426344 1001 86380 86390 1
426521 99426521 1001 86380 86390 1
426326 99426326 1001 86380 86390 1
426604 99426604 1001 86380 86390 1
426458 99426458 1001 86380 86390 1
426655 99426655 1001 86380 86390 1
426290 99426290 1001 86380 86390 1
426221 99426221 1001 86380 86390 1
426162 99426162 1001 86380 86390 1
427356 99427356 1001 86380 86390 1
427337 99427337 1001 86380 86390 1
427367 99427367 1001 86380 86390 1
428435 99428435 1001 86380 86390 1
428720 99428720 1001 86380 86390 1
428488 99428488 1001 86380 86390 1
427974 99427974 1001 86380 86390 1
428284 99428284 1001 86380 86390 1
428143 99428143 1001 86380 86390 1
427806 99427806 1001 86380 86390 1
427713 99427713 1001 86380 86390 1
429108 99429108 1001 86380 86390 1
428834 99428834 1001 86380 86390 1
428775 99428775 1001 86380 86390 1
428802 99428802 1001 86380 86390 1
430060 99430060 1001 86380 86390 1
429701 99429701 1001 86380 86390 1
429345 99429345 1001 86380 86390 1
429405 99429405 1001 86380 86390 1
430624 99430624 1001 86380 86390 1
430782 99430782 1001 86380 86390 1
430596 99430596 1001 86380 86390 1
430694 99430694 1001 86380 86390 1
430700 99430700 1001 86380 86390 1
431882 99431882 1001 86380 86390 1
431822 99431822 1001 86380 86390 1
431742 99431742 1001 86380 86390 1
431925 99431925 1001 86380 86390 1
431879 99431879 1001 86380 86390 1
431880 99431880 1001 86380 86390 1
431980 99431980 1001 86380 86390 1
431337 99431337 1001 86380 86390 1
430949 99430949 1001 86380 86390 1
431215 99431215 1001 86380 86390 1
430909 99430909 1001 86380 86390 1
432438 99432438 1001 86380 86390 1
432479 99432479 1001 86380 86390 1
432319 99432319 1001 86380 86390 1
433352 99433352 1001 86380 86390 1
433336 99433336 1001 86380 86390 1
432945 99432945 1001 86380 86390 1
433300 99433300 1001 86380 86390 1
432530 99432530 1001 86380 86390 1
432585 99432585 1001 86380 86390 1
432653 99432653 1001 86380 86390 1
432730 99432730 1001 86380 86390 1
432822 99432822 1001 86380 86390 1
432549 99432549 1001 86380 86390 1
434125 99434125 1001 86380 86390 1
434126 99434126 1001 86380 86390 1
433745 99433745 1001 86380 86390 1
433748 99433748 1001 86380 86390 1
434871 99434871 1001 86380 86390 1
434828 99434828 1001 86380 86390 1
434832 99434832 1001 86380 86390 1
434412 99434412 1001 86380 86390 1
437077 99437077 1001 86380 86390 1
437063 99437063 1001 86380 86390 1
436566 99436566 1001 86380 86390 1
436345 99436345 1001 86380 86390 1
436405 99436405 1001 86380 86390 1
436166 99436166 1001 86380 86390 1
436078 99436078 1001 86380 86390 1
300068 99300068 1001 86380 86390 1
300044 99300044 1001 86380 86390 1
436757 99436757 1001 86380 86390 1
300102 99300102 1001 86380 86390 1
300052 99300052 1001 86380 86390 1
300631 99300631 1001 86380 86390 1
300688 99300688 1001 86380 86390 1
300319 99300319 1001 86380 86390 1
300385 99300385 1001 86380 86390 1
300252 99300252 1001 86380 86390 1
300279 99300279 1001 86380 86390 1
300925 99300925 1001 86380 86390 1
301400 99301400 1001 86380 86390 1
301478 99301478 1001 86380 86390 1
301444 99301444 1001 86380 86390 1
301358 99301358 1001 86380 86390 1
301546 99301546 1001 86380 86390 1
301314 99301314 1001 86380 86390 1
301212 99301212 1001 86380 86390 1
301213 99301213 1001 86380 86390 1
301244 99301244 1001 86380 86390 1
301167 99301167 1001 86380 86390 1
301026 99301026 1001 86380 86390 1
301104 99301104 1001 86380 86390 1
301093 99301093 1001 86380 86390 1
301119 99301119 1001 86380 86390 1
300953 99300953 1001 86380 86390 1
300995 99300995 1001 86380 86390 1
301566 99301566 1001 86380 86390 1
302226 99302226 1001 86380 86390 1
302286 99302286 1001 86380 86390 1
302073 99302073 1001 86380 86390 1
302074 99302074 1001 86380 86390 1
302087 99302087 1001 86380 86390 1
302040 99302040 1001 86380 86390 1
301917 99301917 1001 86380 86390 1
301869 99301869 1001 86380 86390 1
301794 99301794 1001 86380 86390 1
302520 99302520 1001 86380 86390 1
302398 99302398 1001 86380 86390 1
302544 99302544 1001 86380 86390 1
302506 99302506 1001 86380 86390 1
303144 99303144 1001 86380 86390 1
303178 99303178 1001 86380 86390 1
302835 99302835 1001 86380 86390 1
302802 99302802 1001 86380 86390 1
302702 99302702 1001 86380 86390 1
302755 99302755 1001 86380 86390 1
302733 99302733 1001 86380 86390 1
303295 99303295 1001 86380 86390 1
303324 99303324 1001 86380 86390 1
303363 99303363 1001 86380 86390 1
304000 99304000 1001 86380 86390 1
303960 99303960 1001 86380 86390 1
304024 99304024 1001 86380 86390 1
303658 99303658 1001 86380 86390 1
304187 99304187 1001 86380 86390 1
304144 99304144 1001 86380 86390 1
304808 99304808 1001 86380 86390 1
304745 99304745 1001 86380 86390 1
304797 99304797 1001 86380 86390 1
304773 99304773 1001 86380 86390 1
304839 99304839 1001 86380 86390 1
304838 99304838 1001 86380 86390 1
304552 99304552 1001 86380 86390 1
304608 99304608 1001 86380 86390 1
304570 99304570 1001 86380 86390 1
304625 99304625 1001 86380 86390 1
304522 99304522 1001 86380 86390 1
304369 99304369 1001 86380 86390 1
304388 99304388 1001 86380 86390 1
305028 99305028 1001 86380 86390 1
304891 99304891 1001 86380 86390 1
305662 99305662 1001 86380 86390 1
305303 99305303 1001 86380 86390 1
305462 99305462 1001 86380 86390 1
305374 99305374 1001 86380 86390 1
500167 99500167 1001 86380 86390 1
500012 99500012 1001 86380 86390 1
500025 99500025 1001 86380 86390 1
500004 99500004 1001 86380 86390 1
500711 99500711 1001 86380 86390 1
500781 99500781 1001 86380 86390 1
500727 99500727 1001 86380 86390 1
500615 99500615 1001 86380 86390 1
500799 99500799 1001 86380 86390 1
500429 99500429 1001 86380 86390 1
500455 99500455 1001 86380 86390 1
500498 99500498 1001 86380 86390 1
500565 99500565 1001 86380 86390 1
500322 99500322 1001 86380 86390 1
500233 99500233 1001 86380 86390 1
500302 99500302 1001 86380 86390 1
500367 99500367 1001 86380 86390 1
500214 99500214 1001 86380 86390 1
500968 99500968 1001 86380 86390 1
501010 99501010 1001 86380 86390 1
500847 99500847 1001 86380 86390 1
501617 99501617 1001 86380 86390 1
501291 99501291 1001 86380 86390 1
501317 99501317 1001 86380 86390 1
501253 99501253 1001 86380 86390 1
501319 99501319 1001 86380 86390 1
501311 99501311 1001 86380 86390 1
501249 99501249 1001 86380 86390 1
501187 99501187 1001 86380 86390 1
501061 99501061 1001 86380 86390 1
501114 99501114 1001 86380 86390 1
501810 99501810 1001 86380 86390 1
502299 99502299 1001 86380 86390 1
502329 99502329 1001 86380 86390 1
502456 99502456 1001 86380 86390 1
502092 99502092 1001 86380 86390 1
502068 99502068 1001 86380 86390 1
502185 99502185 1001 86380 86390 1
502224 99502224 1001 86380 86390 1
502056 99502056 1001 86380 86390 1
502070 99502070 1001 86380 86390 1
502124 99502124 1001 86380 86390 1
501977 99501977 1001 86380 86390 1
501893 99501893 1001 86380 86390 1
501933 99501933 1001 86380 86390 1
501999 99501999 1001 86380 86390 1
502489 99502489 1001 86380 86390 1
502662 99502662 1001 86380 86390 1
502617 99502617 1001 86380 86390 1
503147 99503147 1001 86380 86390 1
502996 99502996 1001 86380 86390 1
502963 99502963 1001 86380 86390 1
502885 99502885 1001 86380 86390 1
502942 99502942 1001 86380 86390 1
502981 99502981 1001 86380 86390 1
502762 99502762 1001 86380 86390 1
502820 99502820 1001 86380 86390 1
502877 99502877 1001 86380 86390 1
503353 99503353 1001 86380 86390 1
502671 99502671 1001 86380 86390 1
503476 99503476 1001 86380 86390 1
503950 99503950 1001 86380 86390 1
503758 99503758 1001 86380 86390 1
503811 99503811 1001 86380 86390 1
503752 99503752 1001 86380 86390 1
503754 99503754 1001 86380 86390 1
503769 99503769 1001 86380 86390 1
503644 99503644 1001 86380 86390 1
503532 99503532 1001 86380 86390 1
503690 99503690 1001 86380 86390 1
504221 99504221 1001 86380 86390 1
504249 99504249 1001 86380 86390 1
504151 99504151 1001 86380 86390 1
504766 99504766 1001 86380 86390 1
504338 99504338 1001 86380 86390 1
504378 99504378 1001 86380 86390 1
504508 99504508 1001 86380 86390 1
504522 99504522 1001 86380 86390 1
504419 99504419 1001 86380 86390 1
504445 99504445 1001 86380 86390 1
504332 99504332 1001 86380 86390 1
504463 99504463 1001 86380 86390 1
505122 99505122 1001 86380 86390 1
505025 99505025 1001 86380 86390 1
505660 99505660 1001 86380 86390 1
505465 99505465 1001 86380 86390 1
505417 99505417 1001 86380 86390 1
505508 99505508 1001 86380 86390 1
505177 99505177 1001 86380 86390 1
505283 99505283 1001 86380 86390 1
505248 99505248 1001 86380 86390 1
505922 99505922 1001 86380 86390 1
505963 99505963 1001 86380 86390 1
505824 99505824 1001 86380 86390 1
505775 99505775 1001 86380 86390 1
506523 99506523 1001 86380 86390 1
506570 99506570 1001 86380 86390 1
506464 99506464 1001 86380 86390 1
506401 99506401 1001 86380 86390 1
506352 99506352 1001 86380 86390 1
506343 99506343 1001 86380 86390 1
506295 99506295 1001 86380 86390 1
506386 99506386 1001 86380 86390 1
506233 99506233 1001 86380 86390 1
506171 99506171 1001 86380 86390 1
506115 99506115 1001 86380 86390 1
505987 99505987 1001 86380 86390 1
506659 99506659 1001 86380 86390 1
506711 99506711 1001 86380 86390 1
506764 99506764 1001 86380 86390 1
506728 99506728 1001 86380 86390 1
506694 99506694 1001 86380 86390 1
507398 99507398 1001 86380 86390 1
507048 99507048 1001 86380 86390 1
507216 99507216 1001 86380 86390 1
506947 99506947 1001 86380 86390 1
507000 99507000 1001 86380 86390 1
506807 99506807 1001 86380 86390 1
506977 99506977 1001 86380 86390 1
506822 99506822 1001 86380 86390 1
507004 99507004 1001 86380 86390 1
506811 99506811 1001 86380 86390 1
507432 99507432 1001 86380 86390 1
507446 99507446 1001 86380 86390 1
507451 99507451 1001 86380 86390 1
507607 99507607 1001 86380 86390 1
507595 99507595 1001 86380 86390 1
507480 99507480 1001 86380 86390 1
508099 99508099 1001 86380 86390 1
508232 99508232 1001 86380 86390 1
507874 99507874 1001 86380 86390 1
507910 99507910 1001 86380 86390 1
507950 99507950 1001 86380 86390 1
507989 99507989 1001 86380 86390 1
507647 99507647 1001 86380 86390 1
507791 99507791 1001 86380 86390 1
507663 99507663 1001 86380 86390 1
508895 99508895 1001 86380 86390 1
508989 99508989 1001 86380 86390 1
508892 99508892 1001 86380 86390 1
508677 99508677 1001 86380 86390 1
508743 99508743 1001 86380 86390 1
508810 99508810 1001 86380 86390 1
508561 99508561 1001 86380 86390 1
508576 99508576 1001 86380 86390 1
508628 99508628 1001 86380 86390 1
508515 99508515 1001 86380 86390 1
509123 99509123 1001 86380 86390 1
509154 99509154 1001 86380 86390 1
509185 99509185 1001 86380 86390 1
509134 99509134 1001 86380 86390 1
509160 99509160 1001 86380 86390 1
509798 99509798 1001 86380 86390 1
509864 99509864 1001 86380 86390 1
509828 99509828 1001 86380 86390 1
509782 99509782 1001 86380 86390 1
509580 99509580 1001 86380 86390 1
509568 99509568 1001 86380 86390 1
509589 99509589 1001 86380 86390 1
509616 99509616 1001 86380 86390 1
509422 99509422 1001 86380 86390 1
509312 99509312 1001 86380 86390 1
509470 99509470 1001 86380 86390 1
509367 99509367 1001 86380 86390 1
509289 99509289 1001 86380 86390 1
510010 99510010 1001 86380 86390 1
510691 99510691 1001 86380 86390 1
510630 99510630 1001 86380 86390 1
510712 99510712 1001 86380 86390 1
510620 99510620 1001 86380 86390 1
510482 99510482 1001 86380 86390 1
510353 99510353 1001 86380 86390 1
510458 99510458 1001 86380 86390 1
510384 99510384 1001 86380 86390 1
510478 99510478 1001 86380 86390 1
510517 99510517 1001 86380 86390 1
510324 99510324 1001 86380 86390 1
510187 99510187 1001 86380 86390 1
510138 99510138 1001 86380 86390 1
510230 99510230 1001 86380 86390 1
510140 99510140 1001 86380 86390 1
510117 99510117 1001 86380 86390 1
510273 99510273 1001 86380 86390 1
510872 99510872 1001 86380 86390 1
510823 99510823 1001 86380 86390 1
511361 99511361 1001 86380 86390 1
511364 99511364 1001 86380 86390 1
511355 99511355 1001 86380 86390 1
511369 99511369 1001 86380 86390 1
511011 99511011 1001 86380 86390 1
510960 99510960 1001 86380 86390 1
512302 99512302 1001 86380 86390 1
512180 99512180 1001 86380 86390 1
512205 99512205 1001 86380 86390 1
512335 99512335 1001 86380 86390 1
512220 99512220 1001 86380 86390 1
512234 99512234 1001 86380 86390 1
512007 99512007 1001 86380 86390 1
512048 99512048 1001 86380 86390 1
512101 99512101 1001 86380 86390 1
512051 99512051 1001 86380 86390 1
512040 99512040 1001 86380 86390 1
511926 99511926 1001 86380 86390 1
511952 99511952 1001 86380 86390 1
511824 99511824 1001 86380 86390 1
511902 99511902 1001 86380 86390 1
511945 99511945 1001 86380 86390 1
511948 99511948 1001 86380 86390 1
511858 99511858 1001 86380 86390 1
512536 99512536 1001 86380 86390 1
512563 99512563 1001 86380 86390 1
512460 99512460 1001 86380 86390 1
512513 99512513 1001 86380 86390 1
512476 99512476 1001 86380 86390 1
512515 99512515 1001 86380 86390 1
513115 99513115 1001 86380 86390 1
513180 99513180 1001 86380 86390 1
513195 99513195 1001 86380 86390 1
512819 99512819 1001 86380 86390 1
512977 99512977 1001 86380 86390 1
512824 99512824 1001 86380 86390 1
512890 99512890 1001 86380 86390 1
512994 99512994 1001 86380 86390 1
512983 99512983 1001 86380 86390 1
512906 99512906 1001 86380 86390 1
513280 99513280 1001 86380 86390 1
513299 99513299 1001 86380 86390 1
513845 99513845 1001 86380 86390 1
513926 99513926 1001 86380 86390 1
513752 99513752 1001 86380 86390 1
513702 99513702 1001 86380 86390 1
513798 99513798 1001 86380 86390 1
513475 99513475 1001 86380 86390 1
513437 99513437 1001 86380 86390 1
513489 99513489 1001 86380 86390 1
513516 99513516 1001 86380 86390 1
513560 99513560 1001 86380 86390 1
513538 99513538 1001 86380 86390 1
514209 99514209 1001 86380 86390 1
514172 99514172 1001 86380 86390 1
514149 99514149 1001 86380 86390 1
514192 99514192 1001 86380 86390 1
514168 99514168 1001 86380 86390 1
514169 99514169 1001 86380 86390 1
514183 99514183 1001 86380 86390 1
514785 99514785 1001 86380 86390 1
514833 99514833 1001 86380 86390 1
514812 99514812 1001 86380 86390 1
514536 99514536 1001 86380 86390 1
514642 99514642 1001 86380 86390 1
514583 99514583 1001 86380 86390 1
514622 99514622 1001 86380 86390 1
514367 99514367 1001 86380 86390 1
514266 99514266 1001 86380 86390 1
514348 99514348 1001 86380 86390 1
514378 99514378 1001 86380 86390 1
515051 99515051 1001 86380 86390 1
514445 99514445 1001 86380 86390 1
514987 99514987 1001 86380 86390 1
514989 99514989 1001 86380 86390 1
515006 99515006 1001 86380 86390 1
515633 99515633 1001 86380 86390 1
515520 99515520 1001 86380 86390 1
515498 99515498 1001 86380 86390 1
515374 99515374 1001 86380 86390 1
515472 99515472 1001 86380 86390 1
515249 99515249 1001 86380 86390 1
515148 99515148 1001 86380 86390 1
515848 99515848 1001 86380 86390 1
516424 99516424 1001 86380 86390 1
516124 99516124 1001 86380 86390 1
516274 99516274 1001 86380 86390 1
516210 99516210 1001 86380 86390 1
516070 99516070 1001 86380 86390 1
516007 99516007 1001 86380 86390 1
516042 99516042 1001 86380 86390 1
516577 99516577 1001 86380 86390 1
516595 99516595 1001 86380 86390 1
517207 99517207 1001 86380 86390 1
517214 99517214 1001 86380 86390 1
517092 99517092 1001 86380 86390 1
516991 99516991 1001 86380 86390 1
517004 99517004 1001 86380 86390 1
517081 99517081 1001 86380 86390 1
516823 99516823 1001 86380 86390 1
516890 99516890 1001 86380 86390 1
517346 99517346 1001 86380 86390 1
517507 99517507 1001 86380 86390 1
517370 99517370 1001 86380 86390 1
517396 99517396 1001 86380 86390 1
518098 99518098 1001 86380 86390 1
518126 99518126 1001 86380 86390 1
518076 99518076 1001 86380 86390 1
518144 99518144 1001 86380 86390 1
517649 99517649 1001 86380 86390 1
517675 99517675 1001 86380 86390 1
517663 99517663 1001 86380 86390 1
518358 99518358 1001 86380 86390 1
518346 99518346 1001 86380 86390 1
518308 99518308 1001 86380 86390 1
518193 99518193 1001 86380 86390 1
518299 99518299 1001 86380 86390 1
518953 99518953 1001 86380 86390 1
518854 99518854 1001 86380 86390 1
518895 99518895 1001 86380 86390 1
518934 99518934 1001 86380 86390 1
518614 99518614 1001 86380 86390 1
518393 99518393 1001 86380 86390 1
518497 99518497 1001 86380 86390 1
518500 99518500 1001 86380 86390 1
518411 99518411 1001 86380 86390 1
519016 99519016 1001 86380 86390 1
519097 99519097 1001 86380 86390 1
518996 99518996 1001 86380 86390 1
519165 99519165 1001 86380 86390 1
519750 99519750 1001 86380 86390 1
519770 99519770 1001 86380 86390 1
519631 99519631 1001 86380 86390 1
519517 99519517 1001 86380 86390 1
519284 99519284 1001 86380 86390 1
519310 99519310 1001 86380 86390 1
519291 99519291 1001 86380 86390 1
519356 99519356 1001 86380 86390 1
519332 99519332 1001 86380 86390 1
519929 99519929 1001 86380 86390 1
519983 99519983 1001 86380 86390 1
519816 99519816 1001 86380 86390 1
520526 99520526 1001 86380 86390 1
520503 99520503 1001 86380 86390 1
520624 99520624 1001 86380 86390 1
520560 99520560 1001 86380 86390 1
520635 99520635 1001 86380 86390 1
520320 99520320 1001 86380 86390 1
520333 99520333 1001 86380 86390 1
520386 99520386 1001 86380 86390 1
520416 99520416 1001 86380 86390 1
520066 99520066 1001 86380 86390 1
520056 99520056 1001 86380 86390 1
520031 99520031 1001 86380 86390 1
520744 99520744 1001 86380 86390 1
520838 99520838 1001 86380 86390 1
520816 99520816 1001 86380 86390 1
520701 99520701 1001 86380 86390 1
520662 99520662 1001 86380 86390 1
521340 99521340 1001 86380 86390 1
521358 99521358 1001 86380 86390 1
521294 99521294 1001 86380 86390 1
521147 99521147 1001 86380 86390 1
521085 99521085 1001 86380 86390 1
521141 99521141 1001 86380 86390 1
520872 99520872 1001 86380 86390 1
521027 99521027 1001 86380 86390 1
520978 99520978 1001 86380 86390 1
520995 99520995 1001 86380 86390 1
521638 99521638 1001 86380 86390 1
522190 99522190 1001 86380 86390 1
522093 99522093 1001 86380 86390 1
522211 99522211 1001 86380 86390 1
522212 99522212 1001 86380 86390 1
522137 99522137 1001 86380 86390 1
521993 99521993 1001 86380 86390 1
521868 99521868 1001 86380 86390 1
521700 99521700 1001 86380 86390 1
521726 99521726 1001 86380 86390 1
521690 99521690 1001 86380 86390 1
521706 99521706 1001 86380 86390 1
521771 99521771 1001 86380 86390 1
521785 99521785 1001 86380 86390 1
522328 99522328 1001 86380 86390 1
522318 99522318 1001 86380 86390 1
522991 99522991 1001 86380 86390 1
522967 99522967 1001 86380 86390 1
522849 99522849 1001 86380 86390 1
522837 99522837 1001 86380 86390 1
522774 99522774 1001 86380 86390 1
522827 99522827 1001 86380 86390 1
522740 99522740 1001 86380 86390 1
522742 99522742 1001 86380 86390 1
522537 99522537 1001 86380 86390 1
522515 99522515 1001 86380 86390 1
523163 99523163 1001 86380 86390 1
523204 99523204 1001 86380 86390 1
523218 99523218 1001 86380 86390 1
523793 99523793 1001 86380 86390 1
523846 99523846 1001 86380 86390 1
523924 99523924 1001 86380 86390 1
523904 99523904 1001 86380 86390 1
523814 99523814 1001 86380 86390 1
523545 99523545 1001 86380 86390 1
523612 99523612 1001 86380 86390 1
523652 99523652 1001 86380 86390 1
523737 99523737 1001 86380 86390 1
523570 99523570 1001 86380 86390 1
523433 99523433 1001 86380 86390 1
523477 99523477 1001 86380 86390 1
523452 99523452 1001 86380 86390 1
523981 99523981 1001 86380 86390 1
524072 99524072 1001 86380 86390 1
524604 99524604 1001 86380 86390 1
524574 99524574 1001 86380 86390 1
524704 99524704 1001 86380 86390 1
524422 99524422 1001 86380 86390 1
524451 99524451 1001 86380 86390 1
524531 99524531 1001 86380 86390 1
524258 99524258 1001 86380 86390 1
524200 99524200 1001 86380 86390 1
524303 99524303 1001 86380 86390 1
524884 99524884 1001 86380 86390 1
524787 99524787 1001 86380 86390 1
524883 99524883 1001 86380 86390 1
525455 99525455 1001 86380 86390 1
525560 99525560 1001 86380 86390 1
525541 99525541 1001 86380 86390 1
525585 99525585 1001 86380 86390 1
525427 99525427 1001 86380 86390 1
525593 99525593 1001 86380 86390 1
525327 99525327 1001 86380 86390 1
525317 99525317 1001 86380 86390 1
525003 99525003 1001 86380 86390 1
525016 99525016 1001 86380 86390 1
525071 99525071 1001 86380 86390 1
525112 99525112 1001 86380 86390 1
525022 99525022 1001 86380 86390 1
525090 99525090 1001 86380 86390 1
525181 99525181 1001 86380 86390 1
525736 99525736 1001 86380 86390 1
525650 99525650 1001 86380 86390 1
525625 99525625 1001 86380 86390 1
525600 99525600 1001 86380 86390 1
526359 99526359 1001 86380 86390 1
526349 99526349 1001 86380 86390 1
526262 99526262 1001 86380 86390 1
526368 99526368 1001 86380 86390 1
526062 99526062 1001 86380 86390 1
526063 99526063 1001 86380 86390 1
526090 99526090 1001 86380 86390 1
526209 99526209 1001 86380 86390 1
526119 99526119 1001 86380 86390 1
526081 99526081 1001 86380 86390 1
526082 99526082 1001 86380 86390 1
526097 99526097 1001 86380 86390 1
525920 99525920 1001 86380 86390 1
525960 99525960 1001 86380 86390 1
525899 99525899 1001 86380 86390 1
525913 99525913 1001 86380 86390 1
525952 99525952 1001 86380 86390 1
526614 99526614 1001 86380 86390 1
526460 99526460 1001 86380 86390 1
526488 99526488 1001 86380 86390 1
527175 99527175 1001 86380 86390 1
527073 99527073 1001 86380 86390 1
527191 99527191 1001 86380 86390 1
527091 99527091 1001 86380 86390 1
527196 99527196 1001 86380 86390 1
527171 99527171 1001 86380 86390 1
526916 99526916 1001 86380 86390 1
526982 99526982 1001 86380 86390 1
527024 99527024 1001 86380 86390 1
527012 99527012 1001 86380 86390 1
526670 99526670 1001 86380 86390 1
526632 99526632 1001 86380 86390 1
526763 99526763 1001 86380 86390 1
526687 99526687 1001 86380 86390 1
526768 99526768 1001 86380 86390 1
527286 99527286 1001 86380 86390 1
527312 99527312 1001 86380 86390 1
527961 99527961 1001 86380 86390 1
527916 99527916 1001 86380 86390 1
528034 99528034 1001 86380 86390 1
528010 99528010 1001 86380 86390 1
527769 99527769 1001 86380 86390 1
527681 99527681 1001 86380 86390 1
527709 99527709 1001 86380 86390 1
527630 99527630 1001 86380 86390 1
528244 99528244 1001 86380 86390 1
528154 99528154 1001 86380 86390 1
528221 99528221 1001 86380 86390 1
528852 99528852 1001 86380 86390 1
528828 99528828 1001 86380 86390 1
528714 99528714 1001 86380 86390 1
528888 99528888 1001 86380 86390 1
528896 99528896 1001 86380 86390 1
528758 99528758 1001 86380 86390 1
528651 99528651 1001 86380 86390 1
528465 99528465 1001 86380 86390 1
528454 99528454 1001 86380 86390 1
528355 99528355 1001 86380 86390 1
528458 99528458 1001 86380 86390 1
528409 99528409 1001 86380 86390 1
529082 99529082 1001 86380 86390 1
528954 99528954 1001 86380 86390 1
529627 99529627 1001 86380 86390 1
529657 99529657 1001 86380 86390 1
529607 99529607 1001 86380 86390 1
529572 99529572 1001 86380 86390 1
529417 99529417 1001 86380 86390 1
529210 99529210 1001 86380 86390 1
529160 99529160 1001 86380 86390 1
529808 99529808 1001 86380 86390 1
529734 99529734 1001 86380 86390 1
529838 99529838 1001 86380 86390 1
530378 99530378 1001 86380 86390 1
530397 99530397 1001 86380 86390 1
530463 99530463 1001 86380 86390 1
530270 99530270 1001 86380 86390 1
530313 99530313 1001 86380 86390 1
530210 99530210 1001 86380 86390 1
530249 99530249 1001 86380 86390 1
530148 99530148 1001 86380 86390 1
530306 99530306 1001 86380 86390 1
530116 99530116 1001 86380 86390 1
530093 99530093 1001 86380 86390 1
530724 99530724 1001 86380 86390 1
530737 99530737 1001 86380 86390 1
531379 99531379 1001 86380 86390 1
531214 99531214 1001 86380 86390 1
531304 99531304 1001 86380 86390 1
531354 99531354 1001 86380 86390 1
531031 99531031 1001 86380 86390 1
530988 99530988 1001 86380 86390 1
531121 99531121 1001 86380 86390 1
531134 99531134 1001 86380 86390 1
530836 99530836 1001 86380 86390 1
530866 99530866 1001 86380 86390 1
530867 99530867 1001 86380 86390 1
530909 99530909 1001 86380 86390 1
531430 99531430 1001 86380 86390 1
531524 99531524 1001 86380 86390 1
531475 99531475 1001 86380 86390 1
531476 99531476 1001 86380 86390 1
532022 99532022 1001 86380 86390 1
532198 99532198 1001 86380 86390 1
532012 99532012 1001 86380 86390 1
531898 99531898 1001 86380 86390 1
531867 99531867 1001 86380 86390 1
531985 99531985 1001 86380 86390 1
531830 99531830 1001 86380 86390 1
531637 99531637 1001 86380 86390 1
531757 99531757 1001 86380 86390 1
531752 99531752 1001 86380 86390 1
532218 99532218 1001 86380 86390 1
532350 99532350 1001 86380 86390 1
532882 99532882 1001 86380 86390 1
533013 99533013 1001 86380 86390 1
532801 99532801 1001 86380 86390 1
532781 99532781 1001 86380 86390 1
532783 99532783 1001 86380 86390 1
532567 99532567 1001 86380 86390 1
532481 99532481 1001 86380 86390 1
532511 99532511 1001 86380 86390 1
533174 99533174 1001 86380 86390 1
533175 99533175 1001 86380 86390 1
533111 99533111 1001 86380 86390 1
533164 99533164 1001 86380 86390 1
533217 99533217 1001 86380 86390 1
533221 99533221 1001 86380 86390 1
533676 99533676 1001 86380 86390 1
533754 99533754 1001 86380 86390 1
533380 99533380 1001 86380 86390 1
533329 99533329 1001 86380 86390 1
533394 99533394 1001 86380 86390 1
533253 99533253 1001 86380 86390 1
533934 99533934 1001 86380 86390 1
533989 99533989 1001 86380 86390 1
534043 99534043 1001 86380 86390 1
533874 99533874 1001 86380 86390 1
534633 99534633 1001 86380 86390 1
534587 99534587 1001 86380 86390 1
534600 99534600 1001 86380 86390 1
534640 99534640 1001 86380 86390 1
534297 99534297 1001 86380 86390 1
534424 99534424 1001 86380 86390 1
534465 99534465 1001 86380 86390 1
534201 99534201 1001 86380 86390 1
534229 99534229 1001 86380 86390 1
534191 99534191 1001 86380 86390 1
534850 99534850 1001 86380 86390 1
534710 99534710 1001 86380 86390 1
534827 99534827 1001 86380 86390 1
534847 99534847 1001 86380 86390 1
535466 99535466 1001 86380 86390 1
535502 99535502 1001 86380 86390 1
535254 99535254 1001 86380 86390 1
535167 99535167 1001 86380 86390 1
535259 99535259 1001 86380 86390 1
535251 99535251 1001 86380 86390 1
535200 99535200 1001 86380 86390 1
535061 99535061 1001 86380 86390 1
534925 99534925 1001 86380 86390 1
535546 99535546 1001 86380 86390 1
535667 99535667 1001 86380 86390 1
535680 99535680 1001 86380 86390 1
535512 99535512 1001 86380 86390 1
535616 99535616 1001 86380 86390 1
535513 99535513 1001 86380 86390 1
535606 99535606 1001 86380 86390 1
535672 99535672 1001 86380 86390 1
535687 99535687 1001 86380 86390 1
536215 99536215 1001 86380 86390 1
536203 99536203 1001 86380 86390 1
536327 99536327 1001 86380 86390 1
536054 99536054 1001 86380 86390 1
535980 99535980 1001 86380 86390 1
535854 99535854 1001 86380 86390 1
535777 99535777 1001 86380 86390 1
536463 99536463 1001 86380 86390 1
536390 99536390 1001 86380 86390 1
536420 99536420 1001 86380 86390 1
536397 99536397 1001 86380 86390 1
536488 99536488 1001 86380 86390 1
537114 99537114 1001 86380 86390 1
537140 99537140 1001 86380 86390 1
537006 99537006 1001 86380 86390 1
536863 99536863 1001 86380 86390 1
536864 99536864 1001 86380 86390 1
536607 99536607 1001 86380 86390 1
536561 99536561 1001 86380 86390 1
536562 99536562 1001 86380 86390 1
536565 99536565 1001 86380 86390 1
537226 99537226 1001 86380 86390 1
536750 99536750 1001 86380 86390 1
537203 99537203 1001 86380 86390 1
537799 99537799 1001 86380 86390 1
537934 99537934 1001 86380 86390 1
537612 99537612 1001 86380 86390 1
537755 99537755 1001 86380 86390 1
537528 99537528 1001 86380 86390 1
538087 99538087 1001 86380 86390 1
538131 99538131 1001 86380 86390 1
538107 99538107 1001 86380 86390 1
538162 99538162 1001 86380 86390 1
538778 99538778 1001 86380 86390 1
538615 99538615 1001 86380 86390 1
538706 99538706 1001 86380 86390 1
538759 99538759 1001 86380 86390 1
538803 99538803 1001 86380 86390 1
538493 99538493 1001 86380 86390 1
538422 99538422 1001 86380 86390 1
538222 99538222 1001 86380 86390 1
538281 99538281 1001 86380 86390 1
538399 99538399 1001 86380 86390 1
538889 99538889 1001 86380 86390 1
538826 99538826 1001 86380 86390 1
538881 99538881 1001 86380 86390 1
538882 99538882 1001 86380 86390 1
538830 99538830 1001 86380 86390 1
538897 99538897 1001 86380 86390 1
538964 99538964 1001 86380 86390 1
539606 99539606 1001 86380 86390 1
539465 99539465 1001 86380 86390 1
539621 99539621 1001 86380 86390 1
539836 99539836 1001 86380 86390 1
539694 99539694 1001 86380 86390 1
539734 99539734 1001 86380 86390 1
539764 99539764 1001 86380 86390 1
540464 99540464 1001 86380 86390 1
540265 99540265 1001 86380 86390 1
540295 99540295 1001 86380 86390 1
540322 99540322 1001 86380 86390 1
540120 99540120 1001 86380 86390 1
540237 99540237 1001 86380 86390 1
540084 99540084 1001 86380 86390 1
540189 99540189 1001 86380 86390 1
540179 99540179 1001 86380 86390 1
539949 99539949 1001 86380 86390 1
539975 99539975 1001 86380 86390 1
539988 99539988 1001 86380 86390 1
540027 99540027 1001 86380 86390 1
539998 99539998 1001 86380 86390 1
540539 99540539 1001 86380 86390 1
540541 99540541 1001 86380 86390 1
541226 99541226 1001 86380 86390 1
540976 99540976 1001 86380 86390 1
540926 99540926 1001 86380 86390 1
540927 99540927 1001 86380 86390 1
540879 99540879 1001 86380 86390 1
540819 99540819 1001 86380 86390 1
540795 99540795 1001 86380 86390 1
540678 99540678 1001 86380 86390 1
540874 99540874 1001 86380 86390 1
541458 99541458 1001 86380 86390 1
541439 99541439 1001 86380 86390 1
541452 99541452 1001 86380 86390 1
541401 99541401 1001 86380 86390 1
541966 99541966 1001 86380 86390 1
542009 99542009 1001 86380 86390 1
541973 99541973 1001 86380 86390 1
542002 99542002 1001 86380 86390 1
541849 99541849 1001 86380 86390 1
541862 99541862 1001 86380 86390 1
541738 99541738 1001 86380 86390 1
541854 99541854 1001 86380 86390 1
541728 99541728 1001 86380 86390 1
541796 99541796 1001 86380 86390 1
541535 99541535 1001 86380 86390 1
541613 99541613 1001 86380 86390 1
542132 99542132 1001 86380 86390 1
542163 99542163 1001 86380 86390 1
542295 99542295 1001 86380 86390 1
542755 99542755 1001 86380 86390 1
542885 99542885 1001 86380 86390 1
542822 99542822 1001 86380 86390 1
542877 99542877 1001 86380 86390 1
542749 99542749 1001 86380 86390 1
542839 99542839 1001 86380 86390 1
542688 99542688 1001 86380 86390 1
542733 99542733 1001 86380 86390 1
542632 99542632 1001 86380 86390 1
542541 99542541 1001 86380 86390 1
542607 99542607 1001 86380 86390 1
542685 99542685 1001 86380 86390 1
542648 99542648 1001 86380 86390 1
542425 99542425 1001 86380 86390 1
542336 99542336 1001 86380 86390 1
543137 99543137 1001 86380 86390 1
543126 99543126 1001 86380 86390 1
543144 99543144 1001 86380 86390 1
543109 99543109 1001 86380 86390 1
543373 99543373 1001 86380 86390 1
543403 99543403 1001 86380 86390 1
543392 99543392 1001 86380 86390 1
543395 99543395 1001 86380 86390 1
543511 99543511 1001 86380 86390 1
543409 99543409 1001 86380 86390 1
543347 99543347 1001 86380 86390 1
543233 99543233 1001 86380 86390 1
543236 99543236 1001 86380 86390 1
543211 99543211 1001 86380 86390 1
543976 99543976 1001 86380 86390 1
543913 99543913 1001 86380 86390 1
543941 99543941 1001 86380 86390 1
543971 99543971 1001 86380 86390 1
543949 99543949 1001 86380 86390 1
544513 99544513 1001 86380 86390 1
544527 99544527 1001 86380 86390 1
544426 99544426 1001 86380 86390 1
544249 99544249 1001 86380 86390 1
544233 99544233 1001 86380 86390 1
544002 99544002 1001 86380 86390 1
544161 99544161 1001 86380 86390 1
544178 99544178 1001 86380 86390 1
544144 99544144 1001 86380 86390 1
544723 99544723 1001 86380 86390 1
427216 240 1001 52740 53157 1
501473 645 1002 64400 70813 1
509441 1061 1001 50571 50870 1
526461 770 1001 62373 62472 1
400021 99400021 1001 86380 86390 1
400106 99400106 1001 86380 86390 1
400203 99400203 1001 86380 86390 1
400490 99400490 1001 86380 86390 1
400460 99400460 1001 86380 86390 1
400466 99400466 1001 86380 86390 1
400679 99400679 1001 86380 86390 1
401090 99401090 1001 86380 86390 1
401140 99401140 1001 86380 86390 1
401302 99401302 1001 86380 86390 1
401287 99401287 1001 86380 86390 1
401677 99401677 1001 86380 86390 1
401923 99401923 1001 86380 86390 1
402047 99402047 1001 86380 86390 1
401966 99401966 1001 86380 86390 1
402000 99402000 1001 86380 86390 1
402167 99402167 1001 86380 86390 1
402098 99402098 1001 86380 86390 1
402196 99402196 1001 86380 86390 1
402345 99402345 1001 86380 86390 1
402464 99402464 1001 86380 86390 1
402612 99402612 1001 86380 86390 1
402619 99402619 1001 86380 86390 1
402744 99402744 1001 86380 86390 1
402990 99402990 1001 86380 86390 1
403075 99403075 1001 86380 86390 1
403384 99403384 1001 86380 86390 1
403481 99403481 1001 86380 86390 1
403554 99403554 1001 86380 86390 1
403555 99403555 1001 86380 86390 1
403755 99403755 1001 86380 86390 1
403801 99403801 1001 86380 86390 1
404018 99404018 1001 86380 86390 1
403942 99403942 1001 86380 86390 1
404140 99404140 1001 86380 86390 1
404152 99404152 1001 86380 86390 1
404186 99404186 1001 86380 86390 1
404475 99404475 1001 86380 86390 1
404383 99404383 1001 86380 86390 1
404561 99404561 1001 86380 86390 1
404606 99404606 1001 86380 86390 1
404973 99404973 1001 86380 86390 1
405204 99405204 1001 86380 86390 1
405125 99405125 1001 86380 86390 1
405194 99405194 1001 86380 86390 1
405460 99405460 1001 86380 86390 1
405938 99405938 1001 86380 86390 1
406139 99406139 1001 86380 86390 1
406087 99406087 1001 86380 86390 1
406271 99406271 1001 86380 86390 1
406643 99406643 1001 86380 86390 1
406745 99406745 1001 86380 86390 1
406772 99406772 1001 86380 86390 1
406816 99406816 1001 86380 86390 1
406868 99406868 1001 86380 86390 1
406873 99406873 1001 86380 86390 1
407130 99407130 1001 86380 86390 1
407264 99407264 1001 86380 86390 1
408096 99408096 1001 86380 86390 1
408079 99408079 1001 86380 86390 1
408243 99408243 1001 86380 86390 1
408400 99408400 1001 86380 86390 1
408488 99408488 1001 86380 86390 1
408706 99408706 1001 86380 86390 1
408742 99408742 1001 86380 86390 1
408659 99408659 1001 86380 86390 1
408788 99408788 1001 86380 86390 1
408868 99408868 1001 86380 86390 1
409037 99409037 1001 86380 86390 1
409235 99409235 1001 86380 86390 1
409296 99409296 1001 86380 86390 1
409347 99409347 1001 86380 86390 1
409438 99409438 1001 86380 86390 1
409435 99409435 1001 86380 86390 1
409516 99409516 1001 86380 86390 1
409812 99409812 1001 86380 86390 1
409810 99409810 1001 86380 86390 1
410068 99410068 1001 86380 86390 1
410108 99410108 1001 86380 86390 1
409994 99409994 1001 86380 86390 1
410158 99410158 1001 86380 86390 1
410388 99410388 1001 86380 86390 1
410364 99410364 1001 86380 86390 1
410496 99410496 1001 86380 86390 1
410653 99410653 1001 86380 86390 1
410798 99410798 1001 86380 86390 1
410830 99410830 1001 86380 86390 1
410877 99410877 1001 86380 86390 1
411158 99411158 1001 86380 86390 1
411291 99411291 1001 86380 86390 1
411468 99411468 1001 86380 86390 1
411631 99411631 1001 86380 86390 1
411621 99411621 1001 86380 86390 1
411749 99411749 1001 86380 86390 1
411735 99411735 1001 86380 86390 1
411804 99411804 1001 86380 86390 1
411781 99411781 1001 86380 86390 1
411790 99411790 1001 86380 86390 1
412200 99412200 1001 86380 86390 1
412189 99412189 1001 86380 86390 1
412285 99412285 1001 86380 86390 1
412288 99412288 1001 86380 86390 1
413655 99413655 1001 86380 86390 1
413589 99413589 1001 86380 86390 1
412917 99412917 1001 86380 86390 1
413056 99413056 1001 86380 86390 1
412851 99412851 1001 86380 86390 1
413953 99413953 1001 86380 86390 1
414097 99414097 1001 86380 86390 1
413981 99413981 1001 86380 86390 1
413720 99413720 1001 86380 86390 1
415317 99415317 1001 86380 86390 1
415171 99415171 1001 86380 86390 1
414983 99414983 1001 86380 86390 1
415205 99415205 1001 86380 86390 1
414587 99414587 1001 86380 86390 1
414892 99414892 1001 86380 86390 1
414642 99414642 1001 86380 86390 1
414721 99414721 1001 86380 86390 1
414697 99414697 1001 86380 86390 1
414858 99414858 1001 86380 86390 1
414404 99414404 1001 86380 86390 1
414165 99414165 1001 86380 86390 1
414408 99414408 1001 86380 86390 1
414368 99414368 1001 86380 86390 1
414369 99414369 1001 86380 86390 1
414240 99414240 1001 86380 86390 1
415699 99415699 1001 86380 86390 1
414922 99414922 1001 86380 86390 1
415334 99415334 1001 86380 86390 1
416993 99416993 1001 86380 86390 1
416753 99416753 1001 86380 86390 1
416711 99416711 1001 86380 86390 1
416771 99416771 1001 86380 86390 1
416749 99416749 1001 86380 86390 1
416255 99416255 1001 86380 86390 1
416524 99416524 1001 86380 86390 1
416264 99416264 1001 86380 86390 1
416361 99416361 1001 86380 86390 1
415732 99415732 1001 86380 86390 1
417114 99417114 1001 86380 86390 1
417360 99417360 1001 86380 86390 1
417341 99417341 1001 86380 86390 1
417084 99417084 1001 86380 86390 1
417011 99417011 1001 86380 86390 1
417572 99417572 1001 86380 86390 1
417450 99417450 1001 86380 86390 1
418502 99418502 1001 86380 86390 1
418581 99418581 1001 86380 86390 1
418648 99418648 1001 86380 86390 1
418798 99418798 1001 86380 86390 1
418170 99418170 1001 86380 86390 1
418210 99418210 1001 86380 86390 1
418211 99418211 1001 86380 86390 1
418152 99418152 1001 86380 86390 1
417826 99417826 1001 86380 86390 1
417700 99417700 1001 86380 86390 1
418822 99418822 1001 86380 86390 1
418805 99418805 1001 86380 86390 1
419063 99419063 1001 86380 86390 1
420406 99420406 1001 86380 86390 1
420421 99420421 1001 86380 86390 1
420092 99420092 1001 86380 86390 1
419753 99419753 1001 86380 86390 1
419930 99419930 1001 86380 86390 1
420029 99420029 1001 86380 86390 1
419374 99419374 1001 86380 86390 1
419554 99419554 1001 86380 86390 1
419279 99419279 1001 86380 86390 1
420590 99420590 1001 86380 86390 1
420817 99420817 1001 86380 86390 1
420605 99420605 1001 86380 86390 1
420739 99420739 1001 86380 86390 1
421888 99421888 1001 86380 86390 1
421886 99421886 1001 86380 86390 1
421565 99421565 1001 86380 86390 1
421316 99421316 1001 86380 86390 1
421579 99421579 1001 86380 86390 1
421361 99421361 1001 86380 86390 1
420854 99420854 1001 86380 86390 1
422333 99422333 1001 86380 86390 1
422386 99422386 1001 86380 86390 1
423403 99423403 1001 86380 86390 1
423405 99423405 1001 86380 86390 1
423672 99423672 1001 86380 86390 1
423033 99423033 1001 86380 86390 1
423155 99423155 1001 86380 86390 1
422678 99422678 1001 86380 86390 1
422554 99422554 1001 86380 86390 1
422592 99422592 1001 86380 86390 1
423987 99423987 1001 86380 86390 1
423888 99423888 1001 86380 86390 1
424136 99424136 1001 86380 86390 1
425300 99425300 1001 86380 86390 1
425114 99425114 1001 86380 86390 1
424879 99424879 1001 86380 86390 1
424803 99424803 1001 86380 86390 1
424959 99424959 1001 86380 86390 1
424764 99424764 1001 86380 86390 1
424790 99424790 1001 86380 86390 1
424944 99424944 1001 86380 86390 1
424606 99424606 1001 86380 86390 1
424590 99424590 1001 86380 86390 1
424562 99424562 1001 86380 86390 1
424468 99424468 1001 86380 86390 1
425695 99425695 1001 86380 86390 1
425644 99425644 1001 86380 86390 1
425765 99425765 1001 86380 86390 1
425546 99425546 1001 86380 86390 1
426765 99426765 1001 86380 86390 1
426902 99426902 1001 86380 86390 1
426325 99426325 1001 86380 86390 1
426532 99426532 1001 86380 86390 1
426361 99426361 1001 86380 86390 1
426113 99426113 1001 86380 86390 1
425837 99425837 1001 86380 86390 1
427257 99427257 1001 86380 86390 1
427369 99427369 1001 86380 86390 1
427462 99427462 1001 86380 86390 1
427146 99427146 1001 86380 86390 1
427366 99427366 1001 86380 86390 1
428722 99428722 1001 86380 86390 1
428539 99428539 1001 86380 86390 1
428304 99428304 1001 86380 86390 1
428022 99428022 1001 86380 86390 1
427604 99427604 1001 86380 86390 1
427541 99427541 1001 86380 86390 1
427911 99427911 1001 86380 86390 1
429174 99429174 1001 86380 86390 1
428966 99428966 1001 86380 86390 1
430082 99430082 1001 86380 86390 1
429779 99429779 1001 86380 86390 1
429849 99429849 1001 86380 86390 1
429899 99429899 1001 86380 86390 1
429179 99429179 1001 86380 86390 1
429180 99429180 1001 86380 86390 1
429348 99429348 1001 86380 86390 1
429336 99429336 1001 86380 86390 1
429214 99429214 1001 86380 86390 1
429313 99429313 1001 86380 86390 1
429518 99429518 1001 86380 86390 1
430526 99430526 1001 86380 86390 1
430434 99430434 1001 86380 86390 1
430627 99430627 1001 86380 86390 1
430474 99430474 1001 86380 86390 1
431906 99431906 1001 86380 86390 1
431923 99431923 1001 86380 86390 1
431429 99431429 1001 86380 86390 1
431528 99431528 1001 86380 86390 1
431459 99431459 1001 86380 86390 1
431565 99431565 1001 86380 86390 1
431386 99431386 1001 86380 86390 1
431415 99431415 1001 86380 86390 1
430972 99430972 1001 86380 86390 1
431095 99431095 1001 86380 86390 1
431010 99431010 1001 86380 86390 1
430887 99430887 1001 86380 86390 1
432178 99432178 1001 86380 86390 1
432158 99432158 1001 86380 86390 1
432067 99432067 1001 86380 86390 1
433653 99433653 1001 86380 86390 1
433525 99433525 1001 86380 86390 1
433447 99433447 1001 86380 86390 1
433316 99433316 1001 86380 86390 1
433101 99433101 1001 86380 86390 1
433261 99433261 1001 86380 86390 1
433067 99433067 1001 86380 86390 1
433239 99433239 1001 86380 86390 1
432493 99432493 1001 86380 86390 1
432632 99432632 1001 86380 86390 1
432588 99432588 1001 86380 86390 1
432645 99432645 1001 86380 86390 1
432845 99432845 1001 86380 86390 1
434003 99434003 1001 86380 86390 1
433837 99433837 1001 86380 86390 1
435053 99435053 1001 86380 86390 1
435107 99435107 1001 86380 86390 1
434719 99434719 1001 86380 86390 1
434232 99434232 1001 86380 86390 1
434570 99434570 1001 86380 86390 1
434149 99434149 1001 86380 86390 1
434417 99434417 1001 86380 86390 1
434420 99434420 1001 86380 86390 1
435545 99435545 1001 86380 86390 1
435466 99435466 1001 86380 86390 1
437027 99437027 1001 86380 86390 1
436684 99436684 1001 86380 86390 1
436714 99436714 1001 86380 86390 1
436512 99436512 1001 86380 86390 1
436235 99436235 1001 86380 86390 1
436137 99436137 1001 86380 86390 1
436328 99436328 1001 86380 86390 1
437267 99437267 1001 86380 86390 1
437197 99437197 1001 86380 86390 1
300536 99300536 1001 86380 86390 1
300569 99300569 1001 86380 86390 1
300663 99300663 1001 86380 86390 1
300460 99300460 1001 86380 86390 1
300338 99300338 1001 86380 86390 1
300265 99300265 1001 86380 86390 1
300752 99300752 1001 86380 86390 1
300872 99300872 1001 86380 86390 1
300836 99300836 1001 86380 86390 1
300776 99300776 1001 86380 86390 1
301376 99301376 1001 86380 86390 1
301423 99301423 1001 86380 86390 1
301548 99301548 1001 86380 86390 1
301172 99301172 1001 86380 86390 1
301201 99301201 1001 86380 86390 1
300976 99300976 1001 86380 86390 1
301630 99301630 1001 86380 86390 1
301727 99301727 1001 86380 86390 1
301600 99301600 1001 86380 86390 1
302344 99302344 1001 86380 86390 1
302202 99302202 1001 86380 86390 1
302294 99302294 1001 86380 86390 1
302230 99302230 1001 86380 86390 1
302323 99302323 1001 86380 86390 1
302225 99302225 1001 86380 86390 1
302251 99302251 1001 86380 86390 1
302088 99302088 1001 86380 86390 1
302067 99302067 1001 86380 86390 1
301821 99301821 1001 86380 86390 1
301914 99301914 1001 86380 86390 1
302391 99302391 1001 86380 86390 1
302434 99302434 1001 86380 86390 1
302479 99302479 1001 86380 86390 1
302545 99302545 1001 86380 86390 1
303081 99303081 1001 86380 86390 1
303176 99303176 1001 86380 86390 1
303112 99303112 1001 86380 86390 1
303165 99303165 1001 86380 86390 1
303088 99303088 1001 86380 86390 1
302821 99302821 1001 86380 86390 1
302990 99302990 1001 86380 86390 1
302797 99302797 1001 86380 86390 1
302945 99302945 1001 86380 86390 1
302855 99302855 1001 86380 86390 1
302588 99302588 1001 86380 86390 1
302623 99302623 1001 86380 86390 1
303261 99303261 1001 86380 86390 1
303276 99303276 1001 86380 86390 1
303330 99303330 1001 86380 86390 1
303241 99303241 1001 86380 86390 1
303930 99303930 1001 86380 86390 1
303880 99303880 1001 86380 86390 1
303898 99303898 1001 86380 86390 1
303992 99303992 1001 86380 86390 1
303967 99303967 1001 86380 86390 1
303822 99303822 1001 86380 86390 1
303732 99303732 1001 86380 86390 1
303509 99303509 1001 86380 86390 1
303548 99303548 1001 86380 86390 1
303523 99303523 1001 86380 86390 1
303591 99303591 1001 86380 86390 1
303423 99303423 1001 86380 86390 1
303424 99303424 1001 86380 86390 1
304087 99304087 1001 86380 86390 1
304113 99304113 1001 86380 86390 1
304052 99304052 1001 86380 86390 1
304145 99304145 1001 86380 86390 1
304068 99304068 1001 86380 86390 1
304734 99304734 1001 86380 86390 1
304701 99304701 1001 86380 86390 1
304766 99304766 1001 86380 86390 1
304615 99304615 1001 86380 86390 1
304240 99304240 1001 86380 86390 1
304424 99304424 1001 86380 86390 1
304271 99304271 1001 86380 86390 1
304262 99304262 1001 86380 86390 1
305654 99305654 1001 86380 86390 1
305367 99305367 1001 86380 86390 1
305342 99305342 1001 86380 86390 1
305356 99305356 1001 86380 86390 1
305278 99305278 1001 86380 86390 1
305331 99305331 1001 86380 86390 1
305169 99305169 1001 86380 86390 1
305221 99305221 1001 86380 86390 1
305224 99305224 1001 86380 86390 1
305251 99305251 1001 86380 86390 1
305138 99305138 1001 86380 86390 1
305192 99305192 1001 86380 86390 1
500116 99500116 1001 86380 86390 1
500121 99500121 1001 86380 86390 1
500136 99500136 1001 86380 86390 1
500810 99500810 1001 86380 86390 1
500748 99500748 1001 86380 86390 1
500671 99500671 1001 86380 86390 1
500543 99500543 1001 86380 86390 1
500453 99500453 1001 86380 86390 1
500443 99500443 1001 86380 86390 1
500509 99500509 1001 86380 86390 1
500486 99500486 1001 86380 86390 1
500487 99500487 1001 86380 86390 1
500283 99500283 1001 86380 86390 1
500335 99500335 1001 86380 86390 1
500206 99500206 1001 86380 86390 1
500375 99500375 1001 86380 86390 1
500234 99500234 1001 86380 86390 1
500229 99500229 1001 86380 86390 1
500969 99500969 1001 86380 86390 1
500957 99500957 1001 86380 86390 1
500948 99500948 1001 86380 86390 1
500897 99500897 1001 86380 86390 1
501530 99501530 1001 86380 86390 1
501345 99501345 1001 86380 86390 1
501308 99501308 1001 86380 86390 1
501334 99501334 1001 86380 86390 1
501375 99501375 1001 86380 86390 1
501071 99501071 1001 86380 86390 1
501126 99501126 1001 86380 86390 1
501078 99501078 1001 86380 86390 1
502311 99502311 1001 86380 86390 1
502274 99502274 1001 86380 86390 1
502418 99502418 1001 86380 86390 1
502278 99502278 1001 86380 86390 1
502292 99502292 1001 86380 86390 1
502360 99502360 1001 86380 86390 1
502412 99502412 1001 86380 86390 1
502176 99502176 1001 86380 86390 1
502138 99502138 1001 86380 86390 1
502255 99502255 1001 86380 86390 1
502087 99502087 1001 86380 86390 1
502100 99502100 1001 86380 86390 1
502088 99502088 1001 86380 86390 1
502192 99502192 1001 86380 86390 1
502000 99502000 1001 86380 86390 1
501871 99501871 1001 86380 86390 1
501849 99501849 1001 86380 86390 1
501944 99501944 1001 86380 86390 1
502627 99502627 1001 86380 86390 1
502513 99502513 1001 86380 86390 1
503241 99503241 1001 86380 86390 1
503165 99503165 1001 86380 86390 1
503230 99503230 1001 86380 86390 1
503210 99503210 1001 86380 86390 1
502892 99502892 1001 86380 86390 1
502964 99502964 1001 86380 86390 1
502994 99502994 1001 86380 86390 1
502856 99502856 1001 86380 86390 1
502825 99502825 1001 86380 86390 1
503419 99503419 1001 86380 86390 1
503371 99503371 1001 86380 86390 1
503491 99503491 1001 86380 86390 1
503339 99503339 1001 86380 86390 1
503456 99503456 1001 86380 86390 1
504019 99504019 1001 86380 86390 1
504061 99504061 1001 86380 86390 1
503936 99503936 1001 86380 86390 1
504013 99504013 1001 86380 86390 1
503860 99503860 1001 86380 86390 1
503881 99503881 1001 86380 86390 1
503628 99503628 1001 86380 86390 1
503553 99503553 1001 86380 86390 1
503504 99503504 1001 86380 86390 1
503635 99503635 1001 86380 86390 1
503611 99503611 1001 86380 86390 1
504263 99504263 1001 86380 86390 1
504772 99504772 1001 86380 86390 1
504760 99504760 1001 86380 86390 1
504669 99504669 1001 86380 86390 1
504354 99504354 1001 86380 86390 1
504996 99504996 1001 86380 86390 1
505014 99505014 1001 86380 86390 1
505119 99505119 1001 86380 86390 1
505769 99505769 1001 86380 86390 1
505735 99505735 1001 86380 86390 1
505738 99505738 1001 86380 86390 1
505608 99505608 1001 86380 86390 1
505731 99505731 1001 86380 86390 1
505484 99505484 1001 86380 86390 1
505497 99505497 1001 86380 86390 1
505511 99505511 1001 86380 86390 1
505279 99505279 1001 86380 86390 1
505320 99505320 1001 86380 86390 1
505346 99505346 1001 86380 86390 1
505271 99505271 1001 86380 86390 1
505297 99505297 1001 86380 86390 1
505274 99505274 1001 86380 86390 1
505806 99505806 1001 86380 86390 1
505835 99505835 1001 86380 86390 1
505904 99505904 1001 86380 86390 1
506394 99506394 1001 86380 86390 1
506435 99506435 1001 86380 86390 1
506474 99506474 1001 86380 86390 1
506475 99506475 1001 86380 86390 1
506354 99506354 1001 86380 86390 1
506226 99506226 1001 86380 86390 1
506309 99506309 1001 86380 86390 1
506133 99506133 1001 86380 86390 1
506032 99506032 1001 86380 86390 1
506020 99506020 1001 86380 86390 1
506163 99506163 1001 86380 86390 1
506022 99506022 1001 86380 86390 1
506062 99506062 1001 86380 86390 1
506141 99506141 1001 86380 86390 1
506665 99506665 1001 86380 86390 1
507022 99507022 1001 86380 86390 1
507147 99507147 1001 86380 86390 1
506843 99506843 1001 86380 86390 1
506987 99506987 1001 86380 86390 1
506942 99506942 1001 86380 86390 1
507618 99507618 1001 86380 86390 1
508172 99508172 1001 86380 86390 1
508095 99508095 1001 86380 86390 1
508222 99508222 1001 86380 86390 1
508154 99508154 1001 86380 86390 1
507997 99507997 1001 86380 86390 1
508024 99508024 1001 86380 86390 1
507960 99507960 1001 86380 86390 1
508038 99508038 1001 86380 86390 1
507948 99507948 1001 86380 86390 1
507707 99507707 1001 86380 86390 1
507734 99507734 1001 86380 86390 1
508448 99508448 1001 86380 86390 1
508423 99508423 1001 86380 86390 1
509024 99509024 1001 86380 86390 1
509057 99509057 1001 86380 86390 1
508830 99508830 1001 86380 86390 1
508722 99508722 1001 86380 86390 1
508637 99508637 1001 86380 86390 1
508560 99508560 1001 86380 86390 1
508638 99508638 1001 86380 86390 1
508654 99508654 1001 86380 86390 1
508606 99508606 1001 86380 86390 1
509168 99509168 1001 86380 86390 1
509260 99509260 1001 86380 86390 1
509891 99509891 1001 86380 86390 1
509809 99509809 1001 86380 86390 1
509448 99509448 1001 86380 86390 1
509282 99509282 1001 86380 86390 1
509477 99509477 1001 86380 86390 1
509439 99509439 1001 86380 86390 1
509483 99509483 1001 86380 86390 1
509408 99509408 1001 86380 86390 1
509937 99509937 1001 86380 86390 1
510029 99510029 1001 86380 86390 1
509912 99509912 1001 86380 86390 1
510057 99510057 1001 86380 86390 1
510085 99510085 1001 86380 86390 1
510614 99510614 1001 86380 86390 1
510342 99510342 1001 86380 86390 1
510420 99510420 1001 86380 86390 1
510383 99510383 1001 86380 86390 1
510450 99510450 1001 86380 86390 1
510476 99510476 1001 86380 86390 1
510192 99510192 1001 86380 86390 1
510129 99510129 1001 86380 86390 1
510130 99510130 1001 86380 86390 1
510840 99510840 1001 86380 86390 1
510841 99510841 1001 86380 86390 1
510854 99510854 1001 86380 86390 1
510781 99510781 1001 86380 86390 1
510862 99510862 1001 86380 86390 1
511437 99511437 1001 86380 86390 1
511477 99511477 1001 86380 86390 1
511520 99511520 1001 86380 86390 1
511413 99511413 1001 86380 86390 1
511467 99511467 1001 86380 86390 1
511508 99511508 1001 86380 86390 1
511357 99511357 1001 86380 86390 1
511236 99511236 1001 86380 86390 1
511327 99511327 1001 86380 86390 1
511063 99511063 1001 86380 86390 1
511132 99511132 1001 86380 86390 1
510967 99510967 1001 86380 86390 1
511646 99511646 1001 86380 86390 1
512271 99512271 1001 86380 86390 1
512109 99512109 1001 86380 86390 1
512149 99512149 1001 86380 86390 1
512013 99512013 1001 86380 86390 1
512001 99512001 1001 86380 86390 1
512454 99512454 1001 86380 86390 1
512480 99512480 1001 86380 86390 1
512390 99512390 1001 86380 86390 1
512418 99512418 1001 86380 86390 1
512500 99512500 1001 86380 86390 1
512502 99512502 1001 86380 86390 1
512581 99512581 1001 86380 86390 1
513079 99513079 1001 86380 86390 1
513056 99513056 1001 86380 86390 1
513019 99513019 1001 86380 86390 1
512870 99512870 1001 86380 86390 1
512604 99512604 1001 86380 86390 1
512659 99512659 1001 86380 86390 1
513335 99513335 1001 86380 86390 1
513365 99513365 1001 86380 86390 1
513251 99513251 1001 86380 86390 1
513967 99513967 1001 86380 86390 1
513906 99513906 1001 86380 86390 1
513958 99513958 1001 86380 86390 1
513939 99513939 1001 86380 86390 1
514024 99514024 1001 86380 86390 1
513802 99513802 1001 86380 86390 1
513690 99513690 1001 86380 86390 1
513799 99513799 1001 86380 86390 1
513423 99513423 1001 86380 86390 1
513503 99513503 1001 86380 86390 1
513428 99513428 1001 86380 86390 1
513519 99513519 1001 86380 86390 1
513597 99513597 1001 86380 86390 1
513446 99513446 1001 86380 86390 1
513551 99513551 1001 86380 86390 1
513827 99513827 1001 86380 86390 1
514191 99514191 1001 86380 86390 1
514037 99514037 1001 86380 86390 1
514038 99514038 1001 86380 86390 1
514194 99514194 1001 86380 86390 1
514854 99514854 1001 86380 86390 1
514778 99514778 1001 86380 86390 1
514576 99514576 1001 86380 86390 1
514551 99514551 1001 86380 86390 1
514542 99514542 1001 86380 86390 1
514585 99514585 1001 86380 86390 1
514302 99514302 1001 86380 86390 1
514318 99514318 1001 86380 86390 1
514385 99514385 1001 86380 86390 1
514298 99514298 1001 86380 86390 1
514389 99514389 1001 86380 86390 1
514441 99514441 1001 86380 86390 1
514300 99514300 1001 86380 86390 1
515023 99515023 1001 86380 86390 1
514998 99514998 1001 86380 86390 1
515011 99515011 1001 86380 86390 1
514961 99514961 1001 86380 86390 1
514653 99514653 1001 86380 86390 1
514949 99514949 1001 86380 86390 1
515053 99515053 1001 86380 86390 1
514942 99514942 1001 86380 86390 1
514878 99514878 1001 86380 86390 1
515530 99515530 1001 86380 86390 1
515597 99515597 1001 86380 86390 1
515559 99515559 1001 86380 86390 1
515496 99515496 1001 86380 86390 1
515510 99515510 1001 86380 86390 1
515672 99515672 1001 86380 86390 1
515566 99515566 1001 86380 86390 1
515444 99515444 1001 86380 86390 1
515276 99515276 1001 86380 86390 1
515356 99515356 1001 86380 86390 1
515102 99515102 1001 86380 86390 1
515180 99515180 1001 86380 86390 1
515090 99515090 1001 86380 86390 1
515262 99515262 1001 86380 86390 1
515255 99515255 1001 86380 86390 1
515788 99515788 1001 86380 86390 1
515700 99515700 1001 86380 86390 1
515884 99515884 1001 86380 86390 1
516349 99516349 1001 86380 86390 1
516239 99516239 1001 86380 86390 1
516255 99516255 1001 86380 86390 1
516194 99516194 1001 86380 86390 1
516224 99516224 1001 86380 86390 1
515955 99515955 1001 86380 86390 1
516034 99516034 1001 86380 86390 1
516035 99516035 1001 86380 86390 1
516049 99516049 1001 86380 86390 1
515987 99515987 1001 86380 86390 1
516001 99516001 1001 86380 86390 1
516676 99516676 1001 86380 86390 1
516664 99516664 1001 86380 86390 1
516670 99516670 1001 86380 86390 1
516632 99516632 1001 86380 86390 1
517178 99517178 1001 86380 86390 1
517141 99517141 1001 86380 86390 1
517218 99517218 1001 86380 86390 1
517038 99517038 1001 86380 86390 1
516741 99516741 1001 86380 86390 1
516834 99516834 1001 86380 86390 1
516868 99516868 1001 86380 86390 1
516920 99516920 1001 86380 86390 1
517359 99517359 1001 86380 86390 1
517349 99517349 1001 86380 86390 1
517377 99517377 1001 86380 86390 1
517382 99517382 1001 86380 86390 1
517997 99517997 1001 86380 86390 1
518013 99518013 1001 86380 86390 1
518053 99518053 1001 86380 86390 1
517957 99517957 1001 86380 86390 1
517932 99517932 1001 86380 86390 1
517792 99517792 1001 86380 86390 1
517916 99517916 1001 86380 86390 1
517618 99517618 1001 86380 86390 1
517580 99517580 1001 86380 86390 1
517557 99517557 1001 86380 86390 1
518275 99518275 1001 86380 86390 1
518288 99518288 1001 86380 86390 1
518186 99518186 1001 86380 86390 1
518180 99518180 1001 86380 86390 1
518219 99518219 1001 86380 86390 1
518271 99518271 1001 86380 86390 1
518833 99518833 1001 86380 86390 1
518900 99518900 1001 86380 86390 1
518920 99518920 1001 86380 86390 1
518617 99518617 1001 86380 86390 1
518695 99518695 1001 86380 86390 1
518499 99518499 1001 86380 86390 1
518538 99518538 1001 86380 86390 1
519012 99519012 1001 86380 86390 1
519029 99519029 1001 86380 86390 1
518992 99518992 1001 86380 86390 1
519636 99519636 1001 86380 86390 1
519613 99519613 1001 86380 86390 1
519691 99519691 1001 86380 86390 1
519705 99519705 1001 86380 86390 1
519494 99519494 1001 86380 86390 1
519549 99519549 1001 86380 86390 1
519452 99519452 1001 86380 86390 1
519313 99519313 1001 86380 86390 1
519327 99519327 1001 86380 86390 1
519215 99519215 1001 86380 86390 1
519906 99519906 1001 86380 86390 1
519843 99519843 1001 86380 86390 1
519938 99519938 1001 86380 86390 1
519964 99519964 1001 86380 86390 1
520637 99520637 1001 86380 86390 1
520597 99520597 1001 86380 86390 1
520396 99520396 1001 86380 86390 1
520246 99520246 1001 86380 86390 1
520037 99520037 1001 86380 86390 1
520208 99520208 1001 86380 86390 1
520185 99520185 1001 86380 86390 1
520741 99520741 1001 86380 86390 1
520645 99520645 1001 86380 86390 1
521343 99521343 1001 86380 86390 1
521370 99521370 1001 86380 86390 1
521222 99521222 1001 86380 86390 1
521136 99521136 1001 86380 86390 1
521164 99521164 1001 86380 86390 1
521113 99521113 1001 86380 86390 1
521246 99521246 1001 86380 86390 1
521014 99521014 1001 86380 86390 1
520899 99520899 1001 86380 86390 1
520985 99520985 1001 86380 86390 1
521521 99521521 1001 86380 86390 1
521498 99521498 1001 86380 86390 1
521488 99521488 1001 86380 86390 1
522186 99522186 1001 86380 86390 1
522251 99522251 1001 86380 86390 1
521906 99521906 1001 86380 86390 1
521986 99521986 1001 86380 86390 1
521775 99521775 1001 86380 86390 1
521805 99521805 1001 86380 86390 1
521703 99521703 1001 86380 86390 1
522370 99522370 1001 86380 86390 1
522306 99522306 1001 86380 86390 1
522376 99522376 1001 86380 86390 1
522444 99522444 1001 86380 86390 1
523083 99523083 1001 86380 86390 1
522963 99522963 1001 86380 86390 1
522764 99522764 1001 86380 86390 1
522859 99522859 1001 86380 86390 1
522640 99522640 1001 86380 86390 1
522643 99522643 1001 86380 86390 1
522639 99522639 1001 86380 86390 1
523130 99523130 1001 86380 86390 1
523175 99523175 1001 86380 86390 1
523267 99523267 1001 86380 86390 1
523138 99523138 1001 86380 86390 1
523944 99523944 1001 86380 86390 1
523794 99523794 1001 86380 86390 1
523885 99523885 1001 86380 86390 1
523875 99523875 1001 86380 86390 1
523587 99523587 1001 86380 86390 1
523705 99523705 1001 86380 86390 1
523724 99523724 1001 86380 86390 1
523376 99523376 1001 86380 86390 1
524721 99524721 1001 86380 86390 1
524684 99524684 1001 86380 86390 1
524613 99524613 1001 86380 86390 1
524409 99524409 1001 86380 86390 1
524526 99524526 1001 86380 86390 1
524296 99524296 1001 86380 86390 1
524273 99524273 1001 86380 86390 1
524864 99524864 1001 86380 86390 1
524865 99524865 1001 86380 86390 1
524778 99524778 1001 86380 86390 1
525459 99525459 1001 86380 86390 1
525488 99525488 1001 86380 86390 1
525235 99525235 1001 86380 86390 1
525196 99525196 1001 86380 86390 1
525183 99525183 1001 86380 86390 1
525116 99525116 1001 86380 86390 1
525646 99525646 1001 86380 86390 1
525766 99525766 1001 86380 86390 1
525716 99525716 1001 86380 86390 1
525708 99525708 1001 86380 86390 1
525735 99525735 1001 86380 86390 1
526373 99526373 1001 86380 86390 1
526337 99526337 1001 86380 86390 1
526325 99526325 1001 86380 86390 1
526251 99526251 1001 86380 86390 1
526382 99526382 1001 86380 86390 1
526412 99526412 1001 86380 86390 1
526141 99526141 1001 86380 86390 1
526182 99526182 1001 86380 86390 1
526019 99526019 1001 86380 86390 1
525886 99525886 1001 86380 86390 1
525861 99525861 1001 86380 86390 1
525954 99525954 1001 86380 86390 1
526591 99526591 1001 86380 86390 1
526540 99526540 1001 86380 86390 1
526592 99526592 1001 86380 86390 1
526593 99526593 1001 86380 86390 1
527161 99527161 1001 86380 86390 1
527162 99527162 1001 86380 86390 1
527047 99527047 1001 86380 86390 1
527206 99527206 1001 86380 86390 1
527156 99527156 1001 86380 86390 1
526873 99526873 1001 86380 86390 1
526786 99526786 1001 86380 86390 1
526749 99526749 1001 86380 86390 1
526766 99526766 1001 86380 86390 1
526679 99526679 1001 86380 86390 1
527338 99527338 1001 86380 86390 1
527377 99527377 1001 86380 86390 1
527270 99527270 1001 86380 86390 1
527284 99527284 1001 86380 86390 1
527336 99527336 1001 86380 86390 1
527908 99527908 1001 86380 86390 1
528062 99528062 1001 86380 86390 1
528073 99528073 1001 86380 86390 1
527677 99527677 1001 86380 86390 1
527692 99527692 1001 86380 86390 1
527713 99527713 1001 86380 86390 1
527494 99527494 1001 86380 86390 1
527576 99527576 1001 86380 86390 1
527591 99527591 1001 86380 86390 1
528268 99528268 1001 86380 86390 1
528206 99528206 1001 86380 86390 1
528258 99528258 1001 86380 86390 1
528083 99528083 1001 86380 86390 1
528768 99528768 1001 86380 86390 1
528809 99528809 1001 86380 86390 1
528772 99528772 1001 86380 86390 1
528677 99528677 1001 86380 86390 1
528398 99528398 1001 86380 86390 1
528351 99528351 1001 86380 86390 1
528435 99528435 1001 86380 86390 1
529002 99529002 1001 86380 86390 1
528929 99528929 1001 86380 86390 1
529020 99529020 1001 86380 86390 1
528983 99528983 1001 86380 86390 1
528918 99528918 1001 86380 86390 1
529090 99529090 1001 86380 86390 1
529598 99529598 1001 86380 86390 1
529448 99529448 1001 86380 86390 1
529397 99529397 1001 86380 86390 1
529191 99529191 1001 86380 86390 1
529144 99529144 1001 86380 86390 1
529894 99529894 1001 86380 86390 1
529739 99529739 1001 86380 86390 1
529858 99529858 1001 86380 86390 1
529814 99529814 1001 86380 86390 1
530524 99530524 1001 86380 86390 1
530444 99530444 1001 86380 86390 1
530247 99530247 1001 86380 86390 1
530316 99530316 1001 86380 86390 1
530217 99530217 1001 86380 86390 1
529984 99529984 1001 86380 86390 1
530031 99530031 1001 86380 86390 1
530035 99530035 1001 86380 86390 1
530642 99530642 1001 86380 86390 1
530707 99530707 1001 86380 86390 1
530632 99530632 1001 86380 86390 1
530567 99530567 1001 86380 86390 1
530572 99530572 1001 86380 86390 1
530665 99530665 1001 86380 86390 1
530640 99530640 1001 86380 86390 1
531265 99531265 1001 86380 86390 1
531241 99531241 1001 86380 86390 1
531190 99531190 1001 86380 86390 1
531229 99531229 1001 86380 86390 1
531327 99531327 1001 86380 86390 1
531198 99531198 1001 86380 86390 1
531111 99531111 1001 86380 86390 1
531115 99531115 1001 86380 86390 1
530850 99530850 1001 86380 86390 1
530764 99530764 1001 86380 86390 1
530807 99530807 1001 86380 86390 1
530924 99530924 1001 86380 86390 1
530783 99530783 1001 86380 86390 1
530848 99530848 1001 86380 86390 1
531417 99531417 1001 86380 86390 1
531576 99531576 1001 86380 86390 1
531554 99531554 1001 86380 86390 1
532072 99532072 1001 86380 86390 1
532151 99532151 1001 86380 86390 1
531955 99531955 1001 86380 86390 1
531932 99531932 1001 86380 86390 1
531594 99531594 1001 86380 86390 1
532384 99532384 1001 86380 86390 1
532257 99532257 1001 86380 86390 1
532399 99532399 1001 86380 86390 1
532252 99532252 1001 86380 86390 1
532395 99532395 1001 86380 86390 1
532877 99532877 1001 86380 86390 1
532929 99532929 1001 86380 86390 1
532831 99532831 1001 86380 86390 1
532912 99532912 1001 86380 86390 1
532850 99532850 1001 86380 86390 1
532953 99532953 1001 86380 86390 1
532752 99532752 1001 86380 86390 1
532624 99532624 1001 86380 86390 1
532741 99532741 1001 86380 86390 1
532665 99532665 1001 86380 86390 1
532640 99532640 1001 86380 86390 1
532465 99532465 1001 86380 86390 1
532479 99532479 1001 86380 86390 1
532598 99532598 1001 86380 86390 1
532615 99532615 1001 86380 86390 1
533145 99533145 1001 86380 86390 1
533189 99533189 1001 86380 86390 1
533114 99533114 1001 86380 86390 1
533193 99533193 1001 86380 86390 1
533769 99533769 1001 86380 86390 1
533830 99533830 1001 86380 86390 1
533695 99533695 1001 86380 86390 1
533749 99533749 1001 86380 86390 1
533628 99533628 1001 86380 86390 1
533530 99533530 1001 86380 86390 1
533453 99533453 1001 86380 86390 1
533267 99533267 1001 86380 86390 1
533347 99533347 1001 86380 86390 1
533374 99533374 1001 86380 86390 1
534036 99534036 1001 86380 86390 1
533972 99533972 1001 86380 86390 1
533935 99533935 1001 86380 86390 1
534001 99534001 1001 86380 86390 1
533966 99533966 1001 86380 86390 1
533916 99533916 1001 86380 86390 1
534648 99534648 1001 86380 86390 1
534491 99534491 1001 86380 86390 1
534505 99534505 1001 86380 86390 1
534609 99534609 1001 86380 86390 1
534562 99534562 1001 86380 86390 1
534338 99534338 1001 86380 86390 1
534352 99534352 1001 86380 86390 1
534274 99534274 1001 86380 86390 1
534368 99534368 1001 86380 86390 1
534426 99534426 1001 86380 86390 1
534109 99534109 1001 86380 86390 1
534136 99534136 1001 86380 86390 1
534113 99534113 1001 86380 86390 1
534127 99534127 1001 86380 86390 1
534694 99534694 1001 86380 86390 1
534772 99534772 1001 86380 86390 1
534760 99534760 1001 86380 86390 1
534851 99534851 1001 86380 86390 1
534839 99534839 1001 86380 86390 1
534699 99534699 1001 86380 86390 1
534833 99534833 1001 86380 86390 1
535407 99535407 1001 86380 86390 1
535373 99535373 1001 86380 86390 1
535026 99535026 1001 86380 86390 1
535605 99535605 1001 86380 86390 1
535659 99535659 1001 86380 86390 1
536335 99536335 1001 86380 86390 1
536263 99536263 1001 86380 86390 1
536136 99536136 1001 86380 86390 1
536229 99536229 1001 86380 86390 1
536258 99536258 1001 86380 86390 1
536092 99536092 1001 86380 86390 1
536022 99536022 1001 86380 86390 1
536037 99536037 1001 86380 86390 1
536128 99536128 1001 86380 86390 1
536090 99536090 1001 86380 86390 1
535872 99535872 1001 86380 86390 1
537022 99537022 1001 86380 86390 1
537023 99537023 1001 86380 86390 1
537025 99537025 1001 86380 86390 1
537153 99537153 1001 86380 86390 1
536848 99536848 1001 86380 86390 1
536955 99536955 1001 86380 86390 1
536904 99536904 1001 86380 86390 1
536555 99536555 1001 86380 86390 1
536677 99536677 1001 86380 86390 1
536614 99536614 1001 86380 86390 1
536576 99536576 1001 86380 86390 1
537186 99537186 1001 86380 86390 1
537349 99537349 1001 86380 86390 1
537167 99537167 1001 86380 86390 1
537864 99537864 1001 86380 86390 1
537826 99537826 1001 86380 86390 1
537840 99537840 1001 86380 86390 1
537976 99537976 1001 86380 86390 1
537870 99537870 1001 86380 86390 1
537640 99537640 1001 86380 86390 1
537720 99537720 1001 86380 86390 1
537672 99537672 1001 86380 86390 1
537702 99537702 1001 86380 86390 1
537665 99537665 1001 86380 86390 1
537730 99537730 1001 86380 86390 1
537434 99537434 1001 86380 86390 1
537500 99537500 1001 86380 86390 1
537387 99537387 1001 86380 86390 1
537492 99537492 1001 86380 86390 1
537507 99537507 1001 86380 86390 1
537482 99537482 1001 86380 86390 1
537483 99537483 1001 86380 86390 1
538070 99538070 1001 86380 86390 1
538178 99538178 1001 86380 86390 1
538140 99538140 1001 86380 86390 1
538699 99538699 1001 86380 86390 1
538764 99538764 1001 86380 86390 1
538783 99538783 1001 86380 86390 1
538637 99538637 1001 86380 86390 1
538716 99538716 1001 86380 86390 1
538745 99538745 1001 86380 86390 1
538694 99538694 1001 86380 86390 1
538407 99538407 1001 86380 86390 1
538297 99538297 1001 86380 86390 1
538255 99538255 1001 86380 86390 1
538998 99538998 1001 86380 86390 1
539641 99539641 1001 86380 86390 1
539555 99539555 1001 86380 86390 1
539507 99539507 1001 86380 86390 1
539637 99539637 1001 86380 86390 1
539256 99539256 1001 86380 86390 1
539310 99539310 1001 86380 86390 1
539380 99539380 1001 86380 86390 1
539049 99539049 1001 86380 86390 1
539154 99539154 1001 86380 86390 1
539743 99539743 1001 86380 86390 1
539668 99539668 1001 86380 86390 1
540442 99540442 1001 86380 86390 1
540317 99540317 1001 86380 86390 1
540400 99540400 1001 86380 86390 1
540081 99540081 1001 86380 86390 1
540108 99540108 1001 86380 86390 1
540186 99540186 1001 86380 86390 1
540178 99540178 1001 86380 86390 1
540090 99540090 1001 86380 86390 1
539978 99539978 1001 86380 86390 1
540607 99540607 1001 86380 86390 1
540651 99540651 1001 86380 86390 1
540644 99540644 1001 86380 86390 1
540933 99540933 1001 86380 86390 1
541053 99541053 1001 86380 86390 1
541058 99541058 1001 86380 86390 1
540982 99540982 1001 86380 86390 1
540944 99540944 1001 86380 86390 1
540892 99540892 1001 86380 86390 1
540857 99540857 1001 86380 86390 1
540705 99540705 1001 86380 86390 1
540822 99540822 1001 86380 86390 1
541294 99541294 1001 86380 86390 1
541450 99541450 1001 86380 86390 1
541438 99541438 1001 86380 86390 1
541296 99541296 1001 86380 86390 1
542033 99542033 1001 86380 86390 1
542095 99542095 1001 86380 86390 1
542035 99542035 1001 86380 86390 1
541962 99541962 1001 86380 86390 1
541768 99541768 1001 86380 86390 1
541525 99541525 1001 86380 86390 1
541554 99541554 1001 86380 86390 1
541697 99541697 1001 86380 86390 1
541661 99541661 1001 86380 86390 1
541534 99541534 1001 86380 86390 1
541651 99541651 1001 86380 86390 1
542211 99542211 1001 86380 86390 1
542161 99542161 1001 86380 86390 1
542164 99542164 1001 86380 86390 1
542205 99542205 1001 86380 86390 1
542218 99542218 1001 86380 86390 1
542271 99542271 1001 86380 86390 1
542818 99542818 1001 86380 86390 1
542808 99542808 1001 86380 86390 1
542933 99542933 1001 86380 86390 1
542826 99542826 1001 86380 86390 1
542569 99542569 1001 86380 86390 1
542738 99542738 1001 86380 86390 1
542509 99542509 1001 86380 86390 1
542947 99542947 1001 86380 86390 1
543153 99543153 1001 86380 86390 1
543219 99543219 1001 86380 86390 1
543328 99543328 1001 86380 86390 1
543290 99543290 1001 86380 86390 1
543226 99543226 1001 86380 86390 1
543201 99543201 1001 86380 86390 1
543821 99543821 1001 86380 86390 1
543359 99543359 1001 86380 86390 1
543960 99543960 1001 86380 86390 1
543832 99543832 1001 86380 86390 1
544429 99544429 1001 86380 86390 1
544366 99544366 1001 86380 86390 1
544317 99544317 1001 86380 86390 1
544306 99544306 1001 86380 86390 1
544041 99544041 1001 86380 86390 1
544018 99544018 1001 86380 86390 1
544170 99544170 1001 86380 86390 1
544711 99544711 1001 86380 86390 1
544714 99544714 1001 86380 86390 1
544614 99544614 1001 86380 86390 1
544603 99544603 1001 86380 86390 1
504034 492 1001 30107 30406 1
506681 475 1001 29710 30009 1
400028 99400028 1001 86380 86390 1
400073 99400073 1001 86380 86390 1
400239 99400239 1001 86380 86390 1
400429 99400429 1001 86380 86390 1
400519 99400519 1001 86380 86390 1
400851 99400851 1001 86380 86390 1
401124 99401124 1001 86380 86390 1
401074 99401074 1001 86380 86390 1
401136 99401136 1001 86380 86390 1
401328 99401328 1001 86380 86390 1
401824 99401824 1001 86380 86390 1
402040 99402040 1001 86380 86390 1
402240 99402240 1001 86380 86390 1
402241 99402241 1001 86380 86390 1
402214 99402214 1001 86380 86390 1
402285 99402285 1001 86380 86390 1
402346 99402346 1001 86380 86390 1
402642 99402642 1001 86380 86390 1
402833 99402833 1001 86380 86390 1
402936 99402936 1001 86380 86390 1
403133 99403133 1001 86380 86390 1
403174 99403174 1001 86380 86390 1
403214 99403214 1001 86380 86390 1
403562 99403562 1001 86380 86390 1
403739 99403739 1001 86380 86390 1
403756 99403756 1001 86380 86390 1
403827 99403827 1001 86380 86390 1
404323 99404323 1001 86380 86390 1
404363 99404363 1001 86380 86390 1
404378 99404378 1001 86380 86390 1
404457 99404457 1001 86380 86390 1
404490 99404490 1001 86380 86390 1
404609 99404609 1001 86380 86390 1
404715 99404715 1001 86380 86390 1
405085 99405085 1001 86380 86390 1
405015 99405015 1001 86380 86390 1
405387 99405387 1001 86380 86390 1
405577 99405577 1001 86380 86390 1
405820 99405820 1001 86380 86390 1
405974 99405974 1001 86380 86390 1
405997 99405997 1001 86380 86390 1
406296 99406296 1001 86380 86390 1
406517 99406517 1001 86380 86390 1
406683 99406683 1001 86380 86390 1
407214 99407214 1001 86380 86390 1
407329 99407329 1001 86380 86390 1
407256 99407256 1001 86380 86390 1
407588 99407588 1001 86380 86390 1
407714 99407714 1001 86380 86390 1
407933 99407933 1001 86380 86390 1
408013 99408013 1001 86380 86390 1
408174 99408174 1001 86380 86390 1
408184 99408184 1001 86380 86390 1
408252 99408252 1001 86380 86390 1
408278 99408278 1001 86380 86390 1
408280 99408280 1001 86380 86390 1
408309 99408309 1001 86380 86390 1
408326 99408326 1001 86380 86390 1
408604 99408604 1001 86380 86390 1
409379 99409379 1001 86380 86390 1
409314 99409314 1001 86380 86390 1
409366 99409366 1001 86380 86390 1
409625 99409625 1001 86380 86390 1
409598 99409598 1001 86380 86390 1
409817 99409817 1001 86380 86390 1
409931 99409931 1001 86380 86390 1
410001 99410001 1001 86380 86390 1
410159 99410159 1001 86380 86390 1
410164 99410164 1001 86380 86390 1
410411 99410411 1001 86380 86390 1
410438 99410438 1001 86380 86390 1
410795 99410795 1001 86380 86390 1
410845 99410845 1001 86380 86390 1
410818 99410818 1001 86380 86390 1
411209 99411209 1001 86380 86390 1
411224 99411224 1001 86380 86390 1
411495 99411495 1001 86380 86390 1
411538 99411538 1001 86380 86390 1
411596 99411596 1001 86380 86390 1
411871 99411871 1001 86380 86390 1
411904 99411904 1001 86380 86390 1
412185 99412185 1001 86380 86390 1
412164 99412164 1001 86380 86390 1
412208 99412208 1001 86380 86390 1
412336 99412336 1001 86380 86390 1
413292 99413292 1001 86380 86390 1
413353 99413353 1001 86380 86390 1
413470 99413470 1001 86380 86390 1
413024 99413024 1001 86380 86390 1
412928 99412928 1001 86380 86390 1
412665 99412665 1001 86380 86390 1
412881 99412881 1001 86380 86390 1
412500 99412500 1001 86380 86390 1
413920 99413920 1001 86380 86390 1
414009 99414009 1001 86380 86390 1
415184 99415184 1001 86380 86390 1
414761 99414761 1001 86380 86390 1
414668 99414668 1001 86380 86390 1
414832 99414832 1001 86380 86390 1
414274 99414274 1001 86380 86390 1
415619 99415619 1001 86380 86390 1
415526 99415526 1001 86380 86390 1
415548 99415548 1001 86380 86390 1
415430 99415430 1001 86380 86390 1
415557 99415557 1001 86380 86390 1
415355 99415355 1001 86380 86390 1
416686 99416686 1001 86380 86390 1
416779 99416779 1001 86380 86390 1
416313 99416313 1001 86380 86390 1
415915 99415915 1001 86380 86390 1
417116 99417116 1001 86380 86390 1
417335 99417335 1001 86380 86390 1
417086 99417086 1001 86380 86390 1
417062 99417062 1001 86380 86390 1
417495 99417495 1001 86380 86390 1
418167 99418167 1001 86380 86390 1
418397 99418397 1001 86380 86390 1
418090 99418090 1001 86380 86390 1
418063 99418063 1001 86380 86390 1
418209 99418209 1001 86380 86390 1
418402 99418402 1001 86380 86390 1
417942 99417942 1001 86380 86390 1
417639 99417639 1001 86380 86390 1
417619 99417619 1001 86380 86390 1
417725 99417725 1001 86380 86390 1
417948 99417948 1001 86380 86390 1
417812 99417812 1001 86380 86390 1
417674 99417674 1001 86380 86390 1
417935 99417935 1001 86380 86390 1
417915 99417915 1001 86380 86390 1
419075 99419075 1001 86380 86390 1
419130 99419130 1001 86380 86390 1
418883 99418883 1001 86380 86390 1
419007 99419007 1001 86380 86390 1
418992 99418992 1001 86380 86390 1
420425 99420425 1001 86380 86390 1
420324 99420324 1001 86380 86390 1
420190 99420190 1001 86380 86390 1
420004 99420004 1001 86380 86390 1
420015 99420015 1001 86380 86390 1
419894 99419894 1001 86380 86390 1
419608 99419608 1001 86380 86390 1
419625 99419625 1001 86380 86390 1
420501 99420501 1001 86380 86390 1
421870 99421870 1001 86380 86390 1
421890 99421890 1001 86380 86390 1
421759 99421759 1001 86380 86390 1
421735 99421735 1001 86380 86390 1
421275 99421275 1001 86380 86390 1
421417 99421417 1001 86380 86390 1
421603 99421603 1001 86380 86390 1
421466 99421466 1001 86380 86390 1
421424 99421424 1001 86380 86390 1
421118 99421118 1001 86380 86390 1
420942 99420942 1001 86380 86390 1
420872 99420872 1001 86380 86390 1
422482 99422482 1001 86380 86390 1
422408 99422408 1001 86380 86390 1
422509 99422509 1001 86380 86390 1
422151 99422151 1001 86380 86390 1
422390 99422390 1001 86380 86390 1
423550 99423550 1001 86380 86390 1
423406 99423406 1001 86380 86390 1
423491 99423491 1001 86380 86390 1
423387 99423387 1001 86380 86390 1
423663 99423663 1001 86380 86390 1
423723 99423723 1001 86380 86390 1
422980 99422980 1001 86380 86390 1
422841 99422841 1001 86380 86390 1
424123 99424123 1001 86380 86390 1
424133 99424133 1001 86380 86390 1
423763 99423763 1001 86380 86390 1
425013 99425013 1001 86380 86390 1
425263 99425263 1001 86380 86390 1
425264 99425264 1001 86380 86390 1
424732 99424732 1001 86380 86390 1
424243 99424243 1001 86380 86390 1
424186 99424186 1001 86380 86390 1
424252 99424252 1001 86380 86390 1
424474 99424474 1001 86380 86390 1
424332 99424332 1001 86380 86390 1
425499 99425499 1001 86380 86390 1
426947 99426947 1001 86380 86390 1
426853 99426853 1001 86380 86390 1
426759 99426759 1001 86380 86390 1
426473 99426473 1001 86380 86390 1
426544 99426544 1001 86380 86390 1
426634 99426634 1001 86380 86390 1
425975 99425975 1001 86380 86390 1
426239 99426239 1001 86380 86390 1
425864 99425864 1001 86380 86390 1
427416 99427416 1001 86380 86390 1
427202 99427202 1001 86380 86390 1
427446 99427446 1001 86380 86390 1
427495 99427495 1001 86380 86390 1
427476 99427476 1001 86380 86390 1
428701 99428701 1001 86380 86390 1
428531 99428531 1001 86380 86390 1
428211 99428211 1001 86380 86390 1
427975 99427975 1001 86380 86390 1
428220 99428220 1001 86380 86390 1
428114 99428114 1001 86380 86390 1
427610 99427610 1001 86380 86390 1
428785 99428785 1001 86380 86390 1
429104 99429104 1001 86380 86390 1
430094 99430094 1001 86380 86390 1
430193 99430193 1001 86380 86390 1
430327 99430327 1001 86380 86390 1
429983 99429983 1001 86380 86390 1
429614 99429614 1001 86380 86390 1
429877 99429877 1001 86380 86390 1
429888 99429888 1001 86380 86390 1
429847 99429847 1001 86380 86390 1
429628 99429628 1001 86380 86390 1
429222 99429222 1001 86380 86390 1
429545 99429545 1001 86380 86390 1
429224 99429224 1001 86380 86390 1
429297 99429297 1001 86380 86390 1
429260 99429260 1001 86380 86390 1
429514 99429514 1001 86380 86390 1
430438 99430438 1001 86380 86390 1
430595 99430595 1001 86380 86390 1
432006 99432006 1001 86380 86390 1
432008 99432008 1001 86380 86390 1
432011 99432011 1001 86380 86390 1
431927 99431927 1001 86380 86390 1
431635 99431635 1001 86380 86390 1
431537 99431537 1001 86380 86390 1
431323 99431323 1001 86380 86390 1
431248 99431248 1001 86380 86390 1
431023 99431023 1001 86380 86390 1
432321 99432321 1001 86380 86390 1
432181 99432181 1001 86380 86390 1
432420 99432420 1001 86380 86390 1
432234 99432234 1001 86380 86390 1
433486 99433486 1001 86380 86390 1
433663 99433663 1001 86380 86390 1
433240 99433240 1001 86380 86390 1
432932 99432932 1001 86380 86390 1
432999 99432999 1001 86380 86390 1
433287 99433287 1001 86380 86390 1
432803 99432803 1001 86380 86390 1
432708 99432708 1001 86380 86390 1
434037 99434037 1001 86380 86390 1
433897 99433897 1001 86380 86390 1
433865 99433865 1001 86380 86390 1
433819 99433819 1001 86380 86390 1
433802 99433802 1001 86380 86390 1
434130 99434130 1001 86380 86390 1
435037 99435037 1001 86380 86390 1
435042 99435042 1001 86380 86390 1
435201 99435201 1001 86380 86390 1
435096 99435096 1001 86380 86390 1
435262 99435262 1001 86380 86390 1
435070 99435070 1001 86380 86390 1
435000 99435000 1001 86380 86390 1
434767 99434767 1001 86380 86390 1
434248 99434248 1001 86380 86390 1
434580 99434580 1001 86380 86390 1
435882 99435882 1001 86380 86390 1
436988 99436988 1001 86380 86390 1
436812 99436812 1001 86380 86390 1
436964 99436964 1001 86380 86390 1
437151 99437151 1001 86380 86390 1
436727 99436727 1001 86380 86390 1
436393 99436393 1001 86380 86390 1
436368 99436368 1001 86380 86390 1
436751 99436751 1001 86380 86390 1
435949 99435949 1001 86380 86390 1
436034 99436034 1001 86380 86390 1
435989 99435989 1001 86380 86390 1
435962 99435962 1001 86380 86390 1
436122 99436122 1001 86380 86390 1
437239 99437239 1001 86380 86390 1
300098 99300098 1001 86380 86390 1
437208 99437208 1001 86380 86390 1
300053 99300053 1001 86380 86390 1
300655 99300655 1001 86380 86390 1
300606 99300606 1001 86380 86390 1
300661 99300661 1001 86380 86390 1
300367 99300367 1001 86380 86390 1
300320 99300320 1001 86380 86390 1
300362 99300362 1001 86380 86390 1
300481 99300481 1001 86380 86390 1
300238 99300238 1001 86380 86390 1
300239 99300239 1001 86380 86390 1
300123 99300123 1001 86380 86390 1
300240 99300240 1001 86380 86390 1
300154 99300154 1001 86380 86390 1
300170 99300170 1001 86380 86390 1
300119 99300119 1001 86380 86390 1
300933 99300933 1001 86380 86390 1
300883 99300883 1001 86380 86390 1
300741 99300741 1001 86380 86390 1
300849 99300849 1001 86380 86390 1
300902 99300902 1001 86380 86390 1
300800 99300800 1001 86380 86390 1
301414 99301414 1001 86380 86390 1
301364 99301364 1001 86380 86390 1
301417 99301417 1001 86380 86390 1
301513 99301513 1001 86380 86390 1
301502 99301502 1001 86380 86390 1
301285 99301285 1001 86380 86390 1
300935 99300935 1001 86380 86390 1
301122 99301122 1001 86380 86390 1
301671 99301671 1001 86380 86390 1
301711 99301711 1001 86380 86390 1
301751 99301751 1001 86380 86390 1
301638 99301638 1001 86380 86390 1
301626 99301626 1001 86380 86390 1
302257 99302257 1001 86380 86390 1
301970 99301970 1001 86380 86390 1
302039 99302039 1001 86380 86390 1
302132 99302132 1001 86380 86390 1
302068 99302068 1001 86380 86390 1
302057 99302057 1001 86380 86390 1
302096 99302096 1001 86380 86390 1
301774 99301774 1001 86380 86390 1
301948 99301948 1001 86380 86390 1
301950 99301950 1001 86380 86390 1
302404 99302404 1001 86380 86390 1
303133 99303133 1001 86380 86390 1
302655 99302655 1001 86380 86390 1
302735 99302735 1001 86380 86390 1
302713 99302713 1001 86380 86390 1
303359 99303359 1001 86380 86390 1
303378 99303378 1001 86380 86390 1
303236 99303236 1001 86380 86390 1
303302 99303302 1001 86380 86390 1
303939 99303939 1001 86380 86390 1
303903 99303903 1001 86380 86390 1
303649 99303649 1001 86380 86390 1
303740 99303740 1001 86380 86390 1
303787 99303787 1001 86380 86390 1
303442 99303442 1001 86380 86390 1
303437 99303437 1001 86380 86390 1
304130 99304130 1001 86380 86390 1
304718 99304718 1001 86380 86390 1
304796 99304796 1001 86380 86390 1
304681 99304681 1001 86380 86390 1
304684 99304684 1001 86380 86390 1
304754 99304754 1001 86380 86390 1
304394 99304394 1001 86380 86390 1
304429 99304429 1001 86380 86390 1
304339 99304339 1001 86380 86390 1
304380 99304380 1001 86380 86390 1
304976 99304976 1001 86380 86390 1
305003 99305003 1001 86380 86390 1
305056 99305056 1001 86380 86390 1
305584 99305584 1001 86380 86390 1
305638 99305638 1001 86380 86390 1
305574 99305574 1001 86380 86390 1
305451 99305451 1001 86380 86390 1
305401 99305401 1001 86380 86390 1
305453 99305453 1001 86380 86390 1
305131 99305131 1001 86380 86390 1
305160 99305160 1001 86380 86390 1
305110 99305110 1001 86380 86390 1
305136 99305136 1001 86380 86390 1
500040 99500040 1001 86380 86390 1
500131 99500131 1001 86380 86390 1
500109 99500109 1001 86380 86390 1
500793 99500793 1001 86380 86390 1
500630 99500630 1001 86380 86390 1
500505 99500505 1001 86380 86390 1
500417 99500417 1001 86380 86390 1
500523 99500523 1001 86380 86390 1
500537 99500537 1001 86380 86390 1
500200 99500200 1001 86380 86390 1
500306 99500306 1001 86380 86390 1
500333 99500333 1001 86380 86390 1
500830 99500830 1001 86380 86390 1
500925 99500925 1001 86380 86390 1
501488 99501488 1001 86380 86390 1
501501 99501501 1001 86380 86390 1
501558 99501558 1001 86380 86390 1
501627 99501627 1001 86380 86390 1
501572 99501572 1001 86380 86390 1
501228 99501228 1001 86380 86390 1
501255 99501255 1001 86380 86390 1
501423 99501423 1001 86380 86390 1
501271 99501271 1001 86380 86390 1
501362 99501362 1001 86380 86390 1
501403 99501403 1001 86380 86390 1
501113 99501113 1001 86380 86390 1
501166 99501166 1001 86380 86390 1
501063 99501063 1001 86380 86390 1
501130 99501130 1001 86380 86390 1
501732 99501732 1001 86380 86390 1
502402 99502402 1001 86380 86390 1
502327 99502327 1001 86380 86390 1
502356 99502356 1001 86380 86390 1
502382 99502382 1001 86380 86390 1
502397 99502397 1001 86380 86390 1
502294 99502294 1001 86380 86390 1
502385 99502385 1001 86380 86390 1
502413 99502413 1001 86380 86390 1
502209 99502209 1001 86380 86390 1
502197 99502197 1001 86380 86390 1
502113 99502113 1001 86380 86390 1
501946 99501946 1001 86380 86390 1
502540 99502540 1001 86380 86390 1
502553 99502553 1001 86380 86390 1
502503 99502503 1001 86380 86390 1
502622 99502622 1001 86380 86390 1
503095 99503095 1001 86380 86390 1
503174 99503174 1001 86380 86390 1
502949 99502949 1001 86380 86390 1
502915 99502915 1001 86380 86390 1
502730 99502730 1001 86380 86390 1
502693 99502693 1001 86380 86390 1
503341 99503341 1001 86380 86390 1
503473 99503473 1001 86380 86390 1
503305 99503305 1001 86380 86390 1
503319 99503319 1001 86380 86390 1
503384 99503384 1001 86380 86390 1
503493 99503493 1001 86380 86390 1
503391 99503391 1001 86380 86390 1
504031 99504031 1001 86380 86390 1
504022 99504022 1001 86380 86390 1
504113 99504113 1001 86380 86390 1
503786 99503786 1001 86380 86390 1
503735 99503735 1001 86380 86390 1
503709 99503709 1001 86380 86390 1
503722 99503722 1001 86380 86390 1
503854 99503854 1001 86380 86390 1
503726 99503726 1001 86380 86390 1
503794 99503794 1001 86380 86390 1
503574 99503574 1001 86380 86390 1
503639 99503639 1001 86380 86390 1
503705 99503705 1001 86380 86390 1
503579 99503579 1001 86380 86390 1
503697 99503697 1001 86380 86390 1
503546 99503546 1001 86380 86390 1
503624 99503624 1001 86380 86390 1
504264 99504264 1001 86380 86390 1
504124 99504124 1001 86380 86390 1
504140 99504140 1001 86380 86390 1
504910 99504910 1001 86380 86390 1
504845 99504845 1001 86380 86390 1
504782 99504782 1001 86380 86390 1
504757 99504757 1001 86380 86390 1
504770 99504770 1001 86380 86390 1
504849 99504849 1001 86380 86390 1
504929 99504929 1001 86380 86390 1
504775 99504775 1001 86380 86390 1
504579 99504579 1001 86380 86390 1
504722 99504722 1001 86380 86390 1
504568 99504568 1001 86380 86390 1
504954 99504954 1001 86380 86390 1
505656 99505656 1001 86380 86390 1
505711 99505711 1001 86380 86390 1
505435 99505435 1001 86380 86390 1
505429 99505429 1001 86380 86390 1
505381 99505381 1001 86380 86390 1
505512 99505512 1001 86380 86390 1
505334 99505334 1001 86380 86390 1
505219 99505219 1001 86380 86390 1
505859 99505859 1001 86380 86390 1
505872 99505872 1001 86380 86390 1
506565 99506565 1001 86380 86390 1
506580 99506580 1001 86380 86390 1
506412 99506412 1001 86380 86390 1
506337 99506337 1001 86380 86390 1
506112 99506112 1001 86380 86390 1
505984 99505984 1001 86380 86390 1
506052 99506052 1001 86380 86390 1
506632 99506632 1001 86380 86390 1
506645 99506645 1001 86380 86390 1
506184 99506184 1001 86380 86390 1
506616 99506616 1001 86380 86390 1
506629 99506629 1001 86380 86390 1
506720 99506720 1001 86380 86390 1
507371 99507371 1001 86380 86390 1
507387 99507387 1001 86380 86390 1
507289 99507289 1001 86380 86390 1
507252 99507252 1001 86380 86390 1
507343 99507343 1001 86380 86390 1
507082 99507082 1001 86380 86390 1
506827 99506827 1001 86380 86390 1
506896 99506896 1001 86380 86390 1
506849 99506849 1001 86380 86390 1
507498 99507498 1001 86380 86390 1
507486 99507486 1001 86380 86390 1
507461 99507461 1001 86380 86390 1
507552 99507552 1001 86380 86390 1
507620 99507620 1001 86380 86390 1
507429 99507429 1001 86380 86390 1
508081 99508081 1001 86380 86390 1
508088 99508088 1001 86380 86390 1
507916 99507916 1001 86380 86390 1
507843 99507843 1001 86380 86390 1
507908 99507908 1001 86380 86390 1
507909 99507909 1001 86380 86390 1
508028 99508028 1001 86380 86390 1
507679 99507679 1001 86380 86390 1
507812 99507812 1001 86380 86390 1
507633 99507633 1001 86380 86390 1
507700 99507700 1001 86380 86390 1
507638 99507638 1001 86380 86390 1
507755 99507755 1001 86380 86390 1
507795 99507795 1001 86380 86390 1
508441 99508441 1001 86380 86390 1
508368 99508368 1001 86380 86390 1
508885 99508885 1001 86380 86390 1
508905 99508905 1001 86380 86390 1
508907 99508907 1001 86380 86390 1
508805 99508805 1001 86380 86390 1
508712 99508712 1001 86380 86390 1
508466 99508466 1001 86380 86390 1
508618 99508618 1001 86380 86390 1
509087 99509087 1001 86380 86390 1
509191 99509191 1001 86380 86390 1
509129 99509129 1001 86380 86390 1
509259 99509259 1001 86380 86390 1
509120 99509120 1001 86380 86390 1
509186 99509186 1001 86380 86390 1
509899 99509899 1001 86380 86390 1
509865 99509865 1001 86380 86390 1
509814 99509814 1001 86380 86390 1
509803 99509803 1001 86380 86390 1
509884 99509884 1001 86380 86390 1
509832 99509832 1001 86380 86390 1
509683 99509683 1001 86380 86390 1
509507 99509507 1001 86380 86390 1
510005 99510005 1001 86380 86390 1
510103 99510103 1001 86380 86390 1
510601 99510601 1001 86380 86390 1
510607 99510607 1001 86380 86390 1
510425 99510425 1001 86380 86390 1
510209 99510209 1001 86380 86390 1
510184 99510184 1001 86380 86390 1
510288 99510288 1001 86380 86390 1
510216 99510216 1001 86380 86390 1
510258 99510258 1001 86380 86390 1
510143 99510143 1001 86380 86390 1
510830 99510830 1001 86380 86390 1
510739 99510739 1001 86380 86390 1
510857 99510857 1001 86380 86390 1
510806 99510806 1001 86380 86390 1
511372 99511372 1001 86380 86390 1
511551 99511551 1001 86380 86390 1
511373 99511373 1001 86380 86390 1
511415 99511415 1001 86380 86390 1
511455 99511455 1001 86380 86390 1
511446 99511446 1001 86380 86390 1
511422 99511422 1001 86380 86390 1
511462 99511462 1001 86380 86390 1
511153 99511153 1001 86380 86390 1
511309 99511309 1001 86380 86390 1
511264 99511264 1001 86380 86390 1
511162 99511162 1001 86380 86390 1
511177 99511177 1001 86380 86390 1
511028 99511028 1001 86380 86390 1
510951 99510951 1001 86380 86390 1
510955 99510955 1001 86380 86390 1
511632 99511632 1001 86380 86390 1
511689 99511689 1001 86380 86390 1
512238 99512238 1001 86380 86390 1
512277 99512277 1001 86380 86390 1
512346 99512346 1001 86380 86390 1
512330 99512330 1001 86380 86390 1
512230 99512230 1001 86380 86390 1
512244 99512244 1001 86380 86390 1
512323 99512323 1001 86380 86390 1
512160 99512160 1001 86380 86390 1
511994 99511994 1001 86380 86390 1
512010 99512010 1001 86380 86390 1
511998 99511998 1001 86380 86390 1
511765 99511765 1001 86380 86390 1
512574 99512574 1001 86380 86390 1
513196 99513196 1001 86380 86390 1
512911 99512911 1001 86380 86390 1
512843 99512843 1001 86380 86390 1
512767 99512767 1001 86380 86390 1
512782 99512782 1001 86380 86390 1
512591 99512591 1001 86380 86390 1
512761 99512761 1001 86380 86390 1
512750 99512750 1001 86380 86390 1
513245 99513245 1001 86380 86390 1
513338 99513338 1001 86380 86390 1
513313 99513313 1001 86380 86390 1
513314 99513314 1001 86380 86390 1
513303 99513303 1001 86380 86390 1
513344 99513344 1001 86380 86390 1
513888 99513888 1001 86380 86390 1
513992 99513992 1001 86380 86390 1
513645 99513645 1001 86380 86390 1
513741 99513741 1001 86380 86390 1
513413 99513413 1001 86380 86390 1
514121 99514121 1001 86380 86390 1
514134 99514134 1001 86380 86390 1
514137 99514137 1001 86380 86390 1
514053 99514053 1001 86380 86390 1
514705 99514705 1001 86380 86390 1
514696 99514696 1001 86380 86390 1
514461 99514461 1001 86380 86390 1
514514 99514514 1001 86380 86390 1
514454 99514454 1001 86380 86390 1
514534 99514534 1001 86380 86390 1
514420 99514420 1001 86380 86390 1
514331 99514331 1001 86380 86390 1
514258 99514258 1001 86380 86390 1
515012 99515012 1001 86380 86390 1
514935 99514935 1001 86380 86390 1
515022 99515022 1001 86380 86390 1
515521 99515521 1001 86380 86390 1
515549 99515549 1001 86380 86390 1
515489 99515489 1001 86380 86390 1
515413 99515413 1001 86380 86390 1
515337 99515337 1001 86380 86390 1
515329 99515329 1001 86380 86390 1
515463 99515463 1001 86380 86390 1
515130 99515130 1001 86380 86390 1
515096 99515096 1001 86380 86390 1
515725 99515725 1001 86380 86390 1
516358 99516358 1001 86380 86390 1
516491 99516491 1001 86380 86390 1
516496 99516496 1001 86380 86390 1
516208 99516208 1001 86380 86390 1
516261 99516261 1001 86380 86390 1
516250 99516250 1001 86380 86390 1
515915 99515915 1001 86380 86390 1
516071 99516071 1001 86380 86390 1
515919 99515919 1001 86380 86390 1
516077 99516077 1001 86380 86390 1
515961 99515961 1001 86380 86390 1
516549 99516549 1001 86380 86390 1
516550 99516550 1001 86380 86390 1
516592 99516592 1001 86380 86390 1
516698 99516698 1001 86380 86390 1
516687 99516687 1001 86380 86390 1
517183 99517183 1001 86380 86390 1
516977 99516977 1001 86380 86390 1
516979 99516979 1001 86380 86390 1
517058 99517058 1001 86380 86390 1
517075 99517075 1001 86380 86390 1
516935 99516935 1001 86380 86390 1
516753 99516753 1001 86380 86390 1
516810 99516810 1001 86380 86390 1
516842 99516842 1001 86380 86390 1
517465 99517465 1001 86380 86390 1
518012 99518012 1001 86380 86390 1
518051 99518051 1001 86380 86390 1
517869 99517869 1001 86380 86390 1
517847 99517847 1001 86380 86390 1
517886 99517886 1001 86380 86390 1
517835 99517835 1001 86380 86390 1
517567 99517567 1001 86380 86390 1
517645 99517645 1001 86380 86390 1
517687 99517687 1001 86380 86390 1
517703 99517703 1001 86380 86390 1
518278 99518278 1001 86380 86390 1
518279 99518279 1001 86380 86390 1
518357 99518357 1001 86380 86390 1
518313 99518313 1001 86380 86390 1
518339 99518339 1001 86380 86390 1
518851 99518851 1001 86380 86390 1
518943 99518943 1001 86380 86390 1
518892 99518892 1001 86380 86390 1
518804 99518804 1001 86380 86390 1
518738 99518738 1001 86380 86390 1
518700 99518700 1001 86380 86390 1
518727 99518727 1001 86380 86390 1
518498 99518498 1001 86380 86390 1
518369 99518369 1001 86380 86390 1
518422 99518422 1001 86380 86390 1
519717 99519717 1001 86380 86390 1
519679 99519679 1001 86380 86390 1
519414 99519414 1001 86380 86390 1
519474 99519474 1001 86380 86390 1
519411 99519411 1001 86380 86390 1
519541 99519541 1001 86380 86390 1
519324 99519324 1001 86380 86390 1
519211 99519211 1001 86380 86390 1
519292 99519292 1001 86380 86390 1
519959 99519959 1001 86380 86390 1
520462 99520462 1001 86380 86390 1
520360 99520360 1001 86380 86390 1
520285 99520285 1001 86380 86390 1
520330 99520330 1001 86380 86390 1
520177 99520177 1001 86380 86390 1
520065 99520065 1001 86380 86390 1
520105 99520105 1001 86380 86390 1
520160 99520160 1001 86380 86390 1
520686 99520686 1001 86380 86390 1
520842 99520842 1001 86380 86390 1
521430 99521430 1001 86380 86390 1
521392 99521392 1001 86380 86390 1
521355 99521355 1001 86380 86390 1
521422 99521422 1001 86380 86390 1
521410 99521410 1001 86380 86390 1
521350 99521350 1001 86380 86390 1
521146 99521146 1001 86380 86390 1
521109 99521109 1001 86380 86390 1
520913 99520913 1001 86380 86390 1
521000 99521000 1001 86380 86390 1
521619 99521619 1001 86380 86390 1
521597 99521597 1001 86380 86390 1
521614 99521614 1001 86380 86390 1
522125 99522125 1001 86380 86390 1
522231 99522231 1001 86380 86390 1
522219 99522219 1001 86380 86390 1
522262 99522262 1001 86380 86390 1
522091 99522091 1001 86380 86390 1
522143 99522143 1001 86380 86390 1
522078 99522078 1001 86380 86390 1
521765 99521765 1001 86380 86390 1
521715 99521715 1001 86380 86390 1
521720 99521720 1001 86380 86390 1
522372 99522372 1001 86380 86390 1
522938 99522938 1001 86380 86390 1
523086 99523086 1001 86380 86390 1
522981 99522981 1001 86380 86390 1
523095 99523095 1001 86380 86390 1
523103 99523103 1001 86380 86390 1
523024 99523024 1001 86380 86390 1
523014 99523014 1001 86380 86390 1
522810 99522810 1001 86380 86390 1
522813 99522813 1001 86380 86390 1
522603 99522603 1001 86380 86390 1
522527 99522527 1001 86380 86390 1
522675 99522675 1001 86380 86390 1
522572 99522572 1001 86380 86390 1
522547 99522547 1001 86380 86390 1
523245 99523245 1001 86380 86390 1
523259 99523259 1001 86380 86390 1
523196 99523196 1001 86380 86390 1
523805 99523805 1001 86380 86390 1
523928 99523928 1001 86380 86390 1
523841 99523841 1001 86380 86390 1
523586 99523586 1001 86380 86390 1
523626 99523626 1001 86380 86390 1
523659 99523659 1001 86380 86390 1
523712 99523712 1001 86380 86390 1
523330 99523330 1001 86380 86390 1
523372 99523372 1001 86380 86390 1
523504 99523504 1001 86380 86390 1
523324 99523324 1001 86380 86390 1
523983 99523983 1001 86380 86390 1
524578 99524578 1001 86380 86390 1
524713 99524713 1001 86380 86390 1
524625 99524625 1001 86380 86390 1
524525 99524525 1001 86380 86390 1
524558 99524558 1001 86380 86390 1
524534 99524534 1001 86380 86390 1
524473 99524473 1001 86380 86390 1
524294 99524294 1001 86380 86390 1
524180 99524180 1001 86380 86390 1
524914 99524914 1001 86380 86390 1
524941 99524941 1001 86380 86390 1
524892 99524892 1001 86380 86390 1
524881 99524881 1001 86380 86390 1
525533 99525533 1001 86380 86390 1
525436 99525436 1001 86380 86390 1
525516 99525516 1001 86380 86390 1
525517 99525517 1001 86380 86390 1
525466 99525466 1001 86380 86390 1
525225 99525225 1001 86380 86390 1
525230 99525230 1001 86380 86390 1
525285 99525285 1001 86380 86390 1
525041 99525041 1001 86380 86390 1
525132 99525132 1001 86380 86390 1
525113 99525113 1001 86380 86390 1
525634 99525634 1001 86380 86390 1
525599 99525599 1001 86380 86390 1
526387 99526387 1001 86380 86390 1
526239 99526239 1001 86380 86390 1
526207 99526207 1001 86380 86390 1
526198 99526198 1001 86380 86390 1
525815 99525815 1001 86380 86390 1
525868 99525868 1001 86380 86390 1
525976 99525976 1001 86380 86390 1
525939 99525939 1001 86380 86390 1
525877 99525877 1001 86380 86390 1
525981 99525981 1001 86380 86390 1
526498 99526498 1001 86380 86390 1
526621 99526621 1001 86380 86390 1
526428 99526428 1001 86380 86390 1
527248 99527248 1001 86380 86390 1
527205 99527205 1001 86380 86390 1
527129 99527129 1001 86380 86390 1
526903 99526903 1001 86380 86390 1
527013 99527013 1001 86380 86390 1
526848 99526848 1001 86380 86390 1
526734 99526734 1001 86380 86390 1
526770 99526770 1001 86380 86390 1
526653 99526653 1001 86380 86390 1
527260 99527260 1001 86380 86390 1
527256 99527256 1001 86380 86390 1
527973 99527973 1001 86380 86390 1
528042 99528042 1001 86380 86390 1
528015 99528015 1001 86380 86390 1
527964 99527964 1001 86380 86390 1
528032 99528032 1001 86380 86390 1
528067 99528067 1001 86380 86390 1
527734 99527734 1001 86380 86390 1
527737 99527737 1001 86380 86390 1
527827 99527827 1001 86380 86390 1
527738 99527738 1001 86380 86390 1
527522 99527522 1001 86380 86390 1
527524 99527524 1001 86380 86390 1
527512 99527512 1001 86380 86390 1
527461 99527461 1001 86380 86390 1
527528 99527528 1001 86380 86390 1
527492 99527492 1001 86380 86390 1
528246 99528246 1001 86380 86390 1
528226 99528226 1001 86380 86390 1
528149 99528149 1001 86380 86390 1
528744 99528744 1001 86380 86390 1
528481 99528481 1001 86380 86390 1
529687 99529687 1001 86380 86390 1
529382 99529382 1001 86380 86390 1
529422 99529422 1001 86380 86390 1
529373 99529373 1001 86380 86390 1
529404 99529404 1001 86380 86390 1
529145 99529145 1001 86380 86390 1
529291 99529291 1001 86380 86390 1
529189 99529189 1001 86380 86390 1
529259 99529259 1001 86380 86390 1
529805 99529805 1001 86380 86390 1
529806 99529806 1001 86380 86390 1
529742 99529742 1001 86380 86390 1
529837 99529837 1001 86380 86390 1
530441 99530441 1001 86380 86390 1
530483 99530483 1001 86380 86390 1
530220 99530220 1001 86380 86390 1
530289 99530289 1001 86380 86390 1
529945 99529945 1001 86380 86390 1
529978 99529978 1001 86380 86390 1
530124 99530124 1001 86380 86390 1
530074 99530074 1001 86380 86390 1
530633 99530633 1001 86380 86390 1
530555 99530555 1001 86380 86390 1
530647 99530647 1001 86380 86390 1
530571 99530571 1001 86380 86390 1
530585 99530585 1001 86380 86390 1
530639 99530639 1001 86380 86390 1
531270 99531270 1001 86380 86390 1
531186 99531186 1001 86380 86390 1
531148 99531148 1001 86380 86390 1
531170 99531170 1001 86380 86390 1
531002 99531002 1001 86380 86390 1
530943 99530943 1001 86380 86390 1
530905 99530905 1001 86380 86390 1
530789 99530789 1001 86380 86390 1
531456 99531456 1001 86380 86390 1
531521 99531521 1001 86380 86390 1
531512 99531512 1001 86380 86390 1
532095 99532095 1001 86380 86390 1
532048 99532048 1001 86380 86390 1
531873 99531873 1001 86380 86390 1
531951 99531951 1001 86380 86390 1
531964 99531964 1001 86380 86390 1
531868 99531868 1001 86380 86390 1
531586 99531586 1001 86380 86390 1
532243 99532243 1001 86380 86390 1
532231 99532231 1001 86380 86390 1
532324 99532324 1001 86380 86390 1
532408 99532408 1001 86380 86390 1
532853 99532853 1001 86380 86390 1
532875 99532875 1001 86380 86390 1
532638 99532638 1001 86380 86390 1
532642 99532642 1001 86380 86390 1
532478 99532478 1001 86380 86390 1
532539 99532539 1001 86380 86390 1
532462 99532462 1001 86380 86390 1
533045 99533045 1001 86380 86390 1
533188 99533188 1001 86380 86390 1
533228 99533228 1001 86380 86390 1
533092 99533092 1001 86380 86390 1
533067 99533067 1001 86380 86390 1
533795 99533795 1001 86380 86390 1
533719 99533719 1001 86380 86390 1
533669 99533669 1001 86380 86390 1
533793 99533793 1001 86380 86390 1
533854 99533854 1001 86380 86390 1
533525 99533525 1001 86380 86390 1
533475 99533475 1001 86380 86390 1
533411 99533411 1001 86380 86390 1
533308 99533308 1001 86380 86390 1
533373 99533373 1001 86380 86390 1
533924 99533924 1001 86380 86390 1
534027 99534027 1001 86380 86390 1
534040 99534040 1001 86380 86390 1
533965 99533965 1001 86380 86390 1
533931 99533931 1001 86380 86390 1
534531 99534531 1001 86380 86390 1
534561 99534561 1001 86380 86390 1
534601 99534601 1001 86380 86390 1
534339 99534339 1001 86380 86390 1
534445 99534445 1001 86380 86390 1
534395 99534395 1001 86380 86390 1
534283 99534283 1001 86380 86390 1
534207 99534207 1001 86380 86390 1
534228 99534228 1001 86380 86390 1
534725 99534725 1001 86380 86390 1
534765 99534765 1001 86380 86390 1
534753 99534753 1001 86380 86390 1
534719 99534719 1001 86380 86390 1
534784 99534784 1001 86380 86390 1
535357 99535357 1001 86380 86390 1
535479 99535479 1001 86380 86390 1
535438 99535438 1001 86380 86390 1
535350 99535350 1001 86380 86390 1
535218 99535218 1001 86380 86390 1
535272 99535272 1001 86380 86390 1
535183 99535183 1001 86380 86390 1
535209 99535209 1001 86380 86390 1
534917 99534917 1001 86380 86390 1
534970 99534970 1001 86380 86390 1
535053 99535053 1001 86380 86390 1
534913 99534913 1001 86380 86390 1
535601 99535601 1001 86380 86390 1
535654 99535654 1001 86380 86390 1
535554 99535554 1001 86380 86390 1
535634 99535634 1001 86380 86390 1
536195 99536195 1001 86380 86390 1
536285 99536285 1001 86380 86390 1
536311 99536311 1001 86380 86390 1
536291 99536291 1001 86380 86390 1
536141 99536141 1001 86380 86390 1
536028 99536028 1001 86380 86390 1
535953 99535953 1001 86380 86390 1
536109 99536109 1001 86380 86390 1
536126 99536126 1001 86380 86390 1
535776 99535776 1001 86380 86390 1
535789 99535789 1001 86380 86390 1
536346 99536346 1001 86380 86390 1
536352 99536352 1001 86380 86390 1
536474 99536474 1001 86380 86390 1
537036 99537036 1001 86380 86390 1
536963 99536963 1001 86380 86390 1
536775 99536775 1001 86380 86390 1
536893 99536893 1001 86380 86390 1
536793 99536793 1001 86380 86390 1
536819 99536819 1001 86380 86390 1
536949 99536949 1001 86380 86390 1
536755 99536755 1001 86380 86390 1
536877 99536877 1001 86380 86390 1
536685 99536685 1001 86380 86390 1
536604 99536604 1001 86380 86390 1
537341 99537341 1001 86380 86390 1
537251 99537251 1001 86380 86390 1
537241 99537241 1001 86380 86390 1
537333 99537333 1001 86380 86390 1
537234 99537234 1001 86380 86390 1
537987 99537987 1001 86380 86390 1
537786 99537786 1001 86380 86390 1
537920 99537920 1001 86380 86390 1
537618 99537618 1001 86380 86390 1
537709 99537709 1001 86380 86390 1
537607 99537607 1001 86380 86390 1
537396 99537396 1001 86380 86390 1
537526 99537526 1001 86380 86390 1
537515 99537515 1001 86380 86390 1
537412 99537412 1001 86380 86390 1
537426 99537426 1001 86380 86390 1
537377 99537377 1001 86380 86390 1
537417 99537417 1001 86380 86390 1
537392 99537392 1001 86380 86390 1
538001 99538001 1001 86380 86390 1
538631 99538631 1001 86380 86390 1
538435 99538435 1001 86380 86390 1
538526 99538526 1001 86380 86390 1
538553 99538553 1001 86380 86390 1
538502 99538502 1001 86380 86390 1
538541 99538541 1001 86380 86390 1
538517 99538517 1001 86380 86390 1
538389 99538389 1001 86380 86390 1
538325 99538325 1001 86380 86390 1
538317 99538317 1001 86380 86390 1
538242 99538242 1001 86380 86390 1
538980 99538980 1001 86380 86390 1
538891 99538891 1001 86380 86390 1
538829 99538829 1001 86380 86390 1
539012 99539012 1001 86380 86390 1
539490 99539490 1001 86380 86390 1
539522 99539522 1001 86380 86390 1
539318 99539318 1001 86380 86390 1
539176 99539176 1001 86380 86390 1
539042 99539042 1001 86380 86390 1
539807 99539807 1001 86380 86390 1
539756 99539756 1001 86380 86390 1
539744 99539744 1001 86380 86390 1
539674 99539674 1001 86380 86390 1
540313 99540313 1001 86380 86390 1
540106 99540106 1001 86380 86390 1
540209 99540209 1001 86380 86390 1
540225 99540225 1001 86380 86390 1
540127 99540127 1001 86380 86390 1
539873 99539873 1001 86380 86390 1
539977 99539977 1001 86380 86390 1
539861 99539861 1001 86380 86390 1
539855 99539855 1001 86380 86390 1
540013 99540013 1001 86380 86390 1
540645 99540645 1001 86380 86390 1
540620 99540620 1001 86380 86390 1
540570 99540570 1001 86380 86390 1
541125 99541125 1001 86380 86390 1
541196 99541196 1001 86380 86390 1
541112 99541112 1001 86380 86390 1
541027 99541027 1001 86380 86390 1
541002 99541002 1001 86380 86390 1
541080 99541080 1001 86380 86390 1
540979 99540979 1001 86380 86390 1
540891 99540891 1001 86380 86390 1
540793 99540793 1001 86380 86390 1
540742 99540742 1001 86380 86390 1
540707 99540707 1001 86380 86390 1
541368 99541368 1001 86380 86390 1
541337 99541337 1001 86380 86390 1
541367 99541367 1001 86380 86390 1
542109 99542109 1001 86380 86390 1
541785 99541785 1001 86380 86390 1
541812 99541812 1001 86380 86390 1
541749 99541749 1001 86380 86390 1
541711 99541711 1001 86380 86390 1
541895 99541895 1001 86380 86390 1
541727 99541727 1001 86380 86390 1
541871 99541871 1001 86380 86390 1
541575 99541575 1001 86380 86390 1
542193 99542193 1001 86380 86390 1
542765 99542765 1001 86380 86390 1
542830 99542830 1001 86380 86390 1
542846 99542846 1001 86380 86390 1
542729 99542729 1001 86380 86390 1
542718 99542718 1001 86380 86390 1
542576 99542576 1001 86380 86390 1
542660 99542660 1001 86380 86390 1
542496 99542496 1001 86380 86390 1
542472 99542472 1001 86380 86390 1
542498 99542498 1001 86380 86390 1
543020 99543020 1001 86380 86390 1
543034 99543034 1001 86380 86390 1
543099 99543099 1001 86380 86390 1
543140 99543140 1001 86380 86390 1
543758 99543758 1001 86380 86390 1
543765 99543765 1001 86380 86390 1
543492 99543492 1001 86380 86390 1
543402 99543402 1001 86380 86390 1
543446 99543446 1001 86380 86390 1
543422 99543422 1001 86380 86390 1
543231 99543231 1001 86380 86390 1
543300 99543300 1001 86380 86390 1
543175 99543175 1001 86380 86390 1
543847 99543847 1001 86380 86390 1
543828 99543828 1001 86380 86390 1
543855 99543855 1001 86380 86390 1
544394 99544394 1001 86380 86390 1
544526 99544526 1001 86380 86390 1
544519 99544519 1001 86380 86390 1
544507 99544507 1001 86380 86390 1
544546 99544546 1001 86380 86390 1
544186 99544186 1001 86380 86390 1
544213 99544213 1001 86380 86390 1
544296 99544296 1001 86380 86390 1
544234 99544234 1001 86380 86390 1
543983 99543983 1001 86380 86390 1
544152 99544152 1001 86380 86390 1
544090 99544090 1001 86380 86390 1
544648 99544648 1001 86380 86390 1
544703 99544703 1001 86380 86390 1
544731 99544731 1001 86380 86390 1
413958 560 1001 61800 63237 1
503972 997 1001 47919 48218 1
501202 1054 1002 40819 46395 1
512537 521 1002 61994 62311 1
523419 961 1002 41151 54482 1
400104 99400104 1001 86380 86390 1
400053 99400053 1001 86380 86390 1
400368 99400368 1001 86380 86390 1
400870 99400870 1001 86380 86390 1
400954 99400954 1001 86380 86390 1
400957 99400957 1001 86380 86390 1
401234 99401234 1001 86380 86390 1
401296 99401296 1001 86380 86390 1
401300 99401300 1001 86380 86390 1
401541 99401541 1001 86380 86390 1
401596 99401596 1001 86380 86390 1
401781 99401781 1001 86380 86390 1
401946 99401946 1001 86380 86390 1
402071 99402071 1001 86380 86390 1
402192 99402192 1001 86380 86390 1
402475 99402475 1001 86380 86390 1
402411 99402411 1001 86380 86390 1
402550 99402550 1001 86380 86390 1
402805 99402805 1001 86380 86390 1
402906 99402906 1001 86380 86390 1
403311 99403311 1001 86380 86390 1
403504 99403504 1001 86380 86390 1
403506 99403506 1001 86380 86390 1
403491 99403491 1001 86380 86390 1
403685 99403685 1001 86380 86390 1
403714 99403714 1001 86380 86390 1
403837 99403837 1001 86380 86390 1
403868 99403868 1001 86380 86390 1
404028 99404028 1001 86380 86390 1
403984 99403984 1001 86380 86390 1
404069 99404069 1001 86380 86390 1
404207 99404207 1001 86380 86390 1
404296 99404296 1001 86380 86390 1
404376 99404376 1001 86380 86390 1
404640 99404640 1001 86380 86390 1
405064 99405064 1001 86380 86390 1
405232 99405232 1001 86380 86390 1
405303 99405303 1001 86380 86390 1
405240 99405240 1001 86380 86390 1
405343 99405343 1001 86380 86390 1
405581 99405581 1001 86380 86390 1
405512 99405512 1001 86380 86390 1
405515 99405515 1001 86380 86390 1
406171 99406171 1001 86380 86390 1
406328 99406328 1001 86380 86390 1
406611 99406611 1001 86380 86390 1
406634 99406634 1001 86380 86390 1
406996 99406996 1001 86380 86390 1
407224 99407224 1001 86380 86390 1
407506 99407506 1001 86380 86390 1
407513 99407513 1001 86380 86390 1
407713 99407713 1001 86380 86390 1
408054 99408054 1001 86380 86390 1
408348 99408348 1001 86380 86390 1
408389 99408389 1001 86380 86390 1
408524 99408524 1001 86380 86390 1
408580 99408580 1001 86380 86390 1
408758 99408758 1001 86380 86390 1
408912 99408912 1001 86380 86390 1
408916 99408916 1001 86380 86390 1
409041 99409041 1001 86380 86390 1
409150 99409150 1001 86380 86390 1
409174 99409174 1001 86380 86390 1
409181 99409181 1001 86380 86390 1
409424 99409424 1001 86380 86390 1
409671 99409671 1001 86380 86390 1
409604 99409604 1001 86380 86390 1
409806 99409806 1001 86380 86390 1
409831 99409831 1001 86380 86390 1
410280 99410280 1001 86380 86390 1
410239 99410239 1001 86380 86390 1
410417 99410417 1001 86380 86390 1
410536 99410536 1001 86380 86390 1
410769 99410769 1001 86380 86390 1
410754 99410754 1001 86380 86390 1
410904 99410904 1001 86380 86390 1
410961 99410961 1001 86380 86390 1
411338 99411338 1001 86380 86390 1
411797 99411797 1001 86380 86390 1
411872 99411872 1001 86380 86390 1
412095 99412095 1001 86380 86390 1
412431 99412431 1001 86380 86390 1
413119 99413119 1001 86380 86390 1
413094 99413094 1001 86380 86390 1
412902 99412902 1001 86380 86390 1
412848 99412848 1001 86380 86390 1
413792 99413792 1001 86380 86390 1
413814 99413814 1001 86380 86390 1
413878 99413878 1001 86380 86390 1
413776 99413776 1001 86380 86390 1
415293 99415293 1001 86380 86390 1
415299 99415299 1001 86380 86390 1
415161 99415161 1001 86380 86390 1
414653 99414653 1001 86380 86390 1
414921 99414921 1001 86380 86390 1
414900 99414900 1001 86380 86390 1
414582 99414582 1001 86380 86390 1
414501 99414501 1001 86380 86390 1
414296 99414296 1001 86380 86390 1
414167 99414167 1001 86380 86390 1
414125 99414125 1001 86380 86390 1
415712 99415712 1001 86380 86390 1
415438 99415438 1001 86380 86390 1
416589 99416589 1001 86380 86390 1
416843 99416843 1001 86380 86390 1
416899 99416899 1001 86380 86390 1
416445 99416445 1001 86380 86390 1
416389 99416389 1001 86380 86390 1
416559 99416559 1001 86380 86390 1
416154 99416154 1001 86380 86390 1
416155 99416155 1001 86380 86390 1
416035 99416035 1001 86380 86390 1
415910 99415910 1001 86380 86390 1
415997 99415997 1001 86380 86390 1
417391 99417391 1001 86380 86390 1
417252 99417252 1001 86380 86390 1
417197 99417197 1001 86380 86390 1
417608 99417608 1001 86380 86390 1
417530 99417530 1001 86380 86390 1
417455 99417455 1001 86380 86390 1
418477 99418477 1001 86380 86390 1
418755 99418755 1001 86380 86390 1
418682 99418682 1001 86380 86390 1
418720 99418720 1001 86380 86390 1
418448 99418448 1001 86380 86390 1
418591 99418591 1001 86380 86390 1
418226 99418226 1001 86380 86390 1
418122 99418122 1001 86380 86390 1
418405 99418405 1001 86380 86390 1
418430 99418430 1001 86380 86390 1
417937 99417937 1001 86380 86390 1
419021 99419021 1001 86380 86390 1
419097 99419097 1001 86380 86390 1
420063 99420063 1001 86380 86390 1
420283 99420283 1001 86380 86390 1
420435 99420435 1001 86380 86390 1
420170 99420170 1001 86380 86390 1
419999 99419999 1001 86380 86390 1
419325 99419325 1001 86380 86390 1
419216 99419216 1001 86380 86390 1
419277 99419277 1001 86380 86390 1
419397 99419397 1001 86380 86390 1
420695 99420695 1001 86380 86390 1
422011 99422011 1001 86380 86390 1
422084 99422084 1001 86380 86390 1
421612 99421612 1001 86380 86390 1
421398 99421398 1001 86380 86390 1
421446 99421446 1001 86380 86390 1
421012 99421012 1001 86380 86390 1
420953 99420953 1001 86380 86390 1
421111 99421111 1001 86380 86390 1
422335 99422335 1001 86380 86390 1
422185 99422185 1001 86380 86390 1
423703 99423703 1001 86380 86390 1
423709 99423709 1001 86380 86390 1
423525 99423525 1001 86380 86390 1
423194 99423194 1001 86380 86390 1
422955 99422955 1001 86380 86390 1
422579 99422579 1001 86380 86390 1
422732 99422732 1001 86380 86390 1
422864 99422864 1001 86380 86390 1
422850 99422850 1001 86380 86390 1
424067 99424067 1001 86380 86390 1
423967 99423967 1001 86380 86390 1
423853 99423853 1001 86380 86390 1
424033 99424033 1001 86380 86390 1
424011 99424011 1001 86380 86390 1
425039 99425039 1001 86380 86390 1
425294 99425294 1001 86380 86390 1
424867 99424867 1001 86380 86390 1
424847 99424847 1001 86380 86390 1
425796 99425796 1001 86380 86390 1
425605 99425605 1001 86380 86390 1
425456 99425456 1001 86380 86390 1
425489 99425489 1001 86380 86390 1
427047 99427047 1001 86380 86390 1
426767 99426767 1001 86380 86390 1
427075 99427075 1001 86380 86390 1
426423 99426423 1001 86380 86390 1
426658 99426658 1001 86380 86390 1
425897 99425897 1001 86380 86390 1
425991 99425991 1001 86380 86390 1
426076 99426076 1001 86380 86390 1
426263 99426263 1001 86380 86390 1
427276 99427276 1001 86380 86390 1
427504 99427504 1001 86380 86390 1
428025 99428025 1001 86380 86390 1
427784 99427784 1001 86380 86390 1
427665 99427665 1001 86380 86390 1
427572 99427572 1001 86380 86390 1
429145 99429145 1001 86380 86390 1
430190 99430190 1001 86380 86390 1
429971 99429971 1001 86380 86390 1
430107 99430107 1001 86380 86390 1
430356 99430356 1001 86380 86390 1
430064 99430064 1001 86380 86390 1
430293 99430293 1001 86380 86390 1
429872 99429872 1001 86380 86390 1
429591 99429591 1001 86380 86390 1
429745 99429745 1001 86380 86390 1
429729 99429729 1001 86380 86390 1
429551 99429551 1001 86380 86390 1
429296 99429296 1001 86380 86390 1
429261 99429261 1001 86380 86390 1
430746 99430746 1001 86380 86390 1
430730 99430730 1001 86380 86390 1
430415 99430415 1001 86380 86390 1
431945 99431945 1001 86380 86390 1
431680 99431680 1001 86380 86390 1
431329 99431329 1001 86380 86390 1
431606 99431606 1001 86380 86390 1
431401 99431401 1001 86380 86390 1
431490 99431490 1001 86380 86390 1
431413 99431413 1001 86380 86390 1
431575 99431575 1001 86380 86390 1
431327 99431327 1001 86380 86390 1
431625 99431625 1001 86380 86390 1
431122 99431122 1001 86380 86390 1
430963 99430963 1001 86380 86390 1
432280 99432280 1001 86380 86390 1
432312 99432312 1001 86380 86390 1
432219 99432219 1001 86380 86390 1
433341 99433341 1001 86380 86390 1
433442 99433442 1001 86380 86390 1
433503 99433503 1001 86380 86390 1
433139 99433139 1001 86380 86390 1
433306 99433306 1001 86380 86390 1
433131 99433131 1001 86380 86390 1
432981 99432981 1001 86380 86390 1
432698 99432698 1001 86380 86390 1
432723 99432723 1001 86380 86390 1
432494 99432494 1001 86380 86390 1
432532 99432532 1001 86380 86390 1
432854 99432854 1001 86380 86390 1
434057 99434057 1001 86380 86390 1
435134 99435134 1001 86380 86390 1
435330 99435330 1001 86380 86390 1
434951 99434951 1001 86380 86390 1
434751 99434751 1001 86380 86390 1
434543 99434543 1001 86380 86390 1
434550 99434550 1001 86380 86390 1
434441 99434441 1001 86380 86390 1
434531 99434531 1001 86380 86390 1
436768 99436768 1001 86380 86390 1
437009 99437009 1001 86380 86390 1
436995 99436995 1001 86380 86390 1
437016 99437016 1001 86380 86390 1
436563 99436563 1001 86380 86390 1
436460 99436460 1001 86380 86390 1
436394 99436394 1001 86380 86390 1
436673 99436673 1001 86380 86390 1
436510 99436510 1001 86380 86390 1
435901 99435901 1001 86380 86390 1
436205 99436205 1001 86380 86390 1
300042 99300042 1001 86380 86390 1
300005 99300005 1001 86380 86390 1
300066 99300066 1001 86380 86390 1
300092 99300092 1001 86380 86390 1
437311 99437311 1001 86380 86390 1
300372 99300372 1001 86380 86390 1
300325 99300325 1001 86380 86390 1
300470 99300470 1001 86380 86390 1
300263 99300263 1001 86380 86390 1
300302 99300302 1001 86380 86390 1
300120 99300120 1001 86380 86390 1
300229 99300229 1001 86380 86390 1
300295 99300295 1001 86380 86390 1
300118 99300118 1001 86380 86390 1
300262 99300262 1001 86380 86390 1
300751 99300751 1001 86380 86390 1
300833 99300833 1001 86380 86390 1
300824 99300824 1001 86380 86390 1
300864 99300864 1001 86380 86390 1
301420 99301420 1001 86380 86390 1
301472 99301472 1001 86380 86390 1
301551 99301551 1001 86380 86390 1
301210 99301210 1001 86380 86390 1
301340 99301340 1001 86380 86390 1
301277 99301277 1001 86380 86390 1
301282 99301282 1001 86380 86390 1
301101 99301101 1001 86380 86390 1
301739 99301739 1001 86380 86390 1
301589 99301589 1001 86380 86390 1
302261 99302261 1001 86380 86390 1
302197 99302197 1001 86380 86390 1
302212 99302212 1001 86380 86390 1
301840 99301840 1001 86380 86390 1
301892 99301892 1001 86380 86390 1
301819 99301819 1001 86380 86390 1
301922 99301922 1001 86380 86390 1
301780 99301780 1001 86380 86390 1
301923 99301923 1001 86380 86390 1
301809 99301809 1001 86380 86390 1
302559 99302559 1001 86380 86390 1
302562 99302562 1001 86380 86390 1
302564 99302564 1001 86380 86390 1
302570 99302570 1001 86380 86390 1
303027 99303027 1001 86380 86390 1
303047 99303047 1001 86380 86390 1
302859 99302859 1001 86380 86390 1
302978 99302978 1001 86380 86390 1
302877 99302877 1001 86380 86390 1
302942 99302942 1001 86380 86390 1
302893 99302893 1001 86380 86390 1
302907 99302907 1001 86380 86390 1
302718 99302718 1001 86380 86390 1
302596 99302596 1001 86380 86390 1
302650 99302650 1001 86380 86390 1
303325 99303325 1001 86380 86390 1
303303 99303303 1001 86380 86390 1
303999 99303999 1001 86380 86390 1
303870 99303870 1001 86380 86390 1
303911 99303911 1001 86380 86390 1
303924 99303924 1001 86380 86390 1
303902 99303902 1001 86380 86390 1
303630 99303630 1001 86380 86390 1
303697 99303697 1001 86380 86390 1
303454 99303454 1001 86380 86390 1
303585 99303585 1001 86380 86390 1
303527 99303527 1001 86380 86390 1
303592 99303592 1001 86380 86390 1
304237 99304237 1001 86380 86390 1
304212 99304212 1001 86380 86390 1
304131 99304131 1001 86380 86390 1
304119 99304119 1001 86380 86390 1
304744 99304744 1001 86380 86390 1
304702 99304702 1001 86380 86390 1
304853 99304853 1001 86380 86390 1
304577 99304577 1001 86380 86390 1
304494 99304494 1001 86380 86390 1
304509 99304509 1001 86380 86390 1
304653 99304653 1001 86380 86390 1
304370 99304370 1001 86380 86390 1
304359 99304359 1001 86380 86390 1
304295 99304295 1001 86380 86390 1
305684 99305684 1001 86380 86390 1
305664 99305664 1001 86380 86390 1
305500 99305500 1001 86380 86390 1
305669 99305669 1001 86380 86390 1
305673 99305673 1001 86380 86390 1
305606 99305606 1001 86380 86390 1
305607 99305607 1001 86380 86390 1
305433 99305433 1001 86380 86390 1
305283 99305283 1001 86380 86390 1
305362 99305362 1001 86380 86390 1
305173 99305173 1001 86380 86390 1
305193 99305193 1001 86380 86390 1
500179 99500179 1001 86380 86390 1
500076 99500076 1001 86380 86390 1
500103 99500103 1001 86380 86390 1
500057 99500057 1001 86380 86390 1
500701 99500701 1001 86380 86390 1
500667 99500667 1001 86380 86390 1
500562 99500562 1001 86380 86390 1
500364 99500364 1001 86380 86390 1
500224 99500224 1001 86380 86390 1
500204 99500204 1001 86380 86390 1
500849 99500849 1001 86380 86390 1
500930 99500930 1001 86380 86390 1
500932 99500932 1001 86380 86390 1
500883 99500883 1001 86380 86390 1
500961 99500961 1001 86380 86390 1
500987 99500987 1001 86380 86390 1
501002 99501002 1001 86380 86390 1
501475 99501475 1001 86380 86390 1
501482 99501482 1001 86380 86390 1
501430 99501430 1001 86380 86390 1
501392 99501392 1001 86380 86390 1
501150 99501150 1001 86380 86390 1
501075 99501075 1001 86380 86390 1
501065 99501065 1001 86380 86390 1
501092 99501092 1001 86380 86390 1
501825 99501825 1001 86380 86390 1
502404 99502404 1001 86380 86390 1
502314 99502314 1001 86380 86390 1
502354 99502354 1001 86380 86390 1
502303 99502303 1001 86380 86390 1
502459 99502459 1001 86380 86390 1
502247 99502247 1001 86380 86390 1
502250 99502250 1001 86380 86390 1
502199 99502199 1001 86380 86390 1
501974 99501974 1001 86380 86390 1
502001 99502001 1001 86380 86390 1
501915 99501915 1001 86380 86390 1
501997 99501997 1001 86380 86390 1
502541 99502541 1001 86380 86390 1
502560 99502560 1001 86380 86390 1
503091 99503091 1001 86380 86390 1
503276 99503276 1001 86380 86390 1
502999 99502999 1001 86380 86390 1
503059 99503059 1001 86380 86390 1
502852 99502852 1001 86380 86390 1
502712 99502712 1001 86380 86390 1
502751 99502751 1001 86380 86390 1
502739 99502739 1001 86380 86390 1
502703 99502703 1001 86380 86390 1
502794 99502794 1001 86380 86390 1
502874 99502874 1001 86380 86390 1
503327 99503327 1001 86380 86390 1
503471 99503471 1001 86380 86390 1
503293 99503293 1001 86380 86390 1
503398 99503398 1001 86380 86390 1
504042 99504042 1001 86380 86390 1
504035 99504035 1001 86380 86390 1
503711 99503711 1001 86380 86390 1
503820 99503820 1001 86380 86390 1
503562 99503562 1001 86380 86390 1
503588 99503588 1001 86380 86390 1
503576 99503576 1001 86380 86390 1
503607 99503607 1001 86380 86390 1
503570 99503570 1001 86380 86390 1
503701 99503701 1001 86380 86390 1
504154 99504154 1001 86380 86390 1
504187 99504187 1001 86380 86390 1
504291 99504291 1001 86380 86390 1
504136 99504136 1001 86380 86390 1
504747 99504747 1001 86380 86390 1
504825 99504825 1001 86380 86390 1
504583 99504583 1001 86380 86390 1
504700 99504700 1001 86380 86390 1
504601 99504601 1001 86380 86390 1
504673 99504673 1001 86380 86390 1
504349 99504349 1001 86380 86390 1
504493 99504493 1001 86380 86390 1
504335 99504335 1001 86380 86390 1
504945 99504945 1001 86380 86390 1
505092 99505092 1001 86380 86390 1
505016 99505016 1001 86380 86390 1
505657 99505657 1001 86380 86390 1
505568 99505568 1001 86380 86390 1
505755 99505755 1001 86380 86390 1
505405 99505405 1001 86380 86390 1
505471 99505471 1001 86380 86390 1
505175 99505175 1001 86380 86390 1
505234 99505234 1001 86380 86390 1
505316 99505316 1001 86380 86390 1
505885 99505885 1001 86380 86390 1
505924 99505924 1001 86380 86390 1
506593 99506593 1001 86380 86390 1
506514 99506514 1001 86380 86390 1
506275 99506275 1001 86380 86390 1
506293 99506293 1001 86380 86390 1
506247 99506247 1001 86380 86390 1
506040 99506040 1001 86380 86390 1
506156 99506156 1001 86380 86390 1
506105 99506105 1001 86380 86390 1
506144 99506144 1001 86380 86390 1
506122 99506122 1001 86380 86390 1
506176 99506176 1001 86380 86390 1
506021 99506021 1001 86380 86390 1
506048 99506048 1001 86380 86390 1
506000 99506000 1001 86380 86390 1
506776 99506776 1001 86380 86390 1
506648 99506648 1001 86380 86390 1
506706 99506706 1001 86380 86390 1
506759 99506759 1001 86380 86390 1
507269 99507269 1001 86380 86390 1
507310 99507310 1001 86380 86390 1
507411 99507411 1001 86380 86390 1
507039 99507039 1001 86380 86390 1
507176 99507176 1001 86380 86390 1
506970 99506970 1001 86380 86390 1
506858 99506858 1001 86380 86390 1
506833 99506833 1001 86380 86390 1
507501 99507501 1001 86380 86390 1
507493 99507493 1001 86380 86390 1
508165 99508165 1001 86380 86390 1
508051 99508051 1001 86380 86390 1
508195 99508195 1001 86380 86390 1
507901 99507901 1001 86380 86390 1
507985 99507985 1001 86380 86390 1
507631 99507631 1001 86380 86390 1
507775 99507775 1001 86380 86390 1
508428 99508428 1001 86380 86390 1
508405 99508405 1001 86380 86390 1
508385 99508385 1001 86380 86390 1
508308 99508308 1001 86380 86390 1
508936 99508936 1001 86380 86390 1
508966 99508966 1001 86380 86390 1
509033 99509033 1001 86380 86390 1
509068 99509068 1001 86380 86390 1
508972 99508972 1001 86380 86390 1
508668 99508668 1001 86380 86390 1
508572 99508572 1001 86380 86390 1
508579 99508579 1001 86380 86390 1
509230 99509230 1001 86380 86390 1
509226 99509226 1001 86380 86390 1
509812 99509812 1001 86380 86390 1
509724 99509724 1001 86380 86390 1
509758 99509758 1001 86380 86390 1
509547 99509547 1001 86380 86390 1
509332 99509332 1001 86380 86390 1
509389 99509389 1001 86380 86390 1
510048 99510048 1001 86380 86390 1
510695 99510695 1001 86380 86390 1
510575 99510575 1001 86380 86390 1
510550 99510550 1001 86380 86390 1
510670 99510670 1001 86380 86390 1
510332 99510332 1001 86380 86390 1
510386 99510386 1001 86380 86390 1
510480 99510480 1001 86380 86390 1
510313 99510313 1001 86380 86390 1
510177 99510177 1001 86380 86390 1
510853 99510853 1001 86380 86390 1
510784 99510784 1001 86380 86390 1
511553 99511553 1001 86380 86390 1
511458 99511458 1001 86380 86390 1
511181 99511181 1001 86380 86390 1
510950 99510950 1001 86380 86390 1
511003 99511003 1001 86380 86390 1
511136 99511136 1001 86380 86390 1
511072 99511072 1001 86380 86390 1
511757 99511757 1001 86380 86390 1
511726 99511726 1001 86380 86390 1
512341 99512341 1001 86380 86390 1
512326 99512326 1001 86380 86390 1
511969 99511969 1001 86380 86390 1
511984 99511984 1001 86380 86390 1
511935 99511935 1001 86380 86390 1
511860 99511860 1001 86380 86390 1
512470 99512470 1001 86380 86390 1
513013 99513013 1001 86380 86390 1
513016 99513016 1001 86380 86390 1
513165 99513165 1001 86380 86390 1
512797 99512797 1001 86380 86390 1
512866 99512866 1001 86380 86390 1
512829 99512829 1001 86380 86390 1
512753 99512753 1001 86380 86390 1
512755 99512755 1001 86380 86390 1
512744 99512744 1001 86380 86390 1
512648 99512648 1001 86380 86390 1
513229 99513229 1001 86380 86390 1
513322 99513322 1001 86380 86390 1
513337 99513337 1001 86380 86390 1
513277 99513277 1001 86380 86390 1
514023 99514023 1001 86380 86390 1
513686 99513686 1001 86380 86390 1
513793 99513793 1001 86380 86390 1
513468 99513468 1001 86380 86390 1
513601 99513601 1001 86380 86390 1
514085 99514085 1001 86380 86390 1
514180 99514180 1001 86380 86390 1
514716 99514716 1001 86380 86390 1
514697 99514697 1001 86380 86390 1
514723 99514723 1001 86380 86390 1
514578 99514578 1001 86380 86390 1
514553 99514553 1001 86380 86390 1
514324 99514324 1001 86380 86390 1
514934 99514934 1001 86380 86390 1
515016 99515016 1001 86380 86390 1
514913 99514913 1001 86380 86390 1
515525 99515525 1001 86380 86390 1
515673 99515673 1001 86380 86390 1
515539 99515539 1001 86380 86390 1
515362 99515362 1001 86380 86390 1
515402 99515402 1001 86380 86390 1
515456 99515456 1001 86380 86390 1
515302 99515302 1001 86380 86390 1
515380 99515380 1001 86380 86390 1
515436 99515436 1001 86380 86390 1
515334 99515334 1001 86380 86390 1
515081 99515081 1001 86380 86390 1
515139 99515139 1001 86380 86390 1
515758 99515758 1001 86380 86390 1
515735 99515735 1001 86380 86390 1
516433 99516433 1001 86380 86390 1
516321 99516321 1001 86380 86390 1
516465 99516465 1001 86380 86390 1
516340 99516340 1001 86380 86390 1
516163 99516163 1001 86380 86390 1
516244 99516244 1001 86380 86390 1
516283 99516283 1001 86380 86390 1
516128 99516128 1001 86380 86390 1
516061 99516061 1001 86380 86390 1
516063 99516063 1001 86380 86390 1
516089 99516089 1001 86380 86390 1
515935 99515935 1001 86380 86390 1
516030 99516030 1001 86380 86390 1
516532 99516532 1001 86380 86390 1
517243 99517243 1001 86380 86390 1
517257 99517257 1001 86380 86390 1
517193 99517193 1001 86380 86390 1
516976 99516976 1001 86380 86390 1
516955 99516955 1001 86380 86390 1
517059 99517059 1001 86380 86390 1
517129 99517129 1001 86380 86390 1
516757 99516757 1001 86380 86390 1
517360 99517360 1001 86380 86390 1
517442 99517442 1001 86380 86390 1
517537 99517537 1001 86380 86390 1
518147 99518147 1001 86380 86390 1
518004 99518004 1001 86380 86390 1
518017 99518017 1001 86380 86390 1
518123 99518123 1001 86380 86390 1
517816 99517816 1001 86380 86390 1
517920 99517920 1001 86380 86390 1
517843 99517843 1001 86380 86390 1
517858 99517858 1001 86380 86390 1
517797 99517797 1001 86380 86390 1
517786 99517786 1001 86380 86390 1
517719 99517719 1001 86380 86390 1
518246 99518246 1001 86380 86390 1
518182 99518182 1001 86380 86390 1
518653 99518653 1001 86380 86390 1
518761 99518761 1001 86380 86390 1
518585 99518585 1001 86380 86390 1
518370 99518370 1001 86380 86390 1
518452 99518452 1001 86380 86390 1
518573 99518573 1001 86380 86390 1
519001 99519001 1001 86380 86390 1
519057 99519057 1001 86380 86390 1
519005 99519005 1001 86380 86390 1
519099 99519099 1001 86380 86390 1
519764 99519764 1001 86380 86390 1
519628 99519628 1001 86380 86390 1
519733 99519733 1001 86380 86390 1
519644 99519644 1001 86380 86390 1
519560 99519560 1001 86380 86390 1
519498 99519498 1001 86380 86390 1
519566 99519566 1001 86380 86390 1
519581 99519581 1001 86380 86390 1
519298 99519298 1001 86380 86390 1
519207 99519207 1001 86380 86390 1
519273 99519273 1001 86380 86390 1
519261 99519261 1001 86380 86390 1
519391 99519391 1001 86380 86390 1
519317 99519317 1001 86380 86390 1
519202 99519202 1001 86380 86390 1
519307 99519307 1001 86380 86390 1
519217 99519217 1001 86380 86390 1
519994 99519994 1001 86380 86390 1
520001 99520001 1001 86380 86390 1
520610 99520610 1001 86380 86390 1
520454 99520454 1001 86380 86390 1
520468 99520468 1001 86380 86390 1
520279 99520279 1001 86380 86390 1
520397 99520397 1001 86380 86390 1
520274 99520274 1001 86380 86390 1
520262 99520262 1001 86380 86390 1
520038 99520038 1001 86380 86390 1
520717 99520717 1001 86380 86390 1
520692 99520692 1001 86380 86390 1
520797 99520797 1001 86380 86390 1
520746 99520746 1001 86380 86390 1
520737 99520737 1001 86380 86390 1
521406 99521406 1001 86380 86390 1
521304 99521304 1001 86380 86390 1
521375 99521375 1001 86380 86390 1
521401 99521401 1001 86380 86390 1
521148 99521148 1001 86380 86390 1
521032 99521032 1001 86380 86390 1
521491 99521491 1001 86380 86390 1
521518 99521518 1001 86380 86390 1
521523 99521523 1001 86380 86390 1
522230 99522230 1001 86380 86390 1
521972 99521972 1001 86380 86390 1
521882 99521882 1001 86380 86390 1
521999 99521999 1001 86380 86390 1
521935 99521935 1001 86380 86390 1
522052 99522052 1001 86380 86390 1
522066 99522066 1001 86380 86390 1
522079 99522079 1001 86380 86390 1
522080 99522080 1001 86380 86390 1
521915 99521915 1001 86380 86390 1
521859 99521859 1001 86380 86390 1
521756 99521756 1001 86380 86390 1
521769 99521769 1001 86380 86390 1
522348 99522348 1001 86380 86390 1
522403 99522403 1001 86380 86390 1
522378 99522378 1001 86380 86390 1
522495 99522495 1001 86380 86390 1
522952 99522952 1001 86380 86390 1
522978 99522978 1001 86380 86390 1
523071 99523071 1001 86380 86390 1
523020 99523020 1001 86380 86390 1
522943 99522943 1001 86380 86390 1
522822 99522822 1001 86380 86390 1
522826 99522826 1001 86380 86390 1
522578 99522578 1001 86380 86390 1
522592 99522592 1001 86380 86390 1
522691 99522691 1001 86380 86390 1
523211 99523211 1001 86380 86390 1
523265 99523265 1001 86380 86390 1
523124 99523124 1001 86380 86390 1
523922 99523922 1001 86380 86390 1
523927 99523927 1001 86380 86390 1
523826 99523826 1001 86380 86390 1
523866 99523866 1001 86380 86390 1
523719 99523719 1001 86380 86390 1
523551 99523551 1001 86380 86390 1
523722 99523722 1001 86380 86390 1
523524 99523524 1001 86380 86390 1
523422 99523422 1001 86380 86390 1
524076 99524076 1001 86380 86390 1
524077 99524077 1001 86380 86390 1
524109 99524109 1001 86380 86390 1
524695 99524695 1001 86380 86390 1
524634 99524634 1001 86380 86390 1
524573 99524573 1001 86380 86390 1
524663 99524663 1001 86380 86390 1
524728 99524728 1001 86380 86390 1
524691 99524691 1001 86380 86390 1
524487 99524487 1001 86380 86390 1
524501 99524501 1001 86380 86390 1
524540 99524540 1001 86380 86390 1
524430 99524430 1001 86380 86390 1
524508 99524508 1001 86380 86390 1
524511 99524511 1001 86380 86390 1
524227 99524227 1001 86380 86390 1
524319 99524319 1001 86380 86390 1
524191 99524191 1001 86380 86390 1
524193 99524193 1001 86380 86390 1
524297 99524297 1001 86380 86390 1
524298 99524298 1001 86380 86390 1
524183 99524183 1001 86380 86390 1
524300 99524300 1001 86380 86390 1
524852 99524852 1001 86380 86390 1
524894 99524894 1001 86380 86390 1
524804 99524804 1001 86380 86390 1
524882 99524882 1001 86380 86390 1
525500 99525500 1001 86380 86390 1
525530 99525530 1001 86380 86390 1
525558 99525558 1001 86380 86390 1
525352 99525352 1001 86380 86390 1
525383 99525383 1001 86380 86390 1
525281 99525281 1001 86380 86390 1
525192 99525192 1001 86380 86390 1
525324 99525324 1001 86380 86390 1
525053 99525053 1001 86380 86390 1
525033 99525033 1001 86380 86390 1
525048 99525048 1001 86380 86390 1
525143 99525143 1001 86380 86390 1
525723 99525723 1001 86380 86390 1
525681 99525681 1001 86380 86390 1
525707 99525707 1001 86380 86390 1
526312 99526312 1001 86380 86390 1
526253 99526253 1001 86380 86390 1
526101 99526101 1001 86380 86390 1
526166 99526166 1001 86380 86390 1
526115 99526115 1001 86380 86390 1
526154 99526154 1001 86380 86390 1
526094 99526094 1001 86380 86390 1
526133 99526133 1001 86380 86390 1
526160 99526160 1001 86380 86390 1
526073 99526073 1001 86380 86390 1
525959 99525959 1001 86380 86390 1
525843 99525843 1001 86380 86390 1
525883 99525883 1001 86380 86390 1
525807 99525807 1001 86380 86390 1
525951 99525951 1001 86380 86390 1
525977 99525977 1001 86380 86390 1
525853 99525853 1001 86380 86390 1
526499 99526499 1001 86380 86390 1
526450 99526450 1001 86380 86390 1
526493 99526493 1001 86380 86390 1
527204 99527204 1001 86380 86390 1
527114 99527114 1001 86380 86390 1
527051 99527051 1001 86380 86390 1
527181 99527181 1001 86380 86390 1
527066 99527066 1001 86380 86390 1
527170 99527170 1001 86380 86390 1
526902 99526902 1001 86380 86390 1
527025 99527025 1001 86380 86390 1
526974 99526974 1001 86380 86390 1
527041 99527041 1001 86380 86390 1
526939 99526939 1001 86380 86390 1
526642 99526642 1001 86380 86390 1
526683 99526683 1001 86380 86390 1
526776 99526776 1001 86380 86390 1
526739 99526739 1001 86380 86390 1
527430 99527430 1001 86380 86390 1
528025 99528025 1001 86380 86390 1
527958 99527958 1001 86380 86390 1
527805 99527805 1001 86380 86390 1
527718 99527718 1001 86380 86390 1
527867 99527867 1001 86380 86390 1
527493 99527493 1001 86380 86390 1
527588 99527588 1001 86380 86390 1
527511 99527511 1001 86380 86390 1
527628 99527628 1001 86380 86390 1
527565 99527565 1001 86380 86390 1
527634 99527634 1001 86380 86390 1
528177 99528177 1001 86380 86390 1
528192 99528192 1001 86380 86390 1
528257 99528257 1001 86380 86390 1
528155 99528155 1001 86380 86390 1
528222 99528222 1001 86380 86390 1
528869 99528869 1001 86380 86390 1
528793 99528793 1001 86380 86390 1
528783 99528783 1001 86380 86390 1
528658 99528658 1001 86380 86390 1
528552 99528552 1001 86380 86390 1
528373 99528373 1001 86380 86390 1
528285 99528285 1001 86380 86390 1
528419 99528419 1001 86380 86390 1
528394 99528394 1001 86380 86390 1
528369 99528369 1001 86380 86390 1
528357 99528357 1001 86380 86390 1
529028 99529028 1001 86380 86390 1
528957 99528957 1001 86380 86390 1
529035 99529035 1001 86380 86390 1
528998 99528998 1001 86380 86390 1
529038 99529038 1001 86380 86390 1
529000 99529000 1001 86380 86390 1
528936 99528936 1001 86380 86390 1
529688 99529688 1001 86380 86390 1
529458 99529458 1001 86380 86390 1
529355 99529355 1001 86380 86390 1
529356 99529356 1001 86380 86390 1
529345 99529345 1001 86380 86390 1
529224 99529224 1001 86380 86390 1
529290 99529290 1001 86380 86390 1
529136 99529136 1001 86380 86390 1
529292 99529292 1001 86380 86390 1
529790 99529790 1001 86380 86390 1
529782 99529782 1001 86380 86390 1
529758 99529758 1001 86380 86390 1
529927 99529927 1001 86380 86390 1
530436 99530436 1001 86380 86390 1
530299 99530299 1001 86380 86390 1
530307 99530307 1001 86380 86390 1
530128 99530128 1001 86380 86390 1
530072 99530072 1001 86380 86390 1
530563 99530563 1001 86380 86390 1
530635 99530635 1001 86380 86390 1
530717 99530717 1001 86380 86390 1
531200 99531200 1001 86380 86390 1
531330 99531330 1001 86380 86390 1
531309 99531309 1001 86380 86390 1
531122 99531122 1001 86380 86390 1
530994 99530994 1001 86380 86390 1
531137 99531137 1001 86380 86390 1
530995 99530995 1001 86380 86390 1
531127 99531127 1001 86380 86390 1
531142 99531142 1001 86380 86390 1
531143 99531143 1001 86380 86390 1
530811 99530811 1001 86380 86390 1
530817 99530817 1001 86380 86390 1
530959 99530959 1001 86380 86390 1
531383 99531383 1001 86380 86390 1
532188 99532188 1001 86380 86390 1
532008 99532008 1001 86380 86390 1
532191 99532191 1001 86380 86390 1
531953 99531953 1001 86380 86390 1
531902 99531902 1001 86380 86390 1
531999 99531999 1001 86380 86390 1
531754 99531754 1001 86380 86390 1
531665 99531665 1001 86380 86390 1
531693 99531693 1001 86380 86390 1
532261 99532261 1001 86380 86390 1
532300 99532300 1001 86380 86390 1
532863 99532863 1001 86380 86390 1
532941 99532941 1001 86380 86390 1
532771 99532771 1001 86380 86390 1
532721 99532721 1001 86380 86390 1
532484 99532484 1001 86380 86390 1
532474 99532474 1001 86380 86390 1
532565 99532565 1001 86380 86390 1
533082 99533082 1001 86380 86390 1
533173 99533173 1001 86380 86390 1
533123 99533123 1001 86380 86390 1
533073 99533073 1001 86380 86390 1
533222 99533222 1001 86380 86390 1
533828 99533828 1001 86380 86390 1
533846 99533846 1001 86380 86390 1
533739 99533739 1001 86380 86390 1
533765 99533765 1001 86380 86390 1
533550 99533550 1001 86380 86390 1
533586 99533586 1001 86380 86390 1
533290 99533290 1001 86380 86390 1
533396 99533396 1001 86380 86390 1
533307 99533307 1001 86380 86390 1
533334 99533334 1001 86380 86390 1
533301 99533301 1001 86380 86390 1
534026 99534026 1001 86380 86390 1
534056 99534056 1001 86380 86390 1
534048 99534048 1001 86380 86390 1
534621 99534621 1001 86380 86390 1
534527 99534527 1001 86380 86390 1
534422 99534422 1001 86380 86390 1
534451 99534451 1001 86380 86390 1
534387 99534387 1001 86380 86390 1
534452 99534452 1001 86380 86390 1
534184 99534184 1001 86380 86390 1
534213 99534213 1001 86380 86390 1
534203 99534203 1001 86380 86390 1
534087 99534087 1001 86380 86390 1
534746 99534746 1001 86380 86390 1
534750 99534750 1001 86380 86390 1
534831 99534831 1001 86380 86390 1
534806 99534806 1001 86380 86390 1
535507 99535507 1001 86380 86390 1
535345 99535345 1001 86380 86390 1
535227 99535227 1001 86380 86390 1
535279 99535279 1001 86380 86390 1
535125 99535125 1001 86380 86390 1
535181 99535181 1001 86380 86390 1
535262 99535262 1001 86380 86390 1
534903 99534903 1001 86380 86390 1
534982 99534982 1001 86380 86390 1
535674 99535674 1001 86380 86390 1
536156 99536156 1001 86380 86390 1
536208 99536208 1001 86380 86390 1
536250 99536250 1001 86380 86390 1
536137 99536137 1001 86380 86390 1
535991 99535991 1001 86380 86390 1
535929 99535929 1001 86380 86390 1
536085 99536085 1001 86380 86390 1
535847 99535847 1001 86380 86390 1
535916 99535916 1001 86380 86390 1
535826 99535826 1001 86380 86390 1
536429 99536429 1001 86380 86390 1
536457 99536457 1001 86380 86390 1
536395 99536395 1001 86380 86390 1
536970 99536970 1001 86380 86390 1
537005 99537005 1001 86380 86390 1
536854 99536854 1001 86380 86390 1
536847 99536847 1001 86380 86390 1
536758 99536758 1001 86380 86390 1
536759 99536759 1001 86380 86390 1
536772 99536772 1001 86380 86390 1
536760 99536760 1001 86380 86390 1
536647 99536647 1001 86380 86390 1
536689 99536689 1001 86380 86390 1
537276 99537276 1001 86380 86390 1
537252 99537252 1001 86380 86390 1
537318 99537318 1001 86380 86390 1
537229 99537229 1001 86380 86390 1
537283 99537283 1001 86380 86390 1
537322 99537322 1001 86380 86390 1
537817 99537817 1001 86380 86390 1
537979 99537979 1001 86380 86390 1
537736 99537736 1001 86380 86390 1
537647 99537647 1001 86380 86390 1
537599 99537599 1001 86380 86390 1
537561 99537561 1001 86380 86390 1
538144 99538144 1001 86380 86390 1
538111 99538111 1001 86380 86390 1
538652 99538652 1001 86380 86390 1
538681 99538681 1001 86380 86390 1
538806 99538806 1001 86380 86390 1
538261 99538261 1001 86380 86390 1
539000 99539000 1001 86380 86390 1
539539 99539539 1001 86380 86390 1
539504 99539504 1001 86380 86390 1
539583 99539583 1001 86380 86390 1
539442 99539442 1001 86380 86390 1
539574 99539574 1001 86380 86390 1
539258 99539258 1001 86380 86390 1
539284 99539284 1001 86380 86390 1
539374 99539374 1001 86380 86390 1
539233 99539233 1001 86380 86390 1
539379 99539379 1001 86380 86390 1
539407 99539407 1001 86380 86390 1
539157 99539157 1001 86380 86390 1
539196 99539196 1001 86380 86390 1
539210 99539210 1001 86380 86390 1
539068 99539068 1001 86380 86390 1
539135 99539135 1001 86380 86390 1
539716 99539716 1001 86380 86390 1
539437 99539437 1001 86380 86390 1
540465 99540465 1001 86380 86390 1
540365 99540365 1001 86380 86390 1
540353 99540353 1001 86380 86390 1
540277 99540277 1001 86380 86390 1
540271 99540271 1001 86380 86390 1
540163 99540163 1001 86380 86390 1
540005 99540005 1001 86380 86390 1
539910 99539910 1001 86380 86390 1
539936 99539936 1001 86380 86390 1
539871 99539871 1001 86380 86390 1
540263 99540263 1001 86380 86390 1
540524 99540524 1001 86380 86390 1
540627 99540627 1001 86380 86390 1
541217 99541217 1001 86380 86390 1
541206 99541206 1001 86380 86390 1
541023 99541023 1001 86380 86390 1
540972 99540972 1001 86380 86390 1
540884 99540884 1001 86380 86390 1
541047 99541047 1001 86380 86390 1
541035 99541035 1001 86380 86390 1
540868 99540868 1001 86380 86390 1
540834 99540834 1001 86380 86390 1
540722 99540722 1001 86380 86390 1
541316 99541316 1001 86380 86390 1
541448 99541448 1001 86380 86390 1
542042 99542042 1001 86380 86390 1
541945 99541945 1001 86380 86390 1
541938 99541938 1001 86380 86390 1
541899 99541899 1001 86380 86390 1
541664 99541664 1001 86380 86390 1
542155 99542155 1001 86380 86390 1
542318 99542318 1001 86380 86390 1
542843 99542843 1001 86380 86390 1
542858 99542858 1001 86380 86390 1
542650 99542650 1001 86380 86390 1
542676 99542676 1001 86380 86390 1
542587 99542587 1001 86380 86390 1
542497 99542497 1001 86380 86390 1
542331 99542331 1001 86380 86390 1
542387 99542387 1001 86380 86390 1
543098 99543098 1001 86380 86390 1
543062 99543062 1001 86380 86390 1
543011 99543011 1001 86380 86390 1
543016 99543016 1001 86380 86390 1
543656 99543656 1001 86380 86390 1
543760 99543760 1001 86380 86390 1
543544 99543544 1001 86380 86390 1
543557 99543557 1001 86380 86390 1
543376 99543376 1001 86380 86390 1
543560 99543560 1001 86380 86390 1
543484 99543484 1001 86380 86390 1
543256 99543256 1001 86380 86390 1
543154 99543154 1001 86380 86390 1
543274 99543274 1001 86380 86390 1
543173 99543173 1001 86380 86390 1
543970 99543970 1001 86380 86390 1
544494 99544494 1001 86380 86390 1
544520 99544520 1001 86380 86390 1
544333 99544333 1001 86380 86390 1
544258 99544258 1001 86380 86390 1
544325 99544325 1001 86380 86390 1
544106 99544106 1001 86380 86390 1
544074 99544074 1001 86380 86390 1
544638 99544638 1001 86380 86390 1
506692 470 1002 33146 42200 1
531869 1007 1002 47358 53750 1
540631 735 1002 53972 64271 1
400218 99400218 1001 86380 86390 1
400207 99400207 1001 86380 86390 1
400512 99400512 1001 86380 86390 1
400683 99400683 1001 86380 86390 1
400689 99400689 1001 86380 86390 1
400828 99400828 1001 86380 86390 1
400929 99400929 1001 86380 86390 1
401293 99401293 1001 86380 86390 1
401400 99401400 1001 86380 86390 1
401697 99401697 1001 86380 86390 1
401911 99401911 1001 86380 86390 1
401967 99401967 1001 86380 86390 1
402131 99402131 1001 86380 86390 1
402175 99402175 1001 86380 86390 1
402270 99402270 1001 86380 86390 1
402216 99402216 1001 86380 86390 1
402538 99402538 1001 86380 86390 1
402546 99402546 1001 86380 86390 1
402587 99402587 1001 86380 86390 1
402595 99402595 1001 86380 86390 1
402824 99402824 1001 86380 86390 1
403072 99403072 1001 86380 86390 1
403195 99403195 1001 86380 86390 1
403285 99403285 1001 86380 86390 1
403215 99403215 1001 86380 86390 1
403377 99403377 1001 86380 86390 1
403886 99403886 1001 86380 86390 1
403906 99403906 1001 86380 86390 1
404041 99404041 1001 86380 86390 1
404078 99404078 1001 86380 86390 1
404353 99404353 1001 86380 86390 1
404396 99404396 1001 86380 86390 1
404399 99404399 1001 86380 86390 1
404537 99404537 1001 86380 86390 1
404944 99404944 1001 86380 86390 1
404971 99404971 1001 86380 86390 1
405163 99405163 1001 86380 86390 1
405235 99405235 1001 86380 86390 1
405246 99405246 1001 86380 86390 1
405487 99405487 1001 86380 86390 1
405636 99405636 1001 86380 86390 1
405637 99405637 1001 86380 86390 1
405706 99405706 1001 86380 86390 1
405855 99405855 1001 86380 86390 1
406111 99406111 1001 86380 86390 1
406253 99406253 1001 86380 86390 1
406391 99406391 1001 86380 86390 1
406331 99406331 1001 86380 86390 1
406425 99406425 1001 86380 86390 1
406410 99406410 1001 86380 86390 1
406913 99406913 1001 86380 86390 1
406846 99406846 1001 86380 86390 1
407002 99407002 1001 86380 86390 1
407136 99407136 1001 86380 86390 1
407037 99407037 1001 86380 86390 1
407091 99407091 1001 86380 86390 1
407165 99407165 1001 86380 86390 1
407366 99407366 1001 86380 86390 1
407849 99407849 1001 86380 86390 1
407963 99407963 1001 86380 86390 1
408026 99408026 1001 86380 86390 1
408061 99408061 1001 86380 86390 1
408503 99408503 1001 86380 86390 1
408693 99408693 1001 86380 86390 1
408810 99408810 1001 86380 86390 1
408821 99408821 1001 86380 86390 1
408918 99408918 1001 86380 86390 1
408986 99408986 1001 86380 86390 1
408983 99408983 1001 86380 86390 1
409198 99409198 1001 86380 86390 1
409480 99409480 1001 86380 86390 1
409459 99409459 1001 86380 86390 1
409665 99409665 1001 86380 86390 1
409709 99409709 1001 86380 86390 1
410085 99410085 1001 86380 86390 1
410126 99410126 1001 86380 86390 1
410278 99410278 1001 86380 86390 1
410399 99410399 1001 86380 86390 1
410356 99410356 1001 86380 86390 1
410331 99410331 1001 86380 86390 1
410410 99410410 1001 86380 86390 1
410722 99410722 1001 86380 86390 1
410809 99410809 1001 86380 86390 1
411062 99411062 1001 86380 86390 1
411215 99411215 1001 86380 86390 1
411243 99411243 1001 86380 86390 1
411390 99411390 1001 86380 86390 1
411464 99411464 1001 86380 86390 1
411740 99411740 1001 86380 86390 1
411698 99411698 1001 86380 86390 1
411757 99411757 1001 86380 86390 1
411863 99411863 1001 86380 86390 1
412098 99412098 1001 86380 86390 1
412400 99412400 1001 86380 86390 1
412429 99412429 1001 86380 86390 1
413447 99413447 1001 86380 86390 1
413515 99413515 1001 86380 86390 1
413543 99413543 1001 86380 86390 1
413570 99413570 1001 86380 86390 1
413329 99413329 1001 86380 86390 1
413508 99413508 1001 86380 86390 1
413197 99413197 1001 86380 86390 1
413225 99413225 1001 86380 86390 1
413206 99413206 1001 86380 86390 1
412579 99412579 1001 86380 86390 1
412824 99412824 1001 86380 86390 1
413802 99413802 1001 86380 86390 1
414037 99414037 1001 86380 86390 1
413769 99413769 1001 86380 86390 1
415138 99415138 1001 86380 86390 1
415268 99415268 1001 86380 86390 1
414953 99414953 1001 86380 86390 1
415072 99415072 1001 86380 86390 1
414766 99414766 1001 86380 86390 1
414822 99414822 1001 86380 86390 1
414714 99414714 1001 86380 86390 1
414577 99414577 1001 86380 86390 1
414300 99414300 1001 86380 86390 1
415496 99415496 1001 86380 86390 1
416936 99416936 1001 86380 86390 1
416791 99416791 1001 86380 86390 1
416769 99416769 1001 86380 86390 1
416225 99416225 1001 86380 86390 1
415725 99415725 1001 86380 86390 1
415973 99415973 1001 86380 86390 1
415877 99415877 1001 86380 86390 1
415953 99415953 1001 86380 86390 1
417202 99417202 1001 86380 86390 1
417354 99417354 1001 86380 86390 1
415721 99415721 1001 86380 86390 1
417106 99417106 1001 86380 86390 1
417349 99417349 1001 86380 86390 1
417552 99417552 1001 86380 86390 1
418734 99418734 1001 86380 86390 1
418537 99418537 1001 86380 86390 1
418443 99418443 1001 86380 86390 1
418659 99418659 1001 86380 86390 1
418468 99418468 1001 86380 86390 1
418394 99418394 1001 86380 86390 1
418043 99418043 1001 86380 86390 1
418423 99418423 1001 86380 86390 1
418321 99418321 1001 86380 86390 1
418412 99418412 1001 86380 86390 1
417723 99417723 1001 86380 86390 1
417644 99417644 1001 86380 86390 1
417830 99417830 1001 86380 86390 1
419105 99419105 1001 86380 86390 1
418804 99418804 1001 86380 86390 1
418920 99418920 1001 86380 86390 1
420195 99420195 1001 86380 86390 1
420081 99420081 1001 86380 86390 1
420300 99420300 1001 86380 86390 1
419700 99419700 1001 86380 86390 1
419701 99419701 1001 86380 86390 1
419784 99419784 1001 86380 86390 1
419754 99419754 1001 86380 86390 1
419662 99419662 1001 86380 86390 1
419306 99419306 1001 86380 86390 1
419582 99419582 1001 86380 86390 1
419445 99419445 1001 86380 86390 1
420674 99420674 1001 86380 86390 1
420806 99420806 1001 86380 86390 1
420749 99420749 1001 86380 86390 1
420705 99420705 1001 86380 86390 1
420485 99420485 1001 86380 86390 1
421821 99421821 1001 86380 86390 1
422018 99422018 1001 86380 86390 1
421345 99421345 1001 86380 86390 1
421641 99421641 1001 86380 86390 1
421507 99421507 1001 86380 86390 1
421325 99421325 1001 86380 86390 1
421150 99421150 1001 86380 86390 1
421106 99421106 1001 86380 86390 1
420980 99420980 1001 86380 86390 1
421034 99421034 1001 86380 86390 1
421255 99421255 1001 86380 86390 1
422359 99422359 1001 86380 86390 1
422436 99422436 1001 86380 86390 1
422117 99422117 1001 86380 86390 1
422263 99422263 1001 86380 86390 1
422242 99422242 1001 86380 86390 1
423505 99423505 1001 86380 86390 1
423689 99423689 1001 86380 86390 1
423386 99423386 1001 86380 86390 1
423642 99423642 1001 86380 86390 1
423456 99423456 1001 86380 86390 1
423150 99423150 1001 86380 86390 1
422964 99422964 1001 86380 86390 1
422632 99422632 1001 86380 86390 1
422929 99422929 1001 86380 86390 1
422937 99422937 1001 86380 86390 1
424024 99424024 1001 86380 86390 1
424145 99424145 1001 86380 86390 1
425130 99425130 1001 86380 86390 1
424707 99424707 1001 86380 86390 1
424892 99424892 1001 86380 86390 1
424608 99424608 1001 86380 86390 1
424278 99424278 1001 86380 86390 1
424477 99424477 1001 86380 86390 1
424356 99424356 1001 86380 86390 1
425827 99425827 1001 86380 86390 1
425690 99425690 1001 86380 86390 1
425588 99425588 1001 86380 86390 1
425616 99425616 1001 86380 86390 1
425767 99425767 1001 86380 86390 1
425768 99425768 1001 86380 86390 1
426702 99426702 1001 86380 86390 1
427015 99427015 1001 86380 86390 1
426881 99426881 1001 86380 86390 1
426861 99426861 1001 86380 86390 1
426670 99426670 1001 86380 86390 1
426369 99426369 1001 86380 86390 1
426018 99426018 1001 86380 86390 1
425850 99425850 1001 86380 86390 1
425853 99425853 1001 86380 86390 1
425935 99425935 1001 86380 86390 1
427318 99427318 1001 86380 86390 1
427120 99427120 1001 86380 86390 1
427245 99427245 1001 86380 86390 1
427301 99427301 1001 86380 86390 1
428612 99428612 1001 86380 86390 1
428353 99428353 1001 86380 86390 1
428508 99428508 1001 86380 86390 1
428580 99428580 1001 86380 86390 1
428261 99428261 1001 86380 86390 1
428102 99428102 1001 86380 86390 1
428133 99428133 1001 86380 86390 1
428221 99428221 1001 86380 86390 1
428083 99428083 1001 86380 86390 1
427677 99427677 1001 86380 86390 1
427851 99427851 1001 86380 86390 1
427602 99427602 1001 86380 86390 1
427816 99427816 1001 86380 86390 1
427799 99427799 1001 86380 86390 1
427552 99427552 1001 86380 86390 1
428943 99428943 1001 86380 86390 1
428847 99428847 1001 86380 86390 1
428849 99428849 1001 86380 86390 1
430208 99430208 1001 86380 86390 1
430020 99430020 1001 86380 86390 1
430102 99430102 1001 86380 86390 1
430010 99430010 1001 86380 86390 1
429957 99429957 1001 86380 86390 1
429890 99429890 1001 86380 86390 1
429823 99429823 1001 86380 86390 1
429654 99429654 1001 86380 86390 1
429458 99429458 1001 86380 86390 1
430551 99430551 1001 86380 86390 1
432059 99432059 1001 86380 86390 1
431917 99431917 1001 86380 86390 1
431930 99431930 1001 86380 86390 1
431400 99431400 1001 86380 86390 1
431529 99431529 1001 86380 86390 1
431433 99431433 1001 86380 86390 1
431642 99431642 1001 86380 86390 1
431472 99431472 1001 86380 86390 1
431062 99431062 1001 86380 86390 1
430870 99430870 1001 86380 86390 1
431015 99431015 1001 86380 86390 1
432323 99432323 1001 86380 86390 1
432308 99432308 1001 86380 86390 1
432199 99432199 1001 86380 86390 1
433704 99433704 1001 86380 86390 1
433481 99433481 1001 86380 86390 1
433138 99433138 1001 86380 86390 1
433272 99433272 1001 86380 86390 1
433196 99433196 1001 86380 86390 1
433176 99433176 1001 86380 86390 1
432791 99432791 1001 86380 86390 1
432575 99432575 1001 86380 86390 1
432766 99432766 1001 86380 86390 1
433947 99433947 1001 86380 86390 1
435135 99435135 1001 86380 86390 1
435203 99435203 1001 86380 86390 1
435214 99435214 1001 86380 86390 1
434849 99434849 1001 86380 86390 1
434727 99434727 1001 86380 86390 1
434199 99434199 1001 86380 86390 1
434261 99434261 1001 86380 86390 1
434377 99434377 1001 86380 86390 1
434383 99434383 1001 86380 86390 1
434524 99434524 1001 86380 86390 1
434197 99434197 1001 86380 86390 1
435643 99435643 1001 86380 86390 1
435772 99435772 1001 86380 86390 1
435608 99435608 1001 86380 86390 1
435620 99435620 1001 86380 86390 1
436809 99436809 1001 86380 86390 1
436786 99436786 1001 86380 86390 1
437028 99437028 1001 86380 86390 1
436931 99436931 1001 86380 86390 1
436496 99436496 1001 86380 86390 1
436550 99436550 1001 86380 86390 1
436598 99436598 1001 86380 86390 1
436371 99436371 1001 86380 86390 1
436402 99436402 1001 86380 86390 1
436560 99436560 1001 86380 86390 1
435956 99435956 1001 86380 86390 1
300040 99300040 1001 86380 86390 1
300630 99300630 1001 86380 86390 1
300670 99300670 1001 86380 86390 1
300581 99300581 1001 86380 86390 1
300558 99300558 1001 86380 86390 1
300585 99300585 1001 86380 86390 1
300624 99300624 1001 86380 86390 1
300445 99300445 1001 86380 86390 1
300332 99300332 1001 86380 86390 1
300415 99300415 1001 86380 86390 1
300509 99300509 1001 86380 86390 1
300198 99300198 1001 86380 86390 1
300124 99300124 1001 86380 86390 1
300181 99300181 1001 86380 86390 1
300132 99300132 1001 86380 86390 1
300882 99300882 1001 86380 86390 1
300794 99300794 1001 86380 86390 1
300927 99300927 1001 86380 86390 1
301325 99301325 1001 86380 86390 1
301150 99301150 1001 86380 86390 1
301011 99301011 1001 86380 86390 1
301094 99301094 1001 86380 86390 1
301019 99301019 1001 86380 86390 1
301694 99301694 1001 86380 86390 1
301572 99301572 1001 86380 86390 1
302333 99302333 1001 86380 86390 1
302322 99302322 1001 86380 86390 1
302378 99302378 1001 86380 86390 1
302126 99302126 1001 86380 86390 1
302155 99302155 1001 86380 86390 1
302053 99302053 1001 86380 86390 1
302120 99302120 1001 86380 86390 1
301824 99301824 1001 86380 86390 1
301915 99301915 1001 86380 86390 1
301842 99301842 1001 86380 86390 1
301881 99301881 1001 86380 86390 1
301856 99301856 1001 86380 86390 1
301831 99301831 1001 86380 86390 1
301808 99301808 1001 86380 86390 1
301886 99301886 1001 86380 86390 1
302521 99302521 1001 86380 86390 1
302446 99302446 1001 86380 86390 1
302538 99302538 1001 86380 86390 1
302526 99302526 1001 86380 86390 1
302384 99302384 1001 86380 86390 1
302581 99302581 1001 86380 86390 1
303062 99303062 1001 86380 86390 1
302959 99302959 1001 86380 86390 1
302690 99302690 1001 86380 86390 1
302751 99302751 1001 86380 86390 1
302675 99302675 1001 86380 86390 1
303259 99303259 1001 86380 86390 1
303226 99303226 1001 86380 86390 1
303253 99303253 1001 86380 86390 1
303894 99303894 1001 86380 86390 1
303928 99303928 1001 86380 86390 1
303779 99303779 1001 86380 86390 1
303734 99303734 1001 86380 86390 1
304159 99304159 1001 86380 86390 1
304189 99304189 1001 86380 86390 1
304181 99304181 1001 86380 86390 1
304233 99304233 1001 86380 86390 1
304720 99304720 1001 86380 86390 1
304785 99304785 1001 86380 86390 1
304663 99304663 1001 86380 86390 1
304580 99304580 1001 86380 86390 1
304451 99304451 1001 86380 86390 1
304454 99304454 1001 86380 86390 1
304640 99304640 1001 86380 86390 1
304434 99304434 1001 86380 86390 1
304280 99304280 1001 86380 86390 1
304411 99304411 1001 86380 86390 1
304391 99304391 1001 86380 86390 1
304430 99304430 1001 86380 86390 1
304960 99304960 1001 86380 86390 1
305000 99305000 1001 86380 86390 1
304977 99304977 1001 86380 86390 1
304957 99304957 1001 86380 86390 1
305062 99305062 1001 86380 86390 1
305558 99305558 1001 86380 86390 1
305525 99305525 1001 86380 86390 1
305478 99305478 1001 86380 86390 1
305150 99305150 1001 86380 86390 1
305164 99305164 1001 86380 86390 1
305229 99305229 1001 86380 86390 1
500108 99500108 1001 86380 86390 1
500173 99500173 1001 86380 86390 1
500044 99500044 1001 86380 86390 1
500743 99500743 1001 86380 86390 1
500746 99500746 1001 86380 86390 1
500427 99500427 1001 86380 86390 1
500409 99500409 1001 86380 86390 1
500312 99500312 1001 86380 86390 1
500235 99500235 1001 86380 86390 1
500366 99500366 1001 86380 86390 1
500372 99500372 1001 86380 86390 1
500831 99500831 1001 86380 86390 1
500990 99500990 1001 86380 86390 1
501527 99501527 1001 86380 86390 1
501632 99501632 1001 86380 86390 1
501281 99501281 1001 86380 86390 1
501412 99501412 1001 86380 86390 1
501425 99501425 1001 86380 86390 1
501341 99501341 1001 86380 86390 1
501354 99501354 1001 86380 86390 1
501060 99501060 1001 86380 86390 1
501134 99501134 1001 86380 86390 1
501652 99501652 1001 86380 86390 1
501821 99501821 1001 86380 86390 1
501645 99501645 1001 86380 86390 1
501791 99501791 1001 86380 86390 1
502315 99502315 1001 86380 86390 1
502461 99502461 1001 86380 86390 1
502182 99502182 1001 86380 86390 1
501981 99501981 1001 86380 86390 1
502619 99502619 1001 86380 86390 1
502561 99502561 1001 86380 86390 1
502549 99502549 1001 86380 86390 1
502667 99502667 1001 86380 86390 1
502603 99502603 1001 86380 86390 1
503189 99503189 1001 86380 86390 1
503191 99503191 1001 86380 86390 1
503283 99503283 1001 86380 86390 1
503077 99503077 1001 86380 86390 1
502913 99502913 1001 86380 86390 1
503007 99503007 1001 86380 86390 1
502789 99502789 1001 86380 86390 1
502870 99502870 1001 86380 86390 1
502729 99502729 1001 86380 86390 1
502742 99502742 1001 86380 86390 1
502781 99502781 1001 86380 86390 1
503354 99503354 1001 86380 86390 1
503406 99503406 1001 86380 86390 1
503447 99503447 1001 86380 86390 1
504015 99504015 1001 86380 86390 1
504003 99504003 1001 86380 86390 1
503917 99503917 1001 86380 86390 1
503930 99503930 1001 86380 86390 1
504101 99504101 1001 86380 86390 1
503772 99503772 1001 86380 86390 1
503613 99503613 1001 86380 86390 1
504312 99504312 1001 86380 86390 1
504145 99504145 1001 86380 86390 1
504223 99504223 1001 86380 86390 1
504213 99504213 1001 86380 86390 1
504226 99504226 1001 86380 86390 1
504856 99504856 1001 86380 86390 1
504824 99504824 1001 86380 86390 1
504786 99504786 1001 86380 86390 1
504826 99504826 1001 86380 86390 1
504814 99504814 1001 86380 86390 1
504596 99504596 1001 86380 86390 1
504727 99504727 1001 86380 86390 1
504663 99504663 1001 86380 86390 1
504639 99504639 1001 86380 86390 1
504692 99504692 1001 86380 86390 1
504657 99504657 1001 86380 86390 1
504479 99504479 1001 86380 86390 1
504531 99504531 1001 86380 86390 1
504529 99504529 1001 86380 86390 1
505020 99505020 1001 86380 86390 1
505009 99505009 1001 86380 86390 1
505056 99505056 1001 86380 86390 1
505121 99505121 1001 86380 86390 1
505721 99505721 1001 86380 86390 1
505742 99505742 1001 86380 86390 1
505624 99505624 1001 86380 86390 1
505502 99505502 1001 86380 86390 1
505542 99505542 1001 86380 86390 1
505375 99505375 1001 86380 86390 1
505304 99505304 1001 86380 86390 1
505232 99505232 1001 86380 86390 1
505795 99505795 1001 86380 86390 1
505873 99505873 1001 86380 86390 1
505889 99505889 1001 86380 86390 1
505828 99505828 1001 86380 86390 1
505841 99505841 1001 86380 86390 1
505868 99505868 1001 86380 86390 1
506433 99506433 1001 86380 86390 1
506574 99506574 1001 86380 86390 1
506242 99506242 1001 86380 86390 1
506232 99506232 1001 86380 86390 1
505988 99505988 1001 86380 86390 1
506170 99506170 1001 86380 86390 1
506004 99506004 1001 86380 86390 1
506077 99506077 1001 86380 86390 1
506727 99506727 1001 86380 86390 1
506628 99506628 1001 86380 86390 1
506680 99506680 1001 86380 86390 1
507367 99507367 1001 86380 86390 1
507318 99507318 1001 86380 86390 1
507139 99507139 1001 86380 86390 1
507092 99507092 1001 86380 86390 1
507157 99507157 1001 86380 86390 1
507186 99507186 1001 86380 86390 1
507215 99507215 1001 86380 86390 1
506880 99506880 1001 86380 86390 1
506870 99506870 1001 86380 86390 1
506979 99506979 1001 86380 86390 1
507489 99507489 1001 86380 86390 1
507573 99507573 1001 86380 86390 1
508197 99508197 1001 86380 86390 1
508112 99508112 1001 86380 86390 1
508233 99508233 1001 86380 86390 1
508234 99508234 1001 86380 86390 1
507900 99507900 1001 86380 86390 1
507905 99507905 1001 86380 86390 1
508027 99508027 1001 86380 86390 1
507771 99507771 1001 86380 86390 1
507735 99507735 1001 86380 86390 1
507658 99507658 1001 86380 86390 1
508391 99508391 1001 86380 86390 1
508409 99508409 1001 86380 86390 1
508411 99508411 1001 86380 86390 1
508269 99508269 1001 86380 86390 1
508924 99508924 1001 86380 86390 1
509017 99509017 1001 86380 86390 1
509022 99509022 1001 86380 86390 1
508780 99508780 1001 86380 86390 1
508720 99508720 1001 86380 86390 1
508786 99508786 1001 86380 86390 1
508736 99508736 1001 86380 86390 1
508842 99508842 1001 86380 86390 1
508483 99508483 1001 86380 86390 1
508627 99508627 1001 86380 86390 1
508640 99508640 1001 86380 86390 1
508511 99508511 1001 86380 86390 1
508605 99508605 1001 86380 86390 1
508541 99508541 1001 86380 86390 1
508567 99508567 1001 86380 86390 1
508517 99508517 1001 86380 86390 1
508662 99508662 1001 86380 86390 1
509101 99509101 1001 86380 86390 1
509248 99509248 1001 86380 86390 1
509275 99509275 1001 86380 86390 1
509788 99509788 1001 86380 86390 1
509751 99509751 1001 86380 86390 1
509816 99509816 1001 86380 86390 1
509878 99509878 1001 86380 86390 1
509605 99509605 1001 86380 86390 1
509495 99509495 1001 86380 86390 1
509668 99509668 1001 86380 86390 1
509449 99509449 1001 86380 86390 1
509401 99509401 1001 86380 86390 1
510001 99510001 1001 86380 86390 1
509910 99509910 1001 86380 86390 1
510067 99510067 1001 86380 86390 1
510055 99510055 1001 86380 86390 1
510097 99510097 1001 86380 86390 1
509968 99509968 1001 86380 86390 1
510612 99510612 1001 86380 86390 1
510579 99510579 1001 86380 86390 1
510673 99510673 1001 86380 86390 1
510434 99510434 1001 86380 86390 1
510462 99510462 1001 86380 86390 1
510399 99510399 1001 86380 86390 1
510464 99510464 1001 86380 86390 1
510158 99510158 1001 86380 86390 1
510226 99510226 1001 86380 86390 1
510208 99510208 1001 86380 86390 1
510247 99510247 1001 86380 86390 1
510766 99510766 1001 86380 86390 1
510869 99510869 1001 86380 86390 1
510785 99510785 1001 86380 86390 1
511375 99511375 1001 86380 86390 1
511167 99511167 1001 86380 86390 1
511325 99511325 1001 86380 86390 1
511263 99511263 1001 86380 86390 1
511230 99511230 1001 86380 86390 1
511035 99511035 1001 86380 86390 1
511101 99511101 1001 86380 86390 1
510985 99510985 1001 86380 86390 1
510949 99510949 1001 86380 86390 1
511118 99511118 1001 86380 86390 1
511002 99511002 1001 86380 86390 1
510977 99510977 1001 86380 86390 1
510965 99510965 1001 86380 86390 1
511017 99511017 1001 86380 86390 1
511123 99511123 1001 86380 86390 1
511602 99511602 1001 86380 86390 1
511683 99511683 1001 86380 86390 1
511710 99511710 1001 86380 86390 1
511596 99511596 1001 86380 86390 1
511674 99511674 1001 86380 86390 1
512263 99512263 1001 86380 86390 1
511992 99511992 1001 86380 86390 1
512163 99512163 1001 86380 86390 1
511996 99511996 1001 86380 86390 1
511971 99511971 1001 86380 86390 1
511905 99511905 1001 86380 86390 1
511854 99511854 1001 86380 86390 1
511893 99511893 1001 86380 86390 1
511947 99511947 1001 86380 86390 1
511949 99511949 1001 86380 86390 1
511770 99511770 1001 86380 86390 1
512406 99512406 1001 86380 86390 1
512565 99512565 1001 86380 86390 1
512516 99512516 1001 86380 86390 1
513158 99513158 1001 86380 86390 1
513095 99513095 1001 86380 86390 1
513031 99513031 1001 86380 86390 1
513048 99513048 1001 86380 86390 1
513036 99513036 1001 86380 86390 1
512821 99512821 1001 86380 86390 1
512826 99512826 1001 86380 86390 1
512610 99512610 1001 86380 86390 1
512766 99512766 1001 86380 86390 1
512733 99512733 1001 86380 86390 1
513242 99513242 1001 86380 86390 1
513852 99513852 1001 86380 86390 1
513891 99513891 1001 86380 86390 1
513972 99513972 1001 86380 86390 1
513952 99513952 1001 86380 86390 1
513808 99513808 1001 86380 86390 1
513811 99513811 1001 86380 86390 1
513469 99513469 1001 86380 86390 1
513616 99513616 1001 86380 86390 1
513552 99513552 1001 86380 86390 1
514184 99514184 1001 86380 86390 1
514128 99514128 1001 86380 86390 1
514692 99514692 1001 86380 86390 1
514773 99514773 1001 86380 86390 1
514463 99514463 1001 86380 86390 1
514633 99514633 1001 86380 86390 1
514598 99514598 1001 86380 86390 1
514547 99514547 1001 86380 86390 1
514327 99514327 1001 86380 86390 1
514369 99514369 1001 86380 86390 1
514435 99514435 1001 86380 86390 1
514923 99514923 1001 86380 86390 1
515001 99515001 1001 86380 86390 1
515641 99515641 1001 86380 86390 1
515466 99515466 1001 86380 86390 1
515303 99515303 1001 86380 86390 1
515433 99515433 1001 86380 86390 1
515434 99515434 1001 86380 86390 1
515101 99515101 1001 86380 86390 1
515250 99515250 1001 86380 86390 1
515201 99515201 1001 86380 86390 1
515164 99515164 1001 86380 86390 1
515087 99515087 1001 86380 86390 1
515821 99515821 1001 86380 86390 1
516330 99516330 1001 86380 86390 1
516486 99516486 1001 86380 86390 1
516505 99516505 1001 86380 86390 1
516213 99516213 1001 86380 86390 1
516191 99516191 1001 86380 86390 1
516290 99516290 1001 86380 86390 1
516036 99516036 1001 86380 86390 1
515893 99515893 1001 86380 86390 1
515925 99515925 1001 86380 86390 1
515965 99515965 1001 86380 86390 1
516639 99516639 1001 86380 86390 1
516627 99516627 1001 86380 86390 1
516603 99516603 1001 86380 86390 1
516707 99516707 1001 86380 86390 1
516515 99516515 1001 86380 86390 1
517173 99517173 1001 86380 86390 1
517186 99517186 1001 86380 86390 1
517310 99517310 1001 86380 86390 1
517200 99517200 1001 86380 86390 1
517215 99517215 1001 86380 86390 1
517164 99517164 1001 86380 86390 1
517119 99517119 1001 86380 86390 1
517107 99517107 1001 86380 86390 1
516945 99516945 1001 86380 86390 1
516913 99516913 1001 86380 86390 1
516877 99516877 1001 86380 86390 1
516735 99516735 1001 86380 86390 1
516814 99516814 1001 86380 86390 1
517413 99517413 1001 86380 86390 1
517487 99517487 1001 86380 86390 1
518102 99518102 1001 86380 86390 1
518026 99518026 1001 86380 86390 1
518093 99518093 1001 86380 86390 1
517950 99517950 1001 86380 86390 1
517901 99517901 1001 86380 86390 1
517657 99517657 1001 86380 86390 1
517729 99517729 1001 86380 86390 1
517745 99517745 1001 86380 86390 1
517563 99517563 1001 86380 86390 1
517577 99517577 1001 86380 86390 1
517747 99517747 1001 86380 86390 1
518236 99518236 1001 86380 86390 1
518885 99518885 1001 86380 86390 1
518974 99518974 1001 86380 86390 1
518602 99518602 1001 86380 86390 1
518669 99518669 1001 86380 86390 1
518593 99518593 1001 86380 86390 1
518753 99518753 1001 86380 86390 1
518689 99518689 1001 86380 86390 1
518741 99518741 1001 86380 86390 1
518368 99518368 1001 86380 86390 1
518478 99518478 1001 86380 86390 1
518466 99518466 1001 86380 86390 1
518431 99518431 1001 86380 86390 1
518560 99518560 1001 86380 86390 1
519140 99519140 1001 86380 86390 1
519166 99519166 1001 86380 86390 1
519157 99519157 1001 86380 86390 1
519096 99519096 1001 86380 86390 1
519021 99519021 1001 86380 86390 1
519010 99519010 1001 86380 86390 1
519804 99519804 1001 86380 86390 1
519480 99519480 1001 86380 86390 1
519443 99519443 1001 86380 86390 1
519444 99519444 1001 86380 86390 1
519436 99519436 1001 86380 86390 1
519311 99519311 1001 86380 86390 1
519340 99519340 1001 86380 86390 1
519379 99519379 1001 86380 86390 1
519303 99519303 1001 86380 86390 1
519295 99519295 1001 86380 86390 1
519334 99519334 1001 86380 86390 1
519347 99519347 1001 86380 86390 1
519943 99519943 1001 86380 86390 1
519988 99519988 1001 86380 86390 1
519834 99519834 1001 86380 86390 1
519926 99519926 1001 86380 86390 1
520602 99520602 1001 86380 86390 1
520461 99520461 1001 86380 86390 1
520619 99520619 1001 86380 86390 1
520545 99520545 1001 86380 86390 1
520423 99520423 1001 86380 86390 1
520281 99520281 1001 86380 86390 1
520315 99520315 1001 86380 86390 1
520180 99520180 1001 86380 86390 1
520195 99520195 1001 86380 86390 1
520210 99520210 1001 86380 86390 1
520095 99520095 1001 86380 86390 1
520845 99520845 1001 86380 86390 1
520020 99520020 1001 86380 86390 1
520834 99520834 1001 86380 86390 1
520699 99520699 1001 86380 86390 1
521438 99521438 1001 86380 86390 1
520992 99520992 1001 86380 86390 1
520902 99520902 1001 86380 86390 1
521038 99521038 1001 86380 86390 1
521531 99521531 1001 86380 86390 1
521544 99521544 1001 86380 86390 1
522178 99522178 1001 86380 86390 1
521886 99521886 1001 86380 86390 1
[truncated: 4,092,391 more chars]
