# Supplementary material for: Fast and near-optimal monitoring for healthcare acquired infection outbreaks
Source: PLoS Comput Biol. 2019 Sep 16;15(9):e1007284. doi: 10.1371/journal.pcbi.1007284 (PMC6762212; doi:10.1371/journal.pcbi.1007284)
Supplement: S2 Data — (ZIP) [file pcbi.1007284.s007.zip › MobilityLogs2/HAISE_Carilion_all_visits_day_195.txt]

#Person location Sublocation StartTime EndTime Type
419075 289 1001 73440 74817 1
400103 99400103 1001 86380 86390 1
400216 99400216 1001 86380 86390 1
400263 99400263 1001 86380 86390 1
400322 99400322 1001 86380 86390 1
400293 99400293 1001 86380 86390 1
400298 99400298 1001 86380 86390 1
400342 99400342 1001 86380 86390 1
400664 99400664 1001 86380 86390 1
401355 99401355 1001 86380 86390 1
401369 99401369 1001 86380 86390 1
401437 99401437 1001 86380 86390 1
401625 99401625 1001 86380 86390 1
401788 99401788 1001 86380 86390 1
401744 99401744 1001 86380 86390 1
401746 99401746 1001 86380 86390 1
402013 99402013 1001 86380 86390 1
402162 99402162 1001 86380 86390 1
402092 99402092 1001 86380 86390 1
402249 99402249 1001 86380 86390 1
402515 99402515 1001 86380 86390 1
402586 99402586 1001 86380 86390 1
402742 99402742 1001 86380 86390 1
402891 99402891 1001 86380 86390 1
402833 99402833 1001 86380 86390 1
403084 99403084 1001 86380 86390 1
403250 99403250 1001 86380 86390 1
403562 99403562 1001 86380 86390 1
403555 99403555 1001 86380 86390 1
403586 99403586 1001 86380 86390 1
404041 99404041 1001 86380 86390 1
403968 99403968 1001 86380 86390 1
404077 99404077 1001 86380 86390 1
404903 99404903 1001 86380 86390 1
405007 99405007 1001 86380 86390 1
405170 99405170 1001 86380 86390 1
405143 99405143 1001 86380 86390 1
405296 99405296 1001 86380 86390 1
405415 99405415 1001 86380 86390 1
405502 99405502 1001 86380 86390 1
405558 99405558 1001 86380 86390 1
405649 99405649 1001 86380 86390 1
405640 99405640 1001 86380 86390 1
406011 99406011 1001 86380 86390 1
406065 99406065 1001 86380 86390 1
406140 99406140 1001 86380 86390 1
406085 99406085 1001 86380 86390 1
406187 99406187 1001 86380 86390 1
406229 99406229 1001 86380 86390 1
406573 99406573 1001 86380 86390 1
406608 99406608 1001 86380 86390 1
406828 99406828 1001 86380 86390 1
407212 99407212 1001 86380 86390 1
407231 99407231 1001 86380 86390 1
407329 99407329 1001 86380 86390 1
407383 99407383 1001 86380 86390 1
407686 99407686 1001 86380 86390 1
407756 99407756 1001 86380 86390 1
407794 99407794 1001 86380 86390 1
407912 99407912 1001 86380 86390 1
408000 99408000 1001 86380 86390 1
408025 99408025 1001 86380 86390 1
408015 99408015 1001 86380 86390 1
408159 99408159 1001 86380 86390 1
408276 99408276 1001 86380 86390 1
408511 99408511 1001 86380 86390 1
408516 99408516 1001 86380 86390 1
408438 99408438 1001 86380 86390 1
408571 99408571 1001 86380 86390 1
408632 99408632 1001 86380 86390 1
408556 99408556 1001 86380 86390 1
408865 99408865 1001 86380 86390 1
408849 99408849 1001 86380 86390 1
408915 99408915 1001 86380 86390 1
409013 99409013 1001 86380 86390 1
409143 99409143 1001 86380 86390 1
409285 99409285 1001 86380 86390 1
409316 99409316 1001 86380 86390 1
409524 99409524 1001 86380 86390 1
409659 99409659 1001 86380 86390 1
409725 99409725 1001 86380 86390 1
409994 99409994 1001 86380 86390 1
410344 99410344 1001 86380 86390 1
410441 99410441 1001 86380 86390 1
410544 99410544 1001 86380 86390 1
410524 99410524 1001 86380 86390 1
410557 99410557 1001 86380 86390 1
410692 99410692 1001 86380 86390 1
410804 99410804 1001 86380 86390 1
410776 99410776 1001 86380 86390 1
410835 99410835 1001 86380 86390 1
411003 99411003 1001 86380 86390 1
410988 99410988 1001 86380 86390 1
410972 99410972 1001 86380 86390 1
411308 99411308 1001 86380 86390 1
411320 99411320 1001 86380 86390 1
411384 99411384 1001 86380 86390 1
411476 99411476 1001 86380 86390 1
411745 99411745 1001 86380 86390 1
411790 99411790 1001 86380 86390 1
411894 99411894 1001 86380 86390 1
411991 99411991 1001 86380 86390 1
412243 99412243 1001 86380 86390 1
412254 99412254 1001 86380 86390 1
412301 99412301 1001 86380 86390 1
412288 99412288 1001 86380 86390 1
413316 99413316 1001 86380 86390 1
413437 99413437 1001 86380 86390 1
413061 99413061 1001 86380 86390 1
412948 99412948 1001 86380 86390 1
412723 99412723 1001 86380 86390 1
412866 99412866 1001 86380 86390 1
412827 99412827 1001 86380 86390 1
412878 99412878 1001 86380 86390 1
412540 99412540 1001 86380 86390 1
414064 99414064 1001 86380 86390 1
413843 99413843 1001 86380 86390 1
413776 99413776 1001 86380 86390 1
414027 99414027 1001 86380 86390 1
415076 99415076 1001 86380 86390 1
415087 99415087 1001 86380 86390 1
414961 99414961 1001 86380 86390 1
415212 99415212 1001 86380 86390 1
414575 99414575 1001 86380 86390 1
414829 99414829 1001 86380 86390 1
414297 99414297 1001 86380 86390 1
414387 99414387 1001 86380 86390 1
414446 99414446 1001 86380 86390 1
415621 99415621 1001 86380 86390 1
415550 99415550 1001 86380 86390 1
415425 99415425 1001 86380 86390 1
415623 99415623 1001 86380 86390 1
415509 99415509 1001 86380 86390 1
415522 99415522 1001 86380 86390 1
416865 99416865 1001 86380 86390 1
416771 99416771 1001 86380 86390 1
416664 99416664 1001 86380 86390 1
416601 99416601 1001 86380 86390 1
416255 99416255 1001 86380 86390 1
416438 99416438 1001 86380 86390 1
416525 99416525 1001 86380 86390 1
416094 99416094 1001 86380 86390 1
415847 99415847 1001 86380 86390 1
417392 99417392 1001 86380 86390 1
417185 99417185 1001 86380 86390 1
417426 99417426 1001 86380 86390 1
417583 99417583 1001 86380 86390 1
417593 99417593 1001 86380 86390 1
418638 99418638 1001 86380 86390 1
418685 99418685 1001 86380 86390 1
418780 99418780 1001 86380 86390 1
418218 99418218 1001 86380 86390 1
418208 99418208 1001 86380 86390 1
418423 99418423 1001 86380 86390 1
418402 99418402 1001 86380 86390 1
417917 99417917 1001 86380 86390 1
417748 99417748 1001 86380 86390 1
418009 99418009 1001 86380 86390 1
417979 99417979 1001 86380 86390 1
419076 99419076 1001 86380 86390 1
419044 99419044 1001 86380 86390 1
420238 99420238 1001 86380 86390 1
420341 99420341 1001 86380 86390 1
420438 99420438 1001 86380 86390 1
419959 99419959 1001 86380 86390 1
420021 99420021 1001 86380 86390 1
419963 99419963 1001 86380 86390 1
419903 99419903 1001 86380 86390 1
419819 99419819 1001 86380 86390 1
419522 99419522 1001 86380 86390 1
419282 99419282 1001 86380 86390 1
419332 99419332 1001 86380 86390 1
420795 99420795 1001 86380 86390 1
420458 99420458 1001 86380 86390 1
421969 99421969 1001 86380 86390 1
421322 99421322 1001 86380 86390 1
421465 99421465 1001 86380 86390 1
421225 99421225 1001 86380 86390 1
420982 99420982 1001 86380 86390 1
422363 99422363 1001 86380 86390 1
422525 99422525 1001 86380 86390 1
422214 99422214 1001 86380 86390 1
423555 99423555 1001 86380 86390 1
423697 99423697 1001 86380 86390 1
423465 99423465 1001 86380 86390 1
423720 99423720 1001 86380 86390 1
423596 99423596 1001 86380 86390 1
423306 99423306 1001 86380 86390 1
422944 99422944 1001 86380 86390 1
422637 99422637 1001 86380 86390 1
422592 99422592 1001 86380 86390 1
423801 99423801 1001 86380 86390 1
423817 99423817 1001 86380 86390 1
425226 99425226 1001 86380 86390 1
425013 99425013 1001 86380 86390 1
425035 99425035 1001 86380 86390 1
425313 99425313 1001 86380 86390 1
425016 99425016 1001 86380 86390 1
425039 99425039 1001 86380 86390 1
425369 99425369 1001 86380 86390 1
425100 99425100 1001 86380 86390 1
425214 99425214 1001 86380 86390 1
424799 99424799 1001 86380 86390 1
424837 99424837 1001 86380 86390 1
424946 99424946 1001 86380 86390 1
424381 99424381 1001 86380 86390 1
425584 99425584 1001 86380 86390 1
425407 99425407 1001 86380 86390 1
425446 99425446 1001 86380 86390 1
425566 99425566 1001 86380 86390 1
425814 99425814 1001 86380 86390 1
425555 99425555 1001 86380 86390 1
426895 99426895 1001 86380 86390 1
427038 99427038 1001 86380 86390 1
426991 99426991 1001 86380 86390 1
426827 99426827 1001 86380 86390 1
426933 99426933 1001 86380 86390 1
426317 99426317 1001 86380 86390 1
426015 99426015 1001 86380 86390 1
427391 99427391 1001 86380 86390 1
427424 99427424 1001 86380 86390 1
427381 99427381 1001 86380 86390 1
427449 99427449 1001 86380 86390 1
427450 99427450 1001 86380 86390 1
428733 99428733 1001 86380 86390 1
428350 99428350 1001 86380 86390 1
428337 99428337 1001 86380 86390 1
428139 99428139 1001 86380 86390 1
428052 99428052 1001 86380 86390 1
427704 99427704 1001 86380 86390 1
427631 99427631 1001 86380 86390 1
429127 99429127 1001 86380 86390 1
428735 99428735 1001 86380 86390 1
429053 99429053 1001 86380 86390 1
430222 99430222 1001 86380 86390 1
430204 99430204 1001 86380 86390 1
429613 99429613 1001 86380 86390 1
429704 99429704 1001 86380 86390 1
429466 99429466 1001 86380 86390 1
429498 99429498 1001 86380 86390 1
429209 99429209 1001 86380 86390 1
429487 99429487 1001 86380 86390 1
430634 99430634 1001 86380 86390 1
430462 99430462 1001 86380 86390 1
430595 99430595 1001 86380 86390 1
430447 99430447 1001 86380 86390 1
431674 99431674 1001 86380 86390 1
431806 99431806 1001 86380 86390 1
431456 99431456 1001 86380 86390 1
431571 99431571 1001 86380 86390 1
431575 99431575 1001 86380 86390 1
431521 99431521 1001 86380 86390 1
431068 99431068 1001 86380 86390 1
430829 99430829 1001 86380 86390 1
431070 99431070 1001 86380 86390 1
430926 99430926 1001 86380 86390 1
430881 99430881 1001 86380 86390 1
432249 99432249 1001 86380 86390 1
433341 99433341 1001 86380 86390 1
433726 99433726 1001 86380 86390 1
433552 99433552 1001 86380 86390 1
433414 99433414 1001 86380 86390 1
433623 99433623 1001 86380 86390 1
433099 99433099 1001 86380 86390 1
432996 99432996 1001 86380 86390 1
433298 99433298 1001 86380 86390 1
433185 99433185 1001 86380 86390 1
432493 99432493 1001 86380 86390 1
432834 99432834 1001 86380 86390 1
432686 99432686 1001 86380 86390 1
432873 99432873 1001 86380 86390 1
432823 99432823 1001 86380 86390 1
433753 99433753 1001 86380 86390 1
433974 99433974 1001 86380 86390 1
433804 99433804 1001 86380 86390 1
434016 99434016 1001 86380 86390 1
435326 99435326 1001 86380 86390 1
435238 99435238 1001 86380 86390 1
435147 99435147 1001 86380 86390 1
434704 99434704 1001 86380 86390 1
434186 99434186 1001 86380 86390 1
435643 99435643 1001 86380 86390 1
435787 99435787 1001 86380 86390 1
435002 99435002 1001 86380 86390 1
435744 99435744 1001 86380 86390 1
435886 99435886 1001 86380 86390 1
435543 99435543 1001 86380 86390 1
437153 99437153 1001 86380 86390 1
437006 99437006 1001 86380 86390 1
437063 99437063 1001 86380 86390 1
436799 99436799 1001 86380 86390 1
436515 99436515 1001 86380 86390 1
436578 99436578 1001 86380 86390 1
436653 99436653 1001 86380 86390 1
435936 99435936 1001 86380 86390 1
436277 99436277 1001 86380 86390 1
435967 99435967 1001 86380 86390 1
300019 99300019 1001 86380 86390 1
437224 99437224 1001 86380 86390 1
300048 99300048 1001 86380 86390 1
300087 99300087 1001 86380 86390 1
300634 99300634 1001 86380 86390 1
300368 99300368 1001 86380 86390 1
300159 99300159 1001 86380 86390 1
300309 99300309 1001 86380 86390 1
300232 99300232 1001 86380 86390 1
300870 99300870 1001 86380 86390 1
300756 99300756 1001 86380 86390 1
300838 99300838 1001 86380 86390 1
301465 99301465 1001 86380 86390 1
301504 99301504 1001 86380 86390 1
301404 99301404 1001 86380 86390 1
301318 99301318 1001 86380 86390 1
301321 99301321 1001 86380 86390 1
301132 99301132 1001 86380 86390 1
301034 99301034 1001 86380 86390 1
300943 99300943 1001 86380 86390 1
300958 99300958 1001 86380 86390 1
301727 99301727 1001 86380 86390 1
301663 99301663 1001 86380 86390 1
302380 99302380 1001 86380 86390 1
302271 99302271 1001 86380 86390 1
302059 99302059 1001 86380 86390 1
301936 99301936 1001 86380 86390 1
301820 99301820 1001 86380 86390 1
301966 99301966 1001 86380 86390 1
302507 99302507 1001 86380 86390 1
302456 99302456 1001 86380 86390 1
302567 99302567 1001 86380 86390 1
302425 99302425 1001 86380 86390 1
302413 99302413 1001 86380 86390 1
303092 99303092 1001 86380 86390 1
303172 99303172 1001 86380 86390 1
303175 99303175 1001 86380 86390 1
303030 99303030 1001 86380 86390 1
303021 99303021 1001 86380 86390 1
303002 99303002 1001 86380 86390 1
302797 99302797 1001 86380 86390 1
302983 99302983 1001 86380 86390 1
302932 99302932 1001 86380 86390 1
302745 99302745 1001 86380 86390 1
302758 99302758 1001 86380 86390 1
302785 99302785 1001 86380 86390 1
302605 99302605 1001 86380 86390 1
302596 99302596 1001 86380 86390 1
302624 99302624 1001 86380 86390 1
303244 99303244 1001 86380 86390 1
303258 99303258 1001 86380 86390 1
303003 99303003 1001 86380 86390 1
303238 99303238 1001 86380 86390 1
303228 99303228 1001 86380 86390 1
303859 99303859 1001 86380 86390 1
304028 99304028 1001 86380 86390 1
303703 99303703 1001 86380 86390 1
303632 99303632 1001 86380 86390 1
303606 99303606 1001 86380 86390 1
303458 99303458 1001 86380 86390 1
304152 99304152 1001 86380 86390 1
304182 99304182 1001 86380 86390 1
304145 99304145 1001 86380 86390 1
304107 99304107 1001 86380 86390 1
304719 99304719 1001 86380 86390 1
304759 99304759 1001 86380 86390 1
304813 99304813 1001 86380 86390 1
304753 99304753 1001 86380 86390 1
304853 99304853 1001 86380 86390 1
304449 99304449 1001 86380 86390 1
304638 99304638 1001 86380 86390 1
304483 99304483 1001 86380 86390 1
304587 99304587 1001 86380 86390 1
304436 99304436 1001 86380 86390 1
304256 99304256 1001 86380 86390 1
305026 99305026 1001 86380 86390 1
304887 99304887 1001 86380 86390 1
305518 99305518 1001 86380 86390 1
305615 99305615 1001 86380 86390 1
305402 99305402 1001 86380 86390 1
305454 99305454 1001 86380 86390 1
305468 99305468 1001 86380 86390 1
305365 99305365 1001 86380 86390 1
305394 99305394 1001 86380 86390 1
305292 99305292 1001 86380 86390 1
305082 99305082 1001 86380 86390 1
305217 99305217 1001 86380 86390 1
500142 99500142 1001 86380 86390 1
500156 99500156 1001 86380 86390 1
500060 99500060 1001 86380 86390 1
500813 99500813 1001 86380 86390 1
500739 99500739 1001 86380 86390 1
500743 99500743 1001 86380 86390 1
500627 99500627 1001 86380 86390 1
500693 99500693 1001 86380 86390 1
500758 99500758 1001 86380 86390 1
500657 99500657 1001 86380 86390 1
500620 99500620 1001 86380 86390 1
500599 99500599 1001 86380 86390 1
500392 99500392 1001 86380 86390 1
500356 99500356 1001 86380 86390 1
500333 99500333 1001 86380 86390 1
500902 99500902 1001 86380 86390 1
500866 99500866 1001 86380 86390 1
500996 99500996 1001 86380 86390 1
500867 99500867 1001 86380 86390 1
501477 99501477 1001 86380 86390 1
501503 99501503 1001 86380 86390 1
501584 99501584 1001 86380 86390 1
501522 99501522 1001 86380 86390 1
501306 99501306 1001 86380 86390 1
501259 99501259 1001 86380 86390 1
501315 99501315 1001 86380 86390 1
501380 99501380 1001 86380 86390 1
501032 99501032 1001 86380 86390 1
501179 99501179 1001 86380 86390 1
501091 99501091 1001 86380 86390 1
501651 99501651 1001 86380 86390 1
501784 99501784 1001 86380 86390 1
501722 99501722 1001 86380 86390 1
502275 99502275 1001 86380 86390 1
502277 99502277 1001 86380 86390 1
502456 99502456 1001 86380 86390 1
502249 99502249 1001 86380 86390 1
502134 99502134 1001 86380 86390 1
502216 99502216 1001 86380 86390 1
501912 99501912 1001 86380 86390 1
501952 99501952 1001 86380 86390 1
502034 99502034 1001 86380 86390 1
501867 99501867 1001 86380 86390 1
501986 99501986 1001 86380 86390 1
502495 99502495 1001 86380 86390 1
502482 99502482 1001 86380 86390 1
503203 99503203 1001 86380 86390 1
503126 99503126 1001 86380 86390 1
503168 99503168 1001 86380 86390 1
503132 99503132 1001 86380 86390 1
503158 99503158 1001 86380 86390 1
503162 99503162 1001 86380 86390 1
502969 99502969 1001 86380 86390 1
502724 99502724 1001 86380 86390 1
502804 99502804 1001 86380 86390 1
502794 99502794 1001 86380 86390 1
502678 99502678 1001 86380 86390 1
503460 99503460 1001 86380 86390 1
503331 99503331 1001 86380 86390 1
503400 99503400 1001 86380 86390 1
503414 99503414 1001 86380 86390 1
503495 99503495 1001 86380 86390 1
503784 99503784 1001 86380 86390 1
503774 99503774 1001 86380 86390 1
503806 99503806 1001 86380 86390 1
503498 99503498 1001 86380 86390 1
503565 99503565 1001 86380 86390 1
503593 99503593 1001 86380 86390 1
503596 99503596 1001 86380 86390 1
504199 99504199 1001 86380 86390 1
504925 99504925 1001 86380 86390 1
504878 99504878 1001 86380 86390 1
504596 99504596 1001 86380 86390 1
504560 99504560 1001 86380 86390 1
504736 99504736 1001 86380 86390 1
504698 99504698 1001 86380 86390 1
504376 99504376 1001 86380 86390 1
504379 99504379 1001 86380 86390 1
504344 99504344 1001 86380 86390 1
504999 99504999 1001 86380 86390 1
505107 99505107 1001 86380 86390 1
505632 99505632 1001 86380 86390 1
505743 99505743 1001 86380 86390 1
505626 99505626 1001 86380 86390 1
505552 99505552 1001 86380 86390 1
505544 99505544 1001 86380 86390 1
505304 99505304 1001 86380 86390 1
505203 99505203 1001 86380 86390 1
505309 99505309 1001 86380 86390 1
505276 99505276 1001 86380 86390 1
505874 99505874 1001 86380 86390 1
505900 99505900 1001 86380 86390 1
505881 99505881 1001 86380 86390 1
505777 99505777 1001 86380 86390 1
506280 99506280 1001 86380 86390 1
506312 99506312 1001 86380 86390 1
506007 99506007 1001 86380 86390 1
506025 99506025 1001 86380 86390 1
506671 99506671 1001 86380 86390 1
506721 99506721 1001 86380 86390 1
506618 99506618 1001 86380 86390 1
507029 99507029 1001 86380 86390 1
507214 99507214 1001 86380 86390 1
507086 99507086 1001 86380 86390 1
507125 99507125 1001 86380 86390 1
506844 99506844 1001 86380 86390 1
506991 99506991 1001 86380 86390 1
507437 99507437 1001 86380 86390 1
507593 99507593 1001 86380 86390 1
507543 99507543 1001 86380 86390 1
507495 99507495 1001 86380 86390 1
507535 99507535 1001 86380 86390 1
507561 99507561 1001 86380 86390 1
508120 99508120 1001 86380 86390 1
508219 99508219 1001 86380 86390 1
508150 99508150 1001 86380 86390 1
508194 99508194 1001 86380 86390 1
507893 99507893 1001 86380 86390 1
507919 99507919 1001 86380 86390 1
507922 99507922 1001 86380 86390 1
507963 99507963 1001 86380 86390 1
507757 99507757 1001 86380 86390 1
507715 99507715 1001 86380 86390 1
507767 99507767 1001 86380 86390 1
508287 99508287 1001 86380 86390 1
508344 99508344 1001 86380 86390 1
508921 99508921 1001 86380 86390 1
508950 99508950 1001 86380 86390 1
508963 99508963 1001 86380 86390 1
508875 99508875 1001 86380 86390 1
508929 99508929 1001 86380 86390 1
509061 99509061 1001 86380 86390 1
508984 99508984 1001 86380 86390 1
508705 99508705 1001 86380 86390 1
508696 99508696 1001 86380 86390 1
508671 99508671 1001 86380 86390 1
508611 99508611 1001 86380 86390 1
508581 99508581 1001 86380 86390 1
508620 99508620 1001 86380 86390 1
509087 99509087 1001 86380 86390 1
509165 99509165 1001 86380 86390 1
509101 99509101 1001 86380 86390 1
509799 99509799 1001 86380 86390 1
509841 99509841 1001 86380 86390 1
509831 99509831 1001 86380 86390 1
509579 99509579 1001 86380 86390 1
509670 99509670 1001 86380 86390 1
509530 99509530 1001 86380 86390 1
509585 99509585 1001 86380 86390 1
509496 99509496 1001 86380 86390 1
509693 99509693 1001 86380 86390 1
509332 99509332 1001 86380 86390 1
509358 99509358 1001 86380 86390 1
509353 99509353 1001 86380 86390 1
510014 99510014 1001 86380 86390 1
510005 99510005 1001 86380 86390 1
510087 99510087 1001 86380 86390 1
510526 99510526 1001 86380 86390 1
510671 99510671 1001 86380 86390 1
510542 99510542 1001 86380 86390 1
510456 99510456 1001 86380 86390 1
510394 99510394 1001 86380 86390 1
510332 99510332 1001 86380 86390 1
510403 99510403 1001 86380 86390 1
510183 99510183 1001 86380 86390 1
510235 99510235 1001 86380 86390 1
510261 99510261 1001 86380 86390 1
510140 99510140 1001 86380 86390 1
510218 99510218 1001 86380 86390 1
510893 99510893 1001 86380 86390 1
510894 99510894 1001 86380 86390 1
510909 99510909 1001 86380 86390 1
511372 99511372 1001 86380 86390 1
511522 99511522 1001 86380 86390 1
511529 99511529 1001 86380 86390 1
511475 99511475 1001 86380 86390 1
511220 99511220 1001 86380 86390 1
511035 99511035 1001 86380 86390 1
511087 99511087 1001 86380 86390 1
510945 99510945 1001 86380 86390 1
511103 99511103 1001 86380 86390 1
511116 99511116 1001 86380 86390 1
510948 99510948 1001 86380 86390 1
511032 99511032 1001 86380 86390 1
511729 99511729 1001 86380 86390 1
512346 99512346 1001 86380 86390 1
512335 99512335 1001 86380 86390 1
512311 99512311 1001 86380 86390 1
512369 99512369 1001 86380 86390 1
512235 99512235 1001 86380 86390 1
512009 99512009 1001 86380 86390 1
512030 99512030 1001 86380 86390 1
511823 99511823 1001 86380 86390 1
511930 99511930 1001 86380 86390 1
511856 99511856 1001 86380 86390 1
511845 99511845 1001 86380 86390 1
511781 99511781 1001 86380 86390 1
512406 99512406 1001 86380 86390 1
512447 99512447 1001 86380 86390 1
512424 99512424 1001 86380 86390 1
512453 99512453 1001 86380 86390 1
513117 99513117 1001 86380 86390 1
513088 99513088 1001 86380 86390 1
512818 99512818 1001 86380 86390 1
512978 99512978 1001 86380 86390 1
512851 99512851 1001 86380 86390 1
512853 99512853 1001 86380 86390 1
512959 99512959 1001 86380 86390 1
512618 99512618 1001 86380 86390 1
512724 99512724 1001 86380 86390 1
512609 99512609 1001 86380 86390 1
512793 99512793 1001 86380 86390 1
513312 99513312 1001 86380 86390 1
513262 99513262 1001 86380 86390 1
513327 99513327 1001 86380 86390 1
513214 99513214 1001 86380 86390 1
513634 99513634 1001 86380 86390 1
513819 99513819 1001 86380 86390 1
513755 99513755 1001 86380 86390 1
513502 99513502 1001 86380 86390 1
513560 99513560 1001 86380 86390 1
513603 99513603 1001 86380 86390 1
513435 99513435 1001 86380 86390 1
514202 99514202 1001 86380 86390 1
514144 99514144 1001 86380 86390 1
514548 99514548 1001 86380 86390 1
514486 99514486 1001 86380 86390 1
514594 99514594 1001 86380 86390 1
514478 99514478 1001 86380 86390 1
514636 99514636 1001 86380 86390 1
514432 99514432 1001 86380 86390 1
514281 99514281 1001 86380 86390 1
514244 99514244 1001 86380 86390 1
515049 99515049 1001 86380 86390 1
514924 99514924 1001 86380 86390 1
514965 99514965 1001 86380 86390 1
515655 99515655 1001 86380 86390 1
515580 99515580 1001 86380 86390 1
515375 99515375 1001 86380 86390 1
515397 99515397 1001 86380 86390 1
515179 99515179 1001 86380 86390 1
515208 99515208 1001 86380 86390 1
515222 99515222 1001 86380 86390 1
515084 99515084 1001 86380 86390 1
515113 99515113 1001 86380 86390 1
515217 99515217 1001 86380 86390 1
515805 99515805 1001 86380 86390 1
515755 99515755 1001 86380 86390 1
516355 99516355 1001 86380 86390 1
516382 99516382 1001 86380 86390 1
516328 99516328 1001 86380 86390 1
516445 99516445 1001 86380 86390 1
516210 99516210 1001 86380 86390 1
515993 99515993 1001 86380 86390 1
515890 99515890 1001 86380 86390 1
515969 99515969 1001 86380 86390 1
516077 99516077 1001 86380 86390 1
516065 99516065 1001 86380 86390 1
515924 99515924 1001 86380 86390 1
516707 99516707 1001 86380 86390 1
516513 99516513 1001 86380 86390 1
517334 99517334 1001 86380 86390 1
517301 99517301 1001 86380 86390 1
517316 99517316 1001 86380 86390 1
517256 99517256 1001 86380 86390 1
517032 99517032 1001 86380 86390 1
516956 99516956 1001 86380 86390 1
516731 99516731 1001 86380 86390 1
517494 99517494 1001 86380 86390 1
517507 99517507 1001 86380 86390 1
517471 99517471 1001 86380 86390 1
517997 99517997 1001 86380 86390 1
518139 99518139 1001 86380 86390 1
518104 99518104 1001 86380 86390 1
518157 99518157 1001 86380 86390 1
517917 99517917 1001 86380 86390 1
517949 99517949 1001 86380 86390 1
517673 99517673 1001 86380 86390 1
517561 99517561 1001 86380 86390 1
517666 99517666 1001 86380 86390 1
517576 99517576 1001 86380 86390 1
518210 99518210 1001 86380 86390 1
518199 99518199 1001 86380 86390 1
518924 99518924 1001 86380 86390 1
518782 99518782 1001 86380 86390 1
518755 99518755 1001 86380 86390 1
518369 99518369 1001 86380 86390 1
518513 99518513 1001 86380 86390 1
518531 99518531 1001 86380 86390 1
518570 99518570 1001 86380 86390 1
519011 99519011 1001 86380 86390 1
519128 99519128 1001 86380 86390 1
519687 99519687 1001 86380 86390 1
519493 99519493 1001 86380 86390 1
519442 99519442 1001 86380 86390 1
519468 99519468 1001 86380 86390 1
519523 99519523 1001 86380 86390 1
519554 99519554 1001 86380 86390 1
519297 99519297 1001 86380 86390 1
519273 99519273 1001 86380 86390 1
519237 99519237 1001 86380 86390 1
519265 99519265 1001 86380 86390 1
519971 99519971 1001 86380 86390 1
519950 99519950 1001 86380 86390 1
519862 99519862 1001 86380 86390 1
520552 99520552 1001 86380 86390 1
520632 99520632 1001 86380 86390 1
520306 99520306 1001 86380 86390 1
520389 99520389 1001 86380 86390 1
520063 99520063 1001 86380 86390 1
520117 99520117 1001 86380 86390 1
520783 99520783 1001 86380 86390 1
520826 99520826 1001 86380 86390 1
520739 99520739 1001 86380 86390 1
520765 99520765 1001 86380 86390 1
520662 99520662 1001 86380 86390 1
521378 99521378 1001 86380 86390 1
521395 99521395 1001 86380 86390 1
521408 99521408 1001 86380 86390 1
521107 99521107 1001 86380 86390 1
521225 99521225 1001 86380 86390 1
521069 99521069 1001 86380 86390 1
521239 99521239 1001 86380 86390 1
521156 99521156 1001 86380 86390 1
520937 99520937 1001 86380 86390 1
520847 99520847 1001 86380 86390 1
520934 99520934 1001 86380 86390 1
521606 99521606 1001 86380 86390 1
521654 99521654 1001 86380 86390 1
522142 99522142 1001 86380 86390 1
522200 99522200 1001 86380 86390 1
521842 99521842 1001 86380 86390 1
521781 99521781 1001 86380 86390 1
521799 99521799 1001 86380 86390 1
521865 99521865 1001 86380 86390 1
522344 99522344 1001 86380 86390 1
522346 99522346 1001 86380 86390 1
522351 99522351 1001 86380 86390 1
522468 99522468 1001 86380 86390 1
522378 99522378 1001 86380 86390 1
522405 99522405 1001 86380 86390 1
522926 99522926 1001 86380 86390 1
523004 99523004 1001 86380 86390 1
522958 99522958 1001 86380 86390 1
522767 99522767 1001 86380 86390 1
522743 99522743 1001 86380 86390 1
522568 99522568 1001 86380 86390 1
522664 99522664 1001 86380 86390 1
522914 99522914 1001 86380 86390 1
523236 99523236 1001 86380 86390 1
523267 99523267 1001 86380 86390 1
523137 99523137 1001 86380 86390 1
523229 99523229 1001 86380 86390 1
523943 99523943 1001 86380 86390 1
523753 99523753 1001 86380 86390 1
523797 99523797 1001 86380 86390 1
523824 99523824 1001 86380 86390 1
523935 99523935 1001 86380 86390 1
523788 99523788 1001 86380 86390 1
523673 99523673 1001 86380 86390 1
523424 99523424 1001 86380 86390 1
524019 99524019 1001 86380 86390 1
524102 99524102 1001 86380 86390 1
523973 99523973 1001 86380 86390 1
523960 99523960 1001 86380 86390 1
524029 99524029 1001 86380 86390 1
524577 99524577 1001 86380 86390 1
524705 99524705 1001 86380 86390 1
524551 99524551 1001 86380 86390 1
524428 99524428 1001 86380 86390 1
524885 99524885 1001 86380 86390 1
524965 99524965 1001 86380 86390 1
524843 99524843 1001 86380 86390 1
525457 99525457 1001 86380 86390 1
525460 99525460 1001 86380 86390 1
525580 99525580 1001 86380 86390 1
525591 99525591 1001 86380 86390 1
525454 99525454 1001 86380 86390 1
525268 99525268 1001 86380 86390 1
525191 99525191 1001 86380 86390 1
525296 99525296 1001 86380 86390 1
525258 99525258 1001 86380 86390 1
525286 99525286 1001 86380 86390 1
525003 99525003 1001 86380 86390 1
525107 99525107 1001 86380 86390 1
525120 99525120 1001 86380 86390 1
525078 99525078 1001 86380 86390 1
525040 99525040 1001 86380 86390 1
525633 99525633 1001 86380 86390 1
525763 99525763 1001 86380 86390 1
525778 99525778 1001 86380 86390 1
525727 99525727 1001 86380 86390 1
525779 99525779 1001 86380 86390 1
525666 99525666 1001 86380 86390 1
526423 99526423 1001 86380 86390 1
526261 99526261 1001 86380 86390 1
526384 99526384 1001 86380 86390 1
526117 99526117 1001 86380 86390 1
526144 99526144 1001 86380 86390 1
526081 99526081 1001 86380 86390 1
526048 99526048 1001 86380 86390 1
525989 99525989 1001 86380 86390 1
525942 99525942 1001 86380 86390 1
526580 99526580 1001 86380 86390 1
526619 99526619 1001 86380 86390 1
526477 99526477 1001 86380 86390 1
526518 99526518 1001 86380 86390 1
526455 99526455 1001 86380 86390 1
527142 99527142 1001 86380 86390 1
527106 99527106 1001 86380 86390 1
526882 99526882 1001 86380 86390 1
526746 99526746 1001 86380 86390 1
526799 99526799 1001 86380 86390 1
526698 99526698 1001 86380 86390 1
527404 99527404 1001 86380 86390 1
527452 99527452 1001 86380 86390 1
527921 99527921 1001 86380 86390 1
528052 99528052 1001 86380 86390 1
528055 99528055 1001 86380 86390 1
527996 99527996 1001 86380 86390 1
527714 99527714 1001 86380 86390 1
527735 99527735 1001 86380 86390 1
527749 99527749 1001 86380 86390 1
527558 99527558 1001 86380 86390 1
527509 99527509 1001 86380 86390 1
527457 99527457 1001 86380 86390 1
527588 99527588 1001 86380 86390 1
527629 99527629 1001 86380 86390 1
527476 99527476 1001 86380 86390 1
528257 99528257 1001 86380 86390 1
528088 99528088 1001 86380 86390 1
528752 99528752 1001 86380 86390 1
528665 99528665 1001 86380 86390 1
528694 99528694 1001 86380 86390 1
528400 99528400 1001 86380 86390 1
528362 99528362 1001 86380 86390 1
528466 99528466 1001 86380 86390 1
528316 99528316 1001 86380 86390 1
529068 99529068 1001 86380 86390 1
528992 99528992 1001 86380 86390 1
528910 99528910 1001 86380 86390 1
529587 99529587 1001 86380 86390 1
529656 99529656 1001 86380 86390 1
529649 99529649 1001 86380 86390 1
529546 99529546 1001 86380 86390 1
529496 99529496 1001 86380 86390 1
529317 99529317 1001 86380 86390 1
529383 99529383 1001 86380 86390 1
529345 99529345 1001 86380 86390 1
529372 99529372 1001 86380 86390 1
529200 99529200 1001 86380 86390 1
529209 99529209 1001 86380 86390 1
529871 99529871 1001 86380 86390 1
529834 99529834 1001 86380 86390 1
529913 99529913 1001 86380 86390 1
529733 99529733 1001 86380 86390 1
529746 99529746 1001 86380 86390 1
529865 99529865 1001 86380 86390 1
530516 99530516 1001 86380 86390 1
530350 99530350 1001 86380 86390 1
530401 99530401 1001 86380 86390 1
530389 99530389 1001 86380 86390 1
530457 99530457 1001 86380 86390 1
530355 99530355 1001 86380 86390 1
530180 99530180 1001 86380 86390 1
530259 99530259 1001 86380 86390 1
530315 99530315 1001 86380 86390 1
530130 99530130 1001 86380 86390 1
530118 99530118 1001 86380 86390 1
530067 99530067 1001 86380 86390 1
530684 99530684 1001 86380 86390 1
530699 99530699 1001 86380 86390 1
530741 99530741 1001 86380 86390 1
531202 99531202 1001 86380 86390 1
531192 99531192 1001 86380 86390 1
531249 99531249 1001 86380 86390 1
531022 99531022 1001 86380 86390 1
531088 99531088 1001 86380 86390 1
531050 99531050 1001 86380 86390 1
531103 99531103 1001 86380 86390 1
531052 99531052 1001 86380 86390 1
531134 99531134 1001 86380 86390 1
530869 99530869 1001 86380 86390 1
530858 99530858 1001 86380 86390 1
531525 99531525 1001 86380 86390 1
531578 99531578 1001 86380 86390 1
531437 99531437 1001 86380 86390 1
532180 99532180 1001 86380 86390 1
532189 99532189 1001 86380 86390 1
532137 99532137 1001 86380 86390 1
531873 99531873 1001 86380 86390 1
531939 99531939 1001 86380 86390 1
531972 99531972 1001 86380 86390 1
531603 99531603 1001 86380 86390 1
531748 99531748 1001 86380 86390 1
532348 99532348 1001 86380 86390 1
532315 99532315 1001 86380 86390 1
532329 99532329 1001 86380 86390 1
532959 99532959 1001 86380 86390 1
532966 99532966 1001 86380 86390 1
532597 99532597 1001 86380 86390 1
532481 99532481 1001 86380 86390 1
533087 99533087 1001 86380 86390 1
533077 99533077 1001 86380 86390 1
533856 99533856 1001 86380 86390 1
533836 99533836 1001 86380 86390 1
533698 99533698 1001 86380 86390 1
533449 99533449 1001 86380 86390 1
533489 99533489 1001 86380 86390 1
533541 99533541 1001 86380 86390 1
533633 99533633 1001 86380 86390 1
533517 99533517 1001 86380 86390 1
533281 99533281 1001 86380 86390 1
533389 99533389 1001 86380 86390 1
533430 99533430 1001 86380 86390 1
534052 99534052 1001 86380 86390 1
534633 99534633 1001 86380 86390 1
534285 99534285 1001 86380 86390 1
534417 99534417 1001 86380 86390 1
534379 99534379 1001 86380 86390 1
534275 99534275 1001 86380 86390 1
534290 99534290 1001 86380 86390 1
534369 99534369 1001 86380 86390 1
534384 99534384 1001 86380 86390 1
534889 99534889 1001 86380 86390 1
534748 99534748 1001 86380 86390 1
534752 99534752 1001 86380 86390 1
534833 99534833 1001 86380 86390 1
535421 99535421 1001 86380 86390 1
535476 99535476 1001 86380 86390 1
535482 99535482 1001 86380 86390 1
535490 99535490 1001 86380 86390 1
535351 99535351 1001 86380 86390 1
535499 99535499 1001 86380 86390 1
535256 99535256 1001 86380 86390 1
535296 99535296 1001 86380 86390 1
535172 99535172 1001 86380 86390 1
535185 99535185 1001 86380 86390 1
534994 99534994 1001 86380 86390 1
534958 99534958 1001 86380 86390 1
535591 99535591 1001 86380 86390 1
535592 99535592 1001 86380 86390 1
536321 99536321 1001 86380 86390 1
535975 99535975 1001 86380 86390 1
536094 99536094 1001 86380 86390 1
536069 99536069 1001 86380 86390 1
535788 99535788 1001 86380 86390 1
536489 99536489 1001 86380 86390 1
536386 99536386 1001 86380 86390 1
536374 99536374 1001 86380 86390 1
536349 99536349 1001 86380 86390 1
536495 99536495 1001 86380 86390 1
537161 99537161 1001 86380 86390 1
537100 99537100 1001 86380 86390 1
536989 99536989 1001 86380 86390 1
537058 99537058 1001 86380 86390 1
536775 99536775 1001 86380 86390 1
536805 99536805 1001 86380 86390 1
536858 99536858 1001 86380 86390 1
536939 99536939 1001 86380 86390 1
536645 99536645 1001 86380 86390 1
536560 99536560 1001 86380 86390 1
537289 99537289 1001 86380 86390 1
537212 99537212 1001 86380 86390 1
537230 99537230 1001 86380 86390 1
537257 99537257 1001 86380 86390 1
537808 99537808 1001 86380 86390 1
537953 99537953 1001 86380 86390 1
537962 99537962 1001 86380 86390 1
537577 99537577 1001 86380 86390 1
537590 99537590 1001 86380 86390 1
537617 99537617 1001 86380 86390 1
537752 99537752 1001 86380 86390 1
537484 99537484 1001 86380 86390 1
537434 99537434 1001 86380 86390 1
537486 99537486 1001 86380 86390 1
537499 99537499 1001 86380 86390 1
538035 99538035 1001 86380 86390 1
538140 99538140 1001 86380 86390 1
538189 99538189 1001 86380 86390 1
538813 99538813 1001 86380 86390 1
538728 99538728 1001 86380 86390 1
538772 99538772 1001 86380 86390 1
538469 99538469 1001 86380 86390 1
538473 99538473 1001 86380 86390 1
538410 99538410 1001 86380 86390 1
538411 99538411 1001 86380 86390 1
538234 99538234 1001 86380 86390 1
538967 99538967 1001 86380 86390 1
538903 99538903 1001 86380 86390 1
538856 99538856 1001 86380 86390 1
538921 99538921 1001 86380 86390 1
538912 99538912 1001 86380 86390 1
538952 99538952 1001 86380 86390 1
539422 99539422 1001 86380 86390 1
539416 99539416 1001 86380 86390 1
539366 99539366 1001 86380 86390 1
539166 99539166 1001 86380 86390 1
539194 99539194 1001 86380 86390 1
539689 99539689 1001 86380 86390 1
539806 99539806 1001 86380 86390 1
539659 99539659 1001 86380 86390 1
540287 99540287 1001 86380 86390 1
540426 99540426 1001 86380 86390 1
540375 99540375 1001 86380 86390 1
540184 99540184 1001 86380 86390 1
540172 99540172 1001 86380 86390 1
540225 99540225 1001 86380 86390 1
540228 99540228 1001 86380 86390 1
540042 99540042 1001 86380 86390 1
539896 99539896 1001 86380 86390 1
540648 99540648 1001 86380 86390 1
540263 99540263 1001 86380 86390 1
540561 99540561 1001 86380 86390 1
540500 99540500 1001 86380 86390 1
541164 99541164 1001 86380 86390 1
541119 99541119 1001 86380 86390 1
541276 99541276 1001 86380 86390 1
541283 99541283 1001 86380 86390 1
540992 99540992 1001 86380 86390 1
540818 99540818 1001 86380 86390 1
541377 99541377 1001 86380 86390 1
541339 99541339 1001 86380 86390 1
542029 99542029 1001 86380 86390 1
541992 99541992 1001 86380 86390 1
542093 99542093 1001 86380 86390 1
541771 99541771 1001 86380 86390 1
541733 99541733 1001 86380 86390 1
541911 99541911 1001 86380 86390 1
541783 99541783 1001 86380 86390 1
541809 99541809 1001 86380 86390 1
541822 99541822 1001 86380 86390 1
541656 99541656 1001 86380 86390 1
541568 99541568 1001 86380 86390 1
541611 99541611 1001 86380 86390 1
542312 99542312 1001 86380 86390 1
542231 99542231 1001 86380 86390 1
542271 99542271 1001 86380 86390 1
542942 99542942 1001 86380 86390 1
542805 99542805 1001 86380 86390 1
542917 99542917 1001 86380 86390 1
542900 99542900 1001 86380 86390 1
542927 99542927 1001 86380 86390 1
542825 99542825 1001 86380 86390 1
542877 99542877 1001 86380 86390 1
542612 99542612 1001 86380 86390 1
542536 99542536 1001 86380 86390 1
542693 99542693 1001 86380 86390 1
542428 99542428 1001 86380 86390 1
542441 99542441 1001 86380 86390 1
542472 99542472 1001 86380 86390 1
542410 99542410 1001 86380 86390 1
543009 99543009 1001 86380 86390 1
543118 99543118 1001 86380 86390 1
543643 99543643 1001 86380 86390 1
543645 99543645 1001 86380 86390 1
543676 99543676 1001 86380 86390 1
543545 99543545 1001 86380 86390 1
543533 99543533 1001 86380 86390 1
543433 99543433 1001 86380 86390 1
543203 99543203 1001 86380 86390 1
543302 99543302 1001 86380 86390 1
543316 99543316 1001 86380 86390 1
543974 99543974 1001 86380 86390 1
544250 99544250 1001 86380 86390 1
544284 99544284 1001 86380 86390 1
544362 99544362 1001 86380 86390 1
544194 99544194 1001 86380 86390 1
544044 99544044 1001 86380 86390 1
544137 99544137 1001 86380 86390 1
544078 99544078 1001 86380 86390 1
544143 99544143 1001 86380 86390 1
544711 99544711 1001 86380 86390 1
544661 99544661 1001 86380 86390 1
409822 878 1001 63540 66177 1
408363 220 1001 34080 34617 1
437072 221 1001 52860 53217 1
504262 735 1001 47972 48271 1
540670 902 1002 31635 41782 1
540676 694 1001 65947 66246 1
400029 99400029 1001 86380 86390 1
400102 99400102 1001 86380 86390 1
400597 99400597 1001 86380 86390 1
400679 99400679 1001 86380 86390 1
400721 99400721 1001 86380 86390 1
401008 99401008 1001 86380 86390 1
400984 99400984 1001 86380 86390 1
400986 99400986 1001 86380 86390 1
400987 99400987 1001 86380 86390 1
401070 99401070 1001 86380 86390 1
401236 99401236 1001 86380 86390 1
401581 99401581 1001 86380 86390 1
401730 99401730 1001 86380 86390 1
401763 99401763 1001 86380 86390 1
401938 99401938 1001 86380 86390 1
401991 99401991 1001 86380 86390 1
401997 99401997 1001 86380 86390 1
402003 99402003 1001 86380 86390 1
402274 99402274 1001 86380 86390 1
402372 99402372 1001 86380 86390 1
402476 99402476 1001 86380 86390 1
402440 99402440 1001 86380 86390 1
402524 99402524 1001 86380 86390 1
402539 99402539 1001 86380 86390 1
402670 99402670 1001 86380 86390 1
402700 99402700 1001 86380 86390 1
402813 99402813 1001 86380 86390 1
402837 99402837 1001 86380 86390 1
403085 99403085 1001 86380 86390 1
403014 99403014 1001 86380 86390 1
403107 99403107 1001 86380 86390 1
403106 99403106 1001 86380 86390 1
403288 99403288 1001 86380 86390 1
403325 99403325 1001 86380 86390 1
403433 99403433 1001 86380 86390 1
403449 99403449 1001 86380 86390 1
403705 99403705 1001 86380 86390 1
403920 99403920 1001 86380 86390 1
403942 99403942 1001 86380 86390 1
404353 99404353 1001 86380 86390 1
404731 99404731 1001 86380 86390 1
404878 99404878 1001 86380 86390 1
404992 99404992 1001 86380 86390 1
405175 99405175 1001 86380 86390 1
405268 99405268 1001 86380 86390 1
405222 99405222 1001 86380 86390 1
405373 99405373 1001 86380 86390 1
405516 99405516 1001 86380 86390 1
405585 99405585 1001 86380 86390 1
405817 99405817 1001 86380 86390 1
405820 99405820 1001 86380 86390 1
405882 99405882 1001 86380 86390 1
405945 99405945 1001 86380 86390 1
405918 99405918 1001 86380 86390 1
406025 99406025 1001 86380 86390 1
406088 99406088 1001 86380 86390 1
406224 99406224 1001 86380 86390 1
406235 99406235 1001 86380 86390 1
406241 99406241 1001 86380 86390 1
406424 99406424 1001 86380 86390 1
406767 99406767 1001 86380 86390 1
407019 99407019 1001 86380 86390 1
406944 99406944 1001 86380 86390 1
407179 99407179 1001 86380 86390 1
407207 99407207 1001 86380 86390 1
407149 99407149 1001 86380 86390 1
407317 99407317 1001 86380 86390 1
407497 99407497 1001 86380 86390 1
407474 99407474 1001 86380 86390 1
407572 99407572 1001 86380 86390 1
407688 99407688 1001 86380 86390 1
407809 99407809 1001 86380 86390 1
407823 99407823 1001 86380 86390 1
408146 99408146 1001 86380 86390 1
408369 99408369 1001 86380 86390 1
408406 99408406 1001 86380 86390 1
408374 99408374 1001 86380 86390 1
408380 99408380 1001 86380 86390 1
408525 99408525 1001 86380 86390 1
408602 99408602 1001 86380 86390 1
408755 99408755 1001 86380 86390 1
409069 99409069 1001 86380 86390 1
409571 99409571 1001 86380 86390 1
409503 99409503 1001 86380 86390 1
409599 99409599 1001 86380 86390 1
409742 99409742 1001 86380 86390 1
409899 99409899 1001 86380 86390 1
410239 99410239 1001 86380 86390 1
410360 99410360 1001 86380 86390 1
410421 99410421 1001 86380 86390 1
410450 99410450 1001 86380 86390 1
410595 99410595 1001 86380 86390 1
410530 99410530 1001 86380 86390 1
410872 99410872 1001 86380 86390 1
410934 99410934 1001 86380 86390 1
410996 99410996 1001 86380 86390 1
411238 99411238 1001 86380 86390 1
411655 99411655 1001 86380 86390 1
411694 99411694 1001 86380 86390 1
411842 99411842 1001 86380 86390 1
411939 99411939 1001 86380 86390 1
411944 99411944 1001 86380 86390 1
411880 99411880 1001 86380 86390 1
411899 99411899 1001 86380 86390 1
412219 99412219 1001 86380 86390 1
412455 99412455 1001 86380 86390 1
413636 99413636 1001 86380 86390 1
413321 99413321 1001 86380 86390 1
412931 99412931 1001 86380 86390 1
412979 99412979 1001 86380 86390 1
413042 99413042 1001 86380 86390 1
413120 99413120 1001 86380 86390 1
413024 99413024 1001 86380 86390 1
412615 99412615 1001 86380 86390 1
412554 99412554 1001 86380 86390 1
412515 99412515 1001 86380 86390 1
412564 99412564 1001 86380 86390 1
413706 99413706 1001 86380 86390 1
413793 99413793 1001 86380 86390 1
413958 99413958 1001 86380 86390 1
414100 99414100 1001 86380 86390 1
413715 99413715 1001 86380 86390 1
413886 99413886 1001 86380 86390 1
414844 99414844 1001 86380 86390 1
414236 99414236 1001 86380 86390 1
414171 99414171 1001 86380 86390 1
415699 99415699 1001 86380 86390 1
415342 99415342 1001 86380 86390 1
415494 99415494 1001 86380 86390 1
416599 99416599 1001 86380 86390 1
416184 99416184 1001 86380 86390 1
416580 99416580 1001 86380 86390 1
416241 99416241 1001 86380 86390 1
416460 99416460 1001 86380 86390 1
416434 99416434 1001 86380 86390 1
415787 99415787 1001 86380 86390 1
416072 99416072 1001 86380 86390 1
415955 99415955 1001 86380 86390 1
417339 99417339 1001 86380 86390 1
417349 99417349 1001 86380 86390 1
417367 99417367 1001 86380 86390 1
417111 99417111 1001 86380 86390 1
417043 99417043 1001 86380 86390 1
417516 99417516 1001 86380 86390 1
418509 99418509 1001 86380 86390 1
418492 99418492 1001 86380 86390 1
418521 99418521 1001 86380 86390 1
418571 99418571 1001 86380 86390 1
418187 99418187 1001 86380 86390 1
417723 99417723 1001 86380 86390 1
417912 99417912 1001 86380 86390 1
419100 99419100 1001 86380 86390 1
418952 99418952 1001 86380 86390 1
418936 99418936 1001 86380 86390 1
418990 99418990 1001 86380 86390 1
418896 99418896 1001 86380 86390 1
419017 99419017 1001 86380 86390 1
420386 99420386 1001 86380 86390 1
420311 99420311 1001 86380 86390 1
420421 99420421 1001 86380 86390 1
420268 99420268 1001 86380 86390 1
419783 99419783 1001 86380 86390 1
419986 99419986 1001 86380 86390 1
419807 99419807 1001 86380 86390 1
419976 99419976 1001 86380 86390 1
419756 99419756 1001 86380 86390 1
419349 99419349 1001 86380 86390 1
419594 99419594 1001 86380 86390 1
419452 99419452 1001 86380 86390 1
419270 99419270 1001 86380 86390 1
419329 99419329 1001 86380 86390 1
420586 99420586 1001 86380 86390 1
420651 99420651 1001 86380 86390 1
420620 99420620 1001 86380 86390 1
420642 99420642 1001 86380 86390 1
421801 99421801 1001 86380 86390 1
421692 99421692 1001 86380 86390 1
421933 99421933 1001 86380 86390 1
421986 99421986 1001 86380 86390 1
421994 99421994 1001 86380 86390 1
421566 99421566 1001 86380 86390 1
421600 99421600 1001 86380 86390 1
421648 99421648 1001 86380 86390 1
421332 99421332 1001 86380 86390 1
421521 99421521 1001 86380 86390 1
422360 99422360 1001 86380 86390 1
422362 99422362 1001 86380 86390 1
422511 99422511 1001 86380 86390 1
423505 99423505 1001 86380 86390 1
423607 99423607 1001 86380 86390 1
423484 99423484 1001 86380 86390 1
422999 99422999 1001 86380 86390 1
423068 99423068 1001 86380 86390 1
423162 99423162 1001 86380 86390 1
422908 99422908 1001 86380 86390 1
422783 99422783 1001 86380 86390 1
422762 99422762 1001 86380 86390 1
422546 99422546 1001 86380 86390 1
423885 99423885 1001 86380 86390 1
423927 99423927 1001 86380 86390 1
423906 99423906 1001 86380 86390 1
423981 99423981 1001 86380 86390 1
423937 99423937 1001 86380 86390 1
423963 99423963 1001 86380 86390 1
425274 99425274 1001 86380 86390 1
425282 99425282 1001 86380 86390 1
425132 99425132 1001 86380 86390 1
425062 99425062 1001 86380 86390 1
424668 99424668 1001 86380 86390 1
424648 99424648 1001 86380 86390 1
424538 99424538 1001 86380 86390 1
424333 99424333 1001 86380 86390 1
424523 99424523 1001 86380 86390 1
425655 99425655 1001 86380 86390 1
425571 99425571 1001 86380 86390 1
425735 99425735 1001 86380 86390 1
425626 99425626 1001 86380 86390 1
426948 99426948 1001 86380 86390 1
426810 99426810 1001 86380 86390 1
426376 99426376 1001 86380 86390 1
426578 99426578 1001 86380 86390 1
425834 99425834 1001 86380 86390 1
427369 99427369 1001 86380 86390 1
427407 99427407 1001 86380 86390 1
428478 99428478 1001 86380 86390 1
428434 99428434 1001 86380 86390 1
428724 99428724 1001 86380 86390 1
428260 99428260 1001 86380 86390 1
428074 99428074 1001 86380 86390 1
427995 99427995 1001 86380 86390 1
427779 99427779 1001 86380 86390 1
427559 99427559 1001 86380 86390 1
427905 99427905 1001 86380 86390 1
427607 99427607 1001 86380 86390 1
427673 99427673 1001 86380 86390 1
428994 99428994 1001 86380 86390 1
428957 99428957 1001 86380 86390 1
430268 99430268 1001 86380 86390 1
430119 99430119 1001 86380 86390 1
429690 99429690 1001 86380 86390 1
429765 99429765 1001 86380 86390 1
429818 99429818 1001 86380 86390 1
429607 99429607 1001 86380 86390 1
429456 99429456 1001 86380 86390 1
429513 99429513 1001 86380 86390 1
429238 99429238 1001 86380 86390 1
430792 99430792 1001 86380 86390 1
430798 99430798 1001 86380 86390 1
430449 99430449 1001 86380 86390 1
430573 99430573 1001 86380 86390 1
431473 99431473 1001 86380 86390 1
431590 99431590 1001 86380 86390 1
431472 99431472 1001 86380 86390 1
430845 99430845 1001 86380 86390 1
431122 99431122 1001 86380 86390 1
430896 99430896 1001 86380 86390 1
431097 99431097 1001 86380 86390 1
431157 99431157 1001 86380 86390 1
431058 99431058 1001 86380 86390 1
432430 99432430 1001 86380 86390 1
433675 99433675 1001 86380 86390 1
433390 99433390 1001 86380 86390 1
433361 99433361 1001 86380 86390 1
433101 99433101 1001 86380 86390 1
433141 99433141 1001 86380 86390 1
433146 99433146 1001 86380 86390 1
432776 99432776 1001 86380 86390 1
432778 99432778 1001 86380 86390 1
432588 99432588 1001 86380 86390 1
432762 99432762 1001 86380 86390 1
433999 99433999 1001 86380 86390 1
434094 99434094 1001 86380 86390 1
433872 99433872 1001 86380 86390 1
434052 99434052 1001 86380 86390 1
433911 99433911 1001 86380 86390 1
435057 99435057 1001 86380 86390 1
435321 99435321 1001 86380 86390 1
435360 99435360 1001 86380 86390 1
435214 99435214 1001 86380 86390 1
434754 99434754 1001 86380 86390 1
434632 99434632 1001 86380 86390 1
434937 99434937 1001 86380 86390 1
434989 99434989 1001 86380 86390 1
434276 99434276 1001 86380 86390 1
434362 99434362 1001 86380 86390 1
434496 99434496 1001 86380 86390 1
434367 99434367 1001 86380 86390 1
435677 99435677 1001 86380 86390 1
435716 99435716 1001 86380 86390 1
435561 99435561 1001 86380 86390 1
435538 99435538 1001 86380 86390 1
436858 99436858 1001 86380 86390 1
436959 99436959 1001 86380 86390 1
436768 99436768 1001 86380 86390 1
437092 99437092 1001 86380 86390 1
436790 99436790 1001 86380 86390 1
436995 99436995 1001 86380 86390 1
437062 99437062 1001 86380 86390 1
436911 99436911 1001 86380 86390 1
436564 99436564 1001 86380 86390 1
436368 99436368 1001 86380 86390 1
436714 99436714 1001 86380 86390 1
436555 99436555 1001 86380 86390 1
436656 99436656 1001 86380 86390 1
436194 99436194 1001 86380 86390 1
435928 99435928 1001 86380 86390 1
436302 99436302 1001 86380 86390 1
436032 99436032 1001 86380 86390 1
300011 99300011 1001 86380 86390 1
300548 99300548 1001 86380 86390 1
300640 99300640 1001 86380 86390 1
300669 99300669 1001 86380 86390 1
300332 99300332 1001 86380 86390 1
300476 99300476 1001 86380 86390 1
300351 99300351 1001 86380 86390 1
300404 99300404 1001 86380 86390 1
300239 99300239 1001 86380 86390 1
300817 99300817 1001 86380 86390 1
300831 99300831 1001 86380 86390 1
300924 99300924 1001 86380 86390 1
300903 99300903 1001 86380 86390 1
301440 99301440 1001 86380 86390 1
301506 99301506 1001 86380 86390 1
301497 99301497 1001 86380 86390 1
301358 99301358 1001 86380 86390 1
301503 99301503 1001 86380 86390 1
301516 99301516 1001 86380 86390 1
301222 99301222 1001 86380 86390 1
301211 99301211 1001 86380 86390 1
301206 99301206 1001 86380 86390 1
301011 99301011 1001 86380 86390 1
301115 99301115 1001 86380 86390 1
301094 99301094 1001 86380 86390 1
301043 99301043 1001 86380 86390 1
301679 99301679 1001 86380 86390 1
302278 99302278 1001 86380 86390 1
302227 99302227 1001 86380 86390 1
302192 99302192 1001 86380 86390 1
302231 99302231 1001 86380 86390 1
302341 99302341 1001 86380 86390 1
302168 99302168 1001 86380 86390 1
302172 99302172 1001 86380 86390 1
301854 99301854 1001 86380 86390 1
301873 99301873 1001 86380 86390 1
302574 99302574 1001 86380 86390 1
302549 99302549 1001 86380 86390 1
302410 99302410 1001 86380 86390 1
302514 99302514 1001 86380 86390 1
302424 99302424 1001 86380 86390 1
302489 99302489 1001 86380 86390 1
303157 99303157 1001 86380 86390 1
303006 99303006 1001 86380 86390 1
303141 99303141 1001 86380 86390 1
303051 99303051 1001 86380 86390 1
302634 99302634 1001 86380 86390 1
302740 99302740 1001 86380 86390 1
303269 99303269 1001 86380 86390 1
303338 99303338 1001 86380 86390 1
303380 99303380 1001 86380 86390 1
303303 99303303 1001 86380 86390 1
303240 99303240 1001 86380 86390 1
303830 99303830 1001 86380 86390 1
303991 99303991 1001 86380 86390 1
303914 99303914 1001 86380 86390 1
303889 99303889 1001 86380 86390 1
303738 99303738 1001 86380 86390 1
303783 99303783 1001 86380 86390 1
303548 99303548 1001 86380 86390 1
303422 99303422 1001 86380 86390 1
304199 99304199 1001 86380 86390 1
304167 99304167 1001 86380 86390 1
304193 99304193 1001 86380 86390 1
304042 99304042 1001 86380 86390 1
304717 99304717 1001 86380 86390 1
304748 99304748 1001 86380 86390 1
304852 99304852 1001 86380 86390 1
304768 99304768 1001 86380 86390 1
304678 99304678 1001 86380 86390 1
304484 99304484 1001 86380 86390 1
304640 99304640 1001 86380 86390 1
304419 99304419 1001 86380 86390 1
304408 99304408 1001 86380 86390 1
304350 99304350 1001 86380 86390 1
304313 99304313 1001 86380 86390 1
304885 99304885 1001 86380 86390 1
304939 99304939 1001 86380 86390 1
304875 99304875 1001 86380 86390 1
305008 99305008 1001 86380 86390 1
304868 99304868 1001 86380 86390 1
305487 99305487 1001 86380 86390 1
305669 99305669 1001 86380 86390 1
305632 99305632 1001 86380 86390 1
305391 99305391 1001 86380 86390 1
305329 99305329 1001 86380 86390 1
305372 99305372 1001 86380 86390 1
305295 99305295 1001 86380 86390 1
305173 99305173 1001 86380 86390 1
305238 99305238 1001 86380 86390 1
305178 99305178 1001 86380 86390 1
305192 99305192 1001 86380 86390 1
500180 99500180 1001 86380 86390 1
500038 99500038 1001 86380 86390 1
500105 99500105 1001 86380 86390 1
500107 99500107 1001 86380 86390 1
500173 99500173 1001 86380 86390 1
500113 99500113 1001 86380 86390 1
500613 99500613 1001 86380 86390 1
500631 99500631 1001 86380 86390 1
500644 99500644 1001 86380 86390 1
500437 99500437 1001 86380 86390 1
500605 99500605 1001 86380 86390 1
500348 99500348 1001 86380 86390 1
500207 99500207 1001 86380 86390 1
500212 99500212 1001 86380 86390 1
500346 99500346 1001 86380 86390 1
500943 99500943 1001 86380 86390 1
501010 99501010 1001 86380 86390 1
500898 99500898 1001 86380 86390 1
501580 99501580 1001 86380 86390 1
501239 99501239 1001 86380 86390 1
501346 99501346 1001 86380 86390 1
501244 99501244 1001 86380 86390 1
501046 99501046 1001 86380 86390 1
501834 99501834 1001 86380 86390 1
501796 99501796 1001 86380 86390 1
501653 99501653 1001 86380 86390 1
501797 99501797 1001 86380 86390 1
502302 99502302 1001 86380 86390 1
502341 99502341 1001 86380 86390 1
502320 99502320 1001 86380 86390 1
502109 99502109 1001 86380 86390 1
502135 99502135 1001 86380 86390 1
501886 99501886 1001 86380 86390 1
502046 99502046 1001 86380 86390 1
502661 99502661 1001 86380 86390 1
502610 99502610 1001 86380 86390 1
502559 99502559 1001 86380 86390 1
502572 99502572 1001 86380 86390 1
502497 99502497 1001 86380 86390 1
503292 99503292 1001 86380 86390 1
503208 99503208 1001 86380 86390 1
503210 99503210 1001 86380 86390 1
503284 99503284 1001 86380 86390 1
503149 99503149 1001 86380 86390 1
503047 99503047 1001 86380 86390 1
502920 99502920 1001 86380 86390 1
502915 99502915 1001 86380 86390 1
502955 99502955 1001 86380 86390 1
502830 99502830 1001 86380 86390 1
502758 99502758 1001 86380 86390 1
502849 99502849 1001 86380 86390 1
502694 99502694 1001 86380 86390 1
503303 99503303 1001 86380 86390 1
503409 99503409 1001 86380 86390 1
503399 99503399 1001 86380 86390 1
503313 99503313 1001 86380 86390 1
503301 99503301 1001 86380 86390 1
503950 99503950 1001 86380 86390 1
503972 99503972 1001 86380 86390 1
503834 99503834 1001 86380 86390 1
503886 99503886 1001 86380 86390 1
503901 99503901 1001 86380 86390 1
503776 99503776 1001 86380 86390 1
503794 99503794 1001 86380 86390 1
503699 99503699 1001 86380 86390 1
503584 99503584 1001 86380 86390 1
503611 99503611 1001 86380 86390 1
504310 99504310 1001 86380 86390 1
504194 99504194 1001 86380 86390 1
504160 99504160 1001 86380 86390 1
504264 99504264 1001 86380 86390 1
504226 99504226 1001 86380 86390 1
504829 99504829 1001 86380 86390 1
504884 99504884 1001 86380 86390 1
504833 99504833 1001 86380 86390 1
504810 99504810 1001 86380 86390 1
504599 99504599 1001 86380 86390 1
504705 99504705 1001 86380 86390 1
504655 99504655 1001 86380 86390 1
504630 99504630 1001 86380 86390 1
504606 99504606 1001 86380 86390 1
504481 99504481 1001 86380 86390 1
504482 99504482 1001 86380 86390 1
504426 99504426 1001 86380 86390 1
505114 99505114 1001 86380 86390 1
504947 99504947 1001 86380 86390 1
505105 99505105 1001 86380 86390 1
505003 99505003 1001 86380 86390 1
505617 99505617 1001 86380 86390 1
505740 99505740 1001 86380 86390 1
505529 99505529 1001 86380 86390 1
505401 99505401 1001 86380 86390 1
505455 99505455 1001 86380 86390 1
505560 99505560 1001 86380 86390 1
505471 99505471 1001 86380 86390 1
505306 99505306 1001 86380 86390 1
505178 99505178 1001 86380 86390 1
505295 99505295 1001 86380 86390 1
505297 99505297 1001 86380 86390 1
505247 99505247 1001 86380 86390 1
505832 99505832 1001 86380 86390 1
505928 99505928 1001 86380 86390 1
505945 99505945 1001 86380 86390 1
506565 99506565 1001 86380 86390 1
506541 99506541 1001 86380 86390 1
506068 99506068 1001 86380 86390 1
506031 99506031 1001 86380 86390 1
506135 99506135 1001 86380 86390 1
506022 99506022 1001 86380 86390 1
506114 99506114 1001 86380 86390 1
506738 99506738 1001 86380 86390 1
506688 99506688 1001 86380 86390 1
506729 99506729 1001 86380 86390 1
506630 99506630 1001 86380 86390 1
506696 99506696 1001 86380 86390 1
507387 99507387 1001 86380 86390 1
507272 99507272 1001 86380 86390 1
507417 99507417 1001 86380 86390 1
507065 99507065 1001 86380 86390 1
507182 99507182 1001 86380 86390 1
507131 99507131 1001 86380 86390 1
507093 99507093 1001 86380 86390 1
506933 99506933 1001 86380 86390 1
507002 99507002 1001 86380 86390 1
506823 99506823 1001 86380 86390 1
506956 99506956 1001 86380 86390 1
507523 99507523 1001 86380 86390 1
507564 99507564 1001 86380 86390 1
507513 99507513 1001 86380 86390 1
507426 99507426 1001 86380 86390 1
507456 99507456 1001 86380 86390 1
508161 99508161 1001 86380 86390 1
508224 99508224 1001 86380 86390 1
508075 99508075 1001 86380 86390 1
507926 99507926 1001 86380 86390 1
507965 99507965 1001 86380 86390 1
507940 99507940 1001 86380 86390 1
507854 99507854 1001 86380 86390 1
507655 99507655 1001 86380 86390 1
507799 99507799 1001 86380 86390 1
507702 99507702 1001 86380 86390 1
507780 99507780 1001 86380 86390 1
508337 99508337 1001 86380 86390 1
508430 99508430 1001 86380 86390 1
508044 99508044 1001 86380 86390 1
508966 99508966 1001 86380 86390 1
508893 99508893 1001 86380 86390 1
508830 99508830 1001 86380 86390 1
508718 99508718 1001 86380 86390 1
508693 99508693 1001 86380 86390 1
508667 99508667 1001 86380 86390 1
508733 99508733 1001 86380 86390 1
508734 99508734 1001 86380 86390 1
508851 99508851 1001 86380 86390 1
508865 99508865 1001 86380 86390 1
508789 99508789 1001 86380 86390 1
509263 99509263 1001 86380 86390 1
509265 99509265 1001 86380 86390 1
509837 99509837 1001 86380 86390 1
509895 99509895 1001 86380 86390 1
509672 99509672 1001 86380 86390 1
509609 99509609 1001 86380 86390 1
509668 99509668 1001 86380 86390 1
509500 99509500 1001 86380 86390 1
509487 99509487 1001 86380 86390 1
509320 99509320 1001 86380 86390 1
509310 99509310 1001 86380 86390 1
509420 99509420 1001 86380 86390 1
510066 99510066 1001 86380 86390 1
510070 99510070 1001 86380 86390 1
510012 99510012 1001 86380 86390 1
510626 99510626 1001 86380 86390 1
510531 99510531 1001 86380 86390 1
510717 99510717 1001 86380 86390 1
510381 99510381 1001 86380 86390 1
510477 99510477 1001 86380 86390 1
510364 99510364 1001 86380 86390 1
510172 99510172 1001 86380 86390 1
510253 99510253 1001 86380 86390 1
510279 99510279 1001 86380 86390 1
510128 99510128 1001 86380 86390 1
510776 99510776 1001 86380 86390 1
510858 99510858 1001 86380 86390 1
510770 99510770 1001 86380 86390 1
510732 99510732 1001 86380 86390 1
510875 99510875 1001 86380 86390 1
511377 99511377 1001 86380 86390 1
511354 99511354 1001 86380 86390 1
511419 99511419 1001 86380 86390 1
511160 99511160 1001 86380 86390 1
511100 99511100 1001 86380 86390 1
511108 99511108 1001 86380 86390 1
511098 99511098 1001 86380 86390 1
511581 99511581 1001 86380 86390 1
511700 99511700 1001 86380 86390 1
511598 99511598 1001 86380 86390 1
511586 99511586 1001 86380 86390 1
511717 99511717 1001 86380 86390 1
512278 99512278 1001 86380 86390 1
512201 99512201 1001 86380 86390 1
512255 99512255 1001 86380 86390 1
512353 99512353 1001 86380 86390 1
512357 99512357 1001 86380 86390 1
512205 99512205 1001 86380 86390 1
511994 99511994 1001 86380 86390 1
512139 99512139 1001 86380 86390 1
512090 99512090 1001 86380 86390 1
512080 99512080 1001 86380 86390 1
512133 99512133 1001 86380 86390 1
511863 99511863 1001 86380 86390 1
511816 99511816 1001 86380 86390 1
511806 99511806 1001 86380 86390 1
512454 99512454 1001 86380 86390 1
512574 99512574 1001 86380 86390 1
512414 99512414 1001 86380 86390 1
513092 99513092 1001 86380 86390 1
513028 99513028 1001 86380 86390 1
513017 99513017 1001 86380 86390 1
513186 99513186 1001 86380 86390 1
513032 99513032 1001 86380 86390 1
512958 99512958 1001 86380 86390 1
512920 99512920 1001 86380 86390 1
512882 99512882 1001 86380 86390 1
512895 99512895 1001 86380 86390 1
512742 99512742 1001 86380 86390 1
512781 99512781 1001 86380 86390 1
512695 99512695 1001 86380 86390 1
512671 99512671 1001 86380 86390 1
512737 99512737 1001 86380 86390 1
512738 99512738 1001 86380 86390 1
513294 99513294 1001 86380 86390 1
513339 99513339 1001 86380 86390 1
513406 99513406 1001 86380 86390 1
513963 99513963 1001 86380 86390 1
513644 99513644 1001 86380 86390 1
513650 99513650 1001 86380 86390 1
513692 99513692 1001 86380 86390 1
513628 99513628 1001 86380 86390 1
513478 99513478 1001 86380 86390 1
513558 99513558 1001 86380 86390 1
513523 99513523 1001 86380 86390 1
513590 99513590 1001 86380 86390 1
514232 99514232 1001 86380 86390 1
514051 99514051 1001 86380 86390 1
514156 99514156 1001 86380 86390 1
514667 99514667 1001 86380 86390 1
514709 99514709 1001 86380 86390 1
514380 99514380 1001 86380 86390 1
514324 99514324 1001 86380 86390 1
514300 99514300 1001 86380 86390 1
514918 99514918 1001 86380 86390 1
515387 99515387 1001 86380 86390 1
515453 99515453 1001 86380 86390 1
515467 99515467 1001 86380 86390 1
515403 99515403 1001 86380 86390 1
515366 99515366 1001 86380 86390 1
515279 99515279 1001 86380 86390 1
515248 99515248 1001 86380 86390 1
515223 99515223 1001 86380 86390 1
515849 99515849 1001 86380 86390 1
515735 99515735 1001 86380 86390 1
515854 99515854 1001 86380 86390 1
515765 99515765 1001 86380 86390 1
515869 99515869 1001 86380 86390 1
515882 99515882 1001 86380 86390 1
515716 99515716 1001 86380 86390 1
515871 99515871 1001 86380 86390 1
516395 99516395 1001 86380 86390 1
516396 99516396 1001 86380 86390 1
516497 99516497 1001 86380 86390 1
516430 99516430 1001 86380 86390 1
516164 99516164 1001 86380 86390 1
516203 99516203 1001 86380 86390 1
516242 99516242 1001 86380 86390 1
516127 99516127 1001 86380 86390 1
516140 99516140 1001 86380 86390 1
516206 99516206 1001 86380 86390 1
516181 99516181 1001 86380 86390 1
515942 99515942 1001 86380 86390 1
515997 99515997 1001 86380 86390 1
515907 99515907 1001 86380 86390 1
516636 99516636 1001 86380 86390 1
516600 99516600 1001 86380 86390 1
516525 99516525 1001 86380 86390 1
517000 99517000 1001 86380 86390 1
516949 99516949 1001 86380 86390 1
517029 99517029 1001 86380 86390 1
517114 99517114 1001 86380 86390 1
516948 99516948 1001 86380 86390 1
516849 99516849 1001 86380 86390 1
516889 99516889 1001 86380 86390 1
516828 99516828 1001 86380 86390 1
516751 99516751 1001 86380 86390 1
516738 99516738 1001 86380 86390 1
517516 99517516 1001 86380 86390 1
517416 99517416 1001 86380 86390 1
517392 99517392 1001 86380 86390 1
518020 99518020 1001 86380 86390 1
518072 99518072 1001 86380 86390 1
518087 99518087 1001 86380 86390 1
518128 99518128 1001 86380 86390 1
517999 99517999 1001 86380 86390 1
518116 99518116 1001 86380 86390 1
518003 99518003 1001 86380 86390 1
517980 99517980 1001 86380 86390 1
517945 99517945 1001 86380 86390 1
517845 99517845 1001 86380 86390 1
517813 99517813 1001 86380 86390 1
517664 99517664 1001 86380 86390 1
518186 99518186 1001 86380 86390 1
518900 99518900 1001 86380 86390 1
518901 99518901 1001 86380 86390 1
518706 99518706 1001 86380 86390 1
518767 99518767 1001 86380 86390 1
518373 99518373 1001 86380 86390 1
518468 99518468 1001 86380 86390 1
518469 99518469 1001 86380 86390 1
519089 99519089 1001 86380 86390 1
519022 99519022 1001 86380 86390 1
519139 99519139 1001 86380 86390 1
519813 99519813 1001 86380 86390 1
519814 99519814 1001 86380 86390 1
519663 99519663 1001 86380 86390 1
519618 99519618 1001 86380 86390 1
519521 99519521 1001 86380 86390 1
519425 99519425 1001 86380 86390 1
519246 99519246 1001 86380 86390 1
519944 99519944 1001 86380 86390 1
519965 99519965 1001 86380 86390 1
520477 99520477 1001 86380 86390 1
520504 99520504 1001 86380 86390 1
520505 99520505 1001 86380 86390 1
520442 99520442 1001 86380 86390 1
520445 99520445 1001 86380 86390 1
520307 99520307 1001 86380 86390 1
520309 99520309 1001 86380 86390 1
520249 99520249 1001 86380 86390 1
520366 99520366 1001 86380 86390 1
520380 99520380 1001 86380 86390 1
520419 99520419 1001 86380 86390 1
520089 99520089 1001 86380 86390 1
520219 99520219 1001 86380 86390 1
521431 99521431 1001 86380 86390 1
521466 99521466 1001 86380 86390 1
521409 99521409 1001 86380 86390 1
521386 99521386 1001 86380 86390 1
521236 99521236 1001 86380 86390 1
520865 99520865 1001 86380 86390 1
521670 99521670 1001 86380 86390 1
521490 99521490 1001 86380 86390 1
521570 99521570 1001 86380 86390 1
521641 99521641 1001 86380 86390 1
521501 99521501 1001 86380 86390 1
522208 99522208 1001 86380 86390 1
521895 99521895 1001 86380 86390 1
522014 99522014 1001 86380 86390 1
521963 99521963 1001 86380 86390 1
521738 99521738 1001 86380 86390 1
521816 99521816 1001 86380 86390 1
521870 99521870 1001 86380 86390 1
521832 99521832 1001 86380 86390 1
521821 99521821 1001 86380 86390 1
521861 99521861 1001 86380 86390 1
521811 99521811 1001 86380 86390 1
522320 99522320 1001 86380 86390 1
522411 99522411 1001 86380 86390 1
522469 99522469 1001 86380 86390 1
522340 99522340 1001 86380 86390 1
523059 99523059 1001 86380 86390 1
522995 99522995 1001 86380 86390 1
522987 99522987 1001 86380 86390 1
522784 99522784 1001 86380 86390 1
522807 99522807 1001 86380 86390 1
522512 99522512 1001 86380 86390 1
522516 99522516 1001 86380 86390 1
522587 99522587 1001 86380 86390 1
523220 99523220 1001 86380 86390 1
523169 99523169 1001 86380 86390 1
523238 99523238 1001 86380 86390 1
523268 99523268 1001 86380 86390 1
523153 99523153 1001 86380 86390 1
523793 99523793 1001 86380 86390 1
523892 99523892 1001 86380 86390 1
523906 99523906 1001 86380 86390 1
523560 99523560 1001 86380 86390 1
523589 99523589 1001 86380 86390 1
523565 99523565 1001 86380 86390 1
523645 99523645 1001 86380 86390 1
523408 99523408 1001 86380 86390 1
523385 99523385 1001 86380 86390 1
523530 99523530 1001 86380 86390 1
524115 99524115 1001 86380 86390 1
524735 99524735 1001 86380 86390 1
524710 99524710 1001 86380 86390 1
524569 99524569 1001 86380 86390 1
524633 99524633 1001 86380 86390 1
524698 99524698 1001 86380 86390 1
524466 99524466 1001 86380 86390 1
524363 99524363 1001 86380 86390 1
524279 99524279 1001 86380 86390 1
524272 99524272 1001 86380 86390 1
524199 99524199 1001 86380 86390 1
524317 99524317 1001 86380 86390 1
524793 99524793 1001 86380 86390 1
524877 99524877 1001 86380 86390 1
524816 99524816 1001 86380 86390 1
524855 99524855 1001 86380 86390 1
525559 99525559 1001 86380 86390 1
525449 99525449 1001 86380 86390 1
525526 99525526 1001 86380 86390 1
525552 99525552 1001 86380 86390 1
525514 99525514 1001 86380 86390 1
525345 99525345 1001 86380 86390 1
525299 99525299 1001 86380 86390 1
525006 99525006 1001 86380 86390 1
525020 99525020 1001 86380 86390 1
525125 99525125 1001 86380 86390 1
525115 99525115 1001 86380 86390 1
524999 99524999 1001 86380 86390 1
525689 99525689 1001 86380 86390 1
525603 99525603 1001 86380 86390 1
526308 99526308 1001 86380 86390 1
526350 99526350 1001 86380 86390 1
526267 99526267 1001 86380 86390 1
526357 99526357 1001 86380 86390 1
526181 99526181 1001 86380 86390 1
526013 99526013 1001 86380 86390 1
526125 99526125 1001 86380 86390 1
526203 99526203 1001 86380 86390 1
525817 99525817 1001 86380 86390 1
526000 99526000 1001 86380 86390 1
525848 99525848 1001 86380 86390 1
526602 99526602 1001 86380 86390 1
526592 99526592 1001 86380 86390 1
527162 99527162 1001 86380 86390 1
527239 99527239 1001 86380 86390 1
527092 99527092 1001 86380 86390 1
527067 99527067 1001 86380 86390 1
527244 99527244 1001 86380 86390 1
526876 99526876 1001 86380 86390 1
526892 99526892 1001 86380 86390 1
526907 99526907 1001 86380 86390 1
527011 99527011 1001 86380 86390 1
527024 99527024 1001 86380 86390 1
526926 99526926 1001 86380 86390 1
527017 99527017 1001 86380 86390 1
526825 99526825 1001 86380 86390 1
526643 99526643 1001 86380 86390 1
526649 99526649 1001 86380 86390 1
526665 99526665 1001 86380 86390 1
526652 99526652 1001 86380 86390 1
527311 99527311 1001 86380 86390 1
527252 99527252 1001 86380 86390 1
527292 99527292 1001 86380 86390 1
527331 99527331 1001 86380 86390 1
527396 99527396 1001 86380 86390 1
527372 99527372 1001 86380 86390 1
528061 99528061 1001 86380 86390 1
527970 99527970 1001 86380 86390 1
527997 99527997 1001 86380 86390 1
527720 99527720 1001 86380 86390 1
527747 99527747 1001 86380 86390 1
528191 99528191 1001 86380 86390 1
528179 99528179 1001 86380 86390 1
528270 99528270 1001 86380 86390 1
528116 99528116 1001 86380 86390 1
528170 99528170 1001 86380 86390 1
528159 99528159 1001 86380 86390 1
528278 99528278 1001 86380 86390 1
528775 99528775 1001 86380 86390 1
528840 99528840 1001 86380 86390 1
528713 99528713 1001 86380 86390 1
528843 99528843 1001 86380 86390 1
528795 99528795 1001 86380 86390 1
528895 99528895 1001 86380 86390 1
528540 99528540 1001 86380 86390 1
528633 99528633 1001 86380 86390 1
528559 99528559 1001 86380 86390 1
528465 99528465 1001 86380 86390 1
528285 99528285 1001 86380 86390 1
528480 99528480 1001 86380 86390 1
528313 99528313 1001 86380 86390 1
528419 99528419 1001 86380 86390 1
528939 99528939 1001 86380 86390 1
529087 99529087 1001 86380 86390 1
529000 99529000 1001 86380 86390 1
529667 99529667 1001 86380 86390 1
529670 99529670 1001 86380 86390 1
529716 99529716 1001 86380 86390 1
529534 99529534 1001 86380 86390 1
529469 99529469 1001 86380 86390 1
529266 99529266 1001 86380 86390 1
529176 99529176 1001 86380 86390 1
529179 99529179 1001 86380 86390 1
529857 99529857 1001 86380 86390 1
529780 99529780 1001 86380 86390 1
529925 99529925 1001 86380 86390 1
529861 99529861 1001 86380 86390 1
529903 99529903 1001 86380 86390 1
530231 99530231 1001 86380 86390 1
530256 99530256 1001 86380 86390 1
530680 99530680 1001 86380 86390 1
530592 99530592 1001 86380 86390 1
530755 99530755 1001 86380 86390 1
531229 99531229 1001 86380 86390 1
531270 99531270 1001 86380 86390 1
531019 99531019 1001 86380 86390 1
531101 99531101 1001 86380 86390 1
531055 99531055 1001 86380 86390 1
531081 99531081 1001 86380 86390 1
530815 99530815 1001 86380 86390 1
530766 99530766 1001 86380 86390 1
532013 99532013 1001 86380 86390 1
532057 99532057 1001 86380 86390 1
532136 99532136 1001 86380 86390 1
531792 99531792 1001 86380 86390 1
531611 99531611 1001 86380 86390 1
531689 99531689 1001 86380 86390 1
531592 99531592 1001 86380 86390 1
532332 99532332 1001 86380 86390 1
532347 99532347 1001 86380 86390 1
532259 99532259 1001 86380 86390 1
532221 99532221 1001 86380 86390 1
532846 99532846 1001 86380 86390 1
532834 99532834 1001 86380 86390 1
533022 99533022 1001 86380 86390 1
532888 99532888 1001 86380 86390 1
532648 99532648 1001 86380 86390 1
532662 99532662 1001 86380 86390 1
532636 99532636 1001 86380 86390 1
532667 99532667 1001 86380 86390 1
532785 99532785 1001 86380 86390 1
532734 99532734 1001 86380 86390 1
532527 99532527 1001 86380 86390 1
532503 99532503 1001 86380 86390 1
532493 99532493 1001 86380 86390 1
532562 99532562 1001 86380 86390 1
533057 99533057 1001 86380 86390 1
533770 99533770 1001 86380 86390 1
533699 99533699 1001 86380 86390 1
533562 99533562 1001 86380 86390 1
533498 99533498 1001 86380 86390 1
533451 99533451 1001 86380 86390 1
533649 99533649 1001 86380 86390 1
533638 99533638 1001 86380 86390 1
533278 99533278 1001 86380 86390 1
533292 99533292 1001 86380 86390 1
533443 99533443 1001 86380 86390 1
533928 99533928 1001 86380 86390 1
534537 99534537 1001 86380 86390 1
534228 99534228 1001 86380 86390 1
534733 99534733 1001 86380 86390 1
534803 99534803 1001 86380 86390 1
535415 99535415 1001 86380 86390 1
535240 99535240 1001 86380 86390 1
535203 99535203 1001 86380 86390 1
535128 99535128 1001 86380 86390 1
535277 99535277 1001 86380 86390 1
534944 99534944 1001 86380 86390 1
534892 99534892 1001 86380 86390 1
534945 99534945 1001 86380 86390 1
535026 99535026 1001 86380 86390 1
534936 99534936 1001 86380 86390 1
534963 99534963 1001 86380 86390 1
534900 99534900 1001 86380 86390 1
535627 99535627 1001 86380 86390 1
535596 99535596 1001 86380 86390 1
536136 99536136 1001 86380 86390 1
536150 99536150 1001 86380 86390 1
536284 99536284 1001 86380 86390 1
535967 99535967 1001 86380 86390 1
536117 99536117 1001 86380 86390 1
535860 99535860 1001 86380 86390 1
535851 99535851 1001 86380 86390 1
535856 99535856 1001 86380 86390 1
536455 99536455 1001 86380 86390 1
536521 99536521 1001 86380 86390 1
536461 99536461 1001 86380 86390 1
537159 99537159 1001 86380 86390 1
536977 99536977 1001 86380 86390 1
536990 99536990 1001 86380 86390 1
537045 99537045 1001 86380 86390 1
536994 99536994 1001 86380 86390 1
536776 99536776 1001 86380 86390 1
536794 99536794 1001 86380 86390 1
536837 99536837 1001 86380 86390 1
536621 99536621 1001 86380 86390 1
537320 99537320 1001 86380 86390 1
537314 99537314 1001 86380 86390 1
537887 99537887 1001 86380 86390 1
537935 99537935 1001 86380 86390 1
537727 99537727 1001 86380 86390 1
537538 99537538 1001 86380 86390 1
537450 99537450 1001 86380 86390 1
537413 99537413 1001 86380 86390 1
537521 99537521 1001 86380 86390 1
538022 99538022 1001 86380 86390 1
538005 99538005 1001 86380 86390 1
538167 99538167 1001 86380 86390 1
538716 99538716 1001 86380 86390 1
538789 99538789 1001 86380 86390 1
538642 99538642 1001 86380 86390 1
538633 99538633 1001 86380 86390 1
538455 99538455 1001 86380 86390 1
538932 99538932 1001 86380 86390 1
538868 99538868 1001 86380 86390 1
538859 99538859 1001 86380 86390 1
538940 99538940 1001 86380 86390 1
539443 99539443 1001 86380 86390 1
539627 99539627 1001 86380 86390 1
539600 99539600 1001 86380 86390 1
539537 99539537 1001 86380 86390 1
539233 99539233 1001 86380 86390 1
539261 99539261 1001 86380 86390 1
539408 99539408 1001 86380 86390 1
539164 99539164 1001 86380 86390 1
539040 99539040 1001 86380 86390 1
539144 99539144 1001 86380 86390 1
539780 99539780 1001 86380 86390 1
539717 99539717 1001 86380 86390 1
540465 99540465 1001 86380 86390 1
540405 99540405 1001 86380 86390 1
540333 99540333 1001 86380 86390 1
540372 99540372 1001 86380 86390 1
540362 99540362 1001 86380 86390 1
540238 99540238 1001 86380 86390 1
540219 99540219 1001 86380 86390 1
539901 99539901 1001 86380 86390 1
540007 99540007 1001 86380 86390 1
540611 99540611 1001 86380 86390 1
540604 99540604 1001 86380 86390 1
541140 99541140 1001 86380 86390 1
541169 99541169 1001 86380 86390 1
541093 99541093 1001 86380 86390 1
541158 99541158 1001 86380 86390 1
541159 99541159 1001 86380 86390 1
541136 99541136 1001 86380 86390 1
541215 99541215 1001 86380 86390 1
540880 99540880 1001 86380 86390 1
541451 99541451 1001 86380 86390 1
541427 99541427 1001 86380 86390 1
542087 99542087 1001 86380 86390 1
541971 99541971 1001 86380 86390 1
542098 99542098 1001 86380 86390 1
541985 99541985 1001 86380 86390 1
542078 99542078 1001 86380 86390 1
541864 99541864 1001 86380 86390 1
541816 99541816 1001 86380 86390 1
541834 99541834 1001 86380 86390 1
541602 99541602 1001 86380 86390 1
542143 99542143 1001 86380 86390 1
542172 99542172 1001 86380 86390 1
542322 99542322 1001 86380 86390 1
542832 99542832 1001 86380 86390 1
542822 99542822 1001 86380 86390 1
542813 99542813 1001 86380 86390 1
542558 99542558 1001 86380 86390 1
542727 99542727 1001 86380 86390 1
542417 99542417 1001 86380 86390 1
542409 99542409 1001 86380 86390 1
542422 99542422 1001 86380 86390 1
542425 99542425 1001 86380 86390 1
542490 99542490 1001 86380 86390 1
543583 99543583 1001 86380 86390 1
543572 99543572 1001 86380 86390 1
543501 99543501 1001 86380 86390 1
543398 99543398 1001 86380 86390 1
543470 99543470 1001 86380 86390 1
543407 99543407 1001 86380 86390 1
543409 99543409 1001 86380 86390 1
543219 99543219 1001 86380 86390 1
543170 99543170 1001 86380 86390 1
543162 99543162 1001 86380 86390 1
543859 99543859 1001 86380 86390 1
543821 99543821 1001 86380 86390 1
543950 99543950 1001 86380 86390 1
543359 99543359 1001 86380 86390 1
543908 99543908 1001 86380 86390 1
544440 99544440 1001 86380 86390 1
544321 99544321 1001 86380 86390 1
544259 99544259 1001 86380 86390 1
544339 99544339 1001 86380 86390 1
544067 99544067 1001 86380 86390 1
544006 99544006 1001 86380 86390 1
544009 99544009 1001 86380 86390 1
544050 99544050 1001 86380 86390 1
544167 99544167 1001 86380 86390 1
544672 99544672 1001 86380 86390 1
544613 99544613 1001 86380 86390 1
506692 470 1002 48558 54854 1
520851 869 1002 48111 61203 1
534613 732 1002 31303 32681 1
400016 99400016 1001 86380 86390 1
400073 99400073 1001 86380 86390 1
400086 99400086 1001 86380 86390 1
400158 99400158 1001 86380 86390 1
400318 99400318 1001 86380 86390 1
400365 99400365 1001 86380 86390 1
400599 99400599 1001 86380 86390 1
400862 99400862 1001 86380 86390 1
400946 99400946 1001 86380 86390 1
401090 99401090 1001 86380 86390 1
401312 99401312 1001 86380 86390 1
401386 99401386 1001 86380 86390 1
401906 99401906 1001 86380 86390 1
401854 99401854 1001 86380 86390 1
402337 99402337 1001 86380 86390 1
402320 99402320 1001 86380 86390 1
402454 99402454 1001 86380 86390 1
402570 99402570 1001 86380 86390 1
402651 99402651 1001 86380 86390 1
402765 99402765 1001 86380 86390 1
402779 99402779 1001 86380 86390 1
402853 99402853 1001 86380 86390 1
402892 99402892 1001 86380 86390 1
403239 99403239 1001 86380 86390 1
403527 99403527 1001 86380 86390 1
403925 99403925 1001 86380 86390 1
403734 99403734 1001 86380 86390 1
404369 99404369 1001 86380 86390 1
404490 99404490 1001 86380 86390 1
404688 99404688 1001 86380 86390 1
404685 99404685 1001 86380 86390 1
404735 99404735 1001 86380 86390 1
404865 99404865 1001 86380 86390 1
404987 99404987 1001 86380 86390 1
405273 99405273 1001 86380 86390 1
405316 99405316 1001 86380 86390 1
405507 99405507 1001 86380 86390 1
405534 99405534 1001 86380 86390 1
405514 99405514 1001 86380 86390 1
405658 99405658 1001 86380 86390 1
406012 99406012 1001 86380 86390 1
406038 99406038 1001 86380 86390 1
406166 99406166 1001 86380 86390 1
406153 99406153 1001 86380 86390 1
406339 99406339 1001 86380 86390 1
406820 99406820 1001 86380 86390 1
406895 99406895 1001 86380 86390 1
407433 99407433 1001 86380 86390 1
407357 99407357 1001 86380 86390 1
407501 99407501 1001 86380 86390 1
407536 99407536 1001 86380 86390 1
407456 99407456 1001 86380 86390 1
407604 99407604 1001 86380 86390 1
407600 99407600 1001 86380 86390 1
407703 99407703 1001 86380 86390 1
408183 99408183 1001 86380 86390 1
408265 99408265 1001 86380 86390 1
408435 99408435 1001 86380 86390 1
408796 99408796 1001 86380 86390 1
408974 99408974 1001 86380 86390 1
409133 99409133 1001 86380 86390 1
409378 99409378 1001 86380 86390 1
409308 99409308 1001 86380 86390 1
409311 99409311 1001 86380 86390 1
409336 99409336 1001 86380 86390 1
409398 99409398 1001 86380 86390 1
409649 99409649 1001 86380 86390 1
409647 99409647 1001 86380 86390 1
410065 99410065 1001 86380 86390 1
410002 99410002 1001 86380 86390 1
410021 99410021 1001 86380 86390 1
410094 99410094 1001 86380 86390 1
410193 99410193 1001 86380 86390 1
410144 99410144 1001 86380 86390 1
410552 99410552 1001 86380 86390 1
410746 99410746 1001 86380 86390 1
410852 99410852 1001 86380 86390 1
410958 99410958 1001 86380 86390 1
411506 99411506 1001 86380 86390 1
411853 99411853 1001 86380 86390 1
411924 99411924 1001 86380 86390 1
411931 99411931 1001 86380 86390 1
413564 99413564 1001 86380 86390 1
413495 99413495 1001 86380 86390 1
413111 99413111 1001 86380 86390 1
413098 99413098 1001 86380 86390 1
413285 99413285 1001 86380 86390 1
412775 99412775 1001 86380 86390 1
412809 99412809 1001 86380 86390 1
412683 99412683 1001 86380 86390 1
412772 99412772 1001 86380 86390 1
413781 99413781 1001 86380 86390 1
413983 99413983 1001 86380 86390 1
413986 99413986 1001 86380 86390 1
413701 99413701 1001 86380 86390 1
413973 99413973 1001 86380 86390 1
413817 99413817 1001 86380 86390 1
414946 99414946 1001 86380 86390 1
414593 99414593 1001 86380 86390 1
414830 99414830 1001 86380 86390 1
414582 99414582 1001 86380 86390 1
414179 99414179 1001 86380 86390 1
414140 99414140 1001 86380 86390 1
414122 99414122 1001 86380 86390 1
415598 99415598 1001 86380 86390 1
415524 99415524 1001 86380 86390 1
416839 99416839 1001 86380 86390 1
416843 99416843 1001 86380 86390 1
416799 99416799 1001 86380 86390 1
416521 99416521 1001 86380 86390 1
416350 99416350 1001 86380 86390 1
416429 99416429 1001 86380 86390 1
415827 99415827 1001 86380 86390 1
417202 99417202 1001 86380 86390 1
417245 99417245 1001 86380 86390 1
417060 99417060 1001 86380 86390 1
417109 99417109 1001 86380 86390 1
417155 99417155 1001 86380 86390 1
417230 99417230 1001 86380 86390 1
417425 99417425 1001 86380 86390 1
417454 99417454 1001 86380 86390 1
417532 99417532 1001 86380 86390 1
417514 99417514 1001 86380 86390 1
418697 99418697 1001 86380 86390 1
418613 99418613 1001 86380 86390 1
418178 99418178 1001 86380 86390 1
418107 99418107 1001 86380 86390 1
418419 99418419 1001 86380 86390 1
418167 99418167 1001 86380 86390 1
418122 99418122 1001 86380 86390 1
418383 99418383 1001 86380 86390 1
418299 99418299 1001 86380 86390 1
417942 99417942 1001 86380 86390 1
417697 99417697 1001 86380 86390 1
417959 99417959 1001 86380 86390 1
418873 99418873 1001 86380 86390 1
419144 99419144 1001 86380 86390 1
418994 99418994 1001 86380 86390 1
418869 99418869 1001 86380 86390 1
419154 99419154 1001 86380 86390 1
420350 99420350 1001 86380 86390 1
419642 99419642 1001 86380 86390 1
419731 99419731 1001 86380 86390 1
419977 99419977 1001 86380 86390 1
419962 99419962 1001 86380 86390 1
419718 99419718 1001 86380 86390 1
419689 99419689 1001 86380 86390 1
419466 99419466 1001 86380 86390 1
419565 99419565 1001 86380 86390 1
419268 99419268 1001 86380 86390 1
419297 99419297 1001 86380 86390 1
420709 99420709 1001 86380 86390 1
420798 99420798 1001 86380 86390 1
420827 99420827 1001 86380 86390 1
420785 99420785 1001 86380 86390 1
421760 99421760 1001 86380 86390 1
421825 99421825 1001 86380 86390 1
421807 99421807 1001 86380 86390 1
421857 99421857 1001 86380 86390 1
421916 99421916 1001 86380 86390 1
421666 99421666 1001 86380 86390 1
421667 99421667 1001 86380 86390 1
421560 99421560 1001 86380 86390 1
421449 99421449 1001 86380 86390 1
421634 99421634 1001 86380 86390 1
421160 99421160 1001 86380 86390 1
422168 99422168 1001 86380 86390 1
422489 99422489 1001 86380 86390 1
422490 99422490 1001 86380 86390 1
422522 99422522 1001 86380 86390 1
423694 99423694 1001 86380 86390 1
423110 99423110 1001 86380 86390 1
423140 99423140 1001 86380 86390 1
423210 99423210 1001 86380 86390 1
422652 99422652 1001 86380 86390 1
422543 99422543 1001 86380 86390 1
422930 99422930 1001 86380 86390 1
422711 99422711 1001 86380 86390 1
424102 99424102 1001 86380 86390 1
423998 99423998 1001 86380 86390 1
424865 99424865 1001 86380 86390 1
424775 99424775 1001 86380 86390 1
424246 99424246 1001 86380 86390 1
425545 99425545 1001 86380 86390 1
425524 99425524 1001 86380 86390 1
426839 99426839 1001 86380 86390 1
426397 99426397 1001 86380 86390 1
426623 99426623 1001 86380 86390 1
426553 99426553 1001 86380 86390 1
426067 99426067 1001 86380 86390 1
425870 99425870 1001 86380 86390 1
425883 99425883 1001 86380 86390 1
427443 99427443 1001 86380 86390 1
427401 99427401 1001 86380 86390 1
427495 99427495 1001 86380 86390 1
427402 99427402 1001 86380 86390 1
427195 99427195 1001 86380 86390 1
427526 99427526 1001 86380 86390 1
427410 99427410 1001 86380 86390 1
428547 99428547 1001 86380 86390 1
428449 99428449 1001 86380 86390 1
428509 99428509 1001 86380 86390 1
427972 99427972 1001 86380 86390 1
427925 99427925 1001 86380 86390 1
428050 99428050 1001 86380 86390 1
427988 99427988 1001 86380 86390 1
427887 99427887 1001 86380 86390 1
427717 99427717 1001 86380 86390 1
427763 99427763 1001 86380 86390 1
428906 99428906 1001 86380 86390 1
429079 99429079 1001 86380 86390 1
429160 99429160 1001 86380 86390 1
428779 99428779 1001 86380 86390 1
430142 99430142 1001 86380 86390 1
430317 99430317 1001 86380 86390 1
430260 99430260 1001 86380 86390 1
430263 99430263 1001 86380 86390 1
429928 99429928 1001 86380 86390 1
429245 99429245 1001 86380 86390 1
429298 99429298 1001 86380 86390 1
429530 99429530 1001 86380 86390 1
429277 99429277 1001 86380 86390 1
430531 99430531 1001 86380 86390 1
430805 99430805 1001 86380 86390 1
430749 99430749 1001 86380 86390 1
430810 99430810 1001 86380 86390 1
431874 99431874 1001 86380 86390 1
431762 99431762 1001 86380 86390 1
431980 99431980 1001 86380 86390 1
431328 99431328 1001 86380 86390 1
431561 99431561 1001 86380 86390 1
431333 99431333 1001 86380 86390 1
431508 99431508 1001 86380 86390 1
431317 99431317 1001 86380 86390 1
431271 99431271 1001 86380 86390 1
431641 99431641 1001 86380 86390 1
430956 99430956 1001 86380 86390 1
432272 99432272 1001 86380 86390 1
432476 99432476 1001 86380 86390 1
433396 99433396 1001 86380 86390 1
433490 99433490 1001 86380 86390 1
433678 99433678 1001 86380 86390 1
433352 99433352 1001 86380 86390 1
433045 99433045 1001 86380 86390 1
432919 99432919 1001 86380 86390 1
432625 99432625 1001 86380 86390 1
432652 99432652 1001 86380 86390 1
432611 99432611 1001 86380 86390 1
432590 99432590 1001 86380 86390 1
432770 99432770 1001 86380 86390 1
434001 99434001 1001 86380 86390 1
434119 99434119 1001 86380 86390 1
433947 99433947 1001 86380 86390 1
434011 99434011 1001 86380 86390 1
434080 99434080 1001 86380 86390 1
433995 99433995 1001 86380 86390 1
435343 99435343 1001 86380 86390 1
435102 99435102 1001 86380 86390 1
435416 99435416 1001 86380 86390 1
435428 99435428 1001 86380 86390 1
434955 99434955 1001 86380 86390 1
434470 99434470 1001 86380 86390 1
435608 99435608 1001 86380 86390 1
435586 99435586 1001 86380 86390 1
436914 99436914 1001 86380 86390 1
436860 99436860 1001 86380 86390 1
436863 99436863 1001 86380 86390 1
436851 99436851 1001 86380 86390 1
436376 99436376 1001 86380 86390 1
436325 99436325 1001 86380 86390 1
436225 99436225 1001 86380 86390 1
300003 99300003 1001 86380 86390 1
435896 99435896 1001 86380 86390 1
437301 99437301 1001 86380 86390 1
300050 99300050 1001 86380 86390 1
437206 99437206 1001 86380 86390 1
300104 99300104 1001 86380 86390 1
437337 99437337 1001 86380 86390 1
300563 99300563 1001 86380 86390 1
300582 99300582 1001 86380 86390 1
300715 99300715 1001 86380 86390 1
300610 99300610 1001 86380 86390 1
300625 99300625 1001 86380 86390 1
300343 99300343 1001 86380 86390 1
300506 99300506 1001 86380 86390 1
300519 99300519 1001 86380 86390 1
300521 99300521 1001 86380 86390 1
300188 99300188 1001 86380 86390 1
300115 99300115 1001 86380 86390 1
300287 99300287 1001 86380 86390 1
300830 99300830 1001 86380 86390 1
300856 99300856 1001 86380 86390 1
300770 99300770 1001 86380 86390 1
300853 99300853 1001 86380 86390 1
300893 99300893 1001 86380 86390 1
301530 99301530 1001 86380 86390 1
301538 99301538 1001 86380 86390 1
301284 99301284 1001 86380 86390 1
301350 99301350 1001 86380 86390 1
301287 99301287 1001 86380 86390 1
301216 99301216 1001 86380 86390 1
301335 99301335 1001 86380 86390 1
300972 99300972 1001 86380 86390 1
301044 99301044 1001 86380 86390 1
301096 99301096 1001 86380 86390 1
301738 99301738 1001 86380 86390 1
301718 99301718 1001 86380 86390 1
302201 99302201 1001 86380 86390 1
302191 99302191 1001 86380 86390 1
302162 99302162 1001 86380 86390 1
302150 99302150 1001 86380 86390 1
302105 99302105 1001 86380 86390 1
302083 99302083 1001 86380 86390 1
301838 99301838 1001 86380 86390 1
301857 99301857 1001 86380 86390 1
301808 99301808 1001 86380 86390 1
301951 99301951 1001 86380 86390 1
301952 99301952 1001 86380 86390 1
302469 99302469 1001 86380 86390 1
302387 99302387 1001 86380 86390 1
302583 99302583 1001 86380 86390 1
303150 99303150 1001 86380 86390 1
302630 99302630 1001 86380 86390 1
302792 99302792 1001 86380 86390 1
303399 99303399 1001 86380 86390 1
303220 99303220 1001 86380 86390 1
303274 99303274 1001 86380 86390 1
303368 99303368 1001 86380 86390 1
303227 99303227 1001 86380 86390 1
303397 99303397 1001 86380 86390 1
303866 99303866 1001 86380 86390 1
303907 99303907 1001 86380 86390 1
303882 99303882 1001 86380 86390 1
303990 99303990 1001 86380 86390 1
303793 99303793 1001 86380 86390 1
303810 99303810 1001 86380 86390 1
303503 99303503 1001 86380 86390 1
303415 99303415 1001 86380 86390 1
303547 99303547 1001 86380 86390 1
303448 99303448 1001 86380 86390 1
303526 99303526 1001 86380 86390 1
303617 99303617 1001 86380 86390 1
304122 99304122 1001 86380 86390 1
304201 99304201 1001 86380 86390 1
304154 99304154 1001 86380 86390 1
304835 99304835 1001 86380 86390 1
304674 99304674 1001 86380 86390 1
304764 99304764 1001 86380 86390 1
304777 99304777 1001 86380 86390 1
304766 99304766 1001 86380 86390 1
304781 99304781 1001 86380 86390 1
304794 99304794 1001 86380 86390 1
304474 99304474 1001 86380 86390 1
304617 99304617 1001 86380 86390 1
304507 99304507 1001 86380 86390 1
304572 99304572 1001 86380 86390 1
304560 99304560 1001 86380 86390 1
304549 99304549 1001 86380 86390 1
304414 99304414 1001 86380 86390 1
304272 99304272 1001 86380 86390 1
304315 99304315 1001 86380 86390 1
305030 99305030 1001 86380 86390 1
304968 99304968 1001 86380 86390 1
305648 99305648 1001 86380 86390 1
305653 99305653 1001 86380 86390 1
305627 99305627 1001 86380 86390 1
305542 99305542 1001 86380 86390 1
305474 99305474 1001 86380 86390 1
305385 99305385 1001 86380 86390 1
305117 99305117 1001 86380 86390 1
305220 99305220 1001 86380 86390 1
305081 99305081 1001 86380 86390 1
305213 99305213 1001 86380 86390 1
305114 99305114 1001 86380 86390 1
500011 99500011 1001 86380 86390 1
500012 99500012 1001 86380 86390 1
500129 99500129 1001 86380 86390 1
500052 99500052 1001 86380 86390 1
500084 99500084 1001 86380 86390 1
500187 99500187 1001 86380 86390 1
500751 99500751 1001 86380 86390 1
500533 99500533 1001 86380 86390 1
500335 99500335 1001 86380 86390 1
500297 99500297 1001 86380 86390 1
500259 99500259 1001 86380 86390 1
500393 99500393 1001 86380 86390 1
500966 99500966 1001 86380 86390 1
500950 99500950 1001 86380 86390 1
501553 99501553 1001 86380 86390 1
501441 99501441 1001 86380 86390 1
501507 99501507 1001 86380 86390 1
501319 99501319 1001 86380 86390 1
501374 99501374 1001 86380 86390 1
501394 99501394 1001 86380 86390 1
501192 99501192 1001 86380 86390 1
501141 99501141 1001 86380 86390 1
501117 99501117 1001 86380 86390 1
501744 99501744 1001 86380 86390 1
501709 99501709 1001 86380 86390 1
501790 99501790 1001 86380 86390 1
502403 99502403 1001 86380 86390 1
502327 99502327 1001 86380 86390 1
502381 99502381 1001 86380 86390 1
502079 99502079 1001 86380 86390 1
502207 99502207 1001 86380 86390 1
502233 99502233 1001 86380 86390 1
502016 99502016 1001 86380 86390 1
501958 99501958 1001 86380 86390 1
502036 99502036 1001 86380 86390 1
502553 99502553 1001 86380 86390 1
503108 99503108 1001 86380 86390 1
503076 99503076 1001 86380 86390 1
503012 99503012 1001 86380 86390 1
502987 99502987 1001 86380 86390 1
502889 99502889 1001 86380 86390 1
502798 99502798 1001 86380 86390 1
503407 99503407 1001 86380 86390 1
503333 99503333 1001 86380 86390 1
504070 99504070 1001 86380 86390 1
504058 99504058 1001 86380 86390 1
504050 99504050 1001 86380 86390 1
504040 99504040 1001 86380 86390 1
503744 99503744 1001 86380 86390 1
503847 99503847 1001 86380 86390 1
503823 99503823 1001 86380 86390 1
503862 99503862 1001 86380 86390 1
503746 99503746 1001 86380 86390 1
503826 99503826 1001 86380 86390 1
503905 99503905 1001 86380 86390 1
503555 99503555 1001 86380 86390 1
504262 99504262 1001 86380 86390 1
504212 99504212 1001 86380 86390 1
504127 99504127 1001 86380 86390 1
504832 99504832 1001 86380 86390 1
504852 99504852 1001 86380 86390 1
504678 99504678 1001 86380 86390 1
504731 99504731 1001 86380 86390 1
504668 99504668 1001 86380 86390 1
504631 99504631 1001 86380 86390 1
504671 99504671 1001 86380 86390 1
504521 99504521 1001 86380 86390 1
504483 99504483 1001 86380 86390 1
504396 99504396 1001 86380 86390 1
504515 99504515 1001 86380 86390 1
504954 99504954 1001 86380 86390 1
505019 99505019 1001 86380 86390 1
504996 99504996 1001 86380 86390 1
505055 99505055 1001 86380 86390 1
505605 99505605 1001 86380 86390 1
505683 99505683 1001 86380 86390 1
505569 99505569 1001 86380 86390 1
505698 99505698 1001 86380 86390 1
505748 99505748 1001 86380 86390 1
505385 99505385 1001 86380 86390 1
505503 99505503 1001 86380 86390 1
505393 99505393 1001 86380 86390 1
505368 99505368 1001 86380 86390 1
505434 99505434 1001 86380 86390 1
505175 99505175 1001 86380 86390 1
505205 99505205 1001 86380 86390 1
505211 99505211 1001 86380 86390 1
505303 99505303 1001 86380 86390 1
505897 99505897 1001 86380 86390 1
505771 99505771 1001 86380 86390 1
505882 99505882 1001 86380 86390 1
506250 99506250 1001 86380 86390 1
506251 99506251 1001 86380 86390 1
506330 99506330 1001 86380 86390 1
506359 99506359 1001 86380 86390 1
506221 99506221 1001 86380 86390 1
506067 99506067 1001 86380 86390 1
506699 99506699 1001 86380 86390 1
506784 99506784 1001 86380 86390 1
506708 99506708 1001 86380 86390 1
507421 99507421 1001 86380 86390 1
507413 99507413 1001 86380 86390 1
507318 99507318 1001 86380 86390 1
507306 99507306 1001 86380 86390 1
507147 99507147 1001 86380 86390 1
507212 99507212 1001 86380 86390 1
507020 99507020 1001 86380 86390 1
507163 99507163 1001 86380 86390 1
507203 99507203 1001 86380 86390 1
506835 99506835 1001 86380 86390 1
506952 99506952 1001 86380 86390 1
506862 99506862 1001 86380 86390 1
507455 99507455 1001 86380 86390 1
507548 99507548 1001 86380 86390 1
508202 99508202 1001 86380 86390 1
508208 99508208 1001 86380 86390 1
507933 99507933 1001 86380 86390 1
507895 99507895 1001 86380 86390 1
507921 99507921 1001 86380 86390 1
507654 99507654 1001 86380 86390 1
507823 99507823 1001 86380 86390 1
507761 99507761 1001 86380 86390 1
507645 99507645 1001 86380 86390 1
507742 99507742 1001 86380 86390 1
508922 99508922 1001 86380 86390 1
508962 99508962 1001 86380 86390 1
508954 99508954 1001 86380 86390 1
508943 99508943 1001 86380 86390 1
508969 99508969 1001 86380 86390 1
508779 99508779 1001 86380 86390 1
508709 99508709 1001 86380 86390 1
508712 99508712 1001 86380 86390 1
508588 99508588 1001 86380 86390 1
508602 99508602 1001 86380 86390 1
509175 99509175 1001 86380 86390 1
509150 99509150 1001 86380 86390 1
509088 99509088 1001 86380 86390 1
509765 99509765 1001 86380 86390 1
509857 99509857 1001 86380 86390 1
509501 99509501 1001 86380 86390 1
509619 99509619 1001 86380 86390 1
509529 99509529 1001 86380 86390 1
509543 99509543 1001 86380 86390 1
509653 99509653 1001 86380 86390 1
509319 99509319 1001 86380 86390 1
509360 99509360 1001 86380 86390 1
509314 99509314 1001 86380 86390 1
509433 99509433 1001 86380 86390 1
510034 99510034 1001 86380 86390 1
509909 99509909 1001 86380 86390 1
510548 99510548 1001 86380 86390 1
510566 99510566 1001 86380 86390 1
510592 99510592 1001 86380 86390 1
510533 99510533 1001 86380 86390 1
510662 99510662 1001 86380 86390 1
510382 99510382 1001 86380 86390 1
510409 99510409 1001 86380 86390 1
510514 99510514 1001 86380 86390 1
510389 99510389 1001 86380 86390 1
510300 99510300 1001 86380 86390 1
510159 99510159 1001 86380 86390 1
510185 99510185 1001 86380 86390 1
510242 99510242 1001 86380 86390 1
510167 99510167 1001 86380 86390 1
510896 99510896 1001 86380 86390 1
510797 99510797 1001 86380 86390 1
511511 99511511 1001 86380 86390 1
511192 99511192 1001 86380 86390 1
511153 99511153 1001 86380 86390 1
511286 99511286 1001 86380 86390 1
511339 99511339 1001 86380 86390 1
511252 99511252 1001 86380 86390 1
511037 99511037 1001 86380 86390 1
511043 99511043 1001 86380 86390 1
511640 99511640 1001 86380 86390 1
511711 99511711 1001 86380 86390 1
511599 99511599 1001 86380 86390 1
512225 99512225 1001 86380 86390 1
512316 99512316 1001 86380 86390 1
512329 99512329 1001 86380 86390 1
512265 99512265 1001 86380 86390 1
512215 99512215 1001 86380 86390 1
512282 99512282 1001 86380 86390 1
512374 99512374 1001 86380 86390 1
512115 99512115 1001 86380 86390 1
511985 99511985 1001 86380 86390 1
512091 99512091 1001 86380 86390 1
512054 99512054 1001 86380 86390 1
511851 99511851 1001 86380 86390 1
511916 99511916 1001 86380 86390 1
511942 99511942 1001 86380 86390 1
511813 99511813 1001 86380 86390 1
511775 99511775 1001 86380 86390 1
511931 99511931 1001 86380 86390 1
511910 99511910 1001 86380 86390 1
511834 99511834 1001 86380 86390 1
512402 99512402 1001 86380 86390 1
512455 99512455 1001 86380 86390 1
512551 99512551 1001 86380 86390 1
512397 99512397 1001 86380 86390 1
512516 99512516 1001 86380 86390 1
513065 99513065 1001 86380 86390 1
513185 99513185 1001 86380 86390 1
513058 99513058 1001 86380 86390 1
513200 99513200 1001 86380 86390 1
513050 99513050 1001 86380 86390 1
512858 99512858 1001 86380 86390 1
512874 99512874 1001 86380 86390 1
512689 99512689 1001 86380 86390 1
512625 99512625 1001 86380 86390 1
512768 99512768 1001 86380 86390 1
512734 99512734 1001 86380 86390 1
512696 99512696 1001 86380 86390 1
513284 99513284 1001 86380 86390 1
513400 99513400 1001 86380 86390 1
513379 99513379 1001 86380 86390 1
513356 99513356 1001 86380 86390 1
513382 99513382 1001 86380 86390 1
513688 99513688 1001 86380 86390 1
513626 99513626 1001 86380 86390 1
513720 99513720 1001 86380 86390 1
513541 99513541 1001 86380 86390 1
513451 99513451 1001 86380 86390 1
513495 99513495 1001 86380 86390 1
513484 99513484 1001 86380 86390 1
513497 99513497 1001 86380 86390 1
513575 99513575 1001 86380 86390 1
514094 99514094 1001 86380 86390 1
514185 99514185 1001 86380 86390 1
514084 99514084 1001 86380 86390 1
514065 99514065 1001 86380 86390 1
514183 99514183 1001 86380 86390 1
514774 99514774 1001 86380 86390 1
514762 99514762 1001 86380 86390 1
514713 99514713 1001 86380 86390 1
514457 99514457 1001 86380 86390 1
514458 99514458 1001 86380 86390 1
514465 99514465 1001 86380 86390 1
514393 99514393 1001 86380 86390 1
514331 99514331 1001 86380 86390 1
514374 99514374 1001 86380 86390 1
514445 99514445 1001 86380 86390 1
514884 99514884 1001 86380 86390 1
514976 99514976 1001 86380 86390 1
515017 99515017 1001 86380 86390 1
514890 99514890 1001 86380 86390 1
515019 99515019 1001 86380 86390 1
514931 99514931 1001 86380 86390 1
515022 99515022 1001 86380 86390 1
515508 99515508 1001 86380 86390 1
515637 99515637 1001 86380 86390 1
515587 99515587 1001 86380 86390 1
515393 99515393 1001 86380 86390 1
515406 99515406 1001 86380 86390 1
515342 99515342 1001 86380 86390 1
515475 99515475 1001 86380 86390 1
515064 99515064 1001 86380 86390 1
515221 99515221 1001 86380 86390 1
515145 99515145 1001 86380 86390 1
515250 99515250 1001 86380 86390 1
515812 99515812 1001 86380 86390 1
515776 99515776 1001 86380 86390 1
515686 99515686 1001 86380 86390 1
515713 99515713 1001 86380 86390 1
515806 99515806 1001 86380 86390 1
515821 99515821 1001 86380 86390 1
515796 99515796 1001 86380 86390 1
516506 99516506 1001 86380 86390 1
516311 99516311 1001 86380 86390 1
516503 99516503 1001 86380 86390 1
516220 99516220 1001 86380 86390 1
515894 99515894 1001 86380 86390 1
516559 99516559 1001 86380 86390 1
516587 99516587 1001 86380 86390 1
516578 99516578 1001 86380 86390 1
516566 99516566 1001 86380 86390 1
516697 99516697 1001 86380 86390 1
516595 99516595 1001 86380 86390 1
516635 99516635 1001 86380 86390 1
517285 99517285 1001 86380 86390 1
517300 99517300 1001 86380 86390 1
517191 99517191 1001 86380 86390 1
516831 99516831 1001 86380 86390 1
516783 99516783 1001 86380 86390 1
516823 99516823 1001 86380 86390 1
516772 99516772 1001 86380 86390 1
516854 99516854 1001 86380 86390 1
517412 99517412 1001 86380 86390 1
517400 99517400 1001 86380 86390 1
517362 99517362 1001 86380 86390 1
517381 99517381 1001 86380 86390 1
517422 99517422 1001 86380 86390 1
518000 99518000 1001 86380 86390 1
518066 99518066 1001 86380 86390 1
518079 99518079 1001 86380 86390 1
518029 99518029 1001 86380 86390 1
517759 99517759 1001 86380 86390 1
517698 99517698 1001 86380 86390 1
517701 99517701 1001 86380 86390 1
517552 99517552 1001 86380 86390 1
518294 99518294 1001 86380 86390 1
518247 99518247 1001 86380 86390 1
518975 99518975 1001 86380 86390 1
518719 99518719 1001 86380 86390 1
518749 99518749 1001 86380 86390 1
518661 99518661 1001 86380 86390 1
518636 99518636 1001 86380 86390 1
518624 99518624 1001 86380 86390 1
518409 99518409 1001 86380 86390 1
518476 99518476 1001 86380 86390 1
518467 99518467 1001 86380 86390 1
519080 99519080 1001 86380 86390 1
519017 99519017 1001 86380 86390 1
519019 99519019 1001 86380 86390 1
519085 99519085 1001 86380 86390 1
519010 99519010 1001 86380 86390 1
519764 99519764 1001 86380 86390 1
519715 99519715 1001 86380 86390 1
519498 99519498 1001 86380 86390 1
519474 99519474 1001 86380 86390 1
519411 99519411 1001 86380 86390 1
519528 99519528 1001 86380 86390 1
519208 99519208 1001 86380 86390 1
519275 99519275 1001 86380 86390 1
519955 99519955 1001 86380 86390 1
519906 99519906 1001 86380 86390 1
519894 99519894 1001 86380 86390 1
519914 99519914 1001 86380 86390 1
520564 99520564 1001 86380 86390 1
520543 99520543 1001 86380 86390 1
520582 99520582 1001 86380 86390 1
520455 99520455 1001 86380 86390 1
520548 99520548 1001 86380 86390 1
520274 99520274 1001 86380 86390 1
520152 99520152 1001 86380 86390 1
520222 99520222 1001 86380 86390 1
520715 99520715 1001 86380 86390 1
520807 99520807 1001 86380 86390 1
520808 99520808 1001 86380 86390 1
520720 99520720 1001 86380 86390 1
520812 99520812 1001 86380 86390 1
520751 99520751 1001 86380 86390 1
520687 99520687 1001 86380 86390 1
520791 99520791 1001 86380 86390 1
521309 99521309 1001 86380 86390 1
521464 99521464 1001 86380 86390 1
521113 99521113 1001 86380 86390 1
521206 99521206 1001 86380 86390 1
520927 99520927 1001 86380 86390 1
521039 99521039 1001 86380 86390 1
521542 99521542 1001 86380 86390 1
522243 99522243 1001 86380 86390 1
522158 99522158 1001 86380 86390 1
522210 99522210 1001 86380 86390 1
521933 99521933 1001 86380 86390 1
522054 99522054 1001 86380 86390 1
521901 99521901 1001 86380 86390 1
521749 99521749 1001 86380 86390 1
521857 99521857 1001 86380 86390 1
522484 99522484 1001 86380 86390 1
522343 99522343 1001 86380 86390 1
522382 99522382 1001 86380 86390 1
522358 99522358 1001 86380 86390 1
522386 99522386 1001 86380 86390 1
522954 99522954 1001 86380 86390 1
523092 99523092 1001 86380 86390 1
522853 99522853 1001 86380 86390 1
522750 99522750 1001 86380 86390 1
522777 99522777 1001 86380 86390 1
522742 99522742 1001 86380 86390 1
522684 99522684 1001 86380 86390 1
522673 99522673 1001 86380 86390 1
523856 99523856 1001 86380 86390 1
523877 99523877 1001 86380 86390 1
523726 99523726 1001 86380 86390 1
523533 99523533 1001 86380 86390 1
523371 99523371 1001 86380 86390 1
523503 99523503 1001 86380 86390 1
524106 99524106 1001 86380 86390 1
524693 99524693 1001 86380 86390 1
524769 99524769 1001 86380 86390 1
524611 99524611 1001 86380 86390 1
524467 99524467 1001 86380 86390 1
524471 99524471 1001 86380 86390 1
524873 99524873 1001 86380 86390 1
524848 99524848 1001 86380 86390 1
524913 99524913 1001 86380 86390 1
524851 99524851 1001 86380 86390 1
524942 99524942 1001 86380 86390 1
524786 99524786 1001 86380 86390 1
524840 99524840 1001 86380 86390 1
524945 99524945 1001 86380 86390 1
525456 99525456 1001 86380 86390 1
525496 99525496 1001 86380 86390 1
525597 99525597 1001 86380 86390 1
525565 99525565 1001 86380 86390 1
525510 99525510 1001 86380 86390 1
525354 99525354 1001 86380 86390 1
525254 99525254 1001 86380 86390 1
525106 99525106 1001 86380 86390 1
525121 99525121 1001 86380 86390 1
525033 99525033 1001 86380 86390 1
525702 99525702 1001 86380 86390 1
525681 99525681 1001 86380 86390 1
525618 99525618 1001 86380 86390 1
525645 99525645 1001 86380 86390 1
526301 99526301 1001 86380 86390 1
526353 99526353 1001 86380 86390 1
526264 99526264 1001 86380 86390 1
526291 99526291 1001 86380 86390 1
526371 99526371 1001 86380 86390 1
526082 99526082 1001 86380 86390 1
526174 99526174 1001 86380 86390 1
525925 99525925 1001 86380 86390 1
525928 99525928 1001 86380 86390 1
525825 99525825 1001 86380 86390 1
526536 99526536 1001 86380 86390 1
526538 99526538 1001 86380 86390 1
526492 99526492 1001 86380 86390 1
526507 99526507 1001 86380 86390 1
527121 99527121 1001 86380 86390 1
527204 99527204 1001 86380 86390 1
527207 99527207 1001 86380 86390 1
527055 99527055 1001 86380 86390 1
526854 99526854 1001 86380 86390 1
526933 99526933 1001 86380 86390 1
526897 99526897 1001 86380 86390 1
526644 99526644 1001 86380 86390 1
526674 99526674 1001 86380 86390 1
526794 99526794 1001 86380 86390 1
527432 99527432 1001 86380 86390 1
527382 99527382 1001 86380 86390 1
527873 99527873 1001 86380 86390 1
528049 99528049 1001 86380 86390 1
528060 99528060 1001 86380 86390 1
527917 99527917 1001 86380 86390 1
527706 99527706 1001 86380 86390 1
527771 99527771 1001 86380 86390 1
527648 99527648 1001 86380 86390 1
527646 99527646 1001 86380 86390 1
527455 99527455 1001 86380 86390 1
528204 99528204 1001 86380 86390 1
528121 99528121 1001 86380 86390 1
528200 99528200 1001 86380 86390 1
528799 99528799 1001 86380 86390 1
528753 99528753 1001 86380 86390 1
528883 99528883 1001 86380 86390 1
528687 99528687 1001 86380 86390 1
528549 99528549 1001 86380 86390 1
528431 99528431 1001 86380 86390 1
528914 99528914 1001 86380 86390 1
529036 99529036 1001 86380 86390 1
529562 99529562 1001 86380 86390 1
529681 99529681 1001 86380 86390 1
529578 99529578 1001 86380 86390 1
529532 99529532 1001 86380 86390 1
529623 99529623 1001 86380 86390 1
529373 99529373 1001 86380 86390 1
529463 99529463 1001 86380 86390 1
529334 99529334 1001 86380 86390 1
529158 99529158 1001 86380 86390 1
529119 99529119 1001 86380 86390 1
529147 99529147 1001 86380 86390 1
529271 99529271 1001 86380 86390 1
529118 99529118 1001 86380 86390 1
529841 99529841 1001 86380 86390 1
529868 99529868 1001 86380 86390 1
529756 99529756 1001 86380 86390 1
529731 99529731 1001 86380 86390 1
529761 99529761 1001 86380 86390 1
530404 99530404 1001 86380 86390 1
530445 99530445 1001 86380 86390 1
530357 99530357 1001 86380 86390 1
530207 99530207 1001 86380 86390 1
529952 99529952 1001 86380 86390 1
530031 99530031 1001 86380 86390 1
530072 99530072 1001 86380 86390 1
531212 99531212 1001 86380 86390 1
531329 99531329 1001 86380 86390 1
531374 99531374 1001 86380 86390 1
531250 99531250 1001 86380 86390 1
531059 99531059 1001 86380 86390 1
530970 99530970 1001 86380 86390 1
531066 99531066 1001 86380 86390 1
531015 99531015 1001 86380 86390 1
531080 99531080 1001 86380 86390 1
531120 99531120 1001 86380 86390 1
530823 99530823 1001 86380 86390 1
530785 99530785 1001 86380 86390 1
530763 99530763 1001 86380 86390 1
530898 99530898 1001 86380 86390 1
531549 99531549 1001 86380 86390 1
531486 99531486 1001 86380 86390 1
531382 99531382 1001 86380 86390 1
531501 99531501 1001 86380 86390 1
532128 99532128 1001 86380 86390 1
531819 99531819 1001 86380 86390 1
531950 99531950 1001 86380 86390 1
531879 99531879 1001 86380 86390 1
531905 99531905 1001 86380 86390 1
531639 99531639 1001 86380 86390 1
531743 99531743 1001 86380 86390 1
531588 99531588 1001 86380 86390 1
531705 99531705 1001 86380 86390 1
531602 99531602 1001 86380 86390 1
531773 99531773 1001 86380 86390 1
531632 99531632 1001 86380 86390 1
532325 99532325 1001 86380 86390 1
532395 99532395 1001 86380 86390 1
532858 99532858 1001 86380 86390 1
532990 99532990 1001 86380 86390 1
533018 99533018 1001 86380 86390 1
532838 99532838 1001 86380 86390 1
532645 99532645 1001 86380 86390 1
532775 99532775 1001 86380 86390 1
532751 99532751 1001 86380 86390 1
532739 99532739 1001 86380 86390 1
532657 99532657 1001 86380 86390 1
532569 99532569 1001 86380 86390 1
532471 99532471 1001 86380 86390 1
532498 99532498 1001 86380 86390 1
532475 99532475 1001 86380 86390 1
533145 99533145 1001 86380 86390 1
533060 99533060 1001 86380 86390 1
533165 99533165 1001 86380 86390 1
533157 99533157 1001 86380 86390 1
533234 99533234 1001 86380 86390 1
533742 99533742 1001 86380 86390 1
533796 99533796 1001 86380 86390 1
533771 99533771 1001 86380 86390 1
533798 99533798 1001 86380 86390 1
533549 99533549 1001 86380 86390 1
533573 99533573 1001 86380 86390 1
533522 99533522 1001 86380 86390 1
533265 99533265 1001 86380 86390 1
533383 99533383 1001 86380 86390 1
534013 99534013 1001 86380 86390 1
534014 99534014 1001 86380 86390 1
533991 99533991 1001 86380 86390 1
534060 99534060 1001 86380 86390 1
533944 99533944 1001 86380 86390 1
534487 99534487 1001 86380 86390 1
534675 99534675 1001 86380 86390 1
534645 99534645 1001 86380 86390 1
534388 99534388 1001 86380 86390 1
534474 99534474 1001 86380 86390 1
534359 99534359 1001 86380 86390 1
534244 99534244 1001 86380 86390 1
534245 99534245 1001 86380 86390 1
534106 99534106 1001 86380 86390 1
534160 99534160 1001 86380 86390 1
534251 99534251 1001 86380 86390 1
534879 99534879 1001 86380 86390 1
534699 99534699 1001 86380 86390 1
534829 99534829 1001 86380 86390 1
535459 99535459 1001 86380 86390 1
535343 99535343 1001 86380 86390 1
535374 99535374 1001 86380 86390 1
535428 99535428 1001 86380 86390 1
535314 99535314 1001 86380 86390 1
535139 99535139 1001 86380 86390 1
535143 99535143 1001 86380 86390 1
535132 99535132 1001 86380 86390 1
535199 99535199 1001 86380 86390 1
535086 99535086 1001 86380 86390 1
535000 99535000 1001 86380 86390 1
534940 99534940 1001 86380 86390 1
535070 99535070 1001 86380 86390 1
534901 99534901 1001 86380 86390 1
535568 99535568 1001 86380 86390 1
535633 99535633 1001 86380 86390 1
536161 99536161 1001 86380 86390 1
536057 99536057 1001 86380 86390 1
535994 99535994 1001 86380 86390 1
536123 99536123 1001 86380 86390 1
535987 99535987 1001 86380 86390 1
535781 99535781 1001 86380 86390 1
535834 99535834 1001 86380 86390 1
535849 99535849 1001 86380 86390 1
535736 99535736 1001 86380 86390 1
535764 99535764 1001 86380 86390 1
535727 99535727 1001 86380 86390 1
535924 99535924 1001 86380 86390 1
536480 99536480 1001 86380 86390 1
536508 99536508 1001 86380 86390 1
536538 99536538 1001 86380 86390 1
536397 99536397 1001 86380 86390 1
536501 99536501 1001 86380 86390 1
536861 99536861 1001 86380 86390 1
536877 99536877 1001 86380 86390 1
536609 99536609 1001 86380 86390 1
536663 99536663 1001 86380 86390 1
536666 99536666 1001 86380 86390 1
536549 99536549 1001 86380 86390 1
536550 99536550 1001 86380 86390 1
537290 99537290 1001 86380 86390 1
537355 99537355 1001 86380 86390 1
537344 99537344 1001 86380 86390 1
537191 99537191 1001 86380 86390 1
537283 99537283 1001 86380 86390 1
537309 99537309 1001 86380 86390 1
537335 99537335 1001 86380 86390 1
537180 99537180 1001 86380 86390 1
537811 99537811 1001 86380 86390 1
537805 99537805 1001 86380 86390 1
537723 99537723 1001 86380 86390 1
537621 99537621 1001 86380 86390 1
537623 99537623 1001 86380 86390 1
537652 99537652 1001 86380 86390 1
537515 99537515 1001 86380 86390 1
537418 99537418 1001 86380 86390 1
538077 99538077 1001 86380 86390 1
538029 99538029 1001 86380 86390 1
538163 99538163 1001 86380 86390 1
538611 99538611 1001 86380 86390 1
538618 99538618 1001 86380 86390 1
538737 99538737 1001 86380 86390 1
538534 99538534 1001 86380 86390 1
538459 99538459 1001 86380 86390 1
538552 99538552 1001 86380 86390 1
538399 99538399 1001 86380 86390 1
538825 99538825 1001 86380 86390 1
538869 99538869 1001 86380 86390 1
538908 99538908 1001 86380 86390 1
538909 99538909 1001 86380 86390 1
539013 99539013 1001 86380 86390 1
538924 99538924 1001 86380 86390 1
538873 99538873 1001 86380 86390 1
538938 99538938 1001 86380 86390 1
538835 99538835 1001 86380 86390 1
539610 99539610 1001 86380 86390 1
539614 99539614 1001 86380 86390 1
539532 99539532 1001 86380 86390 1
539361 99539361 1001 86380 86390 1
539291 99539291 1001 86380 86390 1
539153 99539153 1001 86380 86390 1
539158 99539158 1001 86380 86390 1
539134 99539134 1001 86380 86390 1
539683 99539683 1001 86380 86390 1
539762 99539762 1001 86380 86390 1
539686 99539686 1001 86380 86390 1
540467 99540467 1001 86380 86390 1
540107 99540107 1001 86380 86390 1
540120 99540120 1001 86380 86390 1
540159 99540159 1001 86380 86390 1
539915 99539915 1001 86380 86390 1
539884 99539884 1001 86380 86390 1
540013 99540013 1001 86380 86390 1
540547 99540547 1001 86380 86390 1
541243 99541243 1001 86380 86390 1
541088 99541088 1001 86380 86390 1
540946 99540946 1001 86380 86390 1
540910 99540910 1001 86380 86390 1
540886 99540886 1001 86380 86390 1
540939 99540939 1001 86380 86390 1
540892 99540892 1001 86380 86390 1
540814 99540814 1001 86380 86390 1
540681 99540681 1001 86380 86390 1
540759 99540759 1001 86380 86390 1
541939 99541939 1001 86380 86390 1
542018 99542018 1001 86380 86390 1
542094 99542094 1001 86380 86390 1
541996 99541996 1001 86380 86390 1
541946 99541946 1001 86380 86390 1
541800 99541800 1001 86380 86390 1
541710 99541710 1001 86380 86390 1
541793 99541793 1001 86380 86390 1
541782 99541782 1001 86380 86390 1
541821 99541821 1001 86380 86390 1
541543 99541543 1001 86380 86390 1
541559 99541559 1001 86380 86390 1
542288 99542288 1001 86380 86390 1
542237 99542237 1001 86380 86390 1
542214 99542214 1001 86380 86390 1
542178 99542178 1001 86380 86390 1
542167 99542167 1001 86380 86390 1
542837 99542837 1001 86380 86390 1
542761 99542761 1001 86380 86390 1
542599 99542599 1001 86380 86390 1
542665 99542665 1001 86380 86390 1
542603 99542603 1001 86380 86390 1
542566 99542566 1001 86380 86390 1
542724 99542724 1001 86380 86390 1
542737 99542737 1001 86380 86390 1
542340 99542340 1001 86380 86390 1
542400 99542400 1001 86380 86390 1
542362 99542362 1001 86380 86390 1
542982 99542982 1001 86380 86390 1
542983 99542983 1001 86380 86390 1
543037 99543037 1001 86380 86390 1
542977 99542977 1001 86380 86390 1
543003 99543003 1001 86380 86390 1
543134 99543134 1001 86380 86390 1
543591 99543591 1001 86380 86390 1
543686 99543686 1001 86380 86390 1
543713 99543713 1001 86380 86390 1
543718 99543718 1001 86380 86390 1
543402 99543402 1001 86380 86390 1
543455 99543455 1001 86380 86390 1
543193 99543193 1001 86380 86390 1
543337 99543337 1001 86380 86390 1
543227 99543227 1001 86380 86390 1
543966 99543966 1001 86380 86390 1
543868 99543868 1001 86380 86390 1
543946 99543946 1001 86380 86390 1
544447 99544447 1001 86380 86390 1
544555 99544555 1001 86380 86390 1
544533 99544533 1001 86380 86390 1
544328 99544328 1001 86380 86390 1
544231 99544231 1001 86380 86390 1
544336 99544336 1001 86380 86390 1
543980 99543980 1001 86380 86390 1
543983 99543983 1001 86380 86390 1
543987 99543987 1001 86380 86390 1
544641 99544641 1001 86380 86390 1
544618 99544618 1001 86380 86390 1
512555 987 1002 27633 31100 1
523707 1052 1002 41621 54765 1
526466 486 1001 38754 39053 1
400000 99400000 1001 86380 86390 1
400039 99400039 1001 86380 86390 1
400317 99400317 1001 86380 86390 1
400267 99400267 1001 86380 86390 1
400230 99400230 1001 86380 86390 1
400531 99400531 1001 86380 86390 1
400624 99400624 1001 86380 86390 1
400654 99400654 1001 86380 86390 1
400853 99400853 1001 86380 86390 1
401343 99401343 1001 86380 86390 1
401646 99401646 1001 86380 86390 1
401783 99401783 1001 86380 86390 1
401908 99401908 1001 86380 86390 1
402117 99402117 1001 86380 86390 1
402121 99402121 1001 86380 86390 1
402223 99402223 1001 86380 86390 1
402232 99402232 1001 86380 86390 1
402716 99402716 1001 86380 86390 1
402701 99402701 1001 86380 86390 1
403215 99403215 1001 86380 86390 1
403396 99403396 1001 86380 86390 1
403501 99403501 1001 86380 86390 1
403627 99403627 1001 86380 86390 1
403636 99403636 1001 86380 86390 1
404048 99404048 1001 86380 86390 1
404340 99404340 1001 86380 86390 1
404291 99404291 1001 86380 86390 1
404432 99404432 1001 86380 86390 1
404526 99404526 1001 86380 86390 1
404505 99404505 1001 86380 86390 1
404725 99404725 1001 86380 86390 1
404774 99404774 1001 86380 86390 1
404588 99404588 1001 86380 86390 1
404923 99404923 1001 86380 86390 1
404991 99404991 1001 86380 86390 1
404915 99404915 1001 86380 86390 1
405363 99405363 1001 86380 86390 1
405344 99405344 1001 86380 86390 1
405484 99405484 1001 86380 86390 1
405567 99405567 1001 86380 86390 1
405638 99405638 1001 86380 86390 1
405725 99405725 1001 86380 86390 1
405849 99405849 1001 86380 86390 1
406373 99406373 1001 86380 86390 1
406450 99406450 1001 86380 86390 1
406700 99406700 1001 86380 86390 1
406733 99406733 1001 86380 86390 1
406693 99406693 1001 86380 86390 1
406773 99406773 1001 86380 86390 1
406748 99406748 1001 86380 86390 1
406782 99406782 1001 86380 86390 1
406911 99406911 1001 86380 86390 1
407010 99407010 1001 86380 86390 1
407094 99407094 1001 86380 86390 1
407221 99407221 1001 86380 86390 1
407262 99407262 1001 86380 86390 1
407635 99407635 1001 86380 86390 1
407893 99407893 1001 86380 86390 1
408471 99408471 1001 86380 86390 1
408569 99408569 1001 86380 86390 1
408817 99408817 1001 86380 86390 1
409041 99409041 1001 86380 86390 1
409070 99409070 1001 86380 86390 1
409163 99409163 1001 86380 86390 1
409240 99409240 1001 86380 86390 1
409242 99409242 1001 86380 86390 1
409218 99409218 1001 86380 86390 1
409337 99409337 1001 86380 86390 1
409376 99409376 1001 86380 86390 1
409538 99409538 1001 86380 86390 1
409549 99409549 1001 86380 86390 1
409651 99409651 1001 86380 86390 1
409806 99409806 1001 86380 86390 1
409810 99409810 1001 86380 86390 1
410138 99410138 1001 86380 86390 1
410226 99410226 1001 86380 86390 1
410459 99410459 1001 86380 86390 1
410722 99410722 1001 86380 86390 1
410810 99410810 1001 86380 86390 1
410797 99410797 1001 86380 86390 1
410853 99410853 1001 86380 86390 1
411122 99411122 1001 86380 86390 1
411370 99411370 1001 86380 86390 1
411777 99411777 1001 86380 86390 1
411843 99411843 1001 86380 86390 1
413026 99413026 1001 86380 86390 1
412639 99412639 1001 86380 86390 1
412583 99412583 1001 86380 86390 1
412877 99412877 1001 86380 86390 1
412817 99412817 1001 86380 86390 1
413730 99413730 1001 86380 86390 1
414041 99414041 1001 86380 86390 1
413812 99413812 1001 86380 86390 1
414048 99414048 1001 86380 86390 1
414004 99414004 1001 86380 86390 1
414009 99414009 1001 86380 86390 1
415116 99415116 1001 86380 86390 1
415266 99415266 1001 86380 86390 1
414980 99414980 1001 86380 86390 1
414624 99414624 1001 86380 86390 1
414630 99414630 1001 86380 86390 1
414633 99414633 1001 86380 86390 1
415670 99415670 1001 86380 86390 1
415548 99415548 1001 86380 86390 1
415505 99415505 1001 86380 86390 1
415347 99415347 1001 86380 86390 1
415516 99415516 1001 86380 86390 1
416698 99416698 1001 86380 86390 1
416948 99416948 1001 86380 86390 1
416751 99416751 1001 86380 86390 1
416256 99416256 1001 86380 86390 1
416202 99416202 1001 86380 86390 1
416269 99416269 1001 86380 86390 1
416228 99416228 1001 86380 86390 1
415786 99415786 1001 86380 86390 1
416031 99416031 1001 86380 86390 1
416132 99416132 1001 86380 86390 1
417130 99417130 1001 86380 86390 1
417397 99417397 1001 86380 86390 1
417499 99417499 1001 86380 86390 1
417450 99417450 1001 86380 86390 1
418674 99418674 1001 86380 86390 1
418534 99418534 1001 86380 86390 1
418064 99418064 1001 86380 86390 1
418119 99418119 1001 86380 86390 1
418405 99418405 1001 86380 86390 1
417634 99417634 1001 86380 86390 1
417673 99417673 1001 86380 86390 1
417889 99417889 1001 86380 86390 1
418842 99418842 1001 86380 86390 1
420119 99420119 1001 86380 86390 1
420067 99420067 1001 86380 86390 1
420323 99420323 1001 86380 86390 1
420345 99420345 1001 86380 86390 1
420092 99420092 1001 86380 86390 1
419786 99419786 1001 86380 86390 1
419832 99419832 1001 86380 86390 1
419681 99419681 1001 86380 86390 1
419814 99419814 1001 86380 86390 1
420054 99420054 1001 86380 86390 1
419767 99419767 1001 86380 86390 1
419478 99419478 1001 86380 86390 1
419227 99419227 1001 86380 86390 1
419339 99419339 1001 86380 86390 1
420569 99420569 1001 86380 86390 1
420449 99420449 1001 86380 86390 1
420700 99420700 1001 86380 86390 1
420639 99420639 1001 86380 86390 1
420767 99420767 1001 86380 86390 1
421941 99421941 1001 86380 86390 1
421866 99421866 1001 86380 86390 1
421889 99421889 1001 86380 86390 1
422020 99422020 1001 86380 86390 1
421646 99421646 1001 86380 86390 1
421632 99421632 1001 86380 86390 1
420894 99420894 1001 86380 86390 1
420939 99420939 1001 86380 86390 1
422383 99422383 1001 86380 86390 1
422486 99422486 1001 86380 86390 1
422282 99422282 1001 86380 86390 1
422386 99422386 1001 86380 86390 1
422321 99422321 1001 86380 86390 1
422298 99422298 1001 86380 86390 1
423595 99423595 1001 86380 86390 1
423215 99423215 1001 86380 86390 1
423057 99423057 1001 86380 86390 1
423058 99423058 1001 86380 86390 1
422987 99422987 1001 86380 86390 1
423139 99423139 1001 86380 86390 1
422852 99422852 1001 86380 86390 1
422630 99422630 1001 86380 86390 1
422700 99422700 1001 86380 86390 1
422807 99422807 1001 86380 86390 1
422731 99422731 1001 86380 86390 1
422741 99422741 1001 86380 86390 1
422903 99422903 1001 86380 86390 1
423964 99423964 1001 86380 86390 1
423877 99423877 1001 86380 86390 1
425114 99425114 1001 86380 86390 1
424882 99424882 1001 86380 86390 1
424889 99424889 1001 86380 86390 1
424769 99424769 1001 86380 86390 1
424812 99424812 1001 86380 86390 1
424727 99424727 1001 86380 86390 1
424902 99424902 1001 86380 86390 1
424314 99424314 1001 86380 86390 1
424184 99424184 1001 86380 86390 1
424154 99424154 1001 86380 86390 1
424466 99424466 1001 86380 86390 1
424177 99424177 1001 86380 86390 1
425827 99425827 1001 86380 86390 1
424591 99424591 1001 86380 86390 1
425411 99425411 1001 86380 86390 1
425700 99425700 1001 86380 86390 1
425619 99425619 1001 86380 86390 1
425578 99425578 1001 86380 86390 1
427004 99427004 1001 86380 86390 1
426862 99426862 1001 86380 86390 1
426652 99426652 1001 86380 86390 1
426659 99426659 1001 86380 86390 1
426087 99426087 1001 86380 86390 1
425829 99425829 1001 86380 86390 1
427210 99427210 1001 86380 86390 1
427250 99427250 1001 86380 86390 1
428587 99428587 1001 86380 86390 1
428543 99428543 1001 86380 86390 1
428551 99428551 1001 86380 86390 1
428380 99428380 1001 86380 86390 1
428057 99428057 1001 86380 86390 1
428039 99428039 1001 86380 86390 1
428133 99428133 1001 86380 86390 1
428087 99428087 1001 86380 86390 1
427871 99427871 1001 86380 86390 1
429021 99429021 1001 86380 86390 1
429012 99429012 1001 86380 86390 1
430082 99430082 1001 86380 86390 1
429835 99429835 1001 86380 86390 1
429861 99429861 1001 86380 86390 1
429870 99429870 1001 86380 86390 1
429496 99429496 1001 86380 86390 1
429522 99429522 1001 86380 86390 1
429490 99429490 1001 86380 86390 1
430579 99430579 1001 86380 86390 1
430561 99430561 1001 86380 86390 1
430495 99430495 1001 86380 86390 1
430649 99430649 1001 86380 86390 1
430787 99430787 1001 86380 86390 1
431714 99431714 1001 86380 86390 1
431751 99431751 1001 86380 86390 1
432048 99432048 1001 86380 86390 1
431450 99431450 1001 86380 86390 1
431545 99431545 1001 86380 86390 1
431500 99431500 1001 86380 86390 1
431062 99431062 1001 86380 86390 1
431027 99431027 1001 86380 86390 1
431219 99431219 1001 86380 86390 1
431077 99431077 1001 86380 86390 1
431194 99431194 1001 86380 86390 1
432412 99432412 1001 86380 86390 1
433518 99433518 1001 86380 86390 1
433677 99433677 1001 86380 86390 1
433607 99433607 1001 86380 86390 1
432959 99432959 1001 86380 86390 1
432613 99432613 1001 86380 86390 1
432888 99432888 1001 86380 86390 1
432640 99432640 1001 86380 86390 1
433916 99433916 1001 86380 86390 1
434013 99434013 1001 86380 86390 1
433826 99433826 1001 86380 86390 1
435183 99435183 1001 86380 86390 1
435042 99435042 1001 86380 86390 1
435121 99435121 1001 86380 86390 1
434840 99434840 1001 86380 86390 1
434740 99434740 1001 86380 86390 1
434924 99434924 1001 86380 86390 1
434909 99434909 1001 86380 86390 1
434196 99434196 1001 86380 86390 1
435544 99435544 1001 86380 86390 1
435683 99435683 1001 86380 86390 1
435785 99435785 1001 86380 86390 1
436874 99436874 1001 86380 86390 1
437133 99437133 1001 86380 86390 1
436971 99436971 1001 86380 86390 1
436949 99436949 1001 86380 86390 1
436471 99436471 1001 86380 86390 1
436710 99436710 1001 86380 86390 1
436196 99436196 1001 86380 86390 1
436205 99436205 1001 86380 86390 1
436226 99436226 1001 86380 86390 1
436208 99436208 1001 86380 86390 1
437227 99437227 1001 86380 86390 1
300038 99300038 1001 86380 86390 1
300002 99300002 1001 86380 86390 1
300041 99300041 1001 86380 86390 1
300589 99300589 1001 86380 86390 1
300682 99300682 1001 86380 86390 1
300544 99300544 1001 86380 86390 1
300720 99300720 1001 86380 86390 1
300624 99300624 1001 86380 86390 1
300676 99300676 1001 86380 86390 1
300406 99300406 1001 86380 86390 1
300500 99300500 1001 86380 86390 1
300347 99300347 1001 86380 86390 1
300492 99300492 1001 86380 86390 1
300264 99300264 1001 86380 86390 1
300240 99300240 1001 86380 86390 1
300167 99300167 1001 86380 86390 1
300907 99300907 1001 86380 86390 1
300920 99300920 1001 86380 86390 1
300908 99300908 1001 86380 86390 1
300769 99300769 1001 86380 86390 1
300899 99300899 1001 86380 86390 1
300925 99300925 1001 86380 86390 1
300810 99300810 1001 86380 86390 1
301481 99301481 1001 86380 86390 1
301507 99301507 1001 86380 86390 1
301422 99301422 1001 86380 86390 1
301196 99301196 1001 86380 86390 1
301248 99301248 1001 86380 86390 1
301185 99301185 1001 86380 86390 1
301342 99301342 1001 86380 86390 1
301309 99301309 1001 86380 86390 1
301104 99301104 1001 86380 86390 1
301106 99301106 1001 86380 86390 1
301081 99301081 1001 86380 86390 1
301097 99301097 1001 86380 86390 1
300956 99300956 1001 86380 86390 1
301036 99301036 1001 86380 86390 1
301699 99301699 1001 86380 86390 1
302265 99302265 1001 86380 86390 1
302333 99302333 1001 86380 86390 1
302010 99302010 1001 86380 86390 1
302090 99302090 1001 86380 86390 1
302054 99302054 1001 86380 86390 1
301806 99301806 1001 86380 86390 1
301785 99301785 1001 86380 86390 1
302412 99302412 1001 86380 86390 1
302570 99302570 1001 86380 86390 1
303179 99303179 1001 86380 86390 1
303154 99303154 1001 86380 86390 1
302959 99302959 1001 86380 86390 1
302818 99302818 1001 86380 86390 1
302620 99302620 1001 86380 86390 1
303404 99303404 1001 86380 86390 1
303222 99303222 1001 86380 86390 1
303225 99303225 1001 86380 86390 1
303394 99303394 1001 86380 86390 1
303396 99303396 1001 86380 86390 1
303358 99303358 1001 86380 86390 1
303911 99303911 1001 86380 86390 1
303674 99303674 1001 86380 86390 1
303819 99303819 1001 86380 86390 1
303543 99303543 1001 86380 86390 1
303569 99303569 1001 86380 86390 1
304074 99304074 1001 86380 86390 1
304078 99304078 1001 86380 86390 1
304234 99304234 1001 86380 86390 1
304079 99304079 1001 86380 86390 1
304068 99304068 1001 86380 86390 1
304670 99304670 1001 86380 86390 1
304750 99304750 1001 86380 86390 1
304789 99304789 1001 86380 86390 1
304661 99304661 1001 86380 86390 1
304715 99304715 1001 86380 86390 1
304563 99304563 1001 86380 86390 1
304517 99304517 1001 86380 86390 1
304595 99304595 1001 86380 86390 1
304467 99304467 1001 86380 86390 1
304277 99304277 1001 86380 86390 1
304298 99304298 1001 86380 86390 1
304275 99304275 1001 86380 86390 1
304353 99304353 1001 86380 86390 1
305596 99305596 1001 86380 86390 1
305546 99305546 1001 86380 86390 1
305403 99305403 1001 86380 86390 1
305469 99305469 1001 86380 86390 1
305458 99305458 1001 86380 86390 1
305369 99305369 1001 86380 86390 1
305414 99305414 1001 86380 86390 1
305129 99305129 1001 86380 86390 1
305094 99305094 1001 86380 86390 1
500133 99500133 1001 86380 86390 1
500749 99500749 1001 86380 86390 1
500623 99500623 1001 86380 86390 1
500654 99500654 1001 86380 86390 1
500732 99500732 1001 86380 86390 1
500517 99500517 1001 86380 86390 1
500440 99500440 1001 86380 86390 1
500544 99500544 1001 86380 86390 1
500507 99500507 1001 86380 86390 1
500431 99500431 1001 86380 86390 1
500421 99500421 1001 86380 86390 1
500490 99500490 1001 86380 86390 1
500324 99500324 1001 86380 86390 1
500209 99500209 1001 86380 86390 1
500289 99500289 1001 86380 86390 1
500290 99500290 1001 86380 86390 1
500291 99500291 1001 86380 86390 1
500395 99500395 1001 86380 86390 1
500929 99500929 1001 86380 86390 1
500971 99500971 1001 86380 86390 1
500895 99500895 1001 86380 86390 1
500986 99500986 1001 86380 86390 1
501578 99501578 1001 86380 86390 1
501451 99501451 1001 86380 86390 1
501621 99501621 1001 86380 86390 1
501359 99501359 1001 86380 86390 1
501424 99501424 1001 86380 86390 1
501045 99501045 1001 86380 86390 1
501121 99501121 1001 86380 86390 1
501813 99501813 1001 86380 86390 1
502445 99502445 1001 86380 86390 1
502408 99502408 1001 86380 86390 1
502448 99502448 1001 86380 86390 1
502453 99502453 1001 86380 86390 1
502362 99502362 1001 86380 86390 1
502228 99502228 1001 86380 86390 1
501989 99501989 1001 86380 86390 1
501967 99501967 1001 86380 86390 1
501994 99501994 1001 86380 86390 1
502632 99502632 1001 86380 86390 1
502516 99502516 1001 86380 86390 1
502595 99502595 1001 86380 86390 1
502537 99502537 1001 86380 86390 1
502589 99502589 1001 86380 86390 1
502539 99502539 1001 86380 86390 1
502617 99502617 1001 86380 86390 1
503181 99503181 1001 86380 86390 1
503247 99503247 1001 86380 86390 1
502985 99502985 1001 86380 86390 1
502990 99502990 1001 86380 86390 1
503055 99503055 1001 86380 86390 1
502815 99502815 1001 86380 86390 1
502764 99502764 1001 86380 86390 1
502739 99502739 1001 86380 86390 1
503496 99503496 1001 86380 86390 1
503481 99503481 1001 86380 86390 1
504109 99504109 1001 86380 86390 1
503799 99503799 1001 86380 86390 1
503629 99503629 1001 86380 86390 1
504258 99504258 1001 86380 86390 1
504120 99504120 1001 86380 86390 1
504751 99504751 1001 86380 86390 1
504816 99504816 1001 86380 86390 1
504855 99504855 1001 86380 86390 1
504843 99504843 1001 86380 86390 1
504917 99504917 1001 86380 86390 1
504794 99504794 1001 86380 86390 1
504745 99504745 1001 86380 86390 1
504588 99504588 1001 86380 86390 1
504576 99504576 1001 86380 86390 1
504641 99504641 1001 86380 86390 1
504681 99504681 1001 86380 86390 1
504553 99504553 1001 86380 86390 1
504607 99504607 1001 86380 86390 1
504569 99504569 1001 86380 86390 1
505148 99505148 1001 86380 86390 1
504958 99504958 1001 86380 86390 1
505650 99505650 1001 86380 86390 1
505436 99505436 1001 86380 86390 1
505430 99505430 1001 86380 86390 1
505534 99505534 1001 86380 86390 1
505315 99505315 1001 86380 86390 1
505899 99505899 1001 86380 86390 1
505358 99505358 1001 86380 86390 1
505782 99505782 1001 86380 86390 1
505788 99505788 1001 86380 86390 1
505804 99505804 1001 86380 86390 1
506497 99506497 1001 86380 86390 1
506352 99506352 1001 86380 86390 1
506254 99506254 1001 86380 86390 1
506361 99506361 1001 86380 86390 1
506118 99506118 1001 86380 86390 1
506150 99506150 1001 86380 86390 1
506116 99506116 1001 86380 86390 1
506143 99506143 1001 86380 86390 1
506685 99506685 1001 86380 86390 1
506759 99506759 1001 86380 86390 1
507308 99507308 1001 86380 86390 1
507226 99507226 1001 86380 86390 1
507254 99507254 1001 86380 86390 1
507293 99507293 1001 86380 86390 1
507181 99507181 1001 86380 86390 1
506827 99506827 1001 86380 86390 1
506932 99506932 1001 86380 86390 1
507000 99507000 1001 86380 86390 1
506806 99506806 1001 86380 86390 1
506808 99506808 1001 86380 86390 1
507589 99507589 1001 86380 86390 1
507435 99507435 1001 86380 86390 1
507477 99507477 1001 86380 86390 1
507466 99507466 1001 86380 86390 1
507482 99507482 1001 86380 86390 1
508060 99508060 1001 86380 86390 1
508043 99508043 1001 86380 86390 1
507862 99507862 1001 86380 86390 1
507920 99507920 1001 86380 86390 1
507873 99507873 1001 86380 86390 1
507635 99507635 1001 86380 86390 1
508286 99508286 1001 86380 86390 1
507836 99507836 1001 86380 86390 1
508307 99508307 1001 86380 86390 1
508398 99508398 1001 86380 86390 1
509075 99509075 1001 86380 86390 1
508902 99508902 1001 86380 86390 1
509064 99509064 1001 86380 86390 1
509023 99509023 1001 86380 86390 1
508676 99508676 1001 86380 86390 1
508832 99508832 1001 86380 86390 1
508640 99508640 1001 86380 86390 1
508618 99508618 1001 86380 86390 1
509138 99509138 1001 86380 86390 1
509179 99509179 1001 86380 86390 1
509143 99509143 1001 86380 86390 1
509235 99509235 1001 86380 86390 1
509274 99509274 1001 86380 86390 1
509760 99509760 1001 86380 86390 1
509618 99509618 1001 86380 86390 1
509661 99509661 1001 86380 86390 1
509674 99509674 1001 86380 86390 1
509391 99509391 1001 86380 86390 1
509328 99509328 1001 86380 86390 1
509446 99509446 1001 86380 86390 1
509938 99509938 1001 86380 86390 1
510017 99510017 1001 86380 86390 1
509941 99509941 1001 86380 86390 1
510604 99510604 1001 86380 86390 1
510579 99510579 1001 86380 86390 1
510384 99510384 1001 86380 86390 1
510489 99510489 1001 86380 86390 1
510388 99510388 1001 86380 86390 1
510325 99510325 1001 86380 86390 1
510110 99510110 1001 86380 86390 1
510305 99510305 1001 86380 86390 1
510205 99510205 1001 86380 86390 1
510815 99510815 1001 86380 86390 1
510820 99510820 1001 86380 86390 1
510886 99510886 1001 86380 86390 1
510900 99510900 1001 86380 86390 1
511373 99511373 1001 86380 86390 1
511401 99511401 1001 86380 86390 1
511507 99511507 1001 86380 86390 1
511461 99511461 1001 86380 86390 1
511170 99511170 1001 86380 86390 1
511229 99511229 1001 86380 86390 1
510972 99510972 1001 86380 86390 1
511002 99511002 1001 86380 86390 1
511096 99511096 1001 86380 86390 1
511073 99511073 1001 86380 86390 1
511616 99511616 1001 86380 86390 1
511668 99511668 1001 86380 86390 1
511683 99511683 1001 86380 86390 1
511742 99511742 1001 86380 86390 1
512186 99512186 1001 86380 86390 1
512199 99512199 1001 86380 86390 1
512176 99512176 1001 86380 86390 1
512174 99512174 1001 86380 86390 1
512048 99512048 1001 86380 86390 1
512088 99512088 1001 86380 86390 1
512117 99512117 1001 86380 86390 1
512066 99512066 1001 86380 86390 1
511976 99511976 1001 86380 86390 1
512093 99512093 1001 86380 86390 1
512055 99512055 1001 86380 86390 1
511810 99511810 1001 86380 86390 1
511955 99511955 1001 86380 86390 1
511761 99511761 1001 86380 86390 1
511843 99511843 1001 86380 86390 1
512570 99512570 1001 86380 86390 1
512545 99512545 1001 86380 86390 1
512472 99512472 1001 86380 86390 1
512539 99512539 1001 86380 86390 1
512476 99512476 1001 86380 86390 1
513105 99513105 1001 86380 86390 1
513043 99513043 1001 86380 86390 1
513095 99513095 1001 86380 86390 1
513007 99513007 1001 86380 86390 1
513161 99513161 1001 86380 86390 1
512833 99512833 1001 86380 86390 1
512839 99512839 1001 86380 86390 1
512995 99512995 1001 86380 86390 1
512802 99512802 1001 86380 86390 1
513282 99513282 1001 86380 86390 1
513404 99513404 1001 86380 86390 1
513865 99513865 1001 86380 86390 1
513712 99513712 1001 86380 86390 1
513717 99513717 1001 86380 86390 1
513573 99513573 1001 86380 86390 1
513563 99513563 1001 86380 86390 1
514147 99514147 1001 86380 86390 1
514153 99514153 1001 86380 86390 1
514181 99514181 1001 86380 86390 1
514689 99514689 1001 86380 86390 1
514645 99514645 1001 86380 86390 1
514595 99514595 1001 86380 86390 1
514494 99514494 1001 86380 86390 1
514436 99514436 1001 86380 86390 1
514442 99514442 1001 86380 86390 1
514906 99514906 1001 86380 86390 1
514895 99514895 1001 86380 86390 1
514897 99514897 1001 86380 86390 1
514963 99514963 1001 86380 86390 1
515016 99515016 1001 86380 86390 1
514978 99514978 1001 86380 86390 1
514979 99514979 1001 86380 86390 1
514863 99514863 1001 86380 86390 1
514917 99514917 1001 86380 86390 1
514969 99514969 1001 86380 86390 1
515535 99515535 1001 86380 86390 1
515349 99515349 1001 86380 86390 1
515442 99515442 1001 86380 86390 1
515444 99515444 1001 86380 86390 1
515420 99515420 1001 86380 86390 1
515409 99515409 1001 86380 86390 1
515168 99515168 1001 86380 86390 1
515227 99515227 1001 86380 86390 1
515740 99515740 1001 86380 86390 1
515884 99515884 1001 86380 86390 1
515807 99515807 1001 86380 86390 1
516425 99516425 1001 86380 86390 1
515897 99515897 1001 86380 86390 1
515911 99515911 1001 86380 86390 1
516690 99516690 1001 86380 86390 1
516699 99516699 1001 86380 86390 1
517309 99517309 1001 86380 86390 1
517238 99517238 1001 86380 86390 1
517161 99517161 1001 86380 86390 1
517227 99517227 1001 86380 86390 1
517269 99517269 1001 86380 86390 1
517333 99517333 1001 86380 86390 1
517108 99517108 1001 86380 86390 1
517083 99517083 1001 86380 86390 1
516983 99516983 1001 86380 86390 1
516958 99516958 1001 86380 86390 1
516786 99516786 1001 86380 86390 1
516787 99516787 1001 86380 86390 1
517387 99517387 1001 86380 86390 1
517497 99517497 1001 86380 86390 1
518062 99518062 1001 86380 86390 1
518138 99518138 1001 86380 86390 1
518032 99518032 1001 86380 86390 1
517842 99517842 1001 86380 86390 1
517869 99517869 1001 86380 86390 1
517755 99517755 1001 86380 86390 1
517902 99517902 1001 86380 86390 1
517748 99517748 1001 86380 86390 1
517699 99517699 1001 86380 86390 1
517741 99517741 1001 86380 86390 1
517592 99517592 1001 86380 86390 1
517747 99517747 1001 86380 86390 1
518356 99518356 1001 86380 86390 1
518178 99518178 1001 86380 86390 1
518309 99518309 1001 86380 86390 1
518297 99518297 1001 86380 86390 1
518961 99518961 1001 86380 86390 1
518930 99518930 1001 86380 86390 1
518976 99518976 1001 86380 86390 1
518684 99518684 1001 86380 86390 1
518712 99518712 1001 86380 86390 1
518738 99518738 1001 86380 86390 1
518408 99518408 1001 86380 86390 1
518426 99518426 1001 86380 86390 1
519103 99519103 1001 86380 86390 1
519016 99519016 1001 86380 86390 1
519628 99519628 1001 86380 86390 1
519694 99519694 1001 86380 86390 1
519721 99519721 1001 86380 86390 1
519696 99519696 1001 86380 86390 1
519429 99519429 1001 86380 86390 1
519418 99519418 1001 86380 86390 1
519286 99519286 1001 86380 86390 1
519390 99519390 1001 86380 86390 1
519326 99519326 1001 86380 86390 1
519198 99519198 1001 86380 86390 1
519253 99519253 1001 86380 86390 1
519322 99519322 1001 86380 86390 1
519994 99519994 1001 86380 86390 1
519907 99519907 1001 86380 86390 1
519960 99519960 1001 86380 86390 1
520565 99520565 1001 86380 86390 1
520608 99520608 1001 86380 86390 1
520503 99520503 1001 86380 86390 1
520573 99520573 1001 86380 86390 1
520470 99520470 1001 86380 86390 1
520398 99520398 1001 86380 86390 1
520258 99520258 1001 86380 86390 1
520247 99520247 1001 86380 86390 1
520288 99520288 1001 86380 86390 1
520317 99520317 1001 86380 86390 1
520747 99520747 1001 86380 86390 1
521421 99521421 1001 86380 86390 1
521332 99521332 1001 86380 86390 1
521347 99521347 1001 86380 86390 1
521426 99521426 1001 86380 86390 1
521132 99521132 1001 86380 86390 1
521094 99521094 1001 86380 86390 1
521149 99521149 1001 86380 86390 1
521256 99521256 1001 86380 86390 1
521260 99521260 1001 86380 86390 1
520975 99520975 1001 86380 86390 1
520994 99520994 1001 86380 86390 1
521008 99521008 1001 86380 86390 1
520906 99520906 1001 86380 86390 1
521489 99521489 1001 86380 86390 1
521476 99521476 1001 86380 86390 1
522206 99522206 1001 86380 86390 1
522185 99522185 1001 86380 86390 1
522134 99522134 1001 86380 86390 1
522252 99522252 1001 86380 86390 1
522136 99522136 1001 86380 86390 1
522201 99522201 1001 86380 86390 1
521896 99521896 1001 86380 86390 1
521886 99521886 1001 86380 86390 1
522059 99522059 1001 86380 86390 1
521744 99521744 1001 86380 86390 1
521748 99521748 1001 86380 86390 1
522315 99522315 1001 86380 86390 1
522354 99522354 1001 86380 86390 1
522367 99522367 1001 86380 86390 1
522471 99522471 1001 86380 86390 1
522318 99522318 1001 86380 86390 1
522399 99522399 1001 86380 86390 1
522968 99522968 1001 86380 86390 1
523097 99523097 1001 86380 86390 1
523062 99523062 1001 86380 86390 1
522922 99522922 1001 86380 86390 1
522973 99522973 1001 86380 86390 1
523025 99523025 1001 86380 86390 1
522827 99522827 1001 86380 86390 1
522895 99522895 1001 86380 86390 1
522769 99522769 1001 86380 86390 1
522859 99522859 1001 86380 86390 1
522654 99522654 1001 86380 86390 1
522518 99522518 1001 86380 86390 1
522610 99522610 1001 86380 86390 1
522690 99522690 1001 86380 86390 1
523260 99523260 1001 86380 86390 1
523778 99523778 1001 86380 86390 1
523758 99523758 1001 86380 86390 1
523933 99523933 1001 86380 86390 1
523652 99523652 1001 86380 86390 1
523603 99523603 1001 86380 86390 1
523378 99523378 1001 86380 86390 1
523392 99523392 1001 86380 86390 1
523458 99523458 1001 86380 86390 1
523524 99523524 1001 86380 86390 1
523359 99523359 1001 86380 86390 1
523476 99523476 1001 86380 86390 1
523478 99523478 1001 86380 86390 1
524144 99524144 1001 86380 86390 1
524080 99524080 1001 86380 86390 1
524070 99524070 1001 86380 86390 1
524671 99524671 1001 86380 86390 1
524585 99524585 1001 86380 86390 1
524703 99524703 1001 86380 86390 1
524501 99524501 1001 86380 86390 1
524540 99524540 1001 86380 86390 1
524478 99524478 1001 86380 86390 1
524518 99524518 1001 86380 86390 1
524549 99524549 1001 86380 86390 1
524407 99524407 1001 86380 86390 1
524524 99524524 1001 86380 86390 1
524213 99524213 1001 86380 86390 1
524892 99524892 1001 86380 86390 1
524935 99524935 1001 86380 86390 1
525468 99525468 1001 86380 86390 1
525579 99525579 1001 86380 86390 1
525428 99525428 1001 86380 86390 1
525327 99525327 1001 86380 86390 1
525353 99525353 1001 86380 86390 1
525257 99525257 1001 86380 86390 1
525150 99525150 1001 86380 86390 1
525724 99525724 1001 86380 86390 1
526364 99526364 1001 86380 86390 1
526287 99526287 1001 86380 86390 1
526088 99526088 1001 86380 86390 1
526204 99526204 1001 86380 86390 1
526172 99526172 1001 86380 86390 1
526200 99526200 1001 86380 86390 1
526123 99526123 1001 86380 86390 1
526201 99526201 1001 86380 86390 1
526085 99526085 1001 86380 86390 1
525918 99525918 1001 86380 86390 1
526001 99526001 1001 86380 86390 1
525826 99525826 1001 86380 86390 1
526479 99526479 1001 86380 86390 1
527123 99527123 1001 86380 86390 1
527189 99527189 1001 86380 86390 1
527118 99527118 1001 86380 86390 1
527145 99527145 1001 86380 86390 1
527009 99527009 1001 86380 86390 1
526868 99526868 1001 86380 86390 1
526632 99526632 1001 86380 86390 1
526699 99526699 1001 86380 86390 1
526777 99526777 1001 86380 86390 1
526716 99526716 1001 86380 86390 1
527302 99527302 1001 86380 86390 1
527318 99527318 1001 86380 86390 1
527967 99527967 1001 86380 86390 1
527930 99527930 1001 86380 86390 1
528023 99528023 1001 86380 86390 1
527693 99527693 1001 86380 86390 1
527745 99527745 1001 86380 86390 1
527836 99527836 1001 86380 86390 1
527759 99527759 1001 86380 86390 1
527838 99527838 1001 86380 86390 1
527593 99527593 1001 86380 86390 1
527503 99527503 1001 86380 86390 1
527465 99527465 1001 86380 86390 1
528141 99528141 1001 86380 86390 1
528154 99528154 1001 86380 86390 1
528207 99528207 1001 86380 86390 1
528078 99528078 1001 86380 86390 1
528079 99528079 1001 86380 86390 1
528789 99528789 1001 86380 86390 1
528876 99528876 1001 86380 86390 1
528861 99528861 1001 86380 86390 1
528605 99528605 1001 86380 86390 1
528580 99528580 1001 86380 86390 1
528582 99528582 1001 86380 86390 1
528674 99528674 1001 86380 86390 1
528676 99528676 1001 86380 86390 1
528333 99528333 1001 86380 86390 1
528424 99528424 1001 86380 86390 1
528323 99528323 1001 86380 86390 1
528284 99528284 1001 86380 86390 1
528350 99528350 1001 86380 86390 1
528369 99528369 1001 86380 86390 1
528305 99528305 1001 86380 86390 1
529069 99529069 1001 86380 86390 1
529102 99529102 1001 86380 86390 1
529605 99529605 1001 86380 86390 1
529671 99529671 1001 86380 86390 1
529340 99529340 1001 86380 86390 1
529433 99529433 1001 86380 86390 1
529364 99529364 1001 86380 86390 1
529159 99529159 1001 86380 86390 1
529860 99529860 1001 86380 86390 1
529899 99529899 1001 86380 86390 1
530301 99530301 1001 86380 86390 1
530026 99530026 1001 86380 86390 1
530092 99530092 1001 86380 86390 1
529994 99529994 1001 86380 86390 1
529970 99529970 1001 86380 86390 1
530139 99530139 1001 86380 86390 1
530721 99530721 1001 86380 86390 1
530697 99530697 1001 86380 86390 1
531283 99531283 1001 86380 86390 1
531364 99531364 1001 86380 86390 1
531104 99531104 1001 86380 86390 1
531144 99531144 1001 86380 86390 1
531002 99531002 1001 86380 86390 1
531119 99531119 1001 86380 86390 1
530777 99530777 1001 86380 86390 1
530830 99530830 1001 86380 86390 1
531441 99531441 1001 86380 86390 1
531443 99531443 1001 86380 86390 1
531460 99531460 1001 86380 86390 1
531424 99531424 1001 86380 86390 1
531439 99531439 1001 86380 86390 1
532188 99532188 1001 86380 86390 1
532009 99532009 1001 86380 86390 1
532023 99532023 1001 86380 86390 1
532197 99532197 1001 86380 86390 1
531858 99531858 1001 86380 86390 1
531962 99531962 1001 86380 86390 1
531963 99531963 1001 86380 86390 1
531976 99531976 1001 86380 86390 1
531912 99531912 1001 86380 86390 1
531798 99531798 1001 86380 86390 1
531826 99531826 1001 86380 86390 1
531598 99531598 1001 86380 86390 1
531784 99531784 1001 86380 86390 1
532333 99532333 1001 86380 86390 1
532359 99532359 1001 86380 86390 1
532290 99532290 1001 86380 86390 1
532305 99532305 1001 86380 86390 1
532851 99532851 1001 86380 86390 1
532916 99532916 1001 86380 86390 1
532865 99532865 1001 86380 86390 1
532909 99532909 1001 86380 86390 1
532922 99532922 1001 86380 86390 1
532884 99532884 1001 86380 86390 1
532987 99532987 1001 86380 86390 1
532915 99532915 1001 86380 86390 1
532658 99532658 1001 86380 86390 1
532713 99532713 1001 86380 86390 1
532675 99532675 1001 86380 86390 1
532822 99532822 1001 86380 86390 1
532540 99532540 1001 86380 86390 1
532467 99532467 1001 86380 86390 1
532507 99532507 1001 86380 86390 1
532522 99532522 1001 86380 86390 1
532473 99532473 1001 86380 86390 1
532487 99532487 1001 86380 86390 1
532500 99532500 1001 86380 86390 1
533158 99533158 1001 86380 86390 1
533045 99533045 1001 86380 86390 1
533117 99533117 1001 86380 86390 1
533169 99533169 1001 86380 86390 1
533067 99533067 1001 86380 86390 1
533196 99533196 1001 86380 86390 1
533582 99533582 1001 86380 86390 1
533444 99533444 1001 86380 86390 1
534042 99534042 1001 86380 86390 1
533903 99533903 1001 86380 86390 1
534510 99534510 1001 86380 86390 1
534562 99534562 1001 86380 86390 1
534514 99534514 1001 86380 86390 1
534631 99534631 1001 86380 86390 1
534502 99534502 1001 86380 86390 1
534306 99534306 1001 86380 86390 1
534345 99534345 1001 86380 86390 1
534117 99534117 1001 86380 86390 1
534249 99534249 1001 86380 86390 1
534863 99534863 1001 86380 86390 1
534750 99534750 1001 86380 86390 1
534834 99534834 1001 86380 86390 1
534860 99534860 1001 86380 86390 1
534705 99534705 1001 86380 86390 1
535453 99535453 1001 86380 86390 1
535180 99535180 1001 86380 86390 1
535206 99535206 1001 86380 86390 1
535116 99535116 1001 86380 86390 1
535221 99535221 1001 86380 86390 1
535119 99535119 1001 86380 86390 1
535198 99535198 1001 86380 86390 1
534916 99534916 1001 86380 86390 1
535085 99535085 1001 86380 86390 1
535005 99535005 1001 86380 86390 1
535624 99535624 1001 86380 86390 1
535589 99535589 1001 86380 86390 1
535680 99535680 1001 86380 86390 1
535525 99535525 1001 86380 86390 1
535700 99535700 1001 86380 86390 1
536197 99536197 1001 86380 86390 1
536210 99536210 1001 86380 86390 1
536175 99536175 1001 86380 86390 1
536201 99536201 1001 86380 86390 1
536227 99536227 1001 86380 86390 1
536151 99536151 1001 86380 86390 1
536035 99536035 1001 86380 86390 1
536101 99536101 1001 86380 86390 1
535897 99535897 1001 86380 86390 1
535759 99535759 1001 86380 86390 1
535838 99535838 1001 86380 86390 1
535829 99535829 1001 86380 86390 1
535881 99535881 1001 86380 86390 1
536505 99536505 1001 86380 86390 1
536363 99536363 1001 86380 86390 1
536471 99536471 1001 86380 86390 1
536343 99536343 1001 86380 86390 1
537013 99537013 1001 86380 86390 1
537052 99537052 1001 86380 86390 1
537068 99537068 1001 86380 86390 1
536969 99536969 1001 86380 86390 1
536765 99536765 1001 86380 86390 1
536795 99536795 1001 86380 86390 1
536756 99536756 1001 86380 86390 1
536849 99536849 1001 86380 86390 1
536812 99536812 1001 86380 86390 1
536942 99536942 1001 86380 86390 1
537194 99537194 1001 86380 86390 1
537272 99537272 1001 86380 86390 1
537952 99537952 1001 86380 86390 1
537960 99537960 1001 86380 86390 1
537904 99537904 1001 86380 86390 1
537967 99537967 1001 86380 86390 1
537820 99537820 1001 86380 86390 1
537898 99537898 1001 86380 86390 1
537705 99537705 1001 86380 86390 1
537667 99537667 1001 86380 86390 1
537656 99537656 1001 86380 86390 1
537759 99537759 1001 86380 86390 1
537774 99537774 1001 86380 86390 1
537403 99537403 1001 86380 86390 1
538004 99538004 1001 86380 86390 1
538155 99538155 1001 86380 86390 1
538734 99538734 1001 86380 86390 1
538644 99538644 1001 86380 86390 1
538806 99538806 1001 86380 86390 1
538545 99538545 1001 86380 86390 1
538562 99538562 1001 86380 86390 1
538524 99538524 1001 86380 86390 1
538423 99538423 1001 86380 86390 1
538465 99538465 1001 86380 86390 1
538350 99538350 1001 86380 86390 1
538197 99538197 1001 86380 86390 1
538303 99538303 1001 86380 86390 1
538395 99538395 1001 86380 86390 1
538920 99538920 1001 86380 86390 1
539515 99539515 1001 86380 86390 1
539557 99539557 1001 86380 86390 1
539576 99539576 1001 86380 86390 1
539409 99539409 1001 86380 86390 1
539243 99539243 1001 86380 86390 1
539142 99539142 1001 86380 86390 1
539091 99539091 1001 86380 86390 1
539032 99539032 1001 86380 86390 1
539824 99539824 1001 86380 86390 1
539760 99539760 1001 86380 86390 1
539737 99539737 1001 86380 86390 1
540264 99540264 1001 86380 86390 1
540354 99540354 1001 86380 86390 1
540385 99540385 1001 86380 86390 1
540348 99540348 1001 86380 86390 1
540158 99540158 1001 86380 86390 1
540256 99540256 1001 86380 86390 1
540245 99540245 1001 86380 86390 1
540066 99540066 1001 86380 86390 1
540014 99540014 1001 86380 86390 1
539862 99539862 1001 86380 86390 1
539932 99539932 1001 86380 86390 1
540621 99540621 1001 86380 86390 1
540635 99540635 1001 86380 86390 1
540571 99540571 1001 86380 86390 1
540483 99540483 1001 86380 86390 1
540653 99540653 1001 86380 86390 1
540590 99540590 1001 86380 86390 1
540514 99540514 1001 86380 86390 1
541289 99541289 1001 86380 86390 1
541069 99541069 1001 86380 86390 1
541086 99541086 1001 86380 86390 1
540855 99540855 1001 86380 86390 1
540860 99540860 1001 86380 86390 1
540835 99540835 1001 86380 86390 1
541403 99541403 1001 86380 86390 1
541928 99541928 1001 86380 86390 1
542034 99542034 1001 86380 86390 1
541960 99541960 1001 86380 86390 1
541999 99541999 1001 86380 86390 1
542051 99542051 1001 86380 86390 1
542014 99542014 1001 86380 86390 1
542067 99542067 1001 86380 86390 1
541876 99541876 1001 86380 86390 1
541727 99541727 1001 86380 86390 1
541655 99541655 1001 86380 86390 1
541552 99541552 1001 86380 86390 1
541533 99541533 1001 86380 86390 1
541522 99541522 1001 86380 86390 1
542195 99542195 1001 86380 86390 1
542196 99542196 1001 86380 86390 1
542175 99542175 1001 86380 86390 1
542307 99542307 1001 86380 86390 1
542817 99542817 1001 86380 86390 1
542754 99542754 1001 86380 86390 1
542819 99542819 1001 86380 86390 1
542871 99542871 1001 86380 86390 1
542902 99542902 1001 86380 86390 1
542851 99542851 1001 86380 86390 1
542878 99542878 1001 86380 86390 1
542662 99542662 1001 86380 86390 1
542722 99542722 1001 86380 86390 1
542568 99542568 1001 86380 86390 1
542646 99542646 1001 86380 86390 1
542723 99542723 1001 86380 86390 1
542570 99542570 1001 86380 86390 1
542493 99542493 1001 86380 86390 1
542355 99542355 1001 86380 86390 1
542396 99542396 1001 86380 86390 1
542956 99542956 1001 86380 86390 1
543000 99543000 1001 86380 86390 1
543117 99543117 1001 86380 86390 1
543053 99543053 1001 86380 86390 1
542964 99542964 1001 86380 86390 1
543617 99543617 1001 86380 86390 1
543749 99543749 1001 86380 86390 1
543661 99543661 1001 86380 86390 1
543600 99543600 1001 86380 86390 1
543761 99543761 1001 86380 86390 1
543502 99543502 1001 86380 86390 1
543507 99543507 1001 86380 86390 1
543521 99543521 1001 86380 86390 1
543309 99543309 1001 86380 86390 1
543246 99543246 1001 86380 86390 1
543864 99543864 1001 86380 86390 1
543865 99543865 1001 86380 86390 1
543803 99543803 1001 86380 86390 1
544495 99544495 1001 86380 86390 1
544596 99544596 1001 86380 86390 1
544562 99544562 1001 86380 86390 1
544483 99544483 1001 86380 86390 1
544345 99544345 1001 86380 86390 1
544322 99544322 1001 86380 86390 1
544338 99544338 1001 86380 86390 1
544377 99544377 1001 86380 86390 1
544023 99544023 1001 86380 86390 1
544052 99544052 1001 86380 86390 1
544702 99544702 1001 86380 86390 1
544653 99544653 1001 86380 86390 1
544696 99544696 1001 86380 86390 1
544709 99544709 1001 86380 86390 1
544645 99544645 1001 86380 86390 1
400354 99400354 1001 86380 86390 1
400454 99400454 1001 86380 86390 1
400518 99400518 1001 86380 86390 1
400616 99400616 1001 86380 86390 1
400694 99400694 1001 86380 86390 1
400863 99400863 1001 86380 86390 1
401179 99401179 1001 86380 86390 1
401170 99401170 1001 86380 86390 1
401326 99401326 1001 86380 86390 1
401364 99401364 1001 86380 86390 1
401491 99401491 1001 86380 86390 1
401589 99401589 1001 86380 86390 1
401789 99401789 1001 86380 86390 1
401878 99401878 1001 86380 86390 1
401847 99401847 1001 86380 86390 1
402023 99402023 1001 86380 86390 1
402098 99402098 1001 86380 86390 1
402226 99402226 1001 86380 86390 1
402210 99402210 1001 86380 86390 1
402314 99402314 1001 86380 86390 1
402295 99402295 1001 86380 86390 1
402523 99402523 1001 86380 86390 1
402726 99402726 1001 86380 86390 1
402815 99402815 1001 86380 86390 1
402897 99402897 1001 86380 86390 1
403008 99403008 1001 86380 86390 1
403181 99403181 1001 86380 86390 1
403254 99403254 1001 86380 86390 1
403272 99403272 1001 86380 86390 1
403373 99403373 1001 86380 86390 1
403482 99403482 1001 86380 86390 1
403581 99403581 1001 86380 86390 1
403607 99403607 1001 86380 86390 1
403777 99403777 1001 86380 86390 1
403831 99403831 1001 86380 86390 1
403986 99403986 1001 86380 86390 1
404135 99404135 1001 86380 86390 1
404044 99404044 1001 86380 86390 1
404396 99404396 1001 86380 86390 1
404659 99404659 1001 86380 86390 1
405105 99405105 1001 86380 86390 1
405132 99405132 1001 86380 86390 1
405252 99405252 1001 86380 86390 1
405616 99405616 1001 86380 86390 1
405592 99405592 1001 86380 86390 1
405610 99405610 1001 86380 86390 1
405705 99405705 1001 86380 86390 1
405960 99405960 1001 86380 86390 1
406123 99406123 1001 86380 86390 1
406391 99406391 1001 86380 86390 1
406357 99406357 1001 86380 86390 1
406179 99406179 1001 86380 86390 1
406314 99406314 1001 86380 86390 1
406410 99406410 1001 86380 86390 1
406738 99406738 1001 86380 86390 1
407046 99407046 1001 86380 86390 1
407300 99407300 1001 86380 86390 1
407422 99407422 1001 86380 86390 1
407556 99407556 1001 86380 86390 1
407541 99407541 1001 86380 86390 1
408194 99408194 1001 86380 86390 1
408242 99408242 1001 86380 86390 1
408604 99408604 1001 86380 86390 1
408754 99408754 1001 86380 86390 1
408700 99408700 1001 86380 86390 1
409010 99409010 1001 86380 86390 1
409064 99409064 1001 86380 86390 1
409188 99409188 1001 86380 86390 1
409213 99409213 1001 86380 86390 1
409221 99409221 1001 86380 86390 1
409385 99409385 1001 86380 86390 1
409650 99409650 1001 86380 86390 1
409955 99409955 1001 86380 86390 1
410014 99410014 1001 86380 86390 1
410308 99410308 1001 86380 86390 1
410886 99410886 1001 86380 86390 1
411187 99411187 1001 86380 86390 1
411259 99411259 1001 86380 86390 1
411373 99411373 1001 86380 86390 1
411342 99411342 1001 86380 86390 1
411415 99411415 1001 86380 86390 1
412003 99412003 1001 86380 86390 1
412133 99412133 1001 86380 86390 1
412305 99412305 1001 86380 86390 1
412290 99412290 1001 86380 86390 1
413420 99413420 1001 86380 86390 1
413565 99413565 1001 86380 86390 1
413456 99413456 1001 86380 86390 1
413497 99413497 1001 86380 86390 1
413326 99413326 1001 86380 86390 1
413307 99413307 1001 86380 86390 1
413242 99413242 1001 86380 86390 1
412579 99412579 1001 86380 86390 1
412484 99412484 1001 86380 86390 1
412786 99412786 1001 86380 86390 1
413839 99413839 1001 86380 86390 1
415317 99415317 1001 86380 86390 1
415191 99415191 1001 86380 86390 1
414950 99414950 1001 86380 86390 1
414929 99414929 1001 86380 86390 1
415124 99415124 1001 86380 86390 1
415131 99415131 1001 86380 86390 1
415110 99415110 1001 86380 86390 1
414892 99414892 1001 86380 86390 1
414710 99414710 1001 86380 86390 1
414645 99414645 1001 86380 86390 1
414527 99414527 1001 86380 86390 1
414231 99414231 1001 86380 86390 1
414456 99414456 1001 86380 86390 1
414233 99414233 1001 86380 86390 1
414300 99414300 1001 86380 86390 1
414494 99414494 1001 86380 86390 1
414498 99414498 1001 86380 86390 1
415646 99415646 1001 86380 86390 1
415449 99415449 1001 86380 86390 1
415703 99415703 1001 86380 86390 1
415322 99415322 1001 86380 86390 1
415712 99415712 1001 86380 86390 1
415496 99415496 1001 86380 86390 1
416736 99416736 1001 86380 86390 1
416792 99416792 1001 86380 86390 1
416911 99416911 1001 86380 86390 1
416626 99416626 1001 86380 86390 1
416669 99416669 1001 86380 86390 1
416397 99416397 1001 86380 86390 1
416484 99416484 1001 86380 86390 1
416148 99416148 1001 86380 86390 1
416395 99416395 1001 86380 86390 1
415747 99415747 1001 86380 86390 1
415895 99415895 1001 86380 86390 1
415772 99415772 1001 86380 86390 1
416051 99416051 1001 86380 86390 1
417197 99417197 1001 86380 86390 1
417254 99417254 1001 86380 86390 1
418712 99418712 1001 86380 86390 1
418462 99418462 1001 86380 86390 1
418611 99418611 1001 86380 86390 1
418782 99418782 1001 86380 86390 1
418500 99418500 1001 86380 86390 1
418219 99418219 1001 86380 86390 1
418335 99418335 1001 86380 86390 1
418380 99418380 1001 86380 86390 1
418152 99418152 1001 86380 86390 1
418214 99418214 1001 86380 86390 1
417827 99417827 1001 86380 86390 1
417988 99417988 1001 86380 86390 1
419079 99419079 1001 86380 86390 1
419136 99419136 1001 86380 86390 1
418831 99418831 1001 86380 86390 1
420152 99420152 1001 86380 86390 1
420429 99420429 1001 86380 86390 1
419848 99419848 1001 86380 86390 1
420048 99420048 1001 86380 86390 1
419813 99419813 1001 86380 86390 1
419796 99419796 1001 86380 86390 1
419876 99419876 1001 86380 86390 1
420003 99420003 1001 86380 86390 1
420030 99420030 1001 86380 86390 1
419529 99419529 1001 86380 86390 1
419311 99419311 1001 86380 86390 1
419557 99419557 1001 86380 86390 1
419625 99419625 1001 86380 86390 1
420618 99420618 1001 86380 86390 1
421691 99421691 1001 86380 86390 1
421913 99421913 1001 86380 86390 1
421615 99421615 1001 86380 86390 1
421570 99421570 1001 86380 86390 1
421553 99421553 1001 86380 86390 1
421417 99421417 1001 86380 86390 1
421341 99421341 1001 86380 86390 1
421291 99421291 1001 86380 86390 1
420859 99420859 1001 86380 86390 1
420897 99420897 1001 86380 86390 1
421104 99421104 1001 86380 86390 1
420925 99420925 1001 86380 86390 1
421084 99421084 1001 86380 86390 1
421113 99421113 1001 86380 86390 1
421138 99421138 1001 86380 86390 1
421034 99421034 1001 86380 86390 1
422333 99422333 1001 86380 86390 1
422406 99422406 1001 86380 86390 1
422335 99422335 1001 86380 86390 1
422394 99422394 1001 86380 86390 1
423367 99423367 1001 86380 86390 1
423584 99423584 1001 86380 86390 1
423452 99423452 1001 86380 86390 1
423304 99423304 1001 86380 86390 1
422961 99422961 1001 86380 86390 1
423118 99423118 1001 86380 86390 1
422749 99422749 1001 86380 86390 1
422841 99422841 1001 86380 86390 1
422691 99422691 1001 86380 86390 1
422716 99422716 1001 86380 86390 1
423943 99423943 1001 86380 86390 1
424034 99424034 1001 86380 86390 1
425303 99425303 1001 86380 86390 1
425139 99425139 1001 86380 86390 1
425023 99425023 1001 86380 86390 1
424953 99424953 1001 86380 86390 1
424869 99424869 1001 86380 86390 1
424839 99424839 1001 86380 86390 1
424441 99424441 1001 86380 86390 1
424359 99424359 1001 86380 86390 1
425797 99425797 1001 86380 86390 1
425612 99425612 1001 86380 86390 1
425482 99425482 1001 86380 86390 1
425701 99425701 1001 86380 86390 1
427116 99427116 1001 86380 86390 1
426842 99426842 1001 86380 86390 1
426871 99426871 1001 86380 86390 1
427036 99427036 1001 86380 86390 1
426719 99426719 1001 86380 86390 1
426939 99426939 1001 86380 86390 1
426712 99426712 1001 86380 86390 1
426299 99426299 1001 86380 86390 1
426333 99426333 1001 86380 86390 1
426675 99426675 1001 86380 86390 1
426219 99426219 1001 86380 86390 1
425932 99425932 1001 86380 86390 1
427455 99427455 1001 86380 86390 1
427145 99427145 1001 86380 86390 1
428573 99428573 1001 86380 86390 1
428512 99428512 1001 86380 86390 1
428191 99428191 1001 86380 86390 1
428174 99428174 1001 86380 86390 1
427567 99427567 1001 86380 86390 1
427585 99427585 1001 86380 86390 1
427674 99427674 1001 86380 86390 1
429019 99429019 1001 86380 86390 1
429071 99429071 1001 86380 86390 1
429140 99429140 1001 86380 86390 1
429141 99429141 1001 86380 86390 1
429093 99429093 1001 86380 86390 1
429148 99429148 1001 86380 86390 1
430196 99430196 1001 86380 86390 1
430201 99430201 1001 86380 86390 1
430349 99430349 1001 86380 86390 1
430088 99430088 1001 86380 86390 1
430237 99430237 1001 86380 86390 1
430089 99430089 1001 86380 86390 1
429689 99429689 1001 86380 86390 1
429647 99429647 1001 86380 86390 1
429192 99429192 1001 86380 86390 1
430459 99430459 1001 86380 86390 1
431883 99431883 1001 86380 86390 1
431915 99431915 1001 86380 86390 1
431943 99431943 1001 86380 86390 1
431606 99431606 1001 86380 86390 1
431295 99431295 1001 86380 86390 1
431268 99431268 1001 86380 86390 1
431635 99431635 1001 86380 86390 1
431525 99431525 1001 86380 86390 1
430920 99430920 1001 86380 86390 1
431024 99431024 1001 86380 86390 1
431115 99431115 1001 86380 86390 1
432326 99432326 1001 86380 86390 1
432435 99432435 1001 86380 86390 1
432163 99432163 1001 86380 86390 1
432365 99432365 1001 86380 86390 1
433362 99433362 1001 86380 86390 1
433691 99433691 1001 86380 86390 1
433391 99433391 1001 86380 86390 1
433291 99433291 1001 86380 86390 1
432909 99432909 1001 86380 86390 1
432649 99432649 1001 86380 86390 1
432801 99432801 1001 86380 86390 1
432612 99432612 1001 86380 86390 1
432783 99432783 1001 86380 86390 1
432872 99432872 1001 86380 86390 1
433783 99433783 1001 86380 86390 1
434038 99434038 1001 86380 86390 1
433862 99433862 1001 86380 86390 1
433789 99433789 1001 86380 86390 1
433964 99433964 1001 86380 86390 1
435169 99435169 1001 86380 86390 1
435148 99435148 1001 86380 86390 1
435243 99435243 1001 86380 86390 1
434725 99434725 1001 86380 86390 1
434423 99434423 1001 86380 86390 1
434235 99434235 1001 86380 86390 1
435458 99435458 1001 86380 86390 1
435692 99435692 1001 86380 86390 1
435777 99435777 1001 86380 86390 1
437024 99437024 1001 86380 86390 1
436947 99436947 1001 86380 86390 1
437065 99437065 1001 86380 86390 1
437151 99437151 1001 86380 86390 1
436364 99436364 1001 86380 86390 1
436494 99436494 1001 86380 86390 1
436463 99436463 1001 86380 86390 1
436699 99436699 1001 86380 86390 1
437241 99437241 1001 86380 86390 1
300084 99300084 1001 86380 86390 1
437270 99437270 1001 86380 86390 1
437307 99437307 1001 86380 86390 1
300103 99300103 1001 86380 86390 1
437255 99437255 1001 86380 86390 1
300666 99300666 1001 86380 86390 1
300529 99300529 1001 86380 86390 1
300477 99300477 1001 86380 86390 1
300427 99300427 1001 86380 86390 1
300430 99300430 1001 86380 86390 1
300405 99300405 1001 86380 86390 1
300252 99300252 1001 86380 86390 1
300177 99300177 1001 86380 86390 1
300258 99300258 1001 86380 86390 1
300235 99300235 1001 86380 86390 1
300820 99300820 1001 86380 86390 1
300846 99300846 1001 86380 86390 1
300823 99300823 1001 86380 86390 1
300811 99300811 1001 86380 86390 1
301400 99301400 1001 86380 86390 1
301416 99301416 1001 86380 86390 1
301458 99301458 1001 86380 86390 1
301471 99301471 1001 86380 86390 1
301485 99301485 1001 86380 86390 1
301540 99301540 1001 86380 86390 1
301396 99301396 1001 86380 86390 1
301373 99301373 1001 86380 86390 1
301272 99301272 1001 86380 86390 1
301346 99301346 1001 86380 86390 1
300986 99300986 1001 86380 86390 1
301083 99301083 1001 86380 86390 1
301071 99301071 1001 86380 86390 1
301606 99301606 1001 86380 86390 1
301622 99301622 1001 86380 86390 1
301687 99301687 1001 86380 86390 1
301600 99301600 1001 86380 86390 1
301744 99301744 1001 86380 86390 1
302368 99302368 1001 86380 86390 1
302302 99302302 1001 86380 86390 1
302104 99302104 1001 86380 86390 1
302156 99302156 1001 86380 86390 1
302043 99302043 1001 86380 86390 1
301887 99301887 1001 86380 86390 1
303119 99303119 1001 86380 86390 1
303005 99303005 1001 86380 86390 1
303047 99303047 1001 86380 86390 1
303023 99303023 1001 86380 86390 1
302968 99302968 1001 86380 86390 1
302907 99302907 1001 86380 86390 1
302831 99302831 1001 86380 86390 1
302776 99302776 1001 86380 86390 1
302622 99302622 1001 86380 86390 1
302688 99302688 1001 86380 86390 1
303322 99303322 1001 86380 86390 1
303361 99303361 1001 86380 86390 1
303248 99303248 1001 86380 86390 1
303381 99303381 1001 86380 86390 1
303868 99303868 1001 86380 86390 1
303960 99303960 1001 86380 86390 1
303886 99303886 1001 86380 86390 1
303816 99303816 1001 86380 86390 1
303727 99303727 1001 86380 86390 1
303799 99303799 1001 86380 86390 1
303593 99303593 1001 86380 86390 1
303494 99303494 1001 86380 86390 1
303540 99303540 1001 86380 86390 1
303437 99303437 1001 86380 86390 1
304126 99304126 1001 86380 86390 1
304621 99304621 1001 86380 86390 1
304252 99304252 1001 86380 86390 1
304279 99304279 1001 86380 86390 1
304438 99304438 1001 86380 86390 1
304364 99304364 1001 86380 86390 1
304951 99304951 1001 86380 86390 1
304990 99304990 1001 86380 86390 1
305650 99305650 1001 86380 86390 1
305545 99305545 1001 86380 86390 1
305597 99305597 1001 86380 86390 1
305524 99305524 1001 86380 86390 1
305564 99305564 1001 86380 86390 1
305415 99305415 1001 86380 86390 1
305312 99305312 1001 86380 86390 1
305477 99305477 1001 86380 86390 1
305116 99305116 1001 86380 86390 1
305134 99305134 1001 86380 86390 1
305252 99305252 1001 86380 86390 1
500024 99500024 1001 86380 86390 1
500013 99500013 1001 86380 86390 1
500157 99500157 1001 86380 86390 1
500031 99500031 1001 86380 86390 1
500110 99500110 1001 86380 86390 1
500750 99500750 1001 86380 86390 1
500712 99500712 1001 86380 86390 1
500769 99500769 1001 86380 86390 1
500731 99500731 1001 86380 86390 1
500746 99500746 1001 86380 86390 1
500709 99500709 1001 86380 86390 1
500439 99500439 1001 86380 86390 1
500428 99500428 1001 86380 86390 1
500558 99500558 1001 86380 86390 1
500549 99500549 1001 86380 86390 1
500424 99500424 1001 86380 86390 1
500502 99500502 1001 86380 86390 1
500377 99500377 1001 86380 86390 1
500263 99500263 1001 86380 86390 1
500355 99500355 1001 86380 86390 1
500330 99500330 1001 86380 86390 1
500267 99500267 1001 86380 86390 1
500202 99500202 1001 86380 86390 1
500242 99500242 1001 86380 86390 1
500256 99500256 1001 86380 86390 1
500842 99500842 1001 86380 86390 1
500947 99500947 1001 86380 86390 1
501000 99501000 1001 86380 86390 1
501549 99501549 1001 86380 86390 1
501588 99501588 1001 86380 86390 1
501388 99501388 1001 86380 86390 1
501337 99501337 1001 86380 86390 1
501250 99501250 1001 86380 86390 1
501135 99501135 1001 86380 86390 1
501174 99501174 1001 86380 86390 1
501111 99501111 1001 86380 86390 1
501144 99501144 1001 86380 86390 1
501648 99501648 1001 86380 86390 1
502392 99502392 1001 86380 86390 1
502368 99502368 1001 86380 86390 1
502322 99502322 1001 86380 86390 1
502222 99502222 1001 86380 86390 1
502211 99502211 1001 86380 86390 1
502224 99502224 1001 86380 86390 1
502059 99502059 1001 86380 86390 1
502177 99502177 1001 86380 86390 1
502243 99502243 1001 86380 86390 1
502089 99502089 1001 86380 86390 1
502015 99502015 1001 86380 86390 1
501847 99501847 1001 86380 86390 1
501990 99501990 1001 86380 86390 1
501965 99501965 1001 86380 86390 1
501861 99501861 1001 86380 86390 1
501996 99501996 1001 86380 86390 1
501906 99501906 1001 86380 86390 1
501920 99501920 1001 86380 86390 1
502504 99502504 1001 86380 86390 1
502591 99502591 1001 86380 86390 1
503187 99503187 1001 86380 86390 1
503240 99503240 1001 86380 86390 1
502945 99502945 1001 86380 86390 1
502921 99502921 1001 86380 86390 1
502973 99502973 1001 86380 86390 1
502917 99502917 1001 86380 86390 1
502726 99502726 1001 86380 86390 1
502745 99502745 1001 86380 86390 1
502671 99502671 1001 86380 86390 1
503439 99503439 1001 86380 86390 1
503416 99503416 1001 86380 86390 1
504101 99504101 1001 86380 86390 1
503921 99503921 1001 86380 86390 1
504078 99504078 1001 86380 86390 1
503828 99503828 1001 86380 86390 1
503790 99503790 1001 86380 86390 1
503740 99503740 1001 86380 86390 1
503856 99503856 1001 86380 86390 1
503716 99503716 1001 86380 86390 1
503567 99503567 1001 86380 86390 1
503697 99503697 1001 86380 86390 1
503531 99503531 1001 86380 86390 1
503573 99503573 1001 86380 86390 1
504311 99504311 1001 86380 86390 1
504222 99504222 1001 86380 86390 1
504248 99504248 1001 86380 86390 1
504132 99504132 1001 86380 86390 1
504158 99504158 1001 86380 86390 1
504197 99504197 1001 86380 86390 1
504317 99504317 1001 86380 86390 1
504201 99504201 1001 86380 86390 1
504204 99504204 1001 86380 86390 1
504888 99504888 1001 86380 86390 1
504931 99504931 1001 86380 86390 1
504564 99504564 1001 86380 86390 1
504595 99504595 1001 86380 86390 1
504497 99504497 1001 86380 86390 1
504341 99504341 1001 86380 86390 1
504409 99504409 1001 86380 86390 1
504410 99504410 1001 86380 86390 1
504957 99504957 1001 86380 86390 1
505670 99505670 1001 86380 86390 1
505487 99505487 1001 86380 86390 1
505154 99505154 1001 86380 86390 1
505783 99505783 1001 86380 86390 1
505815 99505815 1001 86380 86390 1
506589 99506589 1001 86380 86390 1
506248 99506248 1001 86380 86390 1
506196 99506196 1001 86380 86390 1
506240 99506240 1001 86380 86390 1
506375 99506375 1001 86380 86390 1
506376 99506376 1001 86380 86390 1
506076 99506076 1001 86380 86390 1
506687 99506687 1001 86380 86390 1
506652 99506652 1001 86380 86390 1
506627 99506627 1001 86380 86390 1
506773 99506773 1001 86380 86390 1
507245 99507245 1001 86380 86390 1
507287 99507287 1001 86380 86390 1
507238 99507238 1001 86380 86390 1
507412 99507412 1001 86380 86390 1
507317 99507317 1001 86380 86390 1
507115 99507115 1001 86380 86390 1
507208 99507208 1001 86380 86390 1
507013 99507013 1001 86380 86390 1
507186 99507186 1001 86380 86390 1
507085 99507085 1001 86380 86390 1
506976 99506976 1001 86380 86390 1
506913 99506913 1001 86380 86390 1
507459 99507459 1001 86380 86390 1
507537 99507537 1001 86380 86390 1
507475 99507475 1001 86380 86390 1
507542 99507542 1001 86380 86390 1
507544 99507544 1001 86380 86390 1
508083 99508083 1001 86380 86390 1
508074 99508074 1001 86380 86390 1
508018 99508018 1001 86380 86390 1
507981 99507981 1001 86380 86390 1
507934 99507934 1001 86380 86390 1
507960 99507960 1001 86380 86390 1
507949 99507949 1001 86380 86390 1
507924 99507924 1001 86380 86390 1
508277 99508277 1001 86380 86390 1
508447 99508447 1001 86380 86390 1
508425 99508425 1001 86380 86390 1
508439 99508439 1001 86380 86390 1
509013 99509013 1001 86380 86390 1
508900 99508900 1001 86380 86390 1
508663 99508663 1001 86380 86390 1
508864 99508864 1001 86380 86390 1
508641 99508641 1001 86380 86390 1
508513 99508513 1001 86380 86390 1
509164 99509164 1001 86380 86390 1
509129 99509129 1001 86380 86390 1
509106 99509106 1001 86380 86390 1
509225 99509225 1001 86380 86390 1
509187 99509187 1001 86380 86390 1
509897 99509897 1001 86380 86390 1
509710 99509710 1001 86380 86390 1
509881 99509881 1001 86380 86390 1
509553 99509553 1001 86380 86390 1
509696 99509696 1001 86380 86390 1
509528 99509528 1001 86380 86390 1
509489 99509489 1001 86380 86390 1
509677 99509677 1001 86380 86390 1
509678 99509678 1001 86380 86390 1
509562 99509562 1001 86380 86390 1
509435 99509435 1001 86380 86390 1
509345 99509345 1001 86380 86390 1
509293 99509293 1001 86380 86390 1
509321 99509321 1001 86380 86390 1
509479 99509479 1001 86380 86390 1
509363 99509363 1001 86380 86390 1
509287 99509287 1001 86380 86390 1
509917 99509917 1001 86380 86390 1
509918 99509918 1001 86380 86390 1
510100 99510100 1001 86380 86390 1
510560 99510560 1001 86380 86390 1
510340 99510340 1001 86380 86390 1
510367 99510367 1001 86380 86390 1
510335 99510335 1001 86380 86390 1
510179 99510179 1001 86380 86390 1
510220 99510220 1001 86380 86390 1
510738 99510738 1001 86380 86390 1
510843 99510843 1001 86380 86390 1
510871 99510871 1001 86380 86390 1
511414 99511414 1001 86380 86390 1
511527 99511527 1001 86380 86390 1
511394 99511394 1001 86380 86390 1
511539 99511539 1001 86380 86390 1
511460 99511460 1001 86380 86390 1
511474 99511474 1001 86380 86390 1
511309 99511309 1001 86380 86390 1
511173 99511173 1001 86380 86390 1
511050 99511050 1001 86380 86390 1
511077 99511077 1001 86380 86390 1
511110 99511110 1001 86380 86390 1
511667 99511667 1001 86380 86390 1
511662 99511662 1001 86380 86390 1
511665 99511665 1001 86380 86390 1
511730 99511730 1001 86380 86390 1
512303 99512303 1001 86380 86390 1
512177 99512177 1001 86380 86390 1
512241 99512241 1001 86380 86390 1
512182 99512182 1001 86380 86390 1
512185 99512185 1001 86380 86390 1
512084 99512084 1001 86380 86390 1
512020 99512020 1001 86380 86390 1
512011 99512011 1001 86380 86390 1
512156 99512156 1001 86380 86390 1
511900 99511900 1001 86380 86390 1
511938 99511938 1001 86380 86390 1
513118 99513118 1001 86380 86390 1
513190 99513190 1001 86380 86390 1
513097 99513097 1001 86380 86390 1
513072 99513072 1001 86380 86390 1
512961 99512961 1001 86380 86390 1
512676 99512676 1001 86380 86390 1
512756 99512756 1001 86380 86390 1
512773 99512773 1001 86380 86390 1
512722 99512722 1001 86380 86390 1
512761 99512761 1001 86380 86390 1
513241 99513241 1001 86380 86390 1
513350 99513350 1001 86380 86390 1
513249 99513249 1001 86380 86390 1
513275 99513275 1001 86380 86390 1
513289 99513289 1001 86380 86390 1
513974 99513974 1001 86380 86390 1
513876 99513876 1001 86380 86390 1
513889 99513889 1001 86380 86390 1
513787 99513787 1001 86380 86390 1
513544 99513544 1001 86380 86390 1
513417 99513417 1001 86380 86390 1
513526 99513526 1001 86380 86390 1
514223 99514223 1001 86380 86390 1
514083 99514083 1001 86380 86390 1
514122 99514122 1001 86380 86390 1
514137 99514137 1001 86380 86390 1
514168 99514168 1001 86380 86390 1
514678 99514678 1001 86380 86390 1
514691 99514691 1001 86380 86390 1
514761 99514761 1001 86380 86390 1
514839 99514839 1001 86380 86390 1
514750 99514750 1001 86380 86390 1
514765 99514765 1001 86380 86390 1
514511 99514511 1001 86380 86390 1
514592 99514592 1001 86380 86390 1
514492 99514492 1001 86380 86390 1
514314 99514314 1001 86380 86390 1
514986 99514986 1001 86380 86390 1
515004 99515004 1001 86380 86390 1
514954 99514954 1001 86380 86390 1
514876 99514876 1001 86380 86390 1
515059 99515059 1001 86380 86390 1
515646 99515646 1001 86380 86390 1
515642 99515642 1001 86380 86390 1
515490 99515490 1001 86380 86390 1
515415 99515415 1001 86380 86390 1
515431 99515431 1001 86380 86390 1
515234 99515234 1001 86380 86390 1
515197 99515197 1001 86380 86390 1
515139 99515139 1001 86380 86390 1
515838 99515838 1001 86380 86390 1
515271 99515271 1001 86380 86390 1
515777 99515777 1001 86380 86390 1
515791 99515791 1001 86380 86390 1
515885 99515885 1001 86380 86390 1
515731 99515731 1001 86380 86390 1
516234 99516234 1001 86380 86390 1
515940 99515940 1001 86380 86390 1
516005 99516005 1001 86380 86390 1
515903 99515903 1001 86380 86390 1
515930 99515930 1001 86380 86390 1
516063 99516063 1001 86380 86390 1
516056 99516056 1001 86380 86390 1
516632 99516632 1001 86380 86390 1
517223 99517223 1001 86380 86390 1
517228 99517228 1001 86380 86390 1
517216 99517216 1001 86380 86390 1
517078 99517078 1001 86380 86390 1
517118 99517118 1001 86380 86390 1
517057 99517057 1001 86380 86390 1
517072 99517072 1001 86380 86390 1
517008 99517008 1001 86380 86390 1
516896 99516896 1001 86380 86390 1
516833 99516833 1001 86380 86390 1
516729 99516729 1001 86380 86390 1
516717 99516717 1001 86380 86390 1
516913 99516913 1001 86380 86390 1
518115 99518115 1001 86380 86390 1
517892 99517892 1001 86380 86390 1
517756 99517756 1001 86380 86390 1
517822 99517822 1001 86380 86390 1
517772 99517772 1001 86380 86390 1
517623 99517623 1001 86380 86390 1
517688 99517688 1001 86380 86390 1
517678 99517678 1001 86380 86390 1
518216 99518216 1001 86380 86390 1
518977 99518977 1001 86380 86390 1
518794 99518794 1001 86380 86390 1
518744 99518744 1001 86380 86390 1
518763 99518763 1001 86380 86390 1
518739 99518739 1001 86380 86390 1
518765 99518765 1001 86380 86390 1
518380 99518380 1001 86380 86390 1
518374 99518374 1001 86380 86390 1
518440 99518440 1001 86380 86390 1
519181 99519181 1001 86380 86390 1
519149 99519149 1001 86380 86390 1
519648 99519648 1001 86380 86390 1
519713 99519713 1001 86380 86390 1
519779 99519779 1001 86380 86390 1
519624 99519624 1001 86380 86390 1
519788 99519788 1001 86380 86390 1
519570 99519570 1001 86380 86390 1
519532 99519532 1001 86380 86390 1
519552 99519552 1001 86380 86390 1
519607 99519607 1001 86380 86390 1
519543 99519543 1001 86380 86390 1
519271 99519271 1001 86380 86390 1
519207 99519207 1001 86380 86390 1
519262 99519262 1001 86380 86390 1
519238 99519238 1001 86380 86390 1
519930 99519930 1001 86380 86390 1
520012 99520012 1001 86380 86390 1
519987 99519987 1001 86380 86390 1
520515 99520515 1001 86380 86390 1
520517 99520517 1001 86380 86390 1
520495 99520495 1001 86380 86390 1
520357 99520357 1001 86380 86390 1
520323 99520323 1001 86380 86390 1
520417 99520417 1001 86380 86390 1
520202 99520202 1001 86380 86390 1
520090 99520090 1001 86380 86390 1
520156 99520156 1001 86380 86390 1
520026 99520026 1001 86380 86390 1
520107 99520107 1001 86380 86390 1
520770 99520770 1001 86380 86390 1
520836 99520836 1001 86380 86390 1
520787 99520787 1001 86380 86390 1
520814 99520814 1001 86380 86390 1
520727 99520727 1001 86380 86390 1
520649 99520649 1001 86380 86390 1
521376 99521376 1001 86380 86390 1
521289 99521289 1001 86380 86390 1
521308 99521308 1001 86380 86390 1
521462 99521462 1001 86380 86390 1
520945 99520945 1001 86380 86390 1
521596 99521596 1001 86380 86390 1
521499 99521499 1001 86380 86390 1
521525 99521525 1001 86380 86390 1
522232 99522232 1001 86380 86390 1
522263 99522263 1001 86380 86390 1
521925 99521925 1001 86380 86390 1
521727 99521727 1001 86380 86390 1
522381 99522381 1001 86380 86390 1
522424 99522424 1001 86380 86390 1
522495 99522495 1001 86380 86390 1
523107 99523107 1001 86380 86390 1
522761 99522761 1001 86380 86390 1
522752 99522752 1001 86380 86390 1
522805 99522805 1001 86380 86390 1
522833 99522833 1001 86380 86390 1
522885 99522885 1001 86380 86390 1
522545 99522545 1001 86380 86390 1
522688 99522688 1001 86380 86390 1
523283 99523283 1001 86380 86390 1
523742 99523742 1001 86380 86390 1
523884 99523884 1001 86380 86390 1
523782 99523782 1001 86380 86390 1
523863 99523863 1001 86380 86390 1
523760 99523760 1001 86380 86390 1
523934 99523934 1001 86380 86390 1
523562 99523562 1001 86380 86390 1
523647 99523647 1001 86380 86390 1
523492 99523492 1001 86380 86390 1
523522 99523522 1001 86380 86390 1
523393 99523393 1001 86380 86390 1
523432 99523432 1001 86380 86390 1
523475 99523475 1001 86380 86390 1
523437 99523437 1001 86380 86390 1
523360 99523360 1001 86380 86390 1
523970 99523970 1001 86380 86390 1
524118 99524118 1001 86380 86390 1
524081 99524081 1001 86380 86390 1
524620 99524620 1001 86380 86390 1
524764 99524764 1001 86380 86390 1
524765 99524765 1001 86380 86390 1
524436 99524436 1001 86380 86390 1
524375 99524375 1001 86380 86390 1
524152 99524152 1001 86380 86390 1
524295 99524295 1001 86380 86390 1
524170 99524170 1001 86380 86390 1
524313 99524313 1001 86380 86390 1
524290 99524290 1001 86380 86390 1
524806 99524806 1001 86380 86390 1
524950 99524950 1001 86380 86390 1
524796 99524796 1001 86380 86390 1
525471 99525471 1001 86380 86390 1
525410 99525410 1001 86380 86390 1
525227 99525227 1001 86380 86390 1
525266 99525266 1001 86380 86390 1
525284 99525284 1001 86380 86390 1
525247 99525247 1001 86380 86390 1
525338 99525338 1001 86380 86390 1
525079 99525079 1001 86380 86390 1
525159 99525159 1001 86380 86390 1
525122 99525122 1001 86380 86390 1
525071 99525071 1001 86380 86390 1
525101 99525101 1001 86380 86390 1
525127 99525127 1001 86380 86390 1
525620 99525620 1001 86380 86390 1
525661 99525661 1001 86380 86390 1
525637 99525637 1001 86380 86390 1
525619 99525619 1001 86380 86390 1
525997 99525997 1001 86380 86390 1
525871 99525871 1001 86380 86390 1
525839 99525839 1001 86380 86390 1
526449 99526449 1001 86380 86390 1
526584 99526584 1001 86380 86390 1
527069 99527069 1001 86380 86390 1
527095 99527095 1001 86380 86390 1
527097 99527097 1001 86380 86390 1
527085 99527085 1001 86380 86390 1
527154 99527154 1001 86380 86390 1
527079 99527079 1001 86380 86390 1
526994 99526994 1001 86380 86390 1
526985 99526985 1001 86380 86390 1
526812 99526812 1001 86380 86390 1
526658 99526658 1001 86380 86390 1
526750 99526750 1001 86380 86390 1
526744 99526744 1001 86380 86390 1
527380 99527380 1001 86380 86390 1
527383 99527383 1001 86380 86390 1
527322 99527322 1001 86380 86390 1
527989 99527989 1001 86380 86390 1
527977 99527977 1001 86380 86390 1
527875 99527875 1001 86380 86390 1
527920 99527920 1001 86380 86390 1
527675 99527675 1001 86380 86390 1
527846 99527846 1001 86380 86390 1
527513 99527513 1001 86380 86390 1
528092 99528092 1001 86380 86390 1
528760 99528760 1001 86380 86390 1
528870 99528870 1001 86380 86390 1
528741 99528741 1001 86380 86390 1
528769 99528769 1001 86380 86390 1
528596 99528596 1001 86380 86390 1
528610 99528610 1001 86380 86390 1
528576 99528576 1001 86380 86390 1
528439 99528439 1001 86380 86390 1
528317 99528317 1001 86380 86390 1
528911 99528911 1001 86380 86390 1
528940 99528940 1001 86380 86390 1
529061 99529061 1001 86380 86390 1
529063 99529063 1001 86380 86390 1
528999 99528999 1001 86380 86390 1
529677 99529677 1001 86380 86390 1
529528 99529528 1001 86380 86390 1
529542 99529542 1001 86380 86390 1
529407 99529407 1001 86380 86390 1
529488 99529488 1001 86380 86390 1
529440 99529440 1001 86380 86390 1
529466 99529466 1001 86380 86390 1
529455 99529455 1001 86380 86390 1
529468 99529468 1001 86380 86390 1
529137 99529137 1001 86380 86390 1
529203 99529203 1001 86380 86390 1
529126 99529126 1001 86380 86390 1
529154 99529154 1001 86380 86390 1
529247 99529247 1001 86380 86390 1
529742 99529742 1001 86380 86390 1
529853 99529853 1001 86380 86390 1
530550 99530550 1001 86380 86390 1
530468 99530468 1001 86380 86390 1
530496 99530496 1001 86380 86390 1
530484 99530484 1001 86380 86390 1
530459 99530459 1001 86380 86390 1
530460 99530460 1001 86380 86390 1
530499 99530499 1001 86380 86390 1
530313 99530313 1001 86380 86390 1
530330 99530330 1001 86380 86390 1
530254 99530254 1001 86380 86390 1
530269 99530269 1001 86380 86390 1
530723 99530723 1001 86380 86390 1
530559 99530559 1001 86380 86390 1
530651 99530651 1001 86380 86390 1
531239 99531239 1001 86380 86390 1
531180 99531180 1001 86380 86390 1
531245 99531245 1001 86380 86390 1
531258 99531258 1001 86380 86390 1
531208 99531208 1001 86380 86390 1
531034 99531034 1001 86380 86390 1
531100 99531100 1001 86380 86390 1
531078 99531078 1001 86380 86390 1
530952 99530952 1001 86380 86390 1
531449 99531449 1001 86380 86390 1
532161 99532161 1001 86380 86390 1
531917 99531917 1001 86380 86390 1
531933 99531933 1001 86380 86390 1
531960 99531960 1001 86380 86390 1
531612 99531612 1001 86380 86390 1
532387 99532387 1001 86380 86390 1
532323 99532323 1001 86380 86390 1
532343 99532343 1001 86380 86390 1
532228 99532228 1001 86380 86390 1
532879 99532879 1001 86380 86390 1
532947 99532947 1001 86380 86390 1
532986 99532986 1001 86380 86390 1
532556 99532556 1001 86380 86390 1
532564 99532564 1001 86380 86390 1
532448 99532448 1001 86380 86390 1
533668 99533668 1001 86380 86390 1
533588 99533588 1001 86380 86390 1
533565 99533565 1001 86380 86390 1
533583 99533583 1001 86380 86390 1
533316 99533316 1001 86380 86390 1
533343 99533343 1001 86380 86390 1
533240 99533240 1001 86380 86390 1
533371 99533371 1001 86380 86390 1
533924 99533924 1001 86380 86390 1
533888 99533888 1001 86380 86390 1
533932 99533932 1001 86380 86390 1
534498 99534498 1001 86380 86390 1
534402 99534402 1001 86380 86390 1
534317 99534317 1001 86380 86390 1
534091 99534091 1001 86380 86390 1
534131 99534131 1001 86380 86390 1
534069 99534069 1001 86380 86390 1
534189 99534189 1001 86380 86390 1
534215 99534215 1001 86380 86390 1
534826 99534826 1001 86380 86390 1
534697 99534697 1001 86380 86390 1
534737 99534737 1001 86380 86390 1
535348 99535348 1001 86380 86390 1
535367 99535367 1001 86380 86390 1
535129 99535129 1001 86380 86390 1
534941 99534941 1001 86380 86390 1
534905 99534905 1001 86380 86390 1
535056 99535056 1001 86380 86390 1
535685 99535685 1001 86380 86390 1
536145 99536145 1001 86380 86390 1
536263 99536263 1001 86380 86390 1
536307 99536307 1001 86380 86390 1
536019 99536019 1001 86380 86390 1
536084 99536084 1001 86380 86390 1
535955 99535955 1001 86380 86390 1
535934 99535934 1001 86380 86390 1
535900 99535900 1001 86380 86390 1
535915 99535915 1001 86380 86390 1
535840 99535840 1001 86380 86390 1
535802 99535802 1001 86380 86390 1
535726 99535726 1001 86380 86390 1
535843 99535843 1001 86380 86390 1
536424 99536424 1001 86380 86390 1
536413 99536413 1001 86380 86390 1
536493 99536493 1001 86380 86390 1
536539 99536539 1001 86380 86390 1
537087 99537087 1001 86380 86390 1
537113 99537113 1001 86380 86390 1
537010 99537010 1001 86380 86390 1
537101 99537101 1001 86380 86390 1
536960 99536960 1001 86380 86390 1
536999 99536999 1001 86380 86390 1
537051 99537051 1001 86380 86390 1
537077 99537077 1001 86380 86390 1
537041 99537041 1001 86380 86390 1
536979 99536979 1001 86380 86390 1
536869 99536869 1001 86380 86390 1
536884 99536884 1001 86380 86390 1
536761 99536761 1001 86380 86390 1
536594 99536594 1001 86380 86390 1
536603 99536603 1001 86380 86390 1
536694 99536694 1001 86380 86390 1
537226 99537226 1001 86380 86390 1
537192 99537192 1001 86380 86390 1
537295 99537295 1001 86380 86390 1
537362 99537362 1001 86380 86390 1
537181 99537181 1001 86380 86390 1
537286 99537286 1001 86380 86390 1
537210 99537210 1001 86380 86390 1
537908 99537908 1001 86380 86390 1
537626 99537626 1001 86380 86390 1
537485 99537485 1001 86380 86390 1
537417 99537417 1001 86380 86390 1
538673 99538673 1001 86380 86390 1
538686 99538686 1001 86380 86390 1
538751 99538751 1001 86380 86390 1
538694 99538694 1001 86380 86390 1
538542 99538542 1001 86380 86390 1
538491 99538491 1001 86380 86390 1
538298 99538298 1001 86380 86390 1
538247 99538247 1001 86380 86390 1
538390 99538390 1001 86380 86390 1
538200 99538200 1001 86380 86390 1
538893 99538893 1001 86380 86390 1
538958 99538958 1001 86380 86390 1
538895 99538895 1001 86380 86390 1
538911 99538911 1001 86380 86390 1
538861 99538861 1001 86380 86390 1
538991 99538991 1001 86380 86390 1
538914 99538914 1001 86380 86390 1
539514 99539514 1001 86380 86390 1
539446 99539446 1001 86380 86390 1
539267 99539267 1001 86380 86390 1
539334 99539334 1001 86380 86390 1
539206 99539206 1001 86380 86390 1
539105 99539105 1001 86380 86390 1
539159 99539159 1001 86380 86390 1
539056 99539056 1001 86380 86390 1
539070 99539070 1001 86380 86390 1
539759 99539759 1001 86380 86390 1
539774 99539774 1001 86380 86390 1
539661 99539661 1001 86380 86390 1
540332 99540332 1001 86380 86390 1
540413 99540413 1001 86380 86390 1
540166 99540166 1001 86380 86390 1
540154 99540154 1001 86380 86390 1
539957 99539957 1001 86380 86390 1
539948 99539948 1001 86380 86390 1
540573 99540573 1001 86380 86390 1
541090 99541090 1001 86380 86390 1
541052 99541052 1001 86380 86390 1
541083 99541083 1001 86380 86390 1
540981 99540981 1001 86380 86390 1
540918 99540918 1001 86380 86390 1
540827 99540827 1001 86380 86390 1
540763 99540763 1001 86380 86390 1
540777 99540777 1001 86380 86390 1
540704 99540704 1001 86380 86390 1
540808 99540808 1001 86380 86390 1
541371 99541371 1001 86380 86390 1
541089 99541089 1001 86380 86390 1
541416 99541416 1001 86380 86390 1
541328 99541328 1001 86380 86390 1
541990 99541990 1001 86380 86390 1
541982 99541982 1001 86380 86390 1
542008 99542008 1001 86380 86390 1
541770 99541770 1001 86380 86390 1
541615 99541615 1001 86380 86390 1
541590 99541590 1001 86380 86390 1
541594 99541594 1001 86380 86390 1
541672 99541672 1001 86380 86390 1
541652 99541652 1001 86380 86390 1
541510 99541510 1001 86380 86390 1
542263 99542263 1001 86380 86390 1
542847 99542847 1001 86380 86390 1
542640 99542640 1001 86380 86390 1
542557 99542557 1001 86380 86390 1
542414 99542414 1001 86380 86390 1
542951 99542951 1001 86380 86390 1
543068 99543068 1001 86380 86390 1
543120 99543120 1001 86380 86390 1
543710 99543710 1001 86380 86390 1
543674 99543674 1001 86380 86390 1
543702 99543702 1001 86380 86390 1
543209 99543209 1001 86380 86390 1
543237 99543237 1001 86380 86390 1
543328 99543328 1001 86380 86390 1
543846 99543846 1001 86380 86390 1
543960 99543960 1001 86380 86390 1
543779 99543779 1001 86380 86390 1
544487 99544487 1001 86380 86390 1
544539 99544539 1001 86380 86390 1
544370 99544370 1001 86380 86390 1
544193 99544193 1001 86380 86390 1
543981 99543981 1001 86380 86390 1
544035 99544035 1001 86380 86390 1
544695 99544695 1001 86380 86390 1
412978 234 1001 45840 46257 1
402875 381 1001 63060 63537 1
420465 288 1001 70980 71757 1
533565 479 1001 49894 50193 1
400159 99400159 1001 86380 86390 1
400543 99400543 1001 86380 86390 1
400549 99400549 1001 86380 86390 1
400604 99400604 1001 86380 86390 1
400682 99400682 1001 86380 86390 1
400787 99400787 1001 86380 86390 1
400889 99400889 1001 86380 86390 1
401007 99401007 1001 86380 86390 1
401049 99401049 1001 86380 86390 1
400942 99400942 1001 86380 86390 1
401267 99401267 1001 86380 86390 1
401478 99401478 1001 86380 86390 1
401551 99401551 1001 86380 86390 1
401647 99401647 1001 86380 86390 1
402018 99402018 1001 86380 86390 1
401963 99401963 1001 86380 86390 1
401974 99401974 1001 86380 86390 1
401986 99401986 1001 86380 86390 1
402135 99402135 1001 86380 86390 1
402308 99402308 1001 86380 86390 1
402484 99402484 1001 86380 86390 1
402777 99402777 1001 86380 86390 1
402818 99402818 1001 86380 86390 1
402807 99402807 1001 86380 86390 1
402809 99402809 1001 86380 86390 1
403161 99403161 1001 86380 86390 1
403256 99403256 1001 86380 86390 1
403269 99403269 1001 86380 86390 1
403456 99403456 1001 86380 86390 1
403479 99403479 1001 86380 86390 1
403786 99403786 1001 86380 86390 1
403838 99403838 1001 86380 86390 1
404026 99404026 1001 86380 86390 1
403951 99403951 1001 86380 86390 1
404052 99404052 1001 86380 86390 1
404053 99404053 1001 86380 86390 1
404241 99404241 1001 86380 86390 1
404474 99404474 1001 86380 86390 1
404678 99404678 1001 86380 86390 1
404763 99404763 1001 86380 86390 1
404931 99404931 1001 86380 86390 1
405452 99405452 1001 86380 86390 1
405572 99405572 1001 86380 86390 1
405692 99405692 1001 86380 86390 1
405834 99405834 1001 86380 86390 1
405950 99405950 1001 86380 86390 1
406425 99406425 1001 86380 86390 1
406460 99406460 1001 86380 86390 1
406428 99406428 1001 86380 86390 1
406433 99406433 1001 86380 86390 1
406546 99406546 1001 86380 86390 1
406639 99406639 1001 86380 86390 1
406751 99406751 1001 86380 86390 1
406871 99406871 1001 86380 86390 1
406878 99406878 1001 86380 86390 1
407000 99407000 1001 86380 86390 1
407163 99407163 1001 86380 86390 1
407222 99407222 1001 86380 86390 1
407147 99407147 1001 86380 86390 1
407255 99407255 1001 86380 86390 1
407248 99407248 1001 86380 86390 1
407302 99407302 1001 86380 86390 1
407659 99407659 1001 86380 86390 1
408003 99408003 1001 86380 86390 1
408063 99408063 1001 86380 86390 1
408289 99408289 1001 86380 86390 1
408441 99408441 1001 86380 86390 1
408866 99408866 1001 86380 86390 1
408848 99408848 1001 86380 86390 1
409204 99409204 1001 86380 86390 1
409537 99409537 1001 86380 86390 1
409658 99409658 1001 86380 86390 1
409861 99409861 1001 86380 86390 1
409792 99409792 1001 86380 86390 1
409906 99409906 1001 86380 86390 1
409924 99409924 1001 86380 86390 1
410161 99410161 1001 86380 86390 1
410222 99410222 1001 86380 86390 1
410356 99410356 1001 86380 86390 1
410331 99410331 1001 86380 86390 1
410457 99410457 1001 86380 86390 1
410961 99410961 1001 86380 86390 1
410945 99410945 1001 86380 86390 1
411062 99411062 1001 86380 86390 1
411954 99411954 1001 86380 86390 1
411979 99411979 1001 86380 86390 1
412157 99412157 1001 86380 86390 1
412262 99412262 1001 86380 86390 1
412422 99412422 1001 86380 86390 1
412342 99412342 1001 86380 86390 1
412408 99412408 1001 86380 86390 1
413515 99413515 1001 86380 86390 1
413087 99413087 1001 86380 86390 1
413171 99413171 1001 86380 86390 1
413152 99413152 1001 86380 86390 1
413051 99413051 1001 86380 86390 1
412496 99412496 1001 86380 86390 1
413879 99413879 1001 86380 86390 1
413712 99413712 1001 86380 86390 1
415198 99415198 1001 86380 86390 1
415071 99415071 1001 86380 86390 1
414781 99414781 1001 86380 86390 1
414294 99414294 1001 86380 86390 1
414479 99414479 1001 86380 86390 1
414438 99414438 1001 86380 86390 1
414369 99414369 1001 86380 86390 1
415671 99415671 1001 86380 86390 1
415585 99415585 1001 86380 86390 1
415382 99415382 1001 86380 86390 1
415384 99415384 1001 86380 86390 1
416905 99416905 1001 86380 86390 1
416944 99416944 1001 86380 86390 1
416682 99416682 1001 86380 86390 1
416923 99416923 1001 86380 86390 1
416189 99416189 1001 86380 86390 1
416557 99416557 1001 86380 86390 1
416356 99416356 1001 86380 86390 1
416458 99416458 1001 86380 86390 1
416248 99416248 1001 86380 86390 1
415810 99415810 1001 86380 86390 1
416035 99416035 1001 86380 86390 1
415964 99415964 1001 86380 86390 1
416038 99416038 1001 86380 86390 1
415724 99415724 1001 86380 86390 1
415888 99415888 1001 86380 86390 1
415800 99415800 1001 86380 86390 1
417117 99417117 1001 86380 86390 1
417009 99417009 1001 86380 86390 1
417345 99417345 1001 86380 86390 1
417193 99417193 1001 86380 86390 1
417496 99417496 1001 86380 86390 1
417480 99417480 1001 86380 86390 1
417440 99417440 1001 86380 86390 1
418765 99418765 1001 86380 86390 1
418710 99418710 1001 86380 86390 1
418169 99418169 1001 86380 86390 1
418257 99418257 1001 86380 86390 1
418323 99418323 1001 86380 86390 1
417744 99417744 1001 86380 86390 1
417884 99417884 1001 86380 86390 1
418982 99418982 1001 86380 86390 1
418945 99418945 1001 86380 86390 1
418926 99418926 1001 86380 86390 1
420093 99420093 1001 86380 86390 1
420406 99420406 1001 86380 86390 1
420343 99420343 1001 86380 86390 1
419737 99419737 1001 86380 86390 1
419964 99419964 1001 86380 86390 1
419797 99419797 1001 86380 86390 1
419284 99419284 1001 86380 86390 1
419370 99419370 1001 86380 86390 1
420809 99420809 1001 86380 86390 1
420471 99420471 1001 86380 86390 1
421838 99421838 1001 86380 86390 1
421689 99421689 1001 86380 86390 1
421820 99421820 1001 86380 86390 1
421454 99421454 1001 86380 86390 1
421618 99421618 1001 86380 86390 1
421628 99421628 1001 86380 86390 1
421384 99421384 1001 86380 86390 1
421683 99421683 1001 86380 86390 1
420949 99420949 1001 86380 86390 1
421137 99421137 1001 86380 86390 1
421095 99421095 1001 86380 86390 1
422217 99422217 1001 86380 86390 1
421262 99421262 1001 86380 86390 1
422258 99422258 1001 86380 86390 1
423663 99423663 1001 86380 86390 1
423719 99423719 1001 86380 86390 1
423333 99423333 1001 86380 86390 1
423573 99423573 1001 86380 86390 1
423111 99423111 1001 86380 86390 1
423198 99423198 1001 86380 86390 1
422554 99422554 1001 86380 86390 1
422885 99422885 1001 86380 86390 1
422540 99422540 1001 86380 86390 1
424012 99424012 1001 86380 86390 1
423775 99423775 1001 86380 86390 1
424045 99424045 1001 86380 86390 1
423972 99423972 1001 86380 86390 1
423999 99423999 1001 86380 86390 1
423782 99423782 1001 86380 86390 1
423878 99423878 1001 86380 86390 1
424089 99424089 1001 86380 86390 1
425346 99425346 1001 86380 86390 1
425266 99425266 1001 86380 86390 1
425359 99425359 1001 86380 86390 1
424438 99424438 1001 86380 86390 1
424320 99424320 1001 86380 86390 1
424345 99424345 1001 86380 86390 1
424158 99424158 1001 86380 86390 1
424516 99424516 1001 86380 86390 1
424557 99424557 1001 86380 86390 1
424487 99424487 1001 86380 86390 1
425549 99425549 1001 86380 86390 1
426698 99426698 1001 86380 86390 1
426898 99426898 1001 86380 86390 1
426769 99426769 1001 86380 86390 1
426984 99426984 1001 86380 86390 1
426759 99426759 1001 86380 86390 1
426662 99426662 1001 86380 86390 1
426454 99426454 1001 86380 86390 1
426457 99426457 1001 86380 86390 1
425917 99425917 1001 86380 86390 1
426201 99426201 1001 86380 86390 1
427171 99427171 1001 86380 86390 1
427295 99427295 1001 86380 86390 1
427364 99427364 1001 86380 86390 1
428575 99428575 1001 86380 86390 1
428483 99428483 1001 86380 86390 1
428723 99428723 1001 86380 86390 1
428195 99428195 1001 86380 86390 1
428243 99428243 1001 86380 86390 1
428102 99428102 1001 86380 86390 1
428053 99428053 1001 86380 86390 1
428252 99428252 1001 86380 86390 1
427736 99427736 1001 86380 86390 1
427754 99427754 1001 86380 86390 1
427538 99427538 1001 86380 86390 1
427765 99427765 1001 86380 86390 1
428841 99428841 1001 86380 86390 1
429153 99429153 1001 86380 86390 1
429070 99429070 1001 86380 86390 1
428947 99428947 1001 86380 86390 1
429007 99429007 1001 86380 86390 1
428776 99428776 1001 86380 86390 1
430070 99430070 1001 86380 86390 1
430322 99430322 1001 86380 86390 1
430327 99430327 1001 86380 86390 1
430331 99430331 1001 86380 86390 1
430182 99430182 1001 86380 86390 1
429593 99429593 1001 86380 86390 1
429603 99429603 1001 86380 86390 1
429629 99429629 1001 86380 86390 1
429503 99429503 1001 86380 86390 1
429313 99429313 1001 86380 86390 1
429543 99429543 1001 86380 86390 1
430636 99430636 1001 86380 86390 1
430458 99430458 1001 86380 86390 1
430796 99430796 1001 86380 86390 1
430438 99430438 1001 86380 86390 1
430534 99430534 1001 86380 86390 1
430785 99430785 1001 86380 86390 1
430451 99430451 1001 86380 86390 1
431981 99431981 1001 86380 86390 1
431994 99431994 1001 86380 86390 1
431701 99431701 1001 86380 86390 1
431904 99431904 1001 86380 86390 1
431308 99431308 1001 86380 86390 1
431335 99431335 1001 86380 86390 1
431597 99431597 1001 86380 86390 1
431636 99431636 1001 86380 86390 1
431623 99431623 1001 86380 86390 1
430959 99430959 1001 86380 86390 1
431098 99431098 1001 86380 86390 1
432209 99432209 1001 86380 86390 1
432189 99432189 1001 86380 86390 1
432215 99432215 1001 86380 86390 1
433657 99433657 1001 86380 86390 1
433671 99433671 1001 86380 86390 1
433631 99433631 1001 86380 86390 1
433193 99433193 1001 86380 86390 1
433253 99433253 1001 86380 86390 1
433127 99433127 1001 86380 86390 1
433069 99433069 1001 86380 86390 1
432584 99432584 1001 86380 86390 1
432880 99432880 1001 86380 86390 1
432533 99432533 1001 86380 86390 1
432696 99432696 1001 86380 86390 1
434114 99434114 1001 86380 86390 1
433758 99433758 1001 86380 86390 1
433746 99433746 1001 86380 86390 1
435008 99435008 1001 86380 86390 1
435112 99435112 1001 86380 86390 1
435392 99435392 1001 86380 86390 1
435402 99435402 1001 86380 86390 1
434597 99434597 1001 86380 86390 1
434802 99434802 1001 86380 86390 1
434679 99434679 1001 86380 86390 1
434570 99434570 1001 86380 86390 1
434571 99434571 1001 86380 86390 1
434386 99434386 1001 86380 86390 1
434187 99434187 1001 86380 86390 1
434445 99434445 1001 86380 86390 1
435515 99435515 1001 86380 86390 1
436772 99436772 1001 86380 86390 1
436846 99436846 1001 86380 86390 1
436524 99436524 1001 86380 86390 1
436508 99436508 1001 86380 86390 1
436539 99436539 1001 86380 86390 1
436361 99436361 1001 86380 86390 1
435955 99435955 1001 86380 86390 1
436169 99436169 1001 86380 86390 1
300004 99300004 1001 86380 86390 1
437185 99437185 1001 86380 86390 1
300106 99300106 1001 86380 86390 1
437183 99437183 1001 86380 86390 1
300728 99300728 1001 86380 86390 1
300614 99300614 1001 86380 86390 1
300526 99300526 1001 86380 86390 1
300603 99300603 1001 86380 86390 1
300558 99300558 1001 86380 86390 1
300511 99300511 1001 86380 86390 1
300289 99300289 1001 86380 86390 1
300221 99300221 1001 86380 86390 1
300299 99300299 1001 86380 86390 1
300197 99300197 1001 86380 86390 1
300905 99300905 1001 86380 86390 1
301518 99301518 1001 86380 86390 1
301394 99301394 1001 86380 86390 1
301383 99301383 1001 86380 86390 1
301462 99301462 1001 86380 86390 1
301147 99301147 1001 86380 86390 1
301149 99301149 1001 86380 86390 1
301080 99301080 1001 86380 86390 1
300982 99300982 1001 86380 86390 1
301577 99301577 1001 86380 86390 1
301661 99301661 1001 86380 86390 1
301732 99301732 1001 86380 86390 1
302226 99302226 1001 86380 86390 1
302309 99302309 1001 86380 86390 1
302289 99302289 1001 86380 86390 1
302140 99302140 1001 86380 86390 1
301999 99301999 1001 86380 86390 1
301976 99301976 1001 86380 86390 1
301941 99301941 1001 86380 86390 1
301904 99301904 1001 86380 86390 1
301930 99301930 1001 86380 86390 1
301882 99301882 1001 86380 86390 1
301823 99301823 1001 86380 86390 1
302552 99302552 1001 86380 86390 1
302423 99302423 1001 86380 86390 1
302450 99302450 1001 86380 86390 1
302426 99302426 1001 86380 86390 1
303104 99303104 1001 86380 86390 1
303143 99303143 1001 86380 86390 1
303055 99303055 1001 86380 86390 1
303058 99303058 1001 86380 86390 1
303140 99303140 1001 86380 86390 1
303155 99303155 1001 86380 86390 1
302964 99302964 1001 86380 86390 1
302917 99302917 1001 86380 86390 1
302736 99302736 1001 86380 86390 1
302623 99302623 1001 86380 86390 1
303320 99303320 1001 86380 86390 1
303374 99303374 1001 86380 86390 1
303376 99303376 1001 86380 86390 1
303366 99303366 1001 86380 86390 1
303904 99303904 1001 86380 86390 1
303888 99303888 1001 86380 86390 1
303992 99303992 1001 86380 86390 1
303876 99303876 1001 86380 86390 1
303724 99303724 1001 86380 86390 1
303673 99303673 1001 86380 86390 1
303752 99303752 1001 86380 86390 1
303662 99303662 1001 86380 86390 1
303723 99303723 1001 86380 86390 1
303762 99303762 1001 86380 86390 1
303442 99303442 1001 86380 86390 1
303520 99303520 1001 86380 86390 1
303589 99303589 1001 86380 86390 1
303486 99303486 1001 86380 86390 1
303590 99303590 1001 86380 86390 1
304123 99304123 1001 86380 86390 1
304169 99304169 1001 86380 86390 1
304066 99304066 1001 86380 86390 1
304832 99304832 1001 86380 86390 1
304790 99304790 1001 86380 86390 1
304689 99304689 1001 86380 86390 1
304452 99304452 1001 86380 86390 1
304378 99304378 1001 86380 86390 1
305038 99305038 1001 86380 86390 1
304944 99304944 1001 86380 86390 1
304972 99304972 1001 86380 86390 1
305522 99305522 1001 86380 86390 1
305513 99305513 1001 86380 86390 1
305467 99305467 1001 86380 86390 1
305437 99305437 1001 86380 86390 1
305334 99305334 1001 86380 86390 1
305066 99305066 1001 86380 86390 1
305131 99305131 1001 86380 86390 1
305113 99305113 1001 86380 86390 1
305102 99305102 1001 86380 86390 1
500036 99500036 1001 86380 86390 1
500700 99500700 1001 86380 86390 1
500536 99500536 1001 86380 86390 1
500590 99500590 1001 86380 86390 1
500422 99500422 1001 86380 86390 1
500361 99500361 1001 86380 86390 1
500277 99500277 1001 86380 86390 1
500303 99500303 1001 86380 86390 1
500201 99500201 1001 86380 86390 1
500214 99500214 1001 86380 86390 1
500385 99500385 1001 86380 86390 1
501499 99501499 1001 86380 86390 1
501616 99501616 1001 86380 86390 1
501626 99501626 1001 86380 86390 1
501445 99501445 1001 86380 86390 1
501331 99501331 1001 86380 86390 1
501295 99501295 1001 86380 86390 1
501379 99501379 1001 86380 86390 1
501088 99501088 1001 86380 86390 1
501132 99501132 1001 86380 86390 1
501714 99501714 1001 86380 86390 1
501656 99501656 1001 86380 86390 1
502350 99502350 1001 86380 86390 1
502439 99502439 1001 86380 86390 1
502143 99502143 1001 86380 86390 1
502223 99502223 1001 86380 86390 1
502054 99502054 1001 86380 86390 1
502160 99502160 1001 86380 86390 1
502174 99502174 1001 86380 86390 1
502154 99502154 1001 86380 86390 1
502167 99502167 1001 86380 86390 1
502077 99502077 1001 86380 86390 1
502027 99502027 1001 86380 86390 1
501872 99501872 1001 86380 86390 1
501862 99501862 1001 86380 86390 1
501889 99501889 1001 86380 86390 1
502520 99502520 1001 86380 86390 1
503192 99503192 1001 86380 86390 1
502774 99502774 1001 86380 86390 1
502868 99502868 1001 86380 86390 1
502819 99502819 1001 86380 86390 1
502781 99502781 1001 86380 86390 1
503406 99503406 1001 86380 86390 1
503305 99503305 1001 86380 86390 1
503993 99503993 1001 86380 86390 1
503984 99503984 1001 86380 86390 1
504105 99504105 1001 86380 86390 1
503758 99503758 1001 86380 86390 1
503811 99503811 1001 86380 86390 1
503735 99503735 1001 86380 86390 1
503788 99503788 1001 86380 86390 1
503715 99503715 1001 86380 86390 1
503807 99503807 1001 86380 86390 1
503563 99503563 1001 86380 86390 1
503616 99503616 1001 86380 86390 1
503687 99503687 1001 86380 86390 1
503546 99503546 1001 86380 86390 1
503638 99503638 1001 86380 86390 1
503651 99503651 1001 86380 86390 1
504141 99504141 1001 86380 86390 1
504143 99504143 1001 86380 86390 1
504307 99504307 1001 86380 86390 1
504926 99504926 1001 86380 86390 1
504797 99504797 1001 86380 86390 1
504748 99504748 1001 86380 86390 1
504851 99504851 1001 86380 86390 1
504561 99504561 1001 86380 86390 1
504605 99504605 1001 86380 86390 1
504567 99504567 1001 86380 86390 1
504633 99504633 1001 86380 86390 1
504389 99504389 1001 86380 86390 1
504510 99504510 1001 86380 86390 1
504368 99504368 1001 86380 86390 1
504408 99504408 1001 86380 86390 1
504512 99504512 1001 86380 86390 1
504525 99504525 1001 86380 86390 1
504422 99504422 1001 86380 86390 1
505667 99505667 1001 86380 86390 1
505668 99505668 1001 86380 86390 1
505723 99505723 1001 86380 86390 1
505757 99505757 1001 86380 86390 1
505574 99505574 1001 86380 86390 1
505448 99505448 1001 86380 86390 1
505423 99505423 1001 86380 86390 1
505502 99505502 1001 86380 86390 1
505481 99505481 1001 86380 86390 1
505408 99505408 1001 86380 86390 1
505356 99505356 1001 86380 86390 1
505253 99505253 1001 86380 86390 1
505320 99505320 1001 86380 86390 1
505181 99505181 1001 86380 86390 1
505170 99505170 1001 86380 86390 1
505158 99505158 1001 86380 86390 1
505933 99505933 1001 86380 86390 1
506569 99506569 1001 86380 86390 1
506447 99506447 1001 86380 86390 1
506474 99506474 1001 86380 86390 1
506315 99506315 1001 86380 86390 1
506264 99506264 1001 86380 86390 1
506188 99506188 1001 86380 86390 1
506372 99506372 1001 86380 86390 1
506231 99506231 1001 86380 86390 1
506323 99506323 1001 86380 86390 1
506055 99506055 1001 86380 86390 1
506173 99506173 1001 86380 86390 1
506020 99506020 1001 86380 86390 1
506091 99506091 1001 86380 86390 1
506730 99506730 1001 86380 86390 1
506640 99506640 1001 86380 86390 1
506748 99506748 1001 86380 86390 1
507403 99507403 1001 86380 86390 1
507227 99507227 1001 86380 86390 1
507218 99507218 1001 86380 86390 1
507592 99507592 1001 86380 86390 1
507555 99507555 1001 86380 86390 1
507467 99507467 1001 86380 86390 1
508176 99508176 1001 86380 86390 1
508142 99508142 1001 86380 86390 1
507891 99507891 1001 86380 86390 1
507707 99507707 1001 86380 86390 1
507684 99507684 1001 86380 86390 1
507736 99507736 1001 86380 86390 1
507751 99507751 1001 86380 86390 1
507649 99507649 1001 86380 86390 1
507821 99507821 1001 86380 86390 1
508389 99508389 1001 86380 86390 1
508261 99508261 1001 86380 86390 1
508289 99508289 1001 86380 86390 1
508302 99508302 1001 86380 86390 1
508419 99508419 1001 86380 86390 1
508911 99508911 1001 86380 86390 1
508944 99508944 1001 86380 86390 1
509036 99509036 1001 86380 86390 1
508668 99508668 1001 86380 86390 1
508738 99508738 1001 86380 86390 1
508648 99508648 1001 86380 86390 1
508457 99508457 1001 86380 86390 1
508502 99508502 1001 86380 86390 1
508634 99508634 1001 86380 86390 1
509268 99509268 1001 86380 86390 1
509156 99509156 1001 86380 86390 1
509182 99509182 1001 86380 86390 1
509161 99509161 1001 86380 86390 1
509893 99509893 1001 86380 86390 1
509770 99509770 1001 86380 86390 1
509835 99509835 1001 86380 86390 1
509669 99509669 1001 86380 86390 1
509581 99509581 1001 86380 86390 1
509557 99509557 1001 86380 86390 1
509349 99509349 1001 86380 86390 1
509482 99509482 1001 86380 86390 1
509408 99509408 1001 86380 86390 1
509927 99509927 1001 86380 86390 1
509983 99509983 1001 86380 86390 1
510035 99510035 1001 86380 86390 1
510036 99510036 1001 86380 86390 1
510598 99510598 1001 86380 86390 1
510706 99510706 1001 86380 86390 1
510421 99510421 1001 86380 86390 1
510499 99510499 1001 86380 86390 1
510371 99510371 1001 86380 86390 1
510372 99510372 1001 86380 86390 1
510426 99510426 1001 86380 86390 1
510465 99510465 1001 86380 86390 1
510145 99510145 1001 86380 86390 1
510112 99510112 1001 86380 86390 1
510231 99510231 1001 86380 86390 1
510260 99510260 1001 86380 86390 1
510118 99510118 1001 86380 86390 1
510814 99510814 1001 86380 86390 1
510730 99510730 1001 86380 86390 1
510925 99510925 1001 86380 86390 1
511355 99511355 1001 86380 86390 1
511446 99511446 1001 86380 86390 1
511154 99511154 1001 86380 86390 1
511143 99511143 1001 86380 86390 1
511183 99511183 1001 86380 86390 1
511124 99511124 1001 86380 86390 1
511721 99511721 1001 86380 86390 1
511570 99511570 1001 86380 86390 1
511600 99511600 1001 86380 86390 1
511613 99511613 1001 86380 86390 1
512332 99512332 1001 86380 86390 1
512019 99512019 1001 86380 86390 1
511889 99511889 1001 86380 86390 1
511891 99511891 1001 86380 86390 1
511904 99511904 1001 86380 86390 1
511869 99511869 1001 86380 86390 1
513174 99513174 1001 86380 86390 1
512922 99512922 1001 86380 86390 1
512925 99512925 1001 86380 86390 1
512992 99512992 1001 86380 86390 1
512878 99512878 1001 86380 86390 1
512771 99512771 1001 86380 86390 1
512647 99512647 1001 86380 86390 1
513345 99513345 1001 86380 86390 1
513385 99513385 1001 86380 86390 1
513884 99513884 1001 86380 86390 1
513673 99513673 1001 86380 86390 1
513578 99513578 1001 86380 86390 1
514225 99514225 1001 86380 86390 1
514123 99514123 1001 86380 86390 1
514086 99514086 1001 86380 86390 1
514104 99514104 1001 86380 86390 1
514066 99514066 1001 86380 86390 1
514131 99514131 1001 86380 86390 1
514780 99514780 1001 86380 86390 1
514825 99514825 1001 86380 86390 1
514681 99514681 1001 86380 86390 1
514785 99514785 1001 86380 86390 1
514604 99514604 1001 86380 86390 1
514554 99514554 1001 86380 86390 1
514606 99514606 1001 86380 86390 1
514531 99514531 1001 86380 86390 1
514596 99514596 1001 86380 86390 1
514597 99514597 1001 86380 86390 1
514598 99514598 1001 86380 86390 1
514438 99514438 1001 86380 86390 1
514388 99514388 1001 86380 86390 1
514975 99514975 1001 86380 86390 1
514937 99514937 1001 86380 86390 1
514928 99514928 1001 86380 86390 1
515046 99515046 1001 86380 86390 1
515009 99515009 1001 86380 86390 1
515549 99515549 1001 86380 86390 1
515616 99515616 1001 86380 86390 1
515310 99515310 1001 86380 86390 1
515117 99515117 1001 86380 86390 1
515706 99515706 1001 86380 86390 1
515693 99515693 1001 86380 86390 1
515720 99515720 1001 86380 86390 1
515840 99515840 1001 86380 86390 1
515764 99515764 1001 86380 86390 1
516476 99516476 1001 86380 86390 1
516408 99516408 1001 86380 86390 1
516487 99516487 1001 86380 86390 1
516488 99516488 1001 86380 86390 1
516388 99516388 1001 86380 86390 1
516496 99516496 1001 86380 86390 1
516391 99516391 1001 86380 86390 1
516239 99516239 1001 86380 86390 1
516125 99516125 1001 86380 86390 1
516256 99516256 1001 86380 86390 1
516168 99516168 1001 86380 86390 1
516223 99516223 1001 86380 86390 1
516075 99516075 1001 86380 86390 1
516064 99516064 1001 86380 86390 1
516041 99516041 1001 86380 86390 1
516055 99516055 1001 86380 86390 1
516688 99516688 1001 86380 86390 1
516573 99516573 1001 86380 86390 1
516653 99516653 1001 86380 86390 1
516568 99516568 1001 86380 86390 1
517299 99517299 1001 86380 86390 1
517144 99517144 1001 86380 86390 1
517286 99517286 1001 86380 86390 1
517261 99517261 1001 86380 86390 1
517262 99517262 1001 86380 86390 1
517314 99517314 1001 86380 86390 1
517232 99517232 1001 86380 86390 1
517104 99517104 1001 86380 86390 1
517042 99517042 1001 86380 86390 1
516938 99516938 1001 86380 86390 1
516755 99516755 1001 86380 86390 1
516866 99516866 1001 86380 86390 1
516879 99516879 1001 86380 86390 1
516817 99516817 1001 86380 86390 1
517462 99517462 1001 86380 86390 1
517429 99517429 1001 86380 86390 1
517448 99517448 1001 86380 86390 1
517998 99517998 1001 86380 86390 1
517961 99517961 1001 86380 86390 1
517973 99517973 1001 86380 86390 1
518038 99518038 1001 86380 86390 1
518120 99518120 1001 86380 86390 1
517778 99517778 1001 86380 86390 1
517895 99517895 1001 86380 86390 1
517857 99517857 1001 86380 86390 1
517873 99517873 1001 86380 86390 1
517900 99517900 1001 86380 86390 1
517736 99517736 1001 86380 86390 1
517731 99517731 1001 86380 86390 1
517708 99517708 1001 86380 86390 1
518245 99518245 1001 86380 86390 1
518274 99518274 1001 86380 86390 1
518807 99518807 1001 86380 86390 1
518968 99518968 1001 86380 86390 1
518815 99518815 1001 86380 86390 1
518756 99518756 1001 86380 86390 1
518771 99518771 1001 86380 86390 1
518669 99518669 1001 86380 86390 1
518536 99518536 1001 86380 86390 1
518538 99518538 1001 86380 86390 1
518478 99518478 1001 86380 86390 1
519123 99519123 1001 86380 86390 1
519125 99519125 1001 86380 86390 1
519752 99519752 1001 86380 86390 1
519801 99519801 1001 86380 86390 1
519746 99519746 1001 86380 86390 1
519656 99519656 1001 86380 86390 1
519734 99519734 1001 86380 86390 1
519761 99519761 1001 86380 86390 1
519697 99519697 1001 86380 86390 1
519609 99519609 1001 86380 86390 1
519553 99519553 1001 86380 86390 1
519490 99519490 1001 86380 86390 1
519517 99519517 1001 86380 86390 1
519376 99519376 1001 86380 86390 1
519291 99519291 1001 86380 86390 1
520019 99520019 1001 86380 86390 1
519877 99519877 1001 86380 86390 1
519997 99519997 1001 86380 86390 1
520011 99520011 1001 86380 86390 1
520525 99520525 1001 86380 86390 1
520605 99520605 1001 86380 86390 1
520462 99520462 1001 86380 86390 1
520383 99520383 1001 86380 86390 1
520418 99520418 1001 86380 86390 1
520315 99520315 1001 86380 86390 1
520177 99520177 1001 86380 86390 1
520066 99520066 1001 86380 86390 1
520083 99520083 1001 86380 86390 1
520728 99520728 1001 86380 86390 1
520746 99520746 1001 86380 86390 1
520752 99520752 1001 86380 86390 1
521430 99521430 1001 86380 86390 1
521436 99521436 1001 86380 86390 1
521315 99521315 1001 86380 86390 1
521393 99521393 1001 86380 86390 1
521279 99521279 1001 86380 86390 1
521067 99521067 1001 86380 86390 1
521146 99521146 1001 86380 86390 1
521058 99521058 1001 86380 86390 1
521230 99521230 1001 86380 86390 1
520884 99520884 1001 86380 86390 1
521018 99521018 1001 86380 86390 1
520942 99520942 1001 86380 86390 1
520983 99520983 1001 86380 86390 1
520854 99520854 1001 86380 86390 1
521541 99521541 1001 86380 86390 1
521569 99521569 1001 86380 86390 1
521651 99521651 1001 86380 86390 1
521510 99521510 1001 86380 86390 1
522191 99522191 1001 86380 86390 1
522249 99522249 1001 86380 86390 1
522096 99522096 1001 86380 86390 1
522148 99522148 1001 86380 86390 1
521882 99521882 1001 86380 86390 1
521788 99521788 1001 86380 86390 1
521734 99521734 1001 86380 86390 1
522380 99522380 1001 86380 86390 1
522436 99522436 1001 86380 86390 1
522374 99522374 1001 86380 86390 1
522442 99522442 1001 86380 86390 1
523098 99523098 1001 86380 86390 1
523074 99523074 1001 86380 86390 1
522721 99522721 1001 86380 86390 1
522904 99522904 1001 86380 86390 1
522879 99522879 1001 86380 86390 1
522794 99522794 1001 86380 86390 1
523195 99523195 1001 86380 86390 1
523221 99523221 1001 86380 86390 1
523173 99523173 1001 86380 86390 1
523148 99523148 1001 86380 86390 1
523165 99523165 1001 86380 86390 1
523818 99523818 1001 86380 86390 1
523836 99523836 1001 86380 86390 1
523851 99523851 1001 86380 86390 1
523547 99523547 1001 86380 86390 1
523346 99523346 1001 86380 86390 1
524104 99524104 1001 86380 86390 1
523975 99523975 1001 86380 86390 1
524641 99524641 1001 86380 86390 1
524770 99524770 1001 86380 86390 1
524631 99524631 1001 86380 86390 1
524738 99524738 1001 86380 86390 1
524717 99524717 1001 86380 86390 1
524470 99524470 1001 86380 86390 1
524563 99524563 1001 86380 86390 1
524369 99524369 1001 86380 86390 1
524217 99524217 1001 86380 86390 1
524348 99524348 1001 86380 86390 1
524225 99524225 1001 86380 86390 1
524252 99524252 1001 86380 86390 1
524795 99524795 1001 86380 86390 1
524838 99524838 1001 86380 86390 1
524970 99524970 1001 86380 86390 1
524869 99524869 1001 86380 86390 1
525523 99525523 1001 86380 86390 1
525399 99525399 1001 86380 86390 1
525220 99525220 1001 86380 86390 1
525390 99525390 1001 86380 86390 1
525004 99525004 1001 86380 86390 1
525037 99525037 1001 86380 86390 1
525154 99525154 1001 86380 86390 1
525013 99525013 1001 86380 86390 1
525647 99525647 1001 86380 86390 1
525754 99525754 1001 86380 86390 1
525794 99525794 1001 86380 86390 1
525757 99525757 1001 86380 86390 1
525745 99525745 1001 86380 86390 1
525784 99525784 1001 86380 86390 1
525642 99525642 1001 86380 86390 1
526407 99526407 1001 86380 86390 1
526254 99526254 1001 86380 86390 1
526062 99526062 1001 86380 86390 1
526128 99526128 1001 86380 86390 1
526151 99526151 1001 86380 86390 1
526177 99526177 1001 86380 86390 1
525944 99525944 1001 86380 86390 1
525945 99525945 1001 86380 86390 1
525861 99525861 1001 86380 86390 1
525913 99525913 1001 86380 86390 1
525862 99525862 1001 86380 86390 1
525837 99525837 1001 86380 86390 1
527220 99527220 1001 86380 86390 1
527047 99527047 1001 86380 86390 1
527086 99527086 1001 86380 86390 1
527164 99527164 1001 86380 86390 1
527049 99527049 1001 86380 86390 1
527227 99527227 1001 86380 86390 1
526849 99526849 1001 86380 86390 1
527001 99527001 1001 86380 86390 1
526654 99526654 1001 86380 86390 1
526775 99526775 1001 86380 86390 1
527444 99527444 1001 86380 86390 1
527335 99527335 1001 86380 86390 1
527336 99527336 1001 86380 86390 1
527912 99527912 1001 86380 86390 1
528063 99528063 1001 86380 86390 1
527780 99527780 1001 86380 86390 1
527762 99527762 1001 86380 86390 1
527816 99527816 1001 86380 86390 1
527472 99527472 1001 86380 86390 1
528176 99528176 1001 86380 86390 1
528266 99528266 1001 86380 86390 1
528280 99528280 1001 86380 86390 1
528235 99528235 1001 86380 86390 1
528529 99528529 1001 86380 86390 1
528663 99528663 1001 86380 86390 1
528613 99528613 1001 86380 86390 1
528352 99528352 1001 86380 86390 1
528470 99528470 1001 86380 86390 1
529105 99529105 1001 86380 86390 1
529093 99529093 1001 86380 86390 1
528917 99528917 1001 86380 86390 1
529051 99529051 1001 86380 86390 1
529692 99529692 1001 86380 86390 1
529526 99529526 1001 86380 86390 1
529632 99529632 1001 86380 86390 1
529556 99529556 1001 86380 86390 1
529721 99529721 1001 86380 86390 1
529471 99529471 1001 86380 86390 1
529487 99529487 1001 86380 86390 1
529331 99529331 1001 86380 86390 1
529412 99529412 1001 86380 86390 1
529503 99529503 1001 86380 86390 1
529428 99529428 1001 86380 86390 1
529185 99529185 1001 86380 86390 1
529177 99529177 1001 86380 86390 1
529256 99529256 1001 86380 86390 1
529295 99529295 1001 86380 86390 1
529523 99529523 1001 86380 86390 1
529839 99529839 1001 86380 86390 1
529930 99529930 1001 86380 86390 1
530219 99530219 1001 86380 86390 1
530337 99530337 1001 86380 86390 1
529959 99529959 1001 86380 86390 1
530001 99530001 1001 86380 86390 1
530687 99530687 1001 86380 86390 1
530740 99530740 1001 86380 86390 1
530585 99530585 1001 86380 86390 1
530611 99530611 1001 86380 86390 1
531342 99531342 1001 86380 86390 1
531231 99531231 1001 86380 86390 1
531271 99531271 1001 86380 86390 1
531284 99531284 1001 86380 86390 1
531339 99531339 1001 86380 86390 1
530980 99530980 1001 86380 86390 1
531047 99531047 1001 86380 86390 1
530996 99530996 1001 86380 86390 1
531048 99531048 1001 86380 86390 1
531115 99531115 1001 86380 86390 1
531562 99531562 1001 86380 86390 1
531513 99531513 1001 86380 86390 1
532206 99532206 1001 86380 86390 1
532167 99532167 1001 86380 86390 1
531804 99531804 1001 86380 86390 1
532280 99532280 1001 86380 86390 1
532209 99532209 1001 86380 86390 1
532222 99532222 1001 86380 86390 1
533031 99533031 1001 86380 86390 1
533004 99533004 1001 86380 86390 1
532842 99532842 1001 86380 86390 1
532949 99532949 1001 86380 86390 1
532962 99532962 1001 86380 86390 1
533021 99533021 1001 86380 86390 1
532992 99532992 1001 86380 86390 1
532967 99532967 1001 86380 86390 1
532693 99532693 1001 86380 86390 1
532812 99532812 1001 86380 86390 1
532606 99532606 1001 86380 86390 1
533055 99533055 1001 86380 86390 1
533230 99533230 1001 86380 86390 1
533219 99533219 1001 86380 86390 1
533142 99533142 1001 86380 86390 1
533080 99533080 1001 86380 86390 1
533813 99533813 1001 86380 86390 1
533687 99533687 1001 86380 86390 1
533791 99533791 1001 86380 86390 1
533577 99533577 1001 86380 86390 1
533572 99533572 1001 86380 86390 1
533456 99533456 1001 86380 86390 1
533401 99533401 1001 86380 86390 1
533311 99533311 1001 86380 86390 1
533895 99533895 1001 86380 86390 1
533871 99533871 1001 86380 86390 1
533899 99533899 1001 86380 86390 1
533861 99533861 1001 86380 86390 1
534638 99534638 1001 86380 86390 1
534548 99534548 1001 86380 86390 1
534390 99534390 1001 86380 86390 1
534444 99534444 1001 86380 86390 1
534408 99534408 1001 86380 86390 1
534460 99534460 1001 86380 86390 1
534332 99534332 1001 86380 86390 1
534237 99534237 1001 86380 86390 1
534153 99534153 1001 86380 86390 1
534272 99534272 1001 86380 86390 1
534828 99534828 1001 86380 86390 1
534867 99534867 1001 86380 86390 1
534871 99534871 1001 86380 86390 1
534807 99534807 1001 86380 86390 1
534795 99534795 1001 86380 86390 1
535369 99535369 1001 86380 86390 1
535315 99535315 1001 86380 86390 1
535380 99535380 1001 86380 86390 1
535293 99535293 1001 86380 86390 1
535040 99535040 1001 86380 86390 1
535533 99535533 1001 86380 86390 1
535579 99535579 1001 86380 86390 1
536298 99536298 1001 86380 86390 1
536133 99536133 1001 86380 86390 1
536289 99536289 1001 86380 86390 1
536162 99536162 1001 86380 86390 1
536178 99536178 1001 86380 86390 1
536244 99536244 1001 86380 86390 1
536232 99536232 1001 86380 86390 1
536027 99536027 1001 86380 86390 1
535953 99535953 1001 86380 86390 1
536075 99536075 1001 86380 86390 1
535986 99535986 1001 86380 86390 1
535974 99535974 1001 86380 86390 1
535821 99535821 1001 86380 86390 1
535841 99535841 1001 86380 86390 1
536387 99536387 1001 86380 86390 1
536483 99536483 1001 86380 86390 1
536355 99536355 1001 86380 86390 1
536488 99536488 1001 86380 86390 1
537135 99537135 1001 86380 86390 1
537104 99537104 1001 86380 86390 1
537144 99537144 1001 86380 86390 1
536991 99536991 1001 86380 86390 1
537043 99537043 1001 86380 86390 1
537160 99537160 1001 86380 86390 1
537072 99537072 1001 86380 86390 1
536931 99536931 1001 86380 86390 1
536763 99536763 1001 86380 86390 1
536769 99536769 1001 86380 86390 1
536940 99536940 1001 86380 86390 1
536903 99536903 1001 86380 86390 1
536667 99536667 1001 86380 86390 1
537254 99537254 1001 86380 86390 1
537217 99537217 1001 86380 86390 1
537256 99537256 1001 86380 86390 1
537205 99537205 1001 86380 86390 1
537348 99537348 1001 86380 86390 1
537888 99537888 1001 86380 86390 1
537757 99537757 1001 86380 86390 1
537693 99537693 1001 86380 86390 1
537681 99537681 1001 86380 86390 1
537673 99537673 1001 86380 86390 1
537662 99537662 1001 86380 86390 1
537432 99537432 1001 86380 86390 1
537523 99537523 1001 86380 86390 1
537512 99537512 1001 86380 86390 1
537385 99537385 1001 86380 86390 1
537404 99537404 1001 86380 86390 1
538079 99538079 1001 86380 86390 1
538056 99538056 1001 86380 86390 1
538127 99538127 1001 86380 86390 1
538661 99538661 1001 86380 86390 1
538727 99538727 1001 86380 86390 1
538794 99538794 1001 86380 86390 1
538795 99538795 1001 86380 86390 1
538680 99538680 1001 86380 86390 1
538759 99538759 1001 86380 86390 1
538747 99538747 1001 86380 86390 1
538406 99538406 1001 86380 86390 1
538488 99538488 1001 86380 86390 1
538367 99538367 1001 86380 86390 1
538929 99538929 1001 86380 86390 1
538985 99538985 1001 86380 86390 1
538817 99538817 1001 86380 86390 1
538896 99538896 1001 86380 86390 1
538845 99538845 1001 86380 86390 1
538950 99538950 1001 86380 86390 1
538989 99538989 1001 86380 86390 1
539500 99539500 1001 86380 86390 1
539640 99539640 1001 86380 86390 1
539611 99539611 1001 86380 86390 1
539520 99539520 1001 86380 86390 1
539436 99539436 1001 86380 86390 1
539314 99539314 1001 86380 86390 1
539055 99539055 1001 86380 86390 1
539146 99539146 1001 86380 86390 1
539666 99539666 1001 86380 86390 1
539746 99539746 1001 86380 86390 1
539727 99539727 1001 86380 86390 1
540443 99540443 1001 86380 86390 1
540387 99540387 1001 86380 86390 1
540119 99540119 1001 86380 86390 1
540098 99540098 1001 86380 86390 1
540193 99540193 1001 86380 86390 1
540016 99540016 1001 86380 86390 1
540032 99540032 1001 86380 86390 1
540507 99540507 1001 86380 86390 1
540662 99540662 1001 86380 86390 1
540642 99540642 1001 86380 86390 1
541125 99541125 1001 86380 86390 1
541208 99541208 1001 86380 86390 1
541122 99541122 1001 86380 86390 1
541112 99541112 1001 86380 86390 1
540906 99540906 1001 86380 86390 1
540974 99540974 1001 86380 86390 1
540936 99540936 1001 86380 86390 1
540690 99540690 1001 86380 86390 1
540796 99540796 1001 86380 86390 1
540851 99540851 1001 86380 86390 1
540695 99540695 1001 86380 86390 1
540709 99540709 1001 86380 86390 1
540839 99540839 1001 86380 86390 1
541408 99541408 1001 86380 86390 1
541300 99541300 1001 86380 86390 1
541969 99541969 1001 86380 86390 1
541920 99541920 1001 86380 86390 1
542010 99542010 1001 86380 86390 1
541815 99541815 1001 86380 86390 1
541705 99541705 1001 86380 86390 1
541645 99541645 1001 86380 86390 1
541546 99541546 1001 86380 86390 1
541574 99541574 1001 86380 86390 1
541549 99541549 1001 86380 86390 1
542235 99542235 1001 86380 86390 1
542313 99542313 1001 86380 86390 1
542250 99542250 1001 86380 86390 1
542303 99542303 1001 86380 86390 1
542843 99542843 1001 86380 86390 1
542910 99542910 1001 86380 86390 1
542766 99542766 1001 86380 86390 1
542921 99542921 1001 86380 86390 1
542863 99542863 1001 86380 86390 1
542773 99542773 1001 86380 86390 1
542906 99542906 1001 86380 86390 1
542553 99542553 1001 86380 86390 1
543082 99543082 1001 86380 86390 1
543018 99543018 1001 86380 86390 1
543624 99543624 1001 86380 86390 1
543759 99543759 1001 86380 86390 1
543361 99543361 1001 86380 86390 1
543466 99543466 1001 86380 86390 1
543469 99543469 1001 86380 86390 1
543508 99543508 1001 86380 86390 1
543297 99543297 1001 86380 86390 1
543248 99543248 1001 86380 86390 1
543300 99543300 1001 86380 86390 1
543824 99543824 1001 86380 86390 1
544594 99544594 1001 86380 86390 1
544414 99544414 1001 86380 86390 1
544288 99544288 1001 86380 86390 1
544341 99544341 1001 86380 86390 1
544189 99544189 1001 86380 86390 1
544098 99544098 1001 86380 86390 1
544022 99544022 1001 86380 86390 1
544607 99544607 1001 86380 86390 1
544621 99544621 1001 86380 86390 1
544609 99544609 1001 86380 86390 1
532201 741 1002 30499 37354 1
537712 1017 1002 46399 51703 1
400040 99400040 1001 86380 86390 1
400127 99400127 1001 86380 86390 1
400052 99400052 1001 86380 86390 1
400283 99400283 1001 86380 86390 1
400332 99400332 1001 86380 86390 1
400425 99400425 1001 86380 86390 1
400700 99400700 1001 86380 86390 1
400953 99400953 1001 86380 86390 1
401080 99401080 1001 86380 86390 1
401344 99401344 1001 86380 86390 1
401367 99401367 1001 86380 86390 1
401576 99401576 1001 86380 86390 1
401796 99401796 1001 86380 86390 1
401715 99401715 1001 86380 86390 1
401898 99401898 1001 86380 86390 1
402166 99402166 1001 86380 86390 1
402411 99402411 1001 86380 86390 1
402380 99402380 1001 86380 86390 1
402503 99402503 1001 86380 86390 1
402531 99402531 1001 86380 86390 1
402636 99402636 1001 86380 86390 1
402595 99402595 1001 86380 86390 1
402600 99402600 1001 86380 86390 1
402585 99402585 1001 86380 86390 1
402733 99402733 1001 86380 86390 1
403066 99403066 1001 86380 86390 1
402994 99402994 1001 86380 86390 1
403108 99403108 1001 86380 86390 1
403115 99403115 1001 86380 86390 1
403175 99403175 1001 86380 86390 1
403218 99403218 1001 86380 86390 1
403344 99403344 1001 86380 86390 1
403584 99403584 1001 86380 86390 1
403689 99403689 1001 86380 86390 1
404027 99404027 1001 86380 86390 1
403944 99403944 1001 86380 86390 1
403961 99403961 1001 86380 86390 1
404110 99404110 1001 86380 86390 1
404217 99404217 1001 86380 86390 1
404154 99404154 1001 86380 86390 1
404389 99404389 1001 86380 86390 1
404423 99404423 1001 86380 86390 1
404561 99404561 1001 86380 86390 1
404953 99404953 1001 86380 86390 1
404933 99404933 1001 86380 86390 1
405200 99405200 1001 86380 86390 1
405374 99405374 1001 86380 86390 1
405466 99405466 1001 86380 86390 1
405591 99405591 1001 86380 86390 1
405785 99405785 1001 86380 86390 1
406115 99406115 1001 86380 86390 1
406145 99406145 1001 86380 86390 1
406147 99406147 1001 86380 86390 1
406182 99406182 1001 86380 86390 1
406287 99406287 1001 86380 86390 1
406861 99406861 1001 86380 86390 1
407021 99407021 1001 86380 86390 1
407062 99407062 1001 86380 86390 1
407323 99407323 1001 86380 86390 1
407425 99407425 1001 86380 86390 1
407513 99407513 1001 86380 86390 1
407637 99407637 1001 86380 86390 1
407733 99407733 1001 86380 86390 1
407771 99407771 1001 86380 86390 1
407941 99407941 1001 86380 86390 1
408234 99408234 1001 86380 86390 1
408285 99408285 1001 86380 86390 1
408240 99408240 1001 86380 86390 1
408351 99408351 1001 86380 86390 1
408394 99408394 1001 86380 86390 1
408445 99408445 1001 86380 86390 1
408634 99408634 1001 86380 86390 1
408966 99408966 1001 86380 86390 1
409014 99409014 1001 86380 86390 1
409195 99409195 1001 86380 86390 1
409375 99409375 1001 86380 86390 1
409324 99409324 1001 86380 86390 1
409416 99409416 1001 86380 86390 1
409495 99409495 1001 86380 86390 1
409425 99409425 1001 86380 86390 1
409472 99409472 1001 86380 86390 1
409749 99409749 1001 86380 86390 1
409800 99409800 1001 86380 86390 1
409855 99409855 1001 86380 86390 1
409824 99409824 1001 86380 86390 1
410289 99410289 1001 86380 86390 1
410319 99410319 1001 86380 86390 1
410357 99410357 1001 86380 86390 1
410493 99410493 1001 86380 86390 1
410519 99410519 1001 86380 86390 1
410553 99410553 1001 86380 86390 1
410724 99410724 1001 86380 86390 1
410865 99410865 1001 86380 86390 1
410965 99410965 1001 86380 86390 1
411095 99411095 1001 86380 86390 1
411252 99411252 1001 86380 86390 1
411420 99411420 1001 86380 86390 1
411479 99411479 1001 86380 86390 1
411480 99411480 1001 86380 86390 1
411469 99411469 1001 86380 86390 1
411474 99411474 1001 86380 86390 1
411644 99411644 1001 86380 86390 1
411700 99411700 1001 86380 86390 1
411793 99411793 1001 86380 86390 1
411797 99411797 1001 86380 86390 1
411995 99411995 1001 86380 86390 1
412291 99412291 1001 86380 86390 1
413458 99413458 1001 86380 86390 1
413579 99413579 1001 86380 86390 1
413189 99413189 1001 86380 86390 1
412998 99412998 1001 86380 86390 1
412697 99412697 1001 86380 86390 1
412607 99412607 1001 86380 86390 1
414036 99414036 1001 86380 86390 1
413993 99413993 1001 86380 86390 1
413959 99413959 1001 86380 86390 1
414074 99414074 1001 86380 86390 1
415176 99415176 1001 86380 86390 1
414639 99414639 1001 86380 86390 1
414795 99414795 1001 86380 86390 1
414818 99414818 1001 86380 86390 1
414272 99414272 1001 86380 86390 1
414275 99414275 1001 86380 86390 1
415595 99415595 1001 86380 86390 1
416832 99416832 1001 86380 86390 1
416997 99416997 1001 86380 86390 1
416784 99416784 1001 86380 86390 1
416931 99416931 1001 86380 86390 1
416732 99416732 1001 86380 86390 1
416703 99416703 1001 86380 86390 1
416891 99416891 1001 86380 86390 1
416593 99416593 1001 86380 86390 1
416913 99416913 1001 86380 86390 1
416493 99416493 1001 86380 86390 1
416289 99416289 1001 86380 86390 1
416322 99416322 1001 86380 86390 1
416339 99416339 1001 86380 86390 1
416062 99416062 1001 86380 86390 1
415819 99415819 1001 86380 86390 1
416002 99416002 1001 86380 86390 1
417301 99417301 1001 86380 86390 1
417038 99417038 1001 86380 86390 1
417582 99417582 1001 86380 86390 1
417530 99417530 1001 86380 86390 1
418477 99418477 1001 86380 86390 1
418470 99418470 1001 86380 86390 1
418046 99418046 1001 86380 86390 1
418172 99418172 1001 86380 86390 1
418263 99418263 1001 86380 86390 1
418385 99418385 1001 86380 86390 1
417902 99417902 1001 86380 86390 1
417624 99417624 1001 86380 86390 1
417932 99417932 1001 86380 86390 1
419207 99419207 1001 86380 86390 1
419056 99419056 1001 86380 86390 1
419003 99419003 1001 86380 86390 1
419169 99419169 1001 86380 86390 1
418995 99418995 1001 86380 86390 1
419019 99419019 1001 86380 86390 1
420197 99420197 1001 86380 86390 1
420080 99420080 1001 86380 86390 1
420281 99420281 1001 86380 86390 1
420432 99420432 1001 86380 86390 1
419906 99419906 1001 86380 86390 1
420058 99420058 1001 86380 86390 1
419932 99419932 1001 86380 86390 1
419568 99419568 1001 86380 86390 1
419414 99419414 1001 86380 86390 1
420537 99420537 1001 86380 86390 1
420562 99420562 1001 86380 86390 1
420816 99420816 1001 86380 86390 1
420777 99420777 1001 86380 86390 1
420725 99420725 1001 86380 86390 1
421999 99421999 1001 86380 86390 1
421781 99421781 1001 86380 86390 1
421395 99421395 1001 86380 86390 1
421439 99421439 1001 86380 86390 1
421304 99421304 1001 86380 86390 1
421580 99421580 1001 86380 86390 1
421424 99421424 1001 86380 86390 1
421011 99421011 1001 86380 86390 1
420988 99420988 1001 86380 86390 1
421235 99421235 1001 86380 86390 1
421161 99421161 1001 86380 86390 1
421200 99421200 1001 86380 86390 1
421062 99421062 1001 86380 86390 1
421096 99421096 1001 86380 86390 1
422292 99422292 1001 86380 86390 1
422209 99422209 1001 86380 86390 1
423309 99423309 1001 86380 86390 1
423387 99423387 1001 86380 86390 1
422952 99422952 1001 86380 86390 1
422940 99422940 1001 86380 86390 1
422788 99422788 1001 86380 86390 1
422929 99422929 1001 86380 86390 1
424098 99424098 1001 86380 86390 1
423966 99423966 1001 86380 86390 1
423967 99423967 1001 86380 86390 1
424021 99424021 1001 86380 86390 1
425326 99425326 1001 86380 86390 1
425327 99425327 1001 86380 86390 1
425166 99425166 1001 86380 86390 1
424959 99424959 1001 86380 86390 1
424741 99424741 1001 86380 86390 1
424561 99424561 1001 86380 86390 1
424253 99424253 1001 86380 86390 1
424477 99424477 1001 86380 86390 1
424406 99424406 1001 86380 86390 1
424361 99424361 1001 86380 86390 1
425689 99425689 1001 86380 86390 1
425715 99425715 1001 86380 86390 1
425708 99425708 1001 86380 86390 1
427030 99427030 1001 86380 86390 1
426796 99426796 1001 86380 86390 1
426955 99426955 1001 86380 86390 1
427066 99427066 1001 86380 86390 1
426328 99426328 1001 86380 86390 1
426526 99426526 1001 86380 86390 1
426409 99426409 1001 86380 86390 1
426582 99426582 1001 86380 86390 1
426607 99426607 1001 86380 86390 1
426243 99426243 1001 86380 86390 1
425866 99425866 1001 86380 86390 1
426250 99426250 1001 86380 86390 1
425973 99425973 1001 86380 86390 1
426257 99426257 1001 86380 86390 1
425975 99425975 1001 86380 86390 1
427292 99427292 1001 86380 86390 1
427484 99427484 1001 86380 86390 1
427394 99427394 1001 86380 86390 1
427420 99427420 1001 86380 86390 1
427355 99427355 1001 86380 86390 1
427448 99427448 1001 86380 86390 1
428092 99428092 1001 86380 86390 1
428122 99428122 1001 86380 86390 1
428214 99428214 1001 86380 86390 1
428017 99428017 1001 86380 86390 1
427850 99427850 1001 86380 86390 1
427705 99427705 1001 86380 86390 1
427637 99427637 1001 86380 86390 1
427846 99427846 1001 86380 86390 1
429108 99429108 1001 86380 86390 1
428980 99428980 1001 86380 86390 1
430194 99430194 1001 86380 86390 1
429758 99429758 1001 86380 86390 1
429640 99429640 1001 86380 86390 1
429772 99429772 1001 86380 86390 1
429731 99429731 1001 86380 86390 1
429494 99429494 1001 86380 86390 1
429527 99429527 1001 86380 86390 1
429348 99429348 1001 86380 86390 1
429334 99429334 1001 86380 86390 1
429398 99429398 1001 86380 86390 1
430549 99430549 1001 86380 86390 1
430750 99430750 1001 86380 86390 1
430483 99430483 1001 86380 86390 1
431738 99431738 1001 86380 86390 1
432002 99432002 1001 86380 86390 1
432006 99432006 1001 86380 86390 1
432013 99432013 1001 86380 86390 1
431688 99431688 1001 86380 86390 1
431433 99431433 1001 86380 86390 1
431434 99431434 1001 86380 86390 1
430972 99430972 1001 86380 86390 1
430853 99430853 1001 86380 86390 1
431247 99431247 1001 86380 86390 1
430876 99430876 1001 86380 86390 1
432290 99432290 1001 86380 86390 1
432181 99432181 1001 86380 86390 1
432068 99432068 1001 86380 86390 1
432197 99432197 1001 86380 86390 1
433676 99433676 1001 86380 86390 1
433329 99433329 1001 86380 86390 1
433075 99433075 1001 86380 86390 1
433201 99433201 1001 86380 86390 1
433058 99433058 1001 86380 86390 1
432846 99432846 1001 86380 86390 1
432581 99432581 1001 86380 86390 1
432885 99432885 1001 86380 86390 1
432866 99432866 1001 86380 86390 1
434062 99434062 1001 86380 86390 1
435370 99435370 1001 86380 86390 1
435004 99435004 1001 86380 86390 1
435388 99435388 1001 86380 86390 1
435025 99435025 1001 86380 86390 1
434683 99434683 1001 86380 86390 1
434727 99434727 1001 86380 86390 1
434939 99434939 1001 86380 86390 1
434219 99434219 1001 86380 86390 1
434161 99434161 1001 86380 86390 1
434531 99434531 1001 86380 86390 1
435597 99435597 1001 86380 86390 1
435806 99435806 1001 86380 86390 1
435494 99435494 1001 86380 86390 1
435664 99435664 1001 86380 86390 1
435672 99435672 1001 86380 86390 1
437076 99437076 1001 86380 86390 1
436850 99436850 1001 86380 86390 1
436510 99436510 1001 86380 86390 1
436201 99436201 1001 86380 86390 1
435996 99435996 1001 86380 86390 1
435940 99435940 1001 86380 86390 1
435919 99435919 1001 86380 86390 1
437345 99437345 1001 86380 86390 1
437219 99437219 1001 86380 86390 1
300073 99300073 1001 86380 86390 1
300652 99300652 1001 86380 86390 1
300654 99300654 1001 86380 86390 1
300718 99300718 1001 86380 86390 1
300726 99300726 1001 86380 86390 1
300461 99300461 1001 86380 86390 1
300353 99300353 1001 86380 86390 1
300340 99300340 1001 86380 86390 1
300206 99300206 1001 86380 86390 1
300894 99300894 1001 86380 86390 1
300921 99300921 1001 86380 86390 1
300888 99300888 1001 86380 86390 1
300914 99300914 1001 86380 86390 1
301365 99301365 1001 86380 86390 1
301544 99301544 1001 86380 86390 1
301223 99301223 1001 86380 86390 1
301340 99301340 1001 86380 86390 1
301276 99301276 1001 86380 86390 1
301240 99301240 1001 86380 86390 1
301333 99301333 1001 86380 86390 1
301136 99301136 1001 86380 86390 1
301749 99301749 1001 86380 86390 1
301716 99301716 1001 86380 86390 1
301667 99301667 1001 86380 86390 1
302277 99302277 1001 86380 86390 1
302007 99302007 1001 86380 86390 1
302072 99302072 1001 86380 86390 1
302074 99302074 1001 86380 86390 1
302081 99302081 1001 86380 86390 1
302030 99302030 1001 86380 86390 1
301889 99301889 1001 86380 86390 1
301962 99301962 1001 86380 86390 1
301835 99301835 1001 86380 86390 1
302547 99302547 1001 86380 86390 1
302473 99302473 1001 86380 86390 1
302398 99302398 1001 86380 86390 1
303144 99303144 1001 86380 86390 1
303206 99303206 1001 86380 86390 1
303173 99303173 1001 86380 86390 1
303057 99303057 1001 86380 86390 1
303076 99303076 1001 86380 86390 1
302925 99302925 1001 86380 86390 1
302810 99302810 1001 86380 86390 1
302827 99302827 1001 86380 86390 1
302997 99302997 1001 86380 86390 1
302619 99302619 1001 86380 86390 1
302593 99302593 1001 86380 86390 1
303264 99303264 1001 86380 86390 1
303341 99303341 1001 86380 86390 1
303395 99303395 1001 86380 86390 1
303936 99303936 1001 86380 86390 1
303754 99303754 1001 86380 86390 1
303820 99303820 1001 86380 86390 1
303824 99303824 1001 86380 86390 1
303556 99303556 1001 86380 86390 1
303479 99303479 1001 86380 86390 1
303557 99303557 1001 86380 86390 1
303545 99303545 1001 86380 86390 1
304198 99304198 1001 86380 86390 1
304139 99304139 1001 86380 86390 1
304146 99304146 1001 86380 86390 1
304772 99304772 1001 86380 86390 1
304697 99304697 1001 86380 86390 1
304487 99304487 1001 86380 86390 1
304501 99304501 1001 86380 86390 1
304644 99304644 1001 86380 86390 1
304519 99304519 1001 86380 86390 1
304613 99304613 1001 86380 86390 1
304370 99304370 1001 86380 86390 1
304883 99304883 1001 86380 86390 1
305512 99305512 1001 86380 86390 1
305556 99305556 1001 86380 86390 1
305303 99305303 1001 86380 86390 1
305425 99305425 1001 86380 86390 1
305103 99305103 1001 86380 86390 1
305068 99305068 1001 86380 86390 1
305097 99305097 1001 86380 86390 1
305175 99305175 1001 86380 86390 1
305188 99305188 1001 86380 86390 1
305099 99305099 1001 86380 86390 1
305165 99305165 1001 86380 86390 1
305128 99305128 1001 86380 86390 1
500027 99500027 1001 86380 86390 1
500006 99500006 1001 86380 86390 1
500139 99500139 1001 86380 86390 1
500165 99500165 1001 86380 86390 1
500009 99500009 1001 86380 86390 1
500625 99500625 1001 86380 86390 1
500680 99500680 1001 86380 86390 1
500655 99500655 1001 86380 86390 1
500632 99500632 1001 86380 86390 1
500546 99500546 1001 86380 86390 1
500538 99500538 1001 86380 86390 1
500513 99500513 1001 86380 86390 1
500592 99500592 1001 86380 86390 1
500607 99500607 1001 86380 86390 1
500349 99500349 1001 86380 86390 1
500285 99500285 1001 86380 86390 1
500260 99500260 1001 86380 86390 1
500225 99500225 1001 86380 86390 1
500306 99500306 1001 86380 86390 1
500905 99500905 1001 86380 86390 1
500991 99500991 1001 86380 86390 1
501564 99501564 1001 86380 86390 1
501608 99501608 1001 86380 86390 1
501596 99501596 1001 86380 86390 1
501372 99501372 1001 86380 86390 1
501270 99501270 1001 86380 86390 1
501350 99501350 1001 86380 86390 1
501187 99501187 1001 86380 86390 1
501165 99501165 1001 86380 86390 1
501042 99501042 1001 86380 86390 1
501825 99501825 1001 86380 86390 1
501789 99501789 1001 86380 86390 1
501829 99501829 1001 86380 86390 1
502376 99502376 1001 86380 86390 1
502273 99502273 1001 86380 86390 1
502465 99502465 1001 86380 86390 1
502431 99502431 1001 86380 86390 1
502441 99502441 1001 86380 86390 1
502282 99502282 1001 86380 86390 1
502374 99502374 1001 86380 86390 1
502208 99502208 1001 86380 86390 1
502236 99502236 1001 86380 86390 1
502251 99502251 1001 86380 86390 1
502218 99502218 1001 86380 86390 1
502244 99502244 1001 86380 86390 1
502142 99502142 1001 86380 86390 1
502155 99502155 1001 86380 86390 1
501930 99501930 1001 86380 86390 1
501882 99501882 1001 86380 86390 1
502627 99502627 1001 86380 86390 1
502616 99502616 1001 86380 86390 1
502578 99502578 1001 86380 86390 1
503150 99503150 1001 86380 86390 1
503290 99503290 1001 86380 86390 1
503245 99503245 1001 86380 86390 1
503118 99503118 1001 86380 86390 1
503175 99503175 1001 86380 86390 1
503001 99503001 1001 86380 86390 1
502685 99502685 1001 86380 86390 1
502829 99502829 1001 86380 86390 1
503444 99503444 1001 86380 86390 1
503401 99503401 1001 86380 86390 1
503976 99503976 1001 86380 86390 1
504042 99504042 1001 86380 86390 1
503969 99503969 1001 86380 86390 1
504027 99504027 1001 86380 86390 1
503849 99503849 1001 86380 86390 1
503888 99503888 1001 86380 86390 1
503734 99503734 1001 86380 86390 1
503778 99503778 1001 86380 86390 1
503581 99503581 1001 86380 86390 1
503572 99503572 1001 86380 86390 1
503509 99503509 1001 86380 86390 1
504314 99504314 1001 86380 86390 1
504266 99504266 1001 86380 86390 1
504719 99504719 1001 86380 86390 1
504645 99504645 1001 86380 86390 1
504529 99504529 1001 86380 86390 1
505122 99505122 1001 86380 86390 1
504963 99504963 1001 86380 86390 1
505095 99505095 1001 86380 86390 1
505615 99505615 1001 86380 86390 1
505680 99505680 1001 86380 86390 1
505596 99505596 1001 86380 86390 1
505702 99505702 1001 86380 86390 1
505588 99505588 1001 86380 86390 1
505462 99505462 1001 86380 86390 1
505229 99505229 1001 86380 86390 1
505307 99505307 1001 86380 86390 1
505338 99505338 1001 86380 86390 1
505353 99505353 1001 86380 86390 1
505328 99505328 1001 86380 86390 1
505290 99505290 1001 86380 86390 1
505975 99505975 1001 86380 86390 1
505864 99505864 1001 86380 86390 1
505839 99505839 1001 86380 86390 1
505930 99505930 1001 86380 86390 1
505919 99505919 1001 86380 86390 1
506456 99506456 1001 86380 86390 1
506422 99506422 1001 86380 86390 1
506339 99506339 1001 86380 86390 1
506229 99506229 1001 86380 86390 1
506388 99506388 1001 86380 86390 1
506325 99506325 1001 86380 86390 1
506027 99506027 1001 86380 86390 1
506156 99506156 1001 86380 86390 1
505996 99505996 1001 86380 86390 1
506181 99506181 1001 86380 86390 1
506737 99506737 1001 86380 86390 1
506734 99506734 1001 86380 86390 1
507283 99507283 1001 86380 86390 1
507167 99507167 1001 86380 86390 1
507038 99507038 1001 86380 86390 1
507077 99507077 1001 86380 86390 1
507130 99507130 1001 86380 86390 1
507040 99507040 1001 86380 86390 1
507209 99507209 1001 86380 86390 1
507083 99507083 1001 86380 86390 1
507060 99507060 1001 86380 86390 1
506905 99506905 1001 86380 86390 1
506874 99506874 1001 86380 86390 1
506966 99506966 1001 86380 86390 1
506878 99506878 1001 86380 86390 1
507541 99507541 1001 86380 86390 1
507478 99507478 1001 86380 86390 1
507598 99507598 1001 86380 86390 1
508007 99508007 1001 86380 86390 1
507938 99507938 1001 86380 86390 1
507667 99507667 1001 86380 86390 1
507709 99507709 1001 86380 86390 1
507787 99507787 1001 86380 86390 1
507632 99507632 1001 86380 86390 1
508434 99508434 1001 86380 86390 1
508424 99508424 1001 86380 86390 1
508896 99508896 1001 86380 86390 1
508991 99508991 1001 86380 86390 1
509055 99509055 1001 86380 86390 1
508956 99508956 1001 86380 86390 1
509021 99509021 1001 86380 86390 1
508932 99508932 1001 86380 86390 1
508689 99508689 1001 86380 86390 1
508834 99508834 1001 86380 86390 1
508822 99508822 1001 86380 86390 1
508679 99508679 1001 86380 86390 1
508836 99508836 1001 86380 86390 1
508604 99508604 1001 86380 86390 1
508593 99508593 1001 86380 86390 1
508658 99508658 1001 86380 86390 1
509254 99509254 1001 86380 86390 1
509180 99509180 1001 86380 86390 1
509747 99509747 1001 86380 86390 1
509813 99509813 1001 86380 86390 1
509778 99509778 1001 86380 86390 1
509783 99509783 1001 86380 86390 1
509518 99509518 1001 86380 86390 1
509584 99509584 1001 86380 86390 1
509548 99509548 1001 86380 86390 1
509602 99509602 1001 86380 86390 1
509281 99509281 1001 86380 86390 1
509386 99509386 1001 86380 86390 1
509454 99509454 1001 86380 86390 1
509442 99509442 1001 86380 86390 1
509341 99509341 1001 86380 86390 1
509964 99509964 1001 86380 86390 1
509965 99509965 1001 86380 86390 1
509916 99509916 1001 86380 86390 1
509972 99509972 1001 86380 86390 1
510678 99510678 1001 86380 86390 1
510640 99510640 1001 86380 86390 1
510476 99510476 1001 86380 86390 1
510518 99510518 1001 86380 86390 1
510248 99510248 1001 86380 86390 1
510241 99510241 1001 86380 86390 1
510913 99510913 1001 86380 86390 1
510786 99510786 1001 86380 86390 1
510826 99510826 1001 86380 86390 1
510839 99510839 1001 86380 86390 1
511374 99511374 1001 86380 86390 1
511431 99511431 1001 86380 86390 1
511488 99511488 1001 86380 86390 1
511127 99511127 1001 86380 86390 1
510933 99510933 1001 86380 86390 1
511067 99511067 1001 86380 86390 1
511029 99511029 1001 86380 86390 1
511141 99511141 1001 86380 86390 1
511565 99511565 1001 86380 86390 1
511618 99511618 1001 86380 86390 1
511349 99511349 1001 86380 86390 1
511594 99511594 1001 86380 86390 1
512378 99512378 1001 86380 86390 1
512137 99512137 1001 86380 86390 1
512074 99512074 1001 86380 86390 1
512118 99512118 1001 86380 86390 1
511895 99511895 1001 86380 86390 1
511767 99511767 1001 86380 86390 1
513169 99513169 1001 86380 86390 1
513170 99513170 1001 86380 86390 1
513002 99513002 1001 86380 86390 1
512884 99512884 1001 86380 86390 1
512847 99512847 1001 86380 86390 1
512927 99512927 1001 86380 86390 1
512891 99512891 1001 86380 86390 1
512843 99512843 1001 86380 86390 1
512718 99512718 1001 86380 86390 1
512774 99512774 1001 86380 86390 1
512764 99512764 1001 86380 86390 1
512700 99512700 1001 86380 86390 1
513383 99513383 1001 86380 86390 1
513410 99513410 1001 86380 86390 1
513362 99513362 1001 86380 86390 1
513314 99513314 1001 86380 86390 1
513989 99513989 1001 86380 86390 1
513696 99513696 1001 86380 86390 1
513671 99513671 1001 86380 86390 1
513781 99513781 1001 86380 86390 1
513511 99513511 1001 86380 86390 1
514176 99514176 1001 86380 86390 1
514064 99514064 1001 86380 86390 1
514142 99514142 1001 86380 86390 1
514781 99514781 1001 86380 86390 1
514738 99514738 1001 86380 86390 1
514851 99514851 1001 86380 86390 1
514523 99514523 1001 86380 86390 1
514588 99514588 1001 86380 86390 1
514628 99514628 1001 86380 86390 1
514526 99514526 1001 86380 86390 1
514516 99514516 1001 86380 86390 1
514570 99514570 1001 86380 86390 1
514283 99514283 1001 86380 86390 1
514336 99514336 1001 86380 86390 1
514245 99514245 1001 86380 86390 1
515505 99515505 1001 86380 86390 1
515559 99515559 1001 86380 86390 1
515629 99515629 1001 86380 86390 1
515338 99515338 1001 86380 86390 1
515286 99515286 1001 86380 86390 1
515391 99515391 1001 86380 86390 1
515328 99515328 1001 86380 86390 1
515458 99515458 1001 86380 86390 1
515471 99515471 1001 86380 86390 1
515410 99515410 1001 86380 86390 1
515321 99515321 1001 86380 86390 1
515813 99515813 1001 86380 86390 1
515710 99515710 1001 86380 86390 1
515704 99515704 1001 86380 86390 1
515769 99515769 1001 86380 86390 1
516387 99516387 1001 86380 86390 1
516339 99516339 1001 86380 86390 1
516315 99516315 1001 86380 86390 1
516505 99516505 1001 86380 86390 1
516128 99516128 1001 86380 86390 1
516154 99516154 1001 86380 86390 1
516277 99516277 1001 86380 86390 1
516071 99516071 1001 86380 86390 1
515945 99515945 1001 86380 86390 1
515985 99515985 1001 86380 86390 1
516078 99516078 1001 86380 86390 1
516639 99516639 1001 86380 86390 1
516564 99516564 1001 86380 86390 1
516660 99516660 1001 86380 86390 1
516531 99516531 1001 86380 86390 1
517236 99517236 1001 86380 86390 1
517263 99517263 1001 86380 86390 1
517268 99517268 1001 86380 86390 1
517006 99517006 1001 86380 86390 1
517087 99517087 1001 86380 86390 1
516871 99516871 1001 86380 86390 1
516746 99516746 1001 86380 86390 1
516798 99516798 1001 86380 86390 1
516733 99516733 1001 86380 86390 1
516838 99516838 1001 86380 86390 1
516727 99516727 1001 86380 86390 1
517517 99517517 1001 86380 86390 1
517440 99517440 1001 86380 86390 1
517394 99517394 1001 86380 86390 1
518022 99518022 1001 86380 86390 1
517976 99517976 1001 86380 86390 1
517977 99517977 1001 86380 86390 1
517912 99517912 1001 86380 86390 1
517940 99517940 1001 86380 86390 1
517660 99517660 1001 86380 86390 1
517558 99517558 1001 86380 86390 1
517547 99517547 1001 86380 86390 1
518212 99518212 1001 86380 86390 1
517541 99517541 1001 86380 86390 1
518330 99518330 1001 86380 86390 1
518240 99518240 1001 86380 86390 1
518253 99518253 1001 86380 86390 1
518268 99518268 1001 86380 86390 1
518207 99518207 1001 86380 86390 1
518195 99518195 1001 86380 86390 1
518879 99518879 1001 86380 86390 1
518973 99518973 1001 86380 86390 1
518981 99518981 1001 86380 86390 1
518806 99518806 1001 86380 86390 1
518845 99518845 1001 86380 86390 1
518754 99518754 1001 86380 86390 1
518549 99518549 1001 86380 86390 1
518479 99518479 1001 86380 86390 1
519180 99519180 1001 86380 86390 1
519174 99519174 1001 86380 86390 1
519636 99519636 1001 86380 86390 1
519714 99519714 1001 86380 86390 1
519509 99519509 1001 86380 86390 1
519487 99519487 1001 86380 86390 1
519293 99519293 1001 86380 86390 1
519825 99519825 1001 86380 86390 1
520448 99520448 1001 86380 86390 1
520568 99520568 1001 86380 86390 1
520558 99520558 1001 86380 86390 1
520547 99520547 1001 86380 86390 1
520411 99520411 1001 86380 86390 1
520256 99520256 1001 86380 86390 1
520269 99520269 1001 86380 86390 1
520340 99520340 1001 86380 86390 1
520099 99520099 1001 86380 86390 1
520139 99520139 1001 86380 86390 1
520195 99520195 1001 86380 86390 1
520147 99520147 1001 86380 86390 1
520799 99520799 1001 86380 86390 1
520709 99520709 1001 86380 86390 1
520661 99520661 1001 86380 86390 1
521345 99521345 1001 86380 86390 1
521411 99521411 1001 86380 86390 1
521081 99521081 1001 86380 86390 1
521255 99521255 1001 86380 86390 1
521165 99521165 1001 86380 86390 1
521191 99521191 1001 86380 86390 1
521114 99521114 1001 86380 86390 1
521014 99521014 1001 86380 86390 1
520950 99520950 1001 86380 86390 1
521030 99521030 1001 86380 86390 1
520995 99520995 1001 86380 86390 1
521529 99521529 1001 86380 86390 1
521504 99521504 1001 86380 86390 1
521572 99521572 1001 86380 86390 1
521482 99521482 1001 86380 86390 1
521668 99521668 1001 86380 86390 1
522178 99522178 1001 86380 86390 1
522168 99522168 1001 86380 86390 1
522199 99522199 1001 86380 86390 1
522122 99522122 1001 86380 86390 1
522123 99522123 1001 86380 86390 1
521921 99521921 1001 86380 86390 1
522064 99522064 1001 86380 86390 1
522002 99522002 1001 86380 86390 1
521939 99521939 1001 86380 86390 1
521803 99521803 1001 86380 86390 1
521859 99521859 1001 86380 86390 1
521795 99521795 1001 86380 86390 1
522341 99522341 1001 86380 86390 1
521672 99521672 1001 86380 86390 1
522332 99522332 1001 86380 86390 1
522336 99522336 1001 86380 86390 1
522981 99522981 1001 86380 86390 1
523007 99523007 1001 86380 86390 1
522998 99522998 1001 86380 86390 1
523078 99523078 1001 86380 86390 1
522772 99522772 1001 86380 86390 1
522741 99522741 1001 86380 86390 1
522575 99522575 1001 86380 86390 1
522511 99522511 1001 86380 86390 1
522674 99522674 1001 86380 86390 1
522662 99522662 1001 86380 86390 1
523123 99523123 1001 86380 86390 1
523816 99523816 1001 86380 86390 1
523848 99523848 1001 86380 86390 1
523696 99523696 1001 86380 86390 1
523570 99523570 1001 86380 86390 1
523525 99523525 1001 86380 86390 1
523461 99523461 1001 86380 86390 1
523436 99523436 1001 86380 86390 1
523529 99523529 1001 86380 86390 1
524056 99524056 1001 86380 86390 1
524737 99524737 1001 86380 86390 1
524644 99524644 1001 86380 86390 1
524723 99524723 1001 86380 86390 1
524570 99524570 1001 86380 86390 1
524701 99524701 1001 86380 86390 1
524652 99524652 1001 86380 86390 1
524614 99524614 1001 86380 86390 1
524678 99524678 1001 86380 86390 1
524474 99524474 1001 86380 86390 1
524443 99524443 1001 86380 86390 1
524379 99524379 1001 86380 86390 1
524188 99524188 1001 86380 86390 1
524346 99524346 1001 86380 86390 1
524194 99524194 1001 86380 86390 1
524325 99524325 1001 86380 86390 1
524927 99524927 1001 86380 86390 1
525278 99525278 1001 86380 86390 1
525028 99525028 1001 86380 86390 1
525044 99525044 1001 86380 86390 1
525110 99525110 1001 86380 86390 1
525711 99525711 1001 86380 86390 1
525789 99525789 1001 86380 86390 1
525766 99525766 1001 86380 86390 1
525599 99525599 1001 86380 86390 1
525691 99525691 1001 86380 86390 1
525758 99525758 1001 86380 86390 1
525643 99525643 1001 86380 86390 1
526361 99526361 1001 86380 86390 1
526379 99526379 1001 86380 86390 1
526315 99526315 1001 86380 86390 1
526316 99526316 1001 86380 86390 1
526319 99526319 1001 86380 86390 1
526208 99526208 1001 86380 86390 1
526160 99526160 1001 86380 86390 1
525834 99525834 1001 86380 86390 1
525899 99525899 1001 86380 86390 1
525808 99525808 1001 86380 86390 1
525952 99525952 1001 86380 86390 1
526611 99526611 1001 86380 86390 1
527160 99527160 1001 86380 86390 1
527166 99527166 1001 86380 86390 1
526969 99526969 1001 86380 86390 1
526999 99526999 1001 86380 86390 1
526923 99526923 1001 86380 86390 1
526989 99526989 1001 86380 86390 1
526873 99526873 1001 86380 86390 1
527319 99527319 1001 86380 86390 1
527966 99527966 1001 86380 86390 1
528058 99528058 1001 86380 86390 1
527956 99527956 1001 86380 86390 1
527946 99527946 1001 86380 86390 1
527832 99527832 1001 86380 86390 1
527845 99527845 1001 86380 86390 1
527852 99527852 1001 86380 86390 1
527600 99527600 1001 86380 86390 1
528151 99528151 1001 86380 86390 1
528115 99528115 1001 86380 86390 1
528128 99528128 1001 86380 86390 1
528117 99528117 1001 86380 86390 1
528145 99528145 1001 86380 86390 1
528094 99528094 1001 86380 86390 1
528201 99528201 1001 86380 86390 1
528844 99528844 1001 86380 86390 1
528758 99528758 1001 86380 86390 1
528585 99528585 1001 86380 86390 1
528638 99528638 1001 86380 86390 1
528548 99528548 1001 86380 86390 1
528523 99528523 1001 86380 86390 1
528640 99528640 1001 86380 86390 1
528524 99528524 1001 86380 86390 1
528589 99528589 1001 86380 86390 1
528498 99528498 1001 86380 86390 1
528629 99528629 1001 86380 86390 1
528389 99528389 1001 86380 86390 1
529046 99529046 1001 86380 86390 1
528986 99528986 1001 86380 86390 1
529053 99529053 1001 86380 86390 1
529079 99529079 1001 86380 86390 1
529639 99529639 1001 86380 86390 1
529698 99529698 1001 86380 86390 1
529538 99529538 1001 86380 86390 1
529622 99529622 1001 86380 86390 1
529470 99529470 1001 86380 86390 1
529381 99529381 1001 86380 86390 1
529335 99529335 1001 86380 86390 1
529279 99529279 1001 86380 86390 1
529309 99529309 1001 86380 86390 1
529114 99529114 1001 86380 86390 1
529813 99529813 1001 86380 86390 1
529775 99529775 1001 86380 86390 1
530418 99530418 1001 86380 86390 1
530369 99530369 1001 86380 86390 1
530545 99530545 1001 86380 86390 1
530236 99530236 1001 86380 86390 1
530302 99530302 1001 86380 86390 1
530063 99530063 1001 86380 86390 1
530065 99530065 1001 86380 86390 1
529956 99529956 1001 86380 86390 1
530681 99530681 1001 86380 86390 1
530660 99530660 1001 86380 86390 1
531215 99531215 1001 86380 86390 1
531220 99531220 1001 86380 86390 1
531298 99531298 1001 86380 86390 1
531057 99531057 1001 86380 86390 1
530976 99530976 1001 86380 86390 1
531016 99531016 1001 86380 86390 1
531107 99531107 1001 86380 86390 1
530771 99530771 1001 86380 86390 1
530915 99530915 1001 86380 86390 1
530890 99530890 1001 86380 86390 1
530781 99530781 1001 86380 86390 1
531454 99531454 1001 86380 86390 1
531392 99531392 1001 86380 86390 1
531543 99531543 1001 86380 86390 1
531923 99531923 1001 86380 86390 1
531795 99531795 1001 86380 86390 1
531991 99531991 1001 86380 86390 1
531888 99531888 1001 86380 86390 1
531904 99531904 1001 86380 86390 1
531636 99531636 1001 86380 86390 1
532339 99532339 1001 86380 86390 1
532934 99532934 1001 86380 86390 1
532961 99532961 1001 86380 86390 1
532792 99532792 1001 86380 86390 1
532784 99532784 1001 86380 86390 1
532631 99532631 1001 86380 86390 1
532514 99532514 1001 86380 86390 1
532578 99532578 1001 86380 86390 1
533226 99533226 1001 86380 86390 1
533036 99533036 1001 86380 86390 1
533206 99533206 1001 86380 86390 1
533038 99533038 1001 86380 86390 1
533717 99533717 1001 86380 86390 1
533831 99533831 1001 86380 86390 1
533708 99533708 1001 86380 86390 1
533686 99533686 1001 86380 86390 1
533854 99533854 1001 86380 86390 1
533626 99533626 1001 86380 86390 1
533473 99533473 1001 86380 86390 1
533486 99533486 1001 86380 86390 1
533477 99533477 1001 86380 86390 1
533557 99533557 1001 86380 86390 1
533404 99533404 1001 86380 86390 1
533950 99533950 1001 86380 86390 1
534033 99534033 1001 86380 86390 1
533893 99533893 1001 86380 86390 1
534635 99534635 1001 86380 86390 1
534671 99534671 1001 86380 86390 1
534644 99534644 1001 86380 86390 1
534356 99534356 1001 86380 86390 1
534461 99534461 1001 86380 86390 1
534400 99534400 1001 86380 86390 1
534193 99534193 1001 86380 86390 1
534196 99534196 1001 86380 86390 1
534107 99534107 1001 86380 86390 1
534088 99534088 1001 86380 86390 1
534800 99534800 1001 86380 86390 1
534846 99534846 1001 86380 86390 1
534886 99534886 1001 86380 86390 1
535105 99535105 1001 86380 86390 1
535210 99535210 1001 86380 86390 1
535226 99535226 1001 86380 86390 1
535097 99535097 1001 86380 86390 1
535046 99535046 1001 86380 86390 1
534969 99534969 1001 86380 86390 1
534918 99534918 1001 86380 86390 1
535014 99535014 1001 86380 86390 1
535067 99535067 1001 86380 86390 1
534965 99534965 1001 86380 86390 1
535559 99535559 1001 86380 86390 1
535702 99535702 1001 86380 86390 1
535564 99535564 1001 86380 86390 1
535693 99535693 1001 86380 86390 1
535660 99535660 1001 86380 86390 1
535712 99535712 1001 86380 86390 1
536242 99536242 1001 86380 86390 1
536270 99536270 1001 86380 86390 1
536143 99536143 1001 86380 86390 1
535973 99535973 1001 86380 86390 1
535732 99535732 1001 86380 86390 1
535817 99535817 1001 86380 86390 1
535830 99535830 1001 86380 86390 1
536412 99536412 1001 86380 86390 1
536817 99536817 1001 86380 86390 1
536856 99536856 1001 86380 86390 1
536947 99536947 1001 86380 86390 1
536914 99536914 1001 86380 86390 1
536714 99536714 1001 86380 86390 1
536586 99536586 1001 86380 86390 1
536707 99536707 1001 86380 86390 1
537193 99537193 1001 86380 86390 1
537351 99537351 1001 86380 86390 1
537912 99537912 1001 86380 86390 1
537975 99537975 1001 86380 86390 1
537979 99537979 1001 86380 86390 1
537603 99537603 1001 86380 86390 1
537685 99537685 1001 86380 86390 1
537497 99537497 1001 86380 86390 1
537463 99537463 1001 86380 86390 1
537567 99537567 1001 86380 86390 1
537430 99537430 1001 86380 86390 1
538173 99538173 1001 86380 86390 1
538725 99538725 1001 86380 86390 1
538786 99538786 1001 86380 86390 1
538743 99538743 1001 86380 86390 1
538732 99538732 1001 86380 86390 1
538810 99538810 1001 86380 86390 1
538429 99538429 1001 86380 86390 1
538533 99538533 1001 86380 86390 1
538490 99538490 1001 86380 86390 1
538233 99538233 1001 86380 86390 1
538276 99538276 1001 86380 86390 1
538202 99538202 1001 86380 86390 1
538335 99538335 1001 86380 86390 1
539020 99539020 1001 86380 86390 1
538976 99538976 1001 86380 86390 1
538821 99538821 1001 86380 86390 1
539017 99539017 1001 86380 86390 1
539525 99539525 1001 86380 86390 1
539577 99539577 1001 86380 86390 1
539609 99539609 1001 86380 86390 1
539477 99539477 1001 86380 86390 1
539503 99539503 1001 86380 86390 1
539516 99539516 1001 86380 86390 1
539619 99539619 1001 86380 86390 1
539583 99539583 1001 86380 86390 1
539359 99539359 1001 86380 86390 1
539412 99539412 1001 86380 86390 1
539348 99539348 1001 86380 86390 1
539342 99539342 1001 86380 86390 1
539214 99539214 1001 86380 86390 1
539033 99539033 1001 86380 86390 1
539126 99539126 1001 86380 86390 1
539064 99539064 1001 86380 86390 1
539195 99539195 1001 86380 86390 1
539183 99539183 1001 86380 86390 1
539741 99539741 1001 86380 86390 1
539833 99539833 1001 86380 86390 1
539823 99539823 1001 86380 86390 1
539814 99539814 1001 86380 86390 1
540266 99540266 1001 86380 86390 1
540415 99540415 1001 86380 86390 1
540222 99540222 1001 86380 86390 1
540211 99540211 1001 86380 86390 1
540188 99540188 1001 86380 86390 1
540178 99540178 1001 86380 86390 1
540140 99540140 1001 86380 86390 1
540220 99540220 1001 86380 86390 1
539928 99539928 1001 86380 86390 1
539942 99539942 1001 86380 86390 1
539904 99539904 1001 86380 86390 1
539908 99539908 1001 86380 86390 1
540632 99540632 1001 86380 86390 1
540608 99540608 1001 86380 86390 1
540055 99540055 1001 86380 86390 1
540584 99540584 1001 86380 86390 1
540513 99540513 1001 86380 86390 1
541258 99541258 1001 86380 86390 1
541096 99541096 1001 86380 86390 1
541037 99541037 1001 86380 86390 1
541077 99541077 1001 86380 86390 1
540780 99540780 1001 86380 86390 1
540691 99540691 1001 86380 86390 1
540718 99540718 1001 86380 86390 1
541448 99541448 1001 86380 86390 1
541350 99541350 1001 86380 86390 1
541466 99541466 1001 86380 86390 1
542005 99542005 1001 86380 86390 1
542099 99542099 1001 86380 86390 1
541984 99541984 1001 86380 86390 1
541961 99541961 1001 86380 86390 1
542111 99542111 1001 86380 86390 1
541888 99541888 1001 86380 86390 1
541722 99541722 1001 86380 86390 1
541511 99541511 1001 86380 86390 1
541658 99541658 1001 86380 86390 1
541633 99541633 1001 86380 86390 1
542156 99542156 1001 86380 86390 1
542191 99542191 1001 86380 86390 1
542205 99542205 1001 86380 86390 1
542809 99542809 1001 86380 86390 1
542887 99542887 1001 86380 86390 1
542849 99542849 1001 86380 86390 1
542935 99542935 1001 86380 86390 1
542829 99542829 1001 86380 86390 1
542941 99542941 1001 86380 86390 1
542715 99542715 1001 86380 86390 1
542729 99542729 1001 86380 86390 1
542473 99542473 1001 86380 86390 1
542333 99542333 1001 86380 86390 1
542518 99542518 1001 86380 86390 1
543020 99543020 1001 86380 86390 1
543099 99543099 1001 86380 86390 1
543101 99543101 1001 86380 86390 1
543067 99543067 1001 86380 86390 1
543571 99543571 1001 86380 86390 1
543584 99543584 1001 86380 86390 1
543531 99543531 1001 86380 86390 1
543482 99543482 1001 86380 86390 1
543457 99543457 1001 86380 86390 1
543536 99543536 1001 86380 86390 1
543345 99543345 1001 86380 86390 1
543218 99543218 1001 86380 86390 1
543195 99543195 1001 86380 86390 1
543288 99543288 1001 86380 86390 1
543783 99543783 1001 86380 86390 1
543849 99543849 1001 86380 86390 1
543791 99543791 1001 86380 86390 1
544550 99544550 1001 86380 86390 1
544186 99544186 1001 86380 86390 1
544278 99544278 1001 86380 86390 1
544234 99544234 1001 86380 86390 1
544261 99544261 1001 86380 86390 1
544133 99544133 1001 86380 86390 1
544175 99544175 1001 86380 86390 1
544111 99544111 1001 86380 86390 1
544086 99544086 1001 86380 86390 1
544726 99544726 1001 86380 86390 1
544185 99544185 1001 86380 86390 1
544675 99544675 1001 86380 86390 1
544668 99544668 1001 86380 86390 1
544606 99544606 1001 86380 86390 1
431434 292 1001 32460 32877 1
520851 869 1001 61204 61303 1
400028 99400028 1001 86380 86390 1
400115 99400115 1001 86380 86390 1
400232 99400232 1001 86380 86390 1
400438 99400438 1001 86380 86390 1
400825 99400825 1001 86380 86390 1
400923 99400923 1001 86380 86390 1
401141 99401141 1001 86380 86390 1
401202 99401202 1001 86380 86390 1
401382 99401382 1001 86380 86390 1
401455 99401455 1001 86380 86390 1
401527 99401527 1001 86380 86390 1
401618 99401618 1001 86380 86390 1
401613 99401613 1001 86380 86390 1
402055 99402055 1001 86380 86390 1
402357 99402357 1001 86380 86390 1
402419 99402419 1001 86380 86390 1
402580 99402580 1001 86380 86390 1
402587 99402587 1001 86380 86390 1
402865 99402865 1001 86380 86390 1
403125 99403125 1001 86380 86390 1
403097 99403097 1001 86380 86390 1
403098 99403098 1001 86380 86390 1
403372 99403372 1001 86380 86390 1
404252 99404252 1001 86380 86390 1
404230 99404230 1001 86380 86390 1
404377 99404377 1001 86380 86390 1
404448 99404448 1001 86380 86390 1
404681 99404681 1001 86380 86390 1
404982 99404982 1001 86380 86390 1
405443 99405443 1001 86380 86390 1
405428 99405428 1001 86380 86390 1
405456 99405456 1001 86380 86390 1
405870 99405870 1001 86380 86390 1
405848 99405848 1001 86380 86390 1
405789 99405789 1001 86380 86390 1
405949 99405949 1001 86380 86390 1
406173 99406173 1001 86380 86390 1
406691 99406691 1001 86380 86390 1
406695 99406695 1001 86380 86390 1
406805 99406805 1001 86380 86390 1
406759 99406759 1001 86380 86390 1
406948 99406948 1001 86380 86390 1
407170 99407170 1001 86380 86390 1
407279 99407279 1001 86380 86390 1
407272 99407272 1001 86380 86390 1
407531 99407531 1001 86380 86390 1
407632 99407632 1001 86380 86390 1
407662 99407662 1001 86380 86390 1
407816 99407816 1001 86380 86390 1
407989 99407989 1001 86380 86390 1
407889 99407889 1001 86380 86390 1
408048 99408048 1001 86380 86390 1
408029 99408029 1001 86380 86390 1
408283 99408283 1001 86380 86390 1
408309 99408309 1001 86380 86390 1
408353 99408353 1001 86380 86390 1
408598 99408598 1001 86380 86390 1
408723 99408723 1001 86380 86390 1
408768 99408768 1001 86380 86390 1
409121 99409121 1001 86380 86390 1
409448 99409448 1001 86380 86390 1
409476 99409476 1001 86380 86390 1
409508 99409508 1001 86380 86390 1
410199 99410199 1001 86380 86390 1
410190 99410190 1001 86380 86390 1
410473 99410473 1001 86380 86390 1
410785 99410785 1001 86380 86390 1
410620 99410620 1001 86380 86390 1
410874 99410874 1001 86380 86390 1
410864 99410864 1001 86380 86390 1
410976 99410976 1001 86380 86390 1
411024 99411024 1001 86380 86390 1
411267 99411267 1001 86380 86390 1
411298 99411298 1001 86380 86390 1
411631 99411631 1001 86380 86390 1
411615 99411615 1001 86380 86390 1
411596 99411596 1001 86380 86390 1
411792 99411792 1001 86380 86390 1
411845 99411845 1001 86380 86390 1
411758 99411758 1001 86380 86390 1
411860 99411860 1001 86380 86390 1
411949 99411949 1001 86380 86390 1
412276 99412276 1001 86380 86390 1
412482 99412482 1001 86380 86390 1
412409 99412409 1001 86380 86390 1
412445 99412445 1001 86380 86390 1
413293 99413293 1001 86380 86390 1
413648 99413648 1001 86380 86390 1
413611 99413611 1001 86380 86390 1
413465 99413465 1001 86380 86390 1
413488 99413488 1001 86380 86390 1
413216 99413216 1001 86380 86390 1
413109 99413109 1001 86380 86390 1
412777 99412777 1001 86380 86390 1
412511 99412511 1001 86380 86390 1
412872 99412872 1001 86380 86390 1
412795 99412795 1001 86380 86390 1
413928 99413928 1001 86380 86390 1
414099 99414099 1001 86380 86390 1
413815 99413815 1001 86380 86390 1
414028 99414028 1001 86380 86390 1
415078 99415078 1001 86380 86390 1
414692 99414692 1001 86380 86390 1
414357 99414357 1001 86380 86390 1
414127 99414127 1001 86380 86390 1
414281 99414281 1001 86380 86390 1
414241 99414241 1001 86380 86390 1
414396 99414396 1001 86380 86390 1
416795 99416795 1001 86380 86390 1
416959 99416959 1001 86380 86390 1
416748 99416748 1001 86380 86390 1
416779 99416779 1001 86380 86390 1
416831 99416831 1001 86380 86390 1
416549 99416549 1001 86380 86390 1
416501 99416501 1001 86380 86390 1
416227 99416227 1001 86380 86390 1
416229 99416229 1001 86380 86390 1
415741 99415741 1001 86380 86390 1
417021 99417021 1001 86380 86390 1
417147 99417147 1001 86380 86390 1
417243 99417243 1001 86380 86390 1
417458 99417458 1001 86380 86390 1
418636 99418636 1001 86380 86390 1
418773 99418773 1001 86380 86390 1
418612 99418612 1001 86380 86390 1
418276 99418276 1001 86380 86390 1
418397 99418397 1001 86380 86390 1
418313 99418313 1001 86380 86390 1
418145 99418145 1001 86380 86390 1
418170 99418170 1001 86380 86390 1
418186 99418186 1001 86380 86390 1
417797 99417797 1001 86380 86390 1
417690 99417690 1001 86380 86390 1
417752 99417752 1001 86380 86390 1
417861 99417861 1001 86380 86390 1
418804 99418804 1001 86380 86390 1
419181 99419181 1001 86380 86390 1
419012 99419012 1001 86380 86390 1
419202 99419202 1001 86380 86390 1
419046 99419046 1001 86380 86390 1
418870 99418870 1001 86380 86390 1
420330 99420330 1001 86380 86390 1
420383 99420383 1001 86380 86390 1
420178 99420178 1001 86380 86390 1
420143 99420143 1001 86380 86390 1
420269 99420269 1001 86380 86390 1
419729 99419729 1001 86380 86390 1
420011 99420011 1001 86380 86390 1
419216 99419216 1001 86380 86390 1
419308 99419308 1001 86380 86390 1
419330 99419330 1001 86380 86390 1
420694 99420694 1001 86380 86390 1
419631 99419631 1001 86380 86390 1
420661 99420661 1001 86380 86390 1
420662 99420662 1001 86380 86390 1
421771 99421771 1001 86380 86390 1
421745 99421745 1001 86380 86390 1
422053 99422053 1001 86380 86390 1
421961 99421961 1001 86380 86390 1
421612 99421612 1001 86380 86390 1
422390 99422390 1001 86380 86390 1
422494 99422494 1001 86380 86390 1
422131 99422131 1001 86380 86390 1
423692 99423692 1001 86380 86390 1
423703 99423703 1001 86380 86390 1
423253 99423253 1001 86380 86390 1
422956 99422956 1001 86380 86390 1
422826 99422826 1001 86380 86390 1
422859 99422859 1001 86380 86390 1
422910 99422910 1001 86380 86390 1
422660 99422660 1001 86380 86390 1
422862 99422862 1001 86380 86390 1
422705 99422705 1001 86380 86390 1
422815 99422815 1001 86380 86390 1
422851 99422851 1001 86380 86390 1
423868 99423868 1001 86380 86390 1
424075 99424075 1001 86380 86390 1
423837 99423837 1001 86380 86390 1
425043 99425043 1001 86380 86390 1
424957 99424957 1001 86380 86390 1
424750 99424750 1001 86380 86390 1
424308 99424308 1001 86380 86390 1
425495 99425495 1001 86380 86390 1
425499 99425499 1001 86380 86390 1
425520 99425520 1001 86380 86390 1
426836 99426836 1001 86380 86390 1
426592 99426592 1001 86380 86390 1
426677 99426677 1001 86380 86390 1
426414 99426414 1001 86380 86390 1
426569 99426569 1001 86380 86390 1
425968 99425968 1001 86380 86390 1
426162 99426162 1001 86380 86390 1
425878 99425878 1001 86380 86390 1
426697 99426697 1001 86380 86390 1
427366 99427366 1001 86380 86390 1
428441 99428441 1001 86380 86390 1
428521 99428521 1001 86380 86390 1
428488 99428488 1001 86380 86390 1
428602 99428602 1001 86380 86390 1
427974 99427974 1001 86380 86390 1
428128 99428128 1001 86380 86390 1
428285 99428285 1001 86380 86390 1
427975 99427975 1001 86380 86390 1
428107 99428107 1001 86380 86390 1
428177 99428177 1001 86380 86390 1
428136 99428136 1001 86380 86390 1
427897 99427897 1001 86380 86390 1
427752 99427752 1001 86380 86390 1
427777 99427777 1001 86380 86390 1
429176 99429176 1001 86380 86390 1
428827 99428827 1001 86380 86390 1
429028 99429028 1001 86380 86390 1
428864 99428864 1001 86380 86390 1
430295 99430295 1001 86380 86390 1
430164 99430164 1001 86380 86390 1
429964 99429964 1001 86380 86390 1
430335 99430335 1001 86380 86390 1
430197 99430197 1001 86380 86390 1
430253 99430253 1001 86380 86390 1
429974 99429974 1001 86380 86390 1
430181 99430181 1001 86380 86390 1
429224 99429224 1001 86380 86390 1
429268 99429268 1001 86380 86390 1
429469 99429469 1001 86380 86390 1
429375 99429375 1001 86380 86390 1
430743 99430743 1001 86380 86390 1
431862 99431862 1001 86380 86390 1
431774 99431774 1001 86380 86390 1
431923 99431923 1001 86380 86390 1
431752 99431752 1001 86380 86390 1
431925 99431925 1001 86380 86390 1
431687 99431687 1001 86380 86390 1
431331 99431331 1001 86380 86390 1
431608 99431608 1001 86380 86390 1
431243 99431243 1001 86380 86390 1
430930 99430930 1001 86380 86390 1
431254 99431254 1001 86380 86390 1
430864 99430864 1001 86380 86390 1
432462 99432462 1001 86380 86390 1
432420 99432420 1001 86380 86390 1
433344 99433344 1001 86380 86390 1
433387 99433387 1001 86380 86390 1
432933 99432933 1001 86380 86390 1
433006 99433006 1001 86380 86390 1
432978 99432978 1001 86380 86390 1
432651 99432651 1001 86380 86390 1
432558 99432558 1001 86380 86390 1
432586 99432586 1001 86380 86390 1
432565 99432565 1001 86380 86390 1
432736 99432736 1001 86380 86390 1
434017 99434017 1001 86380 86390 1
433883 99433883 1001 86380 86390 1
433898 99433898 1001 86380 86390 1
433821 99433821 1001 86380 86390 1
433906 99433906 1001 86380 86390 1
434076 99434076 1001 86380 86390 1
434130 99434130 1001 86380 86390 1
433771 99433771 1001 86380 86390 1
433778 99433778 1001 86380 86390 1
435096 99435096 1001 86380 86390 1
435336 99435336 1001 86380 86390 1
434828 99434828 1001 86380 86390 1
434719 99434719 1001 86380 86390 1
434171 99434171 1001 86380 86390 1
434287 99434287 1001 86380 86390 1
434215 99434215 1001 86380 86390 1
434525 99434525 1001 86380 86390 1
434389 99434389 1001 86380 86390 1
435480 99435480 1001 86380 86390 1
435527 99435527 1001 86380 86390 1
435585 99435585 1001 86380 86390 1
435592 99435592 1001 86380 86390 1
437094 99437094 1001 86380 86390 1
436778 99436778 1001 86380 86390 1
436547 99436547 1001 86380 86390 1
436521 99436521 1001 86380 86390 1
436381 99436381 1001 86380 86390 1
436093 99436093 1001 86380 86390 1
435956 99435956 1001 86380 86390 1
437236 99437236 1001 86380 86390 1
300086 99300086 1001 86380 86390 1
300053 99300053 1001 86380 86390 1
300105 99300105 1001 86380 86390 1
300015 99300015 1001 86380 86390 1
300615 99300615 1001 86380 86390 1
300684 99300684 1001 86380 86390 1
300490 99300490 1001 86380 86390 1
300509 99300509 1001 86380 86390 1
300109 99300109 1001 86380 86390 1
300141 99300141 1001 86380 86390 1
300196 99300196 1001 86380 86390 1
300118 99300118 1001 86380 86390 1
300248 99300248 1001 86380 86390 1
300834 99300834 1001 86380 86390 1
300812 99300812 1001 86380 86390 1
300789 99300789 1001 86380 86390 1
301351 99301351 1001 86380 86390 1
301457 99301457 1001 86380 86390 1
301487 99301487 1001 86380 86390 1
301451 99301451 1001 86380 86390 1
301014 99301014 1001 86380 86390 1
301027 99301027 1001 86380 86390 1
300989 99300989 1001 86380 86390 1
300970 99300970 1001 86380 86390 1
301617 99301617 1001 86380 86390 1
301645 99301645 1001 86380 86390 1
302322 99302322 1001 86380 86390 1
302311 99302311 1001 86380 86390 1
302365 99302365 1001 86380 86390 1
302008 99302008 1001 86380 86390 1
302128 99302128 1001 86380 86390 1
301840 99301840 1001 86380 86390 1
301796 99301796 1001 86380 86390 1
301927 99301927 1001 86380 86390 1
303146 99303146 1001 86380 86390 1
303031 99303031 1001 86380 86390 1
303129 99303129 1001 86380 86390 1
302822 99302822 1001 86380 86390 1
302946 99302946 1001 86380 86390 1
302948 99302948 1001 86380 86390 1
302657 99302657 1001 86380 86390 1
303259 99303259 1001 86380 86390 1
303221 99303221 1001 86380 86390 1
303365 99303365 1001 86380 86390 1
303327 99303327 1001 86380 86390 1
303343 99303343 1001 86380 86390 1
303281 99303281 1001 86380 86390 1
304006 99304006 1001 86380 86390 1
303757 99303757 1001 86380 86390 1
303490 99303490 1001 86380 86390 1
303444 99303444 1001 86380 86390 1
303413 99303413 1001 86380 86390 1
304188 99304188 1001 86380 86390 1
304137 99304137 1001 86380 86390 1
304207 99304207 1001 86380 86390 1
304233 99304233 1001 86380 86390 1
304823 99304823 1001 86380 86390 1
304800 99304800 1001 86380 86390 1
304819 99304819 1001 86380 86390 1
304472 99304472 1001 86380 86390 1
304460 99304460 1001 86380 86390 1
304502 99304502 1001 86380 86390 1
304568 99304568 1001 86380 86390 1
304330 99304330 1001 86380 86390 1
304935 99304935 1001 86380 86390 1
304987 99304987 1001 86380 86390 1
304937 99304937 1001 86380 86390 1
304942 99304942 1001 86380 86390 1
304983 99304983 1001 86380 86390 1
305558 99305558 1001 86380 86390 1
305660 99305660 1001 86380 86390 1
305588 99305588 1001 86380 86390 1
305672 99305672 1001 86380 86390 1
305646 99305646 1001 86380 86390 1
305324 99305324 1001 86380 86390 1
305308 99305308 1001 86380 86390 1
305296 99305296 1001 86380 86390 1
305452 99305452 1001 86380 86390 1
305310 99305310 1001 86380 86390 1
305183 99305183 1001 86380 86390 1
305107 99305107 1001 86380 86390 1
305225 99305225 1001 86380 86390 1
305124 99305124 1001 86380 86390 1
305073 99305073 1001 86380 86390 1
305242 99305242 1001 86380 86390 1
500153 99500153 1001 86380 86390 1
500019 99500019 1001 86380 86390 1
500136 99500136 1001 86380 86390 1
500786 99500786 1001 86380 86390 1
500479 99500479 1001 86380 86390 1
500471 99500471 1001 86380 86390 1
500527 99500527 1001 86380 86390 1
500314 99500314 1001 86380 86390 1
500382 99500382 1001 86380 86390 1
500266 99500266 1001 86380 86390 1
500837 99500837 1001 86380 86390 1
500874 99500874 1001 86380 86390 1
501518 99501518 1001 86380 86390 1
501531 99501531 1001 86380 86390 1
501559 99501559 1001 86380 86390 1
501367 99501367 1001 86380 86390 1
501133 99501133 1001 86380 86390 1
501134 99501134 1001 86380 86390 1
501767 99501767 1001 86380 86390 1
501809 99501809 1001 86380 86390 1
501734 99501734 1001 86380 86390 1
502325 99502325 1001 86380 86390 1
502332 99502332 1001 86380 86390 1
502411 99502411 1001 86380 86390 1
502334 99502334 1001 86380 86390 1
502296 99502296 1001 86380 86390 1
502110 99502110 1001 86380 86390 1
502201 99502201 1001 86380 86390 1
502099 99502099 1001 86380 86390 1
502245 99502245 1001 86380 86390 1
501987 99501987 1001 86380 86390 1
502631 99502631 1001 86380 86390 1
502529 99502529 1001 86380 86390 1
502486 99502486 1001 86380 86390 1
503182 99503182 1001 86380 86390 1
503107 99503107 1001 86380 86390 1
502991 99502991 1001 86380 86390 1
503007 99503007 1001 86380 86390 1
502778 99502778 1001 86380 86390 1
502836 99502836 1001 86380 86390 1
502786 99502786 1001 86380 86390 1
503374 99503374 1001 86380 86390 1
503402 99503402 1001 86380 86390 1
503938 99503938 1001 86380 86390 1
504034 99504034 1001 86380 86390 1
503873 99503873 1001 86380 86390 1
503768 99503768 1001 86380 86390 1
503846 99503846 1001 86380 86390 1
503513 99503513 1001 86380 86390 1
503619 99503619 1001 86380 86390 1
503645 99503645 1001 86380 86390 1
504130 99504130 1001 86380 86390 1
504304 99504304 1001 86380 86390 1
504255 99504255 1001 86380 86390 1
504294 99504294 1001 86380 86390 1
504320 99504320 1001 86380 86390 1
504811 99504811 1001 86380 86390 1
504937 99504937 1001 86380 86390 1
504700 99504700 1001 86380 86390 1
504714 99504714 1001 86380 86390 1
504585 99504585 1001 86380 86390 1
504598 99504598 1001 86380 86390 1
504627 99504627 1001 86380 86390 1
504682 99504682 1001 86380 86390 1
504721 99504721 1001 86380 86390 1
504498 99504498 1001 86380 86390 1
504342 99504342 1001 86380 86390 1
504502 99504502 1001 86380 86390 1
505046 99505046 1001 86380 86390 1
505129 99505129 1001 86380 86390 1
505106 99505106 1001 86380 86390 1
505694 99505694 1001 86380 86390 1
505659 99505659 1001 86380 86390 1
505679 99505679 1001 86380 86390 1
505461 99505461 1001 86380 86390 1
505565 99505565 1001 86380 86390 1
505364 99505364 1001 86380 86390 1
505498 99505498 1001 86380 86390 1
505395 99505395 1001 86380 86390 1
505473 99505473 1001 86380 86390 1
505188 99505188 1001 86380 86390 1
505193 99505193 1001 86380 86390 1
505337 99505337 1001 86380 86390 1
505909 99505909 1001 86380 86390 1
505923 99505923 1001 86380 86390 1
505820 99505820 1001 86380 86390 1
505873 99505873 1001 86380 86390 1
505840 99505840 1001 86380 86390 1
505970 99505970 1001 86380 86390 1
505779 99505779 1001 86380 86390 1
506508 99506508 1001 86380 86390 1
506438 99506438 1001 86380 86390 1
506331 99506331 1001 86380 86390 1
506169 99506169 1001 86380 86390 1
506080 99506080 1001 86380 86390 1
506147 99506147 1001 86380 86390 1
506137 99506137 1001 86380 86390 1
506024 99506024 1001 86380 86390 1
506037 99506037 1001 86380 86390 1
506089 99506089 1001 86380 86390 1
506736 99506736 1001 86380 86390 1
506779 99506779 1001 86380 86390 1
506758 99506758 1001 86380 86390 1
507386 99507386 1001 86380 86390 1
507289 99507289 1001 86380 86390 1
507354 99507354 1001 86380 86390 1
507041 99507041 1001 86380 86390 1
507135 99507135 1001 86380 86390 1
506814 99506814 1001 86380 86390 1
506996 99506996 1001 86380 86390 1
506842 99506842 1001 86380 86390 1
506963 99506963 1001 86380 86390 1
506837 99506837 1001 86380 86390 1
507005 99507005 1001 86380 86390 1
506824 99506824 1001 86380 86390 1
507524 99507524 1001 86380 86390 1
507462 99507462 1001 86380 86390 1
507488 99507488 1001 86380 86390 1
508082 99508082 1001 86380 86390 1
508204 99508204 1001 86380 86390 1
508154 99508154 1001 86380 86390 1
508168 99508168 1001 86380 86390 1
508143 99508143 1001 86380 86390 1
507888 99507888 1001 86380 86390 1
507929 99507929 1001 86380 86390 1
507961 99507961 1001 86380 86390 1
508003 99508003 1001 86380 86390 1
507692 99507692 1001 86380 86390 1
507720 99507720 1001 86380 86390 1
507772 99507772 1001 86380 86390 1
507631 99507631 1001 86380 86390 1
508290 99508290 1001 86380 86390 1
508252 99508252 1001 86380 86390 1
508283 99508283 1001 86380 86390 1
508270 99508270 1001 86380 86390 1
508937 99508937 1001 86380 86390 1
509069 99509069 1001 86380 86390 1
508804 99508804 1001 86380 86390 1
508753 99508753 1001 86380 86390 1
508757 99508757 1001 86380 86390 1
508736 99508736 1001 86380 86390 1
508777 99508777 1001 86380 86390 1
508638 99508638 1001 86380 86390 1
508496 99508496 1001 86380 86390 1
508548 99508548 1001 86380 86390 1
508470 99508470 1001 86380 86390 1
508630 99508630 1001 86380 86390 1
508580 99508580 1001 86380 86390 1
509204 99509204 1001 86380 86390 1
509095 99509095 1001 86380 86390 1
509212 99509212 1001 86380 86390 1
509761 99509761 1001 86380 86390 1
509675 99509675 1001 86380 86390 1
509694 99509694 1001 86380 86390 1
509370 99509370 1001 86380 86390 1
509336 99509336 1001 86380 86390 1
509350 99509350 1001 86380 86390 1
509300 99509300 1001 86380 86390 1
509290 99509290 1001 86380 86390 1
510001 99510001 1001 86380 86390 1
510081 99510081 1001 86380 86390 1
509980 99509980 1001 86380 86390 1
510019 99510019 1001 86380 86390 1
510048 99510048 1001 86380 86390 1
509997 99509997 1001 86380 86390 1
510527 99510527 1001 86380 86390 1
510682 99510682 1001 86380 86390 1
510707 99510707 1001 86380 86390 1
510715 99510715 1001 86380 86390 1
510334 99510334 1001 86380 86390 1
510452 99510452 1001 86380 86390 1
510427 99510427 1001 86380 86390 1
510280 99510280 1001 86380 86390 1
510114 99510114 1001 86380 86390 1
510247 99510247 1001 86380 86390 1
510750 99510750 1001 86380 86390 1
510825 99510825 1001 86380 86390 1
511518 99511518 1001 86380 86390 1
511523 99511523 1001 86380 86390 1
511219 99511219 1001 86380 86390 1
511181 99511181 1001 86380 86390 1
511156 99511156 1001 86380 86390 1
511249 99511249 1001 86380 86390 1
511275 99511275 1001 86380 86390 1
511302 99511302 1001 86380 86390 1
511175 99511175 1001 86380 86390 1
511332 99511332 1001 86380 86390 1
511242 99511242 1001 86380 86390 1
510974 99510974 1001 86380 86390 1
510936 99510936 1001 86380 86390 1
511133 99511133 1001 86380 86390 1
511615 99511615 1001 86380 86390 1
511630 99511630 1001 86380 86390 1
511554 99511554 1001 86380 86390 1
511636 99511636 1001 86380 86390 1
512253 99512253 1001 86380 86390 1
512318 99512318 1001 86380 86390 1
512268 99512268 1001 86380 86390 1
512281 99512281 1001 86380 86390 1
512371 99512371 1001 86380 86390 1
512057 99512057 1001 86380 86390 1
511887 99511887 1001 86380 86390 1
511836 99511836 1001 86380 86390 1
511849 99511849 1001 86380 86390 1
511824 99511824 1001 86380 86390 1
511902 99511902 1001 86380 86390 1
511929 99511929 1001 86380 86390 1
511882 99511882 1001 86380 86390 1
511908 99511908 1001 86380 86390 1
511848 99511848 1001 86380 86390 1
512396 99512396 1001 86380 86390 1
512526 99512526 1001 86380 86390 1
513163 99513163 1001 86380 86390 1
513021 99513021 1001 86380 86390 1
512844 99512844 1001 86380 86390 1
512928 99512928 1001 86380 86390 1
512942 99512942 1001 86380 86390 1
512971 99512971 1001 86380 86390 1
512985 99512985 1001 86380 86390 1
512934 99512934 1001 86380 86390 1
512649 99512649 1001 86380 86390 1
512727 99512727 1001 86380 86390 1
512654 99512654 1001 86380 86390 1
512657 99512657 1001 86380 86390 1
512592 99512592 1001 86380 86390 1
513357 99513357 1001 86380 86390 1
513319 99513319 1001 86380 86390 1
513209 99513209 1001 86380 86390 1
514026 99514026 1001 86380 86390 1
513683 99513683 1001 86380 86390 1
513805 99513805 1001 86380 86390 1
513690 99513690 1001 86380 86390 1
513771 99513771 1001 86380 86390 1
513707 99513707 1001 86380 86390 1
513412 99513412 1001 86380 86390 1
513542 99513542 1001 86380 86390 1
513537 99513537 1001 86380 86390 1
514184 99514184 1001 86380 86390 1
514732 99514732 1001 86380 86390 1
514733 99514733 1001 86380 86390 1
514747 99514747 1001 86380 86390 1
514741 99514741 1001 86380 86390 1
514613 99514613 1001 86380 86390 1
514627 99514627 1001 86380 86390 1
514368 99514368 1001 86380 86390 1
514398 99514398 1001 86380 86390 1
514391 99514391 1001 86380 86390 1
515011 99515011 1001 86380 86390 1
514883 99514883 1001 86380 86390 1
515597 99515597 1001 86380 86390 1
515624 99515624 1001 86380 86390 1
515486 99515486 1001 86380 86390 1
515488 99515488 1001 86380 86390 1
515540 99515540 1001 86380 86390 1
515426 99515426 1001 86380 86390 1
515298 99515298 1001 86380 86390 1
515380 99515380 1001 86380 86390 1
515445 99515445 1001 86380 86390 1
515166 99515166 1001 86380 86390 1
515075 99515075 1001 86380 86390 1
515116 99515116 1001 86380 86390 1
515207 99515207 1001 86380 86390 1
515262 99515262 1001 86380 86390 1
515163 99515163 1001 86380 86390 1
515732 99515732 1001 86380 86390 1
515783 99515783 1001 86380 86390 1
516332 99516332 1001 86380 86390 1
516374 99516374 1001 86380 86390 1
516454 99516454 1001 86380 86390 1
516338 99516338 1001 86380 86390 1
516187 99516187 1001 86380 86390 1
516291 99516291 1001 86380 86390 1
516152 99516152 1001 86380 86390 1
516204 99516204 1001 86380 86390 1
516141 99516141 1001 86380 86390 1
516145 99516145 1001 86380 86390 1
516238 99516238 1001 86380 86390 1
515918 99515918 1001 86380 86390 1
515970 99515970 1001 86380 86390 1
515960 99515960 1001 86380 86390 1
516091 99516091 1001 86380 86390 1
516617 99516617 1001 86380 86390 1
516527 99516527 1001 86380 86390 1
516698 99516698 1001 86380 86390 1
517320 99517320 1001 86380 86390 1
517331 99517331 1001 86380 86390 1
517106 99517106 1001 86380 86390 1
517017 99517017 1001 86380 86390 1
516974 99516974 1001 86380 86390 1
516749 99516749 1001 86380 86390 1
518085 99518085 1001 86380 86390 1
517995 99517995 1001 86380 86390 1
518131 99518131 1001 86380 86390 1
518143 99518143 1001 86380 86390 1
517804 99517804 1001 86380 86390 1
517946 99517946 1001 86380 86390 1
517783 99517783 1001 86380 86390 1
517811 99517811 1001 86380 86390 1
517799 99517799 1001 86380 86390 1
517812 99517812 1001 86380 86390 1
517851 99517851 1001 86380 86390 1
517760 99517760 1001 86380 86390 1
517653 99517653 1001 86380 86390 1
517692 99517692 1001 86380 86390 1
518239 99518239 1001 86380 86390 1
518242 99518242 1001 86380 86390 1
518193 99518193 1001 86380 86390 1
518221 99518221 1001 86380 86390 1
518859 99518859 1001 86380 86390 1
518913 99518913 1001 86380 86390 1
518850 99518850 1001 86380 86390 1
518891 99518891 1001 86380 86390 1
518831 99518831 1001 86380 86390 1
518984 99518984 1001 86380 86390 1
518696 99518696 1001 86380 86390 1
518621 99518621 1001 86380 86390 1
518678 99518678 1001 86380 86390 1
518540 99518540 1001 86380 86390 1
518417 99518417 1001 86380 86390 1
519140 99519140 1001 86380 86390 1
519082 99519082 1001 86380 86390 1
519164 99519164 1001 86380 86390 1
519698 99519698 1001 86380 86390 1
519711 99519711 1001 86380 86390 1
519669 99519669 1001 86380 86390 1
519479 99519479 1001 86380 86390 1
519467 99519467 1001 86380 86390 1
519484 99519484 1001 86380 86390 1
519537 99519537 1001 86380 86390 1
519199 99519199 1001 86380 86390 1
519267 99519267 1001 86380 86390 1
519281 99519281 1001 86380 86390 1
519863 99519863 1001 86380 86390 1
519937 99519937 1001 86380 86390 1
519900 99519900 1001 86380 86390 1
520640 99520640 1001 86380 86390 1
520555 99520555 1001 86380 86390 1
520583 99520583 1001 86380 86390 1
520522 99520522 1001 86380 86390 1
520305 99520305 1001 86380 86390 1
520402 99520402 1001 86380 86390 1
520844 99520844 1001 86380 86390 1
520757 99520757 1001 86380 86390 1
520790 99520790 1001 86380 86390 1
521440 99521440 1001 86380 86390 1
521125 99521125 1001 86380 86390 1
521042 99521042 1001 86380 86390 1
520851 99520851 1001 86380 86390 1
520996 99520996 1001 86380 86390 1
521556 99521556 1001 86380 86390 1
521470 99521470 1001 86380 86390 1
521653 99521653 1001 86380 86390 1
521485 99521485 1001 86380 86390 1
522212 99522212 1001 86380 86390 1
522288 99522288 1001 86380 86390 1
521996 99521996 1001 86380 86390 1
521961 99521961 1001 86380 86390 1
522000 99522000 1001 86380 86390 1
521883 99521883 1001 86380 86390 1
521938 99521938 1001 86380 86390 1
521940 99521940 1001 86380 86390 1
521874 99521874 1001 86380 86390 1
523081 99523081 1001 86380 86390 1
523069 99523069 1001 86380 86390 1
522766 99522766 1001 86380 86390 1
522873 99522873 1001 86380 86390 1
522899 99522899 1001 86380 86390 1
522641 99522641 1001 86380 86390 1
522606 99522606 1001 86380 86390 1
522659 99522659 1001 86380 86390 1
522569 99522569 1001 86380 86390 1
523154 99523154 1001 86380 86390 1
523311 99523311 1001 86380 86390 1
523130 99523130 1001 86380 86390 1
523794 99523794 1001 86380 86390 1
523602 99523602 1001 86380 86390 1
523521 99523521 1001 86380 86390 1
523327 99523327 1001 86380 86390 1
523354 99523354 1001 86380 86390 1
523342 99523342 1001 86380 86390 1
523474 99523474 1001 86380 86390 1
524136 99524136 1001 86380 86390 1
524057 99524057 1001 86380 86390 1
524567 99524567 1001 86380 86390 1
524747 99524747 1001 86380 86390 1
524712 99524712 1001 86380 86390 1
524661 99524661 1001 86380 86390 1
524687 99524687 1001 86380 86390 1
524461 99524461 1001 86380 86390 1
524513 99524513 1001 86380 86390 1
524527 99524527 1001 86380 86390 1
524253 99524253 1001 86380 86390 1
524318 99524318 1001 86380 86390 1
524205 99524205 1001 86380 86390 1
524270 99524270 1001 86380 86390 1
524232 99524232 1001 86380 86390 1
524858 99524858 1001 86380 86390 1
524810 99524810 1001 86380 86390 1
524930 99524930 1001 86380 86390 1
524920 99524920 1001 86380 86390 1
525420 99525420 1001 86380 86390 1
525396 99525396 1001 86380 86390 1
525228 99525228 1001 86380 86390 1
525311 99525311 1001 86380 86390 1
525105 99525105 1001 86380 86390 1
525109 99525109 1001 86380 86390 1
525058 99525058 1001 86380 86390 1
525085 99525085 1001 86380 86390 1
525011 99525011 1001 86380 86390 1
525737 99525737 1001 86380 86390 1
525674 99525674 1001 86380 86390 1
525713 99525713 1001 86380 86390 1
525694 99525694 1001 86380 86390 1
525786 99525786 1001 86380 86390 1
526376 99526376 1001 86380 86390 1
526351 99526351 1001 86380 86390 1
526223 99526223 1001 86380 86390 1
526248 99526248 1001 86380 86390 1
526381 99526381 1001 86380 86390 1
526206 99526206 1001 86380 86390 1
525932 99525932 1001 86380 86390 1
525869 99525869 1001 86380 86390 1
525909 99525909 1001 86380 86390 1
525926 99525926 1001 86380 86390 1
525914 99525914 1001 86380 86390 1
525851 99525851 1001 86380 86390 1
526582 99526582 1001 86380 86390 1
526430 99526430 1001 86380 86390 1
526445 99526445 1001 86380 86390 1
527152 99527152 1001 86380 86390 1
527238 99527238 1001 86380 86390 1
527240 99527240 1001 86380 86390 1
527080 99527080 1001 86380 86390 1
526915 99526915 1001 86380 86390 1
526878 99526878 1001 86380 86390 1
526881 99526881 1001 86380 86390 1
526951 99526951 1001 86380 86390 1
526714 99526714 1001 86380 86390 1
526807 99526807 1001 86380 86390 1
526678 99526678 1001 86380 86390 1
526837 99526837 1001 86380 86390 1
527306 99527306 1001 86380 86390 1
528006 99528006 1001 86380 86390 1
527971 99527971 1001 86380 86390 1
527784 99527784 1001 86380 86390 1
527612 99527612 1001 86380 86390 1
527511 99527511 1001 86380 86390 1
527606 99527606 1001 86380 86390 1
528900 99528900 1001 86380 86390 1
528606 99528606 1001 86380 86390 1
528634 99528634 1001 86380 86390 1
528597 99528597 1001 86380 86390 1
528587 99528587 1001 86380 86390 1
528695 99528695 1001 86380 86390 1
528386 99528386 1001 86380 86390 1
528415 99528415 1001 86380 86390 1
528342 99528342 1001 86380 86390 1
528318 99528318 1001 86380 86390 1
528903 99528903 1001 86380 86390 1
528945 99528945 1001 86380 86390 1
529027 99529027 1001 86380 86390 1
529695 99529695 1001 86380 86390 1
529675 99529675 1001 86380 86390 1
529327 99529327 1001 86380 86390 1
529479 99529479 1001 86380 86390 1
529363 99529363 1001 86380 86390 1
529145 99529145 1001 86380 86390 1
529162 99529162 1001 86380 86390 1
529307 99529307 1001 86380 86390 1
529245 99529245 1001 86380 86390 1
529248 99529248 1001 86380 86390 1
529830 99529830 1001 86380 86390 1
529781 99529781 1001 86380 86390 1
529757 99529757 1001 86380 86390 1
529874 99529874 1001 86380 86390 1
529887 99529887 1001 86380 86390 1
529931 99529931 1001 86380 86390 1
530531 99530531 1001 86380 86390 1
530398 99530398 1001 86380 86390 1
530411 99530411 1001 86380 86390 1
530258 99530258 1001 86380 86390 1
530194 99530194 1001 86380 86390 1
530266 99530266 1001 86380 86390 1
530061 99530061 1001 86380 86390 1
530616 99530616 1001 86380 86390 1
530617 99530617 1001 86380 86390 1
530710 99530710 1001 86380 86390 1
530583 99530583 1001 86380 86390 1
531227 99531227 1001 86380 86390 1
531228 99531228 1001 86380 86390 1
531297 99531297 1001 86380 86390 1
531371 99531371 1001 86380 86390 1
531084 99531084 1001 86380 86390 1
531030 99531030 1001 86380 86390 1
530876 99530876 1001 86380 86390 1
530828 99530828 1001 86380 86390 1
531495 99531495 1001 86380 86390 1
531503 99531503 1001 86380 86390 1
531426 99531426 1001 86380 86390 1
532204 99532204 1001 86380 86390 1
532052 99532052 1001 86380 86390 1
532003 99532003 1001 86380 86390 1
532132 99532132 1001 86380 86390 1
532150 99532150 1001 86380 86390 1
532154 99532154 1001 86380 86390 1
531849 99531849 1001 86380 86390 1
531921 99531921 1001 86380 86390 1
531870 99531870 1001 86380 86390 1
531766 99531766 1001 86380 86390 1
531731 99531731 1001 86380 86390 1
531620 99531620 1001 86380 86390 1
532233 99532233 1001 86380 86390 1
532286 99532286 1001 86380 86390 1
532289 99532289 1001 86380 86390 1
532317 99532317 1001 86380 86390 1
532864 99532864 1001 86380 86390 1
532906 99532906 1001 86380 86390 1
532972 99532972 1001 86380 86390 1
532901 99532901 1001 86380 86390 1
532679 99532679 1001 86380 86390 1
532642 99532642 1001 86380 86390 1
532428 99532428 1001 86380 86390 1
532613 99532613 1001 86380 86390 1
532420 99532420 1001 86380 86390 1
533236 99533236 1001 86380 86390 1
533224 99533224 1001 86380 86390 1
533122 99533122 1001 86380 86390 1
533149 99533149 1001 86380 86390 1
533716 99533716 1001 86380 86390 1
533797 99533797 1001 86380 86390 1
533833 99533833 1001 86380 86390 1
533660 99533660 1001 86380 86390 1
533713 99533713 1001 86380 86390 1
533542 99533542 1001 86380 86390 1
533636 99533636 1001 86380 86390 1
533366 99533366 1001 86380 86390 1
533342 99533342 1001 86380 86390 1
533279 99533279 1001 86380 86390 1
533441 99533441 1001 86380 86390 1
534063 99534063 1001 86380 86390 1
533890 99533890 1001 86380 86390 1
534556 99534556 1001 86380 86390 1
534621 99534621 1001 86380 86390 1
534534 99534534 1001 86380 86390 1
534501 99534501 1001 86380 86390 1
534540 99534540 1001 86380 86390 1
534453 99534453 1001 86380 86390 1
534315 99534315 1001 86380 86390 1
534419 99534419 1001 86380 86390 1
534133 99534133 1001 86380 86390 1
534108 99534108 1001 86380 86390 1
534227 99534227 1001 86380 86390 1
535420 99535420 1001 86380 86390 1
535319 99535319 1001 86380 86390 1
535189 99535189 1001 86380 86390 1
535169 99535169 1001 86380 86390 1
535209 99535209 1001 86380 86390 1
535251 99535251 1001 86380 86390 1
535006 99535006 1001 86380 86390 1
534955 99534955 1001 86380 86390 1
534893 99534893 1001 86380 86390 1
535641 99535641 1001 86380 86390 1
535669 99535669 1001 86380 86390 1
535670 99535670 1001 86380 86390 1
535683 99535683 1001 86380 86390 1
535696 99535696 1001 86380 86390 1
535516 99535516 1001 86380 86390 1
536189 99536189 1001 86380 86390 1
536322 99536322 1001 86380 86390 1
536054 99536054 1001 86380 86390 1
535990 99535990 1001 86380 86390 1
536093 99536093 1001 86380 86390 1
535757 99535757 1001 86380 86390 1
535783 99535783 1001 86380 86390 1
535720 99535720 1001 86380 86390 1
535791 99535791 1001 86380 86390 1
536509 99536509 1001 86380 86390 1
536523 99536523 1001 86380 86390 1
537122 99537122 1001 86380 86390 1
537123 99537123 1001 86380 86390 1
536827 99536827 1001 86380 86390 1
536920 99536920 1001 86380 86390 1
536943 99536943 1001 86380 86390 1
536736 99536736 1001 86380 86390 1
536633 99536633 1001 86380 86390 1
536647 99536647 1001 86380 86390 1
536635 99536635 1001 86380 86390 1
536561 99536561 1001 86380 86390 1
536678 99536678 1001 86380 86390 1
537251 99537251 1001 86380 86390 1
536750 99536750 1001 86380 86390 1
537220 99537220 1001 86380 86390 1
537886 99537886 1001 86380 86390 1
537939 99537939 1001 86380 86390 1
537876 99537876 1001 86380 86390 1
537922 99537922 1001 86380 86390 1
537910 99537910 1001 86380 86390 1
537628 99537628 1001 86380 86390 1
537743 99537743 1001 86380 86390 1
537394 99537394 1001 86380 86390 1
537498 99537498 1001 86380 86390 1
537524 99537524 1001 86380 86390 1
537400 99537400 1001 86380 86390 1
537529 99537529 1001 86380 86390 1
538067 99538067 1001 86380 86390 1
538046 99538046 1001 86380 86390 1
538798 99538798 1001 86380 86390 1
538520 99538520 1001 86380 86390 1
538421 99538421 1001 86380 86390 1
538425 99538425 1001 86380 86390 1
538386 99538386 1001 86380 86390 1
538894 99538894 1001 86380 86390 1
539565 99539565 1001 86380 86390 1
539438 99539438 1001 86380 86390 1
539584 99539584 1001 86380 86390 1
539497 99539497 1001 86380 86390 1
539587 99539587 1001 86380 86390 1
539191 99539191 1001 86380 86390 1
539783 99539783 1001 86380 86390 1
539644 99539644 1001 86380 86390 1
539843 99539843 1001 86380 86390 1
540325 99540325 1001 86380 86390 1
540404 99540404 1001 86380 86390 1
540319 99540319 1001 86380 86390 1
540058 99540058 1001 86380 86390 1
540118 99540118 1001 86380 86390 1
540018 99540018 1001 86380 86390 1
539960 99539960 1001 86380 86390 1
540636 99540636 1001 86380 86390 1
540586 99540586 1001 86380 86390 1
540666 99540666 1001 86380 86390 1
540630 99540630 1001 86380 86390 1
540515 99540515 1001 86380 86390 1
541152 99541152 1001 86380 86390 1
541161 99541161 1001 86380 86390 1
541287 99541287 1001 86380 86390 1
541049 99541049 1001 86380 86390 1
541062 99541062 1001 86380 86390 1
540882 99540882 1001 86380 86390 1
541053 99541053 1001 86380 86390 1
540930 99540930 1001 86380 86390 1
540803 99540803 1001 86380 86390 1
540740 99540740 1001 86380 86390 1
540784 99540784 1001 86380 86390 1
540785 99540785 1001 86380 86390 1
541445 99541445 1001 86380 86390 1
541434 99541434 1001 86380 86390 1
541340 99541340 1001 86380 86390 1
541406 99541406 1001 86380 86390 1
542030 99542030 1001 86380 86390 1
542074 99542074 1001 86380 86390 1
541938 99541938 1001 86380 86390 1
541746 99541746 1001 86380 86390 1
541851 99541851 1001 86380 86390 1
541735 99541735 1001 86380 86390 1
541879 99541879 1001 86380 86390 1
541711 99541711 1001 86380 86390 1
541716 99541716 1001 86380 86390 1
541833 99541833 1001 86380 86390 1
541835 99541835 1001 86380 86390 1
541874 99541874 1001 86380 86390 1
541667 99541667 1001 86380 86390 1
541539 99541539 1001 86380 86390 1
541648 99541648 1001 86380 86390 1
541653 99541653 1001 86380 86390 1
542148 99542148 1001 86380 86390 1
542125 99542125 1001 86380 86390 1
542245 99542245 1001 86380 86390 1
542781 99542781 1001 86380 86390 1
542756 99542756 1001 86380 86390 1
542808 99542808 1001 86380 86390 1
542925 99542925 1001 86380 86390 1
542771 99542771 1001 86380 86390 1
542852 99542852 1001 86380 86390 1
542601 99542601 1001 86380 86390 1
542631 99542631 1001 86380 86390 1
542415 99542415 1001 86380 86390 1
542519 99542519 1001 86380 86390 1
542443 99542443 1001 86380 86390 1
542511 99542511 1001 86380 86390 1
542334 99542334 1001 86380 86390 1
543147 99543147 1001 86380 86390 1
543671 99543671 1001 86380 86390 1
543612 99543612 1001 86380 86390 1
543556 99543556 1001 86380 86390 1
543401 99543401 1001 86380 86390 1
543565 99543565 1001 86380 86390 1
543307 99543307 1001 86380 86390 1
543155 99543155 1001 86380 86390 1
543234 99543234 1001 86380 86390 1
543329 99543329 1001 86380 86390 1
543226 99543226 1001 86380 86390 1
543840 99543840 1001 86380 86390 1
543957 99543957 1001 86380 86390 1
543883 99543883 1001 86380 86390 1
544200 99544200 1001 86380 86390 1
544241 99544241 1001 86380 86390 1
544280 99544280 1001 86380 86390 1
544232 99544232 1001 86380 86390 1
544055 99544055 1001 86380 86390 1
544087 99544087 1001 86380 86390 1
544026 99544026 1001 86380 86390 1
544738 99544738 1001 86380 86390 1
544652 99544652 1001 86380 86390 1
544629 99544629 1001 86380 86390 1
544619 99544619 1001 86380 86390 1
412978 293 1001 46260 47217 1
526209 474 1001 27288 27587 1
526472 1105 1002 38834 42125 1
400070 99400070 1001 86380 86390 1
400192 99400192 1001 86380 86390 1
400320 99400320 1001 86380 86390 1
400405 99400405 1001 86380 86390 1
400348 99400348 1001 86380 86390 1
400659 99400659 1001 86380 86390 1
400661 99400661 1001 86380 86390 1
401012 99401012 1001 86380 86390 1
400955 99400955 1001 86380 86390 1
401053 99401053 1001 86380 86390 1
401400 99401400 1001 86380 86390 1
401670 99401670 1001 86380 86390 1
401769 99401769 1001 86380 86390 1
401740 99401740 1001 86380 86390 1
401777 99401777 1001 86380 86390 1
401899 99401899 1001 86380 86390 1
401942 99401942 1001 86380 86390 1
401888 99401888 1001 86380 86390 1
402040 99402040 1001 86380 86390 1
401949 99401949 1001 86380 86390 1
402240 99402240 1001 86380 86390 1
402273 99402273 1001 86380 86390 1
402251 99402251 1001 86380 86390 1
402564 99402564 1001 86380 86390 1
403188 99403188 1001 86380 86390 1
403189 99403189 1001 86380 86390 1
403113 99403113 1001 86380 86390 1
403120 99403120 1001 86380 86390 1
403301 99403301 1001 86380 86390 1
403357 99403357 1001 86380 86390 1
403676 99403676 1001 86380 86390 1
403691 99403691 1001 86380 86390 1
403714 99403714 1001 86380 86390 1
404017 99404017 1001 86380 86390 1
404218 99404218 1001 86380 86390 1
404298 99404298 1001 86380 86390 1
404553 99404553 1001 86380 86390 1
404558 99404558 1001 86380 86390 1
404640 99404640 1001 86380 86390 1
404999 99404999 1001 86380 86390 1
404965 99404965 1001 86380 86390 1
405435 99405435 1001 86380 86390 1
405577 99405577 1001 86380 86390 1
405609 99405609 1001 86380 86390 1
405761 99405761 1001 86380 86390 1
405743 99405743 1001 86380 86390 1
405773 99405773 1001 86380 86390 1
405962 99405962 1001 86380 86390 1
406312 99406312 1001 86380 86390 1
406500 99406500 1001 86380 86390 1
406722 99406722 1001 86380 86390 1
406823 99406823 1001 86380 86390 1
406896 99406896 1001 86380 86390 1
406889 99406889 1001 86380 86390 1
406977 99406977 1001 86380 86390 1
407014 99407014 1001 86380 86390 1
407245 99407245 1001 86380 86390 1
407437 99407437 1001 86380 86390 1
407547 99407547 1001 86380 86390 1
407752 99407752 1001 86380 86390 1
407973 99407973 1001 86380 86390 1
407968 99407968 1001 86380 86390 1
408035 99408035 1001 86380 86390 1
407883 99407883 1001 86380 86390 1
408241 99408241 1001 86380 86390 1
408293 99408293 1001 86380 86390 1
408388 99408388 1001 86380 86390 1
408551 99408551 1001 86380 86390 1
408856 99408856 1001 86380 86390 1
408883 99408883 1001 86380 86390 1
409035 99409035 1001 86380 86390 1
409339 99409339 1001 86380 86390 1
409587 99409587 1001 86380 86390 1
409675 99409675 1001 86380 86390 1
409685 99409685 1001 86380 86390 1
409763 99409763 1001 86380 86390 1
410077 99410077 1001 86380 86390 1
410060 99410060 1001 86380 86390 1
410230 99410230 1001 86380 86390 1
410261 99410261 1001 86380 86390 1
410399 99410399 1001 86380 86390 1
410410 99410410 1001 86380 86390 1
410638 99410638 1001 86380 86390 1
410671 99410671 1001 86380 86390 1
410997 99410997 1001 86380 86390 1
411160 99411160 1001 86380 86390 1
411202 99411202 1001 86380 86390 1
411410 99411410 1001 86380 86390 1
411614 99411614 1001 86380 86390 1
411649 99411649 1001 86380 86390 1
411720 99411720 1001 86380 86390 1
411726 99411726 1001 86380 86390 1
411799 99411799 1001 86380 86390 1
411854 99411854 1001 86380 86390 1
411782 99411782 1001 86380 86390 1
411757 99411757 1001 86380 86390 1
411971 99411971 1001 86380 86390 1
412077 99412077 1001 86380 86390 1
412366 99412366 1001 86380 86390 1
412412 99412412 1001 86380 86390 1
413630 99413630 1001 86380 86390 1
413530 99413530 1001 86380 86390 1
413671 99413671 1001 86380 86390 1
413440 99413440 1001 86380 86390 1
413508 99413508 1001 86380 86390 1
413213 99413213 1001 86380 86390 1
413017 99413017 1001 86380 86390 1
413197 99413197 1001 86380 86390 1
413235 99413235 1001 86380 86390 1
412720 99412720 1001 86380 86390 1
412527 99412527 1001 86380 86390 1
412779 99412779 1001 86380 86390 1
412814 99412814 1001 86380 86390 1
413725 99413725 1001 86380 86390 1
413758 99413758 1001 86380 86390 1
413796 99413796 1001 86380 86390 1
413918 99413918 1001 86380 86390 1
415034 99415034 1001 86380 86390 1
414937 99414937 1001 86380 86390 1
414739 99414739 1001 86380 86390 1
414677 99414677 1001 86380 86390 1
414642 99414642 1001 86380 86390 1
414826 99414826 1001 86380 86390 1
414856 99414856 1001 86380 86390 1
414186 99414186 1001 86380 86390 1
414277 99414277 1001 86380 86390 1
414372 99414372 1001 86380 86390 1
415331 99415331 1001 86380 86390 1
416609 99416609 1001 86380 86390 1
416615 99416615 1001 86380 86390 1
416600 99416600 1001 86380 86390 1
416483 99416483 1001 86380 86390 1
416426 99416426 1001 86380 86390 1
416463 99416463 1001 86380 86390 1
415932 99415932 1001 86380 86390 1
415811 99415811 1001 86380 86390 1
415943 99415943 1001 86380 86390 1
416027 99416027 1001 86380 86390 1
415823 99415823 1001 86380 86390 1
417067 99417067 1001 86380 86390 1
417269 99417269 1001 86380 86390 1
417589 99417589 1001 86380 86390 1
418598 99418598 1001 86380 86390 1
418705 99418705 1001 86380 86390 1
418466 99418466 1001 86380 86390 1
418591 99418591 1001 86380 86390 1
418229 99418229 1001 86380 86390 1
417835 99417835 1001 86380 86390 1
417901 99417901 1001 86380 86390 1
417814 99417814 1001 86380 86390 1
418981 99418981 1001 86380 86390 1
418939 99418939 1001 86380 86390 1
418949 99418949 1001 86380 86390 1
420446 99420446 1001 86380 86390 1
420366 99420366 1001 86380 86390 1
419975 99419975 1001 86380 86390 1
419893 99419893 1001 86380 86390 1
419381 99419381 1001 86380 86390 1
419607 99419607 1001 86380 86390 1
419553 99419553 1001 86380 86390 1
419397 99419397 1001 86380 86390 1
420565 99420565 1001 86380 86390 1
420603 99420603 1001 86380 86390 1
420688 99420688 1001 86380 86390 1
420483 99420483 1001 86380 86390 1
420610 99420610 1001 86380 86390 1
421776 99421776 1001 86380 86390 1
422012 99422012 1001 86380 86390 1
421856 99421856 1001 86380 86390 1
422104 99422104 1001 86380 86390 1
421792 99421792 1001 86380 86390 1
421503 99421503 1001 86380 86390 1
421433 99421433 1001 86380 86390 1
421404 99421404 1001 86380 86390 1
421598 99421598 1001 86380 86390 1
420858 99420858 1001 86380 86390 1
420895 99420895 1001 86380 86390 1
421208 99421208 1001 86380 86390 1
420839 99420839 1001 86380 86390 1
420953 99420953 1001 86380 86390 1
421057 99421057 1001 86380 86390 1
422358 99422358 1001 86380 86390 1
422196 99422196 1001 86380 86390 1
422316 99422316 1001 86380 86390 1
422476 99422476 1001 86380 86390 1
423750 99423750 1001 86380 86390 1
423468 99423468 1001 86380 86390 1
423398 99423398 1001 86380 86390 1
423747 99423747 1001 86380 86390 1
423008 99423008 1001 86380 86390 1
422828 99422828 1001 86380 86390 1
422610 99422610 1001 86380 86390 1
422864 99422864 1001 86380 86390 1
423985 99423985 1001 86380 86390 1
425321 99425321 1001 86380 86390 1
425233 99425233 1001 86380 86390 1
425143 99425143 1001 86380 86390 1
425244 99425244 1001 86380 86390 1
424907 99424907 1001 86380 86390 1
424969 99424969 1001 86380 86390 1
424833 99424833 1001 86380 86390 1
424729 99424729 1001 86380 86390 1
424437 99424437 1001 86380 86390 1
424459 99424459 1001 86380 86390 1
424213 99424213 1001 86380 86390 1
424273 99424273 1001 86380 86390 1
424190 99424190 1001 86380 86390 1
425604 99425604 1001 86380 86390 1
425796 99425796 1001 86380 86390 1
424153 99424153 1001 86380 86390 1
425421 99425421 1001 86380 86390 1
426829 99426829 1001 86380 86390 1
426957 99426957 1001 86380 86390 1
427080 99427080 1001 86380 86390 1
426423 99426423 1001 86380 86390 1
426326 99426326 1001 86380 86390 1
426437 99426437 1001 86380 86390 1
426007 99426007 1001 86380 86390 1
425938 99425938 1001 86380 86390 1
425959 99425959 1001 86380 86390 1
425944 99425944 1001 86380 86390 1
425848 99425848 1001 86380 86390 1
426106 99426106 1001 86380 86390 1
427257 99427257 1001 86380 86390 1
427168 99427168 1001 86380 86390 1
427238 99427238 1001 86380 86390 1
427204 99427204 1001 86380 86390 1
427489 99427489 1001 86380 86390 1
427274 99427274 1001 86380 86390 1
427472 99427472 1001 86380 86390 1
427184 99427184 1001 86380 86390 1
428574 99428574 1001 86380 86390 1
428453 99428453 1001 86380 86390 1
428386 99428386 1001 86380 86390 1
427998 99427998 1001 86380 86390 1
428060 99428060 1001 86380 86390 1
428041 99428041 1001 86380 86390 1
428044 99428044 1001 86380 86390 1
428070 99428070 1001 86380 86390 1
428170 99428170 1001 86380 86390 1
428147 99428147 1001 86380 86390 1
428336 99428336 1001 86380 86390 1
427732 99427732 1001 86380 86390 1
427653 99427653 1001 86380 86390 1
427604 99427604 1001 86380 86390 1
427713 99427713 1001 86380 86390 1
427745 99427745 1001 86380 86390 1
427893 99427893 1001 86380 86390 1
427896 99427896 1001 86380 86390 1
429152 99429152 1001 86380 86390 1
429003 99429003 1001 86380 86390 1
429102 99429102 1001 86380 86390 1
429006 99429006 1001 86380 86390 1
428750 99428750 1001 86380 86390 1
429013 99429013 1001 86380 86390 1
430241 99430241 1001 86380 86390 1
430102 99430102 1001 86380 86390 1
430362 99430362 1001 86380 86390 1
429738 99429738 1001 86380 86390 1
429839 99429839 1001 86380 86390 1
429644 99429644 1001 86380 86390 1
429790 99429790 1001 86380 86390 1
429918 99429918 1001 86380 86390 1
429798 99429798 1001 86380 86390 1
429282 99429282 1001 86380 86390 1
430576 99430576 1001 86380 86390 1
430614 99430614 1001 86380 86390 1
430390 99430390 1001 86380 86390 1
431882 99431882 1001 86380 86390 1
431670 99431670 1001 86380 86390 1
431822 99431822 1001 86380 86390 1
431839 99431839 1001 86380 86390 1
431700 99431700 1001 86380 86390 1
432022 99432022 1001 86380 86390 1
431527 99431527 1001 86380 86390 1
431320 99431320 1001 86380 86390 1
431469 99431469 1001 86380 86390 1
431605 99431605 1001 86380 86390 1
431625 99431625 1001 86380 86390 1
430921 99430921 1001 86380 86390 1
430904 99430904 1001 86380 86390 1
432330 99432330 1001 86380 86390 1
432359 99432359 1001 86380 86390 1
432229 99432229 1001 86380 86390 1
432136 99432136 1001 86380 86390 1
433646 99433646 1001 86380 86390 1
433604 99433604 1001 86380 86390 1
433159 99433159 1001 86380 86390 1
433300 99433300 1001 86380 86390 1
432912 99432912 1001 86380 86390 1
433087 99433087 1001 86380 86390 1
432608 99432608 1001 86380 86390 1
432587 99432587 1001 86380 86390 1
432737 99432737 1001 86380 86390 1
432661 99432661 1001 86380 86390 1
434113 99434113 1001 86380 86390 1
434015 99434015 1001 86380 86390 1
435337 99435337 1001 86380 86390 1
434967 99434967 1001 86380 86390 1
434616 99434616 1001 86380 86390 1
434681 99434681 1001 86380 86390 1
434663 99434663 1001 86380 86390 1
434652 99434652 1001 86380 86390 1
434655 99434655 1001 86380 86390 1
434211 99434211 1001 86380 86390 1
434572 99434572 1001 86380 86390 1
434248 99434248 1001 86380 86390 1
435552 99435552 1001 86380 86390 1
435839 99435839 1001 86380 86390 1
435747 99435747 1001 86380 86390 1
435477 99435477 1001 86380 86390 1
437005 99437005 1001 86380 86390 1
437034 99437034 1001 86380 86390 1
437132 99437132 1001 86380 86390 1
436794 99436794 1001 86380 86390 1
437016 99437016 1001 86380 86390 1
436666 99436666 1001 86380 86390 1
435960 99435960 1001 86380 86390 1
436149 99436149 1001 86380 86390 1
300005 99300005 1001 86380 86390 1
437191 99437191 1001 86380 86390 1
437173 99437173 1001 86380 86390 1
300079 99300079 1001 86380 86390 1
300630 99300630 1001 86380 86390 1
300608 99300608 1001 86380 86390 1
300660 99300660 1001 86380 86390 1
300722 99300722 1001 86380 86390 1
300317 99300317 1001 86380 86390 1
300346 99300346 1001 86380 86390 1
300411 99300411 1001 86380 86390 1
300457 99300457 1001 86380 86390 1
300189 99300189 1001 86380 86390 1
300296 99300296 1001 86380 86390 1
300168 99300168 1001 86380 86390 1
300236 99300236 1001 86380 86390 1
300764 99300764 1001 86380 86390 1
300740 99300740 1001 86380 86390 1
301259 99301259 1001 86380 86390 1
301341 99301341 1001 86380 86390 1
301347 99301347 1001 86380 86390 1
300945 99300945 1001 86380 86390 1
301566 99301566 1001 86380 86390 1
301711 99301711 1001 86380 86390 1
301601 99301601 1001 86380 86390 1
302325 99302325 1001 86380 86390 1
302149 99302149 1001 86380 86390 1
302020 99302020 1001 86380 86390 1
302100 99302100 1001 86380 86390 1
302002 99302002 1001 86380 86390 1
302057 99302057 1001 86380 86390 1
301877 99301877 1001 86380 86390 1
301815 99301815 1001 86380 86390 1
301841 99301841 1001 86380 86390 1
301932 99301932 1001 86380 86390 1
301894 99301894 1001 86380 86390 1
301920 99301920 1001 86380 86390 1
301924 99301924 1001 86380 86390 1
302546 99302546 1001 86380 86390 1
302528 99302528 1001 86380 86390 1
302517 99302517 1001 86380 86390 1
302400 99302400 1001 86380 86390 1
302532 99302532 1001 86380 86390 1
303182 99303182 1001 86380 86390 1
303185 99303185 1001 86380 86390 1
303164 99303164 1001 86380 86390 1
303152 99303152 1001 86380 86390 1
302846 99302846 1001 86380 86390 1
302924 99302924 1001 86380 86390 1
302874 99302874 1001 86380 86390 1
302933 99302933 1001 86380 86390 1
302972 99302972 1001 86380 86390 1
302703 99302703 1001 86380 86390 1
302614 99302614 1001 86380 86390 1
302748 99302748 1001 86380 86390 1
302778 99302778 1001 86380 86390 1
303294 99303294 1001 86380 86390 1
303290 99303290 1001 86380 86390 1
303319 99303319 1001 86380 86390 1
303894 99303894 1001 86380 86390 1
303910 99303910 1001 86380 86390 1
303924 99303924 1001 86380 86390 1
303976 99303976 1001 86380 86390 1
303953 99303953 1001 86380 86390 1
303968 99303968 1001 86380 86390 1
303994 99303994 1001 86380 86390 1
303821 99303821 1001 86380 86390 1
303585 99303585 1001 86380 86390 1
303509 99303509 1001 86380 86390 1
303472 99303472 1001 86380 86390 1
303577 99303577 1001 86380 86390 1
304226 99304226 1001 86380 86390 1
304112 99304112 1001 86380 86390 1
304051 99304051 1001 86380 86390 1
304220 99304220 1001 86380 86390 1
304195 99304195 1001 86380 86390 1
304654 99304654 1001 86380 86390 1
304515 99304515 1001 86380 86390 1
304571 99304571 1001 86380 86390 1
304652 99304652 1001 86380 86390 1
304421 99304421 1001 86380 86390 1
304257 99304257 1001 86380 86390 1
304898 99304898 1001 86380 86390 1
304928 99304928 1001 86380 86390 1
305059 99305059 1001 86380 86390 1
305655 99305655 1001 86380 86390 1
305483 99305483 1001 86380 86390 1
305537 99305537 1001 86380 86390 1
305543 99305543 1001 86380 86390 1
305436 99305436 1001 86380 86390 1
305168 99305168 1001 86380 86390 1
305210 99305210 1001 86380 86390 1
305240 99305240 1001 86380 86390 1
500075 99500075 1001 86380 86390 1
500001 99500001 1001 86380 86390 1
500787 99500787 1001 86380 86390 1
500755 99500755 1001 86380 86390 1
500757 99500757 1001 86380 86390 1
500586 99500586 1001 86380 86390 1
500535 99500535 1001 86380 86390 1
500524 99500524 1001 86380 86390 1
500577 99500577 1001 86380 86390 1
500337 99500337 1001 86380 86390 1
500313 99500313 1001 86380 86390 1
500391 99500391 1001 86380 86390 1
500243 99500243 1001 86380 86390 1
500975 99500975 1001 86380 86390 1
501485 99501485 1001 86380 86390 1
501636 99501636 1001 86380 86390 1
501526 99501526 1001 86380 86390 1
501409 99501409 1001 86380 86390 1
501345 99501345 1001 86380 86390 1
501294 99501294 1001 86380 86390 1
501412 99501412 1001 86380 86390 1
501390 99501390 1001 86380 86390 1
501214 99501214 1001 86380 86390 1
501086 99501086 1001 86380 86390 1
501092 99501092 1001 86380 86390 1
501170 99501170 1001 86380 86390 1
501211 99501211 1001 86380 86390 1
501740 99501740 1001 86380 86390 1
502312 99502312 1001 86380 86390 1
502352 99502352 1001 86380 86390 1
502278 99502278 1001 86380 86390 1
502450 99502450 1001 86380 86390 1
502388 99502388 1001 86380 86390 1
502261 99502261 1001 86380 86390 1
502141 99502141 1001 86380 86390 1
501929 99501929 1001 86380 86390 1
501943 99501943 1001 86380 86390 1
501932 99501932 1001 86380 86390 1
502532 99502532 1001 86380 86390 1
502558 99502558 1001 86380 86390 1
502468 99502468 1001 86380 86390 1
502600 99502600 1001 86380 86390 1
502665 99502665 1001 86380 86390 1
503136 99503136 1001 86380 86390 1
502986 99502986 1001 86380 86390 1
503483 99503483 1001 86380 86390 1
503316 99503316 1001 86380 86390 1
503346 99503346 1001 86380 86390 1
503437 99503437 1001 86380 86390 1
503429 99503429 1001 86380 86390 1
503929 99503929 1001 86380 86390 1
504036 99504036 1001 86380 86390 1
504106 99504106 1001 86380 86390 1
503536 99503536 1001 86380 86390 1
503570 99503570 1001 86380 86390 1
503635 99503635 1001 86380 86390 1
503701 99503701 1001 86380 86390 1
503561 99503561 1001 86380 86390 1
504173 99504173 1001 86380 86390 1
504125 99504125 1001 86380 86390 1
504873 99504873 1001 86380 86390 1
504712 99504712 1001 86380 86390 1
504524 99504524 1001 86380 86390 1
504399 99504399 1001 86380 86390 1
504412 99504412 1001 86380 86390 1
504994 99504994 1001 86380 86390 1
505020 99505020 1001 86380 86390 1
504983 99504983 1001 86380 86390 1
505022 99505022 1001 86380 86390 1
505063 99505063 1001 86380 86390 1
505013 99505013 1001 86380 86390 1
505120 99505120 1001 86380 86390 1
505671 99505671 1001 86380 86390 1
505715 99505715 1001 86380 86390 1
505651 99505651 1001 86380 86390 1
505416 99505416 1001 86380 86390 1
505484 99505484 1001 86380 86390 1
505163 99505163 1001 86380 86390 1
505257 99505257 1001 86380 86390 1
505323 99505323 1001 86380 86390 1
505226 99505226 1001 86380 86390 1
505888 99505888 1001 86380 86390 1
505851 99505851 1001 86380 86390 1
505816 99505816 1001 86380 86390 1
505907 99505907 1001 86380 86390 1
506535 99506535 1001 86380 86390 1
506407 99506407 1001 86380 86390 1
506556 99506556 1001 86380 86390 1
506592 99506592 1001 86380 86390 1
506326 99506326 1001 86380 86390 1
506329 99506329 1001 86380 86390 1
506279 99506279 1001 86380 86390 1
506134 99506134 1001 86380 86390 1
506012 99506012 1001 86380 86390 1
506633 99506633 1001 86380 86390 1
506788 99506788 1001 86380 86390 1
506622 99506622 1001 86380 86390 1
506661 99506661 1001 86380 86390 1
507415 99507415 1001 86380 86390 1
507076 99507076 1001 86380 86390 1
507089 99507089 1001 86380 86390 1
507103 99507103 1001 86380 86390 1
507133 99507133 1001 86380 86390 1
507138 99507138 1001 86380 86390 1
506980 99506980 1001 86380 86390 1
506851 99506851 1001 86380 86390 1
506942 99506942 1001 86380 86390 1
507616 99507616 1001 86380 86390 1
507591 99507591 1001 86380 86390 1
508090 99508090 1001 86380 86390 1
507864 99507864 1001 86380 86390 1
507680 99507680 1001 86380 86390 1
507687 99507687 1001 86380 86390 1
508326 99508326 1001 86380 86390 1
508315 99508315 1001 86380 86390 1
508305 99508305 1001 86380 86390 1
508409 99508409 1001 86380 86390 1
508319 99508319 1001 86380 86390 1
508399 99508399 1001 86380 86390 1
508936 99508936 1001 86380 86390 1
509049 99509049 1001 86380 86390 1
508967 99508967 1001 86380 86390 1
509022 99509022 1001 86380 86390 1
508714 99508714 1001 86380 86390 1
508717 99508717 1001 86380 86390 1
508850 99508850 1001 86380 86390 1
508669 99508669 1001 86380 86390 1
508735 99508735 1001 86380 86390 1
508509 99508509 1001 86380 86390 1
508578 99508578 1001 86380 86390 1
508516 99508516 1001 86380 86390 1
509240 99509240 1001 86380 86390 1
509279 99509279 1001 86380 86390 1
509276 99509276 1001 86380 86390 1
509882 99509882 1001 86380 86390 1
509718 99509718 1001 86380 86390 1
509808 99509808 1001 86380 86390 1
509822 99509822 1001 86380 86390 1
509861 99509861 1001 86380 86390 1
509617 99509617 1001 86380 86390 1
509566 99509566 1001 86380 86390 1
509532 99509532 1001 86380 86390 1
509597 99509597 1001 86380 86390 1
509373 99509373 1001 86380 86390 1
509366 99509366 1001 86380 86390 1
509432 99509432 1001 86380 86390 1
509381 99509381 1001 86380 86390 1
509330 99509330 1001 86380 86390 1
509382 99509382 1001 86380 86390 1
510006 99510006 1001 86380 86390 1
509908 99509908 1001 86380 86390 1
510679 99510679 1001 86380 86390 1
510684 99510684 1001 86380 86390 1
510315 99510315 1001 86380 86390 1
510506 99510506 1001 86380 86390 1
510265 99510265 1001 86380 86390 1
510129 99510129 1001 86380 86390 1
510932 99510932 1001 86380 86390 1
510874 99510874 1001 86380 86390 1
510785 99510785 1001 86380 86390 1
510915 99510915 1001 86380 86390 1
510852 99510852 1001 86380 86390 1
511437 99511437 1001 86380 86390 1
511502 99511502 1001 86380 86390 1
511538 99511538 1001 86380 86390 1
511382 99511382 1001 86380 86390 1
511214 99511214 1001 86380 86390 1
511292 99511292 1001 86380 86390 1
511038 99511038 1001 86380 86390 1
510934 99510934 1001 86380 86390 1
511065 99511065 1001 86380 86390 1
510955 99510955 1001 86380 86390 1
511138 99511138 1001 86380 86390 1
511610 99511610 1001 86380 86390 1
511650 99511650 1001 86380 86390 1
512307 99512307 1001 86380 86390 1
512125 99512125 1001 86380 86390 1
512001 99512001 1001 86380 86390 1
512143 99512143 1001 86380 86390 1
512404 99512404 1001 86380 86390 1
512483 99512483 1001 86380 86390 1
512496 99512496 1001 86380 86390 1
512524 99512524 1001 86380 86390 1
512462 99512462 1001 86380 86390 1
512465 99512465 1001 86380 86390 1
513119 99513119 1001 86380 86390 1
513082 99513082 1001 86380 86390 1
513123 99513123 1001 86380 86390 1
513150 99513150 1001 86380 86390 1
512896 99512896 1001 86380 86390 1
512879 99512879 1001 86380 86390 1
512932 99512932 1001 86380 86390 1
512783 99512783 1001 86380 86390 1
512745 99512745 1001 86380 86390 1
512635 99512635 1001 86380 86390 1
513958 99513958 1001 86380 86390 1
513672 99513672 1001 86380 86390 1
513569 99513569 1001 86380 86390 1
513599 99513599 1001 86380 86390 1
513549 99513549 1001 86380 86390 1
513562 99513562 1001 86380 86390 1
513524 99513524 1001 86380 86390 1
513447 99513447 1001 86380 86390 1
514090 99514090 1001 86380 86390 1
514769 99514769 1001 86380 86390 1
514788 99514788 1001 86380 86390 1
514841 99514841 1001 86380 86390 1
514610 99514610 1001 86380 86390 1
514275 99514275 1001 86380 86390 1
514266 99514266 1001 86380 86390 1
514309 99514309 1001 86380 86390 1
515633 99515633 1001 86380 86390 1
515609 99515609 1001 86380 86390 1
515483 99515483 1001 86380 86390 1
515612 99515612 1001 86380 86390 1
515414 99515414 1001 86380 86390 1
515350 99515350 1001 86380 86390 1
515422 99515422 1001 86380 86390 1
515358 99515358 1001 86380 86390 1
515308 99515308 1001 86380 86390 1
515076 99515076 1001 86380 86390 1
515081 99515081 1001 86380 86390 1
515160 99515160 1001 86380 86390 1
515252 99515252 1001 86380 86390 1
515253 99515253 1001 86380 86390 1
515087 99515087 1001 86380 86390 1
515865 99515865 1001 86380 86390 1
515725 99515725 1001 86380 86390 1
515795 99515795 1001 86380 86390 1
516360 99516360 1001 86380 86390 1
516489 99516489 1001 86380 86390 1
516348 99516348 1001 86380 86390 1
516376 99516376 1001 86380 86390 1
516253 99516253 1001 86380 86390 1
516244 99516244 1001 86380 86390 1
515916 99515916 1001 86380 86390 1
516021 99516021 1001 86380 86390 1
515996 99515996 1001 86380 86390 1
516040 99516040 1001 86380 86390 1
516605 99516605 1001 86380 86390 1
516700 99516700 1001 86380 86390 1
516944 99516944 1001 86380 86390 1
516741 99516741 1001 86380 86390 1
516859 99516859 1001 86380 86390 1
516782 99516782 1001 86380 86390 1
516745 99516745 1001 86380 86390 1
516797 99516797 1001 86380 86390 1
516893 99516893 1001 86380 86390 1
517442 99517442 1001 86380 86390 1
517431 99517431 1001 86380 86390 1
517483 99517483 1001 86380 86390 1
517383 99517383 1001 86380 86390 1
517499 99517499 1001 86380 86390 1
518009 99518009 1001 86380 86390 1
518134 99518134 1001 86380 86390 1
518122 99518122 1001 86380 86390 1
517881 99517881 1001 86380 86390 1
517936 99517936 1001 86380 86390 1
517737 99517737 1001 86380 86390 1
517574 99517574 1001 86380 86390 1
517729 99517729 1001 86380 86390 1
517743 99517743 1001 86380 86390 1
518262 99518262 1001 86380 86390 1
518172 99518172 1001 86380 86390 1
518227 99518227 1001 86380 86390 1
518196 99518196 1001 86380 86390 1
518222 99518222 1001 86380 86390 1
518873 99518873 1001 86380 86390 1
518915 99518915 1001 86380 86390 1
518867 99518867 1001 86380 86390 1
518842 99518842 1001 86380 86390 1
518730 99518730 1001 86380 86390 1
518708 99518708 1001 86380 86390 1
518585 99518585 1001 86380 86390 1
518511 99518511 1001 86380 86390 1
518473 99518473 1001 86380 86390 1
518506 99518506 1001 86380 86390 1
518389 99518389 1001 86380 86390 1
519166 99519166 1001 86380 86390 1
519193 99519193 1001 86380 86390 1
519120 99519120 1001 86380 86390 1
519021 99519021 1001 86380 86390 1
519778 99519778 1001 86380 86390 1
519650 99519650 1001 86380 86390 1
519743 99519743 1001 86380 86390 1
519615 99519615 1001 86380 86390 1
519417 99519417 1001 86380 86390 1
519500 99519500 1001 86380 86390 1
519451 99519451 1001 86380 86390 1
519343 99519343 1001 86380 86390 1
519995 99519995 1001 86380 86390 1
519854 99519854 1001 86380 86390 1
519815 99519815 1001 86380 86390 1
519984 99519984 1001 86380 86390 1
519843 99519843 1001 86380 86390 1
519947 99519947 1001 86380 86390 1
519909 99519909 1001 86380 86390 1
519847 99519847 1001 86380 86390 1
519873 99519873 1001 86380 86390 1
520003 99520003 1001 86380 86390 1
519991 99519991 1001 86380 86390 1
520500 99520500 1001 86380 86390 1
520516 99520516 1001 86380 86390 1
520466 99520466 1001 86380 86390 1
520359 99520359 1001 86380 86390 1
520394 99520394 1001 86380 86390 1
520111 99520111 1001 86380 86390 1
520220 99520220 1001 86380 86390 1
520027 99520027 1001 86380 86390 1
520212 99520212 1001 86380 86390 1
520057 99520057 1001 86380 86390 1
520096 99520096 1001 86380 86390 1
520706 99520706 1001 86380 86390 1
520774 99520774 1001 86380 86390 1
521425 99521425 1001 86380 86390 1
521053 99521053 1001 86380 86390 1
520860 99520860 1001 86380 86390 1
520849 99520849 1001 86380 86390 1
520954 99520954 1001 86380 86390 1
520969 99520969 1001 86380 86390 1
521649 99521649 1001 86380 86390 1
521611 99521611 1001 86380 86390 1
521602 99521602 1001 86380 86390 1
522164 99522164 1001 86380 86390 1
522203 99522203 1001 86380 86390 1
522257 99522257 1001 86380 86390 1
522180 99522180 1001 86380 86390 1
522155 99522155 1001 86380 86390 1
522246 99522246 1001 86380 86390 1
522281 99522281 1001 86380 86390 1
521950 99521950 1001 86380 86390 1
521977 99521977 1001 86380 86390 1
522045 99522045 1001 86380 86390 1
521711 99521711 1001 86380 86390 1
521844 99521844 1001 86380 86390 1
521769 99521769 1001 86380 86390 1
522480 99522480 1001 86380 86390 1
523082 99523082 1001 86380 86390 1
522993 99522993 1001 86380 86390 1
523063 99523063 1001 86380 86390 1
523027 99523027 1001 86380 86390 1
522731 99522731 1001 86380 86390 1
522810 99522810 1001 86380 86390 1
522694 99522694 1001 86380 86390 1
522631 99522631 1001 86380 86390 1
522670 99522670 1001 86380 86390 1
522599 99522599 1001 86380 86390 1
522509 99522509 1001 86380 86390 1
523224 99523224 1001 86380 86390 1
523914 99523914 1001 86380 86390 1
523635 99523635 1001 86380 86390 1
523993 99523993 1001 86380 86390 1
524013 99524013 1001 86380 86390 1
524142 99524142 1001 86380 86390 1
524004 99524004 1001 86380 86390 1
524018 99524018 1001 86380 86390 1
524682 99524682 1001 86380 86390 1
524704 99524704 1001 86380 86390 1
524482 99524482 1001 86380 86390 1
524241 99524241 1001 86380 86390 1
524153 99524153 1001 86380 86390 1
524314 99524314 1001 86380 86390 1
524910 99524910 1001 86380 86390 1
524962 99524962 1001 86380 86390 1
524834 99524834 1001 86380 86390 1
524775 99524775 1001 86380 86390 1
524790 99524790 1001 86380 86390 1
524805 99524805 1001 86380 86390 1
525502 99525502 1001 86380 86390 1
525438 99525438 1001 86380 86390 1
525314 99525314 1001 86380 86390 1
525392 99525392 1001 86380 86390 1
525384 99525384 1001 86380 86390 1
525336 99525336 1001 86380 86390 1
525178 99525178 1001 86380 86390 1
525117 99525117 1001 86380 86390 1
525762 99525762 1001 86380 86390 1
525639 99525639 1001 86380 86390 1
525693 99525693 1001 86380 86390 1
525668 99525668 1001 86380 86390 1
525798 99525798 1001 86380 86390 1
526397 99526397 1001 86380 86390 1
526305 99526305 1001 86380 86390 1
526024 99526024 1001 86380 86390 1
526196 99526196 1001 86380 86390 1
526145 99526145 1001 86380 86390 1
526095 99526095 1001 86380 86390 1
526018 99526018 1001 86380 86390 1
525958 99525958 1001 86380 86390 1
525987 99525987 1001 86380 86390 1
525812 99525812 1001 86380 86390 1
527084 99527084 1001 86380 86390 1
527078 99527078 1001 86380 86390 1
527068 99527068 1001 86380 86390 1
527197 99527197 1001 86380 86390 1
526904 99526904 1001 86380 86390 1
526908 99526908 1001 86380 86390 1
526657 99526657 1001 86380 86390 1
526735 99526735 1001 86380 86390 1
526646 99526646 1001 86380 86390 1
526703 99526703 1001 86380 86390 1
527324 99527324 1001 86380 86390 1
527317 99527317 1001 86380 86390 1
527439 99527439 1001 86380 86390 1
527998 99527998 1001 86380 86390 1
527974 99527974 1001 86380 86390 1
527984 99527984 1001 86380 86390 1
527757 99527757 1001 86380 86390 1
527809 99527809 1001 86380 86390 1
527789 99527789 1001 86380 86390 1
527473 99527473 1001 86380 86390 1
527475 99527475 1001 86380 86390 1
527633 99527633 1001 86380 86390 1
527543 99527543 1001 86380 86390 1
528215 99528215 1001 86380 86390 1
528250 99528250 1001 86380 86390 1
528095 99528095 1001 86380 86390 1
528227 99528227 1001 86380 86390 1
528726 99528726 1001 86380 86390 1
528780 99528780 1001 86380 86390 1
528380 99528380 1001 86380 86390 1
528445 99528445 1001 86380 86390 1
528458 99528458 1001 86380 86390 1
528422 99528422 1001 86380 86390 1
528942 99528942 1001 86380 86390 1
529629 99529629 1001 86380 86390 1
529650 99529650 1001 86380 86390 1
529371 99529371 1001 86380 86390 1
529462 99529462 1001 86380 86390 1
529398 99529398 1001 86380 86390 1
529489 99529489 1001 86380 86390 1
529516 99529516 1001 86380 86390 1
529507 99529507 1001 86380 86390 1
529192 99529192 1001 86380 86390 1
529880 99529880 1001 86380 86390 1
529845 99529845 1001 86380 86390 1
529884 99529884 1001 86380 86390 1
529785 99529785 1001 86380 86390 1
529825 99529825 1001 86380 86390 1
529892 99529892 1001 86380 86390 1
530395 99530395 1001 86380 86390 1
530318 99530318 1001 86380 86390 1
530293 99530293 1001 86380 86390 1
530023 99530023 1001 86380 86390 1
530050 99530050 1001 86380 86390 1
530015 99530015 1001 86380 86390 1
529982 99529982 1001 86380 86390 1
529943 99529943 1001 86380 86390 1
530683 99530683 1001 86380 86390 1
530748 99530748 1001 86380 86390 1
530726 99530726 1001 86380 86390 1
530716 99530716 1001 86380 86390 1
531357 99531357 1001 86380 86390 1
531153 99531153 1001 86380 86390 1
531172 99531172 1001 86380 86390 1
530787 99530787 1001 86380 86390 1
530842 99530842 1001 86380 86390 1
530934 99530934 1001 86380 86390 1
530899 99530899 1001 86380 86390 1
530861 99530861 1001 86380 86390 1
531507 99531507 1001 86380 86390 1
531390 99531390 1001 86380 86390 1
531487 99531487 1001 86380 86390 1
531540 99531540 1001 86380 86390 1
531463 99531463 1001 86380 86390 1
532064 99532064 1001 86380 86390 1
532079 99532079 1001 86380 86390 1
532067 99532067 1001 86380 86390 1
532121 99532121 1001 86380 86390 1
531810 99531810 1001 86380 86390 1
531815 99531815 1001 86380 86390 1
531881 99531881 1001 86380 86390 1
531755 99531755 1001 86380 86390 1
531618 99531618 1001 86380 86390 1
531710 99531710 1001 86380 86390 1
531712 99531712 1001 86380 86390 1
531752 99531752 1001 86380 86390 1
532231 99532231 1001 86380 86390 1
532002 99532002 1001 86380 86390 1
532390 99532390 1001 86380 86390 1
532279 99532279 1001 86380 86390 1
532908 99532908 1001 86380 86390 1
532924 99532924 1001 86380 86390 1
532777 99532777 1001 86380 86390 1
532766 99532766 1001 86380 86390 1
532824 99532824 1001 86380 86390 1
532748 99532748 1001 86380 86390 1
532524 99532524 1001 86380 86390 1
532423 99532423 1001 86380 86390 1
533085 99533085 1001 86380 86390 1
533820 99533820 1001 86380 86390 1
533784 99533784 1001 86380 86390 1
533793 99533793 1001 86380 86390 1
533576 99533576 1001 86380 86390 1
533554 99533554 1001 86380 86390 1
533634 99533634 1001 86380 86390 1
533548 99533548 1001 86380 86390 1
533355 99533355 1001 86380 86390 1
533920 99533920 1001 86380 86390 1
534025 99534025 1001 86380 86390 1
533948 99533948 1001 86380 86390 1
533923 99533923 1001 86380 86390 1
533919 99533919 1001 86380 86390 1
533867 99533867 1001 86380 86390 1
534546 99534546 1001 86380 86390 1
534513 99534513 1001 86380 86390 1
534351 99534351 1001 86380 86390 1
534455 99534455 1001 86380 86390 1
534339 99534339 1001 86380 86390 1
534471 99534471 1001 86380 86390 1
534721 99534721 1001 86380 86390 1
534813 99534813 1001 86380 86390 1
534805 99534805 1001 86380 86390 1
534754 99534754 1001 86380 86390 1
534703 99534703 1001 86380 86390 1
534768 99534768 1001 86380 86390 1
534717 99534717 1001 86380 86390 1
534808 99534808 1001 86380 86390 1
534744 99534744 1001 86380 86390 1
535477 99535477 1001 86380 86390 1
535332 99535332 1001 86380 86390 1
535449 99535449 1001 86380 86390 1
535484 99535484 1001 86380 86390 1
535493 99535493 1001 86380 86390 1
535274 99535274 1001 86380 86390 1
535301 99535301 1001 86380 86390 1
535071 99535071 1001 86380 86390 1
535087 99535087 1001 86380 86390 1
534937 99534937 1001 86380 86390 1
535715 99535715 1001 86380 86390 1
535523 99535523 1001 86380 86390 1
535555 99535555 1001 86380 86390 1
536226 99536226 1001 86380 86390 1
536140 99536140 1001 86380 86390 1
536053 99536053 1001 86380 86390 1
535991 99535991 1001 86380 86390 1
535954 99535954 1001 86380 86390 1
536063 99536063 1001 86380 86390 1
535858 99535858 1001 86380 86390 1
535885 99535885 1001 86380 86390 1
535745 99535745 1001 86380 86390 1
535797 99535797 1001 86380 86390 1
535903 99535903 1001 86380 86390 1
535826 99535826 1001 86380 86390 1
535870 99535870 1001 86380 86390 1
536346 99536346 1001 86380 86390 1
536376 99536376 1001 86380 86390 1
536527 99536527 1001 86380 86390 1
537162 99537162 1001 86380 86390 1
537075 99537075 1001 86380 86390 1
537038 99537038 1001 86380 86390 1
537103 99537103 1001 86380 86390 1
537154 99537154 1001 86380 86390 1
536992 99536992 1001 86380 86390 1
536802 99536802 1001 86380 86390 1
536955 99536955 1001 86380 86390 1
536703 99536703 1001 86380 86390 1
536578 99536578 1001 86380 86390 1
536747 99536747 1001 86380 86390 1
537329 99537329 1001 86380 86390 1
537189 99537189 1001 86380 86390 1
537865 99537865 1001 86380 86390 1
537946 99537946 1001 86380 86390 1
537589 99537589 1001 86380 86390 1
537697 99537697 1001 86380 86390 1
537740 99537740 1001 86380 86390 1
537780 99537780 1001 86380 86390 1
537639 99537639 1001 86380 86390 1
537410 99537410 1001 86380 86390 1
537411 99537411 1001 86380 86390 1
537442 99537442 1001 86380 86390 1
537379 99537379 1001 86380 86390 1
538081 99538081 1001 86380 86390 1
538018 99538018 1001 86380 86390 1
538796 99538796 1001 86380 86390 1
538746 99538746 1001 86380 86390 1
538480 99538480 1001 86380 86390 1
538442 99538442 1001 86380 86390 1
538595 99538595 1001 86380 86390 1
538389 99538389 1001 86380 86390 1
538402 99538402 1001 86380 86390 1
538237 99538237 1001 86380 86390 1
538322 99538322 1001 86380 86390 1
538890 99538890 1001 86380 86390 1
538944 99538944 1001 86380 86390 1
538962 99538962 1001 86380 86390 1
538937 99538937 1001 86380 86390 1
538822 99538822 1001 86380 86390 1
539591 99539591 1001 86380 86390 1
539452 99539452 1001 86380 86390 1
539545 99539545 1001 86380 86390 1
539254 99539254 1001 86380 86390 1
539335 99539335 1001 86380 86390 1
539394 99539394 1001 86380 86390 1
539279 99539279 1001 86380 86390 1
539111 99539111 1001 86380 86390 1
539217 99539217 1001 86380 86390 1
539065 99539065 1001 86380 86390 1
539117 99539117 1001 86380 86390 1
539028 99539028 1001 86380 86390 1
539083 99539083 1001 86380 86390 1
539109 99539109 1001 86380 86390 1
539832 99539832 1001 86380 86390 1
539713 99539713 1001 86380 86390 1
540393 99540393 1001 86380 86390 1
540267 99540267 1001 86380 86390 1
540360 99540360 1001 86380 86390 1
540248 99540248 1001 86380 86390 1
540164 99540164 1001 86380 86390 1
540131 99540131 1001 86380 86390 1
540009 99540009 1001 86380 86390 1
539869 99539869 1001 86380 86390 1
540634 99540634 1001 86380 86390 1
540661 99540661 1001 86380 86390 1
540572 99540572 1001 86380 86390 1
541151 99541151 1001 86380 86390 1
541192 99541192 1001 86380 86390 1
541220 99541220 1001 86380 86390 1
541185 99541185 1001 86380 86390 1
541148 99541148 1001 86380 86390 1
540925 99540925 1001 86380 86390 1
541016 99541016 1001 86380 86390 1
540890 99540890 1001 86380 86390 1
540942 99540942 1001 86380 86390 1
540724 99540724 1001 86380 86390 1
540873 99540873 1001 86380 86390 1
541383 99541383 1001 86380 86390 1
540881 99540881 1001 86380 86390 1
541488 99541488 1001 86380 86390 1
541442 99541442 1001 86380 86390 1
542071 99542071 1001 86380 86390 1
541944 99541944 1001 86380 86390 1
542009 99542009 1001 86380 86390 1
541949 99541949 1001 86380 86390 1
541810 99541810 1001 86380 86390 1
541780 99541780 1001 86380 86390 1
541872 99541872 1001 86380 86390 1
541860 99541860 1001 86380 86390 1
541680 99541680 1001 86380 86390 1
541686 99541686 1001 86380 86390 1
541700 99541700 1001 86380 86390 1
542285 99542285 1001 86380 86390 1
542169 99542169 1001 86380 86390 1
542209 99542209 1001 86380 86390 1
542755 99542755 1001 86380 86390 1
542905 99542905 1001 86380 86390 1
542637 99542637 1001 86380 86390 1
542664 99542664 1001 86380 86390 1
542699 99542699 1001 86380 86390 1
542487 99542487 1001 86380 86390 1
542347 99542347 1001 86380 86390 1
542477 99542477 1001 86380 86390 1
542466 99542466 1001 86380 86390 1
542505 99542505 1001 86380 86390 1
543023 99543023 1001 86380 86390 1
542986 99542986 1001 86380 86390 1
543605 99543605 1001 86380 86390 1
543722 99543722 1001 86380 86390 1
543698 99543698 1001 86380 86390 1
543637 99543637 1001 86380 86390 1
543655 99543655 1001 86380 86390 1
543437 99543437 1001 86380 86390 1
543541 99543541 1001 86380 86390 1
543417 99543417 1001 86380 86390 1
543366 99543366 1001 86380 86390 1
543549 99543549 1001 86380 86390 1
543298 99543298 1001 86380 86390 1
543340 99543340 1001 86380 86390 1
543353 99543353 1001 86380 86390 1
543187 99543187 1001 86380 86390 1
543355 99543355 1001 86380 86390 1
543867 99543867 1001 86380 86390 1
544497 99544497 1001 86380 86390 1
544410 99544410 1001 86380 86390 1
544401 99544401 1001 86380 86390 1
544441 99544441 1001 86380 86390 1
544211 99544211 1001 86380 86390 1
544201 99544201 1001 86380 86390 1
544228 99544228 1001 86380 86390 1
544282 99544282 1001 86380 86390 1
544360 99544360 1001 86380 86390 1
544220 99544220 1001 86380 86390 1
544174 99544174 1001 86380 86390 1
544163 99544163 1001 86380 86390 1
544102 99544102 1001 86380 86390 1
544713 99544713 1001 86380 86390 1
544605 99544605 1001 86380 86390 1
537744 476 1001 28911 29210 1
400021 99400021 1001 86380 86390 1
400044 99400044 1001 86380 86390 1
543224 968 1001 71168 71467 1
400247 99400247 1001 86380 86390 1
400717 99400717 1001 86380 86390 1
400655 99400655 1001 86380 86390 1
400775 99400775 1001 86380 86390 1
400980 99400980 1001 86380 86390 1
401219 99401219 1001 86380 86390 1
401533 99401533 1001 86380 86390 1
401700 99401700 1001 86380 86390 1
401642 99401642 1001 86380 86390 1
401866 99401866 1001 86380 86390 1
402030 99402030 1001 86380 86390 1
402139 99402139 1001 86380 86390 1
402141 99402141 1001 86380 86390 1
402373 99402373 1001 86380 86390 1
402346 99402346 1001 86380 86390 1
402612 99402612 1001 86380 86390 1
402819 99402819 1001 86380 86390 1
402880 99402880 1001 86380 86390 1
402830 99402830 1001 86380 86390 1
402886 99402886 1001 86380 86390 1
402995 99402995 1001 86380 86390 1
403545 99403545 1001 86380 86390 1
403596 99403596 1001 86380 86390 1
403793 99403793 1001 86380 86390 1
403940 99403940 1001 86380 86390 1
404285 99404285 1001 86380 86390 1
404679 99404679 1001 86380 86390 1
404837 99404837 1001 86380 86390 1
404908 99404908 1001 86380 86390 1
404823 99404823 1001 86380 86390 1
405163 99405163 1001 86380 86390 1
405182 99405182 1001 86380 86390 1
405269 99405269 1001 86380 86390 1
405506 99405506 1001 86380 86390 1
405550 99405550 1001 86380 86390 1
405660 99405660 1001 86380 86390 1
405746 99405746 1001 86380 86390 1
405821 99405821 1001 86380 86390 1
405912 99405912 1001 86380 86390 1
405956 99405956 1001 86380 86390 1
406081 99406081 1001 86380 86390 1
406076 99406076 1001 86380 86390 1
406078 99406078 1001 86380 86390 1
406280 99406280 1001 86380 86390 1
406942 99406942 1001 86380 86390 1
407122 99407122 1001 86380 86390 1
407236 99407236 1001 86380 86390 1
407527 99407527 1001 86380 86390 1
407573 99407573 1001 86380 86390 1
407731 99407731 1001 86380 86390 1
408071 99408071 1001 86380 86390 1
408009 99408009 1001 86380 86390 1
408010 99408010 1001 86380 86390 1
408135 99408135 1001 86380 86390 1
408250 99408250 1001 86380 86390 1
408231 99408231 1001 86380 86390 1
408235 99408235 1001 86380 86390 1
408322 99408322 1001 86380 86390 1
408328 99408328 1001 86380 86390 1
409349 99409349 1001 86380 86390 1
409671 99409671 1001 86380 86390 1
409683 99409683 1001 86380 86390 1
409704 99409704 1001 86380 86390 1
409799 99409799 1001 86380 86390 1
409888 99409888 1001 86380 86390 1
409809 99409809 1001 86380 86390 1
410057 99410057 1001 86380 86390 1
410364 99410364 1001 86380 86390 1
410342 99410342 1001 86380 86390 1
410539 99410539 1001 86380 86390 1
410587 99410587 1001 86380 86390 1
410655 99410655 1001 86380 86390 1
410739 99410739 1001 86380 86390 1
410745 99410745 1001 86380 86390 1
411102 99411102 1001 86380 86390 1
411173 99411173 1001 86380 86390 1
411153 99411153 1001 86380 86390 1
411133 99411133 1001 86380 86390 1
411338 99411338 1001 86380 86390 1
411464 99411464 1001 86380 86390 1
411448 99411448 1001 86380 86390 1
411651 99411651 1001 86380 86390 1
411605 99411605 1001 86380 86390 1
411859 99411859 1001 86380 86390 1
411937 99411937 1001 86380 86390 1
412344 99412344 1001 86380 86390 1
413620 99413620 1001 86380 86390 1
413434 99413434 1001 86380 86390 1
413387 99413387 1001 86380 86390 1
413663 99413663 1001 86380 86390 1
413039 99413039 1001 86380 86390 1
412902 99412902 1001 86380 86390 1
412549 99412549 1001 86380 86390 1
412865 99412865 1001 86380 86390 1
413977 99413977 1001 86380 86390 1
413856 99413856 1001 86380 86390 1
413937 99413937 1001 86380 86390 1
415102 99415102 1001 86380 86390 1
414857 99414857 1001 86380 86390 1
414252 99414252 1001 86380 86390 1
414333 99414333 1001 86380 86390 1
414390 99414390 1001 86380 86390 1
414316 99414316 1001 86380 86390 1
415385 99415385 1001 86380 86390 1
414119 99414119 1001 86380 86390 1
416816 99416816 1001 86380 86390 1
416663 99416663 1001 86380 86390 1
416856 99416856 1001 86380 86390 1
416283 99416283 1001 86380 86390 1
416317 99416317 1001 86380 86390 1
416472 99416472 1001 86380 86390 1
416391 99416391 1001 86380 86390 1
416175 99416175 1001 86380 86390 1
415970 99415970 1001 86380 86390 1
416000 99416000 1001 86380 86390 1
417040 99417040 1001 86380 86390 1
417133 99417133 1001 86380 86390 1
417326 99417326 1001 86380 86390 1
417491 99417491 1001 86380 86390 1
418528 99418528 1001 86380 86390 1
418656 99418656 1001 86380 86390 1
418519 99418519 1001 86380 86390 1
418722 99418722 1001 86380 86390 1
418193 99418193 1001 86380 86390 1
418305 99418305 1001 86380 86390 1
418378 99418378 1001 86380 86390 1
418302 99418302 1001 86380 86390 1
417843 99417843 1001 86380 86390 1
417887 99417887 1001 86380 86390 1
419206 99419206 1001 86380 86390 1
418893 99418893 1001 86380 86390 1
419204 99419204 1001 86380 86390 1
420176 99420176 1001 86380 86390 1
420221 99420221 1001 86380 86390 1
420185 99420185 1001 86380 86390 1
420006 99420006 1001 86380 86390 1
420044 99420044 1001 86380 86390 1
419960 99419960 1001 86380 86390 1
419318 99419318 1001 86380 86390 1
419497 99419497 1001 86380 86390 1
419220 99419220 1001 86380 86390 1
420500 99420500 1001 86380 86390 1
420609 99420609 1001 86380 86390 1
421297 99421297 1001 86380 86390 1
421308 99421308 1001 86380 86390 1
421285 99421285 1001 86380 86390 1
422142 99422142 1001 86380 86390 1
423581 99423581 1001 86380 86390 1
423495 99423495 1001 86380 86390 1
423714 99423714 1001 86380 86390 1
423724 99423724 1001 86380 86390 1
423119 99423119 1001 86380 86390 1
422571 99422571 1001 86380 86390 1
422572 99422572 1001 86380 86390 1
422656 99422656 1001 86380 86390 1
422574 99422574 1001 86380 86390 1
422604 99422604 1001 86380 86390 1
422757 99422757 1001 86380 86390 1
423869 99423869 1001 86380 86390 1
423901 99423901 1001 86380 86390 1
423816 99423816 1001 86380 86390 1
425104 99425104 1001 86380 86390 1
425160 99425160 1001 86380 86390 1
424979 99424979 1001 86380 86390 1
424826 99424826 1001 86380 86390 1
424737 99424737 1001 86380 86390 1
424675 99424675 1001 86380 86390 1
424792 99424792 1001 86380 86390 1
424657 99424657 1001 86380 86390 1
425003 99425003 1001 86380 86390 1
424315 99424315 1001 86380 86390 1
424530 99424530 1001 86380 86390 1
424156 99424156 1001 86380 86390 1
424541 99424541 1001 86380 86390 1
424555 99424555 1001 86380 86390 1
424588 99424588 1001 86380 86390 1
425531 99425531 1001 86380 86390 1
425710 99425710 1001 86380 86390 1
425388 99425388 1001 86380 86390 1
425787 99425787 1001 86380 86390 1
425765 99425765 1001 86380 86390 1
425490 99425490 1001 86380 86390 1
425492 99425492 1001 86380 86390 1
426855 99426855 1001 86380 86390 1
427115 99427115 1001 86380 86390 1
426453 99426453 1001 86380 86390 1
426387 99426387 1001 86380 86390 1
426541 99426541 1001 86380 86390 1
426065 99426065 1001 86380 86390 1
427172 99427172 1001 86380 86390 1
427505 99427505 1001 86380 86390 1
428500 99428500 1001 86380 86390 1
428616 99428616 1001 86380 86390 1
428623 99428623 1001 86380 86390 1
428717 99428717 1001 86380 86390 1
428063 99428063 1001 86380 86390 1
428330 99428330 1001 86380 86390 1
427628 99427628 1001 86380 86390 1
427824 99427824 1001 86380 86390 1
427603 99427603 1001 86380 86390 1
427654 99427654 1001 86380 86390 1
427708 99427708 1001 86380 86390 1
427794 99427794 1001 86380 86390 1
427870 99427870 1001 86380 86390 1
428871 99428871 1001 86380 86390 1
428944 99428944 1001 86380 86390 1
428792 99428792 1001 86380 86390 1
429123 99429123 1001 86380 86390 1
430375 99430375 1001 86380 86390 1
430099 99430099 1001 86380 86390 1
430330 99430330 1001 86380 86390 1
430153 99430153 1001 86380 86390 1
430060 99430060 1001 86380 86390 1
429723 99429723 1001 86380 86390 1
429677 99429677 1001 86380 86390 1
429431 99429431 1001 86380 86390 1
429281 99429281 1001 86380 86390 1
429308 99429308 1001 86380 86390 1
429314 99429314 1001 86380 86390 1
430464 99430464 1001 86380 86390 1
431583 99431583 1001 86380 86390 1
431286 99431286 1001 86380 86390 1
431588 99431588 1001 86380 86390 1
431316 99431316 1001 86380 86390 1
431536 99431536 1001 86380 86390 1
431363 99431363 1001 86380 86390 1
430980 99430980 1001 86380 86390 1
431011 99431011 1001 86380 86390 1
431051 99431051 1001 86380 86390 1
431234 99431234 1001 86380 86390 1
430885 99430885 1001 86380 86390 1
430943 99430943 1001 86380 86390 1
431088 99431088 1001 86380 86390 1
431141 99431141 1001 86380 86390 1
432176 99432176 1001 86380 86390 1
433484 99433484 1001 86380 86390 1
433399 99433399 1001 86380 86390 1
433418 99433418 1001 86380 86390 1
433562 99433562 1001 86380 86390 1
433692 99433692 1001 86380 86390 1
433053 99433053 1001 86380 86390 1
433278 99433278 1001 86380 86390 1
433239 99433239 1001 86380 86390 1
434060 99434060 1001 86380 86390 1
435131 99435131 1001 86380 86390 1
435184 99435184 1001 86380 86390 1
434877 99434877 1001 86380 86390 1
434260 99434260 1001 86380 86390 1
434414 99434414 1001 86380 86390 1
435867 99435867 1001 86380 86390 1
435658 99435658 1001 86380 86390 1
435879 99435879 1001 86380 86390 1
435822 99435822 1001 86380 86390 1
437093 99437093 1001 86380 86390 1
436773 99436773 1001 86380 86390 1
436711 99436711 1001 86380 86390 1
436483 99436483 1001 86380 86390 1
436128 99436128 1001 86380 86390 1
436270 99436270 1001 86380 86390 1
436206 99436206 1001 86380 86390 1
437186 99437186 1001 86380 86390 1
437217 99437217 1001 86380 86390 1
437160 99437160 1001 86380 86390 1
300047 99300047 1001 86380 86390 1
300591 99300591 1001 86380 86390 1
300604 99300604 1001 86380 86390 1
300569 99300569 1001 86380 86390 1
300621 99300621 1001 86380 86390 1
300598 99300598 1001 86380 86390 1
300612 99300612 1001 86380 86390 1
300354 99300354 1001 86380 86390 1
300458 99300458 1001 86380 86390 1
300447 99300447 1001 86380 86390 1
300452 99300452 1001 86380 86390 1
300213 99300213 1001 86380 86390 1
300176 99300176 1001 86380 86390 1
300792 99300792 1001 86380 86390 1
301323 99301323 1001 86380 86390 1
301339 99301339 1001 86380 86390 1
301314 99301314 1001 86380 86390 1
301164 99301164 1001 86380 86390 1
301040 99301040 1001 86380 86390 1
301002 99301002 1001 86380 86390 1
301023 99301023 1001 86380 86390 1
301642 99301642 1001 86380 86390 1
301715 99301715 1001 86380 86390 1
302330 99302330 1001 86380 86390 1
302293 99302293 1001 86380 86390 1
302210 99302210 1001 86380 86390 1
302223 99302223 1001 86380 86390 1
301981 99301981 1001 86380 86390 1
302139 99302139 1001 86380 86390 1
302091 99302091 1001 86380 86390 1
302119 99302119 1001 86380 86390 1
302133 99302133 1001 86380 86390 1
301979 99301979 1001 86380 86390 1
302058 99302058 1001 86380 86390 1
301863 99301863 1001 86380 86390 1
301905 99301905 1001 86380 86390 1
301776 99301776 1001 86380 86390 1
301896 99301896 1001 86380 86390 1
301897 99301897 1001 86380 86390 1
301848 99301848 1001 86380 86390 1
301940 99301940 1001 86380 86390 1
302430 99302430 1001 86380 86390 1
302419 99302419 1001 86380 86390 1
302487 99302487 1001 86380 86390 1
302454 99302454 1001 86380 86390 1
302467 99302467 1001 86380 86390 1
303045 99303045 1001 86380 86390 1
303136 99303136 1001 86380 86390 1
303189 99303189 1001 86380 86390 1
302899 99302899 1001 86380 86390 1
302961 99302961 1001 86380 86390 1
302780 99302780 1001 86380 86390 1
302602 99302602 1001 86380 86390 1
302772 99302772 1001 86380 86390 1
302737 99302737 1001 86380 86390 1
303272 99303272 1001 86380 86390 1
303377 99303377 1001 86380 86390 1
303265 99303265 1001 86380 86390 1
303214 99303214 1001 86380 86390 1
303409 99303409 1001 86380 86390 1
303972 99303972 1001 86380 86390 1
303961 99303961 1001 86380 86390 1
303827 99303827 1001 86380 86390 1
303790 99303790 1001 86380 86390 1
303689 99303689 1001 86380 86390 1
303677 99303677 1001 86380 86390 1
303667 99303667 1001 86380 86390 1
303812 99303812 1001 86380 86390 1
303546 99303546 1001 86380 86390 1
303601 99303601 1001 86380 86390 1
303553 99303553 1001 86380 86390 1
304151 99304151 1001 86380 86390 1
304048 99304048 1001 86380 86390 1
304180 99304180 1001 86380 86390 1
304682 99304682 1001 86380 86390 1
304840 99304840 1001 86380 86390 1
304473 99304473 1001 86380 86390 1
304489 99304489 1001 86380 86390 1
304561 99304561 1001 86380 86390 1
304316 99304316 1001 86380 86390 1
304304 99304304 1001 86380 86390 1
304326 99304326 1001 86380 86390 1
304965 99304965 1001 86380 86390 1
304862 99304862 1001 86380 86390 1
304954 99304954 1001 86380 86390 1
305572 99305572 1001 86380 86390 1
305500 99305500 1001 86380 86390 1
305489 99305489 1001 86380 86390 1
305555 99305555 1001 86380 86390 1
305471 99305471 1001 86380 86390 1
305342 99305342 1001 86380 86390 1
305344 99305344 1001 86380 86390 1
305096 99305096 1001 86380 86390 1
305072 99305072 1001 86380 86390 1
305152 99305152 1001 86380 86390 1
305256 99305256 1001 86380 86390 1
305244 99305244 1001 86380 86390 1
305219 99305219 1001 86380 86390 1
305686 99305686 1001 86380 86390 1
500775 99500775 1001 86380 86390 1
500661 99500661 1001 86380 86390 1
500636 99500636 1001 86380 86390 1
500740 99500740 1001 86380 86390 1
500766 99500766 1001 86380 86390 1
500696 99500696 1001 86380 86390 1
500504 99500504 1001 86380 86390 1
500414 99500414 1001 86380 86390 1
500481 99500481 1001 86380 86390 1
500510 99500510 1001 86380 86390 1
500565 99500565 1001 86380 86390 1
500237 99500237 1001 86380 86390 1
500875 99500875 1001 86380 86390 1
501003 99501003 1001 86380 86390 1
501617 99501617 1001 86380 86390 1
501619 99501619 1001 86380 86390 1
501347 99501347 1001 86380 86390 1
501335 99501335 1001 86380 86390 1
501323 99501323 1001 86380 86390 1
501336 99501336 1001 86380 86390 1
501275 99501275 1001 86380 86390 1
501137 99501137 1001 86380 86390 1
501079 99501079 1001 86380 86390 1
501027 99501027 1001 86380 86390 1
501146 99501146 1001 86380 86390 1
501808 99501808 1001 86380 86390 1
501692 99501692 1001 86380 86390 1
501798 99501798 1001 86380 86390 1
501800 99501800 1001 86380 86390 1
501749 99501749 1001 86380 86390 1
502434 99502434 1001 86380 86390 1
502366 99502366 1001 86380 86390 1
502444 99502444 1001 86380 86390 1
502267 99502267 1001 86380 86390 1
502449 99502449 1001 86380 86390 1
502117 99502117 1001 86380 86390 1
502196 99502196 1001 86380 86390 1
502106 99502106 1001 86380 86390 1
502202 99502202 1001 86380 86390 1
502254 99502254 1001 86380 86390 1
502203 99502203 1001 86380 86390 1
501879 99501879 1001 86380 86390 1
501946 99501946 1001 86380 86390 1
501895 99501895 1001 86380 86390 1
502528 99502528 1001 86380 86390 1
502473 99502473 1001 86380 86390 1
503269 99503269 1001 86380 86390 1
503097 99503097 1001 86380 86390 1
502833 99502833 1001 86380 86390 1
502846 99502846 1001 86380 86390 1
502733 99502733 1001 86380 86390 1
502746 99502746 1001 86380 86390 1
503328 99503328 1001 86380 86390 1
504054 99504054 1001 86380 86390 1
503994 99503994 1001 86380 86390 1
503995 99503995 1001 86380 86390 1
504104 99504104 1001 86380 86390 1
504107 99504107 1001 86380 86390 1
503757 99503757 1001 86380 86390 1
503876 99503876 1001 86380 86390 1
503827 99503827 1001 86380 86390 1
504218 99504218 1001 86380 86390 1
504156 99504156 1001 86380 86390 1
504288 99504288 1001 86380 86390 1
504153 99504153 1001 86380 86390 1
504269 99504269 1001 86380 86390 1
504776 99504776 1001 86380 86390 1
504911 99504911 1001 86380 86390 1
504738 99504738 1001 86380 86390 1
504663 99504663 1001 86380 86390 1
504548 99504548 1001 86380 86390 1
504550 99504550 1001 86380 86390 1
504629 99504629 1001 86380 86390 1
504568 99504568 1001 86380 86390 1
504555 99504555 1001 86380 86390 1
504401 99504401 1001 86380 86390 1
504337 99504337 1001 86380 86390 1
504469 99504469 1001 86380 86390 1
504432 99504432 1001 86380 86390 1
504434 99504434 1001 86380 86390 1
504400 99504400 1001 86380 86390 1
505103 99505103 1001 86380 86390 1
505054 99505054 1001 86380 86390 1
505621 99505621 1001 86380 86390 1
505624 99505624 1001 86380 86390 1
505553 99505553 1001 86380 86390 1
505388 99505388 1001 86380 86390 1
505447 99505447 1001 86380 86390 1
505177 99505177 1001 86380 86390 1
505809 99505809 1001 86380 86390 1
505953 99505953 1001 86380 86390 1
505826 99505826 1001 86380 86390 1
505790 99505790 1001 86380 86390 1
506406 99506406 1001 86380 86390 1
506397 99506397 1001 86380 86390 1
506413 99506413 1001 86380 86390 1
506518 99506518 1001 86380 86390 1
506206 99506206 1001 86380 86390 1
506122 99506122 1001 86380 86390 1
506161 99506161 1001 86380 86390 1
506165 99506165 1001 86380 86390 1
506648 99506648 1001 86380 86390 1
507399 99507399 1001 86380 86390 1
507078 99507078 1001 86380 86390 1
507016 99507016 1001 86380 86390 1
507068 99507068 1001 86380 86390 1
507098 99507098 1001 86380 86390 1
506881 99506881 1001 86380 86390 1
506856 99506856 1001 86380 86390 1
506832 99506832 1001 86380 86390 1
507474 99507474 1001 86380 86390 1
507566 99507566 1001 86380 86390 1
507532 99507532 1001 86380 86390 1
508134 99508134 1001 86380 86390 1
508045 99508045 1001 86380 86390 1
508039 99508039 1001 86380 86390 1
507682 99507682 1001 86380 86390 1
507696 99507696 1001 86380 86390 1
507647 99507647 1001 86380 86390 1
508304 99508304 1001 86380 86390 1
508372 99508372 1001 86380 86390 1
509017 99509017 1001 86380 86390 1
508839 99508839 1001 86380 86390 1
508467 99508467 1001 86380 86390 1
508560 99508560 1001 86380 86390 1
508576 99508576 1001 86380 86390 1
508553 99508553 1001 86380 86390 1
508660 99508660 1001 86380 86390 1
509111 99509111 1001 86380 86390 1
509167 99509167 1001 86380 86390 1
509828 99509828 1001 86380 86390 1
509832 99509832 1001 86380 86390 1
509516 99509516 1001 86380 86390 1
509662 99509662 1001 86380 86390 1
509396 99509396 1001 86380 86390 1
509313 99509313 1001 86380 86390 1
509455 99509455 1001 86380 86390 1
509928 99509928 1001 86380 86390 1
510009 99510009 1001 86380 86390 1
510700 99510700 1001 86380 86390 1
510603 99510603 1001 86380 86390 1
510644 99510644 1001 86380 86390 1
510570 99510570 1001 86380 86390 1
510320 99510320 1001 86380 86390 1
510387 99510387 1001 86380 86390 1
510517 99510517 1001 86380 86390 1
510338 99510338 1001 86380 86390 1
510237 99510237 1001 86380 86390 1
510186 99510186 1001 86380 86390 1
510162 99510162 1001 86380 86390 1
510125 99510125 1001 86380 86390 1
510728 99510728 1001 86380 86390 1
510773 99510773 1001 86380 86390 1
511425 99511425 1001 86380 86390 1
511444 99511444 1001 86380 86390 1
511273 99511273 1001 86380 86390 1
511225 99511225 1001 86380 86390 1
511264 99511264 1001 86380 86390 1
511265 99511265 1001 86380 86390 1
511177 99511177 1001 86380 86390 1
511089 99511089 1001 86380 86390 1
512181 99512181 1001 86380 86390 1
512210 99512210 1001 86380 86390 1
512134 99512134 1001 86380 86390 1
512161 99512161 1001 86380 86390 1
512098 99512098 1001 86380 86390 1
512061 99512061 1001 86380 86390 1
512142 99512142 1001 86380 86390 1
511785 99511785 1001 86380 86390 1
511793 99511793 1001 86380 86390 1
511962 99511962 1001 86380 86390 1
511899 99511899 1001 86380 86390 1
512458 99512458 1001 86380 86390 1
512563 99512563 1001 86380 86390 1
513038 99513038 1001 86380 86390 1
513093 99513093 1001 86380 86390 1
513159 99513159 1001 86380 86390 1
513187 99513187 1001 86380 86390 1
513071 99513071 1001 86380 86390 1
512888 99512888 1001 86380 86390 1
512825 99512825 1001 86380 86390 1
512792 99512792 1001 86380 86390 1
512728 99512728 1001 86380 86390 1
512754 99512754 1001 86380 86390 1
512617 99512617 1001 86380 86390 1
513386 99513386 1001 86380 86390 1
513324 99513324 1001 86380 86390 1
513300 99513300 1001 86380 86390 1
513291 99513291 1001 86380 86390 1
513859 99513859 1001 86380 86390 1
513861 99513861 1001 86380 86390 1
513992 99513992 1001 86380 86390 1
513767 99513767 1001 86380 86390 1
513745 99513745 1001 86380 86390 1
513824 99513824 1001 86380 86390 1
513436 99513436 1001 86380 86390 1
513610 99513610 1001 86380 86390 1
513507 99513507 1001 86380 86390 1
514161 99514161 1001 86380 86390 1
514216 99514216 1001 86380 86390 1
514180 99514180 1001 86380 86390 1
514758 99514758 1001 86380 86390 1
514799 99514799 1001 86380 86390 1
514565 99514565 1001 86380 86390 1
514515 99514515 1001 86380 86390 1
514583 99514583 1001 86380 86390 1
514453 99514453 1001 86380 86390 1
514373 99514373 1001 86380 86390 1
514247 99514247 1001 86380 86390 1
514352 99514352 1001 86380 86390 1
515621 99515621 1001 86380 86390 1
515676 99515676 1001 86380 86390 1
515299 99515299 1001 86380 86390 1
515407 99515407 1001 86380 86390 1
515357 99515357 1001 86380 86390 1
515436 99515436 1001 86380 86390 1
515293 99515293 1001 86380 86390 1
515399 99515399 1001 86380 86390 1
515144 99515144 1001 86380 86390 1
515264 99515264 1001 86380 86390 1
515837 99515837 1001 86380 86390 1
515709 99515709 1001 86380 86390 1
515763 99515763 1001 86380 86390 1
515744 99515744 1001 86380 86390 1
516459 99516459 1001 86380 86390 1
516490 99516490 1001 86380 86390 1
516453 99516453 1001 86380 86390 1
516494 99516494 1001 86380 86390 1
516416 99516416 1001 86380 86390 1
516175 99516175 1001 86380 86390 1
516219 99516219 1001 86380 86390 1
516245 99516245 1001 86380 86390 1
516284 99516284 1001 86380 86390 1
515966 99515966 1001 86380 86390 1
515902 99515902 1001 86380 86390 1
515921 99515921 1001 86380 86390 1
515999 99515999 1001 86380 86390 1
515951 99515951 1001 86380 86390 1
516599 99516599 1001 86380 86390 1
516574 99516574 1001 86380 86390 1
516661 99516661 1001 86380 86390 1
517259 99517259 1001 86380 86390 1
517247 99517247 1001 86380 86390 1
517184 99517184 1001 86380 86390 1
517172 99517172 1001 86380 86390 1
517079 99517079 1001 86380 86390 1
516735 99516735 1001 86380 86390 1
517393 99517393 1001 86380 86390 1
517510 99517510 1001 86380 86390 1
517994 99517994 1001 86380 86390 1
517855 99517855 1001 86380 86390 1
517836 99517836 1001 86380 86390 1
518230 99518230 1001 86380 86390 1
518363 99518363 1001 86380 86390 1
518351 99518351 1001 86380 86390 1
518860 99518860 1001 86380 86390 1
518899 99518899 1001 86380 86390 1
518960 99518960 1001 86380 86390 1
518878 99518878 1001 86380 86390 1
518972 99518972 1001 86380 86390 1
518705 99518705 1001 86380 86390 1
518770 99518770 1001 86380 86390 1
518667 99518667 1001 86380 86390 1
518658 99518658 1001 86380 86390 1
518620 99518620 1001 86380 86390 1
518711 99518711 1001 86380 86390 1
518662 99518662 1001 86380 86390 1
518526 99518526 1001 86380 86390 1
518463 99518463 1001 86380 86390 1
518529 99518529 1001 86380 86390 1
518508 99518508 1001 86380 86390 1
519183 99519183 1001 86380 86390 1
518990 99518990 1001 86380 86390 1
519625 99519625 1001 86380 86390 1
519316 99519316 1001 86380 86390 1
519396 99519396 1001 86380 86390 1
519229 99519229 1001 86380 86390 1
519320 99519320 1001 86380 86390 1
519932 99519932 1001 86380 86390 1
519946 99519946 1001 86380 86390 1
519871 99519871 1001 86380 86390 1
520513 99520513 1001 86380 86390 1
520615 99520615 1001 86380 86390 1
520585 99520585 1001 86380 86390 1
520497 99520497 1001 86380 86390 1
520422 99520422 1001 86380 86390 1
520372 99520372 1001 86380 86390 1
520308 99520308 1001 86380 86390 1
520399 99520399 1001 86380 86390 1
520270 99520270 1001 86380 86390 1
520324 99520324 1001 86380 86390 1
520103 99520103 1001 86380 86390 1
520108 99520108 1001 86380 86390 1
520755 99520755 1001 86380 86390 1
520020 99520020 1001 86380 86390 1
521286 99521286 1001 86380 86390 1
521377 99521377 1001 86380 86390 1
521407 99521407 1001 86380 86390 1
521358 99521358 1001 86380 86390 1
521348 99521348 1001 86380 86390 1
521243 99521243 1001 86380 86390 1
521221 99521221 1001 86380 86390 1
520990 99520990 1001 86380 86390 1
520875 99520875 1001 86380 86390 1
520999 99520999 1001 86380 86390 1
521595 99521595 1001 86380 86390 1
521592 99521592 1001 86380 86390 1
522247 99522247 1001 86380 86390 1
522222 99522222 1001 86380 86390 1
522187 99522187 1001 86380 86390 1
522239 99522239 1001 86380 86390 1
522214 99522214 1001 86380 86390 1
521894 99521894 1001 86380 86390 1
521676 99521676 1001 86380 86390 1
521745 99521745 1001 86380 86390 1
521810 99521810 1001 86380 86390 1
521837 99521837 1001 86380 86390 1
521709 99521709 1001 86380 86390 1
522394 99522394 1001 86380 86390 1
522497 99522497 1001 86380 86390 1
522451 99522451 1001 86380 86390 1
522443 99522443 1001 86380 86390 1
522990 99522990 1001 86380 86390 1
523060 99523060 1001 86380 86390 1
523022 99523022 1001 86380 86390 1
522746 99522746 1001 86380 86390 1
522735 99522735 1001 86380 86390 1
522800 99522800 1001 86380 86390 1
522711 99522711 1001 86380 86390 1
522906 99522906 1001 86380 86390 1
522728 99522728 1001 86380 86390 1
522602 99522602 1001 86380 86390 1
522539 99522539 1001 86380 86390 1
522579 99522579 1001 86380 86390 1
522514 99522514 1001 86380 86390 1
522700 99522700 1001 86380 86390 1
523121 99523121 1001 86380 86390 1
523225 99523225 1001 86380 86390 1
523226 99523226 1001 86380 86390 1
523255 99523255 1001 86380 86390 1
523910 99523910 1001 86380 86390 1
523596 99523596 1001 86380 86390 1
523704 99523704 1001 86380 86390 1
523536 99523536 1001 86380 86390 1
523577 99523577 1001 86380 86390 1
523629 99523629 1001 86380 86390 1
523608 99523608 1001 86380 86390 1
523427 99523427 1001 86380 86390 1
523428 99523428 1001 86380 86390 1
523441 99523441 1001 86380 86390 1
523326 99523326 1001 86380 86390 1
524088 99524088 1001 86380 86390 1
523999 99523999 1001 86380 86390 1
524129 99524129 1001 86380 86390 1
524105 99524105 1001 86380 86390 1
524680 99524680 1001 86380 86390 1
524697 99524697 1001 86380 86390 1
524753 99524753 1001 86380 86390 1
524572 99524572 1001 86380 86390 1
524503 99524503 1001 86380 86390 1
524400 99524400 1001 86380 86390 1
524555 99524555 1001 86380 86390 1
524374 99524374 1001 86380 86390 1
524405 99524405 1001 86380 86390 1
524352 99524352 1001 86380 86390 1
524211 99524211 1001 86380 86390 1
524857 99524857 1001 86380 86390 1
525483 99525483 1001 86380 86390 1
525472 99525472 1001 86380 86390 1
525308 99525308 1001 86380 86390 1
524977 99524977 1001 86380 86390 1
525049 99525049 1001 86380 86390 1
525607 99525607 1001 86380 86390 1
525712 99525712 1001 86380 86390 1
525783 99525783 1001 86380 86390 1
526420 99526420 1001 86380 86390 1
526375 99526375 1001 86380 86390 1
526274 99526274 1001 86380 86390 1
526401 99526401 1001 86380 86390 1
526225 99526225 1001 86380 86390 1
526066 99526066 1001 86380 86390 1
526161 99526161 1001 86380 86390 1
526213 99526213 1001 86380 86390 1
526111 99526111 1001 86380 86390 1
526176 99526176 1001 86380 86390 1
526060 99526060 1001 86380 86390 1
525959 99525959 1001 86380 86390 1
525816 99525816 1001 86380 86390 1
525990 99525990 1001 86380 86390 1
526530 99526530 1001 86380 86390 1
527216 99527216 1001 86380 86390 1
527235 99527235 1001 86380 86390 1
527117 99527117 1001 86380 86390 1
527169 99527169 1001 86380 86390 1
527208 99527208 1001 86380 86390 1
526982 99526982 1001 86380 86390 1
526944 99526944 1001 86380 86390 1
527040 99527040 1001 86380 86390 1
526950 99526950 1001 86380 86390 1
526681 99526681 1001 86380 86390 1
526759 99526759 1001 86380 86390 1
526790 99526790 1001 86380 86390 1
527390 99527390 1001 86380 86390 1
527379 99527379 1001 86380 86390 1
527345 99527345 1001 86380 86390 1
527922 99527922 1001 86380 86390 1
528000 99528000 1001 86380 86390 1
527683 99527683 1001 86380 86390 1
527491 99527491 1001 86380 86390 1
528111 99528111 1001 86380 86390 1
528229 99528229 1001 86380 86390 1
528127 99528127 1001 86380 86390 1
528863 99528863 1001 86380 86390 1
528748 99528748 1001 86380 86390 1
528877 99528877 1001 86380 86390 1
528744 99528744 1001 86380 86390 1
528897 99528897 1001 86380 86390 1
528657 99528657 1001 86380 86390 1
528584 99528584 1001 86380 86390 1
528688 99528688 1001 86380 86390 1
528564 99528564 1001 86380 86390 1
528345 99528345 1001 86380 86390 1
528320 99528320 1001 86380 86390 1
528477 99528477 1001 86380 86390 1
528454 99528454 1001 86380 86390 1
528331 99528331 1001 86380 86390 1
528461 99528461 1001 86380 86390 1
529094 99529094 1001 86380 86390 1
529043 99529043 1001 86380 86390 1
529026 99529026 1001 86380 86390 1
528988 99528988 1001 86380 86390 1
529444 99529444 1001 86380 86390 1
529328 99529328 1001 86380 86390 1
529394 99529394 1001 86380 86390 1
529330 99529330 1001 86380 86390 1
529396 99529396 1001 86380 86390 1
529475 99529475 1001 86380 86390 1
529491 99529491 1001 86380 86390 1
529908 99529908 1001 86380 86390 1
529885 99529885 1001 86380 86390 1
530390 99530390 1001 86380 86390 1
530416 99530416 1001 86380 86390 1
530229 99530229 1001 86380 86390 1
530081 99530081 1001 86380 86390 1
530138 99530138 1001 86380 86390 1
530074 99530074 1001 86380 86390 1
530732 99530732 1001 86380 86390 1
530656 99530656 1001 86380 86390 1
530689 99530689 1001 86380 86390 1
531317 99531317 1001 86380 86390 1
531351 99531351 1001 86380 86390 1
531335 99531335 1001 86380 86390 1
531207 99531207 1001 86380 86390 1
531222 99531222 1001 86380 86390 1
531313 99531313 1001 86380 86390 1
531012 99531012 1001 86380 86390 1
531027 99531027 1001 86380 86390 1
530904 99530904 1001 86380 86390 1
530923 99530923 1001 86380 86390 1
531432 99531432 1001 86380 86390 1
531502 99531502 1001 86380 86390 1
531505 99531505 1001 86380 86390 1
531518 99531518 1001 86380 86390 1
532169 99532169 1001 86380 86390 1
532126 99532126 1001 86380 86390 1
531897 99531897 1001 86380 86390 1
531983 99531983 1001 86380 86390 1
531986 99531986 1001 86380 86390 1
531767 99531767 1001 86380 86390 1
531665 99531665 1001 86380 86390 1
531760 99531760 1001 86380 86390 1
531633 99531633 1001 86380 86390 1
532319 99532319 1001 86380 86390 1
532843 99532843 1001 86380 86390 1
532547 99532547 1001 86380 86390 1
532496 99532496 1001 86380 86390 1
532602 99532602 1001 86380 86390 1
533112 99533112 1001 86380 86390 1
533191 99533191 1001 86380 86390 1
533701 99533701 1001 86380 86390 1
533550 99533550 1001 86380 86390 1
533512 99533512 1001 86380 86390 1
533581 99533581 1001 86380 86390 1
533574 99533574 1001 86380 86390 1
533424 99533424 1001 86380 86390 1
533437 99533437 1001 86380 86390 1
533896 99533896 1001 86380 86390 1
534624 99534624 1001 86380 86390 1
534483 99534483 1001 86380 86390 1
534586 99534586 1001 86380 86390 1
534599 99534599 1001 86380 86390 1
534600 99534600 1001 86380 86390 1
534614 99534614 1001 86380 86390 1
534338 99534338 1001 86380 86390 1
534294 99534294 1001 86380 86390 1
534082 99534082 1001 86380 86390 1
534266 99534266 1001 86380 86390 1
534881 99534881 1001 86380 86390 1
534753 99534753 1001 86380 86390 1
535310 99535310 1001 86380 86390 1
535219 99535219 1001 86380 86390 1
535262 99535262 1001 86380 86390 1
535068 99535068 1001 86380 86390 1
535095 99535095 1001 86380 86390 1
535098 99535098 1001 86380 86390 1
535524 99535524 1001 86380 86390 1
535558 99535558 1001 86380 86390 1
536303 99536303 1001 86380 86390 1
536262 99536262 1001 86380 86390 1
536159 99536159 1001 86380 86390 1
536279 99536279 1001 86380 86390 1
536152 99536152 1001 86380 86390 1
536181 99536181 1001 86380 86390 1
536058 99536058 1001 86380 86390 1
535928 99535928 1001 86380 86390 1
536112 99536112 1001 86380 86390 1
536074 99536074 1001 86380 86390 1
535946 99535946 1001 86380 86390 1
536012 99536012 1001 86380 86390 1
536116 99536116 1001 86380 86390 1
535729 99535729 1001 86380 86390 1
536503 99536503 1001 86380 86390 1
536402 99536402 1001 86380 86390 1
536428 99536428 1001 86380 86390 1
536467 99536467 1001 86380 86390 1
536352 99536352 1001 86380 86390 1
536458 99536458 1001 86380 86390 1
537086 99537086 1001 86380 86390 1
536998 99536998 1001 86380 86390 1
537001 99537001 1001 86380 86390 1
536892 99536892 1001 86380 86390 1
536862 99536862 1001 86380 86390 1
536826 99536826 1001 86380 86390 1
536570 99536570 1001 86380 86390 1
536636 99536636 1001 86380 86390 1
537276 99537276 1001 86380 86390 1
537282 99537282 1001 86380 86390 1
537349 99537349 1001 86380 86390 1
537350 99537350 1001 86380 86390 1
537300 99537300 1001 86380 86390 1
537875 99537875 1001 86380 86390 1
537735 99537735 1001 86380 86390 1
537472 99537472 1001 86380 86390 1
537540 99537540 1001 86380 86390 1
537415 99537415 1001 86380 86390 1
538010 99538010 1001 86380 86390 1
538130 99538130 1001 86380 86390 1
538132 99538132 1001 86380 86390 1
538186 99538186 1001 86380 86390 1
538150 99538150 1001 86380 86390 1
538111 99538111 1001 86380 86390 1
538740 99538740 1001 86380 86390 1
538638 99538638 1001 86380 86390 1
538485 99538485 1001 86380 86390 1
538529 99538529 1001 86380 86390 1
538365 99538365 1001 86380 86390 1
538357 99538357 1001 86380 86390 1
538293 99538293 1001 86380 86390 1
538827 99538827 1001 86380 86390 1
539491 99539491 1001 86380 86390 1
539453 99539453 1001 86380 86390 1
539492 99539492 1001 86380 86390 1
539352 99539352 1001 86380 86390 1
539215 99539215 1001 86380 86390 1
539155 99539155 1001 86380 86390 1
539820 99539820 1001 86380 86390 1
539808 99539808 1001 86380 86390 1
539682 99539682 1001 86380 86390 1
539827 99539827 1001 86380 86390 1
539685 99539685 1001 86380 86390 1
539790 99539790 1001 86380 86390 1
539765 99539765 1001 86380 86390 1
540365 99540365 1001 86380 86390 1
540439 99540439 1001 86380 86390 1
540344 99540344 1001 86380 86390 1
540083 99540083 1001 86380 86390 1
540196 99540196 1001 86380 86390 1
539927 99539927 1001 86380 86390 1
539864 99539864 1001 86380 86390 1
539920 99539920 1001 86380 86390 1
540554 99540554 1001 86380 86390 1
540522 99540522 1001 86380 86390 1
540602 99540602 1001 86380 86390 1
540541 99540541 1001 86380 86390 1
541211 99541211 1001 86380 86390 1
541282 99541282 1001 86380 86390 1
541288 99541288 1001 86380 86390 1
540934 99540934 1001 86380 86390 1
540962 99540962 1001 86380 86390 1
541080 99541080 1001 86380 86390 1
541055 99541055 1001 86380 86390 1
540900 99540900 1001 86380 86390 1
540888 99540888 1001 86380 86390 1
540967 99540967 1001 86380 86390 1
540970 99540970 1001 86380 86390 1
540802 99540802 1001 86380 86390 1
540819 99540819 1001 86380 86390 1
540743 99540743 1001 86380 86390 1
540745 99540745 1001 86380 86390 1
540863 99540863 1001 86380 86390 1
541450 99541450 1001 86380 86390 1
541386 99541386 1001 86380 86390 1
541376 99541376 1001 86380 86390 1
541390 99541390 1001 86380 86390 1
542116 99542116 1001 86380 86390 1
542069 99542069 1001 86380 86390 1
542085 99542085 1001 86380 86390 1
541917 99541917 1001 86380 86390 1
541922 99541922 1001 86380 86390 1
541964 99541964 1001 86380 86390 1
541902 99541902 1001 86380 86390 1
541749 99541749 1001 86380 86390 1
541788 99541788 1001 86380 86390 1
541806 99541806 1001 86380 86390 1
541657 99541657 1001 86380 86390 1
541530 99541530 1001 86380 86390 1
541624 99541624 1001 86380 86390 1
541689 99541689 1001 86380 86390 1
541600 99541600 1001 86380 86390 1
542185 99542185 1001 86380 86390 1
542137 99542137 1001 86380 86390 1
542216 99542216 1001 86380 86390 1
542308 99542308 1001 86380 86390 1
542218 99542218 1001 86380 86390 1
542844 99542844 1001 86380 86390 1
542916 99542916 1001 86380 86390 1
542834 99542834 1001 86380 86390 1
542745 99542745 1001 86380 86390 1
542770 99542770 1001 86380 86390 1
542816 99542816 1001 86380 86390 1
542675 99542675 1001 86380 86390 1
542587 99542587 1001 86380 86390 1
542704 99542704 1001 86380 86390 1
542575 99542575 1001 86380 86390 1
542735 99542735 1001 86380 86390 1
542736 99542736 1001 86380 86390 1
542622 99542622 1001 86380 86390 1
542431 99542431 1001 86380 86390 1
542509 99542509 1001 86380 86390 1
542329 99542329 1001 86380 86390 1
542433 99542433 1001 86380 86390 1
542357 99542357 1001 86380 86390 1
542332 99542332 1001 86380 86390 1
542388 99542388 1001 86380 86390 1
543017 99543017 1001 86380 86390 1
543005 99543005 1001 86380 86390 1
543768 99543768 1001 86380 86390 1
543735 99543735 1001 86380 86390 1
543708 99543708 1001 86380 86390 1
543593 99543593 1001 86380 86390 1
543647 99543647 1001 86380 86390 1
543755 99543755 1001 86380 86390 1
543640 99543640 1001 86380 86390 1
543542 99543542 1001 86380 86390 1
543426 99543426 1001 86380 86390 1
543481 99543481 1001 86380 86390 1
543500 99543500 1001 86380 86390 1
543296 99543296 1001 86380 86390 1
543156 99543156 1001 86380 86390 1
543835 99543835 1001 86380 86390 1
543915 99543915 1001 86380 86390 1
543923 99543923 1001 86380 86390 1
544451 99544451 1001 86380 86390 1
544517 99544517 1001 86380 86390 1
544214 99544214 1001 86380 86390 1
544206 99544206 1001 86380 86390 1
544081 99544081 1001 86380 86390 1
544045 99544045 1001 86380 86390 1
544156 99544156 1001 86380 86390 1
544678 99544678 1001 86380 86390 1
544705 99544705 1001 86380 86390 1
424605 288 1001 1080 3177 1
501505 958 1001 55119 55418 1
543437 731 1002 25859 35899 1
400154 99400154 1001 86380 86390 1
400207 99400207 1001 86380 86390 1
400510 99400510 1001 86380 86390 1
400486 99400486 1001 86380 86390 1
400612 99400612 1001 86380 86390 1
400583 99400583 1001 86380 86390 1
400663 99400663 1001 86380 86390 1
400733 99400733 1001 86380 86390 1
401073 99401073 1001 86380 86390 1
401156 99401156 1001 86380 86390 1
401248 99401248 1001 86380 86390 1
401159 99401159 1001 86380 86390 1
401466 99401466 1001 86380 86390 1
401556 99401556 1001 86380 86390 1
401628 99401628 1001 86380 86390 1
401607 99401607 1001 86380 86390 1
401778 99401778 1001 86380 86390 1
401782 99401782 1001 86380 86390 1
401971 99401971 1001 86380 86390 1
402220 99402220 1001 86380 86390 1
402181 99402181 1001 86380 86390 1
402284 99402284 1001 86380 86390 1
402707 99402707 1001 86380 86390 1
402888 99402888 1001 86380 86390 1
402907 99402907 1001 86380 86390 1
403155 99403155 1001 86380 86390 1
403297 99403297 1001 86380 86390 1
403466 99403466 1001 86380 86390 1
403771 99403771 1001 86380 86390 1
403917 99403917 1001 86380 86390 1
404074 99404074 1001 86380 86390 1
404322 99404322 1001 86380 86390 1
404276 99404276 1001 86380 86390 1
404583 99404583 1001 86380 86390 1
404632 99404632 1001 86380 86390 1
404706 99404706 1001 86380 86390 1
404757 99404757 1001 86380 86390 1
404905 99404905 1001 86380 86390 1
405109 99405109 1001 86380 86390 1
405400 99405400 1001 86380 86390 1
405433 99405433 1001 86380 86390 1
405654 99405654 1001 86380 86390 1
406001 99406001 1001 86380 86390 1
406212 99406212 1001 86380 86390 1
406346 99406346 1001 86380 86390 1
406545 99406545 1001 86380 86390 1
406569 99406569 1001 86380 86390 1
406643 99406643 1001 86380 86390 1
406711 99406711 1001 86380 86390 1
406806 99406806 1001 86380 86390 1
406902 99406902 1001 86380 86390 1
407017 99407017 1001 86380 86390 1
407296 99407296 1001 86380 86390 1
407566 99407566 1001 86380 86390 1
407714 99407714 1001 86380 86390 1
407743 99407743 1001 86380 86390 1
407770 99407770 1001 86380 86390 1
407928 99407928 1001 86380 86390 1
408085 99408085 1001 86380 86390 1
408596 99408596 1001 86380 86390 1
408795 99408795 1001 86380 86390 1
408851 99408851 1001 86380 86390 1
409083 99409083 1001 86380 86390 1
409589 99409589 1001 86380 86390 1
409640 99409640 1001 86380 86390 1
409726 99409726 1001 86380 86390 1
410265 99410265 1001 86380 86390 1
410374 99410374 1001 86380 86390 1
410802 99410802 1001 86380 86390 1
410880 99410880 1001 86380 86390 1
411000 99411000 1001 86380 86390 1
411026 99411026 1001 86380 86390 1
411092 99411092 1001 86380 86390 1
411206 99411206 1001 86380 86390 1
411136 99411136 1001 86380 86390 1
411117 99411117 1001 86380 86390 1
411405 99411405 1001 86380 86390 1
411816 99411816 1001 86380 86390 1
411982 99411982 1001 86380 86390 1
412163 99412163 1001 86380 86390 1
412188 99412188 1001 86380 86390 1
412328 99412328 1001 86380 86390 1
412378 99412378 1001 86380 86390 1
413698 99413698 1001 86380 86390 1
413443 99413443 1001 86380 86390 1
412910 99412910 1001 86380 86390 1
413166 99413166 1001 86380 86390 1
413222 99413222 1001 86380 86390 1
413101 99413101 1001 86380 86390 1
413028 99413028 1001 86380 86390 1
412548 99412548 1001 86380 86390 1
412508 99412508 1001 86380 86390 1
412588 99412588 1001 86380 86390 1
412875 99412875 1001 86380 86390 1
413864 99413864 1001 86380 86390 1
413925 99413925 1001 86380 86390 1
414013 99414013 1001 86380 86390 1
413955 99413955 1001 86380 86390 1
414647 99414647 1001 86380 86390 1
414199 99414199 1001 86380 86390 1
414436 99414436 1001 86380 86390 1
414389 99414389 1001 86380 86390 1
414153 99414153 1001 86380 86390 1
414284 99414284 1001 86380 86390 1
414445 99414445 1001 86380 86390 1
415647 99415647 1001 86380 86390 1
415321 99415321 1001 86380 86390 1
415710 99415710 1001 86380 86390 1
416932 99416932 1001 86380 86390 1
416348 99416348 1001 86380 86390 1
416351 99416351 1001 86380 86390 1
416168 99416168 1001 86380 86390 1
416225 99416225 1001 86380 86390 1
416487 99416487 1001 86380 86390 1
416546 99416546 1001 86380 86390 1
416137 99416137 1001 86380 86390 1
415835 99415835 1001 86380 86390 1
417311 99417311 1001 86380 86390 1
417235 99417235 1001 86380 86390 1
417153 99417153 1001 86380 86390 1
417011 99417011 1001 86380 86390 1
417366 99417366 1001 86380 86390 1
417350 99417350 1001 86380 86390 1
417063 99417063 1001 86380 86390 1
417455 99417455 1001 86380 86390 1
418747 99418747 1001 86380 86390 1
418648 99418648 1001 86380 86390 1
418080 99418080 1001 86380 86390 1
417921 99417921 1001 86380 86390 1
417645 99417645 1001 86380 86390 1
418027 99418027 1001 86380 86390 1
419174 99419174 1001 86380 86390 1
418832 99418832 1001 86380 86390 1
420439 99420439 1001 86380 86390 1
420278 99420278 1001 86380 86390 1
420220 99420220 1001 86380 86390 1
420066 99420066 1001 86380 86390 1
420267 99420267 1001 86380 86390 1
420034 99420034 1001 86380 86390 1
419791 99419791 1001 86380 86390 1
420029 99420029 1001 86380 86390 1
419406 99419406 1001 86380 86390 1
419574 99419574 1001 86380 86390 1
419302 99419302 1001 86380 86390 1
419389 99419389 1001 86380 86390 1
419610 99419610 1001 86380 86390 1
419436 99419436 1001 86380 86390 1
419507 99419507 1001 86380 86390 1
420509 99420509 1001 86380 86390 1
420560 99420560 1001 86380 86390 1
420793 99420793 1001 86380 86390 1
420591 99420591 1001 86380 86390 1
420469 99420469 1001 86380 86390 1
421979 99421979 1001 86380 86390 1
422013 99422013 1001 86380 86390 1
421935 99421935 1001 86380 86390 1
421275 99421275 1001 86380 86390 1
421487 99421487 1001 86380 86390 1
421559 99421559 1001 86380 86390 1
421502 99421502 1001 86380 86390 1
421163 99421163 1001 86380 86390 1
422174 99422174 1001 86380 86390 1
422444 99422444 1001 86380 86390 1
422296 99422296 1001 86380 86390 1
423405 99423405 1001 86380 86390 1
423608 99423608 1001 86380 86390 1
423614 99423614 1001 86380 86390 1
423424 99423424 1001 86380 86390 1
423062 99423062 1001 86380 86390 1
423292 99423292 1001 86380 86390 1
423233 99423233 1001 86380 86390 1
423178 99423178 1001 86380 86390 1
423137 99423137 1001 86380 86390 1
423053 99423053 1001 86380 86390 1
422657 99422657 1001 86380 86390 1
422680 99422680 1001 86380 86390 1
422754 99422754 1001 86380 86390 1
423915 99423915 1001 86380 86390 1
424118 99424118 1001 86380 86390 1
423866 99423866 1001 86380 86390 1
424136 99424136 1001 86380 86390 1
425103 99425103 1001 86380 86390 1
425056 99425056 1001 86380 86390 1
425340 99425340 1001 86380 86390 1
425208 99425208 1001 86380 86390 1
425118 99425118 1001 86380 86390 1
425120 99425120 1001 86380 86390 1
425004 99425004 1001 86380 86390 1
424806 99424806 1001 86380 86390 1
424971 99424971 1001 86380 86390 1
424974 99424974 1001 86380 86390 1
424611 99424611 1001 86380 86390 1
424364 99424364 1001 86380 86390 1
424395 99424395 1001 86380 86390 1
424416 99424416 1001 86380 86390 1
424157 99424157 1001 86380 86390 1
424583 99424583 1001 86380 86390 1
424287 99424287 1001 86380 86390 1
424486 99424486 1001 86380 86390 1
425470 99425470 1001 86380 86390 1
425693 99425693 1001 86380 86390 1
425485 99425485 1001 86380 86390 1
426762 99426762 1001 86380 86390 1
426383 99426383 1001 86380 86390 1
426488 99426488 1001 86380 86390 1
426218 99426218 1001 86380 86390 1
425868 99425868 1001 86380 86390 1
426057 99426057 1001 86380 86390 1
426208 99426208 1001 86380 86390 1
426108 99426108 1001 86380 86390 1
427167 99427167 1001 86380 86390 1
427531 99427531 1001 86380 86390 1
428665 99428665 1001 86380 86390 1
428353 99428353 1001 86380 86390 1
427970 99427970 1001 86380 86390 1
428182 99428182 1001 86380 86390 1
428317 99428317 1001 86380 86390 1
427684 99427684 1001 86380 86390 1
427760 99427760 1001 86380 86390 1
427644 99427644 1001 86380 86390 1
427624 99427624 1001 86380 86390 1
428876 99428876 1001 86380 86390 1
428852 99428852 1001 86380 86390 1
430042 99430042 1001 86380 86390 1
429591 99429591 1001 86380 86390 1
429776 99429776 1001 86380 86390 1
429842 99429842 1001 86380 86390 1
429205 99429205 1001 86380 86390 1
429261 99429261 1001 86380 86390 1
429340 99429340 1001 86380 86390 1
429430 99429430 1001 86380 86390 1
430499 99430499 1001 86380 86390 1
431689 99431689 1001 86380 86390 1
431876 99431876 1001 86380 86390 1
431352 99431352 1001 86380 86390 1
431263 99431263 1001 86380 86390 1
431298 99431298 1001 86380 86390 1
431337 99431337 1001 86380 86390 1
431272 99431272 1001 86380 86390 1
431582 99431582 1001 86380 86390 1
430872 99430872 1001 86380 86390 1
432221 99432221 1001 86380 86390 1
432224 99432224 1001 86380 86390 1
432156 99432156 1001 86380 86390 1
432355 99432355 1001 86380 86390 1
433402 99433402 1001 86380 86390 1
433357 99433357 1001 86380 86390 1
433544 99433544 1001 86380 86390 1
433432 99433432 1001 86380 86390 1
433268 99433268 1001 86380 86390 1
433316 99433316 1001 86380 86390 1
432962 99432962 1001 86380 86390 1
433047 99433047 1001 86380 86390 1
432665 99432665 1001 86380 86390 1
432524 99432524 1001 86380 86390 1
433946 99433946 1001 86380 86390 1
433754 99433754 1001 86380 86390 1
434057 99434057 1001 86380 86390 1
435253 99435253 1001 86380 86390 1
434764 99434764 1001 86380 86390 1
434774 99434774 1001 86380 86390 1
434520 99434520 1001 86380 86390 1
434562 99434562 1001 86380 86390 1
435550 99435550 1001 86380 86390 1
435509 99435509 1001 86380 86390 1
435724 99435724 1001 86380 86390 1
436805 99436805 1001 86380 86390 1
437047 99437047 1001 86380 86390 1
437004 99437004 1001 86380 86390 1
436818 99436818 1001 86380 86390 1
437012 99437012 1001 86380 86390 1
437146 99437146 1001 86380 86390 1
436663 99436663 1001 86380 86390 1
436706 99436706 1001 86380 86390 1
436456 99436456 1001 86380 86390 1
436529 99436529 1001 86380 86390 1
436696 99436696 1001 86380 86390 1
436235 99436235 1001 86380 86390 1
300030 99300030 1001 86380 86390 1
300062 99300062 1001 86380 86390 1
437235 99437235 1001 86380 86390 1
300539 99300539 1001 86380 86390 1
300605 99300605 1001 86380 86390 1
300633 99300633 1001 86380 86390 1
300685 99300685 1001 86380 86390 1
300714 99300714 1001 86380 86390 1
300623 99300623 1001 86380 86390 1
300370 99300370 1001 86380 86390 1
300363 99300363 1001 86380 86390 1
300279 99300279 1001 86380 86390 1
300166 99300166 1001 86380 86390 1
300739 99300739 1001 86380 86390 1
300779 99300779 1001 86380 86390 1
300913 99300913 1001 86380 86390 1
300916 99300916 1001 86380 86390 1
301543 99301543 1001 86380 86390 1
301252 99301252 1001 86380 86390 1
301092 99301092 1001 86380 86390 1
301062 99301062 1001 86380 86390 1
301682 99301682 1001 86380 86390 1
301605 99301605 1001 86380 86390 1
301697 99301697 1001 86380 86390 1
301728 99301728 1001 86380 86390 1
302234 99302234 1001 86380 86390 1
302329 99302329 1001 86380 86390 1
302114 99302114 1001 86380 86390 1
302051 99302051 1001 86380 86390 1
302014 99302014 1001 86380 86390 1
302028 99302028 1001 86380 86390 1
301881 99301881 1001 86380 86390 1
302548 99302548 1001 86380 86390 1
302411 99302411 1001 86380 86390 1
302427 99302427 1001 86380 86390 1
303165 99303165 1001 86380 86390 1
302837 99302837 1001 86380 86390 1
302902 99302902 1001 86380 86390 1
302890 99302890 1001 86380 86390 1
302994 99302994 1001 86380 86390 1
302839 99302839 1001 86380 86390 1
302957 99302957 1001 86380 86390 1
302971 99302971 1001 86380 86390 1
302986 99302986 1001 86380 86390 1
302773 99302773 1001 86380 86390 1
302750 99302750 1001 86380 86390 1
302753 99302753 1001 86380 86390 1
303387 99303387 1001 86380 86390 1
303865 99303865 1001 86380 86390 1
303987 99303987 1001 86380 86390 1
303964 99303964 1001 86380 86390 1
303678 99303678 1001 86380 86390 1
303629 99303629 1001 86380 86390 1
303492 99303492 1001 86380 86390 1
303483 99303483 1001 86380 86390 1
304159 99304159 1001 86380 86390 1
304045 99304045 1001 86380 86390 1
304811 99304811 1001 86380 86390 1
304806 99304806 1001 86380 86390 1
304820 99304820 1001 86380 86390 1
304580 99304580 1001 86380 86390 1
304588 99304588 1001 86380 86390 1
304355 99304355 1001 86380 86390 1
304253 99304253 1001 86380 86390 1
304307 99304307 1001 86380 86390 1
304437 99304437 1001 86380 86390 1
304901 99304901 1001 86380 86390 1
304864 99304864 1001 86380 86390 1
305519 99305519 1001 86380 86390 1
305654 99305654 1001 86380 86390 1
305535 99305535 1001 86380 86390 1
305587 99305587 1001 86380 86390 1
305616 99305616 1001 86380 86390 1
305339 99305339 1001 86380 86390 1
305341 99305341 1001 86380 86390 1
305420 99305420 1001 86380 86390 1
305317 99305317 1001 86380 86390 1
305465 99305465 1001 86380 86390 1
305336 99305336 1001 86380 86390 1
305118 99305118 1001 86380 86390 1
305255 99305255 1001 86380 86390 1
305074 99305074 1001 86380 86390 1
305179 99305179 1001 86380 86390 1
305065 99305065 1001 86380 86390 1
500159 99500159 1001 86380 86390 1
500030 99500030 1001 86380 86390 1
500176 99500176 1001 86380 86390 1
500429 99500429 1001 86380 86390 1
500450 99500450 1001 86380 86390 1
500477 99500477 1001 86380 86390 1
500316 99500316 1001 86380 86390 1
500344 99500344 1001 86380 86390 1
500293 99500293 1001 86380 86390 1
500915 99500915 1001 86380 86390 1
500193 99500193 1001 86380 86390 1
500609 99500609 1001 86380 86390 1
500841 99500841 1001 86380 86390 1
500958 99500958 1001 86380 86390 1
500999 99500999 1001 86380 86390 1
501524 99501524 1001 86380 86390 1
501525 99501525 1001 86380 86390 1
501577 99501577 1001 86380 86390 1
501487 99501487 1001 86380 86390 1
501527 99501527 1001 86380 86390 1
501629 99501629 1001 86380 86390 1
501444 99501444 1001 86380 86390 1
501279 99501279 1001 86380 86390 1
501416 99501416 1001 86380 86390 1
501085 99501085 1001 86380 86390 1
501124 99501124 1001 86380 86390 1
501138 99501138 1001 86380 86390 1
501065 99501065 1001 86380 86390 1
501182 99501182 1001 86380 86390 1
501754 99501754 1001 86380 86390 1
501768 99501768 1001 86380 86390 1
501746 99501746 1001 86380 86390 1
501658 99501658 1001 86380 86390 1
502324 99502324 1001 86380 86390 1
502440 99502440 1001 86380 86390 1
502067 99502067 1001 86380 86390 1
502133 99502133 1001 86380 86390 1
502176 99502176 1001 86380 86390 1
502191 99502191 1001 86380 86390 1
502179 99502179 1001 86380 86390 1
501962 99501962 1001 86380 86390 1
502004 99502004 1001 86380 86390 1
501957 99501957 1001 86380 86390 1
502644 99502644 1001 86380 86390 1
502541 99502541 1001 86380 86390 1
502602 99502602 1001 86380 86390 1
503270 99503270 1001 86380 86390 1
503209 99503209 1001 86380 86390 1
503021 99503021 1001 86380 86390 1
503052 99503052 1001 86380 86390 1
502902 99502902 1001 86380 86390 1
502903 99502903 1001 86380 86390 1
502673 99502673 1001 86380 86390 1
502851 99502851 1001 86380 86390 1
503423 99503423 1001 86380 86390 1
504067 99504067 1001 86380 86390 1
504116 99504116 1001 86380 86390 1
503935 99503935 1001 86380 86390 1
504111 99504111 1001 86380 86390 1
503863 99503863 1001 86380 86390 1
503761 99503761 1001 86380 86390 1
503893 99503893 1001 86380 86390 1
503613 99503613 1001 86380 86390 1
503652 99503652 1001 86380 86390 1
503666 99503666 1001 86380 86390 1
503603 99503603 1001 86380 86390 1
503553 99503553 1001 86380 86390 1
503624 99503624 1001 86380 86390 1
503677 99503677 1001 86380 86390 1
503690 99503690 1001 86380 86390 1
504263 99504263 1001 86380 86390 1
504292 99504292 1001 86380 86390 1
504165 99504165 1001 86380 86390 1
504256 99504256 1001 86380 86390 1
504901 99504901 1001 86380 86390 1
504562 99504562 1001 86380 86390 1
504449 99504449 1001 86380 86390 1
505142 99505142 1001 86380 86390 1
505043 99505043 1001 86380 86390 1
505696 99505696 1001 86380 86390 1
505648 99505648 1001 86380 86390 1
505599 99505599 1001 86380 86390 1
505551 99505551 1001 86380 86390 1
505506 99505506 1001 86380 86390 1
505519 99505519 1001 86380 86390 1
505255 99505255 1001 86380 86390 1
505321 99505321 1001 86380 86390 1
505354 99505354 1001 86380 86390 1
505174 99505174 1001 86380 86390 1
505955 99505955 1001 86380 86390 1
506455 99506455 1001 86380 86390 1
506563 99506563 1001 86380 86390 1
506410 99506410 1001 86380 86390 1
506505 99506505 1001 86380 86390 1
506249 99506249 1001 86380 86390 1
506215 99506215 1001 86380 86390 1
506348 99506348 1001 86380 86390 1
506070 99506070 1001 86380 86390 1
506123 99506123 1001 86380 86390 1
506129 99506129 1001 86380 86390 1
506636 99506636 1001 86380 86390 1
506601 99506601 1001 86380 86390 1
507271 99507271 1001 86380 86390 1
507286 99507286 1001 86380 86390 1
507026 99507026 1001 86380 86390 1
507095 99507095 1001 86380 86390 1
506855 99506855 1001 86380 86390 1
506895 99506895 1001 86380 86390 1
506949 99506949 1001 86380 86390 1
506861 99506861 1001 86380 86390 1
507497 99507497 1001 86380 86390 1
508217 99508217 1001 86380 86390 1
508112 99508112 1001 86380 86390 1
508065 99508065 1001 86380 86390 1
508118 99508118 1001 86380 86390 1
507916 99507916 1001 86380 86390 1
507906 99507906 1001 86380 86390 1
507945 99507945 1001 86380 86390 1
507937 99507937 1001 86380 86390 1
507824 99507824 1001 86380 86390 1
507697 99507697 1001 86380 86390 1
508321 99508321 1001 86380 86390 1
508910 99508910 1001 86380 86390 1
508993 99508993 1001 86380 86390 1
509006 99509006 1001 86380 86390 1
508945 99508945 1001 86380 86390 1
508805 99508805 1001 86380 86390 1
508697 99508697 1001 86380 86390 1
508749 99508749 1001 86380 86390 1
508622 99508622 1001 86380 86390 1
508483 99508483 1001 86380 86390 1
508626 99508626 1001 86380 86390 1
508627 99508627 1001 86380 86390 1
508589 99508589 1001 86380 86390 1
509205 99509205 1001 86380 86390 1
509244 99509244 1001 86380 86390 1
509802 99509802 1001 86380 86390 1
509872 99509872 1001 86380 86390 1
509742 99509742 1001 86380 86390 1
509834 99509834 1001 86380 86390 1
509719 99509719 1001 86380 86390 1
509531 99509531 1001 86380 86390 1
509688 99509688 1001 86380 86390 1
509651 99509651 1001 86380 86390 1
509318 99509318 1001 86380 86390 1
509413 99509413 1001 86380 86390 1
509414 99509414 1001 86380 86390 1
509440 99509440 1001 86380 86390 1
509329 99509329 1001 86380 86390 1
509421 99509421 1001 86380 86390 1
509486 99509486 1001 86380 86390 1
510082 99510082 1001 86380 86390 1
510097 99510097 1001 86380 86390 1
509955 99509955 1001 86380 86390 1
509984 99509984 1001 86380 86390 1
509999 99509999 1001 86380 86390 1
510065 99510065 1001 86380 86390 1
510091 99510091 1001 86380 86390 1
510663 99510663 1001 86380 86390 1
510549 99510549 1001 86380 86390 1
510578 99510578 1001 86380 86390 1
510556 99510556 1001 86380 86390 1
510557 99510557 1001 86380 86390 1
510417 99510417 1001 86380 86390 1
510407 99510407 1001 86380 86390 1
510410 99510410 1001 86380 86390 1
510362 99510362 1001 86380 86390 1
510157 99510157 1001 86380 86390 1
510184 99510184 1001 86380 86390 1
510294 99510294 1001 86380 86390 1
510113 99510113 1001 86380 86390 1
510245 99510245 1001 86380 86390 1
510297 99510297 1001 86380 86390 1
510310 99510310 1001 86380 86390 1
510889 99510889 1001 86380 86390 1
511440 99511440 1001 86380 86390 1
511179 99511179 1001 86380 86390 1
511248 99511248 1001 86380 86390 1
511126 99511126 1001 86380 86390 1
511005 99511005 1001 86380 86390 1
511710 99511710 1001 86380 86390 1
511736 99511736 1001 86380 86390 1
511698 99511698 1001 86380 86390 1
511703 99511703 1001 86380 86390 1
512293 99512293 1001 86380 86390 1
512352 99512352 1001 86380 86390 1
511992 99511992 1001 86380 86390 1
512097 99512097 1001 86380 86390 1
512060 99512060 1001 86380 86390 1
512101 99512101 1001 86380 86390 1
511926 99511926 1001 86380 86390 1
511921 99511921 1001 86380 86390 1
511766 99511766 1001 86380 86390 1
512380 99512380 1001 86380 86390 1
512523 99512523 1001 86380 86390 1
513121 99513121 1001 86380 86390 1
512798 99512798 1001 86380 86390 1
512994 99512994 1001 86380 86390 1
512868 99512868 1001 86380 86390 1
512688 99512688 1001 86380 86390 1
512769 99512769 1001 86380 86390 1
513215 99513215 1001 86380 86390 1
513322 99513322 1001 86380 86390 1
513218 99513218 1001 86380 86390 1
513213 99513213 1001 86380 86390 1
513854 99513854 1001 86380 86390 1
513856 99513856 1001 86380 86390 1
513896 99513896 1001 86380 86390 1
513935 99513935 1001 86380 86390 1
513623 99513623 1001 86380 86390 1
513429 99513429 1001 86380 86390 1
513444 99513444 1001 86380 86390 1
513411 99513411 1001 86380 86390 1
514189 99514189 1001 86380 86390 1
514794 99514794 1001 86380 86390 1
514654 99514654 1001 86380 86390 1
514727 99514727 1001 86380 86390 1
514493 99514493 1001 86380 86390 1
514294 99514294 1001 86380 86390 1
514413 99514413 1001 86380 86390 1
514365 99514365 1001 86380 86390 1
515023 99515023 1001 86380 86390 1
515058 99515058 1001 86380 86390 1
515608 99515608 1001 86380 86390 1
515546 99515546 1001 86380 86390 1
515523 99515523 1001 86380 86390 1
515525 99515525 1001 86380 86390 1
515631 99515631 1001 86380 86390 1
515632 99515632 1001 86380 86390 1
515404 99515404 1001 86380 86390 1
515278 99515278 1001 86380 86390 1
515460 99515460 1001 86380 86390 1
515347 99515347 1001 86380 86390 1
515108 99515108 1001 86380 86390 1
515072 99515072 1001 86380 86390 1
515269 99515269 1001 86380 86390 1
515748 99515748 1001 86380 86390 1
515801 99515801 1001 86380 86390 1
515741 99515741 1001 86380 86390 1
515847 99515847 1001 86380 86390 1
515757 99515757 1001 86380 86390 1
516361 99516361 1001 86380 86390 1
516313 99516313 1001 86380 86390 1
516166 99516166 1001 86380 86390 1
516231 99516231 1001 86380 86390 1
516142 99516142 1001 86380 86390 1
515953 99515953 1001 86380 86390 1
515954 99515954 1001 86380 86390 1
515968 99515968 1001 86380 86390 1
516014 99516014 1001 86380 86390 1
516079 99516079 1001 86380 86390 1
516584 99516584 1001 86380 86390 1
516623 99516623 1001 86380 86390 1
516616 99516616 1001 86380 86390 1
516567 99516567 1001 86380 86390 1
516581 99516581 1001 86380 86390 1
517143 99517143 1001 86380 86390 1
517317 99517317 1001 86380 86390 1
517321 99517321 1001 86380 86390 1
517332 99517332 1001 86380 86390 1
517065 99517065 1001 86380 86390 1
517044 99517044 1001 86380 86390 1
517127 99517127 1001 86380 86390 1
517449 99517449 1001 86380 86390 1
517502 99517502 1001 86380 86390 1
517403 99517403 1001 86380 86390 1
517417 99517417 1001 86380 86390 1
517508 99517508 1001 86380 86390 1
518007 99518007 1001 86380 86390 1
518130 99518130 1001 86380 86390 1
518026 99518026 1001 86380 86390 1
517964 99517964 1001 86380 86390 1
517878 99517878 1001 86380 86390 1
517858 99517858 1001 86380 86390 1
517549 99517549 1001 86380 86390 1
517591 99517591 1001 86380 86390 1
518276 99518276 1001 86380 86390 1
518217 99518217 1001 86380 86390 1
518311 99518311 1001 86380 86390 1
518273 99518273 1001 86380 86390 1
518836 99518836 1001 86380 86390 1
518851 99518851 1001 86380 86390 1
518829 99518829 1001 86380 86390 1
518718 99518718 1001 86380 86390 1
518680 99518680 1001 86380 86390 1
518758 99518758 1001 86380 86390 1
518694 99518694 1001 86380 86390 1
518643 99518643 1001 86380 86390 1
518775 99518775 1001 86380 86390 1
518725 99518725 1001 86380 86390 1
518610 99518610 1001 86380 86390 1
518556 99518556 1001 86380 86390 1
518533 99518533 1001 86380 86390 1
518547 99518547 1001 86380 86390 1
519081 99519081 1001 86380 86390 1
519673 99519673 1001 86380 86390 1
519655 99519655 1001 86380 86390 1
519720 99519720 1001 86380 86390 1
519735 99519735 1001 86380 86390 1
519574 99519574 1001 86380 86390 1
519422 99519422 1001 86380 86390 1
519336 99519336 1001 86380 86390 1
519278 99519278 1001 86380 86390 1
519383 99519383 1001 86380 86390 1
519308 99519308 1001 86380 86390 1
519838 99519838 1001 86380 86390 1
519996 99519996 1001 86380 86390 1
519919 99519919 1001 86380 86390 1
520000 99520000 1001 86380 86390 1
519859 99519859 1001 86380 86390 1
519874 99519874 1001 86380 86390 1
519952 99519952 1001 86380 86390 1
520502 99520502 1001 86380 86390 1
520529 99520529 1001 86380 86390 1
520542 99520542 1001 86380 86390 1
520282 99520282 1001 86380 86390 1
520257 99520257 1001 86380 86390 1
520387 99520387 1001 86380 86390 1
520401 99520401 1001 86380 86390 1
520299 99520299 1001 86380 86390 1
520430 99520430 1001 86380 86390 1
520392 99520392 1001 86380 86390 1
520165 99520165 1001 86380 86390 1
520696 99520696 1001 86380 86390 1
520686 99520686 1001 86380 86390 1
520753 99520753 1001 86380 86390 1
521292 99521292 1001 86380 86390 1
521396 99521396 1001 86380 86390 1
[truncated: 4,076,072 more chars]
