# Supplementary material for: Fast and near-optimal monitoring for healthcare acquired infection outbreaks
Source: PLoS Comput Biol. 2019 Sep 16;15(9):e1007284. doi: 10.1371/journal.pcbi.1007284 (PMC6762212; doi:10.1371/journal.pcbi.1007284)
Supplement: S2 Data — (ZIP) [file pcbi.1007284.s007.zip › MobilityLogs2/HAISE_Carilion_all_visits_day_196.txt]

#Person location Sublocation StartTime EndTime Type
410988 237 1001 13140 13737 1
427911 245 1001 24180 24597 1
529281 902 1001 60370 60669 1
400103 99400103 1001 86380 86390 1
400243 99400243 1001 86380 86390 1
400441 99400441 1001 86380 86390 1
400863 99400863 1001 86380 86390 1
400893 99400893 1001 86380 86390 1
400946 99400946 1001 86380 86390 1
401119 99401119 1001 86380 86390 1
401053 99401053 1001 86380 86390 1
401436 99401436 1001 86380 86390 1
401383 99401383 1001 86380 86390 1
401478 99401478 1001 86380 86390 1
401575 99401575 1001 86380 86390 1
401565 99401565 1001 86380 86390 1
401609 99401609 1001 86380 86390 1
401958 99401958 1001 86380 86390 1
402872 99402872 1001 86380 86390 1
402798 99402798 1001 86380 86390 1
403072 99403072 1001 86380 86390 1
403192 99403192 1001 86380 86390 1
403152 99403152 1001 86380 86390 1
403477 99403477 1001 86380 86390 1
403456 99403456 1001 86380 86390 1
403727 99403727 1001 86380 86390 1
403711 99403711 1001 86380 86390 1
403822 99403822 1001 86380 86390 1
403845 99403845 1001 86380 86390 1
404239 99404239 1001 86380 86390 1
404157 99404157 1001 86380 86390 1
404308 99404308 1001 86380 86390 1
404415 99404415 1001 86380 86390 1
404526 99404526 1001 86380 86390 1
404538 99404538 1001 86380 86390 1
404596 99404596 1001 86380 86390 1
404681 99404681 1001 86380 86390 1
404625 99404625 1001 86380 86390 1
404593 99404593 1001 86380 86390 1
404831 99404831 1001 86380 86390 1
405080 99405080 1001 86380 86390 1
405104 99405104 1001 86380 86390 1
405506 99405506 1001 86380 86390 1
405733 99405733 1001 86380 86390 1
406050 99406050 1001 86380 86390 1
406068 99406068 1001 86380 86390 1
406130 99406130 1001 86380 86390 1
406271 99406271 1001 86380 86390 1
406203 99406203 1001 86380 86390 1
406353 99406353 1001 86380 86390 1
406491 99406491 1001 86380 86390 1
406447 99406447 1001 86380 86390 1
406762 99406762 1001 86380 86390 1
407099 99407099 1001 86380 86390 1
407129 99407129 1001 86380 86390 1
407057 99407057 1001 86380 86390 1
407323 99407323 1001 86380 86390 1
407410 99407410 1001 86380 86390 1
407538 99407538 1001 86380 86390 1
407643 99407643 1001 86380 86390 1
407804 99407804 1001 86380 86390 1
408282 99408282 1001 86380 86390 1
408927 99408927 1001 86380 86390 1
409046 99409046 1001 86380 86390 1
409008 99409008 1001 86380 86390 1
409037 99409037 1001 86380 86390 1
409170 99409170 1001 86380 86390 1
409354 99409354 1001 86380 86390 1
409375 99409375 1001 86380 86390 1
409301 99409301 1001 86380 86390 1
409549 99409549 1001 86380 86390 1
409747 99409747 1001 86380 86390 1
409695 99409695 1001 86380 86390 1
410295 99410295 1001 86380 86390 1
410264 99410264 1001 86380 86390 1
410438 99410438 1001 86380 86390 1
410523 99410523 1001 86380 86390 1
410496 99410496 1001 86380 86390 1
410508 99410508 1001 86380 86390 1
410807 99410807 1001 86380 86390 1
410867 99410867 1001 86380 86390 1
410929 99410929 1001 86380 86390 1
410974 99410974 1001 86380 86390 1
411182 99411182 1001 86380 86390 1
411238 99411238 1001 86380 86390 1
411224 99411224 1001 86380 86390 1
411346 99411346 1001 86380 86390 1
411347 99411347 1001 86380 86390 1
411430 99411430 1001 86380 86390 1
411644 99411644 1001 86380 86390 1
411555 99411555 1001 86380 86390 1
411823 99411823 1001 86380 86390 1
412188 99412188 1001 86380 86390 1
412480 99412480 1001 86380 86390 1
412402 99412402 1001 86380 86390 1
413399 99413399 1001 86380 86390 1
413695 99413695 1001 86380 86390 1
413460 99413460 1001 86380 86390 1
412996 99412996 1001 86380 86390 1
412826 99412826 1001 86380 86390 1
412531 99412531 1001 86380 86390 1
412557 99412557 1001 86380 86390 1
412729 99412729 1001 86380 86390 1
412787 99412787 1001 86380 86390 1
412881 99412881 1001 86380 86390 1
413992 99413992 1001 86380 86390 1
413749 99413749 1001 86380 86390 1
415125 99415125 1001 86380 86390 1
415204 99415204 1001 86380 86390 1
414761 99414761 1001 86380 86390 1
414167 99414167 1001 86380 86390 1
414488 99414488 1001 86380 86390 1
415699 99415699 1001 86380 86390 1
415416 99415416 1001 86380 86390 1
415504 99415504 1001 86380 86390 1
415488 99415488 1001 86380 86390 1
415692 99415692 1001 86380 86390 1
416906 99416906 1001 86380 86390 1
416977 99416977 1001 86380 86390 1
416825 99416825 1001 86380 86390 1
416810 99416810 1001 86380 86390 1
416483 99416483 1001 86380 86390 1
416460 99416460 1001 86380 86390 1
416462 99416462 1001 86380 86390 1
416343 99416343 1001 86380 86390 1
415886 99415886 1001 86380 86390 1
416072 99416072 1001 86380 86390 1
417061 99417061 1001 86380 86390 1
417015 99417015 1001 86380 86390 1
417517 99417517 1001 86380 86390 1
418796 99418796 1001 86380 86390 1
418436 99418436 1001 86380 86390 1
418725 99418725 1001 86380 86390 1
418372 99418372 1001 86380 86390 1
418113 99418113 1001 86380 86390 1
418379 99418379 1001 86380 86390 1
418091 99418091 1001 86380 86390 1
418094 99418094 1001 86380 86390 1
417869 99417869 1001 86380 86390 1
417664 99417664 1001 86380 86390 1
417969 99417969 1001 86380 86390 1
417619 99417619 1001 86380 86390 1
417959 99417959 1001 86380 86390 1
418821 99418821 1001 86380 86390 1
420238 99420238 1001 86380 86390 1
420355 99420355 1001 86380 86390 1
419806 99419806 1001 86380 86390 1
419642 99419642 1001 86380 86390 1
420015 99420015 1001 86380 86390 1
419737 99419737 1001 86380 86390 1
419211 99419211 1001 86380 86390 1
420655 99420655 1001 86380 86390 1
420820 99420820 1001 86380 86390 1
420702 99420702 1001 86380 86390 1
420827 99420827 1001 86380 86390 1
420460 99420460 1001 86380 86390 1
422040 99422040 1001 86380 86390 1
421878 99421878 1001 86380 86390 1
421959 99421959 1001 86380 86390 1
421454 99421454 1001 86380 86390 1
421623 99421623 1001 86380 86390 1
421040 99421040 1001 86380 86390 1
421164 99421164 1001 86380 86390 1
421171 99421171 1001 86380 86390 1
422319 99422319 1001 86380 86390 1
423663 99423663 1001 86380 86390 1
423333 99423333 1001 86380 86390 1
423058 99423058 1001 86380 86390 1
423113 99423113 1001 86380 86390 1
422841 99422841 1001 86380 86390 1
422674 99422674 1001 86380 86390 1
424098 99424098 1001 86380 86390 1
422941 99422941 1001 86380 86390 1
423924 99423924 1001 86380 86390 1
424058 99424058 1001 86380 86390 1
425340 99425340 1001 86380 86390 1
425208 99425208 1001 86380 86390 1
425041 99425041 1001 86380 86390 1
425190 99425190 1001 86380 86390 1
424940 99424940 1001 86380 86390 1
424740 99424740 1001 86380 86390 1
424726 99424726 1001 86380 86390 1
424437 99424437 1001 86380 86390 1
424459 99424459 1001 86380 86390 1
424564 99424564 1001 86380 86390 1
424274 99424274 1001 86380 86390 1
425787 99425787 1001 86380 86390 1
425772 99425772 1001 86380 86390 1
426768 99426768 1001 86380 86390 1
426957 99426957 1001 86380 86390 1
426966 99426966 1001 86380 86390 1
426296 99426296 1001 86380 86390 1
426581 99426581 1001 86380 86390 1
425900 99425900 1001 86380 86390 1
427529 99427529 1001 86380 86390 1
428566 99428566 1001 86380 86390 1
428632 99428632 1001 86380 86390 1
428593 99428593 1001 86380 86390 1
428655 99428655 1001 86380 86390 1
428579 99428579 1001 86380 86390 1
428708 99428708 1001 86380 86390 1
428416 99428416 1001 86380 86390 1
428319 99428319 1001 86380 86390 1
427934 99427934 1001 86380 86390 1
428906 99428906 1001 86380 86390 1
429019 99429019 1001 86380 86390 1
428742 99428742 1001 86380 86390 1
428776 99428776 1001 86380 86390 1
430306 99430306 1001 86380 86390 1
430165 99430165 1001 86380 86390 1
430236 99430236 1001 86380 86390 1
430088 99430088 1001 86380 86390 1
429776 99429776 1001 86380 86390 1
429717 99429717 1001 86380 86390 1
429842 99429842 1001 86380 86390 1
429586 99429586 1001 86380 86390 1
429248 99429248 1001 86380 86390 1
430454 99430454 1001 86380 86390 1
430632 99430632 1001 86380 86390 1
430704 99430704 1001 86380 86390 1
430771 99430771 1001 86380 86390 1
430773 99430773 1001 86380 86390 1
430744 99430744 1001 86380 86390 1
430802 99430802 1001 86380 86390 1
430443 99430443 1001 86380 86390 1
430714 99430714 1001 86380 86390 1
430451 99430451 1001 86380 86390 1
430752 99430752 1001 86380 86390 1
430545 99430545 1001 86380 86390 1
430422 99430422 1001 86380 86390 1
431861 99431861 1001 86380 86390 1
431991 99431991 1001 86380 86390 1
431941 99431941 1001 86380 86390 1
432014 99432014 1001 86380 86390 1
431949 99431949 1001 86380 86390 1
431784 99431784 1001 86380 86390 1
431503 99431503 1001 86380 86390 1
431299 99431299 1001 86380 86390 1
431240 99431240 1001 86380 86390 1
430921 99430921 1001 86380 86390 1
431257 99431257 1001 86380 86390 1
432347 99432347 1001 86380 86390 1
431260 99431260 1001 86380 86390 1
432181 99432181 1001 86380 86390 1
432213 99432213 1001 86380 86390 1
432449 99432449 1001 86380 86390 1
433436 99433436 1001 86380 86390 1
433618 99433618 1001 86380 86390 1
433638 99433638 1001 86380 86390 1
433640 99433640 1001 86380 86390 1
433676 99433676 1001 86380 86390 1
433216 99433216 1001 86380 86390 1
433009 99433009 1001 86380 86390 1
433286 99433286 1001 86380 86390 1
432702 99432702 1001 86380 86390 1
432838 99432838 1001 86380 86390 1
432714 99432714 1001 86380 86390 1
432604 99432604 1001 86380 86390 1
435005 99435005 1001 86380 86390 1
435415 99435415 1001 86380 86390 1
435311 99435311 1001 86380 86390 1
435416 99435416 1001 86380 86390 1
434850 99434850 1001 86380 86390 1
434625 99434625 1001 86380 86390 1
434647 99434647 1001 86380 86390 1
434928 99434928 1001 86380 86390 1
434700 99434700 1001 86380 86390 1
434458 99434458 1001 86380 86390 1
434483 99434483 1001 86380 86390 1
434364 99434364 1001 86380 86390 1
434445 99434445 1001 86380 86390 1
434197 99434197 1001 86380 86390 1
435546 99435546 1001 86380 86390 1
435683 99435683 1001 86380 86390 1
435742 99435742 1001 86380 86390 1
435450 99435450 1001 86380 86390 1
435477 99435477 1001 86380 86390 1
436897 99436897 1001 86380 86390 1
437111 99437111 1001 86380 86390 1
436628 99436628 1001 86380 86390 1
436602 99436602 1001 86380 86390 1
436358 99436358 1001 86380 86390 1
436466 99436466 1001 86380 86390 1
436615 99436615 1001 86380 86390 1
436679 99436679 1001 86380 86390 1
436290 99436290 1001 86380 86390 1
436137 99436137 1001 86380 86390 1
435989 99435989 1001 86380 86390 1
436325 99436325 1001 86380 86390 1
437243 99437243 1001 86380 86390 1
437160 99437160 1001 86380 86390 1
437223 99437223 1001 86380 86390 1
437250 99437250 1001 86380 86390 1
300653 99300653 1001 86380 86390 1
300617 99300617 1001 86380 86390 1
300636 99300636 1001 86380 86390 1
300440 99300440 1001 86380 86390 1
300277 99300277 1001 86380 86390 1
300279 99300279 1001 86380 86390 1
300822 99300822 1001 86380 86390 1
300926 99300926 1001 86380 86390 1
300880 99300880 1001 86380 86390 1
301273 99301273 1001 86380 86390 1
301290 99301290 1001 86380 86390 1
301281 99301281 1001 86380 86390 1
301102 99301102 1001 86380 86390 1
301093 99301093 1001 86380 86390 1
301712 99301712 1001 86380 86390 1
302333 99302333 1001 86380 86390 1
302206 99302206 1001 86380 86390 1
302264 99302264 1001 86380 86390 1
302329 99302329 1001 86380 86390 1
302152 99302152 1001 86380 86390 1
302063 99302063 1001 86380 86390 1
301904 99301904 1001 86380 86390 1
301806 99301806 1001 86380 86390 1
301782 99301782 1001 86380 86390 1
302457 99302457 1001 86380 86390 1
302478 99302478 1001 86380 86390 1
302427 99302427 1001 86380 86390 1
303099 99303099 1001 86380 86390 1
303001 99303001 1001 86380 86390 1
302796 99302796 1001 86380 86390 1
302839 99302839 1001 86380 86390 1
302800 99302800 1001 86380 86390 1
302702 99302702 1001 86380 86390 1
302653 99302653 1001 86380 86390 1
302696 99302696 1001 86380 86390 1
302724 99302724 1001 86380 86390 1
302624 99302624 1001 86380 86390 1
303285 99303285 1001 86380 86390 1
303298 99303298 1001 86380 86390 1
303327 99303327 1001 86380 86390 1
303315 99303315 1001 86380 86390 1
303367 99303367 1001 86380 86390 1
303370 99303370 1001 86380 86390 1
303836 99303836 1001 86380 86390 1
303787 99303787 1001 86380 86390 1
303601 99303601 1001 86380 86390 1
303564 99303564 1001 86380 86390 1
303450 99303450 1001 86380 86390 1
304163 99304163 1001 86380 86390 1
304770 99304770 1001 86380 86390 1
304799 99304799 1001 86380 86390 1
304677 99304677 1001 86380 86390 1
304729 99304729 1001 86380 86390 1
304505 99304505 1001 86380 86390 1
304572 99304572 1001 86380 86390 1
304273 99304273 1001 86380 86390 1
304247 99304247 1001 86380 86390 1
304338 99304338 1001 86380 86390 1
304314 99304314 1001 86380 86390 1
304895 99304895 1001 86380 86390 1
304885 99304885 1001 86380 86390 1
304991 99304991 1001 86380 86390 1
304866 99304866 1001 86380 86390 1
305560 99305560 1001 86380 86390 1
305565 99305565 1001 86380 86390 1
305631 99305631 1001 86380 86390 1
305313 99305313 1001 86380 86390 1
305443 99305443 1001 86380 86390 1
305405 99305405 1001 86380 86390 1
305082 99305082 1001 86380 86390 1
305173 99305173 1001 86380 86390 1
305229 99305229 1001 86380 86390 1
305232 99305232 1001 86380 86390 1
500062 99500062 1001 86380 86390 1
500092 99500092 1001 86380 86390 1
500161 99500161 1001 86380 86390 1
500020 99500020 1001 86380 86390 1
500648 99500648 1001 86380 86390 1
500556 99500556 1001 86380 86390 1
500548 99500548 1001 86380 86390 1
500206 99500206 1001 86380 86390 1
500267 99500267 1001 86380 86390 1
500914 99500914 1001 86380 86390 1
500987 99500987 1001 86380 86390 1
501513 99501513 1001 86380 86390 1
501489 99501489 1001 86380 86390 1
501440 99501440 1001 86380 86390 1
501304 99501304 1001 86380 86390 1
501396 99501396 1001 86380 86390 1
501230 99501230 1001 86380 86390 1
501400 99501400 1001 86380 86390 1
501258 99501258 1001 86380 86390 1
501367 99501367 1001 86380 86390 1
501381 99501381 1001 86380 86390 1
501021 99501021 1001 86380 86390 1
501028 99501028 1001 86380 86390 1
501211 99501211 1001 86380 86390 1
501676 99501676 1001 86380 86390 1
501690 99501690 1001 86380 86390 1
501784 99501784 1001 86380 86390 1
501682 99501682 1001 86380 86390 1
501710 99501710 1001 86380 86390 1
501816 99501816 1001 86380 86390 1
502352 99502352 1001 86380 86390 1
502305 99502305 1001 86380 86390 1
502383 99502383 1001 86380 86390 1
502280 99502280 1001 86380 86390 1
502182 99502182 1001 86380 86390 1
502194 99502194 1001 86380 86390 1
501953 99501953 1001 86380 86390 1
502050 99502050 1001 86380 86390 1
501921 99501921 1001 86380 86390 1
502646 99502646 1001 86380 86390 1
502053 99502053 1001 86380 86390 1
502589 99502589 1001 86380 86390 1
502642 99502642 1001 86380 86390 1
503255 99503255 1001 86380 86390 1
503164 99503164 1001 86380 86390 1
503143 99503143 1001 86380 86390 1
503280 99503280 1001 86380 86390 1
503086 99503086 1001 86380 86390 1
502986 99502986 1001 86380 86390 1
503084 99503084 1001 86380 86390 1
502866 99502866 1001 86380 86390 1
502750 99502750 1001 86380 86390 1
502822 99502822 1001 86380 86390 1
503340 99503340 1001 86380 86390 1
503389 99503389 1001 86380 86390 1
503390 99503390 1001 86380 86390 1
504023 99504023 1001 86380 86390 1
503732 99503732 1001 86380 86390 1
503868 99503868 1001 86380 86390 1
503870 99503870 1001 86380 86390 1
503780 99503780 1001 86380 86390 1
503728 99503728 1001 86380 86390 1
503898 99503898 1001 86380 86390 1
503630 99503630 1001 86380 86390 1
503698 99503698 1001 86380 86390 1
503519 99503519 1001 86380 86390 1
503573 99503573 1001 86380 86390 1
503561 99503561 1001 86380 86390 1
504148 99504148 1001 86380 86390 1
504280 99504280 1001 86380 86390 1
504306 99504306 1001 86380 86390 1
504804 99504804 1001 86380 86390 1
504884 99504884 1001 86380 86390 1
504887 99504887 1001 86380 86390 1
504901 99504901 1001 86380 86390 1
504775 99504775 1001 86380 86390 1
504596 99504596 1001 86380 86390 1
504636 99504636 1001 86380 86390 1
504621 99504621 1001 86380 86390 1
504403 99504403 1001 86380 86390 1
504444 99504444 1001 86380 86390 1
504447 99504447 1001 86380 86390 1
504460 99504460 1001 86380 86390 1
504359 99504359 1001 86380 86390 1
505750 99505750 1001 86380 86390 1
505423 99505423 1001 86380 86390 1
505436 99505436 1001 86380 86390 1
505467 99505467 1001 86380 86390 1
505506 99505506 1001 86380 86390 1
505419 99505419 1001 86380 86390 1
505550 99505550 1001 86380 86390 1
505333 99505333 1001 86380 86390 1
505346 99505346 1001 86380 86390 1
505183 99505183 1001 86380 86390 1
505328 99505328 1001 86380 86390 1
505793 99505793 1001 86380 86390 1
505862 99505862 1001 86380 86390 1
505966 99505966 1001 86380 86390 1
505928 99505928 1001 86380 86390 1
505814 99505814 1001 86380 86390 1
505779 99505779 1001 86380 86390 1
506510 99506510 1001 86380 86390 1
506415 99506415 1001 86380 86390 1
506198 99506198 1001 86380 86390 1
506278 99506278 1001 86380 86390 1
506335 99506335 1001 86380 86390 1
506104 99506104 1001 86380 86390 1
506674 99506674 1001 86380 86390 1
506663 99506663 1001 86380 86390 1
506690 99506690 1001 86380 86390 1
507242 99507242 1001 86380 86390 1
507307 99507307 1001 86380 86390 1
507372 99507372 1001 86380 86390 1
507335 99507335 1001 86380 86390 1
507310 99507310 1001 86380 86390 1
507246 99507246 1001 86380 86390 1
507315 99507315 1001 86380 86390 1
507330 99507330 1001 86380 86390 1
507035 99507035 1001 86380 86390 1
507113 99507113 1001 86380 86390 1
507194 99507194 1001 86380 86390 1
507207 99507207 1001 86380 86390 1
507146 99507146 1001 86380 86390 1
507043 99507043 1001 86380 86390 1
506949 99506949 1001 86380 86390 1
506873 99506873 1001 86380 86390 1
506839 99506839 1001 86380 86390 1
506930 99506930 1001 86380 86390 1
507498 99507498 1001 86380 86390 1
507438 99507438 1001 86380 86390 1
507478 99507478 1001 86380 86390 1
507427 99507427 1001 86380 86390 1
507584 99507584 1001 86380 86390 1
507456 99507456 1001 86380 86390 1
508201 99508201 1001 86380 86390 1
507960 99507960 1001 86380 86390 1
507884 99507884 1001 86380 86390 1
507872 99507872 1001 86380 86390 1
507746 99507746 1001 86380 86390 1
508338 99508338 1001 86380 86390 1
508342 99508342 1001 86380 86390 1
508319 99508319 1001 86380 86390 1
508387 99508387 1001 86380 86390 1
508936 99508936 1001 86380 86390 1
509046 99509046 1001 86380 86390 1
509015 99509015 1001 86380 86390 1
508913 99508913 1001 86380 86390 1
508942 99508942 1001 86380 86390 1
508880 99508880 1001 86380 86390 1
508833 99508833 1001 86380 86390 1
508746 99508746 1001 86380 86390 1
508562 99508562 1001 86380 86390 1
508472 99508472 1001 86380 86390 1
508461 99508461 1001 86380 86390 1
508568 99508568 1001 86380 86390 1
508581 99508581 1001 86380 86390 1
509268 99509268 1001 86380 86390 1
509243 99509243 1001 86380 86390 1
509207 99509207 1001 86380 86390 1
509699 99509699 1001 86380 86390 1
509729 99509729 1001 86380 86390 1
509527 99509527 1001 86380 86390 1
509541 99509541 1001 86380 86390 1
509575 99509575 1001 86380 86390 1
509497 99509497 1001 86380 86390 1
509346 99509346 1001 86380 86390 1
509373 99509373 1001 86380 86390 1
509311 99509311 1001 86380 86390 1
509905 99509905 1001 86380 86390 1
510011 99510011 1001 86380 86390 1
510613 99510613 1001 86380 86390 1
510601 99510601 1001 86380 86390 1
510563 99510563 1001 86380 86390 1
510623 99510623 1001 86380 86390 1
510466 99510466 1001 86380 86390 1
510441 99510441 1001 86380 86390 1
510442 99510442 1001 86380 86390 1
510219 99510219 1001 86380 86390 1
510310 99510310 1001 86380 86390 1
510730 99510730 1001 86380 86390 1
511388 99511388 1001 86380 86390 1
511521 99511521 1001 86380 86390 1
511459 99511459 1001 86380 86390 1
511174 99511174 1001 86380 86390 1
511188 99511188 1001 86380 86390 1
511176 99511176 1001 86380 86390 1
511119 99511119 1001 86380 86390 1
510940 99510940 1001 86380 86390 1
511605 99511605 1001 86380 86390 1
511658 99511658 1001 86380 86390 1
511636 99511636 1001 86380 86390 1
511663 99511663 1001 86380 86390 1
511676 99511676 1001 86380 86390 1
512241 99512241 1001 86380 86390 1
512281 99512281 1001 86380 86390 1
512360 99512360 1001 86380 86390 1
511972 99511972 1001 86380 86390 1
511991 99511991 1001 86380 86390 1
511862 99511862 1001 86380 86390 1
511880 99511880 1001 86380 86390 1
512407 99512407 1001 86380 86390 1
512551 99512551 1001 86380 86390 1
512435 99512435 1001 86380 86390 1
513154 99513154 1001 86380 86390 1
513187 99513187 1001 86380 86390 1
512872 99512872 1001 86380 86390 1
512954 99512954 1001 86380 86390 1
512917 99512917 1001 86380 86390 1
512739 99512739 1001 86380 86390 1
512772 99512772 1001 86380 86390 1
512760 99512760 1001 86380 86390 1
512596 99512596 1001 86380 86390 1
513360 99513360 1001 86380 86390 1
513350 99513350 1001 86380 86390 1
513274 99513274 1001 86380 86390 1
513314 99513314 1001 86380 86390 1
513407 99513407 1001 86380 86390 1
513764 99513764 1001 86380 86390 1
513676 99513676 1001 86380 86390 1
513716 99513716 1001 86380 86390 1
513785 99513785 1001 86380 86390 1
513614 99513614 1001 86380 86390 1
513576 99513576 1001 86380 86390 1
513590 99513590 1001 86380 86390 1
514107 99514107 1001 86380 86390 1
514211 99514211 1001 86380 86390 1
514069 99514069 1001 86380 86390 1
514121 99514121 1001 86380 86390 1
514086 99514086 1001 86380 86390 1
514104 99514104 1001 86380 86390 1
514782 99514782 1001 86380 86390 1
514725 99514725 1001 86380 86390 1
514803 99514803 1001 86380 86390 1
514687 99514687 1001 86380 86390 1
514496 99514496 1001 86380 86390 1
514487 99514487 1001 86380 86390 1
514516 99514516 1001 86380 86390 1
514491 99514491 1001 86380 86390 1
514582 99514582 1001 86380 86390 1
514647 99514647 1001 86380 86390 1
514468 99514468 1001 86380 86390 1
514278 99514278 1001 86380 86390 1
514898 99514898 1001 86380 86390 1
515053 99515053 1001 86380 86390 1
514939 99514939 1001 86380 86390 1
514902 99514902 1001 86380 86390 1
515508 99515508 1001 86380 86390 1
515323 99515323 1001 86380 86390 1
515403 99515403 1001 86380 86390 1
515378 99515378 1001 86380 86390 1
515476 99515476 1001 86380 86390 1
515076 99515076 1001 86380 86390 1
515171 99515171 1001 86380 86390 1
515134 99515134 1001 86380 86390 1
515852 99515852 1001 86380 86390 1
515684 99515684 1001 86380 86390 1
516479 99516479 1001 86380 86390 1
516359 99516359 1001 86380 86390 1
516483 99516483 1001 86380 86390 1
516116 99516116 1001 86380 86390 1
516160 99516160 1001 86380 86390 1
516062 99516062 1001 86380 86390 1
515895 99515895 1001 86380 86390 1
516576 99516576 1001 86380 86390 1
516617 99516617 1001 86380 86390 1
517298 99517298 1001 86380 86390 1
517185 99517185 1001 86380 86390 1
517174 99517174 1001 86380 86390 1
517151 99517151 1001 86380 86390 1
517039 99517039 1001 86380 86390 1
517003 99517003 1001 86380 86390 1
517057 99517057 1001 86380 86390 1
516955 99516955 1001 86380 86390 1
516987 99516987 1001 86380 86390 1
517116 99517116 1001 86380 86390 1
516835 99516835 1001 86380 86390 1
516772 99516772 1001 86380 86390 1
516889 99516889 1001 86380 86390 1
516902 99516902 1001 86380 86390 1
516775 99516775 1001 86380 86390 1
516906 99516906 1001 86380 86390 1
517516 99517516 1001 86380 86390 1
517504 99517504 1001 86380 86390 1
518020 99518020 1001 86380 86390 1
518034 99518034 1001 86380 86390 1
518099 99518099 1001 86380 86390 1
518010 99518010 1001 86380 86390 1
518147 99518147 1001 86380 86390 1
518018 99518018 1001 86380 86390 1
518110 99518110 1001 86380 86390 1
517904 99517904 1001 86380 86390 1
517880 99517880 1001 86380 86390 1
517822 99517822 1001 86380 86390 1
517899 99517899 1001 86380 86390 1
517739 99517739 1001 86380 86390 1
517586 99517586 1001 86380 86390 1
518210 99518210 1001 86380 86390 1
518275 99518275 1001 86380 86390 1
518224 99518224 1001 86380 86390 1
518266 99518266 1001 86380 86390 1
518203 99518203 1001 86380 86390 1
518312 99518312 1001 86380 86390 1
518196 99518196 1001 86380 86390 1
518300 99518300 1001 86380 86390 1
518931 99518931 1001 86380 86390 1
518581 99518581 1001 86380 86390 1
518524 99518524 1001 86380 86390 1
518487 99518487 1001 86380 86390 1
518475 99518475 1001 86380 86390 1
518441 99518441 1001 86380 86390 1
518495 99518495 1001 86380 86390 1
519051 99519051 1001 86380 86390 1
519163 99519163 1001 86380 86390 1
519623 99519623 1001 86380 86390 1
519714 99519714 1001 86380 86390 1
519690 99519690 1001 86380 86390 1
519696 99519696 1001 86380 86390 1
519808 99519808 1001 86380 86390 1
519531 99519531 1001 86380 86390 1
519572 99519572 1001 86380 86390 1
519293 99519293 1001 86380 86390 1
519863 99519863 1001 86380 86390 1
519902 99519902 1001 86380 86390 1
519986 99519986 1001 86380 86390 1
519951 99519951 1001 86380 86390 1
520447 99520447 1001 86380 86390 1
520526 99520526 1001 86380 86390 1
520617 99520617 1001 86380 86390 1
520483 99520483 1001 86380 86390 1
520374 99520374 1001 86380 86390 1
520278 99520278 1001 86380 86390 1
520434 99520434 1001 86380 86390 1
520227 99520227 1001 86380 86390 1
520189 99520189 1001 86380 86390 1
520063 99520063 1001 86380 86390 1
520781 99520781 1001 86380 86390 1
520822 99520822 1001 86380 86390 1
521279 99521279 1001 86380 86390 1
521457 99521457 1001 86380 86390 1
521070 99521070 1001 86380 86390 1
521030 99521030 1001 86380 86390 1
520890 99520890 1001 86380 86390 1
520854 99520854 1001 86380 86390 1
521012 99521012 1001 86380 86390 1
520856 99520856 1001 86380 86390 1
521659 99521659 1001 86380 86390 1
521506 99521506 1001 86380 86390 1
521483 99521483 1001 86380 86390 1
521590 99521590 1001 86380 86390 1
522217 99522217 1001 86380 86390 1
522231 99522231 1001 86380 86390 1
521908 99521908 1001 86380 86390 1
521942 99521942 1001 86380 86390 1
521710 99521710 1001 86380 86390 1
521707 99521707 1001 86380 86390 1
522343 99522343 1001 86380 86390 1
522437 99522437 1001 86380 86390 1
522296 99522296 1001 86380 86390 1
522426 99522426 1001 86380 86390 1
523101 99523101 1001 86380 86390 1
523064 99523064 1001 86380 86390 1
522875 99522875 1001 86380 86390 1
522710 99522710 1001 86380 86390 1
522753 99522753 1001 86380 86390 1
522515 99522515 1001 86380 86390 1
523246 99523246 1001 86380 86390 1
523144 99523144 1001 86380 86390 1
523845 99523845 1001 86380 86390 1
523884 99523884 1001 86380 86390 1
523755 99523755 1001 86380 86390 1
523597 99523597 1001 86380 86390 1
523577 99523577 1001 86380 86390 1
523604 99523604 1001 86380 86390 1
523618 99523618 1001 86380 86390 1
523353 99523353 1001 86380 86390 1
523509 99523509 1001 86380 86390 1
523394 99523394 1001 86380 86390 1
523472 99523472 1001 86380 86390 1
523384 99523384 1001 86380 86390 1
523530 99523530 1001 86380 86390 1
523966 99523966 1001 86380 86390 1
524669 99524669 1001 86380 86390 1
524682 99524682 1001 86380 86390 1
524725 99524725 1001 86380 86390 1
524703 99524703 1001 86380 86390 1
524383 99524383 1001 86380 86390 1
524487 99524487 1001 86380 86390 1
524425 99524425 1001 86380 86390 1
524426 99524426 1001 86380 86390 1
524478 99524478 1001 86380 86390 1
524242 99524242 1001 86380 86390 1
524294 99524294 1001 86380 86390 1
524256 99524256 1001 86380 86390 1
524153 99524153 1001 86380 86390 1
524354 99524354 1001 86380 86390 1
524343 99524343 1001 86380 86390 1
524939 99524939 1001 86380 86390 1
524792 99524792 1001 86380 86390 1
525563 99525563 1001 86380 86390 1
525423 99525423 1001 86380 86390 1
525414 99525414 1001 86380 86390 1
525281 99525281 1001 86380 86390 1
525375 99525375 1001 86380 86390 1
525056 99525056 1001 86380 86390 1
525100 99525100 1001 86380 86390 1
525637 99525637 1001 86380 86390 1
525767 99525767 1001 86380 86390 1
525638 99525638 1001 86380 86390 1
525668 99525668 1001 86380 86390 1
525682 99525682 1001 86380 86390 1
526375 99526375 1001 86380 86390 1
526274 99526274 1001 86380 86390 1
526289 99526289 1001 86380 86390 1
526075 99526075 1001 86380 86390 1
526133 99526133 1001 86380 86390 1
526108 99526108 1001 86380 86390 1
526017 99526017 1001 86380 86390 1
525970 99525970 1001 86380 86390 1
525910 99525910 1001 86380 86390 1
525887 99525887 1001 86380 86390 1
525889 99525889 1001 86380 86390 1
526499 99526499 1001 86380 86390 1
526552 99526552 1001 86380 86390 1
526449 99526449 1001 86380 86390 1
526440 99526440 1001 86380 86390 1
526548 99526548 1001 86380 86390 1
526432 99526432 1001 86380 86390 1
526445 99526445 1001 86380 86390 1
527234 99527234 1001 86380 86390 1
527064 99527064 1001 86380 86390 1
527237 99527237 1001 86380 86390 1
526906 99526906 1001 86380 86390 1
526869 99526869 1001 86380 86390 1
526896 99526896 1001 86380 86390 1
526988 99526988 1001 86380 86390 1
526658 99526658 1001 86380 86390 1
526801 99526801 1001 86380 86390 1
526777 99526777 1001 86380 86390 1
526677 99526677 1001 86380 86390 1
527397 99527397 1001 86380 86390 1
527933 99527933 1001 86380 86390 1
528010 99528010 1001 86380 86390 1
527729 99527729 1001 86380 86390 1
527808 99527808 1001 86380 86390 1
527796 99527796 1001 86380 86390 1
527708 99527708 1001 86380 86390 1
527869 99527869 1001 86380 86390 1
527618 99527618 1001 86380 86390 1
527465 99527465 1001 86380 86390 1
527583 99527583 1001 86380 86390 1
528112 99528112 1001 86380 86390 1
528087 99528087 1001 86380 86390 1
528231 99528231 1001 86380 86390 1
528760 99528760 1001 86380 86390 1
528737 99528737 1001 86380 86390 1
528738 99528738 1001 86380 86390 1
528878 99528878 1001 86380 86390 1
528881 99528881 1001 86380 86390 1
528727 99528727 1001 86380 86390 1
528831 99528831 1001 86380 86390 1
528781 99528781 1001 86380 86390 1
528527 99528527 1001 86380 86390 1
528518 99528518 1001 86380 86390 1
528674 99528674 1001 86380 86390 1
528624 99528624 1001 86380 86390 1
528562 99528562 1001 86380 86390 1
528426 99528426 1001 86380 86390 1
528338 99528338 1001 86380 86390 1
528429 99528429 1001 86380 86390 1
528912 99528912 1001 86380 86390 1
528969 99528969 1001 86380 86390 1
529089 99529089 1001 86380 86390 1
528974 99528974 1001 86380 86390 1
528910 99528910 1001 86380 86390 1
529629 99529629 1001 86380 86390 1
529643 99529643 1001 86380 86390 1
529622 99529622 1001 86380 86390 1
529723 99529723 1001 86380 86390 1
529369 99529369 1001 86380 86390 1
529370 99529370 1001 86380 86390 1
529361 99529361 1001 86380 86390 1
529337 99529337 1001 86380 86390 1
529224 99529224 1001 86380 86390 1
529314 99529314 1001 86380 86390 1
529182 99529182 1001 86380 86390 1
529854 99529854 1001 86380 86390 1
529805 99529805 1001 86380 86390 1
529873 99529873 1001 86380 86390 1
529744 99529744 1001 86380 86390 1
529784 99529784 1001 86380 86390 1
529901 99529901 1001 86380 86390 1
530400 99530400 1001 86380 86390 1
530494 99530494 1001 86380 86390 1
530509 99530509 1001 86380 86390 1
530473 99530473 1001 86380 86390 1
530461 99530461 1001 86380 86390 1
530308 99530308 1001 86380 86390 1
530036 99530036 1001 86380 86390 1
529986 99529986 1001 86380 86390 1
529934 99529934 1001 86380 86390 1
530067 99530067 1001 86380 86390 1
529967 99529967 1001 86380 86390 1
530123 99530123 1001 86380 86390 1
530046 99530046 1001 86380 86390 1
530047 99530047 1001 86380 86390 1
529996 99529996 1001 86380 86390 1
530565 99530565 1001 86380 86390 1
530708 99530708 1001 86380 86390 1
530657 99530657 1001 86380 86390 1
530711 99530711 1001 86380 86390 1
530647 99530647 1001 86380 86390 1
531251 99531251 1001 86380 86390 1
531333 99531333 1001 86380 86390 1
531246 99531246 1001 86380 86390 1
531285 99531285 1001 86380 86390 1
531086 99531086 1001 86380 86390 1
531039 99531039 1001 86380 86390 1
531001 99531001 1001 86380 86390 1
531014 99531014 1001 86380 86390 1
530928 99530928 1001 86380 86390 1
530761 99530761 1001 86380 86390 1
530895 99530895 1001 86380 86390 1
531559 99531559 1001 86380 86390 1
531420 99531420 1001 86380 86390 1
531537 99531537 1001 86380 86390 1
531553 99531553 1001 86380 86390 1
531452 99531452 1001 86380 86390 1
532189 99532189 1001 86380 86390 1
532023 99532023 1001 86380 86390 1
531987 99531987 1001 86380 86390 1
531975 99531975 1001 86380 86390 1
531836 99531836 1001 86380 86390 1
531913 99531913 1001 86380 86390 1
531863 99531863 1001 86380 86390 1
531915 99531915 1001 86380 86390 1
531969 99531969 1001 86380 86390 1
531828 99531828 1001 86380 86390 1
531793 99531793 1001 86380 86390 1
531651 99531651 1001 86380 86390 1
531613 99531613 1001 86380 86390 1
531687 99531687 1001 86380 86390 1
532299 99532299 1001 86380 86390 1
532382 99532382 1001 86380 86390 1
532905 99532905 1001 86380 86390 1
533006 99533006 1001 86380 86390 1
532858 99532858 1001 86380 86390 1
532847 99532847 1001 86380 86390 1
532724 99532724 1001 86380 86390 1
532793 99532793 1001 86380 86390 1
532612 99532612 1001 86380 86390 1
533119 99533119 1001 86380 86390 1
533081 99533081 1001 86380 86390 1
533111 99533111 1001 86380 86390 1
533221 99533221 1001 86380 86390 1
533709 99533709 1001 86380 86390 1
533276 99533276 1001 86380 86390 1
533326 99533326 1001 86380 86390 1
533894 99533894 1001 86380 86390 1
534027 99534027 1001 86380 86390 1
533890 99533890 1001 86380 86390 1
533929 99533929 1001 86380 86390 1
533995 99533995 1001 86380 86390 1
534542 99534542 1001 86380 86390 1
534635 99534635 1001 86380 86390 1
534291 99534291 1001 86380 86390 1
534475 99534475 1001 86380 86390 1
534193 99534193 1001 86380 86390 1
534232 99534232 1001 86380 86390 1
534195 99534195 1001 86380 86390 1
534066 99534066 1001 86380 86390 1
534097 99534097 1001 86380 86390 1
534265 99534265 1001 86380 86390 1
534074 99534074 1001 86380 86390 1
534878 99534878 1001 86380 86390 1
534710 99534710 1001 86380 86390 1
534776 99534776 1001 86380 86390 1
534790 99534790 1001 86380 86390 1
535473 99535473 1001 86380 86390 1
535489 99535489 1001 86380 86390 1
535163 99535163 1001 86380 86390 1
535271 99535271 1001 86380 86390 1
535158 99535158 1001 86380 86390 1
535211 99535211 1001 86380 86390 1
535224 99535224 1001 86380 86390 1
535250 99535250 1001 86380 86390 1
534903 99534903 1001 86380 86390 1
534971 99534971 1001 86380 86390 1
535037 99535037 1001 86380 86390 1
535588 99535588 1001 86380 86390 1
535512 99535512 1001 86380 86390 1
535517 99535517 1001 86380 86390 1
535649 99535649 1001 86380 86390 1
536149 99536149 1001 86380 86390 1
536139 99536139 1001 86380 86390 1
535992 99535992 1001 86380 86390 1
536125 99536125 1001 86380 86390 1
536022 99536022 1001 86380 86390 1
536127 99536127 1001 86380 86390 1
535933 99535933 1001 86380 86390 1
535748 99535748 1001 86380 86390 1
535777 99535777 1001 86380 86390 1
536388 99536388 1001 86380 86390 1
536518 99536518 1001 86380 86390 1
536352 99536352 1001 86380 86390 1
536404 99536404 1001 86380 86390 1
536419 99536419 1001 86380 86390 1
536514 99536514 1001 86380 86390 1
537148 99537148 1001 86380 86390 1
537107 99537107 1001 86380 86390 1
536781 99536781 1001 86380 86390 1
536864 99536864 1001 86380 86390 1
536727 99536727 1001 86380 86390 1
536653 99536653 1001 86380 86390 1
536604 99536604 1001 86380 86390 1
536669 99536669 1001 86380 86390 1
537186 99537186 1001 86380 86390 1
537290 99537290 1001 86380 86390 1
537282 99537282 1001 86380 86390 1
537311 99537311 1001 86380 86390 1
537797 99537797 1001 86380 86390 1
537919 99537919 1001 86380 86390 1
537869 99537869 1001 86380 86390 1
537806 99537806 1001 86380 86390 1
537583 99537583 1001 86380 86390 1
537524 99537524 1001 86380 86390 1
537558 99537558 1001 86380 86390 1
537521 99537521 1001 86380 86390 1
537431 99537431 1001 86380 86390 1
538103 99538103 1001 86380 86390 1
538639 99538639 1001 86380 86390 1
538704 99538704 1001 86380 86390 1
538683 99538683 1001 86380 86390 1
538496 99538496 1001 86380 86390 1
538514 99538514 1001 86380 86390 1
538540 99538540 1001 86380 86390 1
538453 99538453 1001 86380 86390 1
538595 99538595 1001 86380 86390 1
538223 99538223 1001 86380 86390 1
538328 99538328 1001 86380 86390 1
538330 99538330 1001 86380 86390 1
538230 99538230 1001 86380 86390 1
538955 99538955 1001 86380 86390 1
538831 99538831 1001 86380 86390 1
539603 99539603 1001 86380 86390 1
539500 99539500 1001 86380 86390 1
539495 99539495 1001 86380 86390 1
539457 99539457 1001 86380 86390 1
539355 99539355 1001 86380 86390 1
539252 99539252 1001 86380 86390 1
539086 99539086 1001 86380 86390 1
540430 99540430 1001 86380 86390 1
540447 99540447 1001 86380 86390 1
540293 99540293 1001 86380 86390 1
540320 99540320 1001 86380 86390 1
540460 99540460 1001 86380 86390 1
540135 99540135 1001 86380 86390 1
540057 99540057 1001 86380 86390 1
540243 99540243 1001 86380 86390 1
539861 99539861 1001 86380 86390 1
539868 99539868 1001 86380 86390 1
539987 99539987 1001 86380 86390 1
540567 99540567 1001 86380 86390 1
540645 99540645 1001 86380 86390 1
540560 99540560 1001 86380 86390 1
540613 99540613 1001 86380 86390 1
541244 99541244 1001 86380 86390 1
541174 99541174 1001 86380 86390 1
541289 99541289 1001 86380 86390 1
540935 99540935 1001 86380 86390 1
540967 99540967 1001 86380 86390 1
540696 99540696 1001 86380 86390 1
541331 99541331 1001 86380 86390 1
541398 99541398 1001 86380 86390 1
541994 99541994 1001 86380 86390 1
542062 99542062 1001 86380 86390 1
542024 99542024 1001 86380 86390 1
541974 99541974 1001 86380 86390 1
542065 99542065 1001 86380 86390 1
541869 99541869 1001 86380 86390 1
541819 99541819 1001 86380 86390 1
541768 99541768 1001 86380 86390 1
541606 99541606 1001 86380 86390 1
541672 99541672 1001 86380 86390 1
541685 99541685 1001 86380 86390 1
542285 99542285 1001 86380 86390 1
542252 99542252 1001 86380 86390 1
542191 99542191 1001 86380 86390 1
542895 99542895 1001 86380 86390 1
542910 99542910 1001 86380 86390 1
542766 99542766 1001 86380 86390 1
542848 99542848 1001 86380 86390 1
542840 99542840 1001 86380 86390 1
542556 99542556 1001 86380 86390 1
542726 99542726 1001 86380 86390 1
542429 99542429 1001 86380 86390 1
542442 99542442 1001 86380 86390 1
542331 99542331 1001 86380 86390 1
542981 99542981 1001 86380 86390 1
542969 99542969 1001 86380 86390 1
542325 99542325 1001 86380 86390 1
542962 99542962 1001 86380 86390 1
543133 99543133 1001 86380 86390 1
543640 99543640 1001 86380 86390 1
543680 99543680 1001 86380 86390 1
543386 99543386 1001 86380 86390 1
543388 99543388 1001 86380 86390 1
543453 99543453 1001 86380 86390 1
543520 99543520 1001 86380 86390 1
543445 99543445 1001 86380 86390 1
543549 99543549 1001 86380 86390 1
543485 99543485 1001 86380 86390 1
543203 99543203 1001 86380 86390 1
543229 99543229 1001 86380 86390 1
543309 99543309 1001 86380 86390 1
543284 99543284 1001 86380 86390 1
543330 99543330 1001 86380 86390 1
543848 99543848 1001 86380 86390 1
543956 99543956 1001 86380 86390 1
543854 99543854 1001 86380 86390 1
543948 99543948 1001 86380 86390 1
544534 99544534 1001 86380 86390 1
544368 99544368 1001 86380 86390 1
544041 99544041 1001 86380 86390 1
544076 99544076 1001 86380 86390 1
544077 99544077 1001 86380 86390 1
544183 99544183 1001 86380 86390 1
544655 99544655 1001 86380 86390 1
401543 1144 1001 72480 73857 1
430124 635 1001 71100 72717 1
514986 972 1001 56246 56546 1
526427 619 1002 40405 46503 1
526521 1214 1001 51192 51491 1
540620 756 1002 51604 56047 1
400111 99400111 1001 86380 86390 1
400178 99400178 1001 86380 86390 1
400132 99400132 1001 86380 86390 1
400233 99400233 1001 86380 86390 1
400357 99400357 1001 86380 86390 1
400335 99400335 1001 86380 86390 1
400343 99400343 1001 86380 86390 1
400396 99400396 1001 86380 86390 1
400371 99400371 1001 86380 86390 1
400629 99400629 1001 86380 86390 1
400648 99400648 1001 86380 86390 1
400869 99400869 1001 86380 86390 1
400932 99400932 1001 86380 86390 1
401008 99401008 1001 86380 86390 1
401608 99401608 1001 86380 86390 1
401740 99401740 1001 86380 86390 1
401881 99401881 1001 86380 86390 1
401919 99401919 1001 86380 86390 1
402006 99402006 1001 86380 86390 1
402219 99402219 1001 86380 86390 1
402235 99402235 1001 86380 86390 1
402251 99402251 1001 86380 86390 1
402319 99402319 1001 86380 86390 1
402289 99402289 1001 86380 86390 1
402572 99402572 1001 86380 86390 1
402531 99402531 1001 86380 86390 1
402587 99402587 1001 86380 86390 1
402600 99402600 1001 86380 86390 1
402741 99402741 1001 86380 86390 1
402926 99402926 1001 86380 86390 1
402955 99402955 1001 86380 86390 1
403048 99403048 1001 86380 86390 1
403006 99403006 1001 86380 86390 1
403108 99403108 1001 86380 86390 1
403427 99403427 1001 86380 86390 1
403641 99403641 1001 86380 86390 1
403868 99403868 1001 86380 86390 1
403943 99403943 1001 86380 86390 1
403985 99403985 1001 86380 86390 1
404234 99404234 1001 86380 86390 1
404319 99404319 1001 86380 86390 1
404419 99404419 1001 86380 86390 1
404769 99404769 1001 86380 86390 1
404728 99404728 1001 86380 86390 1
404894 99404894 1001 86380 86390 1
405198 99405198 1001 86380 86390 1
405507 99405507 1001 86380 86390 1
405729 99405729 1001 86380 86390 1
405753 99405753 1001 86380 86390 1
405891 99405891 1001 86380 86390 1
405960 99405960 1001 86380 86390 1
406264 99406264 1001 86380 86390 1
406204 99406204 1001 86380 86390 1
406213 99406213 1001 86380 86390 1
406581 99406581 1001 86380 86390 1
406630 99406630 1001 86380 86390 1
406518 99406518 1001 86380 86390 1
406607 99406607 1001 86380 86390 1
406793 99406793 1001 86380 86390 1
406895 99406895 1001 86380 86390 1
406861 99406861 1001 86380 86390 1
406966 99406966 1001 86380 86390 1
406946 99406946 1001 86380 86390 1
407065 99407065 1001 86380 86390 1
407315 99407315 1001 86380 86390 1
407392 99407392 1001 86380 86390 1
407419 99407419 1001 86380 86390 1
407444 99407444 1001 86380 86390 1
407458 99407458 1001 86380 86390 1
407499 99407499 1001 86380 86390 1
407805 99407805 1001 86380 86390 1
407768 99407768 1001 86380 86390 1
407918 99407918 1001 86380 86390 1
407889 99407889 1001 86380 86390 1
408019 99408019 1001 86380 86390 1
408174 99408174 1001 86380 86390 1
408367 99408367 1001 86380 86390 1
408357 99408357 1001 86380 86390 1
408687 99408687 1001 86380 86390 1
408657 99408657 1001 86380 86390 1
408981 99408981 1001 86380 86390 1
409257 99409257 1001 86380 86390 1
409243 99409243 1001 86380 86390 1
409349 99409349 1001 86380 86390 1
409314 99409314 1001 86380 86390 1
409685 99409685 1001 86380 86390 1
409772 99409772 1001 86380 86390 1
409792 99409792 1001 86380 86390 1
409973 99409973 1001 86380 86390 1
409985 99409985 1001 86380 86390 1
409899 99409899 1001 86380 86390 1
410222 99410222 1001 86380 86390 1
410401 99410401 1001 86380 86390 1
410444 99410444 1001 86380 86390 1
410852 99410852 1001 86380 86390 1
411103 99411103 1001 86380 86390 1
411249 99411249 1001 86380 86390 1
411466 99411466 1001 86380 86390 1
411670 99411670 1001 86380 86390 1
411805 99411805 1001 86380 86390 1
411840 99411840 1001 86380 86390 1
411932 99411932 1001 86380 86390 1
412037 99412037 1001 86380 86390 1
411986 99411986 1001 86380 86390 1
412184 99412184 1001 86380 86390 1
412174 99412174 1001 86380 86390 1
412459 99412459 1001 86380 86390 1
412469 99412469 1001 86380 86390 1
413376 99413376 1001 86380 86390 1
413661 99413661 1001 86380 86390 1
412931 99412931 1001 86380 86390 1
412979 99412979 1001 86380 86390 1
413165 99413165 1001 86380 86390 1
413151 99413151 1001 86380 86390 1
412566 99412566 1001 86380 86390 1
412788 99412788 1001 86380 86390 1
412859 99412859 1001 86380 86390 1
413968 99413968 1001 86380 86390 1
413758 99413758 1001 86380 86390 1
413864 99413864 1001 86380 86390 1
413925 99413925 1001 86380 86390 1
413768 99413768 1001 86380 86390 1
413842 99413842 1001 86380 86390 1
413908 99413908 1001 86380 86390 1
413960 99413960 1001 86380 86390 1
413776 99413776 1001 86380 86390 1
413830 99413830 1001 86380 86390 1
415243 99415243 1001 86380 86390 1
414947 99414947 1001 86380 86390 1
414868 99414868 1001 86380 86390 1
414667 99414667 1001 86380 86390 1
414646 99414646 1001 86380 86390 1
414561 99414561 1001 86380 86390 1
414440 99414440 1001 86380 86390 1
414260 99414260 1001 86380 86390 1
415322 99415322 1001 86380 86390 1
415660 99415660 1001 86380 86390 1
415661 99415661 1001 86380 86390 1
416732 99416732 1001 86380 86390 1
416963 99416963 1001 86380 86390 1
416882 99416882 1001 86380 86390 1
415931 99415931 1001 86380 86390 1
415865 99415865 1001 86380 86390 1
415983 99415983 1001 86380 86390 1
417126 99417126 1001 86380 86390 1
417057 99417057 1001 86380 86390 1
417185 99417185 1001 86380 86390 1
417063 99417063 1001 86380 86390 1
417499 99417499 1001 86380 86390 1
417608 99417608 1001 86380 86390 1
418730 99418730 1001 86380 86390 1
418555 99418555 1001 86380 86390 1
418686 99418686 1001 86380 86390 1
418689 99418689 1001 86380 86390 1
418218 99418218 1001 86380 86390 1
418375 99418375 1001 86380 86390 1
418139 99418139 1001 86380 86390 1
418422 99418422 1001 86380 86390 1
418291 99418291 1001 86380 86390 1
418259 99418259 1001 86380 86390 1
417735 99417735 1001 86380 86390 1
417942 99417942 1001 86380 86390 1
417805 99417805 1001 86380 86390 1
417783 99417783 1001 86380 86390 1
417867 99417867 1001 86380 86390 1
417630 99417630 1001 86380 86390 1
418952 99418952 1001 86380 86390 1
418830 99418830 1001 86380 86390 1
418817 99418817 1001 86380 86390 1
420077 99420077 1001 86380 86390 1
420176 99420176 1001 86380 86390 1
420086 99420086 1001 86380 86390 1
420343 99420343 1001 86380 86390 1
419784 99419784 1001 86380 86390 1
419962 99419962 1001 86380 86390 1
419214 99419214 1001 86380 86390 1
419258 99419258 1001 86380 86390 1
419418 99419418 1001 86380 86390 1
420584 99420584 1001 86380 86390 1
421949 99421949 1001 86380 86390 1
421909 99421909 1001 86380 86390 1
421475 99421475 1001 86380 86390 1
420859 99420859 1001 86380 86390 1
420847 99420847 1001 86380 86390 1
420879 99420879 1001 86380 86390 1
422253 99422253 1001 86380 86390 1
422150 99422150 1001 86380 86390 1
422285 99422285 1001 86380 86390 1
422509 99422509 1001 86380 86390 1
422376 99422376 1001 86380 86390 1
423750 99423750 1001 86380 86390 1
423309 99423309 1001 86380 86390 1
423386 99423386 1001 86380 86390 1
423329 99423329 1001 86380 86390 1
423182 99423182 1001 86380 86390 1
423142 99423142 1001 86380 86390 1
423189 99423189 1001 86380 86390 1
422679 99422679 1001 86380 86390 1
422834 99422834 1001 86380 86390 1
423819 99423819 1001 86380 86390 1
423918 99423918 1001 86380 86390 1
424042 99424042 1001 86380 86390 1
423835 99423835 1001 86380 86390 1
423931 99423931 1001 86380 86390 1
425009 99425009 1001 86380 86390 1
425289 99425289 1001 86380 86390 1
425244 99425244 1001 86380 86390 1
424675 99424675 1001 86380 86390 1
424739 99424739 1001 86380 86390 1
424830 99424830 1001 86380 86390 1
424329 99424329 1001 86380 86390 1
424161 99424161 1001 86380 86390 1
424586 99424586 1001 86380 86390 1
424336 99424336 1001 86380 86390 1
425655 99425655 1001 86380 86390 1
425777 99425777 1001 86380 86390 1
425810 99425810 1001 86380 86390 1
426717 99426717 1001 86380 86390 1
427049 99427049 1001 86380 86390 1
426902 99426902 1001 86380 86390 1
427023 99427023 1001 86380 86390 1
426484 99426484 1001 86380 86390 1
426650 99426650 1001 86380 86390 1
426605 99426605 1001 86380 86390 1
426047 99426047 1001 86380 86390 1
426154 99426154 1001 86380 86390 1
426250 99426250 1001 86380 86390 1
425923 99425923 1001 86380 86390 1
426201 99426201 1001 86380 86390 1
425878 99425878 1001 86380 86390 1
427171 99427171 1001 86380 86390 1
427513 99427513 1001 86380 86390 1
427438 99427438 1001 86380 86390 1
427195 99427195 1001 86380 86390 1
428500 99428500 1001 86380 86390 1
428409 99428409 1001 86380 86390 1
428580 99428580 1001 86380 86390 1
428144 99428144 1001 86380 86390 1
428079 99428079 1001 86380 86390 1
428134 99428134 1001 86380 86390 1
428136 99428136 1001 86380 86390 1
427683 99427683 1001 86380 86390 1
427906 99427906 1001 86380 86390 1
429124 99429124 1001 86380 86390 1
430222 99430222 1001 86380 86390 1
430335 99430335 1001 86380 86390 1
430201 99430201 1001 86380 86390 1
430061 99430061 1001 86380 86390 1
430040 99430040 1001 86380 86390 1
429903 99429903 1001 86380 86390 1
429886 99429886 1001 86380 86390 1
429269 99429269 1001 86380 86390 1
429300 99429300 1001 86380 86390 1
429415 99429415 1001 86380 86390 1
429239 99429239 1001 86380 86390 1
429343 99429343 1001 86380 86390 1
429562 99429562 1001 86380 86390 1
430740 99430740 1001 86380 86390 1
430527 99430527 1001 86380 86390 1
430636 99430636 1001 86380 86390 1
430694 99430694 1001 86380 86390 1
431882 99431882 1001 86380 86390 1
431862 99431862 1001 86380 86390 1
431805 99431805 1001 86380 86390 1
431308 99431308 1001 86380 86390 1
431478 99431478 1001 86380 86390 1
431333 99431333 1001 86380 86390 1
431360 99431360 1001 86380 86390 1
431320 99431320 1001 86380 86390 1
431305 99431305 1001 86380 86390 1
430923 99430923 1001 86380 86390 1
430837 99430837 1001 86380 86390 1
431165 99431165 1001 86380 86390 1
432194 99432194 1001 86380 86390 1
432114 99432114 1001 86380 86390 1
433617 99433617 1001 86380 86390 1
433349 99433349 1001 86380 86390 1
433018 99433018 1001 86380 86390 1
433290 99433290 1001 86380 86390 1
432876 99432876 1001 86380 86390 1
432609 99432609 1001 86380 86390 1
432801 99432801 1001 86380 86390 1
432710 99432710 1001 86380 86390 1
435121 99435121 1001 86380 86390 1
435051 99435051 1001 86380 86390 1
435423 99435423 1001 86380 86390 1
434895 99434895 1001 86380 86390 1
434766 99434766 1001 86380 86390 1
434876 99434876 1001 86380 86390 1
434752 99434752 1001 86380 86390 1
434248 99434248 1001 86380 86390 1
435510 99435510 1001 86380 86390 1
435545 99435545 1001 86380 86390 1
435460 99435460 1001 86380 86390 1
437107 99437107 1001 86380 86390 1
436822 99436822 1001 86380 86390 1
436563 99436563 1001 86380 86390 1
436698 99436698 1001 86380 86390 1
437350 99437350 1001 86380 86390 1
300595 99300595 1001 86380 86390 1
300612 99300612 1001 86380 86390 1
300497 99300497 1001 86380 86390 1
300383 99300383 1001 86380 86390 1
300491 99300491 1001 86380 86390 1
300414 99300414 1001 86380 86390 1
300226 99300226 1001 86380 86390 1
300254 99300254 1001 86380 86390 1
300191 99300191 1001 86380 86390 1
300154 99300154 1001 86380 86390 1
300262 99300262 1001 86380 86390 1
300810 99300810 1001 86380 86390 1
301442 99301442 1001 86380 86390 1
301353 99301353 1001 86380 86390 1
301247 99301247 1001 86380 86390 1
301196 99301196 1001 86380 86390 1
301261 99301261 1001 86380 86390 1
301291 99301291 1001 86380 86390 1
300948 99300948 1001 86380 86390 1
301095 99301095 1001 86380 86390 1
301072 99301072 1001 86380 86390 1
301111 99301111 1001 86380 86390 1
301708 99301708 1001 86380 86390 1
301657 99301657 1001 86380 86390 1
301606 99301606 1001 86380 86390 1
301621 99301621 1001 86380 86390 1
301589 99301589 1001 86380 86390 1
302243 99302243 1001 86380 86390 1
302221 99302221 1001 86380 86390 1
302074 99302074 1001 86380 86390 1
302128 99302128 1001 86380 86390 1
302025 99302025 1001 86380 86390 1
302055 99302055 1001 86380 86390 1
302147 99302147 1001 86380 86390 1
302031 99302031 1001 86380 86390 1
302083 99302083 1001 86380 86390 1
302574 99302574 1001 86380 86390 1
302466 99302466 1001 86380 86390 1
303042 99303042 1001 86380 86390 1
303030 99303030 1001 86380 86390 1
303056 99303056 1001 86380 86390 1
303072 99303072 1001 86380 86390 1
303073 99303073 1001 86380 86390 1
303103 99303103 1001 86380 86390 1
302695 99302695 1001 86380 86390 1
302684 99302684 1001 86380 86390 1
302775 99302775 1001 86380 86390 1
303221 99303221 1001 86380 86390 1
303260 99303260 1001 86380 86390 1
303880 99303880 1001 86380 86390 1
303959 99303959 1001 86380 86390 1
303677 99303677 1001 86380 86390 1
303607 99303607 1001 86380 86390 1
303484 99303484 1001 86380 86390 1
304165 99304165 1001 86380 86390 1
304765 99304765 1001 86380 86390 1
304502 99304502 1001 86380 86390 1
304335 99304335 1001 86380 86390 1
304388 99304388 1001 86380 86390 1
304313 99304313 1001 86380 86390 1
304899 99304899 1001 86380 86390 1
304952 99304952 1001 86380 86390 1
305048 99305048 1001 86380 86390 1
305305 99305305 1001 86380 86390 1
305295 99305295 1001 86380 86390 1
305264 99305264 1001 86380 86390 1
305151 99305151 1001 86380 86390 1
500054 99500054 1001 86380 86390 1
500132 99500132 1001 86380 86390 1
500134 99500134 1001 86380 86390 1
500057 99500057 1001 86380 86390 1
500633 99500633 1001 86380 86390 1
500674 99500674 1001 86380 86390 1
500426 99500426 1001 86380 86390 1
500504 99500504 1001 86380 86390 1
500442 99500442 1001 86380 86390 1
500377 99500377 1001 86380 86390 1
500392 99500392 1001 86380 86390 1
500342 99500342 1001 86380 86390 1
500971 99500971 1001 86380 86390 1
501010 99501010 1001 86380 86390 1
501011 99501011 1001 86380 86390 1
500963 99500963 1001 86380 86390 1
500886 99500886 1001 86380 86390 1
501493 99501493 1001 86380 86390 1
501630 99501630 1001 86380 86390 1
501599 99501599 1001 86380 86390 1
501633 99501633 1001 86380 86390 1
501252 99501252 1001 86380 86390 1
501265 99501265 1001 86380 86390 1
501306 99501306 1001 86380 86390 1
501415 99501415 1001 86380 86390 1
501405 99501405 1001 86380 86390 1
501329 99501329 1001 86380 86390 1
501148 99501148 1001 86380 86390 1
501124 99501124 1001 86380 86390 1
501147 99501147 1001 86380 86390 1
501731 99501731 1001 86380 86390 1
501671 99501671 1001 86380 86390 1
502188 99502188 1001 86380 86390 1
502073 99502073 1001 86380 86390 1
501884 99501884 1001 86380 86390 1
501848 99501848 1001 86380 86390 1
502515 99502515 1001 86380 86390 1
502661 99502661 1001 86380 86390 1
502469 99502469 1001 86380 86390 1
502509 99502509 1001 86380 86390 1
503218 99503218 1001 86380 86390 1
503116 99503116 1001 86380 86390 1
503149 99503149 1001 86380 86390 1
503162 99503162 1001 86380 86390 1
503060 99503060 1001 86380 86390 1
502958 99502958 1001 86380 86390 1
503036 99503036 1001 86380 86390 1
502907 99502907 1001 86380 86390 1
502964 99502964 1001 86380 86390 1
502904 99502904 1001 86380 86390 1
502767 99502767 1001 86380 86390 1
503470 99503470 1001 86380 86390 1
503434 99503434 1001 86380 86390 1
503404 99503404 1001 86380 86390 1
503495 99503495 1001 86380 86390 1
504010 99504010 1001 86380 86390 1
504050 99504050 1001 86380 86390 1
503835 99503835 1001 86380 86390 1
503813 99503813 1001 86380 86390 1
503826 99503826 1001 86380 86390 1
503852 99503852 1001 86380 86390 1
503723 99503723 1001 86380 86390 1
503737 99503737 1001 86380 86390 1
503816 99503816 1001 86380 86390 1
503896 99503896 1001 86380 86390 1
503743 99503743 1001 86380 86390 1
503589 99503589 1001 86380 86390 1
503602 99503602 1001 86380 86390 1
503592 99503592 1001 86380 86390 1
503554 99503554 1001 86380 86390 1
503662 99503662 1001 86380 86390 1
504157 99504157 1001 86380 86390 1
503914 99503914 1001 86380 86390 1
504184 99504184 1001 86380 86390 1
504147 99504147 1001 86380 86390 1
504267 99504267 1001 86380 86390 1
504243 99504243 1001 86380 86390 1
504778 99504778 1001 86380 86390 1
504840 99504840 1001 86380 86390 1
504726 99504726 1001 86380 86390 1
504628 99504628 1001 86380 86390 1
504327 99504327 1001 86380 86390 1
504509 99504509 1001 86380 86390 1
504328 99504328 1001 86380 86390 1
504348 99504348 1001 86380 86390 1
505688 99505688 1001 86380 86390 1
505717 99505717 1001 86380 86390 1
505526 99505526 1001 86380 86390 1
505437 99505437 1001 86380 86390 1
505427 99505427 1001 86380 86390 1
505389 99505389 1001 86380 86390 1
505258 99505258 1001 86380 86390 1
505208 99505208 1001 86380 86390 1
505844 99505844 1001 86380 86390 1
506545 99506545 1001 86380 86390 1
506443 99506443 1001 86380 86390 1
506460 99506460 1001 86380 86390 1
506448 99506448 1001 86380 86390 1
506580 99506580 1001 86380 86390 1
506200 99506200 1001 86380 86390 1
506373 99506373 1001 86380 86390 1
506260 99506260 1001 86380 86390 1
506095 99506095 1001 86380 86390 1
506122 99506122 1001 86380 86390 1
506671 99506671 1001 86380 86390 1
506742 99506742 1001 86380 86390 1
506744 99506744 1001 86380 86390 1
506796 99506796 1001 86380 86390 1
506797 99506797 1001 86380 86390 1
507421 99507421 1001 86380 86390 1
507386 99507386 1001 86380 86390 1
507375 99507375 1001 86380 86390 1
507324 99507324 1001 86380 86390 1
507286 99507286 1001 86380 86390 1
507166 99507166 1001 86380 86390 1
507011 99507011 1001 86380 86390 1
507077 99507077 1001 86380 86390 1
507079 99507079 1001 86380 86390 1
507215 99507215 1001 86380 86390 1
506855 99506855 1001 86380 86390 1
506924 99506924 1001 86380 86390 1
506808 99506808 1001 86380 86390 1
506890 99506890 1001 86380 86390 1
507497 99507497 1001 86380 86390 1
507536 99507536 1001 86380 86390 1
507585 99507585 1001 86380 86390 1
507444 99507444 1001 86380 86390 1
508198 99508198 1001 86380 86390 1
508048 99508048 1001 86380 86390 1
508180 99508180 1001 86380 86390 1
507865 99507865 1001 86380 86390 1
507958 99507958 1001 86380 86390 1
508025 99508025 1001 86380 86390 1
508038 99508038 1001 86380 86390 1
507757 99507757 1001 86380 86390 1
507646 99507646 1001 86380 86390 1
508363 99508363 1001 86380 86390 1
508926 99508926 1001 86380 86390 1
508930 99508930 1001 86380 86390 1
508847 99508847 1001 86380 86390 1
508863 99508863 1001 86380 86390 1
508838 99508838 1001 86380 86390 1
508761 99508761 1001 86380 86390 1
508865 99508865 1001 86380 86390 1
508828 99508828 1001 86380 86390 1
508816 99508816 1001 86380 86390 1
508638 99508638 1001 86380 86390 1
508602 99508602 1001 86380 86390 1
508592 99508592 1001 86380 86390 1
509150 99509150 1001 86380 86390 1
509103 99509103 1001 86380 86390 1
509155 99509155 1001 86380 86390 1
509170 99509170 1001 86380 86390 1
509248 99509248 1001 86380 86390 1
509159 99509159 1001 86380 86390 1
509829 99509829 1001 86380 86390 1
509515 99509515 1001 86380 86390 1
509606 99509606 1001 86380 86390 1
509649 99509649 1001 86380 86390 1
509678 99509678 1001 86380 86390 1
509523 99509523 1001 86380 86390 1
509463 99509463 1001 86380 86390 1
509283 99509283 1001 86380 86390 1
510087 99510087 1001 86380 86390 1
510535 99510535 1001 86380 86390 1
510687 99510687 1001 86380 86390 1
510501 99510501 1001 86380 86390 1
510324 99510324 1001 86380 86390 1
510238 99510238 1001 86380 86390 1
510162 99510162 1001 86380 86390 1
510190 99510190 1001 86380 86390 1
510295 99510295 1001 86380 86390 1
510752 99510752 1001 86380 86390 1
510753 99510753 1001 86380 86390 1
510911 99510911 1001 86380 86390 1
511520 99511520 1001 86380 86390 1
511505 99511505 1001 86380 86390 1
511407 99511407 1001 86380 86390 1
511460 99511460 1001 86380 86390 1
511336 99511336 1001 86380 86390 1
511147 99511147 1001 86380 86390 1
511346 99511346 1001 86380 86390 1
510959 99510959 1001 86380 86390 1
511102 99511102 1001 86380 86390 1
511124 99511124 1001 86380 86390 1
510996 99510996 1001 86380 86390 1
511112 99511112 1001 86380 86390 1
512255 99512255 1001 86380 86390 1
512174 99512174 1001 86380 86390 1
512113 99512113 1001 86380 86390 1
511971 99511971 1001 86380 86390 1
511799 99511799 1001 86380 86390 1
511812 99511812 1001 86380 86390 1
511805 99511805 1001 86380 86390 1
511844 99511844 1001 86380 86390 1
512531 99512531 1001 86380 86390 1
512436 99512436 1001 86380 86390 1
513170 99513170 1001 86380 86390 1
513057 99513057 1001 86380 86390 1
513047 99513047 1001 86380 86390 1
513023 99513023 1001 86380 86390 1
512937 99512937 1001 86380 86390 1
512860 99512860 1001 86380 86390 1
512866 99512866 1001 86380 86390 1
512753 99512753 1001 86380 86390 1
512703 99512703 1001 86380 86390 1
512665 99512665 1001 86380 86390 1
512759 99512759 1001 86380 86390 1
512622 99512622 1001 86380 86390 1
513346 99513346 1001 86380 86390 1
513220 99513220 1001 86380 86390 1
513389 99513389 1001 86380 86390 1
513288 99513288 1001 86380 86390 1
513316 99513316 1001 86380 86390 1
513905 99513905 1001 86380 86390 1
513856 99513856 1001 86380 86390 1
513846 99513846 1001 86380 86390 1
513735 99513735 1001 86380 86390 1
513637 99513637 1001 86380 86390 1
513666 99513666 1001 86380 86390 1
513784 99513784 1001 86380 86390 1
513488 99513488 1001 86380 86390 1
513584 99513584 1001 86380 86390 1
514161 99514161 1001 86380 86390 1
514193 99514193 1001 86380 86390 1
514077 99514077 1001 86380 86390 1
514856 99514856 1001 86380 86390 1
514709 99514709 1001 86380 86390 1
514841 99514841 1001 86380 86390 1
514613 99514613 1001 86380 86390 1
514602 99514602 1001 86380 86390 1
514503 99514503 1001 86380 86390 1
514558 99514558 1001 86380 86390 1
514637 99514637 1001 86380 86390 1
514328 99514328 1001 86380 86390 1
514394 99514394 1001 86380 86390 1
514376 99514376 1001 86380 86390 1
514899 99514899 1001 86380 86390 1
514952 99514952 1001 86380 86390 1
514992 99514992 1001 86380 86390 1
514904 99514904 1001 86380 86390 1
515367 99515367 1001 86380 86390 1
515356 99515356 1001 86380 86390 1
515448 99515448 1001 86380 86390 1
515292 99515292 1001 86380 86390 1
515184 99515184 1001 86380 86390 1
515213 99515213 1001 86380 86390 1
515750 99515750 1001 86380 86390 1
515868 99515868 1001 86380 86390 1
515740 99515740 1001 86380 86390 1
516434 99516434 1001 86380 86390 1
516285 99516285 1001 86380 86390 1
516299 99516299 1001 86380 86390 1
516288 99516288 1001 86380 86390 1
516107 99516107 1001 86380 86390 1
515933 99515933 1001 86380 86390 1
516011 99516011 1001 86380 86390 1
516088 99516088 1001 86380 86390 1
516053 99516053 1001 86380 86390 1
516571 99516571 1001 86380 86390 1
516533 99516533 1001 86380 86390 1
516694 99516694 1001 86380 86390 1
516593 99516593 1001 86380 86390 1
516684 99516684 1001 86380 86390 1
516633 99516633 1001 86380 86390 1
517182 99517182 1001 86380 86390 1
517209 99517209 1001 86380 86390 1
517254 99517254 1001 86380 86390 1
517203 99517203 1001 86380 86390 1
517002 99517002 1001 86380 86390 1
517080 99517080 1001 86380 86390 1
517071 99517071 1001 86380 86390 1
517021 99517021 1001 86380 86390 1
517098 99517098 1001 86380 86390 1
516727 99516727 1001 86380 86390 1
517397 99517397 1001 86380 86390 1
517531 99517531 1001 86380 86390 1
518125 99518125 1001 86380 86390 1
517999 99517999 1001 86380 86390 1
517737 99517737 1001 86380 86390 1
517623 99517623 1001 86380 86390 1
517652 99517652 1001 86380 86390 1
517668 99517668 1001 86380 86390 1
517694 99517694 1001 86380 86390 1
518213 99518213 1001 86380 86390 1
518343 99518343 1001 86380 86390 1
518279 99518279 1001 86380 86390 1
518168 99518168 1001 86380 86390 1
518274 99518274 1001 86380 86390 1
518802 99518802 1001 86380 86390 1
518783 99518783 1001 86380 86390 1
518641 99518641 1001 86380 86390 1
518658 99518658 1001 86380 86390 1
518710 99518710 1001 86380 86390 1
518661 99518661 1001 86380 86390 1
518483 99518483 1001 86380 86390 1
518458 99518458 1001 86380 86390 1
518466 99518466 1001 86380 86390 1
518442 99518442 1001 86380 86390 1
518468 99518468 1001 86380 86390 1
518573 99518573 1001 86380 86390 1
519135 99519135 1001 86380 86390 1
518993 99518993 1001 86380 86390 1
519139 99519139 1001 86380 86390 1
519786 99519786 1001 86380 86390 1
519625 99519625 1001 86380 86390 1
519679 99519679 1001 86380 86390 1
519668 99519668 1001 86380 86390 1
519429 99519429 1001 86380 86390 1
519550 99519550 1001 86380 86390 1
519591 99519591 1001 86380 86390 1
519320 99519320 1001 86380 86390 1
519934 99519934 1001 86380 86390 1
519952 99519952 1001 86380 86390 1
520563 99520563 1001 86380 86390 1
520473 99520473 1001 86380 86390 1
520540 99520540 1001 86380 86390 1
520422 99520422 1001 86380 86390 1
520376 99520376 1001 86380 86390 1
520187 99520187 1001 86380 86390 1
520023 99520023 1001 86380 86390 1
520195 99520195 1001 86380 86390 1
520026 99520026 1001 86380 86390 1
520211 99520211 1001 86380 86390 1
520652 99520652 1001 86380 86390 1
520668 99520668 1001 86380 86390 1
521419 99521419 1001 86380 86390 1
521319 99521319 1001 86380 86390 1
521333 99521333 1001 86380 86390 1
521372 99521372 1001 86380 86390 1
521199 99521199 1001 86380 86390 1
521124 99521124 1001 86380 86390 1
521142 99521142 1001 86380 86390 1
521194 99521194 1001 86380 86390 1
520941 99520941 1001 86380 86390 1
520855 99520855 1001 86380 86390 1
520948 99520948 1001 86380 86390 1
521633 99521633 1001 86380 86390 1
521532 99521532 1001 86380 86390 1
521643 99521643 1001 86380 86390 1
522164 99522164 1001 86380 86390 1
522140 99522140 1001 86380 86390 1
522248 99522248 1001 86380 86390 1
521997 99521997 1001 86380 86390 1
522021 99522021 1001 86380 86390 1
521815 99521815 1001 86380 86390 1
521686 99521686 1001 86380 86390 1
522303 99522303 1001 86380 86390 1
523015 99523015 1001 86380 86390 1
522797 99522797 1001 86380 86390 1
522730 99522730 1001 86380 86390 1
522795 99522795 1001 86380 86390 1
522679 99522679 1001 86380 86390 1
522634 99522634 1001 86380 86390 1
522570 99522570 1001 86380 86390 1
522610 99522610 1001 86380 86390 1
522689 99522689 1001 86380 86390 1
523261 99523261 1001 86380 86390 1
523274 99523274 1001 86380 86390 1
523764 99523764 1001 86380 86390 1
523790 99523790 1001 86380 86390 1
523808 99523808 1001 86380 86390 1
523824 99523824 1001 86380 86390 1
523636 99523636 1001 86380 86390 1
523729 99523729 1001 86380 86390 1
523595 99523595 1001 86380 86390 1
523349 99523349 1001 86380 86390 1
523366 99523366 1001 86380 86390 1
523458 99523458 1001 86380 86390 1
523369 99523369 1001 86380 86390 1
523359 99523359 1001 86380 86390 1
524125 99524125 1001 86380 86390 1
524009 99524009 1001 86380 86390 1
524077 99524077 1001 86380 86390 1
523948 99523948 1001 86380 86390 1
524065 99524065 1001 86380 86390 1
524001 99524001 1001 86380 86390 1
524092 99524092 1001 86380 86390 1
524002 99524002 1001 86380 86390 1
524604 99524604 1001 86380 86390 1
524738 99524738 1001 86380 86390 1
524758 99524758 1001 86380 86390 1
524410 99524410 1001 86380 86390 1
524401 99524401 1001 86380 86390 1
524533 99524533 1001 86380 86390 1
524445 99524445 1001 86380 86390 1
524421 99524421 1001 86380 86390 1
524214 99524214 1001 86380 86390 1
524266 99524266 1001 86380 86390 1
524180 99524180 1001 86380 86390 1
524183 99524183 1001 86380 86390 1
524275 99524275 1001 86380 86390 1
524175 99524175 1001 86380 86390 1
525533 99525533 1001 86380 86390 1
525395 99525395 1001 86380 86390 1
525420 99525420 1001 86380 86390 1
525571 99525571 1001 86380 86390 1
525574 99525574 1001 86380 86390 1
525449 99525449 1001 86380 86390 1
525532 99525532 1001 86380 86390 1
525187 99525187 1001 86380 86390 1
525331 99525331 1001 86380 86390 1
525385 99525385 1001 86380 86390 1
525235 99525235 1001 86380 86390 1
525105 99525105 1001 86380 86390 1
525157 99525157 1001 86380 86390 1
524990 99524990 1001 86380 86390 1
525086 99525086 1001 86380 86390 1
525151 99525151 1001 86380 86390 1
525011 99525011 1001 86380 86390 1
525725 99525725 1001 86380 86390 1
526242 99526242 1001 86380 86390 1
526321 99526321 1001 86380 86390 1
526206 99526206 1001 86380 86390 1
526039 99526039 1001 86380 86390 1
526130 99526130 1001 86380 86390 1
526095 99526095 1001 86380 86390 1
525818 99525818 1001 86380 86390 1
527098 99527098 1001 86380 86390 1
527223 99527223 1001 86380 86390 1
526880 99526880 1001 86380 86390 1
526745 99526745 1001 86380 86390 1
526694 99526694 1001 86380 86390 1
526738 99526738 1001 86380 86390 1
526718 99526718 1001 86380 86390 1
527391 99527391 1001 86380 86390 1
527278 99527278 1001 86380 86390 1
527384 99527384 1001 86380 86390 1
527413 99527413 1001 86380 86390 1
527883 99527883 1001 86380 86390 1
527961 99527961 1001 86380 86390 1
527941 99527941 1001 86380 86390 1
527907 99527907 1001 86380 86390 1
527768 99527768 1001 86380 86390 1
527745 99527745 1001 86380 86390 1
527812 99527812 1001 86380 86390 1
527698 99527698 1001 86380 86390 1
527699 99527699 1001 86380 86390 1
527635 99527635 1001 86380 86390 1
527598 99527598 1001 86380 86390 1
527586 99527586 1001 86380 86390 1
527485 99527485 1001 86380 86390 1
527515 99527515 1001 86380 86390 1
528257 99528257 1001 86380 86390 1
528749 99528749 1001 86380 86390 1
528854 99528854 1001 86380 86390 1
528618 99528618 1001 86380 86390 1
528507 99528507 1001 86380 86390 1
528692 99528692 1001 86380 86390 1
528551 99528551 1001 86380 86390 1
528351 99528351 1001 86380 86390 1
528352 99528352 1001 86380 86390 1
528343 99528343 1001 86380 86390 1
528396 99528396 1001 86380 86390 1
529029 99529029 1001 86380 86390 1
528978 99528978 1001 86380 86390 1
528979 99528979 1001 86380 86390 1
528957 99528957 1001 86380 86390 1
529612 99529612 1001 86380 86390 1
529511 99529511 1001 86380 86390 1
529448 99529448 1001 86380 86390 1
529476 99529476 1001 86380 86390 1
529443 99529443 1001 86380 86390 1
529168 99529168 1001 86380 86390 1
529789 99529789 1001 86380 86390 1
529757 99529757 1001 86380 86390 1
529863 99529863 1001 86380 86390 1
529840 99529840 1001 86380 86390 1
530552 99530552 1001 86380 86390 1
530363 99530363 1001 86380 86390 1
530457 99530457 1001 86380 86390 1
530380 99530380 1001 86380 86390 1
530447 99530447 1001 86380 86390 1
530330 99530330 1001 86380 86390 1
530292 99530292 1001 86380 86390 1
530344 99530344 1001 86380 86390 1
530255 99530255 1001 86380 86390 1
530204 99530204 1001 86380 86390 1
530023 99530023 1001 86380 86390 1
529959 99529959 1001 86380 86390 1
529946 99529946 1001 86380 86390 1
529999 99529999 1001 86380 86390 1
530131 99530131 1001 86380 86390 1
529990 99529990 1001 86380 86390 1
530021 99530021 1001 86380 86390 1
530608 99530608 1001 86380 86390 1
530569 99530569 1001 86380 86390 1
530700 99530700 1001 86380 86390 1
531316 99531316 1001 86380 86390 1
531189 99531189 1001 86380 86390 1
531184 99531184 1001 86380 86390 1
530989 99530989 1001 86380 86390 1
530800 99530800 1001 86380 86390 1
530891 99530891 1001 86380 86390 1
530765 99530765 1001 86380 86390 1
530962 99530962 1001 86380 86390 1
530808 99530808 1001 86380 86390 1
531404 99531404 1001 86380 86390 1
532205 99532205 1001 86380 86390 1
532018 99532018 1001 86380 86390 1
532148 99532148 1001 86380 86390 1
532110 99532110 1001 86380 86390 1
532191 99532191 1001 86380 86390 1
531910 99531910 1001 86380 86390 1
531938 99531938 1001 86380 86390 1
531678 99531678 1001 86380 86390 1
531682 99531682 1001 86380 86390 1
532372 99532372 1001 86380 86390 1
531585 99531585 1001 86380 86390 1
532246 99532246 1001 86380 86390 1
532260 99532260 1001 86380 86390 1
532248 99532248 1001 86380 86390 1
532317 99532317 1001 86380 86390 1
532840 99532840 1001 86380 86390 1
532829 99532829 1001 86380 86390 1
532959 99532959 1001 86380 86390 1
532908 99532908 1001 86380 86390 1
533026 99533026 1001 86380 86390 1
532517 99532517 1001 86380 86390 1
532609 99532609 1001 86380 86390 1
532523 99532523 1001 86380 86390 1
532449 99532449 1001 86380 86390 1
533135 99533135 1001 86380 86390 1
533200 99533200 1001 86380 86390 1
533124 99533124 1001 86380 86390 1
533781 99533781 1001 86380 86390 1
533665 99533665 1001 86380 86390 1
533776 99533776 1001 86380 86390 1
533506 99533506 1001 86380 86390 1
533519 99533519 1001 86380 86390 1
533317 99533317 1001 86380 86390 1
533382 99533382 1001 86380 86390 1
533345 99533345 1001 86380 86390 1
533436 99533436 1001 86380 86390 1
533295 99533295 1001 86380 86390 1
533403 99533403 1001 86380 86390 1
533391 99533391 1001 86380 86390 1
533968 99533968 1001 86380 86390 1
534543 99534543 1001 86380 86390 1
534621 99534621 1001 86380 86390 1
534583 99534583 1001 86380 86390 1
534498 99534498 1001 86380 86390 1
534667 99534667 1001 86380 86390 1
534591 99534591 1001 86380 86390 1
534676 99534676 1001 86380 86390 1
534401 99534401 1001 86380 86390 1
534338 99534338 1001 86380 86390 1
534460 99534460 1001 86380 86390 1
534448 99534448 1001 86380 86390 1
534279 99534279 1001 86380 86390 1
534292 99534292 1001 86380 86390 1
534293 99534293 1001 86380 86390 1
534359 99534359 1001 86380 86390 1
534386 99534386 1001 86380 86390 1
534464 99534464 1001 86380 86390 1
534168 99534168 1001 86380 86390 1
534120 99534120 1001 86380 86390 1
534099 99534099 1001 86380 86390 1
534192 99534192 1001 86380 86390 1
534869 99534869 1001 86380 86390 1
534689 99534689 1001 86380 86390 1
534704 99534704 1001 86380 86390 1
535433 99535433 1001 86380 86390 1
535318 99535318 1001 86380 86390 1
535475 99535475 1001 86380 86390 1
535389 99535389 1001 86380 86390 1
535338 99535338 1001 86380 86390 1
535243 99535243 1001 86380 86390 1
535184 99535184 1001 86380 86390 1
535006 99535006 1001 86380 86390 1
535045 99535045 1001 86380 86390 1
534930 99534930 1001 86380 86390 1
534918 99534918 1001 86380 86390 1
535009 99535009 1001 86380 86390 1
535605 99535605 1001 86380 86390 1
536235 99536235 1001 86380 86390 1
536190 99536190 1001 86380 86390 1
536255 99536255 1001 86380 86390 1
535937 99535937 1001 86380 86390 1
536060 99536060 1001 86380 86390 1
536073 99536073 1001 86380 86390 1
536129 99536129 1001 86380 86390 1
535862 99535862 1001 86380 86390 1
535733 99535733 1001 86380 86390 1
535747 99535747 1001 86380 86390 1
535917 99535917 1001 86380 86390 1
535723 99535723 1001 86380 86390 1
536437 99536437 1001 86380 86390 1
536451 99536451 1001 86380 86390 1
536351 99536351 1001 86380 86390 1
536392 99536392 1001 86380 86390 1
536535 99536535 1001 86380 86390 1
536383 99536383 1001 86380 86390 1
537152 99537152 1001 86380 86390 1
537122 99537122 1001 86380 86390 1
536857 99536857 1001 86380 86390 1
536897 99536897 1001 86380 86390 1
536877 99536877 1001 86380 86390 1
536955 99536955 1001 86380 86390 1
536672 99536672 1001 86380 86390 1
536698 99536698 1001 86380 86390 1
536701 99536701 1001 86380 86390 1
536693 99536693 1001 86380 86390 1
536708 99536708 1001 86380 86390 1
537185 99537185 1001 86380 86390 1
537302 99537302 1001 86380 86390 1
537341 99537341 1001 86380 86390 1
537172 99537172 1001 86380 86390 1
537269 99537269 1001 86380 86390 1
537309 99537309 1001 86380 86390 1
537300 99537300 1001 86380 86390 1
537847 99537847 1001 86380 86390 1
537861 99537861 1001 86380 86390 1
537826 99537826 1001 86380 86390 1
537865 99537865 1001 86380 86390 1
537983 99537983 1001 86380 86390 1
537666 99537666 1001 86380 86390 1
537720 99537720 1001 86380 86390 1
537697 99537697 1001 86380 86390 1
537739 99537739 1001 86380 86390 1
537664 99537664 1001 86380 86390 1
537575 99537575 1001 86380 86390 1
537481 99537481 1001 86380 86390 1
538155 99538155 1001 86380 86390 1
538189 99538189 1001 86380 86390 1
538112 99538112 1001 86380 86390 1
538635 99538635 1001 86380 86390 1
538688 99538688 1001 86380 86390 1
538784 99538784 1001 86380 86390 1
538746 99538746 1001 86380 86390 1
538682 99538682 1001 86380 86390 1
538532 99538532 1001 86380 86390 1
538444 99538444 1001 86380 86390 1
538578 99538578 1001 86380 86390 1
538491 99538491 1001 86380 86390 1
538556 99538556 1001 86380 86390 1
538237 99538237 1001 86380 86390 1
538198 99538198 1001 86380 86390 1
538329 99538329 1001 86380 86390 1
538331 99538331 1001 86380 86390 1
538374 99538374 1001 86380 86390 1
538890 99538890 1001 86380 86390 1
538904 99538904 1001 86380 86390 1
538826 99538826 1001 86380 86390 1
539577 99539577 1001 86380 86390 1
539449 99539449 1001 86380 86390 1
539581 99539581 1001 86380 86390 1
539544 99539544 1001 86380 86390 1
539619 99539619 1001 86380 86390 1
539455 99539455 1001 86380 86390 1
539507 99539507 1001 86380 86390 1
539508 99539508 1001 86380 86390 1
539510 99539510 1001 86380 86390 1
539215 99539215 1001 86380 86390 1
539218 99539218 1001 86380 86390 1
539024 99539024 1001 86380 86390 1
539143 99539143 1001 86380 86390 1
539845 99539845 1001 86380 86390 1
539795 99539795 1001 86380 86390 1
539649 99539649 1001 86380 86390 1
540300 99540300 1001 86380 86390 1
540431 99540431 1001 86380 86390 1
540366 99540366 1001 86380 86390 1
540438 99540438 1001 86380 86390 1
540343 99540343 1001 86380 86390 1
540270 99540270 1001 86380 86390 1
540413 99540413 1001 86380 86390 1
540311 99540311 1001 86380 86390 1
540042 99540042 1001 86380 86390 1
539850 99539850 1001 86380 86390 1
539851 99539851 1001 86380 86390 1
540510 99540510 1001 86380 86390 1
540643 99540643 1001 86380 86390 1
540540 99540540 1001 86380 86390 1
541166 99541166 1001 86380 86390 1
541206 99541206 1001 86380 86390 1
541122 99541122 1001 86380 86390 1
541213 99541213 1001 86380 86390 1
540984 99540984 1001 86380 86390 1
541041 99541041 1001 86380 86390 1
541084 99541084 1001 86380 86390 1
540942 99540942 1001 86380 86390 1
540814 99540814 1001 86380 86390 1
541435 99541435 1001 86380 86390 1
541319 99541319 1001 86380 86390 1
541359 99541359 1001 86380 86390 1
541336 99541336 1001 86380 86390 1
541415 99541415 1001 86380 86390 1
542043 99542043 1001 86380 86390 1
542085 99542085 1001 86380 86390 1
542094 99542094 1001 86380 86390 1
541943 99541943 1001 86380 86390 1
541960 99541960 1001 86380 86390 1
541949 99541949 1001 86380 86390 1
541925 99541925 1001 86380 86390 1
541745 99541745 1001 86380 86390 1
541876 99541876 1001 86380 86390 1
541708 99541708 1001 86380 86390 1
541878 99541878 1001 86380 86390 1
541907 99541907 1001 86380 86390 1
541909 99541909 1001 86380 86390 1
541743 99541743 1001 86380 86390 1
541589 99541589 1001 86380 86390 1
541527 99541527 1001 86380 86390 1
541684 99541684 1001 86380 86390 1
542239 99542239 1001 86380 86390 1
542136 99542136 1001 86380 86390 1
542151 99542151 1001 86380 86390 1
542219 99542219 1001 86380 86390 1
542258 99542258 1001 86380 86390 1
542915 99542915 1001 86380 86390 1
542781 99542781 1001 86380 86390 1
542559 99542559 1001 86380 86390 1
542572 99542572 1001 86380 86390 1
542542 99542542 1001 86380 86390 1
542543 99542543 1001 86380 86390 1
542622 99542622 1001 86380 86390 1
542454 99542454 1001 86380 86390 1
542457 99542457 1001 86380 86390 1
542459 99542459 1001 86380 86390 1
542423 99542423 1001 86380 86390 1
542453 99542453 1001 86380 86390 1
542349 99542349 1001 86380 86390 1
542956 99542956 1001 86380 86390 1
543002 99543002 1001 86380 86390 1
543093 99543093 1001 86380 86390 1
543675 99543675 1001 86380 86390 1
543527 99543527 1001 86380 86390 1
543503 99543503 1001 86380 86390 1
543392 99543392 1001 86380 86390 1
543447 99543447 1001 86380 86390 1
543369 99543369 1001 86380 86390 1
543564 99543564 1001 86380 86390 1
543219 99543219 1001 86380 86390 1
543336 99543336 1001 86380 86390 1
543253 99543253 1001 86380 86390 1
543357 99543357 1001 86380 86390 1
543783 99543783 1001 86380 86390 1
543853 99543853 1001 86380 86390 1
544575 99544575 1001 86380 86390 1
544579 99544579 1001 86380 86390 1
544400 99544400 1001 86380 86390 1
544425 99544425 1001 86380 86390 1
544438 99544438 1001 86380 86390 1
544491 99544491 1001 86380 86390 1
544250 99544250 1001 86380 86390 1
544385 99544385 1001 86380 86390 1
544283 99544283 1001 86380 86390 1
544312 99544312 1001 86380 86390 1
544209 99544209 1001 86380 86390 1
544160 99544160 1001 86380 86390 1
544009 99544009 1001 86380 86390 1
544656 99544656 1001 86380 86390 1
413263 1187 1001 49500 54417 1
400064 99400064 1001 86380 86390 1
400060 99400060 1001 86380 86390 1
400190 99400190 1001 86380 86390 1
400386 99400386 1001 86380 86390 1
400435 99400435 1001 86380 86390 1
400612 99400612 1001 86380 86390 1
400565 99400565 1001 86380 86390 1
400721 99400721 1001 86380 86390 1
400670 99400670 1001 86380 86390 1
400912 99400912 1001 86380 86390 1
401175 99401175 1001 86380 86390 1
401222 99401222 1001 86380 86390 1
401365 99401365 1001 86380 86390 1
401452 99401452 1001 86380 86390 1
401562 99401562 1001 86380 86390 1
401612 99401612 1001 86380 86390 1
401585 99401585 1001 86380 86390 1
401876 99401876 1001 86380 86390 1
401896 99401896 1001 86380 86390 1
401836 99401836 1001 86380 86390 1
401967 99401967 1001 86380 86390 1
402222 99402222 1001 86380 86390 1
402337 99402337 1001 86380 86390 1
402341 99402341 1001 86380 86390 1
402347 99402347 1001 86380 86390 1
402436 99402436 1001 86380 86390 1
402659 99402659 1001 86380 86390 1
402690 99402690 1001 86380 86390 1
402666 99402666 1001 86380 86390 1
402596 99402596 1001 86380 86390 1
403063 99403063 1001 86380 86390 1
403014 99403014 1001 86380 86390 1
403250 99403250 1001 86380 86390 1
403330 99403330 1001 86380 86390 1
403410 99403410 1001 86380 86390 1
403438 99403438 1001 86380 86390 1
403739 99403739 1001 86380 86390 1
404169 99404169 1001 86380 86390 1
404155 99404155 1001 86380 86390 1
404238 99404238 1001 86380 86390 1
404402 99404402 1001 86380 86390 1
404679 99404679 1001 86380 86390 1
404843 99404843 1001 86380 86390 1
405162 99405162 1001 86380 86390 1
405393 99405393 1001 86380 86390 1
405419 99405419 1001 86380 86390 1
405518 99405518 1001 86380 86390 1
405655 99405655 1001 86380 86390 1
405773 99405773 1001 86380 86390 1
406029 99406029 1001 86380 86390 1
406102 99406102 1001 86380 86390 1
406242 99406242 1001 86380 86390 1
406243 99406243 1001 86380 86390 1
406231 99406231 1001 86380 86390 1
406312 99406312 1001 86380 86390 1
406548 99406548 1001 86380 86390 1
406589 99406589 1001 86380 86390 1
406722 99406722 1001 86380 86390 1
406937 99406937 1001 86380 86390 1
407040 99407040 1001 86380 86390 1
407069 99407069 1001 86380 86390 1
407073 99407073 1001 86380 86390 1
407179 99407179 1001 86380 86390 1
407172 99407172 1001 86380 86390 1
407497 99407497 1001 86380 86390 1
407618 99407618 1001 86380 86390 1
407738 99407738 1001 86380 86390 1
407832 99407832 1001 86380 86390 1
407881 99407881 1001 86380 86390 1
407797 99407797 1001 86380 86390 1
407911 99407911 1001 86380 86390 1
408167 99408167 1001 86380 86390 1
408288 99408288 1001 86380 86390 1
408350 99408350 1001 86380 86390 1
408335 99408335 1001 86380 86390 1
408580 99408580 1001 86380 86390 1
408692 99408692 1001 86380 86390 1
408700 99408700 1001 86380 86390 1
408861 99408861 1001 86380 86390 1
408949 99408949 1001 86380 86390 1
408869 99408869 1001 86380 86390 1
409042 99409042 1001 86380 86390 1
409051 99409051 1001 86380 86390 1
409340 99409340 1001 86380 86390 1
409318 99409318 1001 86380 86390 1
409319 99409319 1001 86380 86390 1
409548 99409548 1001 86380 86390 1
409571 99409571 1001 86380 86390 1
409668 99409668 1001 86380 86390 1
409727 99409727 1001 86380 86390 1
409729 99409729 1001 86380 86390 1
409711 99409711 1001 86380 86390 1
409885 99409885 1001 86380 86390 1
409829 99409829 1001 86380 86390 1
409808 99409808 1001 86380 86390 1
409911 99409911 1001 86380 86390 1
409963 99409963 1001 86380 86390 1
410099 99410099 1001 86380 86390 1
410054 99410054 1001 86380 86390 1
410208 99410208 1001 86380 86390 1
410133 99410133 1001 86380 86390 1
410134 99410134 1001 86380 86390 1
410247 99410247 1001 86380 86390 1
410225 99410225 1001 86380 86390 1
410382 99410382 1001 86380 86390 1
410744 99410744 1001 86380 86390 1
410815 99410815 1001 86380 86390 1
411036 99411036 1001 86380 86390 1
411085 99411085 1001 86380 86390 1
411072 99411072 1001 86380 86390 1
411153 99411153 1001 86380 86390 1
411286 99411286 1001 86380 86390 1
411537 99411537 1001 86380 86390 1
411676 99411676 1001 86380 86390 1
411705 99411705 1001 86380 86390 1
411913 99411913 1001 86380 86390 1
412161 99412161 1001 86380 86390 1
412267 99412267 1001 86380 86390 1
412389 99412389 1001 86380 86390 1
412300 99412300 1001 86380 86390 1
412372 99412372 1001 86380 86390 1
413459 99413459 1001 86380 86390 1
413329 99413329 1001 86380 86390 1
412725 99412725 1001 86380 86390 1
412515 99412515 1001 86380 86390 1
412516 99412516 1001 86380 86390 1
412858 99412858 1001 86380 86390 1
413955 99413955 1001 86380 86390 1
414040 99414040 1001 86380 86390 1
415008 99415008 1001 86380 86390 1
414964 99414964 1001 86380 86390 1
415307 99415307 1001 86380 86390 1
414523 99414523 1001 86380 86390 1
414815 99414815 1001 86380 86390 1
414343 99414343 1001 86380 86390 1
414153 99414153 1001 86380 86390 1
415598 99415598 1001 86380 86390 1
414922 99414922 1001 86380 86390 1
415516 99415516 1001 86380 86390 1
416986 99416986 1001 86380 86390 1
416294 99416294 1001 86380 86390 1
416363 99416363 1001 86380 86390 1
415811 99415811 1001 86380 86390 1
415915 99415915 1001 86380 86390 1
415763 99415763 1001 86380 86390 1
415877 99415877 1001 86380 86390 1
416026 99416026 1001 86380 86390 1
416027 99416027 1001 86380 86390 1
415900 99415900 1001 86380 86390 1
415824 99415824 1001 86380 86390 1
417092 99417092 1001 86380 86390 1
417219 99417219 1001 86380 86390 1
417385 99417385 1001 86380 86390 1
417013 99417013 1001 86380 86390 1
418655 99418655 1001 86380 86390 1
418565 99418565 1001 86380 86390 1
418056 99418056 1001 86380 86390 1
418287 99418287 1001 86380 86390 1
418155 99418155 1001 86380 86390 1
418333 99418333 1001 86380 86390 1
417966 99417966 1001 86380 86390 1
417912 99417912 1001 86380 86390 1
417652 99417652 1001 86380 86390 1
417793 99417793 1001 86380 86390 1
417889 99417889 1001 86380 86390 1
419001 99419001 1001 86380 86390 1
418829 99418829 1001 86380 86390 1
418959 99418959 1001 86380 86390 1
418989 99418989 1001 86380 86390 1
419063 99419063 1001 86380 86390 1
418837 99418837 1001 86380 86390 1
420156 99420156 1001 86380 86390 1
420314 99420314 1001 86380 86390 1
419966 99419966 1001 86380 86390 1
419663 99419663 1001 86380 86390 1
420038 99420038 1001 86380 86390 1
420039 99420039 1001 86380 86390 1
419457 99419457 1001 86380 86390 1
419502 99419502 1001 86380 86390 1
419310 99419310 1001 86380 86390 1
419489 99419489 1001 86380 86390 1
419262 99419262 1001 86380 86390 1
420475 99420475 1001 86380 86390 1
420671 99420671 1001 86380 86390 1
421742 99421742 1001 86380 86390 1
422000 99422000 1001 86380 86390 1
421841 99421841 1001 86380 86390 1
422051 99422051 1001 86380 86390 1
421764 99421764 1001 86380 86390 1
421788 99421788 1001 86380 86390 1
421708 99421708 1001 86380 86390 1
421609 99421609 1001 86380 86390 1
421686 99421686 1001 86380 86390 1
420940 99420940 1001 86380 86390 1
420919 99420919 1001 86380 86390 1
421092 99421092 1001 86380 86390 1
422272 99422272 1001 86380 86390 1
422309 99422309 1001 86380 86390 1
422488 99422488 1001 86380 86390 1
422311 99422311 1001 86380 86390 1
423489 99423489 1001 86380 86390 1
423703 99423703 1001 86380 86390 1
423123 99423123 1001 86380 86390 1
423030 99423030 1001 86380 86390 1
423153 99423153 1001 86380 86390 1
423300 99423300 1001 86380 86390 1
423145 99423145 1001 86380 86390 1
422854 99422854 1001 86380 86390 1
422760 99422760 1001 86380 86390 1
422615 99422615 1001 86380 86390 1
422648 99422648 1001 86380 86390 1
423994 99423994 1001 86380 86390 1
423978 99423978 1001 86380 86390 1
423959 99423959 1001 86380 86390 1
423817 99423817 1001 86380 86390 1
425205 99425205 1001 86380 86390 1
425111 99425111 1001 86380 86390 1
424992 99424992 1001 86380 86390 1
424716 99424716 1001 86380 86390 1
424996 99424996 1001 86380 86390 1
424343 99424343 1001 86380 86390 1
424511 99424511 1001 86380 86390 1
424193 99424193 1001 86380 86390 1
424515 99424515 1001 86380 86390 1
424540 99424540 1001 86380 86390 1
425711 99425711 1001 86380 86390 1
425634 99425634 1001 86380 86390 1
425788 99425788 1001 86380 86390 1
425647 99425647 1001 86380 86390 1
425816 99425816 1001 86380 86390 1
425419 99425419 1001 86380 86390 1
425768 99425768 1001 86380 86390 1
425823 99425823 1001 86380 86390 1
426698 99426698 1001 86380 86390 1
427059 99427059 1001 86380 86390 1
426593 99426593 1001 86380 86390 1
426453 99426453 1001 86380 86390 1
425855 99425855 1001 86380 86390 1
425886 99425886 1001 86380 86390 1
427318 99427318 1001 86380 86390 1
427120 99427120 1001 86380 86390 1
427301 99427301 1001 86380 86390 1
427425 99427425 1001 86380 86390 1
427304 99427304 1001 86380 86390 1
428391 99428391 1001 86380 86390 1
428670 99428670 1001 86380 86390 1
428679 99428679 1001 86380 86390 1
428695 99428695 1001 86380 86390 1
428552 99428552 1001 86380 86390 1
428624 99428624 1001 86380 86390 1
428388 99428388 1001 86380 86390 1
428562 99428562 1001 86380 86390 1
428019 99428019 1001 86380 86390 1
427793 99427793 1001 86380 86390 1
427593 99427593 1001 86380 86390 1
429007 99429007 1001 86380 86390 1
429104 99429104 1001 86380 86390 1
430032 99430032 1001 86380 86390 1
429872 99429872 1001 86380 86390 1
429902 99429902 1001 86380 86390 1
429640 99429640 1001 86380 86390 1
429813 99429813 1001 86380 86390 1
429941 99429941 1001 86380 86390 1
429507 99429507 1001 86380 86390 1
429209 99429209 1001 86380 86390 1
429212 99429212 1001 86380 86390 1
430818 99430818 1001 86380 86390 1
430639 99430639 1001 86380 86390 1
430584 99430584 1001 86380 86390 1
430497 99430497 1001 86380 86390 1
430415 99430415 1001 86380 86390 1
431883 99431883 1001 86380 86390 1
431922 99431922 1001 86380 86390 1
431943 99431943 1001 86380 86390 1
431627 99431627 1001 86380 86390 1
431520 99431520 1001 86380 86390 1
432454 99432454 1001 86380 86390 1
432120 99432120 1001 86380 86390 1
432142 99432142 1001 86380 86390 1
433468 99433468 1001 86380 86390 1
433622 99433622 1001 86380 86390 1
433334 99433334 1001 86380 86390 1
433081 99433081 1001 86380 86390 1
433261 99433261 1001 86380 86390 1
432942 99432942 1001 86380 86390 1
432674 99432674 1001 86380 86390 1
432884 99432884 1001 86380 86390 1
432743 99432743 1001 86380 86390 1
432767 99432767 1001 86380 86390 1
433945 99433945 1001 86380 86390 1
434011 99434011 1001 86380 86390 1
435107 99435107 1001 86380 86390 1
435282 99435282 1001 86380 86390 1
435056 99435056 1001 86380 86390 1
435069 99435069 1001 86380 86390 1
434971 99434971 1001 86380 86390 1
434629 99434629 1001 86380 86390 1
434453 99434453 1001 86380 86390 1
434291 99434291 1001 86380 86390 1
435866 99435866 1001 86380 86390 1
435444 99435444 1001 86380 86390 1
435660 99435660 1001 86380 86390 1
435688 99435688 1001 86380 86390 1
435536 99435536 1001 86380 86390 1
435452 99435452 1001 86380 86390 1
435593 99435593 1001 86380 86390 1
437094 99437094 1001 86380 86390 1
436965 99436965 1001 86380 86390 1
436793 99436793 1001 86380 86390 1
436913 99436913 1001 86380 86390 1
436483 99436483 1001 86380 86390 1
436046 99436046 1001 86380 86390 1
436297 99436297 1001 86380 86390 1
436022 99436022 1001 86380 86390 1
436251 99436251 1001 86380 86390 1
436003 99436003 1001 86380 86390 1
300079 99300079 1001 86380 86390 1
300657 99300657 1001 86380 86390 1
300381 99300381 1001 86380 86390 1
300370 99300370 1001 86380 86390 1
300500 99300500 1001 86380 86390 1
300451 99300451 1001 86380 86390 1
300289 99300289 1001 86380 86390 1
300148 99300148 1001 86380 86390 1
300180 99300180 1001 86380 86390 1
300116 99300116 1001 86380 86390 1
300170 99300170 1001 86380 86390 1
301352 99301352 1001 86380 86390 1
301495 99301495 1001 86380 86390 1
301489 99301489 1001 86380 86390 1
301550 99301550 1001 86380 86390 1
301220 99301220 1001 86380 86390 1
301233 99301233 1001 86380 86390 1
301186 99301186 1001 86380 86390 1
301330 99301330 1001 86380 86390 1
301149 99301149 1001 86380 86390 1
301193 99301193 1001 86380 86390 1
301283 99301283 1001 86380 86390 1
301081 99301081 1001 86380 86390 1
301019 99301019 1001 86380 86390 1
300945 99300945 1001 86380 86390 1
301747 99301747 1001 86380 86390 1
301565 99301565 1001 86380 86390 1
301749 99301749 1001 86380 86390 1
301661 99301661 1001 86380 86390 1
302298 99302298 1001 86380 86390 1
302124 99302124 1001 86380 86390 1
302153 99302153 1001 86380 86390 1
301941 99301941 1001 86380 86390 1
301789 99301789 1001 86380 86390 1
301833 99301833 1001 86380 86390 1
302575 99302575 1001 86380 86390 1
302498 99302498 1001 86380 86390 1
302543 99302543 1001 86380 86390 1
303170 99303170 1001 86380 86390 1
303041 99303041 1001 86380 86390 1
303177 99303177 1001 86380 86390 1
303112 99303112 1001 86380 86390 1
303203 99303203 1001 86380 86390 1
302838 99302838 1001 86380 86390 1
302970 99302970 1001 86380 86390 1
302882 99302882 1001 86380 86390 1
303321 99303321 1001 86380 86390 1
303360 99303360 1001 86380 86390 1
303386 99303386 1001 86380 86390 1
303351 99303351 1001 86380 86390 1
303263 99303263 1001 86380 86390 1
303316 99303316 1001 86380 86390 1
303291 99303291 1001 86380 86390 1
303255 99303255 1001 86380 86390 1
303866 99303866 1001 86380 86390 1
304032 99304032 1001 86380 86390 1
303997 99303997 1001 86380 86390 1
303882 99303882 1001 86380 86390 1
303838 99303838 1001 86380 86390 1
303915 99303915 1001 86380 86390 1
303903 99303903 1001 86380 86390 1
303790 99303790 1001 86380 86390 1
303517 99303517 1001 86380 86390 1
303582 99303582 1001 86380 86390 1
303492 99303492 1001 86380 86390 1
303598 99303598 1001 86380 86390 1
303509 99303509 1001 86380 86390 1
303535 99303535 1001 86380 86390 1
303502 99303502 1001 86380 86390 1
304231 99304231 1001 86380 86390 1
304184 99304184 1001 86380 86390 1
304822 99304822 1001 86380 86390 1
304686 99304686 1001 86380 86390 1
304849 99304849 1001 86380 86390 1
304551 99304551 1001 86380 86390 1
304604 99304604 1001 86380 86390 1
304648 99304648 1001 86380 86390 1
304457 99304457 1001 86380 86390 1
304588 99304588 1001 86380 86390 1
304304 99304304 1001 86380 86390 1
304317 99304317 1001 86380 86390 1
304908 99304908 1001 86380 86390 1
304861 99304861 1001 86380 86390 1
304875 99304875 1001 86380 86390 1
305009 99305009 1001 86380 86390 1
305621 99305621 1001 86380 86390 1
305623 99305623 1001 86380 86390 1
305520 99305520 1001 86380 86390 1
305495 99305495 1001 86380 86390 1
305577 99305577 1001 86380 86390 1
305444 99305444 1001 86380 86390 1
305409 99305409 1001 86380 86390 1
305132 99305132 1001 86380 86390 1
305160 99305160 1001 86380 86390 1
305136 99305136 1001 86380 86390 1
305254 99305254 1001 86380 86390 1
500049 99500049 1001 86380 86390 1
305695 99305695 1001 86380 86390 1
500115 99500115 1001 86380 86390 1
500000 99500000 1001 86380 86390 1
500027 99500027 1001 86380 86390 1
500041 99500041 1001 86380 86390 1
500813 99500813 1001 86380 86390 1
500664 99500664 1001 86380 86390 1
500755 99500755 1001 86380 86390 1
500802 99500802 1001 86380 86390 1
500505 99500505 1001 86380 86390 1
500575 99500575 1001 86380 86390 1
500259 99500259 1001 86380 86390 1
500992 99500992 1001 86380 86390 1
500986 99500986 1001 86380 86390 1
500951 99500951 1001 86380 86390 1
501605 99501605 1001 86380 86390 1
501552 99501552 1001 86380 86390 1
501628 99501628 1001 86380 86390 1
501256 99501256 1001 86380 86390 1
501334 99501334 1001 86380 86390 1
501386 99501386 1001 86380 86390 1
501349 99501349 1001 86380 86390 1
501131 99501131 1001 86380 86390 1
501132 99501132 1001 86380 86390 1
501145 99501145 1001 86380 86390 1
501721 99501721 1001 86380 86390 1
501812 99501812 1001 86380 86390 1
501685 99501685 1001 86380 86390 1
502311 99502311 1001 86380 86390 1
502265 99502265 1001 86380 86390 1
502387 99502387 1001 86380 86390 1
502149 99502149 1001 86380 86390 1
502490 99502490 1001 86380 86390 1
502587 99502587 1001 86380 86390 1
503112 99503112 1001 86380 86390 1
503242 99503242 1001 86380 86390 1
503246 99503246 1001 86380 86390 1
503235 99503235 1001 86380 86390 1
503158 99503158 1001 86380 86390 1
503238 99503238 1001 86380 86390 1
503061 99503061 1001 86380 86390 1
502965 99502965 1001 86380 86390 1
502719 99502719 1001 86380 86390 1
502811 99502811 1001 86380 86390 1
502734 99502734 1001 86380 86390 1
502799 99502799 1001 86380 86390 1
503343 99503343 1001 86380 86390 1
503304 99503304 1001 86380 86390 1
503360 99503360 1001 86380 86390 1
503469 99503469 1001 86380 86390 1
503952 99503952 1001 86380 86390 1
504024 99504024 1001 86380 86390 1
503746 99503746 1001 86380 86390 1
503747 99503747 1001 86380 86390 1
503740 99503740 1001 86380 86390 1
503858 99503858 1001 86380 86390 1
503755 99503755 1001 86380 86390 1
503547 99503547 1001 86380 86390 1
504218 99504218 1001 86380 86390 1
504182 99504182 1001 86380 86390 1
504247 99504247 1001 86380 86390 1
504256 99504256 1001 86380 86390 1
504942 99504942 1001 86380 86390 1
504771 99504771 1001 86380 86390 1
504788 99504788 1001 86380 86390 1
504716 99504716 1001 86380 86390 1
504535 99504535 1001 86380 86390 1
504666 99504666 1001 86380 86390 1
504537 99504537 1001 86380 86390 1
504591 99504591 1001 86380 86390 1
504592 99504592 1001 86380 86390 1
504670 99504670 1001 86380 86390 1
504478 99504478 1001 86380 86390 1
504355 99504355 1001 86380 86390 1
504433 99504433 1001 86380 86390 1
504329 99504329 1001 86380 86390 1
504410 99504410 1001 86380 86390 1
504945 99504945 1001 86380 86390 1
504999 99504999 1001 86380 86390 1
505095 99505095 1001 86380 86390 1
505658 99505658 1001 86380 86390 1
505452 99505452 1001 86380 86390 1
505307 99505307 1001 86380 86390 1
505275 99505275 1001 86380 86390 1
505264 99505264 1001 86380 86390 1
505842 99505842 1001 86380 86390 1
506473 99506473 1001 86380 86390 1
506476 99506476 1001 86380 86390 1
506438 99506438 1001 86380 86390 1
506440 99506440 1001 86380 86390 1
506466 99506466 1001 86380 86390 1
506277 99506277 1001 86380 86390 1
506336 99506336 1001 86380 86390 1
506298 99506298 1001 86380 86390 1
506017 99506017 1001 86380 86390 1
506058 99506058 1001 86380 86390 1
506020 99506020 1001 86380 86390 1
506783 99506783 1001 86380 86390 1
506720 99506720 1001 86380 86390 1
506709 99506709 1001 86380 86390 1
507359 99507359 1001 86380 86390 1
507244 99507244 1001 86380 86390 1
507361 99507361 1001 86380 86390 1
507378 99507378 1001 86380 86390 1
507301 99507301 1001 86380 86390 1
507103 99507103 1001 86380 86390 1
507056 99507056 1001 86380 86390 1
506986 99506986 1001 86380 86390 1
506831 99506831 1001 86380 86390 1
506859 99506859 1001 86380 86390 1
506849 99506849 1001 86380 86390 1
507590 99507590 1001 86380 86390 1
508133 99508133 1001 86380 86390 1
508219 99508219 1001 86380 86390 1
508116 99508116 1001 86380 86390 1
507979 99507979 1001 86380 86390 1
507956 99507956 1001 86380 86390 1
507945 99507945 1001 86380 86390 1
508000 99508000 1001 86380 86390 1
508040 99508040 1001 86380 86390 1
507977 99507977 1001 86380 86390 1
507694 99507694 1001 86380 86390 1
507734 99507734 1001 86380 86390 1
507828 99507828 1001 86380 86390 1
508414 99508414 1001 86380 86390 1
508285 99508285 1001 86380 86390 1
508324 99508324 1001 86380 86390 1
508306 99508306 1001 86380 86390 1
508321 99508321 1001 86380 86390 1
508663 99508663 1001 86380 86390 1
508744 99508744 1001 86380 86390 1
508722 99508722 1001 86380 86390 1
508570 99508570 1001 86380 86390 1
508519 99508519 1001 86380 86390 1
508547 99508547 1001 86380 86390 1
508487 99508487 1001 86380 86390 1
508552 99508552 1001 86380 86390 1
508462 99508462 1001 86380 86390 1
508645 99508645 1001 86380 86390 1
509163 99509163 1001 86380 86390 1
509082 99509082 1001 86380 86390 1
509868 99509868 1001 86380 86390 1
509852 99509852 1001 86380 86390 1
509702 99509702 1001 86380 86390 1
509567 99509567 1001 86380 86390 1
509684 99509684 1001 86380 86390 1
509518 99509518 1001 86380 86390 1
509596 99509596 1001 86380 86390 1
509344 99509344 1001 86380 86390 1
509282 99509282 1001 86380 86390 1
509296 99509296 1001 86380 86390 1
509453 99509453 1001 86380 86390 1
509389 99509389 1001 86380 86390 1
509415 99509415 1001 86380 86390 1
509329 99509329 1001 86380 86390 1
509446 99509446 1001 86380 86390 1
509989 99509989 1001 86380 86390 1
510008 99510008 1001 86380 86390 1
510088 99510088 1001 86380 86390 1
509985 99509985 1001 86380 86390 1
510524 99510524 1001 86380 86390 1
510641 99510641 1001 86380 86390 1
510543 99510543 1001 86380 86390 1
510647 99510647 1001 86380 86390 1
510460 99510460 1001 86380 86390 1
510436 99510436 1001 86380 86390 1
510463 99510463 1001 86380 86390 1
510323 99510323 1001 86380 86390 1
510428 99510428 1001 86380 86390 1
510390 99510390 1001 86380 86390 1
510134 99510134 1001 86380 86390 1
510136 99510136 1001 86380 86390 1
510179 99510179 1001 86380 86390 1
510218 99510218 1001 86380 86390 1
510816 99510816 1001 86380 86390 1
510882 99510882 1001 86380 86390 1
510859 99510859 1001 86380 86390 1
510759 99510759 1001 86380 86390 1
511411 99511411 1001 86380 86390 1
511374 99511374 1001 86380 86390 1
511524 99511524 1001 86380 86390 1
511416 99511416 1001 86380 86390 1
511533 99511533 1001 86380 86390 1
511406 99511406 1001 86380 86390 1
511548 99511548 1001 86380 86390 1
511297 99511297 1001 86380 86390 1
511208 99511208 1001 86380 86390 1
511299 99511299 1001 86380 86390 1
511161 99511161 1001 86380 86390 1
511304 99511304 1001 86380 86390 1
511131 99511131 1001 86380 86390 1
511005 99511005 1001 86380 86390 1
511047 99511047 1001 86380 86390 1
511653 99511653 1001 86380 86390 1
511731 99511731 1001 86380 86390 1
511667 99511667 1001 86380 86390 1
511683 99511683 1001 86380 86390 1
511714 99511714 1001 86380 86390 1
511585 99511585 1001 86380 86390 1
512302 99512302 1001 86380 86390 1
512254 99512254 1001 86380 86390 1
512229 99512229 1001 86380 86390 1
512098 99512098 1001 86380 86390 1
512137 99512137 1001 86380 86390 1
512099 99512099 1001 86380 86390 1
512022 99512022 1001 86380 86390 1
512067 99512067 1001 86380 86390 1
511887 99511887 1001 86380 86390 1
511826 99511826 1001 86380 86390 1
511761 99511761 1001 86380 86390 1
511881 99511881 1001 86380 86390 1
511796 99511796 1001 86380 86390 1
512558 99512558 1001 86380 86390 1
512442 99512442 1001 86380 86390 1
512560 99512560 1001 86380 86390 1
512555 99512555 1001 86380 86390 1
512465 99512465 1001 86380 86390 1
513102 99513102 1001 86380 86390 1
513142 99513142 1001 86380 86390 1
513162 99513162 1001 86380 86390 1
513192 99513192 1001 86380 86390 1
513100 99513100 1001 86380 86390 1
512987 99512987 1001 86380 86390 1
512951 99512951 1001 86380 86390 1
513284 99513284 1001 86380 86390 1
513949 99513949 1001 86380 86390 1
514025 99514025 1001 86380 86390 1
513665 99513665 1001 86380 86390 1
513642 99513642 1001 86380 86390 1
513490 99513490 1001 86380 86390 1
513531 99513531 1001 86380 86390 1
513474 99513474 1001 86380 86390 1
514162 99514162 1001 86380 86390 1
514154 99514154 1001 86380 86390 1
514854 99514854 1001 86380 86390 1
514691 99514691 1001 86380 86390 1
514827 99514827 1001 86380 86390 1
514661 99514661 1001 86380 86390 1
514476 99514476 1001 86380 86390 1
514648 99514648 1001 86380 86390 1
514392 99514392 1001 86380 86390 1
514318 99514318 1001 86380 86390 1
514344 99514344 1001 86380 86390 1
514357 99514357 1001 86380 86390 1
514334 99514334 1001 86380 86390 1
514417 99514417 1001 86380 86390 1
514923 99514923 1001 86380 86390 1
514978 99514978 1001 86380 86390 1
515018 99515018 1001 86380 86390 1
515581 99515581 1001 86380 86390 1
515621 99515621 1001 86380 86390 1
515462 99515462 1001 86380 86390 1
515183 99515183 1001 86380 86390 1
515136 99515136 1001 86380 86390 1
515177 99515177 1001 86380 86390 1
515785 99515785 1001 86380 86390 1
515749 99515749 1001 86380 86390 1
515775 99515775 1001 86380 86390 1
516461 99516461 1001 86380 86390 1
516371 99516371 1001 86380 86390 1
516333 99516333 1001 86380 86390 1
516182 99516182 1001 86380 86390 1
515958 99515958 1001 86380 86390 1
515971 99515971 1001 86380 86390 1
516690 99516690 1001 86380 86390 1
516654 99516654 1001 86380 86390 1
517156 99517156 1001 86380 86390 1
517275 99517275 1001 86380 86390 1
517159 99517159 1001 86380 86390 1
517269 99517269 1001 86380 86390 1
517079 99517079 1001 86380 86390 1
516900 99516900 1001 86380 86390 1
518092 99518092 1001 86380 86390 1
517854 99517854 1001 86380 86390 1
517763 99517763 1001 86380 86390 1
517882 99517882 1001 86380 86390 1
517908 99517908 1001 86380 86390 1
517909 99517909 1001 86380 86390 1
517939 99517939 1001 86380 86390 1
517670 99517670 1001 86380 86390 1
517713 99517713 1001 86380 86390 1
517662 99517662 1001 86380 86390 1
517664 99517664 1001 86380 86390 1
518327 99518327 1001 86380 86390 1
518273 99518273 1001 86380 86390 1
518184 99518184 1001 86380 86390 1
518902 99518902 1001 86380 86390 1
518929 99518929 1001 86380 86390 1
518878 99518878 1001 86380 86390 1
518653 99518653 1001 86380 86390 1
518631 99518631 1001 86380 86390 1
518776 99518776 1001 86380 86390 1
518594 99518594 1001 86380 86390 1
518700 99518700 1001 86380 86390 1
518714 99518714 1001 86380 86390 1
518612 99518612 1001 86380 86390 1
518381 99518381 1001 86380 86390 1
518410 99518410 1001 86380 86390 1
518554 99518554 1001 86380 86390 1
518438 99518438 1001 86380 86390 1
519130 99519130 1001 86380 86390 1
519092 99519092 1001 86380 86390 1
519042 99519042 1001 86380 86390 1
519161 99519161 1001 86380 86390 1
519098 99519098 1001 86380 86390 1
519008 99519008 1001 86380 86390 1
519126 99519126 1001 86380 86390 1
519719 99519719 1001 86380 86390 1
519759 99519759 1001 86380 86390 1
519541 99519541 1001 86380 86390 1
519594 99519594 1001 86380 86390 1
519340 99519340 1001 86380 86390 1
519876 99519876 1001 86380 86390 1
519815 99519815 1001 86380 86390 1
519895 99519895 1001 86380 86390 1
519989 99519989 1001 86380 86390 1
520467 99520467 1001 86380 86390 1
520388 99520388 1001 86380 86390 1
520234 99520234 1001 86380 86390 1
520417 99520417 1001 86380 86390 1
520166 99520166 1001 86380 86390 1
520128 99520128 1001 86380 86390 1
520083 99520083 1001 86380 86390 1
520812 99520812 1001 86380 86390 1
520787 99520787 1001 86380 86390 1
520687 99520687 1001 86380 86390 1
520817 99520817 1001 86380 86390 1
521286 99521286 1001 86380 86390 1
521390 99521390 1001 86380 86390 1
521378 99521378 1001 86380 86390 1
521420 99521420 1001 86380 86390 1
521398 99521398 1001 86380 86390 1
521071 99521071 1001 86380 86390 1
521130 99521130 1001 86380 86390 1
520925 99520925 1001 86380 86390 1
521029 99521029 1001 86380 86390 1
520954 99520954 1001 86380 86390 1
520891 99520891 1001 86380 86390 1
520945 99520945 1001 86380 86390 1
520934 99520934 1001 86380 86390 1
521490 99521490 1001 86380 86390 1
521503 99521503 1001 86380 86390 1
521546 99521546 1001 86380 86390 1
521662 99521662 1001 86380 86390 1
521487 99521487 1001 86380 86390 1
522191 99522191 1001 86380 86390 1
522162 99522162 1001 86380 86390 1
522176 99522176 1001 86380 86390 1
521959 99521959 1001 86380 86390 1
521972 99521972 1001 86380 86390 1
521921 99521921 1001 86380 86390 1
521749 99521749 1001 86380 86390 1
521852 99521852 1001 86380 86390 1
522368 99522368 1001 86380 86390 1
522486 99522486 1001 86380 86390 1
522396 99522396 1001 86380 86390 1
522452 99522452 1001 86380 86390 1
523118 99523118 1001 86380 86390 1
522997 99522997 1001 86380 86390 1
523036 99523036 1001 86380 86390 1
523049 99523049 1001 86380 86390 1
522734 99522734 1001 86380 86390 1
522705 99522705 1001 86380 86390 1
522506 99522506 1001 86380 86390 1
522521 99522521 1001 86380 86390 1
522703 99522703 1001 86380 86390 1
523154 99523154 1001 86380 86390 1
523929 99523929 1001 86380 86390 1
523665 99523665 1001 86380 86390 1
523416 99523416 1001 86380 86390 1
523432 99523432 1001 86380 86390 1
524104 99524104 1001 86380 86390 1
523965 99523965 1001 86380 86390 1
524121 99524121 1001 86380 86390 1
524628 99524628 1001 86380 86390 1
524748 99524748 1001 86380 86390 1
524662 99524662 1001 86380 86390 1
524717 99524717 1001 86380 86390 1
524428 99524428 1001 86380 86390 1
524430 99524430 1001 86380 86390 1
524456 99524456 1001 86380 86390 1
524318 99524318 1001 86380 86390 1
524311 99524311 1001 86380 86390 1
524314 99524314 1001 86380 86390 1
524172 99524172 1001 86380 86390 1
524949 99524949 1001 86380 86390 1
524964 99524964 1001 86380 86390 1
524966 99524966 1001 86380 86390 1
524812 99524812 1001 86380 86390 1
524802 99524802 1001 86380 86390 1
525418 99525418 1001 86380 86390 1
525471 99525471 1001 86380 86390 1
525524 99525524 1001 86380 86390 1
525398 99525398 1001 86380 86390 1
525583 99525583 1001 86380 86390 1
525531 99525531 1001 86380 86390 1
525291 99525291 1001 86380 86390 1
525305 99525305 1001 86380 86390 1
525306 99525306 1001 86380 86390 1
525282 99525282 1001 86380 86390 1
525298 99525298 1001 86380 86390 1
525009 99525009 1001 86380 86390 1
525178 99525178 1001 86380 86390 1
525089 99525089 1001 86380 86390 1
524987 99524987 1001 86380 86390 1
525750 99525750 1001 86380 86390 1
525662 99525662 1001 86380 86390 1
525703 99525703 1001 86380 86390 1
525730 99525730 1001 86380 86390 1
525613 99525613 1001 86380 86390 1
525705 99525705 1001 86380 86390 1
525619 99525619 1001 86380 86390 1
526322 99526322 1001 86380 86390 1
526233 99526233 1001 86380 86390 1
526349 99526349 1001 86380 86390 1
526315 99526315 1001 86380 86390 1
526091 99526091 1001 86380 86390 1
526186 99526186 1001 86380 86390 1
526187 99526187 1001 86380 86390 1
525950 99525950 1001 86380 86390 1
525976 99525976 1001 86380 86390 1
525822 99525822 1001 86380 86390 1
526438 99526438 1001 86380 86390 1
526570 99526570 1001 86380 86390 1
527134 99527134 1001 86380 86390 1
527201 99527201 1001 86380 86390 1
527177 99527177 1001 86380 86390 1
527167 99527167 1001 86380 86390 1
526863 99526863 1001 86380 86390 1
526915 99526915 1001 86380 86390 1
526680 99526680 1001 86380 86390 1
526655 99526655 1001 86380 86390 1
526687 99526687 1001 86380 86390 1
526635 99526635 1001 86380 86390 1
527337 99527337 1001 86380 86390 1
527445 99527445 1001 86380 86390 1
527395 99527395 1001 86380 86390 1
527306 99527306 1001 86380 86390 1
527410 99527410 1001 86380 86390 1
527268 99527268 1001 86380 86390 1
527958 99527958 1001 86380 86390 1
527806 99527806 1001 86380 86390 1
527847 99527847 1001 86380 86390 1
527849 99527849 1001 86380 86390 1
527668 99527668 1001 86380 86390 1
527508 99527508 1001 86380 86390 1
527641 99527641 1001 86380 86390 1
527541 99527541 1001 86380 86390 1
527620 99527620 1001 86380 86390 1
527569 99527569 1001 86380 86390 1
528090 99528090 1001 86380 86390 1
528123 99528123 1001 86380 86390 1
528813 99528813 1001 86380 86390 1
528519 99528519 1001 86380 86390 1
528584 99528584 1001 86380 86390 1
528695 99528695 1001 86380 86390 1
528312 99528312 1001 86380 86390 1
528340 99528340 1001 86380 86390 1
529000 99529000 1001 86380 86390 1
529078 99529078 1001 86380 86390 1
529692 99529692 1001 86380 86390 1
529668 99529668 1001 86380 86390 1
529608 99529608 1001 86380 86390 1
529496 99529496 1001 86380 86390 1
529458 99529458 1001 86380 86390 1
529460 99529460 1001 86380 86390 1
529424 99529424 1001 86380 86390 1
529439 99529439 1001 86380 86390 1
529376 99529376 1001 86380 86390 1
529239 99529239 1001 86380 86390 1
529229 99529229 1001 86380 86390 1
529165 99529165 1001 86380 86390 1
529259 99529259 1001 86380 86390 1
529737 99529737 1001 86380 86390 1
529807 99529807 1001 86380 86390 1
529833 99529833 1001 86380 86390 1
529808 99529808 1001 86380 86390 1
529821 99529821 1001 86380 86390 1
529860 99529860 1001 86380 86390 1
529878 99529878 1001 86380 86390 1
529736 99529736 1001 86380 86390 1
530364 99530364 1001 86380 86390 1
530311 99530311 1001 86380 86390 1
530290 99530290 1001 86380 86390 1
530203 99530203 1001 86380 86390 1
529958 99529958 1001 86380 86390 1
530066 99530066 1001 86380 86390 1
530018 99530018 1001 86380 86390 1
530096 99530096 1001 86380 86390 1
530098 99530098 1001 86380 86390 1
530641 99530641 1001 86380 86390 1
530667 99530667 1001 86380 86390 1
530578 99530578 1001 86380 86390 1
531178 99531178 1001 86380 86390 1
531301 99531301 1001 86380 86390 1
531044 99531044 1001 86380 86390 1
531061 99531061 1001 86380 86390 1
531038 99531038 1001 86380 86390 1
531069 99531069 1001 86380 86390 1
530786 99530786 1001 86380 86390 1
530882 99530882 1001 86380 86390 1
530886 99530886 1001 86380 86390 1
531383 99531383 1001 86380 86390 1
531491 99531491 1001 86380 86390 1
532111 99532111 1001 86380 86390 1
532196 99532196 1001 86380 86390 1
531930 99531930 1001 86380 86390 1
531906 99531906 1001 86380 86390 1
531704 99531704 1001 86380 86390 1
531654 99531654 1001 86380 86390 1
531618 99531618 1001 86380 86390 1
531619 99531619 1001 86380 86390 1
532312 99532312 1001 86380 86390 1
532261 99532261 1001 86380 86390 1
532287 99532287 1001 86380 86390 1
532227 99532227 1001 86380 86390 1
532215 99532215 1001 86380 86390 1
532868 99532868 1001 86380 86390 1
532960 99532960 1001 86380 86390 1
533013 99533013 1001 86380 86390 1
532940 99532940 1001 86380 86390 1
532774 99532774 1001 86380 86390 1
532753 99532753 1001 86380 86390 1
532452 99532452 1001 86380 86390 1
532413 99532413 1001 86380 86390 1
532427 99532427 1001 86380 86390 1
532496 99532496 1001 86380 86390 1
532471 99532471 1001 86380 86390 1
532436 99532436 1001 86380 86390 1
533192 99533192 1001 86380 86390 1
533065 99533065 1001 86380 86390 1
533066 99533066 1001 86380 86390 1
533717 99533717 1001 86380 86390 1
533668 99533668 1001 86380 86390 1
533827 99533827 1001 86380 86390 1
533759 99533759 1001 86380 86390 1
533686 99533686 1001 86380 86390 1
533484 99533484 1001 86380 86390 1
533445 99533445 1001 86380 86390 1
533266 99533266 1001 86380 86390 1
533413 99533413 1001 86380 86390 1
533363 99533363 1001 86380 86390 1
533987 99533987 1001 86380 86390 1
533910 99533910 1001 86380 86390 1
534002 99534002 1001 86380 86390 1
533900 99533900 1001 86380 86390 1
533904 99533904 1001 86380 86390 1
534546 99534546 1001 86380 86390 1
534407 99534407 1001 86380 86390 1
534332 99534332 1001 86380 86390 1
534065 99534065 1001 86380 86390 1
534078 99534078 1001 86380 86390 1
534146 99534146 1001 86380 86390 1
534095 99534095 1001 86380 86390 1
534069 99534069 1001 86380 86390 1
534214 99534214 1001 86380 86390 1
534760 99534760 1001 86380 86390 1
534774 99534774 1001 86380 86390 1
534857 99534857 1001 86380 86390 1
535460 99535460 1001 86380 86390 1
535315 99535315 1001 86380 86390 1
535112 99535112 1001 86380 86390 1
535164 99535164 1001 86380 86390 1
535663 99535663 1001 86380 86390 1
535644 99535644 1001 86380 86390 1
535556 99535556 1001 86380 86390 1
536333 99536333 1001 86380 86390 1
536184 99536184 1001 86380 86390 1
536224 99536224 1001 86380 86390 1
536118 99536118 1001 86380 86390 1
535902 99535902 1001 86380 86390 1
535916 99535916 1001 86380 86390 1
535763 99535763 1001 86380 86390 1
535726 99535726 1001 86380 86390 1
536400 99536400 1001 86380 86390 1
536997 99536997 1001 86380 86390 1
536994 99536994 1001 86380 86390 1
536882 99536882 1001 86380 86390 1
536645 99536645 1001 86380 86390 1
536621 99536621 1001 86380 86390 1
536544 99536544 1001 86380 86390 1
536557 99536557 1001 86380 86390 1
536623 99536623 1001 86380 86390 1
536611 99536611 1001 86380 86390 1
536728 99536728 1001 86380 86390 1
536613 99536613 1001 86380 86390 1
536655 99536655 1001 86380 86390 1
536579 99536579 1001 86380 86390 1
536683 99536683 1001 86380 86390 1
537182 99537182 1001 86380 86390 1
537927 99537927 1001 86380 86390 1
537963 99537963 1001 86380 86390 1
537601 99537601 1001 86380 86390 1
537473 99537473 1001 86380 86390 1
537527 99537527 1001 86380 86390 1
537469 99537469 1001 86380 86390 1
538647 99538647 1001 86380 86390 1
538718 99538718 1001 86380 86390 1
538655 99538655 1001 86380 86390 1
538620 99538620 1001 86380 86390 1
538547 99538547 1001 86380 86390 1
538364 99538364 1001 86380 86390 1
538262 99538262 1001 86380 86390 1
538278 99538278 1001 86380 86390 1
539006 99539006 1001 86380 86390 1
538961 99538961 1001 86380 86390 1
539013 99539013 1001 86380 86390 1
539475 99539475 1001 86380 86390 1
539463 99539463 1001 86380 86390 1
539553 99539553 1001 86380 86390 1
539566 99539566 1001 86380 86390 1
539314 99539314 1001 86380 86390 1
539059 99539059 1001 86380 86390 1
539811 99539811 1001 86380 86390 1
539724 99539724 1001 86380 86390 1
539714 99539714 1001 86380 86390 1
539740 99539740 1001 86380 86390 1
540264 99540264 1001 86380 86390 1
540392 99540392 1001 86380 86390 1
540357 99540357 1001 86380 86390 1
540400 99540400 1001 86380 86390 1
540458 99540458 1001 86380 86390 1
540240 99540240 1001 86380 86390 1
540102 99540102 1001 86380 86390 1
539962 99539962 1001 86380 86390 1
540597 99540597 1001 86380 86390 1
540484 99540484 1001 86380 86390 1
541277 99541277 1001 86380 86390 1
540896 99540896 1001 86380 86390 1
540816 99540816 1001 86380 86390 1
540868 99540868 1001 86380 86390 1
540873 99540873 1001 86380 86390 1
540797 99540797 1001 86380 86390 1
541357 99541357 1001 86380 86390 1
541403 99541403 1001 86380 86390 1
541968 99541968 1001 86380 86390 1
542058 99542058 1001 86380 86390 1
542095 99542095 1001 86380 86390 1
542035 99542035 1001 86380 86390 1
541932 99541932 1001 86380 86390 1
541933 99541933 1001 86380 86390 1
541785 99541785 1001 86380 86390 1
541891 99541891 1001 86380 86390 1
541624 99541624 1001 86380 86390 1
542843 99542843 1001 86380 86390 1
542874 99542874 1001 86380 86390 1
542788 99542788 1001 86380 86390 1
542940 99542940 1001 86380 86390 1
542692 99542692 1001 86380 86390 1
542697 99542697 1001 86380 86390 1
542403 99542403 1001 86380 86390 1
542532 99542532 1001 86380 86390 1
542444 99542444 1001 86380 86390 1
542505 99542505 1001 86380 86390 1
543073 99543073 1001 86380 86390 1
543108 99543108 1001 86380 86390 1
543006 99543006 1001 86380 86390 1
543768 99543768 1001 86380 86390 1
543737 99543737 1001 86380 86390 1
543646 99543646 1001 86380 86390 1
543615 99543615 1001 86380 86390 1
543489 99543489 1001 86380 86390 1
543419 99543419 1001 86380 86390 1
543333 99543333 1001 86380 86390 1
543308 99543308 1001 86380 86390 1
543301 99543301 1001 86380 86390 1
543915 99543915 1001 86380 86390 1
543775 99543775 1001 86380 86390 1
543974 99543974 1001 86380 86390 1
544566 99544566 1001 86380 86390 1
544537 99544537 1001 86380 86390 1
544396 99544396 1001 86380 86390 1
544449 99544449 1001 86380 86390 1
544450 99544450 1001 86380 86390 1
544531 99544531 1001 86380 86390 1
544520 99544520 1001 86380 86390 1
544236 99544236 1001 86380 86390 1
544280 99544280 1001 86380 86390 1
544345 99544345 1001 86380 86390 1
544202 99544202 1001 86380 86390 1
544352 99544352 1001 86380 86390 1
544056 99544056 1001 86380 86390 1
544153 99544153 1001 86380 86390 1
544064 99544064 1001 86380 86390 1
543987 99543987 1001 86380 86390 1
544661 99544661 1001 86380 86390 1
544716 99544716 1001 86380 86390 1
544742 99544742 1001 86380 86390 1
544692 99544692 1001 86380 86390 1
414748 677 1001 28440 33057 1
503981 823 1001 56175 56475 1
512556 987 1001 36244 36544 1
523674 651 1002 63294 69191 1
400046 99400046 1001 86380 86390 1
400586 99400586 1001 86380 86390 1
400689 99400689 1001 86380 86390 1
400649 99400649 1001 86380 86390 1
400917 99400917 1001 86380 86390 1
400833 99400833 1001 86380 86390 1
401049 99401049 1001 86380 86390 1
401260 99401260 1001 86380 86390 1
401288 99401288 1001 86380 86390 1
401342 99401342 1001 86380 86390 1
401455 99401455 1001 86380 86390 1
401966 99401966 1001 86380 86390 1
402280 99402280 1001 86380 86390 1
402292 99402292 1001 86380 86390 1
402740 99402740 1001 86380 86390 1
402995 99402995 1001 86380 86390 1
403125 99403125 1001 86380 86390 1
403214 99403214 1001 86380 86390 1
403269 99403269 1001 86380 86390 1
403346 99403346 1001 86380 86390 1
403532 99403532 1001 86380 86390 1
403597 99403597 1001 86380 86390 1
403676 99403676 1001 86380 86390 1
403911 99403911 1001 86380 86390 1
404211 99404211 1001 86380 86390 1
404320 99404320 1001 86380 86390 1
404715 99404715 1001 86380 86390 1
404900 99404900 1001 86380 86390 1
404847 99404847 1001 86380 86390 1
404877 99404877 1001 86380 86390 1
404903 99404903 1001 86380 86390 1
404864 99404864 1001 86380 86390 1
404916 99404916 1001 86380 86390 1
405128 99405128 1001 86380 86390 1
405377 99405377 1001 86380 86390 1
405483 99405483 1001 86380 86390 1
405465 99405465 1001 86380 86390 1
405456 99405456 1001 86380 86390 1
405530 99405530 1001 86380 86390 1
405562 99405562 1001 86380 86390 1
405591 99405591 1001 86380 86390 1
405587 99405587 1001 86380 86390 1
406005 99406005 1001 86380 86390 1
406139 99406139 1001 86380 86390 1
406220 99406220 1001 86380 86390 1
406725 99406725 1001 86380 86390 1
406743 99406743 1001 86380 86390 1
407017 99407017 1001 86380 86390 1
407177 99407177 1001 86380 86390 1
407262 99407262 1001 86380 86390 1
407437 99407437 1001 86380 86390 1
407382 99407382 1001 86380 86390 1
407474 99407474 1001 86380 86390 1
407545 99407545 1001 86380 86390 1
407566 99407566 1001 86380 86390 1
407913 99407913 1001 86380 86390 1
408045 99408045 1001 86380 86390 1
408293 99408293 1001 86380 86390 1
408387 99408387 1001 86380 86390 1
408456 99408456 1001 86380 86390 1
408471 99408471 1001 86380 86390 1
408578 99408578 1001 86380 86390 1
408579 99408579 1001 86380 86390 1
408768 99408768 1001 86380 86390 1
408933 99408933 1001 86380 86390 1
409052 99409052 1001 86380 86390 1
409261 99409261 1001 86380 86390 1
409377 99409377 1001 86380 86390 1
409308 99409308 1001 86380 86390 1
409336 99409336 1001 86380 86390 1
409315 99409315 1001 86380 86390 1
409423 99409423 1001 86380 86390 1
409425 99409425 1001 86380 86390 1
409755 99409755 1001 86380 86390 1
409801 99409801 1001 86380 86390 1
409786 99409786 1001 86380 86390 1
410062 99410062 1001 86380 86390 1
410122 99410122 1001 86380 86390 1
410260 99410260 1001 86380 86390 1
410236 99410236 1001 86380 86390 1
410280 99410280 1001 86380 86390 1
410309 99410309 1001 86380 86390 1
410804 99410804 1001 86380 86390 1
410768 99410768 1001 86380 86390 1
410988 99410988 1001 86380 86390 1
411188 99411188 1001 86380 86390 1
411252 99411252 1001 86380 86390 1
411401 99411401 1001 86380 86390 1
411605 99411605 1001 86380 86390 1
411717 99411717 1001 86380 86390 1
411718 99411718 1001 86380 86390 1
412007 99412007 1001 86380 86390 1
412018 99412018 1001 86380 86390 1
412097 99412097 1001 86380 86390 1
412206 99412206 1001 86380 86390 1
412422 99412422 1001 86380 86390 1
412458 99412458 1001 86380 86390 1
413508 99413508 1001 86380 86390 1
413050 99413050 1001 86380 86390 1
412528 99412528 1001 86380 86390 1
412779 99412779 1001 86380 86390 1
412791 99412791 1001 86380 86390 1
412883 99412883 1001 86380 86390 1
413977 99413977 1001 86380 86390 1
415256 99415256 1001 86380 86390 1
415004 99415004 1001 86380 86390 1
415062 99415062 1001 86380 86390 1
415089 99415089 1001 86380 86390 1
414892 99414892 1001 86380 86390 1
414621 99414621 1001 86380 86390 1
414548 99414548 1001 86380 86390 1
414645 99414645 1001 86380 86390 1
414625 99414625 1001 86380 86390 1
414294 99414294 1001 86380 86390 1
415385 99415385 1001 86380 86390 1
415623 99415623 1001 86380 86390 1
415376 99415376 1001 86380 86390 1
415589 99415589 1001 86380 86390 1
416233 99416233 1001 86380 86390 1
416293 99416293 1001 86380 86390 1
416268 99416268 1001 86380 86390 1
416536 99416536 1001 86380 86390 1
415958 99415958 1001 86380 86390 1
415905 99415905 1001 86380 86390 1
415985 99415985 1001 86380 86390 1
415816 99415816 1001 86380 86390 1
415975 99415975 1001 86380 86390 1
415741 99415741 1001 86380 86390 1
415772 99415772 1001 86380 86390 1
415823 99415823 1001 86380 86390 1
417193 99417193 1001 86380 86390 1
417440 99417440 1001 86380 86390 1
418674 99418674 1001 86380 86390 1
418714 99418714 1001 86380 86390 1
418682 99418682 1001 86380 86390 1
418278 99418278 1001 86380 86390 1
418345 99418345 1001 86380 86390 1
418184 99418184 1001 86380 86390 1
418382 99418382 1001 86380 86390 1
417874 99417874 1001 86380 86390 1
419131 99419131 1001 86380 86390 1
419084 99419084 1001 86380 86390 1
418865 99418865 1001 86380 86390 1
420093 99420093 1001 86380 86390 1
420399 99420399 1001 86380 86390 1
420374 99420374 1001 86380 86390 1
419699 99419699 1001 86380 86390 1
419703 99419703 1001 86380 86390 1
419324 99419324 1001 86380 86390 1
419311 99419311 1001 86380 86390 1
419620 99419620 1001 86380 86390 1
419259 99419259 1001 86380 86390 1
420679 99420679 1001 86380 86390 1
422011 99422011 1001 86380 86390 1
421759 99421759 1001 86380 86390 1
421333 99421333 1001 86380 86390 1
421120 99421120 1001 86380 86390 1
421002 99421002 1001 86380 86390 1
421029 99421029 1001 86380 86390 1
420907 99420907 1001 86380 86390 1
420938 99420938 1001 86380 86390 1
420982 99420982 1001 86380 86390 1
421009 99421009 1001 86380 86390 1
420909 99420909 1001 86380 86390 1
422277 99422277 1001 86380 86390 1
422308 99422308 1001 86380 86390 1
422172 99422172 1001 86380 86390 1
422341 99422341 1001 86380 86390 1
423520 99423520 1001 86380 86390 1
423389 99423389 1001 86380 86390 1
423740 99423740 1001 86380 86390 1
423650 99423650 1001 86380 86390 1
422952 99422952 1001 86380 86390 1
423236 99423236 1001 86380 86390 1
422778 99422778 1001 86380 86390 1
422754 99422754 1001 86380 86390 1
422563 99422563 1001 86380 86390 1
423845 99423845 1001 86380 86390 1
423775 99423775 1001 86380 86390 1
425212 99425212 1001 86380 86390 1
425189 99425189 1001 86380 86390 1
424904 99424904 1001 86380 86390 1
424934 99424934 1001 86380 86390 1
424646 99424646 1001 86380 86390 1
424974 99424974 1001 86380 86390 1
424215 99424215 1001 86380 86390 1
424468 99424468 1001 86380 86390 1
424409 99424409 1001 86380 86390 1
424589 99424589 1001 86380 86390 1
426896 99426896 1001 86380 86390 1
427039 99427039 1001 86380 86390 1
426663 99426663 1001 86380 86390 1
426285 99426285 1001 86380 86390 1
426319 99426319 1001 86380 86390 1
425942 99425942 1001 86380 86390 1
427505 99427505 1001 86380 86390 1
428477 99428477 1001 86380 86390 1
428356 99428356 1001 86380 86390 1
428436 99428436 1001 86380 86390 1
428235 99428235 1001 86380 86390 1
428170 99428170 1001 86380 86390 1
428219 99428219 1001 86380 86390 1
427993 99427993 1001 86380 86390 1
427850 99427850 1001 86380 86390 1
427550 99427550 1001 86380 86390 1
429129 99429129 1001 86380 86390 1
430079 99430079 1001 86380 86390 1
429859 99429859 1001 86380 86390 1
429809 99429809 1001 86380 86390 1
429834 99429834 1001 86380 86390 1
429908 99429908 1001 86380 86390 1
429887 99429887 1001 86380 86390 1
429575 99429575 1001 86380 86390 1
429603 99429603 1001 86380 86390 1
429702 99429702 1001 86380 86390 1
429705 99429705 1001 86380 86390 1
429395 99429395 1001 86380 86390 1
429281 99429281 1001 86380 86390 1
430515 99430515 1001 86380 86390 1
431802 99431802 1001 86380 86390 1
431864 99431864 1001 86380 86390 1
431664 99431664 1001 86380 86390 1
431571 99431571 1001 86380 86390 1
431298 99431298 1001 86380 86390 1
430829 99430829 1001 86380 86390 1
430956 99430956 1001 86380 86390 1
431010 99431010 1001 86380 86390 1
430940 99430940 1001 86380 86390 1
432346 99432346 1001 86380 86390 1
433427 99433427 1001 86380 86390 1
432991 99432991 1001 86380 86390 1
433021 99433021 1001 86380 86390 1
432999 99432999 1001 86380 86390 1
433089 99433089 1001 86380 86390 1
433233 99433233 1001 86380 86390 1
432875 99432875 1001 86380 86390 1
432553 99432553 1001 86380 86390 1
432755 99432755 1001 86380 86390 1
432494 99432494 1001 86380 86390 1
432611 99432611 1001 86380 86390 1
432863 99432863 1001 86380 86390 1
432640 99432640 1001 86380 86390 1
432823 99432823 1001 86380 86390 1
435154 99435154 1001 86380 86390 1
435339 99435339 1001 86380 86390 1
435116 99435116 1001 86380 86390 1
435032 99435032 1001 86380 86390 1
434754 99434754 1001 86380 86390 1
434741 99434741 1001 86380 86390 1
434891 99434891 1001 86380 86390 1
434199 99434199 1001 86380 86390 1
434571 99434571 1001 86380 86390 1
434274 99434274 1001 86380 86390 1
434558 99434558 1001 86380 86390 1
435600 99435600 1001 86380 86390 1
435879 99435879 1001 86380 86390 1
436845 99436845 1001 86380 86390 1
437035 99437035 1001 86380 86390 1
436778 99436778 1001 86380 86390 1
436445 99436445 1001 86380 86390 1
436397 99436397 1001 86380 86390 1
436555 99436555 1001 86380 86390 1
436265 99436265 1001 86380 86390 1
436291 99436291 1001 86380 86390 1
436218 99436218 1001 86380 86390 1
436090 99436090 1001 86380 86390 1
300003 99300003 1001 86380 86390 1
437285 99437285 1001 86380 86390 1
437255 99437255 1001 86380 86390 1
300553 99300553 1001 86380 86390 1
300618 99300618 1001 86380 86390 1
300411 99300411 1001 86380 86390 1
300187 99300187 1001 86380 86390 1
300308 99300308 1001 86380 86390 1
300249 99300249 1001 86380 86390 1
300882 99300882 1001 86380 86390 1
300747 99300747 1001 86380 86390 1
300750 99300750 1001 86380 86390 1
301440 99301440 1001 86380 86390 1
301259 99301259 1001 86380 86390 1
301200 99301200 1001 86380 86390 1
301255 99301255 1001 86380 86390 1
301140 99301140 1001 86380 86390 1
301631 99301631 1001 86380 86390 1
301697 99301697 1001 86380 86390 1
301673 99301673 1001 86380 86390 1
301725 99301725 1001 86380 86390 1
301676 99301676 1001 86380 86390 1
302381 99302381 1001 86380 86390 1
302342 99302342 1001 86380 86390 1
301980 99301980 1001 86380 86390 1
301907 99301907 1001 86380 86390 1
301792 99301792 1001 86380 86390 1
301909 99301909 1001 86380 86390 1
302404 99302404 1001 86380 86390 1
302393 99302393 1001 86380 86390 1
302486 99302486 1001 86380 86390 1
302551 99302551 1001 86380 86390 1
302450 99302450 1001 86380 86390 1
302399 99302399 1001 86380 86390 1
302557 99302557 1001 86380 86390 1
302390 99302390 1001 86380 86390 1
303187 99303187 1001 86380 86390 1
303138 99303138 1001 86380 86390 1
302861 99302861 1001 86380 86390 1
302926 99302926 1001 86380 86390 1
302992 99302992 1001 86380 86390 1
302630 99302630 1001 86380 86390 1
302633 99302633 1001 86380 86390 1
302738 99302738 1001 86380 86390 1
302752 99302752 1001 86380 86390 1
302765 99302765 1001 86380 86390 1
303217 99303217 1001 86380 86390 1
303283 99303283 1001 86380 86390 1
303389 99303389 1001 86380 86390 1
303210 99303210 1001 86380 86390 1
303212 99303212 1001 86380 86390 1
303226 99303226 1001 86380 86390 1
303267 99303267 1001 86380 86390 1
303842 99303842 1001 86380 86390 1
303782 99303782 1001 86380 86390 1
303723 99303723 1001 86380 86390 1
303518 99303518 1001 86380 86390 1
304121 99304121 1001 86380 86390 1
304097 99304097 1001 86380 86390 1
304091 99304091 1001 86380 86390 1
304040 99304040 1001 86380 86390 1
304859 99304859 1001 86380 86390 1
304812 99304812 1001 86380 86390 1
304699 99304699 1001 86380 86390 1
304752 99304752 1001 86380 86390 1
304805 99304805 1001 86380 86390 1
304540 99304540 1001 86380 86390 1
304515 99304515 1001 86380 86390 1
304581 99304581 1001 86380 86390 1
304504 99304504 1001 86380 86390 1
304652 99304652 1001 86380 86390 1
304497 99304497 1001 86380 86390 1
304292 99304292 1001 86380 86390 1
304344 99304344 1001 86380 86390 1
304242 99304242 1001 86380 86390 1
304386 99304386 1001 86380 86390 1
304417 99304417 1001 86380 86390 1
304379 99304379 1001 86380 86390 1
304289 99304289 1001 86380 86390 1
304973 99304973 1001 86380 86390 1
305041 99305041 1001 86380 86390 1
305003 99305003 1001 86380 86390 1
304862 99304862 1001 86380 86390 1
305643 99305643 1001 86380 86390 1
305325 99305325 1001 86380 86390 1
305300 99305300 1001 86380 86390 1
305339 99305339 1001 86380 86390 1
305353 99305353 1001 86380 86390 1
305297 99305297 1001 86380 86390 1
305079 99305079 1001 86380 86390 1
305197 99305197 1001 86380 86390 1
500102 99500102 1001 86380 86390 1
500157 99500157 1001 86380 86390 1
500056 99500056 1001 86380 86390 1
500659 99500659 1001 86380 86390 1
500812 99500812 1001 86380 86390 1
500634 99500634 1001 86380 86390 1
500616 99500616 1001 86380 86390 1
500585 99500585 1001 86380 86390 1
500549 99500549 1001 86380 86390 1
500265 99500265 1001 86380 86390 1
500891 99500891 1001 86380 86390 1
500869 99500869 1001 86380 86390 1
500949 99500949 1001 86380 86390 1
500939 99500939 1001 86380 86390 1
501498 99501498 1001 86380 86390 1
501499 99501499 1001 86380 86390 1
501540 99501540 1001 86380 86390 1
501618 99501618 1001 86380 86390 1
501597 99501597 1001 86380 86390 1
501572 99501572 1001 86380 86390 1
501469 99501469 1001 86380 86390 1
501166 99501166 1001 86380 86390 1
501154 99501154 1001 86380 86390 1
501158 99501158 1001 86380 86390 1
501677 99501677 1001 86380 86390 1
501653 99501653 1001 86380 86390 1
501642 99501642 1001 86380 86390 1
501656 99501656 1001 86380 86390 1
501773 99501773 1001 86380 86390 1
501788 99501788 1001 86380 86390 1
502351 99502351 1001 86380 86390 1
502314 99502314 1001 86380 86390 1
502371 99502371 1001 86380 86390 1
502282 99502282 1001 86380 86390 1
502283 99502283 1001 86380 86390 1
502201 99502201 1001 86380 86390 1
502114 99502114 1001 86380 86390 1
501960 99501960 1001 86380 86390 1
502571 99502571 1001 86380 86390 1
502588 99502588 1001 86380 86390 1
503291 99503291 1001 86380 86390 1
502998 99502998 1001 86380 86390 1
503054 99503054 1001 86380 86390 1
503016 99503016 1001 86380 86390 1
502761 99502761 1001 86380 86390 1
502692 99502692 1001 86380 86390 1
502708 99502708 1001 86380 86390 1
502877 99502877 1001 86380 86390 1
503412 99503412 1001 86380 86390 1
503323 99503323 1001 86380 86390 1
504061 99504061 1001 86380 86390 1
503735 99503735 1001 86380 86390 1
503891 99503891 1001 86380 86390 1
503739 99503739 1001 86380 86390 1
503819 99503819 1001 86380 86390 1
503675 99503675 1001 86380 86390 1
503624 99503624 1001 86380 86390 1
504211 99504211 1001 86380 86390 1
504315 99504315 1001 86380 86390 1
504124 99504124 1001 86380 86390 1
504308 99504308 1001 86380 86390 1
504743 99504743 1001 86380 86390 1
504586 99504586 1001 86380 86390 1
504639 99504639 1001 86380 86390 1
504614 99504614 1001 86380 86390 1
504659 99504659 1001 86380 86390 1
504394 99504394 1001 86380 86390 1
504963 99504963 1001 86380 86390 1
505655 99505655 1001 86380 86390 1
505687 99505687 1001 86380 86390 1
505564 99505564 1001 86380 86390 1
505488 99505488 1001 86380 86390 1
505458 99505458 1001 86380 86390 1
505217 99505217 1001 86380 86390 1
505239 99505239 1001 86380 86390 1
505910 99505910 1001 86380 86390 1
505795 99505795 1001 86380 86390 1
505852 99505852 1001 86380 86390 1
505921 99505921 1001 86380 86390 1
506429 99506429 1001 86380 86390 1
506249 99506249 1001 86380 86390 1
506250 99506250 1001 86380 86390 1
506316 99506316 1001 86380 86390 1
506266 99506266 1001 86380 86390 1
506173 99506173 1001 86380 86390 1
506125 99506125 1001 86380 86390 1
506113 99506113 1001 86380 86390 1
506152 99506152 1001 86380 86390 1
506646 99506646 1001 86380 86390 1
506777 99506777 1001 86380 86390 1
506392 99506392 1001 86380 86390 1
506784 99506784 1001 86380 86390 1
506785 99506785 1001 86380 86390 1
507390 99507390 1001 86380 86390 1
507366 99507366 1001 86380 86390 1
507036 99507036 1001 86380 86390 1
507136 99507136 1001 86380 86390 1
507111 99507111 1001 86380 86390 1
507216 99507216 1001 86380 86390 1
506844 99506844 1001 86380 86390 1
506870 99506870 1001 86380 86390 1
506976 99506976 1001 86380 86390 1
507509 99507509 1001 86380 86390 1
508082 99508082 1001 86380 86390 1
508134 99508134 1001 86380 86390 1
508125 99508125 1001 86380 86390 1
508246 99508246 1001 86380 86390 1
507861 99507861 1001 86380 86390 1
507952 99507952 1001 86380 86390 1
507971 99507971 1001 86380 86390 1
507984 99507984 1001 86380 86390 1
508013 99508013 1001 86380 86390 1
508039 99508039 1001 86380 86390 1
507800 99507800 1001 86380 86390 1
507658 99507658 1001 86380 86390 1
507662 99507662 1001 86380 86390 1
508999 99508999 1001 86380 86390 1
509052 99509052 1001 86380 86390 1
508888 99508888 1001 86380 86390 1
508695 99508695 1001 86380 86390 1
508812 99508812 1001 86380 86390 1
508709 99508709 1001 86380 86390 1
508466 99508466 1001 86380 86390 1
508655 99508655 1001 86380 86390 1
508500 99508500 1001 86380 86390 1
508501 99508501 1001 86380 86390 1
508553 99508553 1001 86380 86390 1
509131 99509131 1001 86380 86390 1
509899 99509899 1001 86380 86390 1
509851 99509851 1001 86380 86390 1
509810 99509810 1001 86380 86390 1
509682 99509682 1001 86380 86390 1
509672 99509672 1001 86380 86390 1
509616 99509616 1001 86380 86390 1
509358 99509358 1001 86380 86390 1
509281 99509281 1001 86380 86390 1
509975 99509975 1001 86380 86390 1
509913 99509913 1001 86380 86390 1
510057 99510057 1001 86380 86390 1
510692 99510692 1001 86380 86390 1
510549 99510549 1001 86380 86390 1
510597 99510597 1001 86380 86390 1
510349 99510349 1001 86380 86390 1
510288 99510288 1001 86380 86390 1
510147 99510147 1001 86380 86390 1
510124 99510124 1001 86380 86390 1
510270 99510270 1001 86380 86390 1
510814 99510814 1001 86380 86390 1
510867 99510867 1001 86380 86390 1
510893 99510893 1001 86380 86390 1
510829 99510829 1001 86380 86390 1
510765 99510765 1001 86380 86390 1
510745 99510745 1001 86380 86390 1
510760 99510760 1001 86380 86390 1
510734 99510734 1001 86380 86390 1
511465 99511465 1001 86380 86390 1
511376 99511376 1001 86380 86390 1
511389 99511389 1001 86380 86390 1
511371 99511371 1001 86380 86390 1
511322 99511322 1001 86380 86390 1
511170 99511170 1001 86380 86390 1
511144 99511144 1001 86380 86390 1
511261 99511261 1001 86380 86390 1
511229 99511229 1001 86380 86390 1
511242 99511242 1001 86380 86390 1
511049 99511049 1001 86380 86390 1
511076 99511076 1001 86380 86390 1
511079 99511079 1001 86380 86390 1
511118 99511118 1001 86380 86390 1
511589 99511589 1001 86380 86390 1
511637 99511637 1001 86380 86390 1
512264 99512264 1001 86380 86390 1
512290 99512290 1001 86380 86390 1
512329 99512329 1001 86380 86390 1
511852 99511852 1001 86380 86390 1
511777 99511777 1001 86380 86390 1
512479 99512479 1001 86380 86390 1
513079 99513079 1001 86380 86390 1
513145 99513145 1001 86380 86390 1
513095 99513095 1001 86380 86390 1
513190 99513190 1001 86380 86390 1
513008 99513008 1001 86380 86390 1
513033 99513033 1001 86380 86390 1
513151 99513151 1001 86380 86390 1
512818 99512818 1001 86380 86390 1
512927 99512927 1001 86380 86390 1
512980 99512980 1001 86380 86390 1
512814 99512814 1001 86380 86390 1
512677 99512677 1001 86380 86390 1
513321 99513321 1001 86380 86390 1
513373 99513373 1001 86380 86390 1
513311 99513311 1001 86380 86390 1
513993 99513993 1001 86380 86390 1
513999 99513999 1001 86380 86390 1
514027 99514027 1001 86380 86390 1
513684 99513684 1001 86380 86390 1
513624 99513624 1001 86380 86390 1
513755 99513755 1001 86380 86390 1
513540 99513540 1001 86380 86390 1
513582 99513582 1001 86380 86390 1
513442 99513442 1001 86380 86390 1
513551 99513551 1001 86380 86390 1
514056 99514056 1001 86380 86390 1
514186 99514186 1001 86380 86390 1
514058 99514058 1001 86380 86390 1
514048 99514048 1001 86380 86390 1
514166 99514166 1001 86380 86390 1
514076 99514076 1001 86380 86390 1
514231 99514231 1001 86380 86390 1
514759 99514759 1001 86380 86390 1
514748 99514748 1001 86380 86390 1
514761 99514761 1001 86380 86390 1
514767 99514767 1001 86380 86390 1
514535 99514535 1001 86380 86390 1
514455 99514455 1001 86380 86390 1
514612 99514612 1001 86380 86390 1
514317 99514317 1001 86380 86390 1
514252 99514252 1001 86380 86390 1
514320 99514320 1001 86380 86390 1
514335 99514335 1001 86380 86390 1
514348 99514348 1001 86380 86390 1
515061 99515061 1001 86380 86390 1
514879 99514879 1001 86380 86390 1
515636 99515636 1001 86380 86390 1
515657 99515657 1001 86380 86390 1
515362 99515362 1001 86380 86390 1
515273 99515273 1001 86380 86390 1
515194 99515194 1001 86380 86390 1
515104 99515104 1001 86380 86390 1
515092 99515092 1001 86380 86390 1
515105 99515105 1001 86380 86390 1
515721 99515721 1001 86380 86390 1
515783 99515783 1001 86380 86390 1
516382 99516382 1001 86380 86390 1
516439 99516439 1001 86380 86390 1
516298 99516298 1001 86380 86390 1
516224 99516224 1001 86380 86390 1
516120 99516120 1001 86380 86390 1
515977 99515977 1001 86380 86390 1
516590 99516590 1001 86380 86390 1
516644 99516644 1001 86380 86390 1
516580 99516580 1001 86380 86390 1
516594 99516594 1001 86380 86390 1
516672 99516672 1001 86380 86390 1
517168 99517168 1001 86380 86390 1
516938 99516938 1001 86380 86390 1
517095 99517095 1001 86380 86390 1
517020 99517020 1001 86380 86390 1
516831 99516831 1001 86380 86390 1
517488 99517488 1001 86380 86390 1
517466 99517466 1001 86380 86390 1
517376 99517376 1001 86380 86390 1
517415 99517415 1001 86380 86390 1
518021 99518021 1001 86380 86390 1
518162 99518162 1001 86380 86390 1
517975 99517975 1001 86380 86390 1
518104 99518104 1001 86380 86390 1
518067 99518067 1001 86380 86390 1
517930 99517930 1001 86380 86390 1
517945 99517945 1001 86380 86390 1
517923 99517923 1001 86380 86390 1
517949 99517949 1001 86380 86390 1
517771 99517771 1001 86380 86390 1
517658 99517658 1001 86380 86390 1
518201 99518201 1001 86380 86390 1
518194 99518194 1001 86380 86390 1
518801 99518801 1001 86380 86390 1
518771 99518771 1001 86380 86390 1
518668 99518668 1001 86380 86390 1
518697 99518697 1001 86380 86390 1
518620 99518620 1001 86380 86390 1
518611 99518611 1001 86380 86390 1
519154 99519154 1001 86380 86390 1
519103 99519103 1001 86380 86390 1
519771 99519771 1001 86380 86390 1
519656 99519656 1001 86380 86390 1
519498 99519498 1001 86380 86390 1
519604 99519604 1001 86380 86390 1
519411 99519411 1001 86380 86390 1
519424 99519424 1001 86380 86390 1
519476 99519476 1001 86380 86390 1
519377 99519377 1001 86380 86390 1
519317 99519317 1001 86380 86390 1
520014 99520014 1001 86380 86390 1
519964 99519964 1001 86380 86390 1
520544 99520544 1001 86380 86390 1
520630 99520630 1001 86380 86390 1
520331 99520331 1001 86380 86390 1
520254 99520254 1001 86380 86390 1
520334 99520334 1001 86380 86390 1
520045 99520045 1001 86380 86390 1
520076 99520076 1001 86380 86390 1
520155 99520155 1001 86380 86390 1
520131 99520131 1001 86380 86390 1
520121 99520121 1001 86380 86390 1
520767 99520767 1001 86380 86390 1
521463 99521463 1001 86380 86390 1
521287 99521287 1001 86380 86390 1
521442 99521442 1001 86380 86390 1
521179 99521179 1001 86380 86390 1
521219 99521219 1001 86380 86390 1
521004 99521004 1001 86380 86390 1
521021 99521021 1001 86380 86390 1
521495 99521495 1001 86380 86390 1
521560 99521560 1001 86380 86390 1
521486 99521486 1001 86380 86390 1
521668 99521668 1001 86380 86390 1
522151 99522151 1001 86380 86390 1
522166 99522166 1001 86380 86390 1
522035 99522035 1001 86380 86390 1
522036 99522036 1001 86380 86390 1
521989 99521989 1001 86380 86390 1
522056 99522056 1001 86380 86390 1
521675 99521675 1001 86380 86390 1
521870 99521870 1001 86380 86390 1
521795 99521795 1001 86380 86390 1
521877 99521877 1001 86380 86390 1
522432 99522432 1001 86380 86390 1
522329 99522329 1001 86380 86390 1
522459 99522459 1001 86380 86390 1
522372 99522372 1001 86380 86390 1
522322 99522322 1001 86380 86390 1
522365 99522365 1001 86380 86390 1
522998 99522998 1001 86380 86390 1
522963 99522963 1001 86380 86390 1
522809 99522809 1001 86380 86390 1
522794 99522794 1001 86380 86390 1
522540 99522540 1001 86380 86390 1
522596 99522596 1001 86380 86390 1
523271 99523271 1001 86380 86390 1
523259 99523259 1001 86380 86390 1
523210 99523210 1001 86380 86390 1
523132 99523132 1001 86380 86390 1
523211 99523211 1001 86380 86390 1
523318 99523318 1001 86380 86390 1
523860 99523860 1001 86380 86390 1
523787 99523787 1001 86380 86390 1
523596 99523596 1001 86380 86390 1
523730 99523730 1001 86380 86390 1
523590 99523590 1001 86380 86390 1
523520 99523520 1001 86380 86390 1
523522 99523522 1001 86380 86390 1
523368 99523368 1001 86380 86390 1
523373 99523373 1001 86380 86390 1
524045 99524045 1001 86380 86390 1
524102 99524102 1001 86380 86390 1
524013 99524013 1001 86380 86390 1
524066 99524066 1001 86380 86390 1
523979 99523979 1001 86380 86390 1
524693 99524693 1001 86380 86390 1
524694 99524694 1001 86380 86390 1
524695 99524695 1001 86380 86390 1
524572 99524572 1001 86380 86390 1
524663 99524663 1001 86380 86390 1
524718 99524718 1001 86380 86390 1
524766 99524766 1001 86380 86390 1
524387 99524387 1001 86380 86390 1
524466 99524466 1001 86380 86390 1
524532 99524532 1001 86380 86390 1
524418 99524418 1001 86380 86390 1
524254 99524254 1001 86380 86390 1
524875 99524875 1001 86380 86390 1
524876 99524876 1001 86380 86390 1
524934 99524934 1001 86380 86390 1
524947 99524947 1001 86380 86390 1
525470 99525470 1001 86380 86390 1
525448 99525448 1001 86380 86390 1
525410 99525410 1001 86380 86390 1
525436 99525436 1001 86380 86390 1
525476 99525476 1001 86380 86390 1
525415 99525415 1001 86380 86390 1
525198 99525198 1001 86380 86390 1
525093 99525093 1001 86380 86390 1
525072 99525072 1001 86380 86390 1
525049 99525049 1001 86380 86390 1
525762 99525762 1001 86380 86390 1
525688 99525688 1001 86380 86390 1
525676 99525676 1001 86380 86390 1
526248 99526248 1001 86380 86390 1
526345 99526345 1001 86380 86390 1
526384 99526384 1001 86380 86390 1
526106 99526106 1001 86380 86390 1
526031 99526031 1001 86380 86390 1
526213 99526213 1001 86380 86390 1
526098 99526098 1001 86380 86390 1
526164 99526164 1001 86380 86390 1
525934 99525934 1001 86380 86390 1
526628 99526628 1001 86380 86390 1
526437 99526437 1001 86380 86390 1
526609 99526609 1001 86380 86390 1
526428 99526428 1001 86380 86390 1
526623 99526623 1001 86380 86390 1
527049 99527049 1001 86380 86390 1
527051 99527051 1001 86380 86390 1
526884 99526884 1001 86380 86390 1
526809 99526809 1001 86380 86390 1
526775 99526775 1001 86380 86390 1
526754 99526754 1001 86380 86390 1
526743 99526743 1001 86380 86390 1
526744 99526744 1001 86380 86390 1
527392 99527392 1001 86380 86390 1
527355 99527355 1001 86380 86390 1
527332 99527332 1001 86380 86390 1
527375 99527375 1001 86380 86390 1
528037 99528037 1001 86380 86390 1
527887 99527887 1001 86380 86390 1
527995 99527995 1001 86380 86390 1
528023 99528023 1001 86380 86390 1
527766 99527766 1001 86380 86390 1
527837 99527837 1001 86380 86390 1
527864 99527864 1001 86380 86390 1
527686 99527686 1001 86380 86390 1
527612 99527612 1001 86380 86390 1
527640 99527640 1001 86380 86390 1
528125 99528125 1001 86380 86390 1
528138 99528138 1001 86380 86390 1
528801 99528801 1001 86380 86390 1
528876 99528876 1001 86380 86390 1
528844 99528844 1001 86380 86390 1
528629 99528629 1001 86380 86390 1
528682 99528682 1001 86380 86390 1
528397 99528397 1001 86380 86390 1
528468 99528468 1001 86380 86390 1
528959 99528959 1001 86380 86390 1
529039 99529039 1001 86380 86390 1
529630 99529630 1001 86380 86390 1
529566 99529566 1001 86380 86390 1
529568 99529568 1001 86380 86390 1
529650 99529650 1001 86380 86390 1
529394 99529394 1001 86380 86390 1
529422 99529422 1001 86380 86390 1
529487 99529487 1001 86380 86390 1
529360 99529360 1001 86380 86390 1
529364 99529364 1001 86380 86390 1
529281 99529281 1001 86380 86390 1
529206 99529206 1001 86380 86390 1
529155 99529155 1001 86380 86390 1
529729 99529729 1001 86380 86390 1
529886 99529886 1001 86380 86390 1
529759 99529759 1001 86380 86390 1
529915 99529915 1001 86380 86390 1
530520 99530520 1001 86380 86390 1
530401 99530401 1001 86380 86390 1
530389 99530389 1001 86380 86390 1
530472 99530472 1001 86380 86390 1
530474 99530474 1001 86380 86390 1
530547 99530547 1001 86380 86390 1
530411 99530411 1001 86380 86390 1
530298 99530298 1001 86380 86390 1
530333 99530333 1001 86380 86390 1
530103 99530103 1001 86380 86390 1
530059 99530059 1001 86380 86390 1
529970 99529970 1001 86380 86390 1
530707 99530707 1001 86380 86390 1
530672 99530672 1001 86380 86390 1
530621 99530621 1001 86380 86390 1
531299 99531299 1001 86380 86390 1
531338 99531338 1001 86380 86390 1
531249 99531249 1001 86380 86390 1
531211 99531211 1001 86380 86390 1
531048 99531048 1001 86380 86390 1
530984 99530984 1001 86380 86390 1
531040 99531040 1001 86380 86390 1
531092 99531092 1001 86380 86390 1
531093 99531093 1001 86380 86390 1
531132 99531132 1001 86380 86390 1
530837 99530837 1001 86380 86390 1
530935 99530935 1001 86380 86390 1
530847 99530847 1001 86380 86390 1
531441 99531441 1001 86380 86390 1
531403 99531403 1001 86380 86390 1
531483 99531483 1001 86380 86390 1
531512 99531512 1001 86380 86390 1
531526 99531526 1001 86380 86390 1
531539 99531539 1001 86380 86390 1
532206 99532206 1001 86380 86390 1
531796 99531796 1001 86380 86390 1
531814 99531814 1001 86380 86390 1
531708 99531708 1001 86380 86390 1
531658 99531658 1001 86380 86390 1
532294 99532294 1001 86380 86390 1
532279 99532279 1001 86380 86390 1
532845 99532845 1001 86380 86390 1
532899 99532899 1001 86380 86390 1
532659 99532659 1001 86380 86390 1
532686 99532686 1001 86380 86390 1
532823 99532823 1001 86380 86390 1
532531 99532531 1001 86380 86390 1
532538 99532538 1001 86380 86390 1
532500 99532500 1001 86380 86390 1
533199 99533199 1001 86380 86390 1
533044 99533044 1001 86380 86390 1
533045 99533045 1001 86380 86390 1
533168 99533168 1001 86380 86390 1
533183 99533183 1001 86380 86390 1
533677 99533677 1001 86380 86390 1
533733 99533733 1001 86380 86390 1
533790 99533790 1001 86380 86390 1
533765 99533765 1001 86380 86390 1
533500 99533500 1001 86380 86390 1
533621 99533621 1001 86380 86390 1
533647 99533647 1001 86380 86390 1
533323 99533323 1001 86380 86390 1
533390 99533390 1001 86380 86390 1
533274 99533274 1001 86380 86390 1
534053 99534053 1001 86380 86390 1
533912 99533912 1001 86380 86390 1
533978 99533978 1001 86380 86390 1
534420 99534420 1001 86380 86390 1
534132 99534132 1001 86380 86390 1
534158 99534158 1001 86380 86390 1
534098 99534098 1001 86380 86390 1
534178 99534178 1001 86380 86390 1
534824 99534824 1001 86380 86390 1
534695 99534695 1001 86380 86390 1
534761 99534761 1001 86380 86390 1
534826 99534826 1001 86380 86390 1
534738 99534738 1001 86380 86390 1
534822 99534822 1001 86380 86390 1
535310 99535310 1001 86380 86390 1
535391 99535391 1001 86380 86390 1
535404 99535404 1001 86380 86390 1
535227 99535227 1001 86380 86390 1
535137 99535137 1001 86380 86390 1
535179 99535179 1001 86380 86390 1
535171 99535171 1001 86380 86390 1
534941 99534941 1001 86380 86390 1
535096 99535096 1001 86380 86390 1
535036 99535036 1001 86380 86390 1
534907 99534907 1001 86380 86390 1
534926 99534926 1001 86380 86390 1
535030 99535030 1001 86380 86390 1
536170 99536170 1001 86380 86390 1
536336 99536336 1001 86380 86390 1
536309 99536309 1001 86380 86390 1
536289 99536289 1001 86380 86390 1
536200 99536200 1001 86380 86390 1
536151 99536151 1001 86380 86390 1
535962 99535962 1001 86380 86390 1
536094 99536094 1001 86380 86390 1
535991 99535991 1001 86380 86390 1
536005 99536005 1001 86380 86390 1
535983 99535983 1001 86380 86390 1
536065 99536065 1001 86380 86390 1
536078 99536078 1001 86380 86390 1
535901 99535901 1001 86380 86390 1
535915 99535915 1001 86380 86390 1
535921 99535921 1001 86380 86390 1
535792 99535792 1001 86380 86390 1
535857 99535857 1001 86380 86390 1
536438 99536438 1001 86380 86390 1
536406 99536406 1001 86380 86390 1
536523 99536523 1001 86380 86390 1
536448 99536448 1001 86380 86390 1
536991 99536991 1001 86380 86390 1
537006 99537006 1001 86380 86390 1
537111 99537111 1001 86380 86390 1
536762 99536762 1001 86380 86390 1
536948 99536948 1001 86380 86390 1
536923 99536923 1001 86380 86390 1
536711 99536711 1001 86380 86390 1
536650 99536650 1001 86380 86390 1
536722 99536722 1001 86380 86390 1
537988 99537988 1001 86380 86390 1
537811 99537811 1001 86380 86390 1
537929 99537929 1001 86380 86390 1
537891 99537891 1001 86380 86390 1
537641 99537641 1001 86380 86390 1
537748 99537748 1001 86380 86390 1
537775 99537775 1001 86380 86390 1
537751 99537751 1001 86380 86390 1
537393 99537393 1001 86380 86390 1
537538 99537538 1001 86380 86390 1
537565 99537565 1001 86380 86390 1
537476 99537476 1001 86380 86390 1
537555 99537555 1001 86380 86390 1
537441 99537441 1001 86380 86390 1
537571 99537571 1001 86380 86390 1
537457 99537457 1001 86380 86390 1
538074 99538074 1001 86380 86390 1
538075 99538075 1001 86380 86390 1
538037 99538037 1001 86380 86390 1
538040 99538040 1001 86380 86390 1
538739 99538739 1001 86380 86390 1
538657 99538657 1001 86380 86390 1
538587 99538587 1001 86380 86390 1
538450 99538450 1001 86380 86390 1
538528 99538528 1001 86380 86390 1
538233 99538233 1001 86380 86390 1
538365 99538365 1001 86380 86390 1
538369 99538369 1001 86380 86390 1
538371 99538371 1001 86380 86390 1
538296 99538296 1001 86380 86390 1
538969 99538969 1001 86380 86390 1
538997 99538997 1001 86380 86390 1
538875 99538875 1001 86380 86390 1
539397 99539397 1001 86380 86390 1
539295 99539295 1001 86380 86390 1
539259 99539259 1001 86380 86390 1
539261 99539261 1001 86380 86390 1
539291 99539291 1001 86380 86390 1
539084 99539084 1001 86380 86390 1
539189 99539189 1001 86380 86390 1
539219 99539219 1001 86380 86390 1
539066 99539066 1001 86380 86390 1
539173 99539173 1001 86380 86390 1
539777 99539777 1001 86380 86390 1
540412 99540412 1001 86380 86390 1
540160 99540160 1001 86380 86390 1
540063 99540063 1001 86380 86390 1
539941 99539941 1001 86380 86390 1
540006 99540006 1001 86380 86390 1
539968 99539968 1001 86380 86390 1
539922 99539922 1001 86380 86390 1
540542 99540542 1001 86380 86390 1
540625 99540625 1001 86380 86390 1
540497 99540497 1001 86380 86390 1
540576 99540576 1001 86380 86390 1
541141 99541141 1001 86380 86390 1
541193 99541193 1001 86380 86390 1
541245 99541245 1001 86380 86390 1
541117 99541117 1001 86380 86390 1
541158 99541158 1001 86380 86390 1
540997 99540997 1001 86380 86390 1
540949 99540949 1001 86380 86390 1
541002 99541002 1001 86380 86390 1
540886 99540886 1001 86380 86390 1
540755 99540755 1001 86380 86390 1
540693 99540693 1001 86380 86390 1
540772 99540772 1001 86380 86390 1
540723 99540723 1001 86380 86390 1
541474 99541474 1001 86380 86390 1
541350 99541350 1001 86380 86390 1
541389 99541389 1001 86380 86390 1
541339 99541339 1001 86380 86390 1
541469 99541469 1001 86380 86390 1
542068 99542068 1001 86380 86390 1
541926 99541926 1001 86380 86390 1
541954 99541954 1001 86380 86390 1
542060 99542060 1001 86380 86390 1
542010 99542010 1001 86380 86390 1
542054 99542054 1001 86380 86390 1
541750 99541750 1001 86380 86390 1
541783 99541783 1001 86380 86390 1
541718 99541718 1001 86380 86390 1
541605 99541605 1001 86380 86390 1
541658 99541658 1001 86380 86390 1
541699 99541699 1001 86380 86390 1
541518 99541518 1001 86380 86390 1
541611 99541611 1001 86380 86390 1
542168 99542168 1001 86380 86390 1
542897 99542897 1001 86380 86390 1
542782 99542782 1001 86380 86390 1
542919 99542919 1001 86380 86390 1
542809 99542809 1001 86380 86390 1
542888 99542888 1001 86380 86390 1
542772 99542772 1001 86380 86390 1
542597 99542597 1001 86380 86390 1
542667 99542667 1001 86380 86390 1
542604 99542604 1001 86380 86390 1
542497 99542497 1001 86380 86390 1
543066 99543066 1001 86380 86390 1
543119 99543119 1001 86380 86390 1
543095 99543095 1001 86380 86390 1
542954 99542954 1001 86380 86390 1
543649 99543649 1001 86380 86390 1
543752 99543752 1001 86380 86390 1
543679 99543679 1001 86380 86390 1
543412 99543412 1001 86380 86390 1
543478 99543478 1001 86380 86390 1
543402 99543402 1001 86380 86390 1
543215 99543215 1001 86380 86390 1
543319 99543319 1001 86380 86390 1
543225 99543225 1001 86380 86390 1
543773 99543773 1001 86380 86390 1
544430 99544430 1001 86380 86390 1
544424 99544424 1001 86380 86390 1
544452 99544452 1001 86380 86390 1
544404 99544404 1001 86380 86390 1
544266 99544266 1001 86380 86390 1
544357 99544357 1001 86380 86390 1
544233 99544233 1001 86380 86390 1
544037 99544037 1001 86380 86390 1
544000 99544000 1001 86380 86390 1
544156 99544156 1001 86380 86390 1
544728 99544728 1001 86380 86390 1
544628 99544628 1001 86380 86390 1
411785 241 1001 52800 53157 1
419421 519 1001 55980 64017 1
432829 959 1001 3180 6057 1
406068 634 1001 66300 73497 1
420988 801 1001 7020 11337 1
423489 665 1001 22140 22737 1
526466 486 1001 55004 55303 1
534946 1056 1002 49342 57594 1
537811 992 1001 39034 39333 1
400215 99400215 1001 86380 86390 1
400204 99400204 1001 86380 86390 1
400348 99400348 1001 86380 86390 1
400453 99400453 1001 86380 86390 1
400496 99400496 1001 86380 86390 1
400772 99400772 1001 86380 86390 1
400743 99400743 1001 86380 86390 1
400778 99400778 1001 86380 86390 1
400848 99400848 1001 86380 86390 1
401062 99401062 1001 86380 86390 1
401103 99401103 1001 86380 86390 1
401254 99401254 1001 86380 86390 1
401316 99401316 1001 86380 86390 1
401401 99401401 1001 86380 86390 1
401527 99401527 1001 86380 86390 1
401798 99401798 1001 86380 86390 1
401783 99401783 1001 86380 86390 1
401883 99401883 1001 86380 86390 1
401986 99401986 1001 86380 86390 1
402250 99402250 1001 86380 86390 1
402439 99402439 1001 86380 86390 1
402414 99402414 1001 86380 86390 1
403146 99403146 1001 86380 86390 1
403251 99403251 1001 86380 86390 1
403341 99403341 1001 86380 86390 1
403383 99403383 1001 86380 86390 1
403426 99403426 1001 86380 86390 1
403894 99403894 1001 86380 86390 1
403969 99403969 1001 86380 86390 1
404015 99404015 1001 86380 86390 1
403967 99403967 1001 86380 86390 1
404448 99404448 1001 86380 86390 1
404790 99404790 1001 86380 86390 1
404789 99404789 1001 86380 86390 1
405200 99405200 1001 86380 86390 1
405188 99405188 1001 86380 86390 1
405364 99405364 1001 86380 86390 1
405412 99405412 1001 86380 86390 1
405399 99405399 1001 86380 86390 1
405616 99405616 1001 86380 86390 1
405811 99405811 1001 86380 86390 1
405824 99405824 1001 86380 86390 1
405789 99405789 1001 86380 86390 1
405930 99405930 1001 86380 86390 1
405958 99405958 1001 86380 86390 1
406030 99406030 1001 86380 86390 1
406081 99406081 1001 86380 86390 1
406135 99406135 1001 86380 86390 1
406181 99406181 1001 86380 86390 1
406403 99406403 1001 86380 86390 1
406439 99406439 1001 86380 86390 1
406718 99406718 1001 86380 86390 1
407158 99407158 1001 86380 86390 1
407171 99407171 1001 86380 86390 1
407317 99407317 1001 86380 86390 1
407498 99407498 1001 86380 86390 1
407874 99407874 1001 86380 86390 1
407798 99407798 1001 86380 86390 1
408229 99408229 1001 86380 86390 1
408434 99408434 1001 86380 86390 1
408611 99408611 1001 86380 86390 1
408599 99408599 1001 86380 86390 1
408856 99408856 1001 86380 86390 1
409100 99409100 1001 86380 86390 1
409158 99409158 1001 86380 86390 1
409202 99409202 1001 86380 86390 1
409266 99409266 1001 86380 86390 1
409435 99409435 1001 86380 86390 1
409554 99409554 1001 86380 86390 1
409948 99409948 1001 86380 86390 1
410315 99410315 1001 86380 86390 1
410709 99410709 1001 86380 86390 1
410724 99410724 1001 86380 86390 1
411045 99411045 1001 86380 86390 1
411371 99411371 1001 86380 86390 1
411495 99411495 1001 86380 86390 1
411804 99411804 1001 86380 86390 1
411790 99411790 1001 86380 86390 1
412131 99412131 1001 86380 86390 1
413697 99413697 1001 86380 86390 1
413587 99413587 1001 86380 86390 1
413694 99413694 1001 86380 86390 1
413163 99413163 1001 86380 86390 1
413082 99413082 1001 86380 86390 1
412583 99412583 1001 86380 86390 1
412777 99412777 1001 86380 86390 1
412521 99412521 1001 86380 86390 1
412607 99412607 1001 86380 86390 1
413808 99413808 1001 86380 86390 1
413794 99413794 1001 86380 86390 1
415138 99415138 1001 86380 86390 1
415049 99415049 1001 86380 86390 1
414657 99414657 1001 86380 86390 1
414880 99414880 1001 86380 86390 1
414857 99414857 1001 86380 86390 1
414417 99414417 1001 86380 86390 1
414350 99414350 1001 86380 86390 1
414374 99414374 1001 86380 86390 1
415476 99415476 1001 86380 86390 1
415341 99415341 1001 86380 86390 1
415585 99415585 1001 86380 86390 1
415492 99415492 1001 86380 86390 1
416609 99416609 1001 86380 86390 1
416771 99416771 1001 86380 86390 1
416668 99416668 1001 86380 86390 1
416184 99416184 1001 86380 86390 1
416185 99416185 1001 86380 86390 1
416355 99416355 1001 86380 86390 1
416269 99416269 1001 86380 86390 1
416538 99416538 1001 86380 86390 1
416359 99416359 1001 86380 86390 1
416545 99416545 1001 86380 86390 1
415933 99415933 1001 86380 86390 1
415923 99415923 1001 86380 86390 1
416105 99416105 1001 86380 86390 1
417024 99417024 1001 86380 86390 1
417233 99417233 1001 86380 86390 1
417269 99417269 1001 86380 86390 1
417303 99417303 1001 86380 86390 1
417519 99417519 1001 86380 86390 1
417575 99417575 1001 86380 86390 1
417478 99417478 1001 86380 86390 1
417583 99417583 1001 86380 86390 1
417484 99417484 1001 86380 86390 1
417589 99417589 1001 86380 86390 1
417420 99417420 1001 86380 86390 1
418538 99418538 1001 86380 86390 1
418571 99418571 1001 86380 86390 1
418208 99418208 1001 86380 86390 1
418273 99418273 1001 86380 86390 1
417847 99417847 1001 86380 86390 1
417939 99417939 1001 86380 86390 1
417944 99417944 1001 86380 86390 1
417931 99417931 1001 86380 86390 1
417695 99417695 1001 86380 86390 1
417756 99417756 1001 86380 86390 1
418842 99418842 1001 86380 86390 1
418843 99418843 1001 86380 86390 1
419207 99419207 1001 86380 86390 1
419079 99419079 1001 86380 86390 1
419070 99419070 1001 86380 86390 1
418819 99418819 1001 86380 86390 1
420164 99420164 1001 86380 86390 1
419880 99419880 1001 86380 86390 1
419787 99419787 1001 86380 86390 1
419811 99419811 1001 86380 86390 1
420051 99420051 1001 86380 86390 1
419242 99419242 1001 86380 86390 1
420692 99420692 1001 86380 86390 1
420695 99420695 1001 86380 86390 1
420574 99420574 1001 86380 86390 1
420732 99420732 1001 86380 86390 1
421826 99421826 1001 86380 86390 1
421378 99421378 1001 86380 86390 1
421675 99421675 1001 86380 86390 1
421288 99421288 1001 86380 86390 1
421204 99421204 1001 86380 86390 1
420902 99420902 1001 86380 86390 1
420905 99420905 1001 86380 86390 1
421007 99421007 1001 86380 86390 1
422435 99422435 1001 86380 86390 1
422220 99422220 1001 86380 86390 1
422178 99422178 1001 86380 86390 1
422296 99422296 1001 86380 86390 1
422395 99422395 1001 86380 86390 1
423486 99423486 1001 86380 86390 1
423434 99423434 1001 86380 86390 1
423513 99423513 1001 86380 86390 1
423337 99423337 1001 86380 86390 1
423424 99423424 1001 86380 86390 1
423573 99423573 1001 86380 86390 1
423215 99423215 1001 86380 86390 1
423249 99423249 1001 86380 86390 1
423205 99423205 1001 86380 86390 1
423214 99423214 1001 86380 86390 1
422561 99422561 1001 86380 86390 1
422815 99422815 1001 86380 86390 1
422872 99422872 1001 86380 86390 1
424036 99424036 1001 86380 86390 1
424132 99424132 1001 86380 86390 1
423856 99423856 1001 86380 86390 1
423883 99423883 1001 86380 86390 1
425148 99425148 1001 86380 86390 1
425248 99425248 1001 86380 86390 1
425134 99425134 1001 86380 86390 1
425184 99425184 1001 86380 86390 1
424907 99424907 1001 86380 86390 1
424742 99424742 1001 86380 86390 1
424837 99424837 1001 86380 86390 1
424818 99424818 1001 86380 86390 1
424555 99424555 1001 86380 86390 1
425532 99425532 1001 86380 86390 1
425813 99425813 1001 86380 86390 1
426929 99426929 1001 86380 86390 1
427061 99427061 1001 86380 86390 1
426595 99426595 1001 86380 86390 1
426596 99426596 1001 86380 86390 1
426328 99426328 1001 86380 86390 1
426598 99426598 1001 86380 86390 1
426369 99426369 1001 86380 86390 1
426642 99426642 1001 86380 86390 1
425924 99425924 1001 86380 86390 1
427452 99427452 1001 86380 86390 1
428122 99428122 1001 86380 86390 1
428140 99428140 1001 86380 86390 1
428146 99428146 1001 86380 86390 1
427853 99427853 1001 86380 86390 1
427708 99427708 1001 86380 86390 1
427606 99427606 1001 86380 86390 1
427891 99427891 1001 86380 86390 1
428907 99428907 1001 86380 86390 1
429041 99429041 1001 86380 86390 1
429156 99429156 1001 86380 86390 1
428834 99428834 1001 86380 86390 1
428754 99428754 1001 86380 86390 1
430344 99430344 1001 86380 86390 1
430293 99430293 1001 86380 86390 1
429754 99429754 1001 86380 86390 1
429933 99429933 1001 86380 86390 1
429693 99429693 1001 86380 86390 1
429839 99429839 1001 86380 86390 1
429840 99429840 1001 86380 86390 1
429946 99429946 1001 86380 86390 1
429854 99429854 1001 86380 86390 1
429555 99429555 1001 86380 86390 1
429365 99429365 1001 86380 86390 1
430746 99430746 1001 86380 86390 1
430387 99430387 1001 86380 86390 1
430569 99430569 1001 86380 86390 1
431657 99431657 1001 86380 86390 1
431979 99431979 1001 86380 86390 1
431410 99431410 1001 86380 86390 1
431601 99431601 1001 86380 86390 1
431024 99431024 1001 86380 86390 1
431092 99431092 1001 86380 86390 1
432163 99432163 1001 86380 86390 1
432422 99432422 1001 86380 86390 1
433521 99433521 1001 86380 86390 1
433420 99433420 1001 86380 86390 1
433703 99433703 1001 86380 86390 1
433316 99433316 1001 86380 86390 1
433207 99433207 1001 86380 86390 1
432928 99432928 1001 86380 86390 1
432580 99432580 1001 86380 86390 1
432587 99432587 1001 86380 86390 1
432588 99432588 1001 86380 86390 1
433818 99433818 1001 86380 86390 1
433741 99433741 1001 86380 86390 1
433927 99433927 1001 86380 86390 1
435009 99435009 1001 86380 86390 1
435233 99435233 1001 86380 86390 1
435393 99435393 1001 86380 86390 1
435397 99435397 1001 86380 86390 1
434905 99434905 1001 86380 86390 1
434612 99434612 1001 86380 86390 1
434984 99434984 1001 86380 86390 1
434460 99434460 1001 86380 86390 1
435680 99435680 1001 86380 86390 1
435719 99435719 1001 86380 86390 1
435878 99435878 1001 86380 86390 1
435821 99435821 1001 86380 86390 1
437092 99437092 1001 86380 86390 1
437007 99437007 1001 86380 86390 1
437132 99437132 1001 86380 86390 1
436868 99436868 1001 86380 86390 1
437146 99437146 1001 86380 86390 1
436484 99436484 1001 86380 86390 1
436441 99436441 1001 86380 86390 1
436751 99436751 1001 86380 86390 1
436133 99436133 1001 86380 86390 1
436319 99436319 1001 86380 86390 1
436174 99436174 1001 86380 86390 1
436280 99436280 1001 86380 86390 1
437344 99437344 1001 86380 86390 1
300584 99300584 1001 86380 86390 1
300485 99300485 1001 86380 86390 1
300343 99300343 1001 86380 86390 1
300435 99300435 1001 86380 86390 1
300363 99300363 1001 86380 86390 1
300521 99300521 1001 86380 86390 1
300496 99300496 1001 86380 86390 1
300157 99300157 1001 86380 86390 1
300818 99300818 1001 86380 86390 1
300768 99300768 1001 86380 86390 1
300919 99300919 1001 86380 86390 1
301522 99301522 1001 86380 86390 1
301364 99301364 1001 86380 86390 1
301406 99301406 1001 86380 86390 1
301338 99301338 1001 86380 86390 1
301287 99301287 1001 86380 86390 1
301327 99301327 1001 86380 86390 1
301279 99301279 1001 86380 86390 1
301039 99301039 1001 86380 86390 1
300965 99300965 1001 86380 86390 1
301083 99301083 1001 86380 86390 1
301694 99301694 1001 86380 86390 1
301707 99301707 1001 86380 86390 1
301682 99301682 1001 86380 86390 1
301567 99301567 1001 86380 86390 1
301724 99301724 1001 86380 86390 1
301634 99301634 1001 86380 86390 1
301704 99301704 1001 86380 86390 1
301679 99301679 1001 86380 86390 1
301744 99301744 1001 86380 86390 1
302259 99302259 1001 86380 86390 1
302365 99302365 1001 86380 86390 1
302368 99302368 1001 86380 86390 1
302339 99302339 1001 86380 86390 1
302314 99302314 1001 86380 86390 1
302341 99302341 1001 86380 86390 1
301999 99301999 1001 86380 86390 1
302026 99302026 1001 86380 86390 1
301988 99301988 1001 86380 86390 1
301880 99301880 1001 86380 86390 1
301868 99301868 1001 86380 86390 1
301937 99301937 1001 86380 86390 1
302586 99302586 1001 86380 86390 1
302421 99302421 1001 86380 86390 1
302580 99302580 1001 86380 86390 1
303151 99303151 1001 86380 86390 1
303051 99303051 1001 86380 86390 1
303090 99303090 1001 86380 86390 1
302799 99302799 1001 86380 86390 1
302947 99302947 1001 86380 86390 1
302665 99302665 1001 86380 86390 1
302760 99302760 1001 86380 86390 1
302660 99302660 1001 86380 86390 1
302713 99302713 1001 86380 86390 1
302662 99302662 1001 86380 86390 1
303258 99303258 1001 86380 86390 1
303234 99303234 1001 86380 86390 1
303403 99303403 1001 86380 86390 1
303326 99303326 1001 86380 86390 1
303999 99303999 1001 86380 86390 1
303921 99303921 1001 86380 86390 1
303911 99303911 1001 86380 86390 1
303767 99303767 1001 86380 86390 1
303666 99303666 1001 86380 86390 1
303706 99303706 1001 86380 86390 1
303746 99303746 1001 86380 86390 1
303439 99303439 1001 86380 86390 1
303544 99303544 1001 86380 86390 1
303511 99303511 1001 86380 86390 1
303614 99303614 1001 86380 86390 1
303550 99303550 1001 86380 86390 1
303514 99303514 1001 86380 86390 1
304185 99304185 1001 86380 86390 1
304083 99304083 1001 86380 86390 1
304109 99304109 1001 86380 86390 1
303413 99303413 1001 86380 86390 1
304053 99304053 1001 86380 86390 1
304824 99304824 1001 86380 86390 1
304798 99304798 1001 86380 86390 1
304700 99304700 1001 86380 86390 1
304356 99304356 1001 86380 86390 1
304318 99304318 1001 86380 86390 1
304345 99304345 1001 86380 86390 1
304244 99304244 1001 86380 86390 1
304390 99304390 1001 86380 86390 1
305005 99305005 1001 86380 86390 1
305595 99305595 1001 86380 86390 1
305576 99305576 1001 86380 86390 1
305406 99305406 1001 86380 86390 1
305169 99305169 1001 86380 86390 1
305184 99305184 1001 86380 86390 1
305252 99305252 1001 86380 86390 1
305098 99305098 1001 86380 86390 1
500153 99500153 1001 86380 86390 1
500149 99500149 1001 86380 86390 1
500624 99500624 1001 86380 86390 1
500637 99500637 1001 86380 86390 1
500628 99500628 1001 86380 86390 1
500695 99500695 1001 86380 86390 1
500595 99500595 1001 86380 86390 1
500497 99500497 1001 86380 86390 1
500550 99500550 1001 86380 86390 1
500563 99500563 1001 86380 86390 1
500592 99500592 1001 86380 86390 1
500240 99500240 1001 86380 86390 1
501007 99501007 1001 86380 86390 1
500972 99500972 1001 86380 86390 1
500976 99500976 1001 86380 86390 1
501447 99501447 1001 86380 86390 1
501575 99501575 1001 86380 86390 1
501343 99501343 1001 86380 86390 1
501377 99501377 1001 86380 86390 1
501236 99501236 1001 86380 86390 1
501368 99501368 1001 86380 86390 1
501058 99501058 1001 86380 86390 1
501189 99501189 1001 86380 86390 1
501144 99501144 1001 86380 86390 1
501649 99501649 1001 86380 86390 1
501691 99501691 1001 86380 86390 1
501735 99501735 1001 86380 86390 1
501829 99501829 1001 86380 86390 1
502264 99502264 1001 86380 86390 1
502448 99502448 1001 86380 86390 1
502132 99502132 1001 86380 86390 1
502237 99502237 1001 86380 86390 1
502233 99502233 1001 86380 86390 1
501937 99501937 1001 86380 86390 1
502012 99502012 1001 86380 86390 1
502491 99502491 1001 86380 86390 1
502497 99502497 1001 86380 86390 1
502510 99502510 1001 86380 86390 1
503070 99503070 1001 86380 86390 1
502840 99502840 1001 86380 86390 1
502785 99502785 1001 86380 86390 1
503448 99503448 1001 86380 86390 1
503399 99503399 1001 86380 86390 1
503415 99503415 1001 86380 86390 1
503899 99503899 1001 86380 86390 1
503836 99503836 1001 86380 86390 1
503862 99503862 1001 86380 86390 1
503750 99503750 1001 86380 86390 1
503910 99503910 1001 86380 86390 1
503678 99503678 1001 86380 86390 1
503640 99503640 1001 86380 86390 1
503628 99503628 1001 86380 86390 1
503501 99503501 1001 86380 86390 1
503645 99503645 1001 86380 86390 1
503545 99503545 1001 86380 86390 1
504219 99504219 1001 86380 86390 1
504310 99504310 1001 86380 86390 1
504265 99504265 1001 86380 86390 1
504241 99504241 1001 86380 86390 1
504281 99504281 1001 86380 86390 1
504165 99504165 1001 86380 86390 1
504783 99504783 1001 86380 86390 1
504849 99504849 1001 86380 86390 1
504749 99504749 1001 86380 86390 1
504570 99504570 1001 86380 86390 1
504546 99504546 1001 86380 86390 1
504638 99504638 1001 86380 86390 1
504698 99504698 1001 86380 86390 1
504542 99504542 1001 86380 86390 1
504582 99504582 1001 86380 86390 1
504508 99504508 1001 86380 86390 1
504373 99504373 1001 86380 86390 1
505135 99505135 1001 86380 86390 1
504957 99504957 1001 86380 86390 1
505118 99505118 1001 86380 86390 1
505607 99505607 1001 86380 86390 1
505749 99505749 1001 86380 86390 1
505639 99505639 1001 86380 86390 1
505396 99505396 1001 86380 86390 1
505476 99505476 1001 86380 86390 1
505509 99505509 1001 86380 86390 1
505497 99505497 1001 86380 86390 1
505338 99505338 1001 86380 86390 1
505339 99505339 1001 86380 86390 1
505861 99505861 1001 86380 86390 1
505801 99505801 1001 86380 86390 1
506456 99506456 1001 86380 86390 1
506584 99506584 1001 86380 86390 1
506505 99506505 1001 86380 86390 1
506237 99506237 1001 86380 86390 1
506193 99506193 1001 86380 86390 1
506015 99506015 1001 86380 86390 1
506072 99506072 1001 86380 86390 1
505999 99505999 1001 86380 86390 1
506091 99506091 1001 86380 86390 1
507297 99507297 1001 86380 86390 1
507273 99507273 1001 86380 86390 1
507249 99507249 1001 86380 86390 1
507275 99507275 1001 86380 86390 1
507115 99507115 1001 86380 86390 1
507168 99507168 1001 86380 86390 1
507181 99507181 1001 86380 86390 1
507093 99507093 1001 86380 86390 1
506952 99506952 1001 86380 86390 1
507471 99507471 1001 86380 86390 1
507605 99507605 1001 86380 86390 1
507612 99507612 1001 86380 86390 1
508173 99508173 1001 86380 86390 1
508059 99508059 1001 86380 86390 1
508077 99508077 1001 86380 86390 1
508184 99508184 1001 86380 86390 1
508018 99508018 1001 86380 86390 1
508035 99508035 1001 86380 86390 1
507883 99507883 1001 86380 86390 1
507948 99507948 1001 86380 86390 1
507705 99507705 1001 86380 86390 1
507761 99507761 1001 86380 86390 1
507661 99507661 1001 86380 86390 1
507752 99507752 1001 86380 86390 1
507765 99507765 1001 86380 86390 1
507701 99507701 1001 86380 86390 1
507741 99507741 1001 86380 86390 1
508337 99508337 1001 86380 86390 1
508366 99508366 1001 86380 86390 1
508252 99508252 1001 86380 86390 1
508279 99508279 1001 86380 86390 1
508452 99508452 1001 86380 86390 1
508963 99508963 1001 86380 86390 1
508781 99508781 1001 86380 86390 1
508794 99508794 1001 86380 86390 1
508860 99508860 1001 86380 86390 1
508532 99508532 1001 86380 86390 1
508550 99508550 1001 86380 86390 1
508576 99508576 1001 86380 86390 1
508657 99508657 1001 86380 86390 1
508582 99508582 1001 86380 86390 1
509115 99509115 1001 86380 86390 1
509258 99509258 1001 86380 86390 1
509824 99509824 1001 86380 86390 1
509802 99509802 1001 86380 86390 1
509610 99509610 1001 86380 86390 1
509564 99509564 1001 86380 86390 1
509629 99509629 1001 86380 86390 1
509409 99509409 1001 86380 86390 1
509487 99509487 1001 86380 86390 1
509380 99509380 1001 86380 86390 1
509394 99509394 1001 86380 86390 1
510079 99510079 1001 86380 86390 1
509925 99509925 1001 86380 86390 1
510043 99510043 1001 86380 86390 1
510076 99510076 1001 86380 86390 1
510676 99510676 1001 86380 86390 1
510691 99510691 1001 86380 86390 1
510665 99510665 1001 86380 86390 1
510604 99510604 1001 86380 86390 1
510508 99510508 1001 86380 86390 1
510381 99510381 1001 86380 86390 1
510449 99510449 1001 86380 86390 1
510488 99510488 1001 86380 86390 1
510303 99510303 1001 86380 86390 1
510195 99510195 1001 86380 86390 1
510144 99510144 1001 86380 86390 1
510803 99510803 1001 86380 86390 1
510835 99510835 1001 86380 86390 1
511438 99511438 1001 86380 86390 1
511451 99511451 1001 86380 86390 1
511539 99511539 1001 86380 86390 1
511369 99511369 1001 86380 86390 1
511410 99511410 1001 86380 86390 1
511209 99511209 1001 86380 86390 1
511041 99511041 1001 86380 86390 1
510990 99510990 1001 86380 86390 1
511056 99511056 1001 86380 86390 1
510980 99510980 1001 86380 86390 1
510943 99510943 1001 86380 86390 1
511640 99511640 1001 86380 86390 1
511613 99511613 1001 86380 86390 1
512216 99512216 1001 86380 86390 1
512179 99512179 1001 86380 86390 1
512283 99512283 1001 86380 86390 1
512032 99512032 1001 86380 86390 1
512103 99512103 1001 86380 86390 1
511974 99511974 1001 86380 86390 1
511840 99511840 1001 86380 86390 1
511832 99511832 1001 86380 86390 1
511820 99511820 1001 86380 86390 1
511859 99511859 1001 86380 86390 1
512480 99512480 1001 86380 86390 1
512564 99512564 1001 86380 86390 1
512513 99512513 1001 86380 86390 1
512566 99512566 1001 86380 86390 1
513169 99513169 1001 86380 86390 1
513124 99513124 1001 86380 86390 1
512871 99512871 1001 86380 86390 1
512820 99512820 1001 86380 86390 1
512888 99512888 1001 86380 86390 1
512850 99512850 1001 86380 86390 1
512662 99512662 1001 86380 86390 1
512713 99512713 1001 86380 86390 1
513383 99513383 1001 86380 86390 1
513408 99513408 1001 86380 86390 1
513957 99513957 1001 86380 86390 1
513870 99513870 1001 86380 86390 1
513935 99513935 1001 86380 86390 1
513988 99513988 1001 86380 86390 1
513990 99513990 1001 86380 86390 1
513991 99513991 1001 86380 86390 1
513737 99513737 1001 86380 86390 1
513776 99513776 1001 86380 86390 1
513647 99513647 1001 86380 86390 1
513664 99513664 1001 86380 86390 1
513555 99513555 1001 86380 86390 1
514081 99514081 1001 86380 86390 1
514200 99514200 1001 86380 86390 1
514125 99514125 1001 86380 86390 1
514091 99514091 1001 86380 86390 1
514690 99514690 1001 86380 86390 1
514678 99514678 1001 86380 86390 1
514707 99514707 1001 86380 86390 1
514457 99514457 1001 86380 86390 1
514538 99514538 1001 86380 86390 1
514633 99514633 1001 86380 86390 1
514409 99514409 1001 86380 86390 1
514267 99514267 1001 86380 86390 1
514308 99514308 1001 86380 86390 1
514272 99514272 1001 86380 86390 1
514237 99514237 1001 86380 86390 1
514991 99514991 1001 86380 86390 1
515653 99515653 1001 86380 86390 1
515128 99515128 1001 86380 86390 1
515193 99515193 1001 86380 86390 1
515712 99515712 1001 86380 86390 1
515834 99515834 1001 86380 86390 1
515886 99515886 1001 86380 86390 1
515744 99515744 1001 86380 86390 1
516398 99516398 1001 86380 86390 1
516441 99516441 1001 86380 86390 1
516493 99516493 1001 86380 86390 1
516500 99516500 1001 86380 86390 1
516096 99516096 1001 86380 86390 1
515901 99515901 1001 86380 86390 1
516033 99516033 1001 86380 86390 1
516052 99516052 1001 86380 86390 1
515975 99515975 1001 86380 86390 1
515951 99515951 1001 86380 86390 1
516030 99516030 1001 86380 86390 1
516662 99516662 1001 86380 86390 1
516512 99516512 1001 86380 86390 1
517309 99517309 1001 86380 86390 1
517283 99517283 1001 86380 86390 1
517081 99517081 1001 86380 86390 1
517096 99517096 1001 86380 86390 1
517129 99517129 1001 86380 86390 1
516859 99516859 1001 86380 86390 1
516787 99516787 1001 86380 86390 1
517522 99517522 1001 86380 86390 1
517446 99517446 1001 86380 86390 1
517342 99517342 1001 86380 86390 1
517343 99517343 1001 86380 86390 1
518060 99518060 1001 86380 86390 1
518113 99518113 1001 86380 86390 1
518051 99518051 1001 86380 86390 1
518013 99518013 1001 86380 86390 1
518105 99518105 1001 86380 86390 1
517921 99517921 1001 86380 86390 1
517701 99517701 1001 86380 86390 1
518283 99518283 1001 86380 86390 1
518193 99518193 1001 86380 86390 1
518939 99518939 1001 86380 86390 1
518814 99518814 1001 86380 86390 1
518843 99518843 1001 86380 86390 1
518764 99518764 1001 86380 86390 1
518729 99518729 1001 86380 86390 1
518600 99518600 1001 86380 86390 1
518529 99518529 1001 86380 86390 1
518530 99518530 1001 86380 86390 1
519096 99519096 1001 86380 86390 1
519112 99519112 1001 86380 86390 1
519151 99519151 1001 86380 86390 1
519100 99519100 1001 86380 86390 1
519570 99519570 1001 86380 86390 1
519559 99519559 1001 86380 86390 1
519465 99519465 1001 86380 86390 1
519426 99519426 1001 86380 86390 1
519375 99519375 1001 86380 86390 1
519395 99519395 1001 86380 86390 1
519305 99519305 1001 86380 86390 1
519319 99519319 1001 86380 86390 1
519204 99519204 1001 86380 86390 1
519244 99519244 1001 86380 86390 1
519853 99519853 1001 86380 86390 1
519880 99519880 1001 86380 86390 1
519857 99519857 1001 86380 86390 1
520538 99520538 1001 86380 86390 1
520618 99520618 1001 86380 86390 1
520468 99520468 1001 86380 86390 1
520624 99520624 1001 86380 86390 1
520588 99520588 1001 86380 86390 1
520230 99520230 1001 86380 86390 1
520415 99520415 1001 86380 86390 1
520302 99520302 1001 86380 86390 1
520368 99520368 1001 86380 86390 1
520075 99520075 1001 86380 86390 1
520133 99520133 1001 86380 86390 1
520174 99520174 1001 86380 86390 1
520044 99520044 1001 86380 86390 1
520806 99520806 1001 86380 86390 1
520755 99520755 1001 86380 86390 1
520656 99520656 1001 86380 86390 1
520647 99520647 1001 86380 86390 1
520764 99520764 1001 86380 86390 1
521354 99521354 1001 86380 86390 1
521370 99521370 1001 86380 86390 1
521371 99521371 1001 86380 86390 1
521448 99521448 1001 86380 86390 1
521183 99521183 1001 86380 86390 1
521159 99521159 1001 86380 86390 1
521129 99521129 1001 86380 86390 1
521016 99521016 1001 86380 86390 1
521008 99521008 1001 86380 86390 1
520895 99520895 1001 86380 86390 1
521467 99521467 1001 86380 86390 1
521589 99521589 1001 86380 86390 1
522127 99522127 1001 86380 86390 1
522119 99522119 1001 86380 86390 1
522109 99522109 1001 86380 86390 1
522240 99522240 1001 86380 86390 1
522137 99522137 1001 86380 86390 1
522015 99522015 1001 86380 86390 1
521751 99521751 1001 86380 86390 1
521726 99521726 1001 86380 86390 1
521859 99521859 1001 86380 86390 1
521880 99521880 1001 86380 86390 1
522418 99522418 1001 86380 86390 1
523058 99523058 1001 86380 86390 1
522956 99522956 1001 86380 86390 1
523047 99523047 1001 86380 86390 1
523095 99523095 1001 86380 86390 1
522933 99522933 1001 86380 86390 1
522999 99522999 1001 86380 86390 1
522744 99522744 1001 86380 86390 1
522880 99522880 1001 86380 86390 1
522818 99522818 1001 86380 86390 1
522529 99522529 1001 86380 86390 1
522532 99522532 1001 86380 86390 1
523297 99523297 1001 86380 86390 1
522498 99522498 1001 86380 86390 1
523197 99523197 1001 86380 86390 1
523275 99523275 1001 86380 86390 1
523216 99523216 1001 86380 86390 1
523745 99523745 1001 86380 86390 1
523934 99523934 1001 86380 86390 1
523762 99523762 1001 86380 86390 1
523598 99523598 1001 86380 86390 1
523564 99523564 1001 86380 86390 1
523594 99523594 1001 86380 86390 1
523336 99523336 1001 86380 86390 1
523390 99523390 1001 86380 86390 1
523527 99523527 1001 86380 86390 1
523374 99523374 1001 86380 86390 1
523400 99523400 1001 86380 86390 1
524071 99524071 1001 86380 86390 1
524035 99524035 1001 86380 86390 1
524131 99524131 1001 86380 86390 1
524041 99524041 1001 86380 86390 1
524132 99524132 1001 86380 86390 1
524571 99524571 1001 86380 86390 1
524728 99524728 1001 86380 86390 1
524705 99524705 1001 86380 86390 1
524507 99524507 1001 86380 86390 1
524469 99524469 1001 86380 86390 1
524548 99524548 1001 86380 86390 1
524240 99524240 1001 86380 86390 1
524304 99524304 1001 86380 86390 1
524904 99524904 1001 86380 86390 1
524789 99524789 1001 86380 86390 1
525569 99525569 1001 86380 86390 1
525538 99525538 1001 86380 86390 1
525519 99525519 1001 86380 86390 1
525249 99525249 1001 86380 86390 1
525371 99525371 1001 86380 86390 1
525283 99525283 1001 86380 86390 1
525108 99525108 1001 86380 86390 1
525001 99525001 1001 86380 86390 1
525635 99525635 1001 86380 86390 1
525614 99525614 1001 86380 86390 1
526300 99526300 1001 86380 86390 1
526369 99526369 1001 86380 86390 1
526041 99526041 1001 86380 86390 1
526184 99526184 1001 86380 86390 1
526123 99526123 1001 86380 86390 1
526202 99526202 1001 86380 86390 1
526047 99526047 1001 86380 86390 1
525906 99525906 1001 86380 86390 1
525803 99525803 1001 86380 86390 1
525925 99525925 1001 86380 86390 1
525808 99525808 1001 86380 86390 1
525838 99525838 1001 86380 86390 1
525904 99525904 1001 86380 86390 1
526578 99526578 1001 86380 86390 1
526426 99526426 1001 86380 86390 1
526545 99526545 1001 86380 86390 1
526560 99526560 1001 86380 86390 1
526586 99526586 1001 86380 86390 1
527048 99527048 1001 86380 86390 1
527075 99527075 1001 86380 86390 1
527230 99527230 1001 86380 86390 1
527169 99527169 1001 86380 86390 1
526941 99526941 1001 86380 86390 1
526973 99526973 1001 86380 86390 1
526847 99526847 1001 86380 86390 1
527369 99527369 1001 86380 86390 1
527253 99527253 1001 86380 86390 1
527280 99527280 1001 86380 86390 1
527283 99527283 1001 86380 86390 1
527975 99527975 1001 86380 86390 1
527859 99527859 1001 86380 86390 1
527735 99527735 1001 86380 86390 1
527787 99527787 1001 86380 86390 1
527814 99527814 1001 86380 86390 1
527777 99527777 1001 86380 86390 1
527625 99527625 1001 86380 86390 1
527504 99527504 1001 86380 86390 1
528243 99528243 1001 86380 86390 1
528158 99528158 1001 86380 86390 1
528095 99528095 1001 86380 86390 1
528174 99528174 1001 86380 86390 1
528773 99528773 1001 86380 86390 1
528814 99528814 1001 86380 86390 1
528829 99528829 1001 86380 86390 1
528889 99528889 1001 86380 86390 1
528756 99528756 1001 86380 86390 1
528568 99528568 1001 86380 86390 1
528621 99528621 1001 86380 86390 1
528660 99528660 1001 86380 86390 1
528571 99528571 1001 86380 86390 1
528497 99528497 1001 86380 86390 1
528576 99528576 1001 86380 86390 1
528285 99528285 1001 86380 86390 1
528298 99528298 1001 86380 86390 1
528365 99528365 1001 86380 86390 1
528433 99528433 1001 86380 86390 1
528317 99528317 1001 86380 86390 1
529044 99529044 1001 86380 86390 1
528967 99528967 1001 86380 86390 1
528904 99528904 1001 86380 86390 1
528917 99528917 1001 86380 86390 1
529035 99529035 1001 86380 86390 1
529693 99529693 1001 86380 86390 1
529355 99529355 1001 86380 86390 1
529486 99529486 1001 86380 86390 1
529512 99529512 1001 86380 86390 1
529386 99529386 1001 86380 86390 1
529400 99529400 1001 86380 86390 1
529426 99529426 1001 86380 86390 1
529469 99529469 1001 86380 86390 1
529288 99529288 1001 86380 86390 1
529302 99529302 1001 86380 86390 1
529303 99529303 1001 86380 86390 1
529279 99529279 1001 86380 86390 1
529309 99529309 1001 86380 86390 1
530403 99530403 1001 86380 86390 1
530455 99530455 1001 86380 86390 1
530435 99530435 1001 86380 86390 1
530234 99530234 1001 86380 86390 1
530288 99530288 1001 86380 86390 1
530250 99530250 1001 86380 86390 1
530243 99530243 1001 86380 86390 1
530282 99530282 1001 86380 86390 1
530093 99530093 1001 86380 86390 1
530017 99530017 1001 86380 86390 1
530035 99530035 1001 86380 86390 1
530663 99530663 1001 86380 86390 1
531336 99531336 1001 86380 86390 1
531138 99531138 1001 86380 86390 1
530983 99530983 1001 86380 86390 1
531113 99531113 1001 86380 86390 1
531023 99531023 1001 86380 86390 1
531027 99531027 1001 86380 86390 1
530843 99530843 1001 86380 86390 1
530869 99530869 1001 86380 86390 1
530911 99530911 1001 86380 86390 1
530781 99530781 1001 86380 86390 1
531389 99531389 1001 86380 86390 1
531469 99531469 1001 86380 86390 1
531485 99531485 1001 86380 86390 1
531578 99531578 1001 86380 86390 1
531386 99531386 1001 86380 86390 1
532071 99532071 1001 86380 86390 1
531937 99531937 1001 86380 86390 1
531779 99531779 1001 86380 86390 1
531669 99531669 1001 86380 86390 1
532243 99532243 1001 86380 86390 1
532368 99532368 1001 86380 86390 1
532791 99532791 1001 86380 86390 1
532639 99532639 1001 86380 86390 1
532809 99532809 1001 86380 86390 1
532544 99532544 1001 86380 86390 1
532456 99532456 1001 86380 86390 1
532499 99532499 1001 86380 86390 1
532565 99532565 1001 86380 86390 1
533190 99533190 1001 86380 86390 1
533039 99533039 1001 86380 86390 1
533798 99533798 1001 86380 86390 1
533792 99533792 1001 86380 86390 1
533493 99533493 1001 86380 86390 1
533367 99533367 1001 86380 86390 1
533265 99533265 1001 86380 86390 1
533256 99533256 1001 86380 86390 1
533959 99533959 1001 86380 86390 1
534011 99534011 1001 86380 86390 1
533986 99533986 1001 86380 86390 1
533961 99533961 1001 86380 86390 1
533936 99533936 1001 86380 86390 1
534040 99534040 1001 86380 86390 1
534622 99534622 1001 86380 86390 1
534554 99534554 1001 86380 86390 1
534364 99534364 1001 86380 86390 1
534352 99534352 1001 86380 86390 1
534365 99534365 1001 86380 86390 1
534392 99534392 1001 86380 86390 1
534134 99534134 1001 86380 86390 1
534217 99534217 1001 86380 86390 1
534179 99534179 1001 86380 86390 1
534799 99534799 1001 86380 86390 1
535332 99535332 1001 86380 86390 1
535348 99535348 1001 86380 86390 1
535123 99535123 1001 86380 86390 1
535245 99535245 1001 86380 86390 1
535169 99535169 1001 86380 86390 1
535264 99535264 1001 86380 86390 1
534933 99534933 1001 86380 86390 1
534910 99534910 1001 86380 86390 1
535028 99535028 1001 86380 86390 1
535042 99535042 1001 86380 86390 1
535537 99535537 1001 86380 86390 1
536231 99536231 1001 86380 86390 1
536064 99536064 1001 86380 86390 1
535948 99535948 1001 86380 86390 1
535830 99535830 1001 86380 86390 1
535818 99535818 1001 86380 86390 1
536469 99536469 1001 86380 86390 1
536971 99536971 1001 86380 86390 1
537118 99537118 1001 86380 86390 1
537149 99537149 1001 86380 86390 1
537154 99537154 1001 86380 86390 1
536763 99536763 1001 86380 86390 1
536933 99536933 1001 86380 86390 1
536618 99536618 1001 86380 86390 1
536553 99536553 1001 86380 86390 1
537198 99537198 1001 86380 86390 1
537355 99537355 1001 86380 86390 1
537176 99537176 1001 86380 86390 1
537310 99537310 1001 86380 86390 1
537840 99537840 1001 86380 86390 1
537974 99537974 1001 86380 86390 1
537622 99537622 1001 86380 86390 1
537598 99537598 1001 86380 86390 1
537510 99537510 1001 86380 86390 1
537389 99537389 1001 86380 86390 1
537444 99537444 1001 86380 86390 1
538066 99538066 1001 86380 86390 1
538004 99538004 1001 86380 86390 1
538045 99538045 1001 86380 86390 1
538132 99538132 1001 86380 86390 1
538111 99538111 1001 86380 86390 1
538653 99538653 1001 86380 86390 1
538795 99538795 1001 86380 86390 1
538630 99538630 1001 86380 86390 1
538431 99538431 1001 86380 86390 1
538418 99538418 1001 86380 86390 1
538460 99538460 1001 86380 86390 1
538421 99538421 1001 86380 86390 1
538476 99538476 1001 86380 86390 1
538240 99538240 1001 86380 86390 1
538321 99538321 1001 86380 86390 1
538996 99538996 1001 86380 86390 1
539594 99539594 1001 86380 86390 1
539485 99539485 1001 86380 86390 1
539424 99539424 1001 86380 86390 1
539136 99539136 1001 86380 86390 1
539228 99539228 1001 86380 86390 1
539140 99539140 1001 86380 86390 1
539171 99539171 1001 86380 86390 1
539690 99539690 1001 86380 86390 1
539699 99539699 1001 86380 86390 1
539779 99539779 1001 86380 86390 1
540417 99540417 1001 86380 86390 1
540435 99540435 1001 86380 86390 1
540442 99540442 1001 86380 86390 1
539991 99539991 1001 86380 86390 1
540044 99540044 1001 86380 86390 1
539902 99539902 1001 86380 86390 1
539933 99539933 1001 86380 86390 1
539999 99539999 1001 86380 86390 1
539870 99539870 1001 86380 86390 1
540633 99540633 1001 86380 86390 1
540517 99540517 1001 86380 86390 1
540518 99540518 1001 86380 86390 1
540600 99540600 1001 86380 86390 1
540502 99540502 1001 86380 86390 1
541216 99541216 1001 86380 86390 1
541265 99541265 1001 86380 86390 1
541221 99541221 1001 86380 86390 1
541184 99541184 1001 86380 86390 1
541278 99541278 1001 86380 86390 1
541147 99541147 1001 86380 86390 1
541011 99541011 1001 86380 86390 1
540915 99540915 1001 86380 86390 1
540764 99540764 1001 86380 86390 1
540697 99540697 1001 86380 86390 1
541426 99541426 1001 86380 86390 1
541453 99541453 1001 86380 86390 1
541479 99541479 1001 86380 86390 1
541494 99541494 1001 86380 86390 1
542059 99542059 1001 86380 86390 1
541931 99541931 1001 86380 86390 1
541996 99541996 1001 86380 86390 1
541921 99541921 1001 86380 86390 1
542112 99542112 1001 86380 86390 1
541866 99541866 1001 86380 86390 1
541738 99541738 1001 86380 86390 1
541828 99541828 1001 86380 86390 1
541868 99541868 1001 86380 86390 1
541509 99541509 1001 86380 86390 1
542175 99542175 1001 86380 86390 1
542306 99542306 1001 86380 86390 1
542319 99542319 1001 86380 86390 1
542230 99542230 1001 86380 86390 1
542322 99542322 1001 86380 86390 1
542806 99542806 1001 86380 86390 1
542795 99542795 1001 86380 86390 1
542744 99542744 1001 86380 86390 1
542745 99542745 1001 86380 86390 1
542747 99542747 1001 86380 86390 1
542691 99542691 1001 86380 86390 1
542668 99542668 1001 86380 86390 1
542735 99542735 1001 86380 86390 1
542355 99542355 1001 86380 86390 1
542485 99542485 1001 86380 86390 1
542447 99542447 1001 86380 86390 1
542503 99542503 1001 86380 86390 1
542336 99542336 1001 86380 86390 1
543050 99543050 1001 86380 86390 1
542959 99542959 1001 86380 86390 1
542964 99542964 1001 86380 86390 1
543147 99543147 1001 86380 86390 1
543669 99543669 1001 86380 86390 1
543568 99543568 1001 86380 86390 1
543710 99543710 1001 86380 86390 1
543762 99543762 1001 86380 86390 1
543363 99543363 1001 86380 86390 1
543429 99543429 1001 86380 86390 1
543379 99543379 1001 86380 86390 1
543536 99543536 1001 86380 86390 1
543420 99543420 1001 86380 86390 1
543563 99543563 1001 86380 86390 1
543551 99543551 1001 86380 86390 1
544428 99544428 1001 86380 86390 1
544455 99544455 1001 86380 86390 1
544392 99544392 1001 86380 86390 1
544316 99544316 1001 86380 86390 1
544382 99544382 1001 86380 86390 1
544321 99544321 1001 86380 86390 1
544132 99544132 1001 86380 86390 1
544048 99544048 1001 86380 86390 1
544104 99544104 1001 86380 86390 1
544118 99544118 1001 86380 86390 1
544711 99544711 1001 86380 86390 1
544393 99544393 1001 86380 86390 1
544640 99544640 1001 86380 86390 1
544732 99544732 1001 86380 86390 1
544642 99544642 1001 86380 86390 1
506880 613 1002 35388 48528 1
400028 99400028 1001 86380 86390 1
400120 99400120 1001 86380 86390 1
400350 99400350 1001 86380 86390 1
400399 99400399 1001 86380 86390 1
400376 99400376 1001 86380 86390 1
400347 99400347 1001 86380 86390 1
400529 99400529 1001 86380 86390 1
400766 99400766 1001 86380 86390 1
400749 99400749 1001 86380 86390 1
401015 99401015 1001 86380 86390 1
400942 99400942 1001 86380 86390 1
401449 99401449 1001 86380 86390 1
401898 99401898 1001 86380 86390 1
401960 99401960 1001 86380 86390 1
402271 99402271 1001 86380 86390 1
402503 99402503 1001 86380 86390 1
402847 99402847 1001 86380 86390 1
402837 99402837 1001 86380 86390 1
403011 99403011 1001 86380 86390 1
403271 99403271 1001 86380 86390 1
403395 99403395 1001 86380 86390 1
403478 99403478 1001 86380 86390 1
403535 99403535 1001 86380 86390 1
403667 99403667 1001 86380 86390 1
403906 99403906 1001 86380 86390 1
403970 99403970 1001 86380 86390 1
403944 99403944 1001 86380 86390 1
404204 99404204 1001 86380 86390 1
404363 99404363 1001 86380 86390 1
404453 99404453 1001 86380 86390 1
404539 99404539 1001 86380 86390 1
404629 99404629 1001 86380 86390 1
404690 99404690 1001 86380 86390 1
405251 99405251 1001 86380 86390 1
405241 99405241 1001 86380 86390 1
405466 99405466 1001 86380 86390 1
405452 99405452 1001 86380 86390 1
405431 99405431 1001 86380 86390 1
405674 99405674 1001 86380 86390 1
405830 99405830 1001 86380 86390 1
405912 99405912 1001 86380 86390 1
405925 99405925 1001 86380 86390 1
405876 99405876 1001 86380 86390 1
406148 99406148 1001 86380 86390 1
406110 99406110 1001 86380 86390 1
406257 99406257 1001 86380 86390 1
406212 99406212 1001 86380 86390 1
406422 99406422 1001 86380 86390 1
406413 99406413 1001 86380 86390 1
406438 99406438 1001 86380 86390 1
406497 99406497 1001 86380 86390 1
406777 99406777 1001 86380 86390 1
406751 99406751 1001 86380 86390 1
406787 99406787 1001 86380 86390 1
406922 99406922 1001 86380 86390 1
406873 99406873 1001 86380 86390 1
407350 99407350 1001 86380 86390 1
407371 99407371 1001 86380 86390 1
407558 99407558 1001 86380 86390 1
407612 99407612 1001 86380 86390 1
407602 99407602 1001 86380 86390 1
407758 99407758 1001 86380 86390 1
407896 99407896 1001 86380 86390 1
408079 99408079 1001 86380 86390 1
408136 99408136 1001 86380 86390 1
408319 99408319 1001 86380 86390 1
408376 99408376 1001 86380 86390 1
408429 99408429 1001 86380 86390 1
408569 99408569 1001 86380 86390 1
408916 99408916 1001 86380 86390 1
408951 99408951 1001 86380 86390 1
409144 99409144 1001 86380 86390 1
409438 99409438 1001 86380 86390 1
409518 99409518 1001 86380 86390 1
409639 99409639 1001 86380 86390 1
409774 99409774 1001 86380 86390 1
409861 99409861 1001 86380 86390 1
410187 99410187 1001 86380 86390 1
410363 99410363 1001 86380 86390 1
410399 99410399 1001 86380 86390 1
410595 99410595 1001 86380 86390 1
410516 99410516 1001 86380 86390 1
410637 99410637 1001 86380 86390 1
410783 99410783 1001 86380 86390 1
410851 99410851 1001 86380 86390 1
411048 99411048 1001 86380 86390 1
411112 99411112 1001 86380 86390 1
411442 99411442 1001 86380 86390 1
411925 99411925 1001 86380 86390 1
412269 99412269 1001 86380 86390 1
412294 99412294 1001 86380 86390 1
412295 99412295 1001 86380 86390 1
412282 99412282 1001 86380 86390 1
413487 99413487 1001 86380 86390 1
413186 99413186 1001 86380 86390 1
413269 99413269 1001 86380 86390 1
413279 99413279 1001 86380 86390 1
412613 99412613 1001 86380 86390 1
412852 99412852 1001 86380 86390 1
412810 99412810 1001 86380 86390 1
412602 99412602 1001 86380 86390 1
412838 99412838 1001 86380 86390 1
413889 99413889 1001 86380 86390 1
413953 99413953 1001 86380 86390 1
413786 99413786 1001 86380 86390 1
413840 99413840 1001 86380 86390 1
413799 99413799 1001 86380 86390 1
413720 99413720 1001 86380 86390 1
415129 99415129 1001 86380 86390 1
415110 99415110 1001 86380 86390 1
415161 99415161 1001 86380 86390 1
414582 99414582 1001 86380 86390 1
414527 99414527 1001 86380 86390 1
414505 99414505 1001 86380 86390 1
414321 99414321 1001 86380 86390 1
414231 99414231 1001 86380 86390 1
414123 99414123 1001 86380 86390 1
414365 99414365 1001 86380 86390 1
414188 99414188 1001 86380 86390 1
415704 99415704 1001 86380 86390 1
415710 99415710 1001 86380 86390 1
416939 99416939 1001 86380 86390 1
416869 99416869 1001 86380 86390 1
416773 99416773 1001 86380 86390 1
416550 99416550 1001 86380 86390 1
416401 99416401 1001 86380 86390 1
417361 99417361 1001 86380 86390 1
418712 99418712 1001 86380 86390 1
418439 99418439 1001 86380 86390 1
418463 99418463 1001 86380 86390 1
418491 99418491 1001 86380 86390 1
418547 99418547 1001 86380 86390 1
418052 99418052 1001 86380 86390 1
417615 99417615 1001 86380 86390 1
417945 99417945 1001 86380 86390 1
417946 99417946 1001 86380 86390 1
417727 99417727 1001 86380 86390 1
417762 99417762 1001 86380 86390 1
419021 99419021 1001 86380 86390 1
419133 99419133 1001 86380 86390 1
418912 99418912 1001 86380 86390 1
418897 99418897 1001 86380 86390 1
420080 99420080 1001 86380 86390 1
420251 99420251 1001 86380 86390 1
420256 99420256 1001 86380 86390 1
420413 99420413 1001 86380 86390 1
420204 99420204 1001 86380 86390 1
420263 99420263 1001 86380 86390 1
420190 99420190 1001 86380 86390 1
419893 99419893 1001 86380 86390 1
420003 99420003 1001 86380 86390 1
419269 99419269 1001 86380 86390 1
419309 99419309 1001 86380 86390 1
419557 99419557 1001 86380 86390 1
419625 99419625 1001 86380 86390 1
420587 99420587 1001 86380 86390 1
420539 99420539 1001 86380 86390 1
420654 99420654 1001 86380 86390 1
420718 99420718 1001 86380 86390 1
420823 99420823 1001 86380 86390 1
420553 99420553 1001 86380 86390 1
422042 99422042 1001 86380 86390 1
421539 99421539 1001 86380 86390 1
421593 99421593 1001 86380 86390 1
420858 99420858 1001 86380 86390 1
420870 99420870 1001 86380 86390 1
420977 99420977 1001 86380 86390 1
421111 99421111 1001 86380 86390 1
422258 99422258 1001 86380 86390 1
422350 99422350 1001 86380 86390 1
422354 99422354 1001 86380 86390 1
423450 99423450 1001 86380 86390 1
423665 99423665 1001 86380 86390 1
423128 99423128 1001 86380 86390 1
422945 99422945 1001 86380 86390 1
423047 99423047 1001 86380 86390 1
422979 99422979 1001 86380 86390 1
422907 99422907 1001 86380 86390 1
422910 99422910 1001 86380 86390 1
422539 99422539 1001 86380 86390 1
422636 99422636 1001 86380 86390 1
422545 99422545 1001 86380 86390 1
423794 99423794 1001 86380 86390 1
424038 99424038 1001 86380 86390 1
423989 99423989 1001 86380 86390 1
425123 99425123 1001 86380 86390 1
424799 99424799 1001 86380 86390 1
424978 99424978 1001 86380 86390 1
424709 99424709 1001 86380 86390 1
424882 99424882 1001 86380 86390 1
424816 99424816 1001 86380 86390 1
424949 99424949 1001 86380 86390 1
424413 99424413 1001 86380 86390 1
424229 99424229 1001 86380 86390 1
424280 99424280 1001 86380 86390 1
425796 99425796 1001 86380 86390 1
425473 99425473 1001 86380 86390 1
425407 99425407 1001 86380 86390 1
425767 99425767 1001 86380 86390 1
426715 99426715 1001 86380 86390 1
426885 99426885 1001 86380 86390 1
427080 99427080 1001 86380 86390 1
426518 99426518 1001 86380 86390 1
426413 99426413 1001 86380 86390 1
426498 99426498 1001 86380 86390 1
426343 99426343 1001 86380 86390 1
426292 99426292 1001 86380 86390 1
426186 99426186 1001 86380 86390 1
427200 99427200 1001 86380 86390 1
427316 99427316 1001 86380 86390 1
427466 99427466 1001 86380 86390 1
428697 99428697 1001 86380 86390 1
428513 99428513 1001 86380 86390 1
427955 99427955 1001 86380 86390 1
428269 99428269 1001 86380 86390 1
427897 99427897 1001 86380 86390 1
427587 99427587 1001 86380 86390 1
427870 99427870 1001 86380 86390 1
429097 99429097 1001 86380 86390 1
429152 99429152 1001 86380 86390 1
428922 99428922 1001 86380 86390 1
428833 99428833 1001 86380 86390 1
430298 99430298 1001 86380 86390 1
430217 99430217 1001 86380 86390 1
430035 99430035 1001 86380 86390 1
429616 99429616 1001 86380 86390 1
429638 99429638 1001 86380 86390 1
429617 99429617 1001 86380 86390 1
429641 99429641 1001 86380 86390 1
429612 99429612 1001 86380 86390 1
429545 99429545 1001 86380 86390 1
429401 99429401 1001 86380 86390 1
429308 99429308 1001 86380 86390 1
430496 99430496 1001 86380 86390 1
430788 99430788 1001 86380 86390 1
431910 99431910 1001 86380 86390 1
431937 99431937 1001 86380 86390 1
431895 99431895 1001 86380 86390 1
431658 99431658 1001 86380 86390 1
431306 99431306 1001 86380 86390 1
431532 99431532 1001 86380 86390 1
431265 99431265 1001 86380 86390 1
431383 99431383 1001 86380 86390 1
430830 99430830 1001 86380 86390 1
432226 99432226 1001 86380 86390 1
432355 99432355 1001 86380 86390 1
433525 99433525 1001 86380 86390 1
433405 99433405 1001 86380 86390 1
433649 99433649 1001 86380 86390 1
433432 99433432 1001 86380 86390 1
433298 99433298 1001 86380 86390 1
432578 99432578 1001 86380 86390 1
432625 99432625 1001 86380 86390 1
432530 99432530 1001 86380 86390 1
433783 99433783 1001 86380 86390 1
433811 99433811 1001 86380 86390 1
433835 99433835 1001 86380 86390 1
434100 99434100 1001 86380 86390 1
433990 99433990 1001 86380 86390 1
435179 99435179 1001 86380 86390 1
435216 99435216 1001 86380 86390 1
435057 99435057 1001 86380 86390 1
435336 99435336 1001 86380 86390 1
434759 99434759 1001 86380 86390 1
434544 99434544 1001 86380 86390 1
434459 99434459 1001 86380 86390 1
434366 99434366 1001 86380 86390 1
435678 99435678 1001 86380 86390 1
437117 99437117 1001 86380 86390 1
436950 99436950 1001 86380 86390 1
436638 99436638 1001 86380 86390 1
436169 99436169 1001 86380 86390 1
436332 99436332 1001 86380 86390 1
300082 99300082 1001 86380 86390 1
437272 99437272 1001 86380 86390 1
437229 99437229 1001 86380 86390 1
300091 99300091 1001 86380 86390 1
300014 99300014 1001 86380 86390 1
300691 99300691 1001 86380 86390 1
300695 99300695 1001 86380 86390 1
300659 99300659 1001 86380 86390 1
300544 99300544 1001 86380 86390 1
300676 99300676 1001 86380 86390 1
300498 99300498 1001 86380 86390 1
300425 99300425 1001 86380 86390 1
300375 99300375 1001 86380 86390 1
300505 99300505 1001 86380 86390 1
300480 99300480 1001 86380 86390 1
300522 99300522 1001 86380 86390 1
300315 99300315 1001 86380 86390 1
300291 99300291 1001 86380 86390 1
300223 99300223 1001 86380 86390 1
300790 99300790 1001 86380 86390 1
301519 99301519 1001 86380 86390 1
301155 99301155 1001 86380 86390 1
300959 99300959 1001 86380 86390 1
301142 99301142 1001 86380 86390 1
300987 99300987 1001 86380 86390 1
301059 99301059 1001 86380 86390 1
301137 99301137 1001 86380 86390 1
300942 99300942 1001 86380 86390 1
301616 99301616 1001 86380 86390 1
301610 99301610 1001 86380 86390 1
301726 99301726 1001 86380 86390 1
301663 99301663 1001 86380 86390 1
301690 99301690 1001 86380 86390 1
301601 99301601 1001 86380 86390 1
302192 99302192 1001 86380 86390 1
302361 99302361 1001 86380 86390 1
302144 99302144 1001 86380 86390 1
302173 99302173 1001 86380 86390 1
301928 99301928 1001 86380 86390 1
301831 99301831 1001 86380 86390 1
302468 99302468 1001 86380 86390 1
302484 99302484 1001 86380 86390 1
302541 99302541 1001 86380 86390 1
302583 99302583 1001 86380 86390 1
302863 99302863 1001 86380 86390 1
302866 99302866 1001 86380 86390 1
302894 99302894 1001 86380 86390 1
302856 99302856 1001 86380 86390 1
302625 99302625 1001 86380 86390 1
302759 99302759 1001 86380 86390 1
302663 99302663 1001 86380 86390 1
303294 99303294 1001 86380 86390 1
303334 99303334 1001 86380 86390 1
303292 99303292 1001 86380 86390 1
303318 99303318 1001 86380 86390 1
303293 99303293 1001 86380 86390 1
303881 99303881 1001 86380 86390 1
303933 99303933 1001 86380 86390 1
303858 99303858 1001 86380 86390 1
303924 99303924 1001 86380 86390 1
303901 99303901 1001 86380 86390 1
303634 99303634 1001 86380 86390 1
303688 99303688 1001 86380 86390 1
303716 99303716 1001 86380 86390 1
303707 99303707 1001 86380 86390 1
303471 99303471 1001 86380 86390 1
303498 99303498 1001 86380 86390 1
304214 99304214 1001 86380 86390 1
304132 99304132 1001 86380 86390 1
304693 99304693 1001 86380 86390 1
304736 99304736 1001 86380 86390 1
304814 99304814 1001 86380 86390 1
304842 99304842 1001 86380 86390 1
304792 99304792 1001 86380 86390 1
304703 99304703 1001 86380 86390 1
304820 99304820 1001 86380 86390 1
304537 99304537 1001 86380 86390 1
304617 99304617 1001 86380 86390 1
304618 99304618 1001 86380 86390 1
304450 99304450 1001 86380 86390 1
304619 99304619 1001 86380 86390 1
304556 99304556 1001 86380 86390 1
304458 99304458 1001 86380 86390 1
304266 99304266 1001 86380 86390 1
304322 99304322 1001 86380 86390 1
304274 99304274 1001 86380 86390 1
305534 99305534 1001 86380 86390 1
305536 99305536 1001 86380 86390 1
305327 99305327 1001 86380 86390 1
305431 99305431 1001 86380 86390 1
305381 99305381 1001 86380 86390 1
305335 99305335 1001 86380 86390 1
305440 99305440 1001 86380 86390 1
305076 99305076 1001 86380 86390 1
500636 99500636 1001 86380 86390 1
500691 99500691 1001 86380 86390 1
500681 99500681 1001 86380 86390 1
500413 99500413 1001 86380 86390 1
500445 99500445 1001 86380 86390 1
500471 99500471 1001 86380 86390 1
500422 99500422 1001 86380 86390 1
500353 99500353 1001 86380 86390 1
500330 99500330 1001 86380 86390 1
500827 99500827 1001 86380 86390 1
500843 99500843 1001 86380 86390 1
500896 99500896 1001 86380 86390 1
500831 99500831 1001 86380 86390 1
501485 99501485 1001 86380 86390 1
501563 99501563 1001 86380 86390 1
501500 99501500 1001 86380 86390 1
501585 99501585 1001 86380 86390 1
501241 99501241 1001 86380 86390 1
501263 99501263 1001 86380 86390 1
501315 99501315 1001 86380 86390 1
501099 99501099 1001 86380 86390 1
501209 99501209 1001 86380 86390 1
501120 99501120 1001 86380 86390 1
501741 99501741 1001 86380 86390 1
501719 99501719 1001 86380 86390 1
501659 99501659 1001 86380 86390 1
502324 99502324 1001 86380 86390 1
502345 99502345 1001 86380 86390 1
502071 99502071 1001 86380 86390 1
502072 99502072 1001 86380 86390 1
502190 99502190 1001 86380 86390 1
502229 99502229 1001 86380 86390 1
502064 99502064 1001 86380 86390 1
501872 99501872 1001 86380 86390 1
501849 99501849 1001 86380 86390 1
501850 99501850 1001 86380 86390 1
501942 99501942 1001 86380 86390 1
501867 99501867 1001 86380 86390 1
501869 99501869 1001 86380 86390 1
502551 99502551 1001 86380 86390 1
502552 99502552 1001 86380 86390 1
503126 99503126 1001 86380 86390 1
503161 99503161 1001 86380 86390 1
502925 99502925 1001 86380 86390 1
503058 99503058 1001 86380 86390 1
502736 99502736 1001 86380 86390 1
502766 99502766 1001 86380 86390 1
502876 99502876 1001 86380 86390 1
503309 99503309 1001 86380 86390 1
503976 99503976 1001 86380 86390 1
503749 99503749 1001 86380 86390 1
503713 99503713 1001 86380 86390 1
503657 99503657 1001 86380 86390 1
503685 99503685 1001 86380 86390 1
503533 99503533 1001 86380 86390 1
504139 99504139 1001 86380 86390 1
504917 99504917 1001 86380 86390 1
504850 99504850 1001 86380 86390 1
504813 99504813 1001 86380 86390 1
504559 99504559 1001 86380 86390 1
504562 99504562 1001 86380 86390 1
504653 99504653 1001 86380 86390 1
504481 99504481 1001 86380 86390 1
504482 99504482 1001 86380 86390 1
504497 99504497 1001 86380 86390 1
504448 99504448 1001 86380 86390 1
504436 99504436 1001 86380 86390 1
504386 99504386 1001 86380 86390 1
504413 99504413 1001 86380 86390 1
504980 99504980 1001 86380 86390 1
505007 99505007 1001 86380 86390 1
505111 99505111 1001 86380 86390 1
505073 99505073 1001 86380 86390 1
504532 99504532 1001 86380 86390 1
505022 99505022 1001 86380 86390 1
505126 99505126 1001 86380 86390 1
505036 99505036 1001 86380 86390 1
505116 99505116 1001 86380 86390 1
504976 99504976 1001 86380 86390 1
505108 99505108 1001 86380 86390 1
505617 99505617 1001 86380 86390 1
505600 99505600 1001 86380 86390 1
505400 99505400 1001 86380 86390 1
505465 99505465 1001 86380 86390 1
505361 99505361 1001 86380 86390 1
505388 99505388 1001 86380 86390 1
505492 99505492 1001 86380 86390 1
505402 99505402 1001 86380 86390 1
505468 99505468 1001 86380 86390 1
505535 99505535 1001 86380 86390 1
505301 99505301 1001 86380 86390 1
505172 99505172 1001 86380 86390 1
505870 99505870 1001 86380 86390 1
506532 99506532 1001 86380 86390 1
506541 99506541 1001 86380 86390 1
506426 99506426 1001 86380 86390 1
506248 99506248 1001 86380 86390 1
506385 99506385 1001 86380 86390 1
506295 99506295 1001 86380 86390 1
506191 99506191 1001 86380 86390 1
506192 99506192 1001 86380 86390 1
506676 99506676 1001 86380 86390 1
506743 99506743 1001 86380 86390 1
506746 99506746 1001 86380 86390 1
507404 99507404 1001 86380 86390 1
507264 99507264 1001 86380 86390 1
507277 99507277 1001 86380 86390 1
507415 99507415 1001 86380 86390 1
507184 99507184 1001 86380 86390 1
507120 99507120 1001 86380 86390 1
507164 99507164 1001 86380 86390 1
506905 99506905 1001 86380 86390 1
506803 99506803 1001 86380 86390 1
506978 99506978 1001 86380 86390 1
507491 99507491 1001 86380 86390 1
507505 99507505 1001 86380 86390 1
508222 99508222 1001 86380 86390 1
508190 99508190 1001 86380 86390 1
508115 99508115 1001 86380 86390 1
508106 99508106 1001 86380 86390 1
507902 99507902 1001 86380 86390 1
507917 99507917 1001 86380 86390 1
507969 99507969 1001 86380 86390 1
508003 99508003 1001 86380 86390 1
507641 99507641 1001 86380 86390 1
507762 99507762 1001 86380 86390 1
507807 99507807 1001 86380 86390 1
507782 99507782 1001 86380 86390 1
508362 99508362 1001 86380 86390 1
508275 99508275 1001 86380 86390 1
508329 99508329 1001 86380 86390 1
508307 99508307 1001 86380 86390 1
508257 99508257 1001 86380 86390 1
509013 99509013 1001 86380 86390 1
509041 99509041 1001 86380 86390 1
508818 99508818 1001 86380 86390 1
508757 99508757 1001 86380 86390 1
508810 99508810 1001 86380 86390 1
508682 99508682 1001 86380 86390 1
508672 99508672 1001 86380 86390 1
508509 99508509 1001 86380 86390 1
508619 99508619 1001 86380 86390 1
509244 99509244 1001 86380 86390 1
509774 99509774 1001 86380 86390 1
509738 99509738 1001 86380 86390 1
509793 99509793 1001 86380 86390 1
509670 99509670 1001 86380 86390 1
509679 99509679 1001 86380 86390 1
509693 99509693 1001 86380 86390 1
509306 99509306 1001 86380 86390 1
509301 99509301 1001 86380 86390 1
509316 99509316 1001 86380 86390 1
509936 99509936 1001 86380 86390 1
510069 99510069 1001 86380 86390 1
509954 99509954 1001 86380 86390 1
509995 99509995 1001 86380 86390 1
510576 99510576 1001 86380 86390 1
510589 99510589 1001 86380 86390 1
510316 99510316 1001 86380 86390 1
510360 99510360 1001 86380 86390 1
510274 99510274 1001 86380 86390 1
510300 99510300 1001 86380 86390 1
510292 99510292 1001 86380 86390 1
510273 99510273 1001 86380 86390 1
510905 99510905 1001 86380 86390 1
510796 99510796 1001 86380 86390 1
510875 99510875 1001 86380 86390 1
510889 99510889 1001 86380 86390 1
510928 99510928 1001 86380 86390 1
511502 99511502 1001 86380 86390 1
511491 99511491 1001 86380 86390 1
511541 99511541 1001 86380 86390 1
511157 99511157 1001 86380 86390 1
511288 99511288 1001 86380 86390 1
511238 99511238 1001 86380 86390 1
511087 99511087 1001 86380 86390 1
511063 99511063 1001 86380 86390 1
511039 99511039 1001 86380 86390 1
511043 99511043 1001 86380 86390 1
511617 99511617 1001 86380 86390 1
511646 99511646 1001 86380 86390 1
511555 99511555 1001 86380 86390 1
511571 99511571 1001 86380 86390 1
511690 99511690 1001 86380 86390 1
511691 99511691 1001 86380 86390 1
512186 99512186 1001 86380 86390 1
512267 99512267 1001 86380 86390 1
512204 99512204 1001 86380 86390 1
512284 99512284 1001 86380 86390 1
512236 99512236 1001 86380 86390 1
512150 99512150 1001 86380 86390 1
512035 99512035 1001 86380 86390 1
512075 99512075 1001 86380 86390 1
512130 99512130 1001 86380 86390 1
512093 99512093 1001 86380 86390 1
511990 99511990 1001 86380 86390 1
511902 99511902 1001 86380 86390 1
511762 99511762 1001 86380 86390 1
511894 99511894 1001 86380 86390 1
511937 99511937 1001 86380 86390 1
512445 99512445 1001 86380 86390 1
513066 99513066 1001 86380 86390 1
513196 99513196 1001 86380 86390 1
512806 99512806 1001 86380 86390 1
512949 99512949 1001 86380 86390 1
512836 99512836 1001 86380 86390 1
512952 99512952 1001 86380 86390 1
512843 99512843 1001 86380 86390 1
512683 99512683 1001 86380 86390 1
512621 99512621 1001 86380 86390 1
513254 99513254 1001 86380 86390 1
513322 99513322 1001 86380 86390 1
513375 99513375 1001 86380 86390 1
513328 99513328 1001 86380 86390 1
513265 99513265 1001 86380 86390 1
513356 99513356 1001 86380 86390 1
513240 99513240 1001 86380 86390 1
513918 99513918 1001 86380 86390 1
513971 99513971 1001 86380 86390 1
513947 99513947 1001 86380 86390 1
513833 99513833 1001 86380 86390 1
513663 99513663 1001 86380 86390 1
513693 99513693 1001 86380 86390 1
513502 99513502 1001 86380 86390 1
513574 99513574 1001 86380 86390 1
514151 99514151 1001 86380 86390 1
514219 99514219 1001 86380 86390 1
514079 99514079 1001 86380 86390 1
514470 99514470 1001 86380 86390 1
514551 99514551 1001 86380 86390 1
514595 99514595 1001 86380 86390 1
514596 99514596 1001 86380 86390 1
514508 99514508 1001 86380 86390 1
514302 99514302 1001 86380 86390 1
514316 99514316 1001 86380 86390 1
514906 99514906 1001 86380 86390 1
514986 99514986 1001 86380 86390 1
514910 99514910 1001 86380 86390 1
515598 99515598 1001 86380 86390 1
515551 99515551 1001 86380 86390 1
515429 99515429 1001 86380 86390 1
515458 99515458 1001 86380 86390 1
515357 99515357 1001 86380 86390 1
515436 99515436 1001 86380 86390 1
515281 99515281 1001 86380 86390 1
515167 99515167 1001 86380 86390 1
515180 99515180 1001 86380 86390 1
515156 99515156 1001 86380 86390 1
515135 99515135 1001 86380 86390 1
515863 99515863 1001 86380 86390 1
515768 99515768 1001 86380 86390 1
516281 99516281 1001 86380 86390 1
516247 99516247 1001 86380 86390 1
516237 99516237 1001 86380 86390 1
516085 99516085 1001 86380 86390 1
515894 99515894 1001 86380 86390 1
515936 99515936 1001 86380 86390 1
516638 99516638 1001 86380 86390 1
516651 99516651 1001 86380 86390 1
516549 99516549 1001 86380 86390 1
516575 99516575 1001 86380 86390 1
516591 99516591 1001 86380 86390 1
517276 99517276 1001 86380 86390 1
517290 99517290 1001 86380 86390 1
517177 99517177 1001 86380 86390 1
517330 99517330 1001 86380 86390 1
517131 99517131 1001 86380 86390 1
517106 99517106 1001 86380 86390 1
517124 99517124 1001 86380 86390 1
516931 99516931 1001 86380 86390 1
516716 99516716 1001 86380 86390 1
516837 99516837 1001 86380 86390 1
516786 99516786 1001 86380 86390 1
518026 99518026 1001 86380 86390 1
518014 99518014 1001 86380 86390 1
517992 99517992 1001 86380 86390 1
517802 99517802 1001 86380 86390 1
517911 99517911 1001 86380 86390 1
517926 99517926 1001 86380 86390 1
517645 99517645 1001 86380 86390 1
517698 99517698 1001 86380 86390 1
517715 99517715 1001 86380 86390 1
517665 99517665 1001 86380 86390 1
517680 99517680 1001 86380 86390 1
518331 99518331 1001 86380 86390 1
518204 99518204 1001 86380 86390 1
518927 99518927 1001 86380 86390 1
518813 99518813 1001 86380 86390 1
518879 99518879 1001 86380 86390 1
518919 99518919 1001 86380 86390 1
518681 99518681 1001 86380 86390 1
518761 99518761 1001 86380 86390 1
518726 99518726 1001 86380 86390 1
518535 99518535 1001 86380 86390 1
518542 99518542 1001 86380 86390 1
518391 99518391 1001 86380 86390 1
519012 99519012 1001 86380 86390 1
519077 99519077 1001 86380 86390 1
519131 99519131 1001 86380 86390 1
519019 99519019 1001 86380 86390 1
519152 99519152 1001 86380 86390 1
519639 99519639 1001 86380 86390 1
519731 99519731 1001 86380 86390 1
519805 99519805 1001 86380 86390 1
519736 99519736 1001 86380 86390 1
519448 99519448 1001 86380 86390 1
519336 99519336 1001 86380 86390 1
519225 99519225 1001 86380 86390 1
519264 99519264 1001 86380 86390 1
519214 99519214 1001 86380 86390 1
519331 99519331 1001 86380 86390 1
519357 99519357 1001 86380 86390 1
519218 99519218 1001 86380 86390 1
519959 99519959 1001 86380 86390 1
519845 99519845 1001 86380 86390 1
520529 99520529 1001 86380 86390 1
520619 99520619 1001 86380 86390 1
520459 99520459 1001 86380 86390 1
520245 99520245 1001 86380 86390 1
520375 99520375 1001 86380 86390 1
520274 99520274 1001 86380 86390 1
520355 99520355 1001 86380 86390 1
520042 99520042 1001 86380 86390 1
520146 99520146 1001 86380 86390 1
520135 99520135 1001 86380 86390 1
520824 99520824 1001 86380 86390 1
520765 99520765 1001 86380 86390 1
521327 99521327 1001 86380 86390 1
521367 99521367 1001 86380 86390 1
521329 99521329 1001 86380 86390 1
521080 99521080 1001 86380 86390 1
521115 99521115 1001 86380 86390 1
520906 99520906 1001 86380 86390 1
520882 99520882 1001 86380 86390 1
520908 99520908 1001 86380 86390 1
521635 99521635 1001 86380 86390 1
521497 99521497 1001 86380 86390 1
521667 99521667 1001 86380 86390 1
521538 99521538 1001 86380 86390 1
521539 99521539 1001 86380 86390 1
521553 99521553 1001 86380 86390 1
522112 99522112 1001 86380 86390 1
522265 99522265 1001 86380 86390 1
522266 99522266 1001 86380 86390 1
522234 99522234 1001 86380 86390 1
522096 99522096 1001 86380 86390 1
522199 99522199 1001 86380 86390 1
522226 99522226 1001 86380 86390 1
522010 99522010 1001 86380 86390 1
521986 99521986 1001 86380 86390 1
522029 99522029 1001 86380 86390 1
521954 99521954 1001 86380 86390 1
522019 99522019 1001 86380 86390 1
521829 99521829 1001 86380 86390 1
521700 99521700 1001 86380 86390 1
521727 99521727 1001 86380 86390 1
521720 99521720 1001 86380 86390 1
521722 99521722 1001 86380 86390 1
521878 99521878 1001 86380 86390 1
522334 99522334 1001 86380 86390 1
522490 99522490 1001 86380 86390 1
522348 99522348 1001 86380 86390 1
522427 99522427 1001 86380 86390 1
522327 99522327 1001 86380 86390 1
523117 99523117 1001 86380 86390 1
523029 99523029 1001 86380 86390 1
522932 99522932 1001 86380 86390 1
523107 99523107 1001 86380 86390 1
522863 99522863 1001 86380 86390 1
522776 99522776 1001 86380 86390 1
522910 99522910 1001 86380 86390 1
522557 99522557 1001 86380 86390 1
522648 99522648 1001 86380 86390 1
522676 99522676 1001 86380 86390 1
522664 99522664 1001 86380 86390 1
523142 99523142 1001 86380 86390 1
523314 99523314 1001 86380 86390 1
523230 99523230 1001 86380 86390 1
523943 99523943 1001 86380 86390 1
523754 99523754 1001 86380 86390 1
523922 99523922 1001 86380 86390 1
523900 99523900 1001 86380 86390 1
523866 99523866 1001 86380 86390 1
523879 99523879 1001 86380 86390 1
523751 99523751 1001 86380 86390 1
523880 99523880 1001 86380 86390 1
523637 99523637 1001 86380 86390 1
523671 99523671 1001 86380 86390 1
523505 99523505 1001 86380 86390 1
523480 99523480 1001 86380 86390 1
523423 99523423 1001 86380 86390 1
523489 99523489 1001 86380 86390 1
523504 99523504 1001 86380 86390 1
523993 99523993 1001 86380 86390 1
524075 99524075 1001 86380 86390 1
523988 99523988 1001 86380 86390 1
524015 99524015 1001 86380 86390 1
524747 99524747 1001 86380 86390 1
524608 99524608 1001 86380 86390 1
524756 99524756 1001 86380 86390 1
524362 99524362 1001 86380 86390 1
524202 99524202 1001 86380 86390 1
524190 99524190 1001 86380 86390 1
524229 99524229 1001 86380 86390 1
524321 99524321 1001 86380 86390 1
524218 99524218 1001 86380 86390 1
524155 99524155 1001 86380 86390 1
524846 99524846 1001 86380 86390 1
524788 99524788 1001 86380 86390 1
524869 99524869 1001 86380 86390 1
524779 99524779 1001 86380 86390 1
525437 99525437 1001 86380 86390 1
525427 99525427 1001 86380 86390 1
525506 99525506 1001 86380 86390 1
525286 99525286 1001 86380 86390 1
525132 99525132 1001 86380 86390 1
525158 99525158 1001 86380 86390 1
525033 99525033 1001 86380 86390 1
525098 99525098 1001 86380 86390 1
525050 99525050 1001 86380 86390 1
525749 99525749 1001 86380 86390 1
525607 99525607 1001 86380 86390 1
525754 99525754 1001 86380 86390 1
526220 99526220 1001 86380 86390 1
526264 99526264 1001 86380 86390 1
526194 99526194 1001 86380 86390 1
525804 99525804 1001 86380 86390 1
525988 99525988 1001 86380 86390 1
525850 99525850 1001 86380 86390 1
525993 99525993 1001 86380 86390 1
525968 99525968 1001 86380 86390 1
525840 99525840 1001 86380 86390 1
526503 99526503 1001 86380 86390 1
526532 99526532 1001 86380 86390 1
526535 99526535 1001 86380 86390 1
527207 99527207 1001 86380 86390 1
527054 99527054 1001 86380 86390 1
527067 99527067 1001 86380 86390 1
526997 99526997 1001 86380 86390 1
526874 99526874 1001 86380 86390 1
526727 99526727 1001 86380 86390 1
527288 99527288 1001 86380 86390 1
527342 99527342 1001 86380 86390 1
527741 99527741 1001 86380 86390 1
527858 99527858 1001 86380 86390 1
527771 99527771 1001 86380 86390 1
527751 99527751 1001 86380 86390 1
528253 99528253 1001 86380 86390 1
528255 99528255 1001 86380 86390 1
528811 99528811 1001 86380 86390 1
528826 99528826 1001 86380 86390 1
528702 99528702 1001 86380 86390 1
528767 99528767 1001 86380 86390 1
528884 99528884 1001 86380 86390 1
528836 99528836 1001 86380 86390 1
528583 99528583 1001 86380 86390 1
528462 99528462 1001 86380 86390 1
528422 99528422 1001 86380 86390 1
528489 99528489 1001 86380 86390 1
528941 99528941 1001 86380 86390 1
529019 99529019 1001 86380 86390 1
529074 99529074 1001 86380 86390 1
528971 99528971 1001 86380 86390 1
528948 99528948 1001 86380 86390 1
529599 99529599 1001 86380 86390 1
529679 99529679 1001 86380 86390 1
529656 99529656 1001 86380 86390 1
529594 99529594 1001 86380 86390 1
529583 99529583 1001 86380 86390 1
529340 99529340 1001 86380 86390 1
529459 99529459 1001 86380 86390 1
529434 99529434 1001 86380 86390 1
529501 99529501 1001 86380 86390 1
529372 99529372 1001 86380 86390 1
529516 99529516 1001 86380 86390 1
529416 99529416 1001 86380 86390 1
529417 99529417 1001 86380 86390 1
529198 99529198 1001 86380 86390 1
529211 99529211 1001 86380 86390 1
529291 99529291 1001 86380 86390 1
529256 99529256 1001 86380 86390 1
529180 99529180 1001 86380 86390 1
529209 99529209 1001 86380 86390 1
529859 99529859 1001 86380 86390 1
529800 99529800 1001 86380 86390 1
530526 99530526 1001 86380 86390 1
530422 99530422 1001 86380 86390 1
530258 99530258 1001 86380 86390 1
530208 99530208 1001 86380 86390 1
530338 99530338 1001 86380 86390 1
530055 99530055 1001 86380 86390 1
530655 99530655 1001 86380 86390 1
530596 99530596 1001 86380 86390 1
530648 99530648 1001 86380 86390 1
530587 99530587 1001 86380 86390 1
530742 99530742 1001 86380 86390 1
530561 99530561 1001 86380 86390 1
531245 99531245 1001 86380 86390 1
531235 99531235 1001 86380 86390 1
531070 99531070 1001 86380 86390 1
531148 99531148 1001 86380 86390 1
531049 99531049 1001 86380 86390 1
531140 99531140 1001 86380 86390 1
531000 99531000 1001 86380 86390 1
531013 99531013 1001 86380 86390 1
531018 99531018 1001 86380 86390 1
530777 99530777 1001 86380 86390 1
530820 99530820 1001 86380 86390 1
531455 99531455 1001 86380 86390 1
531392 99531392 1001 86380 86390 1
531434 99531434 1001 86380 86390 1
531462 99531462 1001 86380 86390 1
531541 99531541 1001 86380 86390 1
531412 99531412 1001 86380 86390 1
531414 99531414 1001 86380 86390 1
531569 99531569 1001 86380 86390 1
532079 99532079 1001 86380 86390 1
532108 99532108 1001 86380 86390 1
532160 99532160 1001 86380 86390 1
532032 99532032 1001 86380 86390 1
532127 99532127 1001 86380 86390 1
531899 99531899 1001 86380 86390 1
531634 99531634 1001 86380 86390 1
531673 99531673 1001 86380 86390 1
532217 99532217 1001 86380 86390 1
532309 99532309 1001 86380 86390 1
532348 99532348 1001 86380 86390 1
532271 99532271 1001 86380 86390 1
532249 99532249 1001 86380 86390 1
532314 99532314 1001 86380 86390 1
532342 99532342 1001 86380 86390 1
532291 99532291 1001 86380 86390 1
532305 99532305 1001 86380 86390 1
532228 99532228 1001 86380 86390 1
532866 99532866 1001 86380 86390 1
532843 99532843 1001 86380 86390 1
532698 99532698 1001 86380 86390 1
532626 99532626 1001 86380 86390 1
532515 99532515 1001 86380 86390 1
532483 99532483 1001 86380 86390 1
532588 99532588 1001 86380 86390 1
532614 99532614 1001 86380 86390 1
532524 99532524 1001 86380 86390 1
532589 99532589 1001 86380 86390 1
532603 99532603 1001 86380 86390 1
533213 99533213 1001 86380 86390 1
533215 99533215 1001 86380 86390 1
533073 99533073 1001 86380 86390 1
533203 99533203 1001 86380 86390 1
533156 99533156 1001 86380 86390 1
533847 99533847 1001 86380 86390 1
533611 99533611 1001 86380 86390 1
533521 99533521 1001 86380 86390 1
533547 99533547 1001 86380 86390 1
533306 99533306 1001 86380 86390 1
533383 99533383 1001 86380 86390 1
533272 99533272 1001 86380 86390 1
533336 99533336 1001 86380 86390 1
533259 99533259 1001 86380 86390 1
534037 99534037 1001 86380 86390 1
533924 99533924 1001 86380 86390 1
534031 99534031 1001 86380 86390 1
534633 99534633 1001 86380 86390 1
534527 99534527 1001 86380 86390 1
534593 99534593 1001 86380 86390 1
534287 99534287 1001 86380 86390 1
534290 99534290 1001 86380 86390 1
534356 99534356 1001 86380 86390 1
534396 99534396 1001 86380 86390 1
534334 99534334 1001 86380 86390 1
534122 99534122 1001 86380 86390 1
534149 99534149 1001 86380 86390 1
534190 99534190 1001 86380 86390 1
534707 99534707 1001 86380 86390 1
534775 99534775 1001 86380 86390 1
534802 99534802 1001 86380 86390 1
534880 99534880 1001 86380 86390 1
535321 99535321 1001 86380 86390 1
535486 99535486 1001 86380 86390 1
535378 99535378 1001 86380 86390 1
535241 99535241 1001 86380 86390 1
535133 99535133 1001 86380 86390 1
535291 99535291 1001 86380 86390 1
534951 99534951 1001 86380 86390 1
535547 99535547 1001 86380 86390 1
536304 99536304 1001 86380 86390 1
536013 99536013 1001 86380 86390 1
535873 99535873 1001 86380 86390 1
535844 99535844 1001 86380 86390 1
536459 99536459 1001 86380 86390 1
536959 99536959 1001 86380 86390 1
537132 99537132 1001 86380 86390 1
537093 99537093 1001 86380 86390 1
537058 99537058 1001 86380 86390 1
537160 99537160 1001 86380 86390 1
536858 99536858 1001 86380 86390 1
536913 99536913 1001 86380 86390 1
536689 99536689 1001 86380 86390 1
536546 99536546 1001 86380 86390 1
537278 99537278 1001 86380 86390 1
537305 99537305 1001 86380 86390 1
537348 99537348 1001 86380 86390 1
537337 99537337 1001 86380 86390 1
537196 99537196 1001 86380 86390 1
537248 99537248 1001 86380 86390 1
537834 99537834 1001 86380 86390 1
537893 99537893 1001 86380 86390 1
537706 99537706 1001 86380 86390 1
537606 99537606 1001 86380 86390 1
537394 99537394 1001 86380 86390 1
537446 99537446 1001 86380 86390 1
537437 99537437 1001 86380 86390 1
537386 99537386 1001 86380 86390 1
537993 99537993 1001 86380 86390 1
538006 99538006 1001 86380 86390 1
538191 99538191 1001 86380 86390 1
538105 99538105 1001 86380 86390 1
538640 99538640 1001 86380 86390 1
538473 99538473 1001 86380 86390 1
538568 99538568 1001 86380 86390 1
538366 99538366 1001 86380 86390 1
538315 99538315 1001 86380 86390 1
538304 99538304 1001 86380 86390 1
538861 99538861 1001 86380 86390 1
539538 99539538 1001 86380 86390 1
539466 99539466 1001 86380 86390 1
539602 99539602 1001 86380 86390 1
539274 99539274 1001 86380 86390 1
539288 99539288 1001 86380 86390 1
539343 99539343 1001 86380 86390 1
539089 99539089 1001 86380 86390 1
539213 99539213 1001 86380 86390 1
539657 99539657 1001 86380 86390 1
539778 99539778 1001 86380 86390 1
540314 99540314 1001 86380 86390 1
540437 99540437 1001 86380 86390 1
540411 99540411 1001 86380 86390 1
540179 99540179 1001 86380 86390 1
539872 99539872 1001 86380 86390 1
540027 99540027 1001 86380 86390 1
539898 99539898 1001 86380 86390 1
539976 99539976 1001 86380 86390 1
539903 99539903 1001 86380 86390 1
539969 99539969 1001 86380 86390 1
539973 99539973 1001 86380 86390 1
540493 99540493 1001 86380 86390 1
541204 99541204 1001 86380 86390 1
541179 99541179 1001 86380 86390 1
541128 99541128 1001 86380 86390 1
541119 99541119 1001 86380 86390 1
541137 99541137 1001 86380 86390 1
540958 99540958 1001 86380 86390 1
540934 99540934 1001 86380 86390 1
540924 99540924 1001 86380 86390 1
541021 99541021 1001 86380 86390 1
540705 99540705 1001 86380 86390 1
540874 99540874 1001 86380 86390 1
541462 99541462 1001 86380 86390 1
541322 99541322 1001 86380 86390 1
541363 99541363 1001 86380 86390 1
541338 99541338 1001 86380 86390 1
542071 99542071 1001 86380 86390 1
542061 99542061 1001 86380 86390 1
542037 99542037 1001 86380 86390 1
542105 99542105 1001 86380 86390 1
541961 99541961 1001 86380 86390 1
542078 99542078 1001 86380 86390 1
541914 99541914 1001 86380 86390 1
541889 99541889 1001 86380 86390 1
541721 99541721 1001 86380 86390 1
541787 99541787 1001 86380 86390 1
542320 99542320 1001 86380 86390 1
542295 99542295 1001 86380 86390 1
542218 99542218 1001 86380 86390 1
542779 99542779 1001 86380 86390 1
542784 99542784 1001 86380 86390 1
542823 99542823 1001 86380 86390 1
542943 99542943 1001 86380 86390 1
542536 99542536 1001 86380 86390 1
542984 99542984 1001 86380 86390 1
542985 99542985 1001 86380 86390 1
542951 99542951 1001 86380 86390 1
543501 99543501 1001 86380 86390 1
543168 99543168 1001 86380 86390 1
543291 99543291 1001 86380 86390 1
543917 99543917 1001 86380 86390 1
543867 99543867 1001 86380 86390 1
544594 99544594 1001 86380 86390 1
544460 99544460 1001 86380 86390 1
544516 99544516 1001 86380 86390 1
544478 99544478 1001 86380 86390 1
544347 99544347 1001 86380 86390 1
544232 99544232 1001 86380 86390 1
544031 99544031 1001 86380 86390 1
544007 99544007 1001 86380 86390 1
544035 99544035 1001 86380 86390 1
544036 99544036 1001 86380 86390 1
544088 99544088 1001 86380 86390 1
544701 99544701 1001 86380 86390 1
544720 99544720 1001 86380 86390 1
544683 99544683 1001 86380 86390 1
520911 963 1002 32501 45505 1
520933 996 1002 48356 58468 1
526521 1214 1002 51502 60317 1
543254 1119 1001 53124 53423 1
400070 99400070 1001 86380 86390 1
400033 99400033 1001 86380 86390 1
400583 99400583 1001 86380 86390 1
400720 99400720 1001 86380 86390 1
400683 99400683 1001 86380 86390 1
400713 99400713 1001 86380 86390 1
401203 99401203 1001 86380 86390 1
401179 99401179 1001 86380 86390 1
401268 99401268 1001 86380 86390 1
401519 99401519 1001 86380 86390 1
401679 99401679 1001 86380 86390 1
401721 99401721 1001 86380 86390 1
401906 99401906 1001 86380 86390 1
401855 99401855 1001 86380 86390 1
402227 99402227 1001 86380 86390 1
402364 99402364 1001 86380 86390 1
402394 99402394 1001 86380 86390 1
402425 99402425 1001 86380 86390 1
402845 99402845 1001 86380 86390 1
402835 99402835 1001 86380 86390 1
402941 99402941 1001 86380 86390 1
403097 99403097 1001 86380 86390 1
403319 99403319 1001 86380 86390 1
403462 99403462 1001 86380 86390 1
403583 99403583 1001 86380 86390 1
403604 99403604 1001 86380 86390 1
403675 99403675 1001 86380 86390 1
403702 99403702 1001 86380 86390 1
403536 99403536 1001 86380 86390 1
403769 99403769 1001 86380 86390 1
403921 99403921 1001 86380 86390 1
403923 99403923 1001 86380 86390 1
404009 99404009 1001 86380 86390 1
403963 99403963 1001 86380 86390 1
403934 99403934 1001 86380 86390 1
404221 99404221 1001 86380 86390 1
404252 99404252 1001 86380 86390 1
404376 99404376 1001 86380 86390 1
404285 99404285 1001 86380 86390 1
404311 99404311 1001 86380 86390 1
404344 99404344 1001 86380 86390 1
404461 99404461 1001 86380 86390 1
404571 99404571 1001 86380 86390 1
404514 99404514 1001 86380 86390 1
404562 99404562 1001 86380 86390 1
404760 99404760 1001 86380 86390 1
405032 99405032 1001 86380 86390 1
405187 99405187 1001 86380 86390 1
405425 99405425 1001 86380 86390 1
405516 99405516 1001 86380 86390 1
405692 99405692 1001 86380 86390 1
406173 99406173 1001 86380 86390 1
406087 99406087 1001 86380 86390 1
406240 99406240 1001 86380 86390 1
406380 99406380 1001 86380 86390 1
406569 99406569 1001 86380 86390 1
406746 99406746 1001 86380 86390 1
406956 99406956 1001 86380 86390 1
407009 99407009 1001 86380 86390 1
407118 99407118 1001 86380 86390 1
407147 99407147 1001 86380 86390 1
407316 99407316 1001 86380 86390 1
407406 99407406 1001 86380 86390 1
407577 99407577 1001 86380 86390 1
407686 99407686 1001 86380 86390 1
407700 99407700 1001 86380 86390 1
407806 99407806 1001 86380 86390 1
407888 99407888 1001 86380 86390 1
408411 99408411 1001 86380 86390 1
408438 99408438 1001 86380 86390 1
408844 99408844 1001 86380 86390 1
408966 99408966 1001 86380 86390 1
408882 99408882 1001 86380 86390 1
408958 99408958 1001 86380 86390 1
409009 99409009 1001 86380 86390 1
409161 99409161 1001 86380 86390 1
409347 99409347 1001 86380 86390 1
409448 99409448 1001 86380 86390 1
409691 99409691 1001 86380 86390 1
409813 99409813 1001 86380 86390 1
410155 99410155 1001 86380 86390 1
410406 99410406 1001 86380 86390 1
410416 99410416 1001 86380 86390 1
410898 99410898 1001 86380 86390 1
410939 99410939 1001 86380 86390 1
411097 99411097 1001 86380 86390 1
411160 99411160 1001 86380 86390 1
411260 99411260 1001 86380 86390 1
411334 99411334 1001 86380 86390 1
411443 99411443 1001 86380 86390 1
411574 99411574 1001 86380 86390 1
411708 99411708 1001 86380 86390 1
411809 99411809 1001 86380 86390 1
412032 99412032 1001 86380 86390 1
412110 99412110 1001 86380 86390 1
412167 99412167 1001 86380 86390 1
412152 99412152 1001 86380 86390 1
413485 99413485 1001 86380 86390 1
413531 99413531 1001 86380 86390 1
412952 99412952 1001 86380 86390 1
412938 99412938 1001 86380 86390 1
413148 99413148 1001 86380 86390 1
413250 99413250 1001 86380 86390 1
412736 99412736 1001 86380 86390 1
413986 99413986 1001 86380 86390 1
413835 99413835 1001 86380 86390 1
413872 99413872 1001 86380 86390 1
413736 99413736 1001 86380 86390 1
413934 99413934 1001 86380 86390 1
415076 99415076 1001 86380 86390 1
415078 99415078 1001 86380 86390 1
415227 99415227 1001 86380 86390 1
414849 99414849 1001 86380 86390 1
414519 99414519 1001 86380 86390 1
414220 99414220 1001 86380 86390 1
414290 99414290 1001 86380 86390 1
415381 99415381 1001 86380 86390 1
415636 99415636 1001 86380 86390 1
415382 99415382 1001 86380 86390 1
416883 99416883 1001 86380 86390 1
416756 99416756 1001 86380 86390 1
416317 99416317 1001 86380 86390 1
416369 99416369 1001 86380 86390 1
416580 99416580 1001 86380 86390 1
416350 99416350 1001 86380 86390 1
416559 99416559 1001 86380 86390 1
416170 99416170 1001 86380 86390 1
415932 99415932 1001 86380 86390 1
415914 99415914 1001 86380 86390 1
415937 99415937 1001 86380 86390 1
415966 99415966 1001 86380 86390 1
416098 99416098 1001 86380 86390 1
416128 99416128 1001 86380 86390 1
417372 99417372 1001 86380 86390 1
417274 99417274 1001 86380 86390 1
418780 99418780 1001 86380 86390 1
418449 99418449 1001 86380 86390 1
418314 99418314 1001 86380 86390 1
418427 99418427 1001 86380 86390 1
418369 99418369 1001 86380 86390 1
418936 99418936 1001 86380 86390 1
420094 99420094 1001 86380 86390 1
420079 99420079 1001 86380 86390 1
420265 99420265 1001 86380 86390 1
420435 99420435 1001 86380 86390 1
420270 99420270 1001 86380 86390 1
419634 99419634 1001 86380 86390 1
419862 99419862 1001 86380 86390 1
419975 99419975 1001 86380 86390 1
420049 99420049 1001 86380 86390 1
419980 99419980 1001 86380 86390 1
419213 99419213 1001 86380 86390 1
419500 99419500 1001 86380 86390 1
420464 99420464 1001 86380 86390 1
420458 99420458 1001 86380 86390 1
420705 99420705 1001 86380 86390 1
421840 99421840 1001 86380 86390 1
422012 99422012 1001 86380 86390 1
421986 99421986 1001 86380 86390 1
421369 99421369 1001 86380 86390 1
421493 99421493 1001 86380 86390 1
421223 99421223 1001 86380 86390 1
422174 99422174 1001 86380 86390 1
422207 99422207 1001 86380 86390 1
422380 99422380 1001 86380 86390 1
423744 99423744 1001 86380 86390 1
423652 99423652 1001 86380 86390 1
423388 99423388 1001 86380 86390 1
423468 99423468 1001 86380 86390 1
423498 99423498 1001 86380 86390 1
423646 99423646 1001 86380 86390 1
423055 99423055 1001 86380 86390 1
423245 99423245 1001 86380 86390 1
423178 99423178 1001 86380 86390 1
423261 99423261 1001 86380 86390 1
422940 99422940 1001 86380 86390 1
422574 99422574 1001 86380 86390 1
422554 99422554 1001 86380 86390 1
422579 99422579 1001 86380 86390 1
424123 99424123 1001 86380 86390 1
423848 99423848 1001 86380 86390 1
424109 99424109 1001 86380 86390 1
423816 99423816 1001 86380 86390 1
425334 99425334 1001 86380 86390 1
425242 99425242 1001 86380 86390 1
425318 99425318 1001 86380 86390 1
424919 99424919 1001 86380 86390 1
424246 99424246 1001 86380 86390 1
424190 99424190 1001 86380 86390 1
424203 99424203 1001 86380 86390 1
425471 99425471 1001 86380 86390 1
425584 99425584 1001 86380 86390 1
425450 99425450 1001 86380 86390 1
427003 99427003 1001 86380 86390 1
427032 99427032 1001 86380 86390 1
426822 99426822 1001 86380 86390 1
426873 99426873 1001 86380 86390 1
426851 99426851 1001 86380 86390 1
427087 99427087 1001 86380 86390 1
426645 99426645 1001 86380 86390 1
426604 99426604 1001 86380 86390 1
426686 99426686 1001 86380 86390 1
426264 99426264 1001 86380 86390 1
427277 99427277 1001 86380 86390 1
427220 99427220 1001 86380 86390 1
428439 99428439 1001 86380 86390 1
428586 99428586 1001 86380 86390 1
428703 99428703 1001 86380 86390 1
428483 99428483 1001 86380 86390 1
428561 99428561 1001 86380 86390 1
427703 99427703 1001 86380 86390 1
427779 99427779 1001 86380 86390 1
427895 99427895 1001 86380 86390 1
429046 99429046 1001 86380 86390 1
429136 99429136 1001 86380 86390 1
429058 99429058 1001 86380 86390 1
428836 99428836 1001 86380 86390 1
428934 99428934 1001 86380 86390 1
428807 99428807 1001 86380 86390 1
430144 99430144 1001 86380 86390 1
430150 99430150 1001 86380 86390 1
430207 99430207 1001 86380 86390 1
429804 99429804 1001 86380 86390 1
429780 99429780 1001 86380 86390 1
429727 99429727 1001 86380 86390 1
429745 99429745 1001 86380 86390 1
429853 99429853 1001 86380 86390 1
429731 99429731 1001 86380 86390 1
429199 99429199 1001 86380 86390 1
429366 99429366 1001 86380 86390 1
429503 99429503 1001 86380 86390 1
429183 99429183 1001 86380 86390 1
429405 99429405 1001 86380 86390 1
429263 99429263 1001 86380 86390 1
430502 99430502 1001 86380 86390 1
430506 99430506 1001 86380 86390 1
430534 99430534 1001 86380 86390 1
430596 99430596 1001 86380 86390 1
430724 99430724 1001 86380 86390 1
431897 99431897 1001 86380 86390 1
431703 99431703 1001 86380 86390 1
431506 99431506 1001 86380 86390 1
431310 99431310 1001 86380 86390 1
431272 99431272 1001 86380 86390 1
430891 99430891 1001 86380 86390 1
431146 99431146 1001 86380 86390 1
431150 99431150 1001 86380 86390 1
431044 99431044 1001 86380 86390 1
431097 99431097 1001 86380 86390 1
431089 99431089 1001 86380 86390 1
432200 99432200 1001 86380 86390 1
432970 99432970 1001 86380 86390 1
433055 99433055 1001 86380 86390 1
433043 99433043 1001 86380 86390 1
432675 99432675 1001 86380 86390 1
432656 99432656 1001 86380 86390 1
432765 99432765 1001 86380 86390 1
433849 99433849 1001 86380 86390 1
435306 99435306 1001 86380 86390 1
435212 99435212 1001 86380 86390 1
434735 99434735 1001 86380 86390 1
434887 99434887 1001 86380 86390 1
434934 99434934 1001 86380 86390 1
434778 99434778 1001 86380 86390 1
434783 99434783 1001 86380 86390 1
434162 99434162 1001 86380 86390 1
435709 99435709 1001 86380 86390 1
435462 99435462 1001 86380 86390 1
435844 99435844 1001 86380 86390 1
435723 99435723 1001 86380 86390 1
437015 99437015 1001 86380 86390 1
437000 99437000 1001 86380 86390 1
436193 99436193 1001 86380 86390 1
435926 99435926 1001 86380 86390 1
435982 99435982 1001 86380 86390 1
436279 99436279 1001 86380 86390 1
437293 99437293 1001 86380 86390 1
437349 99437349 1001 86380 86390 1
300627 99300627 1001 86380 86390 1
300679 99300679 1001 86380 86390 1
300667 99300667 1001 86380 86390 1
300655 99300655 1001 86380 86390 1
300630 99300630 1001 86380 86390 1
300528 99300528 1001 86380 86390 1
300541 99300541 1001 86380 86390 1
300407 99300407 1001 86380 86390 1
300511 99300511 1001 86380 86390 1
300449 99300449 1001 86380 86390 1
300441 99300441 1001 86380 86390 1
300457 99300457 1001 86380 86390 1
300173 99300173 1001 86380 86390 1
300305 99300305 1001 86380 86390 1
300181 99300181 1001 86380 86390 1
300791 99300791 1001 86380 86390 1
300807 99300807 1001 86380 86390 1
300800 99300800 1001 86380 86390 1
300841 99300841 1001 86380 86390 1
301351 99301351 1001 86380 86390 1
301547 99301547 1001 86380 86390 1
301301 99301301 1001 86380 86390 1
301226 99301226 1001 86380 86390 1
300944 99300944 1001 86380 86390 1
301733 99301733 1001 86380 86390 1
302265 99302265 1001 86380 86390 1
302318 99302318 1001 86380 86390 1
302322 99302322 1001 86380 86390 1
301969 99301969 1001 86380 86390 1
302048 99302048 1001 86380 86390 1
301977 99301977 1001 86380 86390 1
301990 99301990 1001 86380 86390 1
301954 99301954 1001 86380 86390 1
301852 99301852 1001 86380 86390 1
301853 99301853 1001 86380 86390 1
301804 99301804 1001 86380 86390 1
302564 99302564 1001 86380 86390 1
302415 99302415 1001 86380 86390 1
302467 99302467 1001 86380 86390 1
303019 99303019 1001 86380 86390 1
302946 99302946 1001 86380 86390 1
302694 99302694 1001 86380 86390 1
302733 99302733 1001 86380 86390 1
302618 99302618 1001 86380 86390 1
302709 99302709 1001 86380 86390 1
302596 99302596 1001 86380 86390 1
302609 99302609 1001 86380 86390 1
303411 99303411 1001 86380 86390 1
303231 99303231 1001 86380 86390 1
303335 99303335 1001 86380 86390 1
303271 99303271 1001 86380 86390 1
303870 99303870 1001 86380 86390 1
303698 99303698 1001 86380 86390 1
303727 99303727 1001 86380 86390 1
303606 99303606 1001 86380 86390 1
303559 99303559 1001 86380 86390 1
303419 99303419 1001 86380 86390 1
303422 99303422 1001 86380 86390 1
303489 99303489 1001 86380 86390 1
304776 99304776 1001 86380 86390 1
304751 99304751 1001 86380 86390 1
304489 99304489 1001 86380 86390 1
304471 99304471 1001 86380 86390 1
304251 99304251 1001 86380 86390 1
304436 99304436 1001 86380 86390 1
304360 99304360 1001 86380 86390 1
304860 99304860 1001 86380 86390 1
305008 99305008 1001 86380 86390 1
305508 99305508 1001 86380 86390 1
305629 99305629 1001 86380 86390 1
305591 99305591 1001 86380 86390 1
305285 99305285 1001 86380 86390 1
305368 99305368 1001 86380 86390 1
305410 99305410 1001 86380 86390 1
305129 99305129 1001 86380 86390 1
305220 99305220 1001 86380 86390 1
305240 99305240 1001 86380 86390 1
500014 99500014 1001 86380 86390 1
500105 99500105 1001 86380 86390 1
500174 99500174 1001 86380 86390 1
500176 99500176 1001 86380 86390 1
500022 99500022 1001 86380 86390 1
500764 99500764 1001 86380 86390 1
500796 99500796 1001 86380 86390 1
500803 99500803 1001 86380 86390 1
500720 99500720 1001 86380 86390 1
500465 99500465 1001 86380 86390 1
500403 99500403 1001 86380 86390 1
500483 99500483 1001 86380 86390 1
500433 99500433 1001 86380 86390 1
500459 99500459 1001 86380 86390 1
500604 99500604 1001 86380 86390 1
500218 99500218 1001 86380 86390 1
500337 99500337 1001 86380 86390 1
500376 99500376 1001 86380 86390 1
500380 99500380 1001 86380 86390 1
500266 99500266 1001 86380 86390 1
500383 99500383 1001 86380 86390 1
500230 99500230 1001 86380 86390 1
500269 99500269 1001 86380 86390 1
500880 99500880 1001 86380 86390 1
500829 99500829 1001 86380 86390 1
500898 99500898 1001 86380 86390 1
501003 99501003 1001 86380 86390 1
501579 99501579 1001 86380 86390 1
501530 99501530 1001 86380 86390 1
501571 99501571 1001 86380 86390 1
501623 99501623 1001 86380 86390 1
501510 99501510 1001 86380 86390 1
501421 99501421 1001 86380 86390 1
501259 99501259 1001 86380 86390 1
501260 99501260 1001 86380 86390 1
501351 99501351 1001 86380 86390 1
501327 99501327 1001 86380 86390 1
501050 99501050 1001 86380 86390 1
501837 99501837 1001 86380 86390 1
502406 99502406 1001 86380 86390 1
502318 99502318 1001 86380 86390 1
502202 99502202 1001 86380 86390 1
502255 99502255 1001 86380 86390 1
502166 99502166 1001 86380 86390 1
502115 99502115 1001 86380 86390 1
502141 99502141 1001 86380 86390 1
502220 99502220 1001 86380 86390 1
501885 99501885 1001 86380 86390 1
502609 99502609 1001 86380 86390 1
502622 99502622 1001 86380 86390 1
503137 99503137 1001 86380 86390 1
503281 99503281 1001 86380 86390 1
503123 99503123 1001 86380 86390 1
502893 99502893 1001 86380 86390 1
503063 99503063 1001 86380 86390 1
502962 99502962 1001 86380 86390 1
502899 99502899 1001 86380 86390 1
502774 99502774 1001 86380 86390 1
502729 99502729 1001 86380 86390 1
502796 99502796 1001 86380 86390 1
502874 99502874 1001 86380 86390 1
503328 99503328 1001 86380 86390 1
503462 99503462 1001 86380 86390 1
503494 99503494 1001 86380 86390 1
504095 99504095 1001 86380 86390 1
503691 99503691 1001 86380 86390 1
503523 99503523 1001 86380 86390 1
503605 99503605 1001 86380 86390 1
503697 99503697 1001 86380 86390 1
503610 99503610 1001 86380 86390 1
504261 99504261 1001 86380 86390 1
504151 99504151 1001 86380 86390 1
504843 99504843 1001 86380 86390 1
504831 99504831 1001 86380 86390 1
504838 99504838 1001 86380 86390 1
504853 99504853 1001 86380 86390 1
504689 99504689 1001 86380 86390 1
504631 99504631 1001 86380 86390 1
504673 99504673 1001 86380 86390 1
504337 99504337 1001 86380 86390 1
504421 99504421 1001 86380 86390 1
504512 99504512 1001 86380 86390 1
504449 99504449 1001 86380 86390 1
505033 99505033 1001 86380 86390 1
505737 99505737 1001 86380 86390 1
505569 99505569 1001 86380 86390 1
505633 99505633 1001 86380 86390 1
505761 99505761 1001 86380 86390 1
505614 99505614 1001 86380 86390 1
505494 99505494 1001 86380 86390 1
505280 99505280 1001 86380 86390 1
505210 99505210 1001 86380 86390 1
505816 99505816 1001 86380 86390 1
505895 99505895 1001 86380 86390 1
505778 99505778 1001 86380 86390 1
505791 99505791 1001 86380 86390 1
506416 99506416 1001 86380 86390 1
506457 99506457 1001 86380 86390 1
506475 99506475 1001 86380 86390 1
506400 99506400 1001 86380 86390 1
506301 99506301 1001 86380 86390 1
506322 99506322 1001 86380 86390 1
506323 99506323 1001 86380 86390 1
506071 99506071 1001 86380 86390 1
506103 99506103 1001 86380 86390 1
506684 99506684 1001 86380 86390 1
506689 99506689 1001 86380 86390 1
506630 99506630 1001 86380 86390 1
506670 99506670 1001 86380 86390 1
507328 99507328 1001 86380 86390 1
507204 99507204 1001 86380 86390 1
507197 99507197 1001 86380 86390 1
507133 99507133 1001 86380 86390 1
507177 99507177 1001 86380 86390 1
506918 99506918 1001 86380 86390 1
506944 99506944 1001 86380 86390 1
506936 99506936 1001 86380 86390 1
507445 99507445 1001 86380 86390 1
507460 99507460 1001 86380 86390 1
507463 99507463 1001 86380 86390 1
507517 99507517 1001 86380 86390 1
507548 99507548 1001 86380 86390 1
508107 99508107 1001 86380 86390 1
508216 99508216 1001 86380 86390 1
508189 99508189 1001 86380 86390 1
507849 99507849 1001 86380 86390 1
507854 99507854 1001 86380 86390 1
507640 99507640 1001 86380 86390 1
507686 99507686 1001 86380 86390 1
508404 99508404 1001 86380 86390 1
508281 99508281 1001 86380 86390 1
508296 99508296 1001 86380 86390 1
508950 99508950 1001 86380 86390 1
509061 99509061 1001 86380 86390 1
508981 99508981 1001 86380 86390 1
508796 99508796 1001 86380 86390 1
508771 99508771 1001 86380 86390 1
508850 99508850 1001 86380 86390 1
508724 99508724 1001 86380 86390 1
508776 99508776 1001 86380 86390 1
508637 99508637 1001 86380 86390 1
508459 99508459 1001 86380 86390 1
508641 99508641 1001 86380 86390 1
509154 99509154 1001 86380 86390 1
509867 99509867 1001 86380 86390 1
509817 99509817 1001 86380 86390 1
509831 99509831 1001 86380 86390 1
509888 99509888 1001 86380 86390 1
509640 99509640 1001 86380 86390 1
509602 99509602 1001 86380 86390 1
509290 99509290 1001 86380 86390 1
509317 99509317 1001 86380 86390 1
510003 99510003 1001 86380 86390 1
509982 99509982 1001 86380 86390 1
510037 99510037 1001 86380 86390 1
510551 99510551 1001 86380 86390 1
510701 99510701 1001 86380 86390 1
510593 99510593 1001 86380 86390 1
510716 99510716 1001 86380 86390 1
510596 99510596 1001 86380 86390 1
510482 99510482 1001 86380 86390 1
510366 99510366 1001 86380 86390 1
510431 99510431 1001 86380 86390 1
510484 99510484 1001 86380 86390 1
510494 99510494 1001 86380 86390 1
510212 99510212 1001 86380 86390 1
510121 99510121 1001 86380 86390 1
510229 99510229 1001 86380 86390 1
510242 99510242 1001 86380 86390 1
510191 99510191 1001 86380 86390 1
510312 99510312 1001 86380 86390 1
510892 99510892 1001 86380 86390 1
510822 99510822 1001 86380 86390 1
510903 99510903 1001 86380 86390 1
510891 99510891 1001 86380 86390 1
511361 99511361 1001 86380 86390 1
511402 99511402 1001 86380 86390 1
511526 99511526 1001 86380 86390 1
511468 99511468 1001 86380 86390 1
511193 99511193 1001 86380 86390 1
511298 99511298 1001 86380 86390 1
511211 99511211 1001 86380 86390 1
511255 99511255 1001 86380 86390 1
511106 99511106 1001 86380 86390 1
511694 99511694 1001 86380 86390 1
511733 99511733 1001 86380 86390 1
511594 99511594 1001 86380 86390 1
512240 99512240 1001 86380 86390 1
512361 99512361 1001 86380 86390 1
512001 99512001 1001 86380 86390 1
511904 99511904 1001 86380 86390 1
511879 99511879 1001 86380 86390 1
511855 99511855 1001 86380 86390 1
511898 99511898 1001 86380 86390 1
512454 99512454 1001 86380 86390 1
512510 99512510 1001 86380 86390 1
512473 99512473 1001 86380 86390 1
513090 99513090 1001 86380 86390 1
513117 99513117 1001 86380 86390 1
513171 99513171 1001 86380 86390 1
513093 99513093 1001 86380 86390 1
513159 99513159 1001 86380 86390 1
513109 99513109 1001 86380 86390 1
513112 99513112 1001 86380 86390 1
512844 99512844 1001 86380 86390 1
512805 99512805 1001 86380 86390 1
512847 99512847 1001 86380 86390 1
512827 99512827 1001 86380 86390 1
512612 99512612 1001 86380 86390 1
512587 99512587 1001 86380 86390 1
512671 99512671 1001 86380 86390 1
513268 99513268 1001 86380 86390 1
513230 99513230 1001 86380 86390 1
513275 99513275 1001 86380 86390 1
513928 99513928 1001 86380 86390 1
513922 99513922 1001 86380 86390 1
513887 99513887 1001 86380 86390 1
513900 99513900 1001 86380 86390 1
513979 99513979 1001 86380 86390 1
513644 99513644 1001 86380 86390 1
513476 99513476 1001 86380 86390 1
513505 99513505 1001 86380 86390 1
514063 99514063 1001 86380 86390 1
514170 99514170 1001 86380 86390 1
514679 99514679 1001 86380 86390 1
514757 99514757 1001 86380 86390 1
514788 99514788 1001 86380 86390 1
514818 99514818 1001 86380 86390 1
514517 99514517 1001 86380 86390 1
514492 99514492 1001 86380 86390 1
514353 99514353 1001 86380 86390 1
514321 99514321 1001 86380 86390 1
514312 99514312 1001 86380 86390 1
514920 99514920 1001 86380 86390 1
514955 99514955 1001 86380 86390 1
514983 99514983 1001 86380 86390 1
515506 99515506 1001 86380 86390 1
515560 99515560 1001 86380 86390 1
515603 99515603 1001 86380 86390 1
515578 99515578 1001 86380 86390 1
515592 99515592 1001 86380 86390 1
515351 99515351 1001 86380 86390 1
515342 99515342 1001 86380 86390 1
515166 99515166 1001 86380 86390 1
515231 99515231 1001 86380 86390 1
515108 99515108 1001 86380 86390 1
515072 99515072 1001 86380 86390 1
515838 99515838 1001 86380 86390 1
515801 99515801 1001 86380 86390 1
515705 99515705 1001 86380 86390 1
516437 99516437 1001 86380 86390 1
516360 99516360 1001 86380 86390 1
516494 99516494 1001 86380 86390 1
516406 99516406 1001 86380 86390 1
516239 99516239 1001 86380 86390 1
516165 99516165 1001 86380 86390 1
516251 99516251 1001 86380 86390 1
516303 99516303 1001 86380 86390 1
515890 99515890 1001 86380 86390 1
516038 99516038 1001 86380 86390 1
516026 99516026 1001 86380 86390 1
515952 99515952 1001 86380 86390 1
516043 99516043 1001 86380 86390 1
516056 99516056 1001 86380 86390 1
516588 99516588 1001 86380 86390 1
516709 99516709 1001 86380 86390 1
517230 99517230 1001 86380 86390 1
517271 99517271 1001 86380 86390 1
516957 99516957 1001 86380 86390 1
516852 99516852 1001 86380 86390 1
516725 99516725 1001 86380 86390 1
516739 99516739 1001 86380 86390 1
517392 99517392 1001 86380 86390 1
517509 99517509 1001 86380 86390 1
517408 99517408 1001 86380 86390 1
517969 99517969 1001 86380 86390 1
518037 99518037 1001 86380 86390 1
518144 99518144 1001 86380 86390 1
518027 99518027 1001 86380 86390 1
518119 99518119 1001 86380 86390 1
517905 99517905 1001 86380 86390 1
517686 99517686 1001 86380 86390 1
517726 99517726 1001 86380 86390 1
517690 99517690 1001 86380 86390 1
517642 99517642 1001 86380 86390 1
517592 99517592 1001 86380 86390 1
518302 99518302 1001 86380 86390 1
518264 99518264 1001 86380 86390 1
518306 99518306 1001 86380 86390 1
518281 99518281 1001 86380 86390 1
518178 99518178 1001 86380 86390 1
518942 99518942 1001 86380 86390 1
518840 99518840 1001 86380 86390 1
518853 99518853 1001 86380 86390 1
518794 99518794 1001 86380 86390 1
518614 99518614 1001 86380 86390 1
518634 99518634 1001 86380 86390 1
518660 99518660 1001 86380 86390 1
518713 99518713 1001 86380 86390 1
518651 99518651 1001 86380 86390 1
518539 99518539 1001 86380 86390 1
518552 99518552 1001 86380 86390 1
519118 99519118 1001 86380 86390 1
519123 99519123 1001 86380 86390 1
519675 99519675 1001 86380 86390 1
519619 99519619 1001 86380 86390 1
519510 99519510 1001 86380 86390 1
519513 99519513 1001 86380 86390 1
519342 99519342 1001 86380 86390 1
519304 99519304 1001 86380 86390 1
519938 99519938 1001 86380 86390 1
520504 99520504 1001 86380 86390 1
520543 99520543 1001 86380 86390 1
520494 99520494 1001 86380 86390 1
520308 99520308 1001 86380 86390 1
520248 99520248 1001 86380 86390 1
520262 99520262 1001 86380 86390 1
520197 99520197 1001 86380 86390 1
520716 99520716 1001 86380 86390 1
520667 99520667 1001 86380 86390 1
520734 99520734 1001 86380 86390 1
520774 99520774 1001 86380 86390 1
521288 99521288 1001 86380 86390 1
521460 99521460 1001 86380 86390 1
521092 99521092 1001 86380 86390 1
521146 99521146 1001 86380 86390 1
521069 99521069 1001 86380 86390 1
521113 99521113 1001 86380 86390 1
521063 99521063 1001 86380 86390 1
521040 99521040 1001 86380 86390 1
521046 99521046 1001 86380 86390 1
521000 99521000 1001 86380 86390 1
521509 99521509 1001 86380 86390 1
522207 99522207 1001 86380 86390 1
522223 99522223 1001 86380 86390 1
521895 99521895 1001 86380 86390 1
522078 99522078 1001 86380 86390 1
522057 99522057 1001 86380 86390 1
521843 99521843 1001 86380 86390 1
521819 99521819 1001 86380 86390 1
521692 99521692 1001 86380 86390 1
522460 99522460 1001 86380 86390 1
522345 99522345 1001 86380 86390 1
522371 99522371 1001 86380 86390 1
522462 99522462 1001 86380 86390 1
522428 99522428 1001 86380 86390 1
522444 99522444 1001 86380 86390 1
523082 99523082 1001 86380 86390 1
522920 99522920 1001 86380 86390 1
523100 99523100 1001 86380 86390 1
523000 99523000 1001 86380 86390 1
523079 99523079 1001 86380 86390 1
522787 99522787 1001 86380 86390 1
522666 99522666 1001 86380 86390 1
522517 99522517 1001 86380 86390 1
522647 99522647 1001 86380 86390 1
523182 99523182 1001 86380 86390 1
523190 99523190 1001 86380 86390 1
523868 99523868 1001 86380 86390 1
523752 99523752 1001 86380 86390 1
523804 99523804 1001 86380 86390 1
523574 99523574 1001 86380 86390 1
523639 99523639 1001 86380 86390 1
523694 99523694 1001 86380 86390 1
523724 99523724 1001 86380 86390 1
523518 99523518 1001 86380 86390 1
523376 99523376 1001 86380 86390 1
523485 99523485 1001 86380 86390 1
523959 99523959 1001 86380 86390 1
524078 99524078 1001 86380 86390 1
524069 99524069 1001 86380 86390 1
524134 99524134 1001 86380 86390 1
524609 99524609 1001 86380 86390 1
524674 99524674 1001 86380 86390 1
524759 99524759 1001 86380 86390 1
524386 99524386 1001 86380 86390 1
524431 99524431 1001 86380 86390 1
524394 99524394 1001 86380 86390 1
524938 99524938 1001 86380 86390 1
524849 99524849 1001 86380 86390 1
524959 99524959 1001 86380 86390 1
525429 99525429 1001 86380 86390 1
525399 99525399 1001 86380 86390 1
525450 99525450 1001 86380 86390 1
525452 99525452 1001 86380 86390 1
525190 99525190 1001 86380 86390 1
525207 99525207 1001 86380 86390 1
525247 99525247 1001 86380 86390 1
525260 99525260 1001 86380 86390 1
525325 99525325 1001 86380 86390 1
525017 99525017 1001 86380 86390 1
525175 99525175 1001 86380 86390 1
525047 99525047 1001 86380 86390 1
525751 99525751 1001 86380 86390 1
525718 99525718 1001 86380 86390 1
526232 99526232 1001 86380 86390 1
526298 99526298 1001 86380 86390 1
526196 99526196 1001 86380 86390 1
526189 99526189 1001 86380 86390 1
526099 99526099 1001 86380 86390 1
525971 99525971 1001 86380 86390 1
526002 99526002 1001 86380 86390 1
525940 99525940 1001 86380 86390 1
526565 99526565 1001 86380 86390 1
527148 99527148 1001 86380 86390 1
527214 99527214 1001 86380 86390 1
526893 99526893 1001 86380 86390 1
526871 99526871 1001 86380 86390 1
526715 99526715 1001 86380 86390 1
526769 99526769 1001 86380 86390 1
527429 99527429 1001 86380 86390 1
527443 99527443 1001 86380 86390 1
527380 99527380 1001 86380 86390 1
527330 99527330 1001 86380 86390 1
527449 99527449 1001 86380 86390 1
528011 99528011 1001 86380 86390 1
527934 99527934 1001 86380 86390 1
527916 99527916 1001 86380 86390 1
527862 99527862 1001 86380 86390 1
527773 99527773 1001 86380 86390 1
527817 99527817 1001 86380 86390 1
527584 99527584 1001 86380 86390 1
527572 99527572 1001 86380 86390 1
527617 99527617 1001 86380 86390 1
527463 99527463 1001 86380 86390 1
528129 99528129 1001 86380 86390 1
528220 99528220 1001 86380 86390 1
528131 99528131 1001 86380 86390 1
528868 99528868 1001 86380 86390 1
528804 99528804 1001 86380 86390 1
528893 99528893 1001 86380 86390 1
528798 99528798 1001 86380 86390 1
528537 99528537 1001 86380 86390 1
528291 99528291 1001 86380 86390 1
528955 99528955 1001 86380 86390 1
528906 99528906 1001 86380 86390 1
528961 99528961 1001 86380 86390 1
529531 99529531 1001 86380 86390 1
529634 99529634 1001 86380 86390 1
529354 99529354 1001 86380 86390 1
529317 99529317 1001 86380 86390 1
529395 99529395 1001 86380 86390 1
529412 99529412 1001 86380 86390 1
529362 99529362 1001 86380 86390 1
529166 99529166 1001 86380 86390 1
529235 99529235 1001 86380 86390 1
529867 99529867 1001 86380 86390 1
529903 99529903 1001 86380 86390 1
530419 99530419 1001 86380 86390 1
530170 99530170 1001 86380 86390 1
530158 99530158 1001 86380 86390 1
530212 99530212 1001 86380 86390 1
530230 99530230 1001 86380 86390 1
530062 99530062 1001 86380 86390 1
529979 99529979 1001 86380 86390 1
530099 99530099 1001 86380 86390 1
530604 99530604 1001 86380 86390 1
530600 99530600 1001 86380 86390 1
530562 99530562 1001 86380 86390 1
530601 99530601 1001 86380 86390 1
530575 99530575 1001 86380 86390 1
531227 99531227 1001 86380 86390 1
531318 99531318 1001 86380 86390 1
531349 99531349 1001 86380 86390 1
531228 99531228 1001 86380 86390 1
531325 99531325 1001 86380 86390 1
531165 99531165 1001 86380 86390 1
531025 99531025 1001 86380 86390 1
531080 99531080 1001 86380 86390 1
530943 99530943 1001 86380 86390 1
531427 99531427 1001 86380 86390 1
531890 99531890 1001 86380 86390 1
531740 99531740 1001 86380 86390 1
531599 99531599 1001 86380 86390 1
531686 99531686 1001 86380 86390 1
532335 99532335 1001 86380 86390 1
532002 99532002 1001 86380 86390 1
532378 99532378 1001 86380 86390 1
532852 99532852 1001 86380 86390 1
532884 99532884 1001 86380 86390 1
532710 99532710 1001 86380 86390 1
532776 99532776 1001 86380 86390 1
532815 99532815 1001 86380 86390 1
532633 99532633 1001 86380 86390 1
532664 99532664 1001 86380 86390 1
532783 99532783 1001 86380 86390 1
532477 99532477 1001 86380 86390 1
532602 99532602 1001 86380 86390 1
533083 99533083 1001 86380 86390 1
533059 99533059 1001 86380 86390 1
533216 99533216 1001 86380 86390 1
533219 99533219 1001 86380 86390 1
533657 99533657 1001 86380 86390 1
533762 99533762 1001 86380 86390 1
533791 99533791 1001 86380 86390 1
533643 99533643 1001 86380 86390 1
533361 99533361 1001 86380 86390 1
533298 99533298 1001 86380 86390 1
533350 99533350 1001 86380 86390 1
533998 99533998 1001 86380 86390 1
534038 99534038 1001 86380 86390 1
533949 99533949 1001 86380 86390 1
533954 99533954 1001 86380 86390 1
534545 99534545 1001 86380 86390 1
534641 99534641 1001 86380 86390 1
534630 99534630 1001 86380 86390 1
534673 99534673 1001 86380 86390 1
534631 99534631 1001 86380 86390 1
534375 99534375 1001 86380 86390 1
534431 99534431 1001 86380 86390 1
534380 99534380 1001 86380 86390 1
534357 99534357 1001 86380 86390 1
534360 99534360 1001 86380 86390 1
534221 99534221 1001 86380 86390 1
534093 99534093 1001 86380 86390 1
534107 99534107 1001 86380 86390 1
534210 99534210 1001 86380 86390 1
534830 99534830 1001 86380 86390 1
534805 99534805 1001 86380 86390 1
534783 99534783 1001 86380 86390 1
535448 99535448 1001 86380 86390 1
535399 99535399 1001 86380 86390 1
535400 99535400 1001 86380 86390 1
535490 99535490 1001 86380 86390 1
535440 99535440 1001 86380 86390 1
535416 99535416 1001 86380 86390 1
535129 99535129 1001 86380 86390 1
534995 99534995 1001 86380 86390 1
535035 99535035 1001 86380 86390 1
534998 99534998 1001 86380 86390 1
535648 99535648 1001 86380 86390 1
536217 99536217 1001 86380 86390 1
536245 99536245 1001 86380 86390 1
535756 99535756 1001 86380 86390 1
535797 99535797 1001 86380 86390 1
535865 99535865 1001 86380 86390 1
535829 99535829 1001 86380 86390 1
535856 99535856 1001 86380 86390 1
535909 99535909 1001 86380 86390 1
536413 99536413 1001 86380 86390 1
536376 99536376 1001 86380 86390 1
536484 99536484 1001 86380 86390 1
537023 99537023 1001 86380 86390 1
537079 99537079 1001 86380 86390 1
537147 99537147 1001 86380 86390 1
536928 99536928 1001 86380 86390 1
536606 99536606 1001 86380 86390 1
536583 99536583 1001 86380 86390 1
536740 99536740 1001 86380 86390 1
536605 99536605 1001 86380 86390 1
537237 99537237 1001 86380 86390 1
537193 99537193 1001 86380 86390 1
537232 99537232 1001 86380 86390 1
537904 99537904 1001 86380 86390 1
537817 99537817 1001 86380 86390 1
537745 99537745 1001 86380 86390 1
537723 99537723 1001 86380 86390 1
537593 99537593 1001 86380 86390 1
537672 99537672 1001 86380 86390 1
537611 99537611 1001 86380 86390 1
537676 99537676 1001 86380 86390 1
537487 99537487 1001 86380 86390 1
537456 99537456 1001 86380 86390 1
537495 99537495 1001 86380 86390 1
538008 99538008 1001 86380 86390 1
538184 99538184 1001 86380 86390 1
538753 99538753 1001 86380 86390 1
538429 99538429 1001 86380 86390 1
538602 99538602 1001 86380 86390 1
538234 99538234 1001 86380 86390 1
538361 99538361 1001 86380 86390 1
538824 99538824 1001 86380 86390 1
538994 99538994 1001 86380 86390 1
538957 99538957 1001 86380 86390 1
538921 99538921 1001 86380 86390 1
538937 99538937 1001 86380 86390 1
538900 99538900 1001 86380 86390 1
538822 99538822 1001 86380 86390 1
538823 99538823 1001 86380 86390 1
538966 99538966 1001 86380 86390 1
539499 99539499 1001 86380 86390 1
539547 99539547 1001 86380 86390 1
539522 99539522 1001 86380 86390 1
539357 99539357 1001 86380 86390 1
539318 99539318 1001 86380 86390 1
539112 99539112 1001 86380 86390 1
539168 99539168 1001 86380 86390 1
539145 99539145 1001 86380 86390 1
539121 99539121 1001 86380 86390 1
539833 99539833 1001 86380 86390 1
539835 99539835 1001 86380 86390 1
540429 99540429 1001 86380 86390 1
540328 99540328 1001 86380 86390 1
540103 99540103 1001 86380 86390 1
540168 99540168 1001 86380 86390 1
540077 99540077 1001 86380 86390 1
540091 99540091 1001 86380 86390 1
540221 99540221 1001 86380 86390 1
540001 99540001 1001 86380 86390 1
540007 99540007 1001 86380 86390 1
539852 99539852 1001 86380 86390 1
539936 99539936 1001 86380 86390 1
540659 99540659 1001 86380 86390 1
540660 99540660 1001 86380 86390 1
540583 99540583 1001 86380 86390 1
540639 99540639 1001 86380 86390 1
540630 99540630 1001 86380 86390 1
541103 99541103 1001 86380 86390 1
540904 99540904 1001 86380 86390 1
540761 99540761 1001 86380 86390 1
541362 99541362 1001 86380 86390 1
541440 99541440 1001 86380 86390 1
541302 99541302 1001 86380 86390 1
542119 99542119 1001 86380 86390 1
541993 99541993 1001 86380 86390 1
541877 99541877 1001 86380 86390 1
541890 99541890 1001 86380 86390 1
541774 99541774 1001 86380 86390 1
541856 99541856 1001 86380 86390 1
541887 99541887 1001 86380 86390 1
541673 99541673 1001 86380 86390 1
541609 99541609 1001 86380 86390 1
541532 99541532 1001 86380 86390 1
541571 99541571 1001 86380 86390 1
541638 99541638 1001 86380 86390 1
542221 99542221 1001 86380 86390 1
542171 99542171 1001 86380 86390 1
542132 99542132 1001 86380 86390 1
542123 99542123 1001 86380 86390 1
542268 99542268 1001 86380 86390 1
542126 99542126 1001 86380 86390 1
542907 99542907 1001 86380 86390 1
542938 99542938 1001 86380 86390 1
542598 99542598 1001 86380 86390 1
542696 99542696 1001 86380 86390 1
542568 99542568 1001 86380 86390 1
542411 99542411 1001 86380 86390 1
542517 99542517 1001 86380 86390 1
543075 99543075 1001 86380 86390 1
543107 99543107 1001 86380 86390 1
542979 99542979 1001 86380 86390 1
543739 99543739 1001 86380 86390 1
543600 99543600 1001 86380 86390 1
543821 99543821 1001 86380 86390 1
543782 99543782 1001 86380 86390 1
543796 99543796 1001 86380 86390 1
543869 99543869 1001 86380 86390 1
543779 99543779 1001 86380 86390 1
543871 99543871 1001 86380 86390 1
544561 99544561 1001 86380 86390 1
544526 99544526 1001 86380 86390 1
544580 99544580 1001 86380 86390 1
544225 99544225 1001 86380 86390 1
544285 99544285 1001 86380 86390 1
544260 99544260 1001 86380 86390 1
544093 99544093 1001 86380 86390 1
544108 99544108 1001 86380 86390 1
544135 99544135 1001 86380 86390 1
544123 99544123 1001 86380 86390 1
544686 99544686 1001 86380 86390 1
544704 99544704 1001 86380 86390 1
434971 208 1001 8040 8577 1
523707 1052 1001 29082 29381 1
537764 861 1001 65264 65564 1
400135 99400135 1001 86380 86390 1
400370 99400370 1001 86380 86390 1
400485 99400485 1001 86380 86390 1
400559 99400559 1001 86380 86390 1
400665 99400665 1001 86380 86390 1
400755 99400755 1001 86380 86390 1
400822 99400822 1001 86380 86390 1
400986 99400986 1001 86380 86390 1
401261 99401261 1001 86380 86390 1
401293 99401293 1001 86380 86390 1
401444 99401444 1001 86380 86390 1
401642 99401642 1001 86380 86390 1
401730 99401730 1001 86380 86390 1
401937 99401937 1001 86380 86390 1
402195 99402195 1001 86380 86390 1
402325 99402325 1001 86380 86390 1
402641 99402641 1001 86380 86390 1
402781 99402781 1001 86380 86390 1
403154 99403154 1001 86380 86390 1
403107 99403107 1001 86380 86390 1
403300 99403300 1001 86380 86390 1
403381 99403381 1001 86380 86390 1
403533 99403533 1001 86380 86390 1
403495 99403495 1001 86380 86390 1
404023 99404023 1001 86380 86390 1
404222 99404222 1001 86380 86390 1
404429 99404429 1001 86380 86390 1
404408 99404408 1001 86380 86390 1
404763 99404763 1001 86380 86390 1
404871 99404871 1001 86380 86390 1
404857 99404857 1001 86380 86390 1
405105 99405105 1001 86380 86390 1
405193 99405193 1001 86380 86390 1
405250 99405250 1001 86380 86390 1
405505 99405505 1001 86380 86390 1
405556 99405556 1001 86380 86390 1
405542 99405542 1001 86380 86390 1
405572 99405572 1001 86380 86390 1
405669 99405669 1001 86380 86390 1
406184 99406184 1001 86380 86390 1
406421 99406421 1001 86380 86390 1
406499 99406499 1001 86380 86390 1
406501 99406501 1001 86380 86390 1
406854 99406854 1001 86380 86390 1
406889 99406889 1001 86380 86390 1
407308 99407308 1001 86380 86390 1
407248 99407248 1001 86380 86390 1
407366 99407366 1001 86380 86390 1
407383 99407383 1001 86380 86390 1
407574 99407574 1001 86380 86390 1
407665 99407665 1001 86380 86390 1
407847 99407847 1001 86380 86390 1
407876 99407876 1001 86380 86390 1
407830 99407830 1001 86380 86390 1
408198 99408198 1001 86380 86390 1
408234 99408234 1001 86380 86390 1
408284 99408284 1001 86380 86390 1
408858 99408858 1001 86380 86390 1
408938 99408938 1001 86380 86390 1
409259 99409259 1001 86380 86390 1
409324 99409324 1001 86380 86390 1
409445 99409445 1001 86380 86390 1
409659 99409659 1001 86380 86390 1
409715 99409715 1001 86380 86390 1
409863 99409863 1001 86380 86390 1
410006 99410006 1001 86380 86390 1
410063 99410063 1001 86380 86390 1
410138 99410138 1001 86380 86390 1
410227 99410227 1001 86380 86390 1
410356 99410356 1001 86380 86390 1
410426 99410426 1001 86380 86390 1
410641 99410641 1001 86380 86390 1
410741 99410741 1001 86380 86390 1
410902 99410902 1001 86380 86390 1
411054 99411054 1001 86380 86390 1
411364 99411364 1001 86380 86390 1
411342 99411342 1001 86380 86390 1
411694 99411694 1001 86380 86390 1
411757 99411757 1001 86380 86390 1
412392 99412392 1001 86380 86390 1
413636 99413636 1001 86380 86390 1
413569 99413569 1001 86380 86390 1
413478 99413478 1001 86380 86390 1
413647 99413647 1001 86380 86390 1
413653 99413653 1001 86380 86390 1
413461 99413461 1001 86380 86390 1
413541 99413541 1001 86380 86390 1
413113 99413113 1001 86380 86390 1
413115 99413115 1001 86380 86390 1
413221 99413221 1001 86380 86390 1
413045 99413045 1001 86380 86390 1
412970 99412970 1001 86380 86390 1
412780 99412780 1001 86380 86390 1
413764 99413764 1001 86380 86390 1
413971 99413971 1001 86380 86390 1
413981 99413981 1001 86380 86390 1
415115 99415115 1001 86380 86390 1
415036 99415036 1001 86380 86390 1
415287 99415287 1001 86380 86390 1
415207 99415207 1001 86380 86390 1
415312 99415312 1001 86380 86390 1
414843 99414843 1001 86380 86390 1
414565 99414565 1001 86380 86390 1
414180 99414180 1001 86380 86390 1
414184 99414184 1001 86380 86390 1
415718 99415718 1001 86380 86390 1
415369 99415369 1001 86380 86390 1
415483 99415483 1001 86380 86390 1
415694 99415694 1001 86380 86390 1
416928 99416928 1001 86380 86390 1
416993 99416993 1001 86380 86390 1
416935 99416935 1001 86380 86390 1
416614 99416614 1001 86380 86390 1
416683 99416683 1001 86380 86390 1
416975 99416975 1001 86380 86390 1
416195 99416195 1001 86380 86390 1
416055 99416055 1001 86380 86390 1
416020 99416020 1001 86380 86390 1
417117 99417117 1001 86380 86390 1
416582 99416582 1001 86380 86390 1
417083 99417083 1001 86380 86390 1
417109 99417109 1001 86380 86390 1
417606 99417606 1001 86380 86390 1
418456 99418456 1001 86380 86390 1
418734 99418734 1001 86380 86390 1
418598 99418598 1001 86380 86390 1
418513 99418513 1001 86380 86390 1
418611 99418611 1001 86380 86390 1
418116 99418116 1001 86380 86390 1
418145 99418145 1001 86380 86390 1
417709 99417709 1001 86380 86390 1
417929 99417929 1001 86380 86390 1
419158 99419158 1001 86380 86390 1
418850 99418850 1001 86380 86390 1
419144 99419144 1001 86380 86390 1
418834 99418834 1001 86380 86390 1
419017 99419017 1001 86380 86390 1
420277 99420277 1001 86380 86390 1
420382 99420382 1001 86380 86390 1
420199 99420199 1001 86380 86390 1
420373 99420373 1001 86380 86390 1
419976 99419976 1001 86380 86390 1
420021 99420021 1001 86380 86390 1
419932 99419932 1001 86380 86390 1
419580 99419580 1001 86380 86390 1
419436 99419436 1001 86380 86390 1
419367 99419367 1001 86380 86390 1
419512 99419512 1001 86380 86390 1
419591 99419591 1001 86380 86390 1
420829 99420829 1001 86380 86390 1
421941 99421941 1001 86380 86390 1
421965 99421965 1001 86380 86390 1
421783 99421783 1001 86380 86390 1
421821 99421821 1001 86380 86390 1
421848 99421848 1001 86380 86390 1
421954 99421954 1001 86380 86390 1
421792 99421792 1001 86380 86390 1
421476 99421476 1001 86380 86390 1
421353 99421353 1001 86380 86390 1
421487 99421487 1001 86380 86390 1
420912 99420912 1001 86380 86390 1
420964 99420964 1001 86380 86390 1
420871 99420871 1001 86380 86390 1
421005 99421005 1001 86380 86390 1
420849 99420849 1001 86380 86390 1
421168 99421168 1001 86380 86390 1
422358 99422358 1001 86380 86390 1
421262 99421262 1001 86380 86390 1
422203 99422203 1001 86380 86390 1
422464 99422464 1001 86380 86390 1
422125 99422125 1001 86380 86390 1
423524 99423524 1001 86380 86390 1
423171 99423171 1001 86380 86390 1
423112 99423112 1001 86380 86390 1
423139 99423139 1001 86380 86390 1
422973 99422973 1001 86380 86390 1
423985 99423985 1001 86380 86390 1
424147 99424147 1001 86380 86390 1
425004 99425004 1001 86380 86390 1
424611 99424611 1001 86380 86390 1
424418 99424418 1001 86380 86390 1
424450 99424450 1001 86380 86390 1
425657 99425657 1001 86380 86390 1
425533 99425533 1001 86380 86390 1
425702 99425702 1001 86380 86390 1
426920 99426920 1001 86380 86390 1
426817 99426817 1001 86380 86390 1
426345 99426345 1001 86380 86390 1
426451 99426451 1001 86380 86390 1
426582 99426582 1001 86380 86390 1
426286 99426286 1001 86380 86390 1
426291 99426291 1001 86380 86390 1
426022 99426022 1001 86380 86390 1
426258 99426258 1001 86380 86390 1
425974 99425974 1001 86380 86390 1
426044 99426044 1001 86380 86390 1
427219 99427219 1001 86380 86390 1
427429 99427429 1001 86380 86390 1
428702 99428702 1001 86380 86390 1
428531 99428531 1001 86380 86390 1
428659 99428659 1001 86380 86390 1
428720 99428720 1001 86380 86390 1
428663 99428663 1001 86380 86390 1
427660 99427660 1001 86380 86390 1
427863 99427863 1001 86380 86390 1
427819 99427819 1001 86380 86390 1
428789 99428789 1001 86380 86390 1
430190 99430190 1001 86380 86390 1
430014 99430014 1001 86380 86390 1
430192 99430192 1001 86380 86390 1
430120 99430120 1001 86380 86390 1
430320 99430320 1001 86380 86390 1
430131 99430131 1001 86380 86390 1
429689 99429689 1001 86380 86390 1
429726 99429726 1001 86380 86390 1
429222 99429222 1001 86380 86390 1
429469 99429469 1001 86380 86390 1
429177 99429177 1001 86380 86390 1
429262 99429262 1001 86380 86390 1
430556 99430556 1001 86380 86390 1
430805 99430805 1001 86380 86390 1
431860 99431860 1001 86380 86390 1
431698 99431698 1001 86380 86390 1
432034 99432034 1001 86380 86390 1
431445 99431445 1001 86380 86390 1
431641 99431641 1001 86380 86390 1
431100 99431100 1001 86380 86390 1
432321 99432321 1001 86380 86390 1
432270 99432270 1001 86380 86390 1
432101 99432101 1001 86380 86390 1
433593 99433593 1001 86380 86390 1
433098 99433098 1001 86380 86390 1
433165 99433165 1001 86380 86390 1
433231 99433231 1001 86380 86390 1
432698 99432698 1001 86380 86390 1
432515 99432515 1001 86380 86390 1
434032 99434032 1001 86380 86390 1
433910 99433910 1001 86380 86390 1
435332 99435332 1001 86380 86390 1
435419 99435419 1001 86380 86390 1
434688 99434688 1001 86380 86390 1
434607 99434607 1001 86380 86390 1
434648 99434648 1001 86380 86390 1
434798 99434798 1001 86380 86390 1
434727 99434727 1001 86380 86390 1
434964 99434964 1001 86380 86390 1
434421 99434421 1001 86380 86390 1
434201 99434201 1001 86380 86390 1
434550 99434550 1001 86380 86390 1
435802 99435802 1001 86380 86390 1
435887 99435887 1001 86380 86390 1
436920 99436920 1001 86380 86390 1
436815 99436815 1001 86380 86390 1
437032 99437032 1001 86380 86390 1
436794 99436794 1001 86380 86390 1
436779 99436779 1001 86380 86390 1
436422 99436422 1001 86380 86390 1
436434 99436434 1001 86380 86390 1
436405 99436405 1001 86380 86390 1
436161 99436161 1001 86380 86390 1
435923 99435923 1001 86380 86390 1
300072 99300072 1001 86380 86390 1
437327 99437327 1001 86380 86390 1
437173 99437173 1001 86380 86390 1
300063 99300063 1001 86380 86390 1
300001 99300001 1001 86380 86390 1
300579 99300579 1001 86380 86390 1
300393 99300393 1001 86380 86390 1
300372 99300372 1001 86380 86390 1
300494 99300494 1001 86380 86390 1
300211 99300211 1001 86380 86390 1
300237 99300237 1001 86380 86390 1
300162 99300162 1001 86380 86390 1
300272 99300272 1001 86380 86390 1
300209 99300209 1001 86380 86390 1
300833 99300833 1001 86380 86390 1
300887 99300887 1001 86380 86390 1
301516 99301516 1001 86380 86390 1
301232 99301232 1001 86380 86390 1
300960 99300960 1001 86380 86390 1
301078 99301078 1001 86380 86390 1
301094 99301094 1001 86380 86390 1
301004 99301004 1001 86380 86390 1
300979 99300979 1001 86380 86390 1
302226 99302226 1001 86380 86390 1
302312 99302312 1001 86380 86390 1
302222 99302222 1001 86380 86390 1
302039 99302039 1001 86380 86390 1
301978 99301978 1001 86380 86390 1
301786 99301786 1001 86380 86390 1
301918 99301918 1001 86380 86390 1
301859 99301859 1001 86380 86390 1
301769 99301769 1001 86380 86390 1
301939 99301939 1001 86380 86390 1
301771 99301771 1001 86380 86390 1
301888 99301888 1001 86380 86390 1
302552 99302552 1001 86380 86390 1
302528 99302528 1001 86380 86390 1
303028 99303028 1001 86380 86390 1
303058 99303058 1001 86380 86390 1
303033 99303033 1001 86380 86390 1
303009 99303009 1001 86380 86390 1
303199 99303199 1001 86380 86390 1
302811 99302811 1001 86380 86390 1
302932 99302932 1001 86380 86390 1
302871 99302871 1001 86380 86390 1
302615 99302615 1001 86380 86390 1
302774 99302774 1001 86380 86390 1
303256 99303256 1001 86380 86390 1
303309 99303309 1001 86380 86390 1
303220 99303220 1001 86380 86390 1
303328 99303328 1001 86380 86390 1
303357 99303357 1001 86380 86390 1
303281 99303281 1001 86380 86390 1
303909 99303909 1001 86380 86390 1
303860 99303860 1001 86380 86390 1
303816 99303816 1001 86380 86390 1
303817 99303817 1001 86380 86390 1
303728 99303728 1001 86380 86390 1
303820 99303820 1001 86380 86390 1
303809 99303809 1001 86380 86390 1
303681 99303681 1001 86380 86390 1
303429 99303429 1001 86380 86390 1
303585 99303585 1001 86380 86390 1
303560 99303560 1001 86380 86390 1
303463 99303463 1001 86380 86390 1
304159 99304159 1001 86380 86390 1
303829 99303829 1001 86380 86390 1
304138 99304138 1001 86380 86390 1
304052 99304052 1001 86380 86390 1
304235 99304235 1001 86380 86390 1
304067 99304067 1001 86380 86390 1
304171 99304171 1001 86380 86390 1
304832 99304832 1001 86380 86390 1
304697 99304697 1001 86380 86390 1
304485 99304485 1001 86380 86390 1
304498 99304498 1001 86380 86390 1
304615 99304615 1001 86380 86390 1
304603 99304603 1001 86380 86390 1
304476 99304476 1001 86380 86390 1
304426 99304426 1001 86380 86390 1
304440 99304440 1001 86380 86390 1
305025 99305025 1001 86380 86390 1
304936 99304936 1001 86380 86390 1
304975 99304975 1001 86380 86390 1
305016 99305016 1001 86380 86390 1
304994 99304994 1001 86380 86390 1
305308 99305308 1001 86380 86390 1
305412 99305412 1001 86380 86390 1
305464 99305464 1001 86380 86390 1
305453 99305453 1001 86380 86390 1
305117 99305117 1001 86380 86390 1
305134 99305134 1001 86380 86390 1
500167 99500167 1001 86380 86390 1
500045 99500045 1001 86380 86390 1
500124 99500124 1001 86380 86390 1
500785 99500785 1001 86380 86390 1
500787 99500787 1001 86380 86390 1
500431 99500431 1001 86380 86390 1
500536 99500536 1001 86380 86390 1
500537 99500537 1001 86380 86390 1
500581 99500581 1001 86380 86390 1
500375 99500375 1001 86380 86390 1
500371 99500371 1001 86380 86390 1
500888 99500888 1001 86380 86390 1
500865 99500865 1001 86380 86390 1
500956 99500956 1001 86380 86390 1
500821 99500821 1001 86380 86390 1
501017 99501017 1001 86380 86390 1
501462 99501462 1001 86380 86390 1
501504 99501504 1001 86380 86390 1
501492 99501492 1001 86380 86390 1
501505 99501505 1001 86380 86390 1
501322 99501322 1001 86380 86390 1
501340 99501340 1001 86380 86390 1
501250 99501250 1001 86380 86390 1
501419 99501419 1001 86380 86390 1
501135 99501135 1001 86380 86390 1
501176 99501176 1001 86380 86390 1
501060 99501060 1001 86380 86390 1
501112 99501112 1001 86380 86390 1
501101 99501101 1001 86380 86390 1
501053 99501053 1001 86380 86390 1
501079 99501079 1001 86380 86390 1
501133 99501133 1001 86380 86390 1
501224 99501224 1001 86380 86390 1
501225 99501225 1001 86380 86390 1
501704 99501704 1001 86380 86390 1
501834 99501834 1001 86380 86390 1
501757 99501757 1001 86380 86390 1
501786 99501786 1001 86380 86390 1
502300 99502300 1001 86380 86390 1
502436 99502436 1001 86380 86390 1
502304 99502304 1001 86380 86390 1
502358 99502358 1001 86380 86390 1
502372 99502372 1001 86380 86390 1
502321 99502321 1001 86380 86390 1
502230 99502230 1001 86380 86390 1
501969 99501969 1001 86380 86390 1
501908 99501908 1001 86380 86390 1
502038 99502038 1001 86380 86390 1
502605 99502605 1001 86380 86390 1
502528 99502528 1001 86380 86390 1
502476 99502476 1001 86380 86390 1
502650 99502650 1001 86380 86390 1
502525 99502525 1001 86380 86390 1
502591 99502591 1001 86380 86390 1
503163 99503163 1001 86380 86390 1
503191 99503191 1001 86380 86390 1
503260 99503260 1001 86380 86390 1
503193 99503193 1001 86380 86390 1
503219 99503219 1001 86380 86390 1
503221 99503221 1001 86380 86390 1
503272 99503272 1001 86380 86390 1
503198 99503198 1001 86380 86390 1
503289 99503289 1001 86380 86390 1
503006 99503006 1001 86380 86390 1
502856 99502856 1001 86380 86390 1
502779 99502779 1001 86380 86390 1
502716 99502716 1001 86380 86390 1
502849 99502849 1001 86380 86390 1
502864 99502864 1001 86380 86390 1
503327 99503327 1001 86380 86390 1
503381 99503381 1001 86380 86390 1
503358 99503358 1001 86380 86390 1
503361 99503361 1001 86380 86390 1
503439 99503439 1001 86380 86390 1
503968 99503968 1001 86380 86390 1
503935 99503935 1001 86380 86390 1
503802 99503802 1001 86380 86390 1
503804 99503804 1001 86380 86390 1
503614 99503614 1001 86380 86390 1
503596 99503596 1001 86380 86390 1
503623 99503623 1001 86380 86390 1
504231 99504231 1001 86380 86390 1
504272 99504272 1001 86380 86390 1
504159 99504159 1001 86380 86390 1
504237 99504237 1001 86380 86390 1
504266 99504266 1001 86380 86390 1
504855 99504855 1001 86380 86390 1
504781 99504781 1001 86380 86390 1
504860 99504860 1001 86380 86390 1
504864 99504864 1001 86380 86390 1
504891 99504891 1001 86380 86390 1
504693 99504693 1001 86380 86390 1
504564 99504564 1001 86380 86390 1
504643 99504643 1001 86380 86390 1
504734 99504734 1001 86380 86390 1
504685 99504685 1001 86380 86390 1
504423 99504423 1001 86380 86390 1
504400 99504400 1001 86380 86390 1
505050 99505050 1001 86380 86390 1
504950 99504950 1001 86380 86390 1
505120 99505120 1001 86380 86390 1
505632 99505632 1001 86380 86390 1
505608 99505608 1001 86380 86390 1
505401 99505401 1001 86380 86390 1
505556 99505556 1001 86380 86390 1
505454 99505454 1001 86380 86390 1
505559 99505559 1001 86380 86390 1
505430 99505430 1001 86380 86390 1
505889 99505889 1001 86380 86390 1
506547 99506547 1001 86380 86390 1
506537 99506537 1001 86380 86390 1
506462 99506462 1001 86380 86390 1
506427 99506427 1001 86380 86390 1
506224 99506224 1001 86380 86390 1
506288 99506288 1001 86380 86390 1
506251 99506251 1001 86380 86390 1
506357 99506357 1001 86380 86390 1
506255 99506255 1001 86380 86390 1
506258 99506258 1001 86380 86390 1
506247 99506247 1001 86380 86390 1
506338 99506338 1001 86380 86390 1
506057 99506057 1001 86380 86390 1
506046 99506046 1001 86380 86390 1
505982 99505982 1001 86380 86390 1
506101 99506101 1001 86380 86390 1
506180 99506180 1001 86380 86390 1
506712 99506712 1001 86380 86390 1
506703 99506703 1001 86380 86390 1
507373 99507373 1001 86380 86390 1
507219 99507219 1001 86380 86390 1
507364 99507364 1001 86380 86390 1
507235 99507235 1001 86380 86390 1
507062 99507062 1001 86380 86390 1
507208 99507208 1001 86380 86390 1
507163 99507163 1001 86380 86390 1
506853 99506853 1001 86380 86390 1
506991 99506991 1001 86380 86390 1
507510 99507510 1001 86380 86390 1
507516 99507516 1001 86380 86390 1
507518 99507518 1001 86380 86390 1
507520 99507520 1001 86380 86390 1
508094 99508094 1001 86380 86390 1
508096 99508096 1001 86380 86390 1
508050 99508050 1001 86380 86390 1
508009 99508009 1001 86380 86390 1
508010 99508010 1001 86380 86390 1
507679 99507679 1001 86380 86390 1
507697 99507697 1001 86380 86390 1
507645 99507645 1001 86380 86390 1
507820 99507820 1001 86380 86390 1
507834 99507834 1001 86380 86390 1
508273 99508273 1001 86380 86390 1
508325 99508325 1001 86380 86390 1
508351 99508351 1001 86380 86390 1
508444 99508444 1001 86380 86390 1
508409 99508409 1001 86380 86390 1
508266 99508266 1001 86380 86390 1
508255 99508255 1001 86380 86390 1
508411 99508411 1001 86380 86390 1
508895 99508895 1001 86380 86390 1
509037 99509037 1001 86380 86390 1
509075 99509075 1001 86380 86390 1
508975 99508975 1001 86380 86390 1
508793 99508793 1001 86380 86390 1
508742 99508742 1001 86380 86390 1
508482 99508482 1001 86380 86390 1
508495 99508495 1001 86380 86390 1
508626 99508626 1001 86380 86390 1
508488 99508488 1001 86380 86390 1
508621 99508621 1001 86380 86390 1
509260 99509260 1001 86380 86390 1
509726 99509726 1001 86380 86390 1
509757 99509757 1001 86380 86390 1
509590 99509590 1001 86380 86390 1
509371 99509371 1001 86380 86390 1
509427 99509427 1001 86380 86390 1
509324 99509324 1001 86380 86390 1
510096 99510096 1001 86380 86390 1
510089 99510089 1001 86380 86390 1
510090 99510090 1001 86380 86390 1
510586 99510586 1001 86380 86390 1
510664 99510664 1001 86380 86390 1
510533 99510533 1001 86380 86390 1
510662 99510662 1001 86380 86390 1
510382 99510382 1001 86380 86390 1
510385 99510385 1001 86380 86390 1
510455 99510455 1001 86380 86390 1
510468 99510468 1001 86380 86390 1
510520 99510520 1001 86380 86390 1
510313 99510313 1001 86380 86390 1
510119 99510119 1001 86380 86390 1
510133 99510133 1001 86380 86390 1
510108 99510108 1001 86380 86390 1
510280 99510280 1001 86380 86390 1
510139 99510139 1001 86380 86390 1
510230 99510230 1001 86380 86390 1
510193 99510193 1001 86380 86390 1
510245 99510245 1001 86380 86390 1
510881 99510881 1001 86380 86390 1
510920 99510920 1001 86380 86390 1
510921 99510921 1001 86380 86390 1
510758 99510758 1001 86380 86390 1
510774 99510774 1001 86380 86390 1
510904 99510904 1001 86380 86390 1
511492 99511492 1001 86380 86390 1
511326 99511326 1001 86380 86390 1
511162 99511162 1001 86380 86390 1
510999 99510999 1001 86380 86390 1
511117 99511117 1001 86380 86390 1
511002 99511002 1001 86380 86390 1
510954 99510954 1001 86380 86390 1
511590 99511590 1001 86380 86390 1
511708 99511708 1001 86380 86390 1
511698 99511698 1001 86380 86390 1
512304 99512304 1001 86380 86390 1
512332 99512332 1001 86380 86390 1
512372 99512372 1001 86380 86390 1
511906 99511906 1001 86380 86390 1
511882 99511882 1001 86380 86390 1
511924 99511924 1001 86380 86390 1
512389 99512389 1001 86380 86390 1
512485 99512485 1001 86380 86390 1
512576 99512576 1001 86380 86390 1
512567 99512567 1001 86380 86390 1
512412 99512412 1001 86380 86390 1
513168 99513168 1001 86380 86390 1
513078 99513078 1001 86380 86390 1
513083 99513083 1001 86380 86390 1
513020 99513020 1001 86380 86390 1
512896 99512896 1001 86380 86390 1
512922 99512922 1001 86380 86390 1
512913 99512913 1001 86380 86390 1
512993 99512993 1001 86380 86390 1
512891 99512891 1001 86380 86390 1
512781 99512781 1001 86380 86390 1
512719 99512719 1001 86380 86390 1
512751 99512751 1001 86380 86390 1
513374 99513374 1001 86380 86390 1
513225 99513225 1001 86380 86390 1
513946 99513946 1001 86380 86390 1
513882 99513882 1001 86380 86390 1
514016 99514016 1001 86380 86390 1
513815 99513815 1001 86380 86390 1
513688 99513688 1001 86380 86390 1
513627 99513627 1001 86380 86390 1
513732 99513732 1001 86380 86390 1
513733 99513733 1001 86380 86390 1
513571 99513571 1001 86380 86390 1
514223 99514223 1001 86380 86390 1
514139 99514139 1001 86380 86390 1
514744 99514744 1001 86380 86390 1
514777 99514777 1001 86380 86390 1
514576 99514576 1001 86380 86390 1
514342 99514342 1001 86380 86390 1
514284 99514284 1001 86380 86390 1
514285 99514285 1001 86380 86390 1
514326 99514326 1001 86380 86390 1
514960 99514960 1001 86380 86390 1
514883 99514883 1001 86380 86390 1
514929 99514929 1001 86380 86390 1
515008 99515008 1001 86380 86390 1
515645 99515645 1001 86380 86390 1
515647 99515647 1001 86380 86390 1
515627 99515627 1001 86380 86390 1
515579 99515579 1001 86380 86390 1
515502 99515502 1001 86380 86390 1
515456 99515456 1001 86380 86390 1
515446 99515446 1001 86380 86390 1
515473 99515473 1001 86380 86390 1
515261 99515261 1001 86380 86390 1
515158 99515158 1001 86380 86390 1
515198 99515198 1001 86380 86390 1
515122 99515122 1001 86380 86390 1
515818 99515818 1001 86380 86390 1
515831 99515831 1001 86380 86390 1
515728 99515728 1001 86380 86390 1
515754 99515754 1001 86380 86390 1
515833 99515833 1001 86380 86390 1
515885 99515885 1001 86380 86390 1
516397 99516397 1001 86380 86390 1
516374 99516374 1001 86380 86390 1
516402 99516402 1001 86380 86390 1
516415 99516415 1001 86380 86390 1
516213 99516213 1001 86380 86390 1
516305 99516305 1001 86380 86390 1
516295 99516295 1001 86380 86390 1
516172 99516172 1001 86380 86390 1
515956 99515956 1001 86380 86390 1
515896 99515896 1001 86380 86390 1
516688 99516688 1001 86380 86390 1
516565 99516565 1001 86380 86390 1
517272 99517272 1001 86380 86390 1
517224 99517224 1001 86380 86390 1
517280 99517280 1001 86380 86390 1
517242 99517242 1001 86380 86390 1
517328 99517328 1001 86380 86390 1
517044 99517044 1001 86380 86390 1
517122 99517122 1001 86380 86390 1
517075 99517075 1001 86380 86390 1
516822 99516822 1001 86380 86390 1
516777 99516777 1001 86380 86390 1
517364 99517364 1001 86380 86390 1
517458 99517458 1001 86380 86390 1
517484 99517484 1001 86380 86390 1
518007 99518007 1001 86380 86390 1
518112 99518112 1001 86380 86390 1
518127 99518127 1001 86380 86390 1
518000 99518000 1001 86380 86390 1
517922 99517922 1001 86380 86390 1
517863 99517863 1001 86380 86390 1
517712 99517712 1001 86380 86390 1
517725 99517725 1001 86380 86390 1
517599 99517599 1001 86380 86390 1
517638 99517638 1001 86380 86390 1
518303 99518303 1001 86380 86390 1
518280 99518280 1001 86380 86390 1
518874 99518874 1001 86380 86390 1
518786 99518786 1001 86380 86390 1
518804 99518804 1001 86380 86390 1
518947 99518947 1001 86380 86390 1
518616 99518616 1001 86380 86390 1
518648 99518648 1001 86380 86390 1
518368 99518368 1001 86380 86390 1
518464 99518464 1001 86380 86390 1
519048 99519048 1001 86380 86390 1
519704 99519704 1001 86380 86390 1
519792 99519792 1001 86380 86390 1
519794 99519794 1001 86380 86390 1
519481 99519481 1001 86380 86390 1
519233 99519233 1001 86380 86390 1
519198 99519198 1001 86380 86390 1
519354 99519354 1001 86380 86390 1
519844 99519844 1001 86380 86390 1
519911 99519911 1001 86380 86390 1
519834 99519834 1001 86380 86390 1
520438 99520438 1001 86380 86390 1
520518 99520518 1001 86380 86390 1
520583 99520583 1001 86380 86390 1
520410 99520410 1001 86380 86390 1
520138 99520138 1001 86380 86390 1
520165 99520165 1001 86380 86390 1
520127 99520127 1001 86380 86390 1
520077 99520077 1001 86380 86390 1
520105 99520105 1001 86380 86390 1
520649 99520649 1001 86380 86390 1
521325 99521325 1001 86380 86390 1
521418 99521418 1001 86380 86390 1
521424 99521424 1001 86380 86390 1
521088 99521088 1001 86380 86390 1
521207 99521207 1001 86380 86390 1
521043 99521043 1001 86380 86390 1
521031 99521031 1001 86380 86390 1
521019 99521019 1001 86380 86390 1
520904 99520904 1001 86380 86390 1
521009 99521009 1001 86380 86390 1
521476 99521476 1001 86380 86390 1
521542 99521542 1001 86380 86390 1
521611 99521611 1001 86380 86390 1
521513 99521513 1001 86380 86390 1
521514 99521514 1001 86380 86390 1
522264 99522264 1001 86380 86390 1
521970 99521970 1001 86380 86390 1
522028 99522028 1001 86380 86390 1
521886 99521886 1001 86380 86390 1
522070 99522070 1001 86380 86390 1
522085 99522085 1001 86380 86390 1
521825 99521825 1001 86380 86390 1
521839 99521839 1001 86380 86390 1
522445 99522445 1001 86380 86390 1
522375 99522375 1001 86380 86390 1
522453 99522453 1001 86380 86390 1
522457 99522457 1001 86380 86390 1
522940 99522940 1001 86380 86390 1
523057 99523057 1001 86380 86390 1
522976 99522976 1001 86380 86390 1
522723 99522723 1001 86380 86390 1
522737 99522737 1001 86380 86390 1
522842 99522842 1001 86380 86390 1
522590 99522590 1001 86380 86390 1
522668 99522668 1001 86380 86390 1
522566 99522566 1001 86380 86390 1
522607 99522607 1001 86380 86390 1
522595 99522595 1001 86380 86390 1
523196 99523196 1001 86380 86390 1
523856 99523856 1001 86380 86390 1
523916 99523916 1001 86380 86390 1
523716 99523716 1001 86380 86390 1
523732 99523732 1001 86380 86390 1
523672 99523672 1001 86380 86390 1
523544 99523544 1001 86380 86390 1
523492 99523492 1001 86380 86390 1
523444 99523444 1001 86380 86390 1
523371 99523371 1001 86380 86390 1
523491 99523491 1001 86380 86390 1
524130 99524130 1001 86380 86390 1
524096 99524096 1001 86380 86390 1
524591 99524591 1001 86380 86390 1
524587 99524587 1001 86380 86390 1
524522 99524522 1001 86380 86390 1
524562 99524562 1001 86380 86390 1
524268 99524268 1001 86380 86390 1
524310 99524310 1001 86380 86390 1
524287 99524287 1001 86380 86390 1
524278 99524278 1001 86380 86390 1
524793 99524793 1001 86380 86390 1
524855 99524855 1001 86380 86390 1
525510 99525510 1001 86380 86390 1
525411 99525411 1001 86380 86390 1
525528 99525528 1001 86380 86390 1
525557 99525557 1001 86380 86390 1
525354 99525354 1001 86380 86390 1
525342 99525342 1001 86380 86390 1
525028 99525028 1001 86380 86390 1
525106 99525106 1001 86380 86390 1
525023 99525023 1001 86380 86390 1
525156 99525156 1001 86380 86390 1
525674 99525674 1001 86380 86390 1
525726 99525726 1001 86380 86390 1
525786 99525786 1001 86380 86390 1
526256 99526256 1001 86380 86390 1
526348 99526348 1001 86380 86390 1
526327 99526327 1001 86380 86390 1
526251 99526251 1001 86380 86390 1
525846 99525846 1001 86380 86390 1
525872 99525872 1001 86380 86390 1
525928 99525928 1001 86380 86390 1
526485 99526485 1001 86380 86390 1
526467 99526467 1001 86380 86390 1
527084 99527084 1001 86380 86390 1
526890 99526890 1001 86380 86390 1
526695 99526695 1001 86380 86390 1
526790 99526790 1001 86380 86390 1
526829 99526829 1001 86380 86390 1
527269 99527269 1001 86380 86390 1
528024 99528024 1001 86380 86390 1
527885 99527885 1001 86380 86390 1
527469 99527469 1001 86380 86390 1
527483 99527483 1001 86380 86390 1
527497 99527497 1001 86380 86390 1
527550 99527550 1001 86380 86390 1
527552 99527552 1001 86380 86390 1
527568 99527568 1001 86380 86390 1
528117 99528117 1001 86380 86390 1
528109 99528109 1001 86380 86390 1
528188 99528188 1001 86380 86390 1
528837 99528837 1001 86380 86390 1
528857 99528857 1001 86380 86390 1
528862 99528862 1001 86380 86390 1
528785 99528785 1001 86380 86390 1
528631 99528631 1001 86380 86390 1
528491 99528491 1001 86380 86390 1
528520 99528520 1001 86380 86390 1
528688 99528688 1001 86380 86390 1
528547 99528547 1001 86380 86390 1
528587 99528587 1001 86380 86390 1
528332 99528332 1001 86380 86390 1
528464 99528464 1001 86380 86390 1
528378 99528378 1001 86380 86390 1
528976 99528976 1001 86380 86390 1
528951 99528951 1001 86380 86390 1
529068 99529068 1001 86380 86390 1
528968 99528968 1001 86380 86390 1
529100 99529100 1001 86380 86390 1
529050 99529050 1001 86380 86390 1
528921 99528921 1001 86380 86390 1
529696 99529696 1001 86380 86390 1
529657 99529657 1001 86380 86390 1
529645 99529645 1001 86380 86390 1
529635 99529635 1001 86380 86390 1
529431 99529431 1001 86380 86390 1
529490 99529490 1001 86380 86390 1
529403 99529403 1001 86380 86390 1
529164 99529164 1001 86380 86390 1
529258 99529258 1001 86380 86390 1
529919 99529919 1001 86380 86390 1
529928 99529928 1001 86380 86390 1
529839 99529839 1001 86380 86390 1
529879 99529879 1001 86380 86390 1
529918 99529918 1001 86380 86390 1
530425 99530425 1001 86380 86390 1
530525 99530525 1001 86380 86390 1
530445 99530445 1001 86380 86390 1
530370 99530370 1001 86380 86390 1
530016 99530016 1001 86380 86390 1
530095 99530095 1001 86380 86390 1
530007 99530007 1001 86380 86390 1
530577 99530577 1001 86380 86390 1
530681 99530681 1001 86380 86390 1
530752 99530752 1001 86380 86390 1
530571 99530571 1001 86380 86390 1
530689 99530689 1001 86380 86390 1
531212 99531212 1001 86380 86390 1
531225 99531225 1001 86380 86390 1
531267 99531267 1001 86380 86390 1
531352 99531352 1001 86380 86390 1
531354 99531354 1001 86380 86390 1
531327 99531327 1001 86380 86390 1
531009 99531009 1001 86380 86390 1
531037 99531037 1001 86380 86390 1
531003 99531003 1001 86380 86390 1
530801 99530801 1001 86380 86390 1
530776 99530776 1001 86380 86390 1
530807 99530807 1001 86380 86390 1
531550 99531550 1001 86380 86390 1
531448 99531448 1001 86380 86390 1
531396 99531396 1001 86380 86390 1
531476 99531476 1001 86380 86390 1
532129 99532129 1001 86380 86390 1
532181 99532181 1001 86380 86390 1
532057 99532057 1001 86380 86390 1
532193 99532193 1001 86380 86390 1
531835 99531835 1001 86380 86390 1
531914 99531914 1001 86380 86390 1
531864 99531864 1001 86380 86390 1
531714 99531714 1001 86380 86390 1
531612 99531612 1001 86380 86390 1
531759 99531759 1001 86380 86390 1
531774 99531774 1001 86380 86390 1
531672 99531672 1001 86380 86390 1
532326 99532326 1001 86380 86390 1
532381 99532381 1001 86380 86390 1
532225 99532225 1001 86380 86390 1
532932 99532932 1001 86380 86390 1
532897 99532897 1001 86380 86390 1
532836 99532836 1001 86380 86390 1
532800 99532800 1001 86380 86390 1
532755 99532755 1001 86380 86390 1
532718 99532718 1001 86380 86390 1
532654 99532654 1001 86380 86390 1
532757 99532757 1001 86380 86390 1
532503 99532503 1001 86380 86390 1
532608 99532608 1001 86380 86390 1
532460 99532460 1001 86380 86390 1
533211 99533211 1001 86380 86390 1
533086 99533086 1001 86380 86390 1
533034 99533034 1001 86380 86390 1
533167 99533167 1001 86380 86390 1
533195 99533195 1001 86380 86390 1
533751 99533751 1001 86380 86390 1
533752 99533752 1001 86380 86390 1
533805 99533805 1001 86380 86390 1
533593 99533593 1001 86380 86390 1
533542 99533542 1001 86380 86390 1
533574 99533574 1001 86380 86390 1
533314 99533314 1001 86380 86390 1
533975 99533975 1001 86380 86390 1
533913 99533913 1001 86380 86390 1
533952 99533952 1001 86380 86390 1
534655 99534655 1001 86380 86390 1
534509 99534509 1001 86380 86390 1
534185 99534185 1001 86380 86390 1
534212 99534212 1001 86380 86390 1
534226 99534226 1001 86380 86390 1
534127 99534127 1001 86380 86390 1
534871 99534871 1001 86380 86390 1
534873 99534873 1001 86380 86390 1
535507 99535507 1001 86380 86390 1
535369 99535369 1001 86380 86390 1
535484 99535484 1001 86380 86390 1
535428 99535428 1001 86380 86390 1
535132 99535132 1001 86380 86390 1
534893 99534893 1001 86380 86390 1
534895 99534895 1001 86380 86390 1
535043 99535043 1001 86380 86390 1
535629 99535629 1001 86380 86390 1
536141 99536141 1001 86380 86390 1
536007 99536007 1001 86380 86390 1
535971 99535971 1001 86380 86390 1
535832 99535832 1001 86380 86390 1
535769 99535769 1001 86380 86390 1
535848 99535848 1001 86380 86390 1
536517 99536517 1001 86380 86390 1
536457 99536457 1001 86380 86390 1
537112 99537112 1001 86380 86390 1
537103 99537103 1001 86380 86390 1
537067 99537067 1001 86380 86390 1
537042 99537042 1001 86380 86390 1
537004 99537004 1001 86380 86390 1
536879 99536879 1001 86380 86390 1
536944 99536944 1001 86380 86390 1
536935 99536935 1001 86380 86390 1
536767 99536767 1001 86380 86390 1
536852 99536852 1001 86380 86390 1
536943 99536943 1001 86380 86390 1
536684 99536684 1001 86380 86390 1
536749 99536749 1001 86380 86390 1
536562 99536562 1001 86380 86390 1
536591 99536591 1001 86380 86390 1
537231 99537231 1001 86380 86390 1
537236 99537236 1001 86380 86390 1
537985 99537985 1001 86380 86390 1
537883 99537883 1001 86380 86390 1
537771 99537771 1001 86380 86390 1
537733 99537733 1001 86380 86390 1
537595 99537595 1001 86380 86390 1
537651 99537651 1001 86380 86390 1
537460 99537460 1001 86380 86390 1
537550 99537550 1001 86380 86390 1
537517 99537517 1001 86380 86390 1
537375 99537375 1001 86380 86390 1
537545 99537545 1001 86380 86390 1
537534 99537534 1001 86380 86390 1
537999 99537999 1001 86380 86390 1
538071 99538071 1001 86380 86390 1
538086 99538086 1001 86380 86390 1
538175 99538175 1001 86380 86390 1
538099 99538099 1001 86380 86390 1
538738 99538738 1001 86380 86390 1
538612 99538612 1001 86380 86390 1
538624 99538624 1001 86380 86390 1
538678 99538678 1001 86380 86390 1
538641 99538641 1001 86380 86390 1
538560 99538560 1001 86380 86390 1
538498 99538498 1001 86380 86390 1
538273 99538273 1001 86380 86390 1
538274 99538274 1001 86380 86390 1
538313 99538313 1001 86380 86390 1
538241 99538241 1001 86380 86390 1
538244 99538244 1001 86380 86390 1
538967 99538967 1001 86380 86390 1
539011 99539011 1001 86380 86390 1
538856 99538856 1001 86380 86390 1
538987 99538987 1001 86380 86390 1
538964 99538964 1001 86380 86390 1
539567 99539567 1001 86380 86390 1
539615 99539615 1001 86380 86390 1
539596 99539596 1001 86380 86390 1
539326 99539326 1001 86380 86390 1
539235 99539235 1001 86380 86390 1
539251 99539251 1001 86380 86390 1
539048 99539048 1001 86380 86390 1
539216 99539216 1001 86380 86390 1
539075 99539075 1001 86380 86390 1
539179 99539179 1001 86380 86390 1
539133 99539133 1001 86380 86390 1
539160 99539160 1001 86380 86390 1
539187 99539187 1001 86380 86390 1
539677 99539677 1001 86380 86390 1
539768 99539768 1001 86380 86390 1
539798 99539798 1001 86380 86390 1
539827 99539827 1001 86380 86390 1
539752 99539752 1001 86380 86390 1
540352 99540352 1001 86380 86390 1
540305 99540305 1001 86380 86390 1
540308 99540308 1001 86380 86390 1
540296 99540296 1001 86380 86390 1
540201 99540201 1001 86380 86390 1
540104 99540104 1001 86380 86390 1
539885 99539885 1001 86380 86390 1
540568 99540568 1001 86380 86390 1
540609 99540609 1001 86380 86390 1
541192 99541192 1001 86380 86390 1
541173 99541173 1001 86380 86390 1
541286 99541286 1001 86380 86390 1
540856 99540856 1001 86380 86390 1
540754 99540754 1001 86380 86390 1
540677 99540677 1001 86380 86390 1
540720 99540720 1001 86380 86390 1
541447 99541447 1001 86380 86390 1
541334 99541334 1001 86380 86390 1
541297 99541297 1001 86380 86390 1
542074 99542074 1001 86380 86390 1
541923 99541923 1001 86380 86390 1
541862 99541862 1001 86380 86390 1
541855 99541855 1001 86380 86390 1
541834 99541834 1001 86380 86390 1
541670 99541670 1001 86380 86390 1
541516 99541516 1001 86380 86390 1
541584 99541584 1001 86380 86390 1
542194 99542194 1001 86380 86390 1
541499 99541499 1001 86380 86390 1
542280 99542280 1001 86380 86390 1
542217 99542217 1001 86380 86390 1
542206 99542206 1001 86380 86390 1
542842 99542842 1001 86380 86390 1
542884 99542884 1001 86380 86390 1
542860 99542860 1001 86380 86390 1
542774 99542774 1001 86380 86390 1
542545 99542545 1001 86380 86390 1
542718 99542718 1001 86380 86390 1
542537 99542537 1001 86380 86390 1
542605 99542605 1001 86380 86390 1
542673 99542673 1001 86380 86390 1
542477 99542477 1001 86380 86390 1
543064 99543064 1001 86380 86390 1
543069 99543069 1001 86380 86390 1
543630 99543630 1001 86380 86390 1
543618 99543618 1001 86380 86390 1
543746 99543746 1001 86380 86390 1
543576 99543576 1001 86380 86390 1
543423 99543423 1001 86380 86390 1
543270 99543270 1001 86380 86390 1
543272 99543272 1001 86380 86390 1
543353 99543353 1001 86380 86390 1
543239 99543239 1001 86380 86390 1
543278 99543278 1001 86380 86390 1
543331 99543331 1001 86380 86390 1
543965 99543965 1001 86380 86390 1
543927 99543927 1001 86380 86390 1
543946 99543946 1001 86380 86390 1
544469 99544469 1001 86380 86390 1
544568 99544568 1001 86380 86390 1
544576 99544576 1001 86380 86390 1
544213 99544213 1001 86380 86390 1
544267 99544267 1001 86380 86390 1
544242 99544242 1001 86380 86390 1
544016 99544016 1001 86380 86390 1
544096 99544096 1001 86380 86390 1
543983 99543983 1001 86380 86390 1
544154 99544154 1001 86380 86390 1
544012 99544012 1001 86380 86390 1
544038 99544038 1001 86380 86390 1
544182 99544182 1001 86380 86390 1
544672 99544672 1001 86380 86390 1
544610 99544610 1001 86380 86390 1
544639 99544639 1001 86380 86390 1
544718 99544718 1001 86380 86390 1
544694 99544694 1001 86380 86390 1
512504 821 1002 65411 69217 1
534622 1123 1001 26718 27017 1
400263 99400263 1001 86380 86390 1
400265 99400265 1001 86380 86390 1
400247 99400247 1001 86380 86390 1
400339 99400339 1001 86380 86390 1
400408 99400408 1001 86380 86390 1
400451 99400451 1001 86380 86390 1
400538 99400538 1001 86380 86390 1
400680 99400680 1001 86380 86390 1
400786 99400786 1001 86380 86390 1
400791 99400791 1001 86380 86390 1
400745 99400745 1001 86380 86390 1
400725 99400725 1001 86380 86390 1
401505 99401505 1001 86380 86390 1
401542 99401542 1001 86380 86390 1
401753 99401753 1001 86380 86390 1
401821 99401821 1001 86380 86390 1
401884 99401884 1001 86380 86390 1
402077 99402077 1001 86380 86390 1
402277 99402277 1001 86380 86390 1
402470 99402470 1001 86380 86390 1
402579 99402579 1001 86380 86390 1
402500 99402500 1001 86380 86390 1
402783 99402783 1001 86380 86390 1
402863 99402863 1001 86380 86390 1
402865 99402865 1001 86380 86390 1
403075 99403075 1001 86380 86390 1
403537 99403537 1001 86380 86390 1
403857 99403857 1001 86380 86390 1
403883 99403883 1001 86380 86390 1
404052 99404052 1001 86380 86390 1
404303 99404303 1001 86380 86390 1
404292 99404292 1001 86380 86390 1
404475 99404475 1001 86380 86390 1
404477 99404477 1001 86380 86390 1
404436 99404436 1001 86380 86390 1
404578 99404578 1001 86380 86390 1
404557 99404557 1001 86380 86390 1
404635 99404635 1001 86380 86390 1
404738 99404738 1001 86380 86390 1
404879 99404879 1001 86380 86390 1
405003 99405003 1001 86380 86390 1
405012 99405012 1001 86380 86390 1
405007 99405007 1001 86380 86390 1
405066 99405066 1001 86380 86390 1
405384 99405384 1001 86380 86390 1
405559 99405559 1001 86380 86390 1
405508 99405508 1001 86380 86390 1
405643 99405643 1001 86380 86390 1
405666 99405666 1001 86380 86390 1
405928 99405928 1001 86380 86390 1
406076 99406076 1001 86380 86390 1
406530 99406530 1001 86380 86390 1
406783 99406783 1001 86380 86390 1
407027 99407027 1001 86380 86390 1
406962 99406962 1001 86380 86390 1
407070 99407070 1001 86380 86390 1
407279 99407279 1001 86380 86390 1
407345 99407345 1001 86380 86390 1
407556 99407556 1001 86380 86390 1
407568 99407568 1001 86380 86390 1
407682 99407682 1001 86380 86390 1
407724 99407724 1001 86380 86390 1
407792 99407792 1001 86380 86390 1
407854 99407854 1001 86380 86390 1
407976 99407976 1001 86380 86390 1
407887 99407887 1001 86380 86390 1
408040 99408040 1001 86380 86390 1
408349 99408349 1001 86380 86390 1
408337 99408337 1001 86380 86390 1
408493 99408493 1001 86380 86390 1
408717 99408717 1001 86380 86390 1
408783 99408783 1001 86380 86390 1
408790 99408790 1001 86380 86390 1
408948 99408948 1001 86380 86390 1
409433 99409433 1001 86380 86390 1
409583 99409583 1001 86380 86390 1
409800 99409800 1001 86380 86390 1
409904 99409904 1001 86380 86390 1
409965 99409965 1001 86380 86390 1
410191 99410191 1001 86380 86390 1
410161 99410161 1001 86380 86390 1
410395 99410395 1001 86380 86390 1
410331 99410331 1001 86380 86390 1
410425 99410425 1001 86380 86390 1
410676 99410676 1001 86380 86390 1
410651 99410651 1001 86380 86390 1
410705 99410705 1001 86380 86390 1
410930 99410930 1001 86380 86390 1
410922 99410922 1001 86380 86390 1
411235 99411235 1001 86380 86390 1
411290 99411290 1001 86380 86390 1
411392 99411392 1001 86380 86390 1
411431 99411431 1001 86380 86390 1
411491 99411491 1001 86380 86390 1
411738 99411738 1001 86380 86390 1
411789 99411789 1001 86380 86390 1
412025 99412025 1001 86380 86390 1
412369 99412369 1001 86380 86390 1
412412 99412412 1001 86380 86390 1
412336 99412336 1001 86380 86390 1
412474 99412474 1001 86380 86390 1
413618 99413618 1001 86380 86390 1
413678 99413678 1001 86380 86390 1
413167 99413167 1001 86380 86390 1
413019 99413019 1001 86380 86390 1
413043 99413043 1001 86380 86390 1
413171 99413171 1001 86380 86390 1
413129 99413129 1001 86380 86390 1
413792 99413792 1001 86380 86390 1
413770 99413770 1001 86380 86390 1
415142 99415142 1001 86380 86390 1
415100 99415100 1001 86380 86390 1
415101 99415101 1001 86380 86390 1
414638 99414638 1001 86380 86390 1
414570 99414570 1001 86380 86390 1
414543 99414543 1001 86380 86390 1
414647 99414647 1001 86380 86390 1
414832 99414832 1001 86380 86390 1
414264 99414264 1001 86380 86390 1
415573 99415573 1001 86380 86390 1
416911 99416911 1001 86380 86390 1
416717 99416717 1001 86380 86390 1
416800 99416800 1001 86380 86390 1
416521 99416521 1001 86380 86390 1
416144 99416144 1001 86380 86390 1
416310 99416310 1001 86380 86390 1
415753 99415753 1001 86380 86390 1
416065 99416065 1001 86380 86390 1
415871 99415871 1001 86380 86390 1
417163 99417163 1001 86380 86390 1
417397 99417397 1001 86380 86390 1
418501 99418501 1001 86380 86390 1
418576 99418576 1001 86380 86390 1
418517 99418517 1001 86380 86390 1
418612 99418612 1001 86380 86390 1
418334 99418334 1001 86380 86390 1
418147 99418147 1001 86380 86390 1
417988 99417988 1001 86380 86390 1
417915 99417915 1001 86380 86390 1
419006 99419006 1001 86380 86390 1
419150 99419150 1001 86380 86390 1
420378 99420378 1001 86380 86390 1
420130 99420130 1001 86380 86390 1
420338 99420338 1001 86380 86390 1
420084 99420084 1001 86380 86390 1
420070 99420070 1001 86380 86390 1
420210 99420210 1001 86380 86390 1
419983 99419983 1001 86380 86390 1
419942 99419942 1001 86380 86390 1
419670 99419670 1001 86380 86390 1
419826 99419826 1001 86380 86390 1
419793 99419793 1001 86380 86390 1
419392 99419392 1001 86380 86390 1
419460 99419460 1001 86380 86390 1
419482 99419482 1001 86380 86390 1
420513 99420513 1001 86380 86390 1
420516 99420516 1001 86380 86390 1
420481 99420481 1001 86380 86390 1
420764 99420764 1001 86380 86390 1
421820 99421820 1001 86380 86390 1
421929 99421929 1001 86380 86390 1
421828 99421828 1001 86380 86390 1
421294 99421294 1001 86380 86390 1
421317 99421317 1001 86380 86390 1
421482 99421482 1001 86380 86390 1
421273 99421273 1001 86380 86390 1
421595 99421595 1001 86380 86390 1
421654 99421654 1001 86380 86390 1
421310 99421310 1001 86380 86390 1
421064 99421064 1001 86380 86390 1
421019 99421019 1001 86380 86390 1
422440 99422440 1001 86380 86390 1
422415 99422415 1001 86380 86390 1
423405 99423405 1001 86380 86390 1
423345 99423345 1001 86380 86390 1
423702 99423702 1001 86380 86390 1
423162 99423162 1001 86380 86390 1
422852 99422852 1001 86380 86390 1
422686 99422686 1001 86380 86390 1
422640 99422640 1001 86380 86390 1
422818 99422818 1001 86380 86390 1
422867 99422867 1001 86380 86390 1
422650 99422650 1001 86380 86390 1
423971 99423971 1001 86380 86390 1
423833 99423833 1001 86380 86390 1
425052 99425052 1001 86380 86390 1
425286 99425286 1001 86380 86390 1
425093 99425093 1001 86380 86390 1
424785 99424785 1001 86380 86390 1
424976 99424976 1001 86380 86390 1
424390 99424390 1001 86380 86390 1
424345 99424345 1001 86380 86390 1
425591 99425591 1001 86380 86390 1
425489 99425489 1001 86380 86390 1
426780 99426780 1001 86380 86390 1
426473 99426473 1001 86380 86390 1
426326 99426326 1001 86380 86390 1
426393 99426393 1001 86380 86390 1
426231 99426231 1001 86380 86390 1
427531 99427531 1001 86380 86390 1
427419 99427419 1001 86380 86390 1
427266 99427266 1001 86380 86390 1
427475 99427475 1001 86380 86390 1
427506 99427506 1001 86380 86390 1
427367 99427367 1001 86380 86390 1
428669 99428669 1001 86380 86390 1
428473 99428473 1001 86380 86390 1
428574 99428574 1001 86380 86390 1
428687 99428687 1001 86380 86390 1
428525 99428525 1001 86380 86390 1
428510 99428510 1001 86380 86390 1
427985 99427985 1001 86380 86390 1
428053 99428053 1001 86380 86390 1
428150 99428150 1001 86380 86390 1
428333 99428333 1001 86380 86390 1
428022 99428022 1001 86380 86390 1
427696 99427696 1001 86380 86390 1
428972 99428972 1001 86380 86390 1
428849 99428849 1001 86380 86390 1
430280 99430280 1001 86380 86390 1
430327 99430327 1001 86380 86390 1
429976 99429976 1001 86380 86390 1
429375 99429375 1001 86380 86390 1
429184 99429184 1001 86380 86390 1
429337 99429337 1001 86380 86390 1
430548 99430548 1001 86380 86390 1
430529 99430529 1001 86380 86390 1
430775 99430775 1001 86380 86390 1
430644 99430644 1001 86380 86390 1
431888 99431888 1001 86380 86390 1
431889 99431889 1001 86380 86390 1
431946 99431946 1001 86380 86390 1
431755 99431755 1001 86380 86390 1
431688 99431688 1001 86380 86390 1
431583 99431583 1001 86380 86390 1
431376 99431376 1001 86380 86390 1
431463 99431463 1001 86380 86390 1
431317 99431317 1001 86380 86390 1
431468 99431468 1001 86380 86390 1
431220 99431220 1001 86380 86390 1
430856 99430856 1001 86380 86390 1
431164 99431164 1001 86380 86390 1
432455 99432455 1001 86380 86390 1
432184 99432184 1001 86380 86390 1
432195 99432195 1001 86380 86390 1
433720 99433720 1001 86380 86390 1
433717 99433717 1001 86380 86390 1
432996 99432996 1001 86380 86390 1
433034 99433034 1001 86380 86390 1
432555 99432555 1001 86380 86390 1
432707 99432707 1001 86380 86390 1
432708 99432708 1001 86380 86390 1
432621 99432621 1001 86380 86390 1
434114 99434114 1001 86380 86390 1
433758 99433758 1001 86380 86390 1
433745 99433745 1001 86380 86390 1
435315 99435315 1001 86380 86390 1
435145 99435145 1001 86380 86390 1
435308 99435308 1001 86380 86390 1
434787 99434787 1001 86380 86390 1
434765 99434765 1001 86380 86390 1
434673 99434673 1001 86380 86390 1
434232 99434232 1001 86380 86390 1
434215 99434215 1001 86380 86390 1
434299 99434299 1001 86380 86390 1
434437 99434437 1001 86380 86390 1
434526 99434526 1001 86380 86390 1
434448 99434448 1001 86380 86390 1
435662 99435662 1001 86380 86390 1
436953 99436953 1001 86380 86390 1
437065 99437065 1001 86380 86390 1
436949 99436949 1001 86380 86390 1
436511 99436511 1001 86380 86390 1
436206 99436206 1001 86380 86390 1
300081 99300081 1001 86380 86390 1
300002 99300002 1001 86380 86390 1
300700 99300700 1001 86380 86390 1
300620 99300620 1001 86380 86390 1
300543 99300543 1001 86380 86390 1
300647 99300647 1001 86380 86390 1
300673 99300673 1001 86380 86390 1
300557 99300557 1001 86380 86390 1
300726 99300726 1001 86380 86390 1
300420 99300420 1001 86380 86390 1
300446 99300446 1001 86380 86390 1
300487 99300487 1001 86380 86390 1
300320 99300320 1001 86380 86390 1
300323 99300323 1001 86380 86390 1
300403 99300403 1001 86380 86390 1
300225 99300225 1001 86380 86390 1
300243 99300243 1001 86380 86390 1
300126 99300126 1001 86380 86390 1
300282 99300282 1001 86380 86390 1
300208 99300208 1001 86380 86390 1
300197 99300197 1001 86380 86390 1
300737 99300737 1001 86380 86390 1
301553 99301553 1001 86380 86390 1
301469 99301469 1001 86380 86390 1
301360 99301360 1001 86380 86390 1
301172 99301172 1001 86380 86390 1
301201 99301201 1001 86380 86390 1
301268 99301268 1001 86380 86390 1
300936 99300936 1001 86380 86390 1
301002 99301002 1001 86380 86390 1
301058 99301058 1001 86380 86390 1
300970 99300970 1001 86380 86390 1
301100 99301100 1001 86380 86390 1
301645 99301645 1001 86380 86390 1
301563 99301563 1001 86380 86390 1
302346 99302346 1001 86380 86390 1
302263 99302263 1001 86380 86390 1
301981 99301981 1001 86380 86390 1
302099 99302099 1001 86380 86390 1
302024 99302024 1001 86380 86390 1
302142 99302142 1001 86380 86390 1
301993 99301993 1001 86380 86390 1
301917 99301917 1001 86380 86390 1
301805 99301805 1001 86380 86390 1
301911 99301911 1001 86380 86390 1
301924 99301924 1001 86380 86390 1
303157 99303157 1001 86380 86390 1
303064 99303064 1001 86380 86390 1
302942 99302942 1001 86380 86390 1
302669 99302669 1001 86380 86390 1
302723 99302723 1001 86380 86390 1
302726 99302726 1001 86380 86390 1
303400 99303400 1001 86380 86390 1
303247 99303247 1001 86380 86390 1
303249 99303249 1001 86380 86390 1
303405 99303405 1001 86380 86390 1
303238 99303238 1001 86380 86390 1
303397 99303397 1001 86380 86390 1
304002 99304002 1001 86380 86390 1
303923 99303923 1001 86380 86390 1
303846 99303846 1001 86380 86390 1
303898 99303898 1001 86380 86390 1
303899 99303899 1001 86380 86390 1
304025 99304025 1001 86380 86390 1
303863 99303863 1001 86380 86390 1
303954 99303954 1001 86380 86390 1
304026 99304026 1001 86380 86390 1
303916 99303916 1001 86380 86390 1
303942 99303942 1001 86380 86390 1
303532 99303532 1001 86380 86390 1
303571 99303571 1001 86380 86390 1
303574 99303574 1001 86380 86390 1
303473 99303473 1001 86380 86390 1
304148 99304148 1001 86380 86390 1
304140 99304140 1001 86380 86390 1
304090 99304090 1001 86380 86390 1
304233 99304233 1001 86380 86390 1
304143 99304143 1001 86380 86390 1
304094 99304094 1001 86380 86390 1
304826 99304826 1001 86380 86390 1
304835 99304835 1001 86380 86390 1
304802 99304802 1001 86380 86390 1
304838 99304838 1001 86380 86390 1
304642 99304642 1001 86380 86390 1
304552 99304552 1001 86380 86390 1
304570 99304570 1001 86380 86390 1
304583 99304583 1001 86380 86390 1
304494 99304494 1001 86380 86390 1
304368 99304368 1001 86380 86390 1
304259 99304259 1001 86380 86390 1
304301 99304301 1001 86380 86390 1
304392 99304392 1001 86380 86390 1
304884 99304884 1001 86380 86390 1
304965 99304965 1001 86380 86390 1
305045 99305045 1001 86380 86390 1
305035 99305035 1001 86380 86390 1
305602 99305602 1001 86380 86390 1
305342 99305342 1001 86380 86390 1
305330 99305330 1001 86380 86390 1
305171 99305171 1001 86380 86390 1
305214 99305214 1001 86380 86390 1
500144 99500144 1001 86380 86390 1
500122 99500122 1001 86380 86390 1
500135 99500135 1001 86380 86390 1
500151 99500151 1001 86380 86390 1
500763 99500763 1001 86380 86390 1
500677 99500677 1001 86380 86390 1
500250 99500250 1001 86380 86390 1
500895 99500895 1001 86380 86390 1
500923 99500923 1001 86380 86390 1
500859 99500859 1001 86380 86390 1
501516 99501516 1001 86380 86390 1
501466 99501466 1001 86380 86390 1
501296 99501296 1001 86380 86390 1
501244 99501244 1001 86380 86390 1
501314 99501314 1001 86380 86390 1
501303 99501303 1001 86380 86390 1
501071 99501071 1001 86380 86390 1
501217 99501217 1001 86380 86390 1
501141 99501141 1001 86380 86390 1
501143 99501143 1001 86380 86390 1
501678 99501678 1001 86380 86390 1
501680 99501680 1001 86380 86390 1
501683 99501683 1001 86380 86390 1
501787 99501787 1001 86380 86390 1
501736 99501736 1001 86380 86390 1
501762 99501762 1001 86380 86390 1
501738 99501738 1001 86380 86390 1
502366 99502366 1001 86380 86390 1
502355 99502355 1001 86380 86390 1
502267 99502267 1001 86380 86390 1
502272 99502272 1001 86380 86390 1
502156 99502156 1001 86380 86390 1
502083 99502083 1001 86380 86390 1
501898 99501898 1001 86380 86390 1
501992 99501992 1001 86380 86390 1
501879 99501879 1001 86380 86390 1
501893 99501893 1001 86380 86390 1
502487 99502487 1001 86380 86390 1
503195 99503195 1001 86380 86390 1
503034 99503034 1001 86380 86390 1
502983 99502983 1001 86380 86390 1
503052 99503052 1001 86380 86390 1
502923 99502923 1001 86380 86390 1
503003 99503003 1001 86380 86390 1
503069 99503069 1001 86380 86390 1
502966 99502966 1001 86380 86390 1
502943 99502943 1001 86380 86390 1
502717 99502717 1001 86380 86390 1
502730 99502730 1001 86380 86390 1
502693 99502693 1001 86380 86390 1
503372 99503372 1001 86380 86390 1
503426 99503426 1001 86380 86390 1
503926 99503926 1001 86380 86390 1
504047 99504047 1001 86380 86390 1
504066 99504066 1001 86380 86390 1
503839 99503839 1001 86380 86390 1
503854 99503854 1001 86380 86390 1
503856 99503856 1001 86380 86390 1
503742 99503742 1001 86380 86390 1
503872 99503872 1001 86380 86390 1
503694 99503694 1001 86380 86390 1
504208 99504208 1001 86380 86390 1
504174 99504174 1001 86380 86390 1
504254 99504254 1001 86380 86390 1
504894 99504894 1001 86380 86390 1
504926 99504926 1001 86380 86390 1
504622 99504622 1001 86380 86390 1
504652 99504652 1001 86380 86390 1
504590 99504590 1001 86380 86390 1
504456 99504456 1001 86380 86390 1
504409 99504409 1001 86380 86390 1
504451 99504451 1001 86380 86390 1
504946 99504946 1001 86380 86390 1
504960 99504960 1001 86380 86390 1
505016 99505016 1001 86380 86390 1
505722 99505722 1001 86380 86390 1
505711 99505711 1001 86380 86390 1
505686 99505686 1001 86380 86390 1
505482 99505482 1001 86380 86390 1
505548 99505548 1001 86380 86390 1
505294 99505294 1001 86380 86390 1
505152 99505152 1001 86380 86390 1
505285 99505285 1001 86380 86390 1
505350 99505350 1001 86380 86390 1
505329 99505329 1001 86380 86390 1
505265 99505265 1001 86380 86390 1
505948 99505948 1001 86380 86390 1
505798 99505798 1001 86380 86390 1
505853 99505853 1001 86380 86390 1
505918 99505918 1001 86380 86390 1
505792 99505792 1001 86380 86390 1
506245 99506245 1001 86380 86390 1
506387 99506387 1001 86380 86390 1
506311 99506311 1001 86380 86390 1
506221 99506221 1001 86380 86390 1
506041 99506041 1001 86380 86390 1
506135 99506135 1001 86380 86390 1
506085 99506085 1001 86380 86390 1
506073 99506073 1001 86380 86390 1
506623 99506623 1001 86380 86390 1
506757 99506757 1001 86380 86390 1
507397 99507397 1001 86380 86390 1
507313 99507313 1001 86380 86390 1
507339 99507339 1001 86380 86390 1
507262 99507262 1001 86380 86390 1
507227 99507227 1001 86380 86390 1
507048 99507048 1001 86380 86390 1
507155 99507155 1001 86380 86390 1
507066 99507066 1001 86380 86390 1
507173 99507173 1001 86380 86390 1
507123 99507123 1001 86380 86390 1
507098 99507098 1001 86380 86390 1
507124 99507124 1001 86380 86390 1
507073 99507073 1001 86380 86390 1
506906 99506906 1001 86380 86390 1
506985 99506985 1001 86380 86390 1
506989 99506989 1001 86380 86390 1
506886 99506886 1001 86380 86390 1
506912 99506912 1001 86380 86390 1
506951 99506951 1001 86380 86390 1
506964 99506964 1001 86380 86390 1
507562 99507562 1001 86380 86390 1
507576 99507576 1001 86380 86390 1
507554 99507554 1001 86380 86390 1
507466 99507466 1001 86380 86390 1
507596 99507596 1001 86380 86390 1
507623 99507623 1001 86380 86390 1
507431 99507431 1001 86380 86390 1
508178 99508178 1001 86380 86390 1
507943 99507943 1001 86380 86390 1
507881 99507881 1001 86380 86390 1
507857 99507857 1001 86380 86390 1
507668 99507668 1001 86380 86390 1
507676 99507676 1001 86380 86390 1
508311 99508311 1001 86380 86390 1
508450 99508450 1001 86380 86390 1
509048 99509048 1001 86380 86390 1
508912 99508912 1001 86380 86390 1
508943 99508943 1001 86380 86390 1
509071 99509071 1001 86380 86390 1
508869 99508869 1001 86380 86390 1
508808 99508808 1001 86380 86390 1
508671 99508671 1001 86380 86390 1
508572 99508572 1001 86380 86390 1
508483 99508483 1001 86380 86390 1
508515 99508515 1001 86380 86390 1
508633 99508633 1001 86380 86390 1
509137 99509137 1001 86380 86390 1
509144 99509144 1001 86380 86390 1
509095 99509095 1001 86380 86390 1
509772 99509772 1001 86380 86390 1
509775 99509775 1001 86380 86390 1
509870 99509870 1001 86380 86390 1
509725 99509725 1001 86380 86390 1
509656 99509656 1001 86380 86390 1
509645 99509645 1001 86380 86390 1
509532 99509532 1001 86380 86390 1
509613 99509613 1001 86380 86390 1
509498 99509498 1001 86380 86390 1
509331 99509331 1001 86380 86390 1
509398 99509398 1001 86380 86390 1
509439 99509439 1001 86380 86390 1
509390 99509390 1001 86380 86390 1
509459 99509459 1001 86380 86390 1
509965 99509965 1001 86380 86390 1
509974 99509974 1001 86380 86390 1
510404 99510404 1001 86380 86390 1
510479 99510479 1001 86380 86390 1
510287 99510287 1001 86380 86390 1
510255 99510255 1001 86380 86390 1
510309 99510309 1001 86380 86390 1
510854 99510854 1001 86380 86390 1
510932 99510932 1001 86380 86390 1
510838 99510838 1001 86380 86390 1
511450 99511450 1001 86380 86390 1
511432 99511432 1001 86380 86390 1
511234 99511234 1001 86380 86390 1
511260 99511260 1001 86380 86390 1
511338 99511338 1001 86380 86390 1
511339 99511339 1001 86380 86390 1
511163 99511163 1001 86380 86390 1
511103 99511103 1001 86380 86390 1
511105 99511105 1001 86380 86390 1
511054 99511054 1001 86380 86390 1
511095 99511095 1001 86380 86390 1
511578 99511578 1001 86380 86390 1
511596 99511596 1001 86380 86390 1
511622 99511622 1001 86380 86390 1
512218 99512218 1001 86380 86390 1
512271 99512271 1001 86380 86390 1
512023 99512023 1001 86380 86390 1
512126 99512126 1001 86380 86390 1
512055 99512055 1001 86380 86390 1
511965 99511965 1001 86380 86390 1
511814 99511814 1001 86380 86390 1
511809 99511809 1001 86380 86390 1
512545 99512545 1001 86380 86390 1
512472 99512472 1001 86380 86390 1
513051 99513051 1001 86380 86390 1
513205 99513205 1001 86380 86390 1
513121 99513121 1001 86380 86390 1
512832 99512832 1001 86380 86390 1
512962 99512962 1001 86380 86390 1
512966 99512966 1001 86380 86390 1
512730 99512730 1001 86380 86390 1
512782 99512782 1001 86380 86390 1
512790 99512790 1001 86380 86390 1
512608 99512608 1001 86380 86390 1
512674 99512674 1001 86380 86390 1
513231 99513231 1001 86380 86390 1
513258 99513258 1001 86380 86390 1
513272 99513272 1001 86380 86390 1
513402 99513402 1001 86380 86390 1
513391 99513391 1001 86380 86390 1
513392 99513392 1001 86380 86390 1
513318 99513318 1001 86380 86390 1
513860 99513860 1001 86380 86390 1
513825 99513825 1001 86380 86390 1
513568 99513568 1001 86380 86390 1
513414 99513414 1001 86380 86390 1
513521 99513521 1001 86380 86390 1
514147 99514147 1001 86380 86390 1
514173 99514173 1001 86380 86390 1
514148 99514148 1001 86380 86390 1
514059 99514059 1001 86380 86390 1
514099 99514099 1001 86380 86390 1
514823 99514823 1001 86380 86390 1
514830 99514830 1001 86380 86390 1
514673 99514673 1001 86380 86390 1
514779 99514779 1001 86380 86390 1
514454 99514454 1001 86380 86390 1
514481 99514481 1001 86380 86390 1
514407 99514407 1001 86380 86390 1
514336 99514336 1001 86380 86390 1
515010 99515010 1001 86380 86390 1
515028 99515028 1001 86380 86390 1
514925 99514925 1001 86380 86390 1
515662 99515662 1001 86380 86390 1
515567 99515567 1001 86380 86390 1
515679 99515679 1001 86380 86390 1
515305 99515305 1001 86380 86390 1
515308 99515308 1001 86380 86390 1
515450 99515450 1001 86380 86390 1
515103 99515103 1001 86380 86390 1
515259 99515259 1001 86380 86390 1
515248 99515248 1001 86380 86390 1
515111 99515111 1001 86380 86390 1
515839 99515839 1001 86380 86390 1
515762 99515762 1001 86380 86390 1
515790 99515790 1001 86380 86390 1
515881 99515881 1001 86380 86390 1
515807 99515807 1001 86380 86390 1
516383 99516383 1001 86380 86390 1
516445 99516445 1001 86380 86390 1
516240 99516240 1001 86380 86390 1
516202 99516202 1001 86380 86390 1
516280 99516280 1001 86380 86390 1
516178 99516178 1001 86380 86390 1
516191 99516191 1001 86380 86390 1
516230 99516230 1001 86380 86390 1
516245 99516245 1001 86380 86390 1
516109 99516109 1001 86380 86390 1
516079 99516079 1001 86380 86390 1
516524 99516524 1001 86380 86390 1
517220 99517220 1001 86380 86390 1
517187 99517187 1001 86380 86390 1
517216 99517216 1001 86380 86390 1
516925 99516925 1001 86380 86390 1
516732 99516732 1001 86380 86390 1
516760 99516760 1001 86380 86390 1
516817 99516817 1001 86380 86390 1
516869 99516869 1001 86380 86390 1
517414 99517414 1001 86380 86390 1
517430 99517430 1001 86380 86390 1
518116 99518116 1001 86380 86390 1
517918 99517918 1001 86380 86390 1
517906 99517906 1001 86380 86390 1
517920 99517920 1001 86380 86390 1
517856 99517856 1001 86380 86390 1
517819 99517819 1001 86380 86390 1
517849 99517849 1001 86380 86390 1
517916 99517916 1001 86380 86390 1
517727 99517727 1001 86380 86390 1
517637 99517637 1001 86380 86390 1
517604 99517604 1001 86380 86390 1
518249 99518249 1001 86380 86390 1
518173 99518173 1001 86380 86390 1
518267 99518267 1001 86380 86390 1
518319 99518319 1001 86380 86390 1
518257 99518257 1001 86380 86390 1
518298 99518298 1001 86380 86390 1
518311 99518311 1001 86380 86390 1
518339 99518339 1001 86380 86390 1
518960 99518960 1001 86380 86390 1
518980 99518980 1001 86380 86390 1
518757 99518757 1001 86380 86390 1
518675 99518675 1001 86380 86390 1
518598 99518598 1001 86380 86390 1
518664 99518664 1001 86380 86390 1
518393 99518393 1001 86380 86390 1
519158 99519158 1001 86380 86390 1
519189 99519189 1001 86380 86390 1
519674 99519674 1001 86380 86390 1
519775 99519775 1001 86380 86390 1
519414 99519414 1001 86380 86390 1
519493 99519493 1001 86380 86390 1
519600 99519600 1001 86380 86390 1
519435 99519435 1001 86380 86390 1
519246 99519246 1001 86380 86390 1
519224 99519224 1001 86380 86390 1
519240 99519240 1001 86380 86390 1
519280 99519280 1001 86380 86390 1
519345 99519345 1001 86380 86390 1
519346 99519346 1001 86380 86390 1
519216 99519216 1001 86380 86390 1
519932 99519932 1001 86380 86390 1
519948 99519948 1001 86380 86390 1
519976 99519976 1001 86380 86390 1
519991 99519991 1001 86380 86390 1
520449 99520449 1001 86380 86390 1
520554 99520554 1001 86380 86390 1
520581 99520581 1001 86380 86390 1
520532 99520532 1001 86380 86390 1
520635 99520635 1001 86380 86390 1
520292 99520292 1001 86380 86390 1
520332 99520332 1001 86380 86390 1
520347 99520347 1001 86380 86390 1
520296 99520296 1001 86380 86390 1
520432 99520432 1001 86380 86390 1
520317 99520317 1001 86380 86390 1
520177 99520177 1001 86380 86390 1
520113 99520113 1001 86380 86390 1
520062 99520062 1001 86380 86390 1
520040 99520040 1001 86380 86390 1
520183 99520183 1001 86380 86390 1
520741 99520741 1001 86380 86390 1
520737 99520737 1001 86380 86390 1
521402 99521402 1001 86380 86390 1
521312 99521312 1001 86380 86390 1
521352 99521352 1001 86380 86390 1
521358 99521358 1001 86380 86390 1
521450 99521450 1001 86380 86390 1
521452 99521452 1001 86380 86390 1
521334 99521334 1001 86380 86390 1
521374 99521374 1001 86380 86390 1
521298 99521298 1001 86380 86390 1
521251 99521251 1001 86380 86390 1
521104 99521104 1001 86380 86390 1
521045 99521045 1001 86380 86390 1
521036 99521036 1001 86380 86390 1
521619 99521619 1001 86380 86390 1
521568 99521568 1001 86380 86390 1
521594 99521594 1001 86380 86390 1
521480 99521480 1001 86380 86390 1
521614 99521614 1001 86380 86390 1
521576 99521576 1001 86380 86390 1
522093 99522093 1001 86380 86390 1
522133 99522133 1001 86380 86390 1
522252 99522252 1001 86380 86390 1
521958 99521958 1001 86380 86390 1
521949 99521949 1001 86380 86390 1
521965 99521965 1001 86380 86390 1
521967 99521967 1001 86380 86390 1
521879 99521879 1001 86380 86390 1
521832 99521832 1001 86380 86390 1
521865 99521865 1001 86380 86390 1
521696 99521696 1001 86380 86390 1
522475 99522475 1001 86380 86390 1
522360 99522360 1001 86380 86390 1
522969 99522969 1001 86380 86390 1
523063 99523063 1001 86380 86390 1
523110 99523110 1001 86380 86390 1
522720 99522720 1001 86380 86390 1
522799 99522799 1001 86380 86390 1
522896 99522896 1001 86380 86390 1
522845 99522845 1001 86380 86390 1
522683 99522683 1001 86380 86390 1
522561 99522561 1001 86380 86390 1
523199 99523199 1001 86380 86390 1
523225 99523225 1001 86380 86390 1
523264 99523264 1001 86380 86390 1
523291 99523291 1001 86380 86390 1
523179 99523179 1001 86380 86390 1
523765 99523765 1001 86380 86390 1
523926 99523926 1001 86380 86390 1
523676 99523676 1001 86380 86390 1
523731 99523731 1001 86380 86390 1
523503 99523503 1001 86380 86390 1
523387 99523387 1001 86380 86390 1
524085 99524085 1001 86380 86390 1
523984 99523984 1001 86380 86390 1
524095 99524095 1001 86380 86390 1
524602 99524602 1001 86380 86390 1
524727 99524727 1001 86380 86390 1
524690 99524690 1001 86380 86390 1
524601 99524601 1001 86380 86390 1
524436 99524436 1001 86380 86390 1
524367 99524367 1001 86380 86390 1
524272 99524272 1001 86380 86390 1
524290 99524290 1001 86380 86390 1
524903 99524903 1001 86380 86390 1
525426 99525426 1001 86380 86390 1
525504 99525504 1001 86380 86390 1
525353 99525353 1001 86380 86390 1
525333 99525333 1001 86380 86390 1
525206 99525206 1001 86380 86390 1
525248 99525248 1001 86380 86390 1
525161 99525161 1001 86380 86390 1
525149 99525149 1001 86380 86390 1
525162 99525162 1001 86380 86390 1
524999 99524999 1001 86380 86390 1
525739 99525739 1001 86380 86390 1
525714 99525714 1001 86380 86390 1
526282 99526282 1001 86380 86390 1
526247 99526247 1001 86380 86390 1
526351 99526351 1001 86380 86390 1
526237 99526237 1001 86380 86390 1
526383 99526383 1001 86380 86390 1
526040 99526040 1001 86380 86390 1
526195 99526195 1001 86380 86390 1
526215 99526215 1001 86380 86390 1
525897 99525897 1001 86380 86390 1
525820 99525820 1001 86380 86390 1
525912 99525912 1001 86380 86390 1
525862 99525862 1001 86380 86390 1
525929 99525929 1001 86380 86390 1
526441 99526441 1001 86380 86390 1
527090 99527090 1001 86380 86390 1
527018 99527018 1001 86380 86390 1
526841 99526841 1001 86380 86390 1
527011 99527011 1001 86380 86390 1
527039 99527039 1001 86380 86390 1
527002 99527002 1001 86380 86390 1
526641 99526641 1001 86380 86390 1
526813 99526813 1001 86380 86390 1
527440 99527440 1001 86380 86390 1
527385 99527385 1001 86380 86390 1
528003 99528003 1001 86380 86390 1
527889 99527889 1001 86380 86390 1
528009 99528009 1001 86380 86390 1
527894 99527894 1001 86380 86390 1
527740 99527740 1001 86380 86390 1
527482 99527482 1001 86380 86390 1
527632 99527632 1001 86380 86390 1
528230 99528230 1001 86380 86390 1
527663 99527663 1001 86380 86390 1
528842 99528842 1001 86380 86390 1
528662 99528662 1001 86380 86390 1
528628 99528628 1001 86380 86390 1
528499 99528499 1001 86380 86390 1
528425 99528425 1001 86380 86390 1
528414 99528414 1001 86380 86390 1
528440 99528440 1001 86380 86390 1
528442 99528442 1001 86380 86390 1
528313 99528313 1001 86380 86390 1
528405 99528405 1001 86380 86390 1
529081 99529081 1001 86380 86390 1
529095 99529095 1001 86380 86390 1
528931 99528931 1001 86380 86390 1
529024 99529024 1001 86380 86390 1
529038 99529038 1001 86380 86390 1
529574 99529574 1001 86380 86390 1
529588 99529588 1001 86380 86390 1
529640 99529640 1001 86380 86390 1
529669 99529669 1001 86380 86390 1
529618 99529618 1001 86380 86390 1
529619 99529619 1001 86380 86390 1
529632 99529632 1001 86380 86390 1
529672 99529672 1001 86380 86390 1
529405 99529405 1001 86380 86390 1
529223 99529223 1001 86380 86390 1
529214 99529214 1001 86380 86390 1
529255 99529255 1001 86380 86390 1
529307 99529307 1001 86380 86390 1
529128 99529128 1001 86380 86390 1
529169 99529169 1001 86380 86390 1
529764 99529764 1001 86380 86390 1
529932 99529932 1001 86380 86390 1
529875 99529875 1001 86380 86390 1
529850 99529850 1001 86380 86390 1
529747 99529747 1001 86380 86390 1
530479 99530479 1001 86380 86390 1
530506 99530506 1001 86380 86390 1
530394 99530394 1001 86380 86390 1
530309 99530309 1001 86380 86390 1
530322 99530322 1001 86380 86390 1
530260 99530260 1001 86380 86390 1
530289 99530289 1001 86380 86390 1
530329 99530329 1001 86380 86390 1
529953 99529953 1001 86380 86390 1
530720 99530720 1001 86380 86390 1
530558 99530558 1001 86380 86390 1
531200 99531200 1001 86380 86390 1
531286 99531286 1001 86380 86390 1
531326 99531326 1001 86380 86390 1
530980 99530980 1001 86380 86390 1
531008 99531008 1001 86380 86390 1
531068 99531068 1001 86380 86390 1
530916 99530916 1001 86380 86390 1
530929 99530929 1001 86380 86390 1
530778 99530778 1001 86380 86390 1
531533 99531533 1001 86380 86390 1
531430 99531430 1001 86380 86390 1
531562 99531562 1001 86380 86390 1
531461 99531461 1001 86380 86390 1
531564 99531564 1001 86380 86390 1
531413 99531413 1001 86380 86390 1
532158 99532158 1001 86380 86390 1
532121 99532121 1001 86380 86390 1
532183 99532183 1001 86380 86390 1
532162 99532162 1001 86380 86390 1
531909 99531909 1001 86380 86390 1
531936 99531936 1001 86380 86390 1
531847 99531847 1001 86380 86390 1
531956 99531956 1001 86380 86390 1
531754 99531754 1001 86380 86390 1
531628 99531628 1001 86380 86390 1
531721 99531721 1001 86380 86390 1
532255 99532255 1001 86380 86390 1
532281 99532281 1001 86380 86390 1
532360 99532360 1001 86380 86390 1
532375 99532375 1001 86380 86390 1
532365 99532365 1001 86380 86390 1
532211 99532211 1001 86380 86390 1
532938 99532938 1001 86380 86390 1
532928 99532928 1001 86380 86390 1
532553 99532553 1001 86380 86390 1
532619 99532619 1001 86380 86390 1
532494 99532494 1001 86380 86390 1
532429 99532429 1001 86380 86390 1
532497 99532497 1001 86380 86390 1
532550 99532550 1001 86380 86390 1
532525 99532525 1001 86380 86390 1
532513 99532513 1001 86380 86390 1
533786 99533786 1001 86380 86390 1
533712 99533712 1001 86380 86390 1
533846 99533846 1001 86380 86390 1
533639 99533639 1001 86380 86390 1
533511 99533511 1001 86380 86390 1
533578 99533578 1001 86380 86390 1
533465 99533465 1001 86380 86390 1
533356 99533356 1001 86380 86390 1
533415 99533415 1001 86380 86390 1
533882 99533882 1001 86380 86390 1
534502 99534502 1001 86380 86390 1
534303 99534303 1001 86380 86390 1
534374 99534374 1001 86380 86390 1
534183 99534183 1001 86380 86390 1
534242 99534242 1001 86380 86390 1
534255 99534255 1001 86380 86390 1
534696 99534696 1001 86380 86390 1
534778 99534778 1001 86380 86390 1
534794 99534794 1001 86380 86390 1
534807 99534807 1001 86380 86390 1
535449 99535449 1001 86380 86390 1
535124 99535124 1001 86380 86390 1
535121 99535121 1001 86380 86390 1
535109 99535109 1001 86380 86390 1
535046 99535046 1001 86380 86390 1
535049 99535049 1001 86380 86390 1
535690 99535690 1001 86380 86390 1
535642 99535642 1001 86380 86390 1
535527 99535527 1001 86380 86390 1
535674 99535674 1001 86380 86390 1
535662 99535662 1001 86380 86390 1
536223 99536223 1001 86380 86390 1
536079 99536079 1001 86380 86390 1
536042 99536042 1001 86380 86390 1
535942 99535942 1001 86380 86390 1
536102 99536102 1001 86380 86390 1
535788 99535788 1001 86380 86390 1
535893 99535893 1001 86380 86390 1
536492 99536492 1001 86380 86390 1
536482 99536482 1001 86380 86390 1
536397 99536397 1001 86380 86390 1
536449 99536449 1001 86380 86390 1
537050 99537050 1001 86380 86390 1
537014 99537014 1001 86380 86390 1
537069 99537069 1001 86380 86390 1
536870 99536870 1001 86380 86390 1
536922 99536922 1001 86380 86390 1
536951 99536951 1001 86380 86390 1
536796 99536796 1001 86380 86390 1
536835 99536835 1001 86380 86390 1
536865 99536865 1001 86380 86390 1
537241 99537241 1001 86380 86390 1
537222 99537222 1001 86380 86390 1
537825 99537825 1001 86380 86390 1
537871 99537871 1001 86380 86390 1
537722 99537722 1001 86380 86390 1
537659 99537659 1001 86380 86390 1
537727 99537727 1001 86380 86390 1
537474 99537474 1001 86380 86390 1
537400 99537400 1001 86380 86390 1
537493 99537493 1001 86380 86390 1
538064 99538064 1001 86380 86390 1
538019 99538019 1001 86380 86390 1
538799 99538799 1001 86380 86390 1
538708 99538708 1001 86380 86390 1
538801 99538801 1001 86380 86390 1
538633 99538633 1001 86380 86390 1
538469 99538469 1001 86380 86390 1
538459 99538459 1001 86380 86390 1
538434 99538434 1001 86380 86390 1
538553 99538553 1001 86380 86390 1
538245 99538245 1001 86380 86390 1
538287 99538287 1001 86380 86390 1
538255 99538255 1001 86380 86390 1
538399 99538399 1001 86380 86390 1
538917 99538917 1001 86380 86390 1
538849 99538849 1001 86380 86390 1
539342 99539342 1001 86380 86390 1
539407 99539407 1001 86380 86390 1
539239 99539239 1001 86380 86390 1
539035 99539035 1001 86380 86390 1
539052 99539052 1001 86380 86390 1
539039 99539039 1001 86380 86390 1
539789 99539789 1001 86380 86390 1
540280 99540280 1001 86380 86390 1
540371 99540371 1001 86380 86390 1
540425 99540425 1001 86380 86390 1
540272 99540272 1001 86380 86390 1
540081 99540081 1001 86380 86390 1
540194 99540194 1001 86380 86390 1
539900 99539900 1001 86380 86390 1
540035 99540035 1001 86380 86390 1
539971 99539971 1001 86380 86390 1
540485 99540485 1001 86380 86390 1
541207 99541207 1001 86380 86390 1
540945 99540945 1001 86380 86390 1
540971 99540971 1001 86380 86390 1
540961 99540961 1001 86380 86390 1
540854 99540854 1001 86380 86390 1
540838 99540838 1001 86380 86390 1
541456 99541456 1001 86380 86390 1
541379 99541379 1001 86380 86390 1
541825 99541825 1001 86380 86390 1
541777 99541777 1001 86380 86390 1
541505 99541505 1001 86380 86390 1
541586 99541586 1001 86380 86390 1
542209 99542209 1001 86380 86390 1
542190 99542190 1001 86380 86390 1
542282 99542282 1001 86380 86390 1
542856 99542856 1001 86380 86390 1
542945 99542945 1001 86380 86390 1
542797 99542797 1001 86380 86390 1
542931 99542931 1001 86380 86390 1
542632 99542632 1001 86380 86390 1
542470 99542470 1001 86380 86390 1
542381 99542381 1001 86380 86390 1
542426 99542426 1001 86380 86390 1
542452 99542452 1001 86380 86390 1
543569 99543569 1001 86380 86390 1
543687 99543687 1001 86380 86390 1
543748 99543748 1001 86380 86390 1
543755 99543755 1001 86380 86390 1
543554 99543554 1001 86380 86390 1
543479 99543479 1001 86380 86390 1
543558 99543558 1001 86380 86390 1
543368 99543368 1001 86380 86390 1
543320 99543320 1001 86380 86390 1
543154 99543154 1001 86380 86390 1
543175 99543175 1001 86380 86390 1
543862 99543862 1001 86380 86390 1
543840 99543840 1001 86380 86390 1
544596 99544596 1001 86380 86390 1
544423 99544423 1001 86380 86390 1
544402 99544402 1001 86380 86390 1
544518 99544518 1001 86380 86390 1
544341 99544341 1001 86380 86390 1
544264 99544264 1001 86380 86390 1
544277 99544277 1001 86380 86390 1
544068 99544068 1001 86380 86390 1
543990 99543990 1001 86380 86390 1
544112 99544112 1001 86380 86390 1
544050 99544050 1001 86380 86390 1
430797 1109 1001 74040 79737 1
408388 778 1001 63240 67557 1
400559 1166 1001 21660 41397 1
520933 996 1001 48046 48345 1
537763 861 1002 48021 51384 1
400009 99400009 1001 86380 86390 1
400044 99400044 1001 86380 86390 1
400108 99400108 1001 86380 86390 1
400322 99400322 1001 86380 86390 1
400272 99400272 1001 86380 86390 1
400564 99400564 1001 86380 86390 1
400639 99400639 1001 86380 86390 1
400632 99400632 1001 86380 86390 1
401003 99401003 1001 86380 86390 1
401146 99401146 1001 86380 86390 1
401302 99401302 1001 86380 86390 1
401311 99401311 1001 86380 86390 1
401846 99401846 1001 86380 86390 1
402072 99402072 1001 86380 86390 1
402249 99402249 1001 86380 86390 1
402066 99402066 1001 86380 86390 1
402214 99402214 1001 86380 86390 1
402389 99402389 1001 86380 86390 1
402732 99402732 1001 86380 86390 1
402815 99402815 1001 86380 86390 1
402923 99402923 1001 86380 86390 1
402965 99402965 1001 86380 86390 1
403413 99403413 1001 86380 86390 1
403418 99403418 1001 86380 86390 1
403482 99403482 1001 86380 86390 1
403491 99403491 1001 86380 86390 1
403494 99403494 1001 86380 86390 1
403815 99403815 1001 86380 86390 1
403910 99403910 1001 86380 86390 1
404020 99404020 1001 86380 86390 1
404490 99404490 1001 86380 86390 1
404555 99404555 1001 86380 86390 1
404595 99404595 1001 86380 86390 1
404695 99404695 1001 86380 86390 1
404868 99404868 1001 86380 86390 1
405205 99405205 1001 86380 86390 1
405132 99405132 1001 86380 86390 1
405228 99405228 1001 86380 86390 1
405265 99405265 1001 86380 86390 1
405417 99405417 1001 86380 86390 1
405657 99405657 1001 86380 86390 1
405593 99405593 1001 86380 86390 1
405786 99405786 1001 86380 86390 1
406104 99406104 1001 86380 86390 1
406359 99406359 1001 86380 86390 1
406389 99406389 1001 86380 86390 1
406317 99406317 1001 86380 86390 1
406433 99406433 1001 86380 86390 1
406517 99406517 1001 86380 86390 1
406805 99406805 1001 86380 86390 1
406930 99406930 1001 86380 86390 1
406857 99406857 1001 86380 86390 1
406963 99406963 1001 86380 86390 1
407278 99407278 1001 86380 86390 1
407608 99407608 1001 86380 86390 1
407615 99407615 1001 86380 86390 1
407733 99407733 1001 86380 86390 1
407772 99407772 1001 86380 86390 1
407856 99407856 1001 86380 86390 1
407994 99407994 1001 86380 86390 1
408238 99408238 1001 86380 86390 1
408211 99408211 1001 86380 86390 1
408371 99408371 1001 86380 86390 1
408516 99408516 1001 86380 86390 1
408607 99408607 1001 86380 86390 1
408634 99408634 1001 86380 86390 1
409025 99409025 1001 86380 86390 1
409123 99409123 1001 86380 86390 1
409775 99409775 1001 86380 86390 1
409975 99409975 1001 86380 86390 1
410583 99410583 1001 86380 86390 1
410584 99410584 1001 86380 86390 1
410776 99410776 1001 86380 86390 1
410869 99410869 1001 86380 86390 1
410986 99410986 1001 86380 86390 1
411066 99411066 1001 86380 86390 1
411213 99411213 1001 86380 86390 1
411222 99411222 1001 86380 86390 1
411515 99411515 1001 86380 86390 1
411529 99411529 1001 86380 86390 1
411714 99411714 1001 86380 86390 1
411781 99411781 1001 86380 86390 1
411782 99411782 1001 86380 86390 1
412340 99412340 1001 86380 86390 1
413428 99413428 1001 86380 86390 1
413383 99413383 1001 86380 86390 1
413486 99413486 1001 86380 86390 1
413462 99413462 1001 86380 86390 1
413360 99413360 1001 86380 86390 1
412977 99412977 1001 86380 86390 1
412942 99412942 1001 86380 86390 1
412554 99412554 1001 86380 86390 1
412851 99412851 1001 86380 86390 1
412659 99412659 1001 86380 86390 1
412717 99412717 1001 86380 86390 1
413839 99413839 1001 86380 86390 1
414112 99414112 1001 86380 86390 1
415080 99415080 1001 86380 86390 1
415147 99415147 1001 86380 86390 1
415086 99415086 1001 86380 86390 1
415184 99415184 1001 86380 86390 1
414866 99414866 1001 86380 86390 1
414664 99414664 1001 86380 86390 1
414333 99414333 1001 86380 86390 1
414255 99414255 1001 86380 86390 1
414155 99414155 1001 86380 86390 1
416811 99416811 1001 86380 86390 1
416703 99416703 1001 86380 86390 1
416806 99416806 1001 86380 86390 1
416470 99416470 1001 86380 86390 1
416498 99416498 1001 86380 86390 1
416326 99416326 1001 86380 86390 1
416390 99416390 1001 86380 86390 1
416201 99416201 1001 86380 86390 1
416246 99416246 1001 86380 86390 1
415813 99415813 1001 86380 86390 1
415964 99415964 1001 86380 86390 1
416015 99416015 1001 86380 86390 1
416078 99416078 1001 86380 86390 1
417523 99417523 1001 86380 86390 1
417525 99417525 1001 86380 86390 1
417504 99417504 1001 86380 86390 1
417505 99417505 1001 86380 86390 1
418677 99418677 1001 86380 86390 1
418609 99418609 1001 86380 86390 1
418685 99418685 1001 86380 86390 1
418520 99418520 1001 86380 86390 1
418394 99418394 1001 86380 86390 1
418037 99418037 1001 86380 86390 1
418399 99418399 1001 86380 86390 1
418210 99418210 1001 86380 86390 1
417770 99417770 1001 86380 86390 1
417752 99417752 1001 86380 86390 1
417878 99417878 1001 86380 86390 1
419197 99419197 1001 86380 86390 1
419012 99419012 1001 86380 86390 1
418869 99418869 1001 86380 86390 1
420410 99420410 1001 86380 86390 1
420133 99420133 1001 86380 86390 1
419950 99419950 1001 86380 86390 1
419662 99419662 1001 86380 86390 1
419352 99419352 1001 86380 86390 1
419554 99419554 1001 86380 86390 1
419253 99419253 1001 86380 86390 1
419465 99419465 1001 86380 86390 1
420618 99420618 1001 86380 86390 1
420591 99420591 1001 86380 86390 1
421947 99421947 1001 86380 86390 1
421825 99421825 1001 86380 86390 1
421916 99421916 1001 86380 86390 1
421299 99421299 1001 86380 86390 1
421389 99421389 1001 86380 86390 1
420949 99420949 1001 86380 86390 1
422387 99422387 1001 86380 86390 1
422381 99422381 1001 86380 86390 1
423403 99423403 1001 86380 86390 1
423638 99423638 1001 86380 86390 1
423234 99423234 1001 86380 86390 1
422835 99422835 1001 86380 86390 1
422683 99422683 1001 86380 86390 1
423792 99423792 1001 86380 86390 1
422528 99422528 1001 86380 86390 1
423828 99423828 1001 86380 86390 1
424025 99424025 1001 86380 86390 1
425176 99425176 1001 86380 86390 1
425180 99425180 1001 86380 86390 1
425346 99425346 1001 86380 86390 1
425349 99425349 1001 86380 86390 1
425268 99425268 1001 86380 86390 1
425364 99425364 1001 86380 86390 1
424913 99424913 1001 86380 86390 1
425000 99425000 1001 86380 86390 1
424226 99424226 1001 86380 86390 1
424401 99424401 1001 86380 86390 1
424381 99424381 1001 86380 86390 1
424232 99424232 1001 86380 86390 1
424523 99424523 1001 86380 86390 1
425752 99425752 1001 86380 86390 1
427086 99427086 1001 86380 86390 1
426587 99426587 1001 86380 86390 1
426616 99426616 1001 86380 86390 1
426112 99426112 1001 86380 86390 1
426132 99426132 1001 86380 86390 1
426108 99426108 1001 86380 86390 1
427515 99427515 1001 86380 86390 1
427422 99427422 1001 86380 86390 1
427157 99427157 1001 86380 86390 1
427472 99427472 1001 86380 86390 1
427251 99427251 1001 86380 86390 1
427190 99427190 1001 86380 86390 1
427387 99427387 1001 86380 86390 1
428278 99428278 1001 86380 86390 1
428050 99428050 1001 86380 86390 1
428052 99428052 1001 86380 86390 1
428332 99428332 1001 86380 86390 1
428025 99428025 1001 86380 86390 1
427554 99427554 1001 86380 86390 1
427643 99427643 1001 86380 86390 1
427699 99427699 1001 86380 86390 1
427619 99427619 1001 86380 86390 1
429149 99429149 1001 86380 86390 1
429071 99429071 1001 86380 86390 1
430350 99430350 1001 86380 86390 1
430007 99430007 1001 86380 86390 1
430237 99430237 1001 86380 86390 1
429765 99429765 1001 86380 86390 1
429888 99429888 1001 86380 86390 1
429866 99429866 1001 86380 86390 1
429254 99429254 1001 86380 86390 1
429277 99429277 1001 86380 86390 1
429340 99429340 1001 86380 86390 1
430777 99430777 1001 86380 86390 1
430414 99430414 1001 86380 86390 1
431930 99431930 1001 86380 86390 1
431282 99431282 1001 86380 86390 1
431403 99431403 1001 86380 86390 1
431510 99431510 1001 86380 86390 1
431199 99431199 1001 86380 86390 1
430995 99430995 1001 86380 86390 1
432430 99432430 1001 86380 86390 1
432388 99432388 1001 86380 86390 1
432444 99432444 1001 86380 86390 1
432445 99432445 1001 86380 86390 1
433689 99433689 1001 86380 86390 1
432931 99432931 1001 86380 86390 1
433277 99433277 1001 86380 86390 1
433095 99433095 1001 86380 86390 1
432558 99432558 1001 86380 86390 1
432757 99432757 1001 86380 86390 1
433913 99433913 1001 86380 86390 1
434039 99434039 1001 86380 86390 1
434093 99434093 1001 86380 86390 1
433815 99433815 1001 86380 86390 1
434119 99434119 1001 86380 86390 1
434104 99434104 1001 86380 86390 1
435106 99435106 1001 86380 86390 1
434736 99434736 1001 86380 86390 1
434470 99434470 1001 86380 86390 1
434429 99434429 1001 86380 86390 1
434143 99434143 1001 86380 86390 1
434353 99434353 1001 86380 86390 1
434408 99434408 1001 86380 86390 1
435479 99435479 1001 86380 86390 1
435515 99435515 1001 86380 86390 1
435806 99435806 1001 86380 86390 1
435453 99435453 1001 86380 86390 1
436880 99436880 1001 86380 86390 1
436682 99436682 1001 86380 86390 1
436705 99436705 1001 86380 86390 1
436388 99436388 1001 86380 86390 1
436687 99436687 1001 86380 86390 1
436093 99436093 1001 86380 86390 1
436128 99436128 1001 86380 86390 1
436236 99436236 1001 86380 86390 1
436312 99436312 1001 86380 86390 1
300055 99300055 1001 86380 86390 1
300057 99300057 1001 86380 86390 1
300073 99300073 1001 86380 86390 1
300052 99300052 1001 86380 86390 1
300105 99300105 1001 86380 86390 1
300041 99300041 1001 86380 86390 1
300597 99300597 1001 86380 86390 1
300723 99300723 1001 86380 86390 1
300638 99300638 1001 86380 86390 1
300651 99300651 1001 86380 86390 1
300501 99300501 1001 86380 86390 1
300515 99300515 1001 86380 86390 1
300361 99300361 1001 86380 86390 1
300136 99300136 1001 86380 86390 1
300171 99300171 1001 86380 86390 1
300739 99300739 1001 86380 86390 1
300316 99300316 1001 86380 86390 1
300819 99300819 1001 86380 86390 1
300732 99300732 1001 86380 86390 1
300761 99300761 1001 86380 86390 1
300930 99300930 1001 86380 86390 1
300736 99300736 1001 86380 86390 1
301467 99301467 1001 86380 86390 1
301356 99301356 1001 86380 86390 1
301407 99301407 1001 86380 86390 1
301420 99301420 1001 86380 86390 1
301358 99301358 1001 86380 86390 1
301311 99301311 1001 86380 86390 1
301337 99301337 1001 86380 86390 1
301076 99301076 1001 86380 86390 1
301090 99301090 1001 86380 86390 1
301117 99301117 1001 86380 86390 1
301098 99301098 1001 86380 86390 1
301021 99301021 1001 86380 86390 1
301073 99301073 1001 86380 86390 1
301592 99301592 1001 86380 86390 1
301644 99301644 1001 86380 86390 1
301693 99301693 1001 86380 86390 1
302230 99302230 1001 86380 86390 1
302256 99302256 1001 86380 86390 1
302047 99302047 1001 86380 86390 1
302141 99302141 1001 86380 86390 1
301763 99301763 1001 86380 86390 1
301869 99301869 1001 86380 86390 1
301870 99301870 1001 86380 86390 1
301900 99301900 1001 86380 86390 1
302546 99302546 1001 86380 86390 1
302509 99302509 1001 86380 86390 1
302458 99302458 1001 86380 86390 1
302549 99302549 1001 86380 86390 1
302473 99302473 1001 86380 86390 1
302449 99302449 1001 86380 86390 1
302491 99302491 1001 86380 86390 1
303008 99303008 1001 86380 86390 1
303128 99303128 1001 86380 86390 1
302801 99302801 1001 86380 86390 1
302780 99302780 1001 86380 86390 1
302604 99302604 1001 86380 86390 1
302645 99302645 1001 86380 86390 1
303302 99303302 1001 86380 86390 1
303264 99303264 1001 86380 86390 1
303240 99303240 1001 86380 86390 1
303410 99303410 1001 86380 86390 1
303883 99303883 1001 86380 86390 1
303987 99303987 1001 86380 86390 1
304009 99304009 1001 86380 86390 1
303975 99303975 1001 86380 86390 1
303914 99303914 1001 86380 86390 1
303828 99303828 1001 86380 86390 1
303651 99303651 1001 86380 86390 1
303670 99303670 1001 86380 86390 1
303468 99303468 1001 86380 86390 1
303521 99303521 1001 86380 86390 1
303486 99303486 1001 86380 86390 1
304136 99304136 1001 86380 86390 1
304035 99304035 1001 86380 86390 1
304141 99304141 1001 86380 86390 1
304133 99304133 1001 86380 86390 1
304811 99304811 1001 86380 86390 1
304787 99304787 1001 86380 86390 1
304836 99304836 1001 86380 86390 1
304689 99304689 1001 86380 86390 1
304654 99304654 1001 86380 86390 1
304545 99304545 1001 86380 86390 1
304283 99304283 1001 86380 86390 1
304413 99304413 1001 86380 86390 1
304327 99304327 1001 86380 86390 1
304262 99304262 1001 86380 86390 1
304302 99304302 1001 86380 86390 1
304883 99304883 1001 86380 86390 1
304963 99304963 1001 86380 86390 1
305649 99305649 1001 86380 86390 1
305514 99305514 1001 86380 86390 1
305580 99305580 1001 86380 86390 1
305581 99305581 1001 86380 86390 1
305633 99305633 1001 86380 86390 1
305442 99305442 1001 86380 86390 1
305436 99305436 1001 86380 86390 1
305424 99305424 1001 86380 86390 1
500028 99500028 1001 86380 86390 1
500112 99500112 1001 86380 86390 1
500685 99500685 1001 86380 86390 1
500698 99500698 1001 86380 86390 1
500732 99500732 1001 86380 86390 1
500801 99500801 1001 86380 86390 1
500402 99500402 1001 86380 86390 1
500415 99500415 1001 86380 86390 1
500457 99500457 1001 86380 86390 1
500600 99500600 1001 86380 86390 1
500435 99500435 1001 86380 86390 1
500488 99500488 1001 86380 86390 1
500309 99500309 1001 86380 86390 1
500246 99500246 1001 86380 86390 1
500358 99500358 1001 86380 86390 1
500979 99500979 1001 86380 86390 1
500904 99500904 1001 86380 86390 1
501460 99501460 1001 86380 86390 1
501596 99501596 1001 86380 86390 1
501625 99501625 1001 86380 86390 1
501395 99501395 1001 86380 86390 1
501243 99501243 1001 86380 86390 1
501335 99501335 1001 86380 86390 1
501388 99501388 1001 86380 86390 1
501390 99501390 1001 86380 86390 1
501403 99501403 1001 86380 86390 1
501379 99501379 1001 86380 86390 1
501128 99501128 1001 86380 86390 1
501168 99501168 1001 86380 86390 1
501675 99501675 1001 86380 86390 1
501844 99501844 1001 86380 86390 1
501742 99501742 1001 86380 86390 1
501760 99501760 1001 86380 86390 1
501763 99501763 1001 86380 86390 1
501802 99501802 1001 86380 86390 1
501804 99501804 1001 86380 86390 1
502302 99502302 1001 86380 86390 1
502386 99502386 1001 86380 86390 1
502133 99502133 1001 86380 86390 1
502228 99502228 1001 86380 86390 1
502090 99502090 1001 86380 86390 1
502116 99502116 1001 86380 86390 1
501883 99501883 1001 86380 86390 1
501975 99501975 1001 86380 86390 1
502534 99502534 1001 86380 86390 1
502511 99502511 1001 86380 86390 1
502667 99502667 1001 86380 86390 1
502603 99502603 1001 86380 86390 1
503102 99503102 1001 86380 86390 1
503091 99503091 1001 86380 86390 1
503249 99503249 1001 86380 86390 1
503282 99503282 1001 86380 86390 1
502957 99502957 1001 86380 86390 1
503048 99503048 1001 86380 86390 1
502951 99502951 1001 86380 86390 1
502927 99502927 1001 86380 86390 1
502993 99502993 1001 86380 86390 1
503032 99503032 1001 86380 86390 1
502698 99502698 1001 86380 86390 1
502712 99502712 1001 86380 86390 1
502778 99502778 1001 86380 86390 1
502771 99502771 1001 86380 86390 1
503334 99503334 1001 86380 86390 1
503400 99503400 1001 86380 86390 1
503452 99503452 1001 86380 86390 1
503365 99503365 1001 86380 86390 1
503313 99503313 1001 86380 86390 1
503942 99503942 1001 86380 86390 1
504094 99504094 1001 86380 86390 1
504034 99504034 1001 86380 86390 1
503984 99503984 1001 86380 86390 1
503801 99503801 1001 86380 86390 1
503777 99503777 1001 86380 86390 1
503911 99503911 1001 86380 86390 1
503549 99503549 1001 86380 86390 1
503653 99503653 1001 86380 86390 1
503551 99503551 1001 86380 86390 1
503642 99503642 1001 86380 86390 1
503555 99503555 1001 86380 86390 1
503635 99503635 1001 86380 86390 1
503597 99503597 1001 86380 86390 1
503548 99503548 1001 86380 86390 1
504179 99504179 1001 86380 86390 1
504258 99504258 1001 86380 86390 1
504131 99504131 1001 86380 86390 1
504146 99504146 1001 86380 86390 1
504921 99504921 1001 86380 86390 1
504769 99504769 1001 86380 86390 1
504573 99504573 1001 86380 86390 1
504641 99504641 1001 86380 86390 1
504440 99504440 1001 86380 86390 1
504445 99504445 1001 86380 86390 1
504387 99504387 1001 86380 86390 1
505098 99505098 1001 86380 86390 1
505100 99505100 1001 86380 86390 1
505053 99505053 1001 86380 86390 1
505644 99505644 1001 86380 86390 1
505659 99505659 1001 86380 86390 1
505586 99505586 1001 86380 86390 1
505612 99505612 1001 86380 86390 1
505729 99505729 1001 86380 86390 1
505508 99505508 1001 86380 86390 1
505536 99505536 1001 86380 86390 1
505498 99505498 1001 86380 86390 1
505227 99505227 1001 86380 86390 1
505253 99505253 1001 86380 86390 1
505936 99505936 1001 86380 86390 1
505820 99505820 1001 86380 86390 1
505824 99505824 1001 86380 86390 1
506442 99506442 1001 86380 86390 1
506405 99506405 1001 86380 86390 1
506540 99506540 1001 86380 86390 1
506592 99506592 1001 86380 86390 1
506368 99506368 1001 86380 86390 1
506068 99506068 1001 86380 86390 1
506081 99506081 1001 86380 86390 1
505978 99505978 1001 86380 86390 1
506086 99506086 1001 86380 86390 1
506051 99506051 1001 86380 86390 1
505987 99505987 1001 86380 86390 1
506659 99506659 1001 86380 86390 1
506718 99506718 1001 86380 86390 1
507243 99507243 1001 86380 86390 1
507396 99507396 1001 86380 86390 1
507061 99507061 1001 86380 86390 1
507112 99507112 1001 86380 86390 1
506866 99506866 1001 86380 86390 1
506970 99506970 1001 86380 86390 1
506987 99506987 1001 86380 86390 1
506915 99506915 1001 86380 86390 1
507575 99507575 1001 86380 86390 1
507435 99507435 1001 86380 86390 1
507607 99507607 1001 86380 86390 1
507599 99507599 1001 86380 86390 1
508124 99508124 1001 86380 86390 1
508132 99508132 1001 86380 86390 1
507887 99507887 1001 86380 86390 1
507991 99507991 1001 86380 86390 1
508034 99508034 1001 86380 86390 1
507907 99507907 1001 86380 86390 1
508036 99508036 1001 86380 86390 1
507821 99507821 1001 86380 86390 1
508911 99508911 1001 86380 86390 1
508703 99508703 1001 86380 86390 1
508669 99508669 1001 86380 86390 1
508544 99508544 1001 86380 86390 1
508635 99508635 1001 86380 86390 1
508571 99508571 1001 86380 86390 1
508560 99508560 1001 86380 86390 1
509149 99509149 1001 86380 86390 1
509254 99509254 1001 86380 86390 1
509116 99509116 1001 86380 86390 1
509129 99509129 1001 86380 86390 1
509143 99509143 1001 86380 86390 1
509234 99509234 1001 86380 86390 1
509092 99509092 1001 86380 86390 1
509106 99509106 1001 86380 86390 1
509816 99509816 1001 86380 86390 1
509855 99509855 1001 86380 86390 1
509701 99509701 1001 86380 86390 1
509741 99509741 1001 86380 86390 1
509806 99509806 1001 86380 86390 1
509631 99509631 1001 86380 86390 1
509492 99509492 1001 86380 86390 1
509637 99509637 1001 86380 86390 1
509654 99509654 1001 86380 86390 1
509422 99509422 1001 86380 86390 1
509297 99509297 1001 86380 86390 1
509443 99509443 1001 86380 86390 1
509473 99509473 1001 86380 86390 1
510056 99510056 1001 86380 86390 1
510006 99510006 1001 86380 86390 1
510021 99510021 1001 86380 86390 1
510546 99510546 1001 86380 86390 1
510666 99510666 1001 86380 86390 1
510706 99510706 1001 86380 86390 1
510631 99510631 1001 86380 86390 1
510685 99510685 1001 86380 86390 1
510719 99510719 1001 86380 86390 1
510361 99510361 1001 86380 86390 1
510477 99510477 1001 86380 86390 1
510199 99510199 1001 86380 86390 1
510152 99510152 1001 86380 86390 1
510231 99510231 1001 86380 86390 1
510168 99510168 1001 86380 86390 1
510821 99510821 1001 86380 86390 1
510798 99510798 1001 86380 86390 1
510837 99510837 1001 86380 86390 1
510825 99510825 1001 86380 86390 1
511523 99511523 1001 86380 86390 1
511395 99511395 1001 86380 86390 1
511181 99511181 1001 86380 86390 1
511223 99511223 1001 86380 86390 1
511262 99511262 1001 86380 86390 1
511200 99511200 1001 86380 86390 1
511318 99511318 1001 86380 86390 1
510994 99510994 1001 86380 86390 1
512351 99512351 1001 86380 86390 1
512357 99512357 1001 86380 86390 1
512272 99512272 1001 86380 86390 1
511969 99511969 1001 86380 86390 1
512009 99512009 1001 86380 86390 1
511926 99511926 1001 86380 86390 1
511883 99511883 1001 86380 86390 1
512493 99512493 1001 86380 86390 1
512500 99512500 1001 86380 86390 1
512718 99512718 1001 86380 86390 1
513293 99513293 1001 86380 86390 1
513217 99513217 1001 86380 86390 1
513297 99513297 1001 86380 86390 1
513247 99513247 1001 86380 86390 1
513390 99513390 1001 86380 86390 1
513330 99513330 1001 86380 86390 1
513266 99513266 1001 86380 86390 1
513963 99513963 1001 86380 86390 1
513701 99513701 1001 86380 86390 1
513756 99513756 1001 86380 86390 1
513746 99513746 1001 86380 86390 1
513598 99513598 1001 86380 86390 1
513472 99513472 1001 86380 86390 1
513485 99513485 1001 86380 86390 1
514184 99514184 1001 86380 86390 1
513411 99513411 1001 86380 86390 1
514116 99514116 1001 86380 86390 1
514129 99514129 1001 86380 86390 1
514812 99514812 1001 86380 86390 1
514846 99514846 1001 86380 86390 1
514617 99514617 1001 86380 86390 1
514371 99514371 1001 86380 86390 1
514907 99514907 1001 86380 86390 1
514890 99514890 1001 86380 86390 1
515586 99515586 1001 86380 86390 1
515354 99515354 1001 86380 86390 1
515380 99515380 1001 86380 86390 1
515395 99515395 1001 86380 86390 1
515115 99515115 1001 86380 86390 1
515242 99515242 1001 86380 86390 1
515784 99515784 1001 86380 86390 1
515862 99515862 1001 86380 86390 1
515727 99515727 1001 86380 86390 1
516395 99516395 1001 86380 86390 1
516390 99516390 1001 86380 86390 1
516339 99516339 1001 86380 86390 1
516217 99516217 1001 86380 86390 1
516210 99516210 1001 86380 86390 1
515903 99515903 1001 86380 86390 1
516064 99516064 1001 86380 86390 1
515987 99515987 1001 86380 86390 1
515899 99515899 1001 86380 86390 1
516584 99516584 1001 86380 86390 1
516642 99516642 1001 86380 86390 1
517228 99517228 1001 86380 86390 1
517180 99517180 1001 86380 86390 1
517120 99517120 1001 86380 86390 1
516972 99516972 1001 86380 86390 1
516923 99516923 1001 86380 86390 1
516758 99516758 1001 86380 86390 1
517365 99517365 1001 86380 86390 1
517536 99517536 1001 86380 86390 1
517433 99517433 1001 86380 86390 1
518131 99518131 1001 86380 86390 1
518025 99518025 1001 86380 86390 1
518053 99518053 1001 86380 86390 1
518002 99518002 1001 86380 86390 1
518122 99518122 1001 86380 86390 1
517912 99517912 1001 86380 86390 1
517836 99517836 1001 86380 86390 1
517890 99517890 1001 86380 86390 1
517697 99517697 1001 86380 86390 1
517640 99517640 1001 86380 86390 1
517630 99517630 1001 86380 86390 1
518289 99518289 1001 86380 86390 1
518317 99518317 1001 86380 86390 1
518163 99518163 1001 86380 86390 1
518294 99518294 1001 86380 86390 1
518243 99518243 1001 86380 86390 1
518246 99518246 1001 86380 86390 1
518363 99518363 1001 86380 86390 1
518792 99518792 1001 86380 86390 1
518642 99518642 1001 86380 86390 1
518734 99518734 1001 86380 86390 1
518775 99518775 1001 86380 86390 1
518608 99518608 1001 86380 86390 1
518689 99518689 1001 86380 86390 1
518564 99518564 1001 86380 86390 1
518400 99518400 1001 86380 86390 1
518492 99518492 1001 86380 86390 1
519104 99519104 1001 86380 86390 1
519105 99519105 1001 86380 86390 1
519031 99519031 1001 86380 86390 1
519033 99519033 1001 86380 86390 1
519178 99519178 1001 86380 86390 1
519686 99519686 1001 86380 86390 1
519636 99519636 1001 86380 86390 1
519809 99519809 1001 86380 86390 1
519453 99519453 1001 86380 86390 1
519609 99519609 1001 86380 86390 1
519495 99519495 1001 86380 86390 1
519601 99519601 1001 86380 86390 1
519452 99519452 1001 86380 86390 1
519285 99519285 1001 86380 86390 1
519277 99519277 1001 86380 86390 1
519229 99519229 1001 86380 86390 1
519825 99519825 1001 86380 86390 1
519882 99519882 1001 86380 86390 1
520528 99520528 1001 86380 86390 1
520443 99520443 1001 86380 86390 1
520457 99520457 1001 86380 86390 1
520384 99520384 1001 86380 86390 1
520398 99520398 1001 86380 86390 1
520411 99520411 1001 86380 86390 1
520327 99520327 1001 86380 86390 1
520047 99520047 1001 86380 86390 1
520194 99520194 1001 86380 86390 1
520831 99520831 1001 86380 86390 1
520838 99520838 1001 86380 86390 1
520696 99520696 1001 86380 86390 1
520709 99520709 1001 86380 86390 1
520826 99520826 1001 86380 86390 1
520763 99520763 1001 86380 86390 1
521389 99521389 1001 86380 86390 1
521441 99521441 1001 86380 86390 1
521410 99521410 1001 86380 86390 1
521093 99521093 1001 86380 86390 1
521172 99521172 1001 86380 86390 1
521135 99521135 1001 86380 86390 1
521062 99521062 1001 86380 86390 1
520931 99520931 1001 86380 86390 1
521625 99521625 1001 86380 86390 1
521522 99521522 1001 86380 86390 1
521470 99521470 1001 86380 86390 1
521630 99521630 1001 86380 86390 1
522100 99522100 1001 86380 86390 1
522169 99522169 1001 86380 86390 1
522278 99522278 1001 86380 86390 1
521698 99521698 1001 86380 86390 1
521714 99521714 1001 86380 86390 1
521717 99521717 1001 86380 86390 1
521730 99521730 1001 86380 86390 1
522315 99522315 1001 86380 86390 1
522419 99522419 1001 86380 86390 1
522382 99522382 1001 86380 86390 1
522467 99522467 1001 86380 86390 1
522404 99522404 1001 86380 86390 1
522979 99522979 1001 86380 86390 1
523092 99523092 1001 86380 86390 1
522930 99522930 1001 86380 86390 1
523009 99523009 1001 86380 86390 1
522972 99522972 1001 86380 86390 1
523077 99523077 1001 86380 86390 1
523067 99523067 1001 86380 86390 1
522724 99522724 1001 86380 86390 1
522777 99522777 1001 86380 86390 1
522792 99522792 1001 86380 86390 1
522728 99522728 1001 86380 86390 1
522615 99522615 1001 86380 86390 1
522665 99522665 1001 86380 86390 1
523168 99523168 1001 86380 86390 1
523143 99523143 1001 86380 86390 1
523145 99523145 1001 86380 86390 1
523159 99523159 1001 86380 86390 1
523945 99523945 1001 86380 86390 1
523741 99523741 1001 86380 86390 1
523746 99523746 1001 86380 86390 1
523775 99523775 1001 86380 86390 1
523546 99523546 1001 86380 86390 1
523642 99523642 1001 86380 86390 1
523698 99523698 1001 86380 86390 1
523401 99523401 1001 86380 86390 1
523364 99523364 1001 86380 86390 1
523406 99523406 1001 86380 86390 1
523357 99523357 1001 86380 86390 1
523499 99523499 1001 86380 86390 1
523983 99523983 1001 86380 86390 1
524138 99524138 1001 86380 86390 1
523532 99523532 1001 86380 86390 1
524055 99524055 1001 86380 86390 1
524579 99524579 1001 86380 86390 1
524631 99524631 1001 86380 86390 1
524633 99524633 1001 86380 86390 1
524661 99524661 1001 86380 86390 1
524598 99524598 1001 86380 86390 1
524704 99524704 1001 86380 86390 1
524730 99524730 1001 86380 86390 1
524653 99524653 1001 86380 86390 1
524400 99524400 1001 86380 86390 1
524429 99524429 1001 86380 86390 1
524485 99524485 1001 86380 86390 1
524288 99524288 1001 86380 86390 1
524811 99524811 1001 86380 86390 1
524856 99524856 1001 86380 86390 1
525456 99525456 1001 86380 86390 1
525503 99525503 1001 86380 86390 1
524981 99524981 1001 86380 86390 1
525164 99525164 1001 86380 86390 1
525168 99525168 1001 86380 86390 1
525793 99525793 1001 86380 86390 1
526389 99526389 1001 86380 86390 1
526363 99526363 1001 86380 86390 1
526380 99526380 1001 86380 86390 1
526332 99526332 1001 86380 86390 1
526150 99526150 1001 86380 86390 1
526022 99526022 1001 86380 86390 1
525933 99525933 1001 86380 86390 1
525816 99525816 1001 86380 86390 1
525953 99525953 1001 86380 86390 1
525992 99525992 1001 86380 86390 1
526538 99526538 1001 86380 86390 1
526427 99526427 1001 86380 86390 1
526610 99526610 1001 86380 86390 1
526455 99526455 1001 86380 86390 1
526482 99526482 1001 86380 86390 1
526587 99526587 1001 86380 86390 1
527061 99527061 1001 86380 86390 1
527204 99527204 1001 86380 86390 1
527194 99527194 1001 86380 86390 1
527030 99527030 1001 86380 86390 1
527006 99527006 1001 86380 86390 1
526944 99526944 1001 86380 86390 1
526983 99526983 1001 86380 86390 1
527036 99527036 1001 86380 86390 1
526947 99526947 1001 86380 86390 1
526960 99526960 1001 86380 86390 1
527014 99527014 1001 86380 86390 1
527027 99527027 1001 86380 86390 1
526937 99526937 1001 86380 86390 1
526925 99526925 1001 86380 86390 1
526836 99526836 1001 86380 86390 1
526659 99526659 1001 86380 86390 1
526714 99526714 1001 86380 86390 1
526702 99526702 1001 86380 86390 1
527432 99527432 1001 86380 86390 1
527265 99527265 1001 86380 86390 1
527254 99527254 1001 86380 86390 1
527992 99527992 1001 86380 86390 1
527928 99527928 1001 86380 86390 1
528019 99528019 1001 86380 86390 1
527818 99527818 1001 86380 86390 1
527767 99527767 1001 86380 86390 1
527769 99527769 1001 86380 86390 1
527863 99527863 1001 86380 86390 1
527841 99527841 1001 86380 86390 1
527548 99527548 1001 86380 86390 1
527510 99527510 1001 86380 86390 1
527536 99527536 1001 86380 86390 1
527628 99527628 1001 86380 86390 1
527473 99527473 1001 86380 86390 1
527490 99527490 1001 86380 86390 1
528080 99528080 1001 86380 86390 1
528262 99528262 1001 86380 86390 1
528748 99528748 1001 86380 86390 1
528787 99528787 1001 86380 86390 1
528744 99528744 1001 86380 86390 1
528557 99528557 1001 86380 86390 1
528546 99528546 1001 86380 86390 1
528438 99528438 1001 86380 86390 1
528376 99528376 1001 86380 86390 1
528300 99528300 1001 86380 86390 1
528366 99528366 1001 86380 86390 1
528486 99528486 1001 86380 86390 1
529033 99529033 1001 86380 86390 1
528908 99528908 1001 86380 86390 1
529564 99529564 1001 86380 86390 1
529570 99529570 1001 86380 86390 1
529348 99529348 1001 86380 86390 1
529290 99529290 1001 86380 86390 1
529187 99529187 1001 86380 86390 1
529153 99529153 1001 86380 86390 1
529233 99529233 1001 86380 86390 1
529287 99529287 1001 86380 86390 1
529795 99529795 1001 86380 86390 1
529924 99529924 1001 86380 86390 1
529837 99529837 1001 86380 86390 1
529866 99529866 1001 86380 86390 1
530517 99530517 1001 86380 86390 1
530398 99530398 1001 86380 86390 1
530314 99530314 1001 86380 86390 1
530321 99530321 1001 86380 86390 1
530054 99530054 1001 86380 86390 1
530074 99530074 1001 86380 86390 1
530669 99530669 1001 86380 86390 1
530635 99530635 1001 86380 86390 1
531216 99531216 1001 86380 86390 1
531233 99531233 1001 86380 86390 1
531006 99531006 1001 86380 86390 1
531162 99531162 1001 86380 86390 1
531026 99531026 1001 86380 86390 1
531091 99531091 1001 86380 86390 1
530990 99530990 1001 86380 86390 1
530785 99530785 1001 86380 86390 1
530760 99530760 1001 86380 86390 1
530957 99530957 1001 86380 86390 1
530768 99530768 1001 86380 86390 1
530925 99530925 1001 86380 86390 1
531457 99531457 1001 86380 86390 1
531514 99531514 1001 86380 86390 1
531527 99531527 1001 86380 86390 1
531583 99531583 1001 86380 86390 1
532178 99532178 1001 86380 86390 1
532100 99532100 1001 86380 86390 1
532050 99532050 1001 86380 86390 1
531862 99531862 1001 86380 86390 1
531701 99531701 1001 86380 86390 1
531657 99531657 1001 86380 86390 1
531648 99531648 1001 86380 86390 1
532289 99532289 1001 86380 86390 1
532892 99532892 1001 86380 86390 1
532841 99532841 1001 86380 86390 1
532983 99532983 1001 86380 86390 1
532883 99532883 1001 86380 86390 1
532927 99532927 1001 86380 86390 1
532623 99532623 1001 86380 86390 1
532624 99532624 1001 86380 86390 1
532676 99532676 1001 86380 86390 1
532768 99532768 1001 86380 86390 1
532665 99532665 1001 86380 86390 1
532824 99532824 1001 86380 86390 1
532696 99532696 1001 86380 86390 1
532514 99532514 1001 86380 86390 1
532540 99532540 1001 86380 86390 1
532556 99532556 1001 86380 86390 1
532521 99532521 1001 86380 86390 1
533096 99533096 1001 86380 86390 1
533113 99533113 1001 86380 86390 1
533166 99533166 1001 86380 86390 1
533789 99533789 1001 86380 86390 1
533815 99533815 1001 86380 86390 1
533486 99533486 1001 86380 86390 1
533605 99533605 1001 86380 86390 1
533477 99533477 1001 86380 86390 1
533503 99533503 1001 86380 86390 1
533582 99533582 1001 86380 86390 1
533277 99533277 1001 86380 86390 1
533397 99533397 1001 86380 86390 1
533353 99533353 1001 86380 86390 1
533999 99533999 1001 86380 86390 1
533983 99533983 1001 86380 86390 1
534574 99534574 1001 86380 86390 1
534592 99534592 1001 86380 86390 1
534402 99534402 1001 86380 86390 1
534299 99534299 1001 86380 86390 1
534289 99534289 1001 86380 86390 1
534092 99534092 1001 86380 86390 1
534131 99534131 1001 86380 86390 1
534261 99534261 1001 86380 86390 1
534160 99534160 1001 86380 86390 1
534083 99534083 1001 86380 86390 1
534112 99534112 1001 86380 86390 1
534749 99534749 1001 86380 86390 1
534763 99534763 1001 86380 86390 1
535483 99535483 1001 86380 86390 1
535500 99535500 1001 86380 86390 1
535405 99535405 1001 86380 86390 1
535305 99535305 1001 86380 86390 1
535296 99535296 1001 86380 86390 1
535117 99535117 1001 86380 86390 1
535200 99535200 1001 86380 86390 1
534902 99534902 1001 86380 86390 1
534892 99534892 1001 86380 86390 1
535614 99535614 1001 86380 86390 1
535306 99535306 1001 86380 86390 1
535539 99535539 1001 86380 86390 1
535582 99535582 1001 86380 86390 1
536220 99536220 1001 86380 86390 1
535979 99535979 1001 86380 86390 1
535972 99535972 1001 86380 86390 1
535910 99535910 1001 86380 86390 1
536337 99536337 1001 86380 86390 1
536366 99536366 1001 86380 86390 1
536486 99536486 1001 86380 86390 1
536853 99536853 1001 86380 86390 1
536772 99536772 1001 86380 86390 1
536636 99536636 1001 86380 86390 1
537254 99537254 1001 86380 86390 1
537164 99537164 1001 86380 86390 1
537206 99537206 1001 86380 86390 1
537245 99537245 1001 86380 86390 1
537260 99537260 1001 86380 86390 1
537350 99537350 1001 86380 86390 1
537365 99537365 1001 86380 86390 1
537886 99537886 1001 86380 86390 1
537809 99537809 1001 86380 86390 1
537913 99537913 1001 86380 86390 1
537853 99537853 1001 86380 86390 1
537580 99537580 1001 86380 86390 1
537713 99537713 1001 86380 86390 1
537597 99537597 1001 86380 86390 1
537450 99537450 1001 86380 86390 1
537504 99537504 1001 86380 86390 1
537377 99537377 1001 86380 86390 1
538068 99538068 1001 86380 86390 1
537994 99537994 1001 86380 86390 1
538186 99538186 1001 86380 86390 1
538150 99538150 1001 86380 86390 1
538771 99538771 1001 86380 86390 1
538617 99538617 1001 86380 86390 1
538804 99538804 1001 86380 86390 1
538428 99538428 1001 86380 86390 1
538442 99538442 1001 86380 86390 1
538486 99538486 1001 86380 86390 1
538487 99538487 1001 86380 86390 1
538258 99538258 1001 86380 86390 1
538271 99538271 1001 86380 86390 1
538259 99538259 1001 86380 86390 1
538339 99538339 1001 86380 86390 1
538307 99538307 1001 86380 86390 1
538333 99538333 1001 86380 86390 1
539464 99539464 1001 86380 86390 1
539545 99539545 1001 86380 86390 1
539435 99539435 1001 86380 86390 1
539280 99539280 1001 86380 86390 1
539237 99539237 1001 86380 86390 1
539329 99539329 1001 86380 86390 1
539369 99539369 1001 86380 86390 1
539170 99539170 1001 86380 86390 1
539209 99539209 1001 86380 86390 1
539198 99539198 1001 86380 86390 1
539199 99539199 1001 86380 86390 1
539174 99539174 1001 86380 86390 1
539652 99539652 1001 86380 86390 1
539734 99539734 1001 86380 86390 1
539773 99539773 1001 86380 86390 1
539800 99539800 1001 86380 86390 1
540273 99540273 1001 86380 86390 1
540235 99540235 1001 86380 86390 1
540261 99540261 1001 86380 86390 1
540162 99540162 1001 86380 86390 1
540072 99540072 1001 86380 86390 1
540124 99540124 1001 86380 86390 1
540088 99540088 1001 86380 86390 1
539873 99539873 1001 86380 86390 1
539926 99539926 1001 86380 86390 1
539918 99539918 1001 86380 86390 1
540009 99540009 1001 86380 86390 1
539858 99539858 1001 86380 86390 1
540561 99540561 1001 86380 86390 1
540626 99540626 1001 86380 86390 1
540487 99540487 1001 86380 86390 1
541090 99541090 1001 86380 86390 1
541106 99541106 1001 86380 86390 1
541172 99541172 1001 86380 86390 1
541227 99541227 1001 86380 86390 1
540922 99540922 1001 86380 86390 1
540923 99540923 1001 86380 86390 1
541006 99541006 1001 86380 86390 1
540840 99540840 1001 86380 86390 1
540842 99540842 1001 86380 86390 1
540700 99540700 1001 86380 86390 1
540733 99540733 1001 86380 86390 1
540736 99540736 1001 86380 86390 1
541325 99541325 1001 86380 86390 1
541299 99541299 1001 86380 86390 1
542116 99542116 1001 86380 86390 1
542019 99542019 1001 86380 86390 1
542088 99542088 1001 86380 86390 1
541964 99541964 1001 86380 86390 1
541726 99541726 1001 86380 86390 1
541870 99541870 1001 86380 86390 1
541897 99541897 1001 86380 86390 1
541694 99541694 1001 86380 86390 1
541565 99541565 1001 86380 86390 1
541659 99541659 1001 86380 86390 1
542122 99542122 1001 86380 86390 1
542178 99542178 1001 86380 86390 1
542128 99542128 1001 86380 86390 1
542845 99542845 1001 86380 86390 1
542861 99542861 1001 86380 86390 1
542935 99542935 1001 86380 86390 1
542614 99542614 1001 86380 86390 1
542653 99542653 1001 86380 86390 1
542737 99542737 1001 86380 86390 1
542725 99542725 1001 86380 86390 1
542509 99542509 1001 86380 86390 1
542386 99542386 1001 86380 86390 1
542439 99542439 1001 86380 86390 1
543022 99543022 1001 86380 86390 1
543619 99543619 1001 86380 86390 1
543628 99543628 1001 86380 86390 1
543541 99543541 1001 86380 86390 1
543452 99543452 1001 86380 86390 1
543513 99543513 1001 86380 86390 1
543293 99543293 1001 86380 86390 1
543350 99543350 1001 86380 86390 1
543249 99543249 1001 86380 86390 1
543262 99543262 1001 86380 86390 1
543212 99543212 1001 86380 86390 1
543860 99543860 1001 86380 86390 1
543151 99543151 1001 86380 86390 1
543926 99543926 1001 86380 86390 1
544585 99544585 1001 86380 86390 1
544587 99544587 1001 86380 86390 1
544467 99544467 1001 86380 86390 1
544493 99544493 1001 86380 86390 1
544442 99544442 1001 86380 86390 1
544350 99544350 1001 86380 86390 1
544139 99544139 1001 86380 86390 1
544051 99544051 1001 86380 86390 1
544090 99544090 1001 86380 86390 1
544144 99544144 1001 86380 86390 1
435057 633 1001 70440 71757 1
523644 1045 1002 29255 39518 1
523678 1067 1002 61651 65169 1
400073 99400073 1001 86380 86390 1
400109 99400109 1001 86380 86390 1
400089 99400089 1001 86380 86390 1
400137 99400137 1001 86380 86390 1
400293 99400293 1001 86380 86390 1
400327 99400327 1001 86380 86390 1
400537 99400537 1001 86380 86390 1
400568 99400568 1001 86380 86390 1
400709 99400709 1001 86380 86390 1
400673 99400673 1001 86380 86390 1
400941 99400941 1001 86380 86390 1
401257 99401257 1001 86380 86390 1
401280 99401280 1001 86380 86390 1
401326 99401326 1001 86380 86390 1
401300 99401300 1001 86380 86390 1
401417 99401417 1001 86380 86390 1
401657 99401657 1001 86380 86390 1
401878 99401878 1001 86380 86390 1
402216 99402216 1001 86380 86390 1
402676 99402676 1001 86380 86390 1
402772 99402772 1001 86380 86390 1
402718 99402718 1001 86380 86390 1
402796 99402796 1001 86380 86390 1
403003 99403003 1001 86380 86390 1
403213 99403213 1001 86380 86390 1
403440 99403440 1001 86380 86390 1
403392 99403392 1001 86380 86390 1
403466 99403466 1001 86380 86390 1
403472 99403472 1001 86380 86390 1
403581 99403581 1001 86380 86390 1
403600 99403600 1001 86380 86390 1
403968 99403968 1001 86380 86390 1
404044 99404044 1001 86380 86390 1
404224 99404224 1001 86380 86390 1
404207 99404207 1001 86380 86390 1
404553 99404553 1001 86380 86390 1
404575 99404575 1001 86380 86390 1
404647 99404647 1001 86380 86390 1
404711 99404711 1001 86380 86390 1
404824 99404824 1001 86380 86390 1
405056 99405056 1001 86380 86390 1
405277 99405277 1001 86380 86390 1
405337 99405337 1001 86380 86390 1
405443 99405443 1001 86380 86390 1
405421 99405421 1001 86380 86390 1
405433 99405433 1001 86380 86390 1
405479 99405479 1001 86380 86390 1
405502 99405502 1001 86380 86390 1
405568 99405568 1001 86380 86390 1
405746 99405746 1001 86380 86390 1
405927 99405927 1001 86380 86390 1
406322 99406322 1001 86380 86390 1
406343 99406343 1001 86380 86390 1
406480 99406480 1001 86380 86390 1
406691 99406691 1001 86380 86390 1
406803 99406803 1001 86380 86390 1
406995 99406995 1001 86380 86390 1
407041 99407041 1001 86380 86390 1
407107 99407107 1001 86380 86390 1
407549 99407549 1001 86380 86390 1
407570 99407570 1001 86380 86390 1
407714 99407714 1001 86380 86390 1
407930 99407930 1001 86380 86390 1
408026 99408026 1001 86380 86390 1
408042 99408042 1001 86380 86390 1
408151 99408151 1001 86380 86390 1
408603 99408603 1001 86380 86390 1
408596 99408596 1001 86380 86390 1
408871 99408871 1001 86380 86390 1
409397 99409397 1001 86380 86390 1
409632 99409632 1001 86380 86390 1
409796 99409796 1001 86380 86390 1
409906 99409906 1001 86380 86390 1
409945 99409945 1001 86380 86390 1
410024 99410024 1001 86380 86390 1
410121 99410121 1001 86380 86390 1
410267 99410267 1001 86380 86390 1
410341 99410341 1001 86380 86390 1
410342 99410342 1001 86380 86390 1
410450 99410450 1001 86380 86390 1
410594 99410594 1001 86380 86390 1
410521 99410521 1001 86380 86390 1
410756 99410756 1001 86380 86390 1
410879 99410879 1001 86380 86390 1
410817 99410817 1001 86380 86390 1
411019 99411019 1001 86380 86390 1
411144 99411144 1001 86380 86390 1
412040 99412040 1001 86380 86390 1
412098 99412098 1001 86380 86390 1
412314 99412314 1001 86380 86390 1
412476 99412476 1001 86380 86390 1
412339 99412339 1001 86380 86390 1
412424 99412424 1001 86380 86390 1
412279 99412279 1001 86380 86390 1
412386 99412386 1001 86380 86390 1
413442 99413442 1001 86380 86390 1
413398 99413398 1001 86380 86390 1
413060 99413060 1001 86380 86390 1
413063 99413063 1001 86380 86390 1
412941 99412941 1001 86380 86390 1
413119 99413119 1001 86380 86390 1
412915 99412915 1001 86380 86390 1
413024 99413024 1001 86380 86390 1
412948 99412948 1001 86380 86390 1
413105 99413105 1001 86380 86390 1
412824 99412824 1001 86380 86390 1
414038 99414038 1001 86380 86390 1
415299 99415299 1001 86380 86390 1
414703 99414703 1001 86380 86390 1
414798 99414798 1001 86380 86390 1
414824 99414824 1001 86380 86390 1
414856 99414856 1001 86380 86390 1
414754 99414754 1001 86380 86390 1
414463 99414463 1001 86380 86390 1
414387 99414387 1001 86380 86390 1
414174 99414174 1001 86380 86390 1
415358 99415358 1001 86380 86390 1
415663 99415663 1001 86380 86390 1
415497 99415497 1001 86380 86390 1
416885 99416885 1001 86380 86390 1
416676 99416676 1001 86380 86390 1
416941 99416941 1001 86380 86390 1
416679 99416679 1001 86380 86390 1
416952 99416952 1001 86380 86390 1
416979 99416979 1001 86380 86390 1
416853 99416853 1001 86380 86390 1
416264 99416264 1001 86380 86390 1
415961 99415961 1001 86380 86390 1
416041 99416041 1001 86380 86390 1
415795 99415795 1001 86380 86390 1
415858 99415858 1001 86380 86390 1
415955 99415955 1001 86380 86390 1
417341 99417341 1001 86380 86390 1
417408 99417408 1001 86380 86390 1
418670 99418670 1001 86380 86390 1
418509 99418509 1001 86380 86390 1
418762 99418762 1001 86380 86390 1
418102 99418102 1001 86380 86390 1
418196 99418196 1001 86380 86390 1
418179 99418179 1001 86380 86390 1
417926 99417926 1001 86380 86390 1
417779 99417779 1001 86380 86390 1
419027 99419027 1001 86380 86390 1
419076 99419076 1001 86380 86390 1
418826 99418826 1001 86380 86390 1
418948 99418948 1001 86380 86390 1
419189 99419189 1001 86380 86390 1
418870 99418870 1001 86380 86390 1
420066 99420066 1001 86380 86390 1
420233 99420233 1001 86380 86390 1
420170 99420170 1001 86380 86390 1
419764 99419764 1001 86380 86390 1
419689 99419689 1001 86380 86390 1
419427 99419427 1001 86380 86390 1
419522 99419522 1001 86380 86390 1
419476 99419476 1001 86380 86390 1
419397 99419397 1001 86380 86390 1
421866 99421866 1001 86380 86390 1
421779 99421779 1001 86380 86390 1
422060 99422060 1001 86380 86390 1
422082 99422082 1001 86380 86390 1
421885 99421885 1001 86380 86390 1
421503 99421503 1001 86380 86390 1
421648 99421648 1001 86380 86390 1
421661 99421661 1001 86380 86390 1
420896 99420896 1001 86380 86390 1
421155 99421155 1001 86380 86390 1
420953 99420953 1001 86380 86390 1
420936 99420936 1001 86380 86390 1
421197 99421197 1001 86380 86390 1
421200 99421200 1001 86380 86390 1
422328 99422328 1001 86380 86390 1
423626 99423626 1001 86380 86390 1
423554 99423554 1001 86380 86390 1
423642 99423642 1001 86380 86390 1
423306 99423306 1001 86380 86390 1
422775 99422775 1001 86380 86390 1
422788 99422788 1001 86380 86390 1
423800 99423800 1001 86380 86390 1
423756 99423756 1001 86380 86390 1
423762 99423762 1001 86380 86390 1
423934 99423934 1001 86380 86390 1
425298 99425298 1001 86380 86390 1
425303 99425303 1001 86380 86390 1
425263 99425263 1001 86380 86390 1
424700 99424700 1001 86380 86390 1
424806 99424806 1001 86380 86390 1
424866 99424866 1001 86380 86390 1
424967 99424967 1001 86380 86390 1
424912 99424912 1001 86380 86390 1
424892 99424892 1001 86380 86390 1
424633 99424633 1001 86380 86390 1
424640 99424640 1001 86380 86390 1
424495 99424495 1001 86380 86390 1
424500 99424500 1001 86380 86390 1
424223 99424223 1001 86380 86390 1
424206 99424206 1001 86380 86390 1
424528 99424528 1001 86380 86390 1
425612 99425612 1001 86380 86390 1
425540 99425540 1001 86380 86390 1
425644 99425644 1001 86380 86390 1
427066 99427066 1001 86380 86390 1
426833 99426833 1001 86380 86390 1
426490 99426490 1001 86380 86390 1
426335 99426335 1001 86380 86390 1
426420 99426420 1001 86380 86390 1
426053 99426053 1001 86380 86390 1
426055 99426055 1001 86380 86390 1
426146 99426146 1001 86380 86390 1
427156 99427156 1001 86380 86390 1
427212 99427212 1001 86380 86390 1
428440 99428440 1001 86380 86390 1
427949 99427949 1001 86380 86390 1
427979 99427979 1001 86380 86390 1
427534 99427534 1001 86380 86390 1
427604 99427604 1001 86380 86390 1
427664 99427664 1001 86380 86390 1
427884 99427884 1001 86380 86390 1
427762 99427762 1001 86380 86390 1
427842 99427842 1001 86380 86390 1
427799 99427799 1001 86380 86390 1
427624 99427624 1001 86380 86390 1
428848 99428848 1001 86380 86390 1
428958 99428958 1001 86380 86390 1
430064 99430064 1001 86380 86390 1
429824 99429824 1001 86380 86390 1
430459 99430459 1001 86380 86390 1
430492 99430492 1001 86380 86390 1
430533 99430533 1001 86380 86390 1
430572 99430572 1001 86380 86390 1
431966 99431966 1001 86380 86390 1
431847 99431847 1001 86380 86390 1
431955 99431955 1001 86380 86390 1
431035 99431035 1001 86380 86390 1
431215 99431215 1001 86380 86390 1
431131 99431131 1001 86380 86390 1
432245 99432245 1001 86380 86390 1
432436 99432436 1001 86380 86390 1
432254 99432254 1001 86380 86390 1
433434 99433434 1001 86380 86390 1
433675 99433675 1001 86380 86390 1
433470 99433470 1001 86380 86390 1
433421 99433421 1001 86380 86390 1
433574 99433574 1001 86380 86390 1
433336 99433336 1001 86380 86390 1
433214 99433214 1001 86380 86390 1
432912 99432912 1001 86380 86390 1
432978 99432978 1001 86380 86390 1
433092 99433092 1001 86380 86390 1
433133 99433133 1001 86380 86390 1
432664 99432664 1001 86380 86390 1
432577 99432577 1001 86380 86390 1
433943 99433943 1001 86380 86390 1
434117 99434117 1001 86380 86390 1
433898 99433898 1001 86380 86390 1
433820 99433820 1001 86380 86390 1
433746 99433746 1001 86380 86390 1
435248 99435248 1001 86380 86390 1
435388 99435388 1001 86380 86390 1
435025 99435025 1001 86380 86390 1
435124 99435124 1001 86380 86390 1
434945 99434945 1001 86380 86390 1
434664 99434664 1001 86380 86390 1
434719 99434719 1001 86380 86390 1
434856 99434856 1001 86380 86390 1
434888 99434888 1001 86380 86390 1
434702 99434702 1001 86380 86390 1
434813 99434813 1001 86380 86390 1
434939 99434939 1001 86380 86390 1
434415 99434415 1001 86380 86390 1
435833 99435833 1001 86380 86390 1
435490 99435490 1001 86380 86390 1
435637 99435637 1001 86380 86390 1
435673 99435673 1001 86380 86390 1
435852 99435852 1001 86380 86390 1
435785 99435785 1001 86380 86390 1
437105 99437105 1001 86380 86390 1
436995 99436995 1001 86380 86390 1
436545 99436545 1001 86380 86390 1
436426 99436426 1001 86380 86390 1
436461 99436461 1001 86380 86390 1
436506 99436506 1001 86380 86390 1
436214 99436214 1001 86380 86390 1
436306 99436306 1001 86380 86390 1
437206 99437206 1001 86380 86390 1
300614 99300614 1001 86380 86390 1
300540 99300540 1001 86380 86390 1
300582 99300582 1001 86380 86390 1
300380 99300380 1001 86380 86390 1
300421 99300421 1001 86380 86390 1
300350 99300350 1001 86380 86390 1
300284 99300284 1001 86380 86390 1
300247 99300247 1001 86380 86390 1
300821 99300821 1001 86380 86390 1
300913 99300913 1001 86380 86390 1
300745 99300745 1001 86380 86390 1
300839 99300839 1001 86380 86390 1
301470 99301470 1001 86380 86390 1
301324 99301324 1001 86380 86390 1
301144 99301144 1001 86380 86390 1
301214 99301214 1001 86380 86390 1
301266 99301266 1001 86380 86390 1
301215 99301215 1001 86380 86390 1
301151 99301151 1001 86380 86390 1
301037 99301037 1001 86380 86390 1
301038 99301038 1001 86380 86390 1
301064 99301064 1001 86380 86390 1
300975 99300975 1001 86380 86390 1
301110 99301110 1001 86380 86390 1
301099 99301099 1001 86380 86390 1
300971 99300971 1001 86380 86390 1
301579 99301579 1001 86380 86390 1
301659 99301659 1001 86380 86390 1
301711 99301711 1001 86380 86390 1
301737 99301737 1001 86380 86390 1
301702 99301702 1001 86380 86390 1
301719 99301719 1001 86380 86390 1
302345 99302345 1001 86380 86390 1
302347 99302347 1001 86380 86390 1
301903 99301903 1001 86380 86390 1
301881 99301881 1001 86380 86390 1
301832 99301832 1001 86380 86390 1
301961 99301961 1001 86380 86390 1
302483 99302483 1001 86380 86390 1
302523 99302523 1001 86380 86390 1
302413 99302413 1001 86380 86390 1
303097 99303097 1001 86380 86390 1
303200 99303200 1001 86380 86390 1
303025 99303025 1001 86380 86390 1
302834 99302834 1001 86380 86390 1
302851 99302851 1001 86380 86390 1
302969 99302969 1001 86380 86390 1
302728 99302728 1001 86380 86390 1
302677 99302677 1001 86380 86390 1
302690 99302690 1001 86380 86390 1
302670 99302670 1001 86380 86390 1
302647 99302647 1001 86380 86390 1
302795 99302795 1001 86380 86390 1
303350 99303350 1001 86380 86390 1
303223 99303223 1001 86380 86390 1
303344 99303344 1001 86380 86390 1
303931 99303931 1001 86380 86390 1
303920 99303920 1001 86380 86390 1
303986 99303986 1001 86380 86390 1
303886 99303886 1001 86380 86390 1
303662 99303662 1001 86380 86390 1
303650 99303650 1001 86380 86390 1
303755 99303755 1001 86380 86390 1
303691 99303691 1001 86380 86390 1
303730 99303730 1001 86380 86390 1
303705 99303705 1001 86380 86390 1
303519 99303519 1001 86380 86390 1
303433 99303433 1001 86380 86390 1
303488 99303488 1001 86380 86390 1
304174 99304174 1001 86380 86390 1
304150 99304150 1001 86380 86390 1
304112 99304112 1001 86380 86390 1
304622 99304622 1001 86380 86390 1
304586 99304586 1001 86380 86390 1
304432 99304432 1001 86380 86390 1
304330 99304330 1001 86380 86390 1
304323 99304323 1001 86380 86390 1
304882 99304882 1001 86380 86390 1
305018 99305018 1001 86380 86390 1
304907 99304907 1001 86380 86390 1
305522 99305522 1001 86380 86390 1
305666 99305666 1001 86380 86390 1
305603 99305603 1001 86380 86390 1
305630 99305630 1001 86380 86390 1
305619 99305619 1001 86380 86390 1
305345 99305345 1001 86380 86390 1
305183 99305183 1001 86380 86390 1
305190 99305190 1001 86380 86390 1
500129 99500129 1001 86380 86390 1
500071 99500071 1001 86380 86390 1
500084 99500084 1001 86380 86390 1
500751 99500751 1001 86380 86390 1
500781 99500781 1001 86380 86390 1
500670 99500670 1001 86380 86390 1
500559 99500559 1001 86380 86390 1
500503 99500503 1001 86380 86390 1
500335 99500335 1001 86380 86390 1
500305 99500305 1001 86380 86390 1
500228 99500228 1001 86380 86390 1
500268 99500268 1001 86380 86390 1
500910 99500910 1001 86380 86390 1
500819 99500819 1001 86380 86390 1
500872 99500872 1001 86380 86390 1
501525 99501525 1001 86380 86390 1
501553 99501553 1001 86380 86390 1
501434 99501434 1001 86380 86390 1
501412 99501412 1001 86380 86390 1
501272 99501272 1001 86380 86390 1
501404 99501404 1001 86380 86390 1
501301 99501301 1001 86380 86390 1
501122 99501122 1001 86380 86390 1
501206 99501206 1001 86380 86390 1
501042 99501042 1001 86380 86390 1
501160 99501160 1001 86380 86390 1
501820 99501820 1001 86380 86390 1
501815 99501815 1001 86380 86390 1
502274 99502274 1001 86380 86390 1
502451 99502451 1001 86380 86390 1
502458 99502458 1001 86380 86390 1
502098 99502098 1001 86380 86390 1
502060 99502060 1001 86380 86390 1
502139 99502139 1001 86380 86390 1
502063 99502063 1001 86380 86390 1
501847 99501847 1001 86380 86390 1
502029 99502029 1001 86380 86390 1
502011 99502011 1001 86380 86390 1
502670 99502670 1001 86380 86390 1
502502 99502502 1001 86380 86390 1
502500 99502500 1001 86380 86390 1
503202 99503202 1001 86380 86390 1
503228 99503228 1001 86380 86390 1
503264 99503264 1001 86380 86390 1
503273 99503273 1001 86380 86390 1
503097 99503097 1001 86380 86390 1
502969 99502969 1001 86380 86390 1
503004 99503004 1001 86380 86390 1
502823 99502823 1001 86380 86390 1
503397 99503397 1001 86380 86390 1
503480 99503480 1001 86380 86390 1
503990 99503990 1001 86380 86390 1
503982 99503982 1001 86380 86390 1
504021 99504021 1001 86380 86390 1
504039 99504039 1001 86380 86390 1
503962 99503962 1001 86380 86390 1
504027 99504027 1001 86380 86390 1
503812 99503812 1001 86380 86390 1
503903 99503903 1001 86380 86390 1
503781 99503781 1001 86380 86390 1
503655 99503655 1001 86380 86390 1
503606 99503606 1001 86380 86390 1
504207 99504207 1001 86380 86390 1
504895 99504895 1001 86380 86390 1
504928 99504928 1001 86380 86390 1
504664 99504664 1001 86380 86390 1
504695 99504695 1001 86380 86390 1
504658 99504658 1001 86380 86390 1
504554 99504554 1001 86380 86390 1
504569 99504569 1001 86380 86390 1
504379 99504379 1001 86380 86390 1
504510 99504510 1001 86380 86390 1
504396 99504396 1001 86380 86390 1
505035 99505035 1001 86380 86390 1
505145 99505145 1001 86380 86390 1
505636 99505636 1001 86380 86390 1
505507 99505507 1001 86380 86390 1
505537 99505537 1001 86380 86390 1
505306 99505306 1001 86380 86390 1
505154 99505154 1001 86380 86390 1
505155 99505155 1001 86380 86390 1
505262 99505262 1001 86380 86390 1
505780 99505780 1001 86380 86390 1
505943 99505943 1001 86380 86390 1
505919 99505919 1001 86380 86390 1
506410 99506410 1001 86380 86390 1
506399 99506399 1001 86380 86390 1
506453 99506453 1001 86380 86390 1
506230 99506230 1001 86380 86390 1
506014 99506014 1001 86380 86390 1
506141 99506141 1001 86380 86390 1
506143 99506143 1001 86380 86390 1
506711 99506711 1001 86380 86390 1
506647 99506647 1001 86380 86390 1
506700 99506700 1001 86380 86390 1
506793 99506793 1001 86380 86390 1
506756 99506756 1001 86380 86390 1
506734 99506734 1001 86380 86390 1
506786 99506786 1001 86380 86390 1
506657 99506657 1001 86380 86390 1
507350 99507350 1001 86380 86390 1
507299 99507299 1001 86380 86390 1
507353 99507353 1001 86380 86390 1
507292 99507292 1001 86380 86390 1
507065 99507065 1001 86380 86390 1
507013 99507013 1001 86380 86390 1
507026 99507026 1001 86380 86390 1
507190 99507190 1001 86380 86390 1
506898 99506898 1001 86380 86390 1
507003 99507003 1001 86380 86390 1
507485 99507485 1001 86380 86390 1
507545 99507545 1001 86380 86390 1
508248 99508248 1001 86380 86390 1
508188 99508188 1001 86380 86390 1
508151 99508151 1001 86380 86390 1
508087 99508087 1001 86380 86390 1
507897 99507897 1001 86380 86390 1
508027 99508027 1001 86380 86390 1
507783 99507783 1001 86380 86390 1
507695 99507695 1001 86380 86390 1
507815 99507815 1001 86380 86390 1
507818 99507818 1001 86380 86390 1
507808 99507808 1001 86380 86390 1
508443 99508443 1001 86380 86390 1
508303 99508303 1001 86380 86390 1
509060 99509060 1001 86380 86390 1
508834 99508834 1001 86380 86390 1
508706 99508706 1001 86380 86390 1
508823 99508823 1001 86380 86390 1
508764 99508764 1001 86380 86390 1
508829 99508829 1001 86380 86390 1
508455 99508455 1001 86380 86390 1
508524 99508524 1001 86380 86390 1
508502 99508502 1001 86380 86390 1
509189 99509189 1001 86380 86390 1
508454 99508454 1001 86380 86390 1
509271 99509271 1001 86380 86390 1
509187 99509187 1001 86380 86390 1
509711 99509711 1001 86380 86390 1
509841 99509841 1001 86380 86390 1
509778 99509778 1001 86380 86390 1
509886 99509886 1001 86380 86390 1
509719 99509719 1001 86380 86390 1
509372 99509372 1001 86380 86390 1
509295 99509295 1001 86380 86390 1
509484 99509484 1001 86380 86390 1
509949 99509949 1001 86380 86390 1
510094 99510094 1001 86380 86390 1
509927 99509927 1001 86380 86390 1
510083 99510083 1001 86380 86390 1
510073 99510073 1001 86380 86390 1
510086 99510086 1001 86380 86390 1
510012 99510012 1001 86380 86390 1
510697 99510697 1001 86380 86390 1
510537 99510537 1001 86380 86390 1
510649 99510649 1001 86380 86390 1
510394 99510394 1001 86380 86390 1
510343 99510343 1001 86380 86390 1
510183 99510183 1001 86380 86390 1
510291 99510291 1001 86380 86390 1
510142 99510142 1001 86380 86390 1
510221 99510221 1001 86380 86390 1
510849 99510849 1001 86380 86390 1
510800 99510800 1001 86380 86390 1
511519 99511519 1001 86380 86390 1
511252 99511252 1001 86380 86390 1
511214 99511214 1001 86380 86390 1
511037 99511037 1001 86380 86390 1
511065 99511065 1001 86380 86390 1
511084 99511084 1001 86380 86390 1
511655 99511655 1001 86380 86390 1
512355 99512355 1001 86380 86390 1
512363 99512363 1001 86380 86390 1
511933 99511933 1001 86380 86390 1
511870 99511870 1001 86380 86390 1
511910 99511910 1001 86380 86390 1
511835 99511835 1001 86380 86390 1
512495 99512495 1001 86380 86390 1
512474 99512474 1001 86380 86390 1
512414 99512414 1001 86380 86390 1
513052 99513052 1001 86380 86390 1
513105 99513105 1001 86380 86390 1
513016 99513016 1001 86380 86390 1
513122 99513122 1001 86380 86390 1
513073 99513073 1001 86380 86390 1
512976 99512976 1001 86380 86390 1
512905 99512905 1001 86380 86390 1
512984 99512984 1001 86380 86390 1
512778 99512778 1001 86380 86390 1
512679 99512679 1001 86380 86390 1
512783 99512783 1001 86380 86390 1
512619 99512619 1001 86380 86390 1
513216 99513216 1001 86380 86390 1
513348 99513348 1001 86380 86390 1
513285 99513285 1001 86380 86390 1
513994 99513994 1001 86380 86390 1
513974 99513974 1001 86380 86390 1
513952 99513952 1001 86380 86390 1
513604 99513604 1001 86380 86390 1
513617 99513617 1001 86380 86390 1
513593 99513593 1001 86380 86390 1
513607 99513607 1001 86380 86390 1
513499 99513499 1001 86380 86390 1
513526 99513526 1001 86380 86390 1
514124 99514124 1001 86380 86390 1
514208 99514208 1001 86380 86390 1
514769 99514769 1001 86380 86390 1
514796 99514796 1001 86380 86390 1
514680 99514680 1001 86380 86390 1
514721 99514721 1001 86380 86390 1
514753 99514753 1001 86380 86390 1
514581 99514581 1001 86380 86390 1
514594 99514594 1001 86380 86390 1
514608 99514608 1001 86380 86390 1
514383 99514383 1001 86380 86390 1
514281 99514281 1001 86380 86390 1
514294 99514294 1001 86380 86390 1
514413 99514413 1001 86380 86390 1
514260 99514260 1001 86380 86390 1
514897 99514897 1001 86380 86390 1
514924 99514924 1001 86380 86390 1
515041 99515041 1001 86380 86390 1
514861 99514861 1001 86380 86390 1
514888 99514888 1001 86380 86390 1
515045 99515045 1001 86380 86390 1
515033 99515033 1001 86380 86390 1
515583 99515583 1001 86380 86390 1
515663 99515663 1001 86380 86390 1
515522 99515522 1001 86380 86390 1
515673 99515673 1001 86380 86390 1
515400 99515400 1001 86380 86390 1
515350 99515350 1001 86380 86390 1
515340 99515340 1001 86380 86390 1
515447 99515447 1001 86380 86390 1
515089 99515089 1001 86380 86390 1
515120 99515120 1001 86380 86390 1
515271 99515271 1001 86380 86390 1
515698 99515698 1001 86380 86390 1
515704 99515704 1001 86380 86390 1
516344 99516344 1001 86380 86390 1
516480 99516480 1001 86380 86390 1
516266 99516266 1001 86380 86390 1
516212 99516212 1001 86380 86390 1
516020 99516020 1001 86380 86390 1
516610 99516610 1001 86380 86390 1
516714 99516714 1001 86380 86390 1
516519 99516519 1001 86380 86390 1
516634 99516634 1001 86380 86390 1
517299 99517299 1001 86380 86390 1
517317 99517317 1001 86380 86390 1
516964 99516964 1001 86380 86390 1
517030 99517030 1001 86380 86390 1
517034 99517034 1001 86380 86390 1
516983 99516983 1001 86380 86390 1
517113 99517113 1001 86380 86390 1
517024 99517024 1001 86380 86390 1
517038 99517038 1001 86380 86390 1
516870 99516870 1001 86380 86390 1
516896 99516896 1001 86380 86390 1
516898 99516898 1001 86380 86390 1
516797 99516797 1001 86380 86390 1
516863 99516863 1001 86380 86390 1
516917 99516917 1001 86380 86390 1
516814 99516814 1001 86380 86390 1
516853 99516853 1001 86380 86390 1
516726 99516726 1001 86380 86390 1
517540 99517540 1001 86380 86390 1
517479 99517479 1001 86380 86390 1
517467 99517467 1001 86380 86390 1
517981 99517981 1001 86380 86390 1
517996 99517996 1001 86380 86390 1
517963 99517963 1001 86380 86390 1
518069 99518069 1001 86380 86390 1
517866 99517866 1001 86380 86390 1
517932 99517932 1001 86380 86390 1
517807 99517807 1001 86380 86390 1
517925 99517925 1001 86380 86390 1
517657 99517657 1001 86380 86390 1
517632 99517632 1001 86380 86390 1
517583 99517583 1001 86380 86390 1
517734 99517734 1001 86380 86390 1
518166 99518166 1001 86380 86390 1
518898 99518898 1001 86380 86390 1
518815 99518815 1001 86380 86390 1
518868 99518868 1001 86380 86390 1
518818 99518818 1001 86380 86390 1
518746 99518746 1001 86380 86390 1
518649 99518649 1001 86380 86390 1
518460 99518460 1001 86380 86390 1
518473 99518473 1001 86380 86390 1
518525 99518525 1001 86380 86390 1
518551 99518551 1001 86380 86390 1
518479 99518479 1001 86380 86390 1
518571 99518571 1001 86380 86390 1
519093 99519093 1001 86380 86390 1
519146 99519146 1001 86380 86390 1
519646 99519646 1001 86380 86390 1
519738 99519738 1001 86380 86390 1
519716 99519716 1001 86380 86390 1
519583 99519583 1001 86380 86390 1
519467 99519467 1001 86380 86390 1
519535 99519535 1001 86380 86390 1
519561 99519561 1001 86380 86390 1
519449 99519449 1001 86380 86390 1
519502 99519502 1001 86380 86390 1
519401 99519401 1001 86380 86390 1
520008 99520008 1001 86380 86390 1
519898 99519898 1001 86380 86390 1
519899 99519899 1001 86380 86390 1
520498 99520498 1001 86380 86390 1
520608 99520608 1001 86380 86390 1
520592 99520592 1001 86380 86390 1
520541 99520541 1001 86380 86390 1
520469 99520469 1001 86380 86390 1
520562 99520562 1001 86380 86390 1
520429 99520429 1001 86380 86390 1
520237 99520237 1001 86380 86390 1
520150 99520150 1001 86380 86390 1
520130 99520130 1001 86380 86390 1
520186 99520186 1001 86380 86390 1
520748 99520748 1001 86380 86390 1
520644 99520644 1001 86380 86390 1
520830 99520830 1001 86380 86390 1
521299 99521299 1001 86380 86390 1
521345 99521345 1001 86380 86390 1
521273 99521273 1001 86380 86390 1
521249 99521249 1001 86380 86390 1
521160 99521160 1001 86380 86390 1
521180 99521180 1001 86380 86390 1
521117 99521117 1001 86380 86390 1
521005 99521005 1001 86380 86390 1
520869 99520869 1001 86380 86390 1
521624 99521624 1001 86380 86390 1
522202 99522202 1001 86380 86390 1
521947 99521947 1001 86380 86390 1
521911 99521911 1001 86380 86390 1
521964 99521964 1001 86380 86390 1
521928 99521928 1001 86380 86390 1
521697 99521697 1001 86380 86390 1
521807 99521807 1001 86380 86390 1
521872 99521872 1001 86380 86390 1
521694 99521694 1001 86380 86390 1
522302 99522302 1001 86380 86390 1
522366 99522366 1001 86380 86390 1
522973 99522973 1001 86380 86390 1
523001 99523001 1001 86380 86390 1
522748 99522748 1001 86380 86390 1
522881 99522881 1001 86380 86390 1
522766 99522766 1001 86380 86390 1
522806 99522806 1001 86380 86390 1
522821 99522821 1001 86380 86390 1
522643 99522643 1001 86380 86390 1
522698 99522698 1001 86380 86390 1
522650 99522650 1001 86380 86390 1
522574 99522574 1001 86380 86390 1
523881 99523881 1001 86380 86390 1
523914 99523914 1001 86380 86390 1
523795 99523795 1001 86380 86390 1
523854 99523854 1001 86380 86390 1
523558 99523558 1001 86380 86390 1
523679 99523679 1001 86380 86390 1
523338 99523338 1001 86380 86390 1
523521 99523521 1001 86380 86390 1
523526 99523526 1001 86380 86390 1
[truncated: 4,085,896 more chars]
