# Supplementary material for: Fast and near-optimal monitoring for healthcare acquired infection outbreaks
Source: PLoS Comput Biol. 2019 Sep 16;15(9):e1007284. doi: 10.1371/journal.pcbi.1007284 (PMC6762212; doi:10.1371/journal.pcbi.1007284)
Supplement: S2 Data — (ZIP) [file pcbi.1007284.s007.zip › MobilityLogs2/HAISE_Carilion_all_visits_day_197.txt]

#Person location Sublocation StartTime EndTime Type
408388 1023 1001 22260 28677 1
512476 1064 1002 27335 37791 1
523454 761 1001 64319 64619 1
400108 99400108 1001 86380 86390 1
400195 99400195 1001 86380 86390 1
400154 99400154 1001 86380 86390 1
400377 99400377 1001 86380 86390 1
400365 99400365 1001 86380 86390 1
400426 99400426 1001 86380 86390 1
400507 99400507 1001 86380 86390 1
400947 99400947 1001 86380 86390 1
401041 99401041 1001 86380 86390 1
401188 99401188 1001 86380 86390 1
401293 99401293 1001 86380 86390 1
401452 99401452 1001 86380 86390 1
401548 99401548 1001 86380 86390 1
401725 99401725 1001 86380 86390 1
402055 99402055 1001 86380 86390 1
401948 99401948 1001 86380 86390 1
402134 99402134 1001 86380 86390 1
402170 99402170 1001 86380 86390 1
402195 99402195 1001 86380 86390 1
402505 99402505 1001 86380 86390 1
402630 99402630 1001 86380 86390 1
402591 99402591 1001 86380 86390 1
402585 99402585 1001 86380 86390 1
402781 99402781 1001 86380 86390 1
402708 99402708 1001 86380 86390 1
402931 99402931 1001 86380 86390 1
403091 99403091 1001 86380 86390 1
403143 99403143 1001 86380 86390 1
403221 99403221 1001 86380 86390 1
403432 99403432 1001 86380 86390 1
403562 99403562 1001 86380 86390 1
403667 99403667 1001 86380 86390 1
403755 99403755 1001 86380 86390 1
404082 99404082 1001 86380 86390 1
404161 99404161 1001 86380 86390 1
404222 99404222 1001 86380 86390 1
404181 99404181 1001 86380 86390 1
404742 99404742 1001 86380 86390 1
404858 99404858 1001 86380 86390 1
405012 99405012 1001 86380 86390 1
405075 99405075 1001 86380 86390 1
405187 99405187 1001 86380 86390 1
405128 99405128 1001 86380 86390 1
405139 99405139 1001 86380 86390 1
405265 99405265 1001 86380 86390 1
405331 99405331 1001 86380 86390 1
405658 99405658 1001 86380 86390 1
405601 99405601 1001 86380 86390 1
405666 99405666 1001 86380 86390 1
405861 99405861 1001 86380 86390 1
405913 99405913 1001 86380 86390 1
405999 99405999 1001 86380 86390 1
406091 99406091 1001 86380 86390 1
406193 99406193 1001 86380 86390 1
406666 99406666 1001 86380 86390 1
407004 99407004 1001 86380 86390 1
406946 99406946 1001 86380 86390 1
407134 99407134 1001 86380 86390 1
407058 99407058 1001 86380 86390 1
407200 99407200 1001 86380 86390 1
407205 99407205 1001 86380 86390 1
407274 99407274 1001 86380 86390 1
407344 99407344 1001 86380 86390 1
407272 99407272 1001 86380 86390 1
407538 99407538 1001 86380 86390 1
407772 99407772 1001 86380 86390 1
407957 99407957 1001 86380 86390 1
407910 99407910 1001 86380 86390 1
407888 99407888 1001 86380 86390 1
408048 99408048 1001 86380 86390 1
408106 99408106 1001 86380 86390 1
408148 99408148 1001 86380 86390 1
408461 99408461 1001 86380 86390 1
408605 99408605 1001 86380 86390 1
408730 99408730 1001 86380 86390 1
408701 99408701 1001 86380 86390 1
408865 99408865 1001 86380 86390 1
408824 99408824 1001 86380 86390 1
408871 99408871 1001 86380 86390 1
409063 99409063 1001 86380 86390 1
409095 99409095 1001 86380 86390 1
409241 99409241 1001 86380 86390 1
409365 99409365 1001 86380 86390 1
409324 99409324 1001 86380 86390 1
409572 99409572 1001 86380 86390 1
409631 99409631 1001 86380 86390 1
409684 99409684 1001 86380 86390 1
409955 99409955 1001 86380 86390 1
410363 99410363 1001 86380 86390 1
410460 99410460 1001 86380 86390 1
410515 99410515 1001 86380 86390 1
410575 99410575 1001 86380 86390 1
410602 99410602 1001 86380 86390 1
410650 99410650 1001 86380 86390 1
410877 99410877 1001 86380 86390 1
410928 99410928 1001 86380 86390 1
411044 99411044 1001 86380 86390 1
411126 99411126 1001 86380 86390 1
411260 99411260 1001 86380 86390 1
411506 99411506 1001 86380 86390 1
411444 99411444 1001 86380 86390 1
411491 99411491 1001 86380 86390 1
411717 99411717 1001 86380 86390 1
411955 99411955 1001 86380 86390 1
411950 99411950 1001 86380 86390 1
412355 99412355 1001 86380 86390 1
413293 99413293 1001 86380 86390 1
412932 99412932 1001 86380 86390 1
413215 99413215 1001 86380 86390 1
413192 99413192 1001 86380 86390 1
412915 99412915 1001 86380 86390 1
413101 99413101 1001 86380 86390 1
412720 99412720 1001 86380 86390 1
412669 99412669 1001 86380 86390 1
413708 99413708 1001 86380 86390 1
413941 99413941 1001 86380 86390 1
414946 99414946 1001 86380 86390 1
414932 99414932 1001 86380 86390 1
415273 99415273 1001 86380 86390 1
414984 99414984 1001 86380 86390 1
414959 99414959 1001 86380 86390 1
414864 99414864 1001 86380 86390 1
414545 99414545 1001 86380 86390 1
414815 99414815 1001 86380 86390 1
414857 99414857 1001 86380 86390 1
414252 99414252 1001 86380 86390 1
414434 99414434 1001 86380 86390 1
414408 99414408 1001 86380 86390 1
414187 99414187 1001 86380 86390 1
414234 99414234 1001 86380 86390 1
414255 99414255 1001 86380 86390 1
414128 99414128 1001 86380 86390 1
414189 99414189 1001 86380 86390 1
414369 99414369 1001 86380 86390 1
414447 99414447 1001 86380 86390 1
415652 99415652 1001 86380 86390 1
415627 99415627 1001 86380 86390 1
415686 99415686 1001 86380 86390 1
416850 99416850 1001 86380 86390 1
416852 99416852 1001 86380 86390 1
416825 99416825 1001 86380 86390 1
416159 99416159 1001 86380 86390 1
416390 99416390 1001 86380 86390 1
416562 99416562 1001 86380 86390 1
416313 99416313 1001 86380 86390 1
416135 99416135 1001 86380 86390 1
415862 99415862 1001 86380 86390 1
415727 99415727 1001 86380 86390 1
416004 99416004 1001 86380 86390 1
417140 99417140 1001 86380 86390 1
417028 99417028 1001 86380 86390 1
417185 99417185 1001 86380 86390 1
417041 99417041 1001 86380 86390 1
417445 99417445 1001 86380 86390 1
417425 99417425 1001 86380 86390 1
417503 99417503 1001 86380 86390 1
417455 99417455 1001 86380 86390 1
417597 99417597 1001 86380 86390 1
418595 99418595 1001 86380 86390 1
418715 99418715 1001 86380 86390 1
418537 99418537 1001 86380 86390 1
418767 99418767 1001 86380 86390 1
418035 99418035 1001 86380 86390 1
417823 99417823 1001 86380 86390 1
417781 99417781 1001 86380 86390 1
420355 99420355 1001 86380 86390 1
420341 99420341 1001 86380 86390 1
420158 99420158 1001 86380 86390 1
420347 99420347 1001 86380 86390 1
420145 99420145 1001 86380 86390 1
419883 99419883 1001 86380 86390 1
419830 99419830 1001 86380 86390 1
419978 99419978 1001 86380 86390 1
419509 99419509 1001 86380 86390 1
420539 99420539 1001 86380 86390 1
420469 99420469 1001 86380 86390 1
421743 99421743 1001 86380 86390 1
421872 99421872 1001 86380 86390 1
421825 99421825 1001 86380 86390 1
421955 99421955 1001 86380 86390 1
421986 99421986 1001 86380 86390 1
421615 99421615 1001 86380 86390 1
420948 99420948 1001 86380 86390 1
420905 99420905 1001 86380 86390 1
420906 99420906 1001 86380 86390 1
422517 99422517 1001 86380 86390 1
422477 99422477 1001 86380 86390 1
423374 99423374 1001 86380 86390 1
423581 99423581 1001 86380 86390 1
423418 99423418 1001 86380 86390 1
423422 99423422 1001 86380 86390 1
423471 99423471 1001 86380 86390 1
423455 99423455 1001 86380 86390 1
423352 99423352 1001 86380 86390 1
423274 99423274 1001 86380 86390 1
423120 99423120 1001 86380 86390 1
423188 99423188 1001 86380 86390 1
422840 99422840 1001 86380 86390 1
422929 99422929 1001 86380 86390 1
422930 99422930 1001 86380 86390 1
423767 99423767 1001 86380 86390 1
423795 99423795 1001 86380 86390 1
423949 99423949 1001 86380 86390 1
423753 99423753 1001 86380 86390 1
423876 99423876 1001 86380 86390 1
425171 99425171 1001 86380 86390 1
425274 99425274 1001 86380 86390 1
425316 99425316 1001 86380 86390 1
425100 99425100 1001 86380 86390 1
425296 99425296 1001 86380 86390 1
424888 99424888 1001 86380 86390 1
424590 99424590 1001 86380 86390 1
424228 99424228 1001 86380 86390 1
425498 99425498 1001 86380 86390 1
425695 99425695 1001 86380 86390 1
425616 99425616 1001 86380 86390 1
425467 99425467 1001 86380 86390 1
426871 99426871 1001 86380 86390 1
426702 99426702 1001 86380 86390 1
426723 99426723 1001 86380 86390 1
426588 99426588 1001 86380 86390 1
426291 99426291 1001 86380 86390 1
426318 99426318 1001 86380 86390 1
425955 99425955 1001 86380 86390 1
426066 99426066 1001 86380 86390 1
425978 99425978 1001 86380 86390 1
427355 99427355 1001 86380 86390 1
427403 99427403 1001 86380 86390 1
427280 99427280 1001 86380 86390 1
428572 99428572 1001 86380 86390 1
428547 99428547 1001 86380 86390 1
428554 99428554 1001 86380 86390 1
428081 99428081 1001 86380 86390 1
427913 99427913 1001 86380 86390 1
427548 99427548 1001 86380 86390 1
427727 99427727 1001 86380 86390 1
429043 99429043 1001 86380 86390 1
428772 99428772 1001 86380 86390 1
429114 99429114 1001 86380 86390 1
429085 99429085 1001 86380 86390 1
428810 99428810 1001 86380 86390 1
430055 99430055 1001 86380 86390 1
430080 99430080 1001 86380 86390 1
429748 99429748 1001 86380 86390 1
429775 99429775 1001 86380 86390 1
429545 99429545 1001 86380 86390 1
429440 99429440 1001 86380 86390 1
429395 99429395 1001 86380 86390 1
429554 99429554 1001 86380 86390 1
429401 99429401 1001 86380 86390 1
429192 99429192 1001 86380 86390 1
429407 99429407 1001 86380 86390 1
430714 99430714 1001 86380 86390 1
430652 99430652 1001 86380 86390 1
431868 99431868 1001 86380 86390 1
431946 99431946 1001 86380 86390 1
431898 99431898 1001 86380 86390 1
431281 99431281 1001 86380 86390 1
430836 99430836 1001 86380 86390 1
430837 99430837 1001 86380 86390 1
431077 99431077 1001 86380 86390 1
432116 99432116 1001 86380 86390 1
432098 99432098 1001 86380 86390 1
432213 99432213 1001 86380 86390 1
432072 99432072 1001 86380 86390 1
432933 99432933 1001 86380 86390 1
433239 99433239 1001 86380 86390 1
433999 99433999 1001 86380 86390 1
434006 99434006 1001 86380 86390 1
434082 99434082 1001 86380 86390 1
435248 99435248 1001 86380 86390 1
434919 99434919 1001 86380 86390 1
434944 99434944 1001 86380 86390 1
434235 99434235 1001 86380 86390 1
434524 99434524 1001 86380 86390 1
434220 99434220 1001 86380 86390 1
435679 99435679 1001 86380 86390 1
435618 99435618 1001 86380 86390 1
436832 99436832 1001 86380 86390 1
437099 99437099 1001 86380 86390 1
436880 99436880 1001 86380 86390 1
436794 99436794 1001 86380 86390 1
436890 99436890 1001 86380 86390 1
436490 99436490 1001 86380 86390 1
436366 99436366 1001 86380 86390 1
436680 99436680 1001 86380 86390 1
435970 99435970 1001 86380 86390 1
436166 99436166 1001 86380 86390 1
436019 99436019 1001 86380 86390 1
437342 99437342 1001 86380 86390 1
437270 99437270 1001 86380 86390 1
437325 99437325 1001 86380 86390 1
437308 99437308 1001 86380 86390 1
300486 99300486 1001 86380 86390 1
300506 99300506 1001 86380 86390 1
300328 99300328 1001 86380 86390 1
300173 99300173 1001 86380 86390 1
300149 99300149 1001 86380 86390 1
300933 99300933 1001 86380 86390 1
300849 99300849 1001 86380 86390 1
300865 99300865 1001 86380 86390 1
301518 99301518 1001 86380 86390 1
301351 99301351 1001 86380 86390 1
301523 99301523 1001 86380 86390 1
301525 99301525 1001 86380 86390 1
301430 99301430 1001 86380 86390 1
301258 99301258 1001 86380 86390 1
301323 99301323 1001 86380 86390 1
301255 99301255 1001 86380 86390 1
301013 99301013 1001 86380 86390 1
300988 99300988 1001 86380 86390 1
301092 99301092 1001 86380 86390 1
301124 99301124 1001 86380 86390 1
300969 99300969 1001 86380 86390 1
301696 99301696 1001 86380 86390 1
301622 99301622 1001 86380 86390 1
301588 99301588 1001 86380 86390 1
302229 99302229 1001 86380 86390 1
302217 99302217 1001 86380 86390 1
302192 99302192 1001 86380 86390 1
302363 99302363 1001 86380 86390 1
302221 99302221 1001 86380 86390 1
302124 99302124 1001 86380 86390 1
302035 99302035 1001 86380 86390 1
302104 99302104 1001 86380 86390 1
302015 99302015 1001 86380 86390 1
302094 99302094 1001 86380 86390 1
302173 99302173 1001 86380 86390 1
302070 99302070 1001 86380 86390 1
301822 99301822 1001 86380 86390 1
301823 99301823 1001 86380 86390 1
302577 99302577 1001 86380 86390 1
303188 99303188 1001 86380 86390 1
303102 99303102 1001 86380 86390 1
303025 99303025 1001 86380 86390 1
302886 99302886 1001 86380 86390 1
302966 99302966 1001 86380 86390 1
302999 99302999 1001 86380 86390 1
303003 99303003 1001 86380 86390 1
303279 99303279 1001 86380 86390 1
303305 99303305 1001 86380 86390 1
303855 99303855 1001 86380 86390 1
303833 99303833 1001 86380 86390 1
303964 99303964 1001 86380 86390 1
303836 99303836 1001 86380 86390 1
303927 99303927 1001 86380 86390 1
303661 99303661 1001 86380 86390 1
303808 99303808 1001 86380 86390 1
303745 99303745 1001 86380 86390 1
304138 99304138 1001 86380 86390 1
304140 99304140 1001 86380 86390 1
304183 99304183 1001 86380 86390 1
304107 99304107 1001 86380 86390 1
304762 99304762 1001 86380 86390 1
304818 99304818 1001 86380 86390 1
304490 99304490 1001 86380 86390 1
304595 99304595 1001 86380 86390 1
304648 99304648 1001 86380 86390 1
304285 99304285 1001 86380 86390 1
305064 99305064 1001 86380 86390 1
304872 99304872 1001 86380 86390 1
305042 99305042 1001 86380 86390 1
305526 99305526 1001 86380 86390 1
305643 99305643 1001 86380 86390 1
305432 99305432 1001 86380 86390 1
305399 99305399 1001 86380 86390 1
305211 99305211 1001 86380 86390 1
305229 99305229 1001 86380 86390 1
305139 99305139 1001 86380 86390 1
305088 99305088 1001 86380 86390 1
500155 99500155 1001 86380 86390 1
500016 99500016 1001 86380 86390 1
500162 99500162 1001 86380 86390 1
500061 99500061 1001 86380 86390 1
500718 99500718 1001 86380 86390 1
500654 99500654 1001 86380 86390 1
500486 99500486 1001 86380 86390 1
500421 99500421 1001 86380 86390 1
500515 99500515 1001 86380 86390 1
500516 99500516 1001 86380 86390 1
500322 99500322 1001 86380 86390 1
500210 99500210 1001 86380 86390 1
500318 99500318 1001 86380 86390 1
500889 99500889 1001 86380 86390 1
500954 99500954 1001 86380 86390 1
501612 99501612 1001 86380 86390 1
501442 99501442 1001 86380 86390 1
501266 99501266 1001 86380 86390 1
501310 99501310 1001 86380 86390 1
501430 99501430 1001 86380 86390 1
501275 99501275 1001 86380 86390 1
501288 99501288 1001 86380 86390 1
501053 99501053 1001 86380 86390 1
501792 99501792 1001 86380 86390 1
501650 99501650 1001 86380 86390 1
501834 99501834 1001 86380 86390 1
501809 99501809 1001 86380 86390 1
501709 99501709 1001 86380 86390 1
502286 99502286 1001 86380 86390 1
502352 99502352 1001 86380 86390 1
502440 99502440 1001 86380 86390 1
502398 99502398 1001 86380 86390 1
502055 99502055 1001 86380 86390 1
502147 99502147 1001 86380 86390 1
502148 99502148 1001 86380 86390 1
502112 99502112 1001 86380 86390 1
502180 99502180 1001 86380 86390 1
501886 99501886 1001 86380 86390 1
501925 99501925 1001 86380 86390 1
503145 99503145 1001 86380 86390 1
503027 99503027 1001 86380 86390 1
503057 99503057 1001 86380 86390 1
502865 99502865 1001 86380 86390 1
502790 99502790 1001 86380 86390 1
502778 99502778 1001 86380 86390 1
502783 99502783 1001 86380 86390 1
502876 99502876 1001 86380 86390 1
503335 99503335 1001 86380 86390 1
503297 99503297 1001 86380 86390 1
503441 99503441 1001 86380 86390 1
503364 99503364 1001 86380 86390 1
504018 99504018 1001 86380 86390 1
504006 99504006 1001 86380 86390 1
504007 99504007 1001 86380 86390 1
503972 99503972 1001 86380 86390 1
503767 99503767 1001 86380 86390 1
503793 99503793 1001 86380 86390 1
503574 99503574 1001 86380 86390 1
503628 99503628 1001 86380 86390 1
503671 99503671 1001 86380 86390 1
503649 99503649 1001 86380 86390 1
504134 99504134 1001 86380 86390 1
504293 99504293 1001 86380 86390 1
504321 99504321 1001 86380 86390 1
504843 99504843 1001 86380 86390 1
504818 99504818 1001 86380 86390 1
504794 99504794 1001 86380 86390 1
504807 99504807 1001 86380 86390 1
504888 99504888 1001 86380 86390 1
504878 99504878 1001 86380 86390 1
504728 99504728 1001 86380 86390 1
504614 99504614 1001 86380 86390 1
504590 99504590 1001 86380 86390 1
504683 99504683 1001 86380 86390 1
504356 99504356 1001 86380 86390 1
504525 99504525 1001 86380 86390 1
505148 99505148 1001 86380 86390 1
505063 99505063 1001 86380 86390 1
504973 99504973 1001 86380 86390 1
505130 99505130 1001 86380 86390 1
505144 99505144 1001 86380 86390 1
504977 99504977 1001 86380 86390 1
505681 99505681 1001 86380 86390 1
505610 99505610 1001 86380 86390 1
505757 99505757 1001 86380 86390 1
505624 99505624 1001 86380 86390 1
505627 99505627 1001 86380 86390 1
505559 99505559 1001 86380 86390 1
505176 99505176 1001 86380 86390 1
505203 99505203 1001 86380 86390 1
505206 99505206 1001 86380 86390 1
505234 99505234 1001 86380 86390 1
505198 99505198 1001 86380 86390 1
505239 99505239 1001 86380 86390 1
505872 99505872 1001 86380 86390 1
505823 99505823 1001 86380 86390 1
505875 99505875 1001 86380 86390 1
505889 99505889 1001 86380 86390 1
506558 99506558 1001 86380 86390 1
506431 99506431 1001 86380 86390 1
506477 99506477 1001 86380 86390 1
506414 99506414 1001 86380 86390 1
506205 99506205 1001 86380 86390 1
505979 99505979 1001 86380 86390 1
506058 99506058 1001 86380 86390 1
506123 99506123 1001 86380 86390 1
506038 99506038 1001 86380 86390 1
506698 99506698 1001 86380 86390 1
506648 99506648 1001 86380 86390 1
507291 99507291 1001 86380 86390 1
507382 99507382 1001 86380 86390 1
507198 99507198 1001 86380 86390 1
507083 99507083 1001 86380 86390 1
506935 99506935 1001 86380 86390 1
506928 99506928 1001 86380 86390 1
507593 99507593 1001 86380 86390 1
507585 99507585 1001 86380 86390 1
508247 99508247 1001 86380 86390 1
508111 99508111 1001 86380 86390 1
508166 99508166 1001 86380 86390 1
508193 99508193 1001 86380 86390 1
508155 99508155 1001 86380 86390 1
508195 99508195 1001 86380 86390 1
508055 99508055 1001 86380 86390 1
507939 99507939 1001 86380 86390 1
507992 99507992 1001 86380 86390 1
507864 99507864 1001 86380 86390 1
508011 99508011 1001 86380 86390 1
507909 99507909 1001 86380 86390 1
507897 99507897 1001 86380 86390 1
507963 99507963 1001 86380 86390 1
507748 99507748 1001 86380 86390 1
508388 99508388 1001 86380 86390 1
508302 99508302 1001 86380 86390 1
508370 99508370 1001 86380 86390 1
508960 99508960 1001 86380 86390 1
508935 99508935 1001 86380 86390 1
508948 99508948 1001 86380 86390 1
508885 99508885 1001 86380 86390 1
508911 99508911 1001 86380 86390 1
509048 99509048 1001 86380 86390 1
508904 99508904 1001 86380 86390 1
508880 99508880 1001 86380 86390 1
508918 99508918 1001 86380 86390 1
508690 99508690 1001 86380 86390 1
508811 99508811 1001 86380 86390 1
508786 99508786 1001 86380 86390 1
508722 99508722 1001 86380 86390 1
508672 99508672 1001 86380 86390 1
508480 99508480 1001 86380 86390 1
508496 99508496 1001 86380 86390 1
508574 99508574 1001 86380 86390 1
508631 99508631 1001 86380 86390 1
508582 99508582 1001 86380 86390 1
509105 99509105 1001 86380 86390 1
509121 99509121 1001 86380 86390 1
509811 99509811 1001 86380 86390 1
509749 99509749 1001 86380 86390 1
509728 99509728 1001 86380 86390 1
509806 99509806 1001 86380 86390 1
509834 99509834 1001 86380 86390 1
509568 99509568 1001 86380 86390 1
509613 99509613 1001 86380 86390 1
509294 99509294 1001 86380 86390 1
509400 99509400 1001 86380 86390 1
509453 99509453 1001 86380 86390 1
509989 99509989 1001 86380 86390 1
509280 99509280 1001 86380 86390 1
510470 99510470 1001 86380 86390 1
510395 99510395 1001 86380 86390 1
511425 99511425 1001 86380 86390 1
511553 99511553 1001 86380 86390 1
511427 99511427 1001 86380 86390 1
511351 99511351 1001 86380 86390 1
511441 99511441 1001 86380 86390 1
511422 99511422 1001 86380 86390 1
511113 99511113 1001 86380 86390 1
510977 99510977 1001 86380 86390 1
511057 99511057 1001 86380 86390 1
511697 99511697 1001 86380 86390 1
511626 99511626 1001 86380 86390 1
511574 99511574 1001 86380 86390 1
512348 99512348 1001 86380 86390 1
512194 99512194 1001 86380 86390 1
512165 99512165 1001 86380 86390 1
512075 99512075 1001 86380 86390 1
512132 99512132 1001 86380 86390 1
511783 99511783 1001 86380 86390 1
512578 99512578 1001 86380 86390 1
513144 99513144 1001 86380 86390 1
513177 99513177 1001 86380 86390 1
512835 99512835 1001 86380 86390 1
512875 99512875 1001 86380 86390 1
512739 99512739 1001 86380 86390 1
512642 99512642 1001 86380 86390 1
513281 99513281 1001 86380 86390 1
513372 99513372 1001 86380 86390 1
513381 99513381 1001 86380 86390 1
513919 99513919 1001 86380 86390 1
513987 99513987 1001 86380 86390 1
514012 99514012 1001 86380 86390 1
513886 99513886 1001 86380 86390 1
513631 99513631 1001 86380 86390 1
513762 99513762 1001 86380 86390 1
513580 99513580 1001 86380 86390 1
513443 99513443 1001 86380 86390 1
514172 99514172 1001 86380 86390 1
514177 99514177 1001 86380 86390 1
514744 99514744 1001 86380 86390 1
514810 99514810 1001 86380 86390 1
514785 99514785 1001 86380 86390 1
514708 99514708 1001 86380 86390 1
514737 99514737 1001 86380 86390 1
514765 99514765 1001 86380 86390 1
514497 99514497 1001 86380 86390 1
514647 99514647 1001 86380 86390 1
514493 99514493 1001 86380 86390 1
514316 99514316 1001 86380 86390 1
514257 99514257 1001 86380 86390 1
514442 99514442 1001 86380 86390 1
514976 99514976 1001 86380 86390 1
514978 99514978 1001 86380 86390 1
514966 99514966 1001 86380 86390 1
514931 99514931 1001 86380 86390 1
515495 99515495 1001 86380 86390 1
515590 99515590 1001 86380 86390 1
515408 99515408 1001 86380 86390 1
515422 99515422 1001 86380 86390 1
515307 99515307 1001 86380 86390 1
515334 99515334 1001 86380 86390 1
515180 99515180 1001 86380 86390 1
515091 99515091 1001 86380 86390 1
515184 99515184 1001 86380 86390 1
515173 99515173 1001 86380 86390 1
515271 99515271 1001 86380 86390 1
515755 99515755 1001 86380 86390 1
516417 99516417 1001 86380 86390 1
516227 99516227 1001 86380 86390 1
515915 99515915 1001 86380 86390 1
516075 99516075 1001 86380 86390 1
515986 99515986 1001 86380 86390 1
516091 99516091 1001 86380 86390 1
516029 99516029 1001 86380 86390 1
516566 99516566 1001 86380 86390 1
516579 99516579 1001 86380 86390 1
516644 99516644 1001 86380 86390 1
517156 99517156 1001 86380 86390 1
517288 99517288 1001 86380 86390 1
517161 99517161 1001 86380 86390 1
517278 99517278 1001 86380 86390 1
517175 99517175 1001 86380 86390 1
517319 99517319 1001 86380 86390 1
517119 99517119 1001 86380 86390 1
516925 99516925 1001 86380 86390 1
517019 99517019 1001 86380 86390 1
517072 99517072 1001 86380 86390 1
516793 99516793 1001 86380 86390 1
516817 99516817 1001 86380 86390 1
517451 99517451 1001 86380 86390 1
517480 99517480 1001 86380 86390 1
517533 99517533 1001 86380 86390 1
517458 99517458 1001 86380 86390 1
517986 99517986 1001 86380 86390 1
518071 99518071 1001 86380 86390 1
517840 99517840 1001 86380 86390 1
517777 99517777 1001 86380 86390 1
517807 99517807 1001 86380 86390 1
517820 99517820 1001 86380 86390 1
517937 99517937 1001 86380 86390 1
517798 99517798 1001 86380 86390 1
517711 99517711 1001 86380 86390 1
517714 99517714 1001 86380 86390 1
518191 99518191 1001 86380 86390 1
518193 99518193 1001 86380 86390 1
518234 99518234 1001 86380 86390 1
518930 99518930 1001 86380 86390 1
518680 99518680 1001 86380 86390 1
518619 99518619 1001 86380 86390 1
518645 99518645 1001 86380 86390 1
518725 99518725 1001 86380 86390 1
518596 99518596 1001 86380 86390 1
518387 99518387 1001 86380 86390 1
518546 99518546 1001 86380 86390 1
519167 99519167 1001 86380 86390 1
519103 99519103 1001 86380 86390 1
519138 99519138 1001 86380 86390 1
519724 99519724 1001 86380 86390 1
519635 99519635 1001 86380 86390 1
519675 99519675 1001 86380 86390 1
519624 99519624 1001 86380 86390 1
519572 99519572 1001 86380 86390 1
519456 99519456 1001 86380 86390 1
519464 99519464 1001 86380 86390 1
519555 99519555 1001 86380 86390 1
519284 99519284 1001 86380 86390 1
519259 99519259 1001 86380 86390 1
519953 99519953 1001 86380 86390 1
519919 99519919 1001 86380 86390 1
519855 99519855 1001 86380 86390 1
519844 99519844 1001 86380 86390 1
520460 99520460 1001 86380 86390 1
520606 99520606 1001 86380 86390 1
520242 99520242 1001 86380 86390 1
520400 99520400 1001 86380 86390 1
520246 99520246 1001 86380 86390 1
520034 99520034 1001 86380 86390 1
520027 99520027 1001 86380 86390 1
520056 99520056 1001 86380 86390 1
520731 99520731 1001 86380 86390 1
520706 99520706 1001 86380 86390 1
520714 99520714 1001 86380 86390 1
520649 99520649 1001 86380 86390 1
521465 99521465 1001 86380 86390 1
521423 99521423 1001 86380 86390 1
521285 99521285 1001 86380 86390 1
521083 99521083 1001 86380 86390 1
521204 99521204 1001 86380 86390 1
520872 99520872 1001 86380 86390 1
520926 99520926 1001 86380 86390 1
521619 99521619 1001 86380 86390 1
521543 99521543 1001 86380 86390 1
521569 99521569 1001 86380 86390 1
521545 99521545 1001 86380 86390 1
521566 99521566 1001 86380 86390 1
522289 99522289 1001 86380 86390 1
522269 99522269 1001 86380 86390 1
522123 99522123 1001 86380 86390 1
522188 99522188 1001 86380 86390 1
521951 99521951 1001 86380 86390 1
522071 99522071 1001 86380 86390 1
521710 99521710 1001 86380 86390 1
521831 99521831 1001 86380 86390 1
521833 99521833 1001 86380 86390 1
521786 99521786 1001 86380 86390 1
521735 99521735 1001 86380 86390 1
521748 99521748 1001 86380 86390 1
522485 99522485 1001 86380 86390 1
522331 99522331 1001 86380 86390 1
522385 99522385 1001 86380 86390 1
522980 99522980 1001 86380 86390 1
523059 99523059 1001 86380 86390 1
523099 99523099 1001 86380 86390 1
523077 99523077 1001 86380 86390 1
522987 99522987 1001 86380 86390 1
522826 99522826 1001 86380 86390 1
522881 99522881 1001 86380 86390 1
522752 99522752 1001 86380 86390 1
522616 99522616 1001 86380 86390 1
522669 99522669 1001 86380 86390 1
522658 99522658 1001 86380 86390 1
522568 99522568 1001 86380 86390 1
523236 99523236 1001 86380 86390 1
523264 99523264 1001 86380 86390 1
523818 99523818 1001 86380 86390 1
523819 99523819 1001 86380 86390 1
523832 99523832 1001 86380 86390 1
523846 99523846 1001 86380 86390 1
523809 99523809 1001 86380 86390 1
523802 99523802 1001 86380 86390 1
523662 99523662 1001 86380 86390 1
523637 99523637 1001 86380 86390 1
523568 99523568 1001 86380 86390 1
523958 99523958 1001 86380 86390 1
524671 99524671 1001 86380 86390 1
524672 99524672 1001 86380 86390 1
524715 99524715 1001 86380 86390 1
524487 99524487 1001 86380 86390 1
524493 99524493 1001 86380 86390 1
524559 99524559 1001 86380 86390 1
524549 99524549 1001 86380 86390 1
524537 99524537 1001 86380 86390 1
524357 99524357 1001 86380 86390 1
524268 99524268 1001 86380 86390 1
524157 99524157 1001 86380 86390 1
524250 99524250 1001 86380 86390 1
524330 99524330 1001 86380 86390 1
524849 99524849 1001 86380 86390 1
524788 99524788 1001 86380 86390 1
525574 99525574 1001 86380 86390 1
525477 99525477 1001 86380 86390 1
525277 99525277 1001 86380 86390 1
525381 99525381 1001 86380 86390 1
525076 99525076 1001 86380 86390 1
525668 99525668 1001 86380 86390 1
525604 99525604 1001 86380 86390 1
526283 99526283 1001 86380 86390 1
526400 99526400 1001 86380 86390 1
526053 99526053 1001 86380 86390 1
526096 99526096 1001 86380 86390 1
526022 99526022 1001 86380 86390 1
525928 99525928 1001 86380 86390 1
526549 99526549 1001 86380 86390 1
526485 99526485 1001 86380 86390 1
526521 99526521 1001 86380 86390 1
527056 99527056 1001 86380 86390 1
527046 99527046 1001 86380 86390 1
527085 99527085 1001 86380 86390 1
527184 99527184 1001 86380 86390 1
527003 99527003 1001 86380 86390 1
526874 99526874 1001 86380 86390 1
526722 99526722 1001 86380 86390 1
526646 99526646 1001 86380 86390 1
526692 99526692 1001 86380 86390 1
527045 99527045 1001 86380 86390 1
527897 99527897 1001 86380 86390 1
528064 99528064 1001 86380 86390 1
528035 99528035 1001 86380 86390 1
527997 99527997 1001 86380 86390 1
527807 99527807 1001 86380 86390 1
527855 99527855 1001 86380 86390 1
527473 99527473 1001 86380 86390 1
527605 99527605 1001 86380 86390 1
527618 99527618 1001 86380 86390 1
528806 99528806 1001 86380 86390 1
528745 99528745 1001 86380 86390 1
528542 99528542 1001 86380 86390 1
528538 99528538 1001 86380 86390 1
528564 99528564 1001 86380 86390 1
528359 99528359 1001 86380 86390 1
528411 99528411 1001 86380 86390 1
528437 99528437 1001 86380 86390 1
528348 99528348 1001 86380 86390 1
528446 99528446 1001 86380 86390 1
528292 99528292 1001 86380 86390 1
529070 99529070 1001 86380 86390 1
529020 99529020 1001 86380 86390 1
528983 99528983 1001 86380 86390 1
529079 99529079 1001 86380 86390 1
529602 99529602 1001 86380 86390 1
529571 99529571 1001 86380 86390 1
529510 99529510 1001 86380 86390 1
529421 99529421 1001 86380 86390 1
529374 99529374 1001 86380 86390 1
529442 99529442 1001 86380 86390 1
529299 99529299 1001 86380 86390 1
529767 99529767 1001 86380 86390 1
529833 99529833 1001 86380 86390 1
529786 99529786 1001 86380 86390 1
530373 99530373 1001 86380 86390 1
530453 99530453 1001 86380 86390 1
530522 99530522 1001 86380 86390 1
530352 99530352 1001 86380 86390 1
530471 99530471 1001 86380 86390 1
530266 99530266 1001 86380 86390 1
530049 99530049 1001 86380 86390 1
529955 99529955 1001 86380 86390 1
530654 99530654 1001 86380 86390 1
530667 99530667 1001 86380 86390 1
530696 99530696 1001 86380 86390 1
530597 99530597 1001 86380 86390 1
530561 99530561 1001 86380 86390 1
531297 99531297 1001 86380 86390 1
531313 99531313 1001 86380 86390 1
531301 99531301 1001 86380 86390 1
531136 99531136 1001 86380 86390 1
531113 99531113 1001 86380 86390 1
531126 99531126 1001 86380 86390 1
530998 99530998 1001 86380 86390 1
531105 99531105 1001 86380 86390 1
531042 99531042 1001 86380 86390 1
530827 99530827 1001 86380 86390 1
530857 99530857 1001 86380 86390 1
531428 99531428 1001 86380 86390 1
531417 99531417 1001 86380 86390 1
532144 99532144 1001 86380 86390 1
532108 99532108 1001 86380 86390 1
532072 99532072 1001 86380 86390 1
531957 99531957 1001 86380 86390 1
531627 99531627 1001 86380 86390 1
531732 99531732 1001 86380 86390 1
531687 99531687 1001 86380 86390 1
532268 99532268 1001 86380 86390 1
532233 99532233 1001 86380 86390 1
532314 99532314 1001 86380 86390 1
532329 99532329 1001 86380 86390 1
532225 99532225 1001 86380 86390 1
533032 99533032 1001 86380 86390 1
533026 99533026 1001 86380 86390 1
532992 99532992 1001 86380 86390 1
532817 99532817 1001 86380 86390 1
532568 99532568 1001 86380 86390 1
532574 99532574 1001 86380 86390 1
533063 99533063 1001 86380 86390 1
533129 99533129 1001 86380 86390 1
533822 99533822 1001 86380 86390 1
533823 99533823 1001 86380 86390 1
533838 99533838 1001 86380 86390 1
533779 99533779 1001 86380 86390 1
533562 99533562 1001 86380 86390 1
533498 99533498 1001 86380 86390 1
533565 99533565 1001 86380 86390 1
533515 99533515 1001 86380 86390 1
533580 99533580 1001 86380 86390 1
533608 99533608 1001 86380 86390 1
533506 99533506 1001 86380 86390 1
533481 99533481 1001 86380 86390 1
533535 99533535 1001 86380 86390 1
533379 99533379 1001 86380 86390 1
533438 99533438 1001 86380 86390 1
533415 99533415 1001 86380 86390 1
534025 99534025 1001 86380 86390 1
533936 99533936 1001 86380 86390 1
534518 99534518 1001 86380 86390 1
534663 99534663 1001 86380 86390 1
534593 99534593 1001 86380 86390 1
534467 99534467 1001 86380 86390 1
534430 99534430 1001 86380 86390 1
534400 99534400 1001 86380 86390 1
534452 99534452 1001 86380 86390 1
534263 99534263 1001 86380 86390 1
534242 99534242 1001 86380 86390 1
534126 99534126 1001 86380 86390 1
534712 99534712 1001 86380 86390 1
534690 99534690 1001 86380 86390 1
534783 99534783 1001 86380 86390 1
535420 99535420 1001 86380 86390 1
535396 99535396 1001 86380 86390 1
535347 99535347 1001 86380 86390 1
535315 99535315 1001 86380 86390 1
535457 99535457 1001 86380 86390 1
535229 99535229 1001 86380 86390 1
535179 99535179 1001 86380 86390 1
535131 99535131 1001 86380 86390 1
535264 99535264 1001 86380 86390 1
535007 99535007 1001 86380 86390 1
534964 99534964 1001 86380 86390 1
535549 99535549 1001 86380 86390 1
536171 99536171 1001 86380 86390 1
536237 99536237 1001 86380 86390 1
535942 99535942 1001 86380 86390 1
535943 99535943 1001 86380 86390 1
535848 99535848 1001 86380 86390 1
535882 99535882 1001 86380 86390 1
536346 99536346 1001 86380 86390 1
536529 99536529 1001 86380 86390 1
536387 99536387 1001 86380 86390 1
536842 99536842 1001 86380 86390 1
536870 99536870 1001 86380 86390 1
536923 99536923 1001 86380 86390 1
536900 99536900 1001 86380 86390 1
536953 99536953 1001 86380 86390 1
536943 99536943 1001 86380 86390 1
536635 99536635 1001 86380 86390 1
537198 99537198 1001 86380 86390 1
537332 99537332 1001 86380 86390 1
537272 99537272 1001 86380 86390 1
537914 99537914 1001 86380 86390 1
537801 99537801 1001 86380 86390 1
537814 99537814 1001 86380 86390 1
537716 99537716 1001 86380 86390 1
537480 99537480 1001 86380 86390 1
538048 99538048 1001 86380 86390 1
538089 99538089 1001 86380 86390 1
538082 99538082 1001 86380 86390 1
538058 99538058 1001 86380 86390 1
538182 99538182 1001 86380 86390 1
538108 99538108 1001 86380 86390 1
538134 99538134 1001 86380 86390 1
538148 99538148 1001 86380 86390 1
538123 99538123 1001 86380 86390 1
538175 99538175 1001 86380 86390 1
538725 99538725 1001 86380 86390 1
538666 99538666 1001 86380 86390 1
538494 99538494 1001 86380 86390 1
538499 99538499 1001 86380 86390 1
538512 99538512 1001 86380 86390 1
538410 99538410 1001 86380 86390 1
538477 99538477 1001 86380 86390 1
538401 99538401 1001 86380 86390 1
538402 99538402 1001 86380 86390 1
538287 99538287 1001 86380 86390 1
538237 99538237 1001 86380 86390 1
538328 99538328 1001 86380 86390 1
538292 99538292 1001 86380 86390 1
538347 99538347 1001 86380 86390 1
538904 99538904 1001 86380 86390 1
539003 99539003 1001 86380 86390 1
539438 99539438 1001 86380 86390 1
539593 99539593 1001 86380 86390 1
539629 99539629 1001 86380 86390 1
539283 99539283 1001 86380 86390 1
539069 99539069 1001 86380 86390 1
539045 99539045 1001 86380 86390 1
539793 99539793 1001 86380 86390 1
539729 99539729 1001 86380 86390 1
539672 99539672 1001 86380 86390 1
540391 99540391 1001 86380 86390 1
540430 99540430 1001 86380 86390 1
540337 99540337 1001 86380 86390 1
539994 99539994 1001 86380 86390 1
539891 99539891 1001 86380 86390 1
539869 99539869 1001 86380 86390 1
540531 99540531 1001 86380 86390 1
540532 99540532 1001 86380 86390 1
540662 99540662 1001 86380 86390 1
540547 99540547 1001 86380 86390 1
541290 99541290 1001 86380 86390 1
541230 99541230 1001 86380 86390 1
541179 99541179 1001 86380 86390 1
541261 99541261 1001 86380 86390 1
541182 99541182 1001 86380 86390 1
541157 99541157 1001 86380 86390 1
540926 99540926 1001 86380 86390 1
540794 99540794 1001 86380 86390 1
540717 99540717 1001 86380 86390 1
541316 99541316 1001 86380 86390 1
541469 99541469 1001 86380 86390 1
541380 99541380 1001 86380 86390 1
542033 99542033 1001 86380 86390 1
542103 99542103 1001 86380 86390 1
542109 99542109 1001 86380 86390 1
541709 99541709 1001 86380 86390 1
541725 99541725 1001 86380 86390 1
541517 99541517 1001 86380 86390 1
541609 99541609 1001 86380 86390 1
542127 99542127 1001 86380 86390 1
542804 99542804 1001 86380 86390 1
542869 99542869 1001 86380 86390 1
542818 99542818 1001 86380 86390 1
542826 99542826 1001 86380 86390 1
542650 99542650 1001 86380 86390 1
542691 99542691 1001 86380 86390 1
542642 99542642 1001 86380 86390 1
542604 99542604 1001 86380 86390 1
542620 99542620 1001 86380 86390 1
542635 99542635 1001 86380 86390 1
542441 99542441 1001 86380 86390 1
542381 99542381 1001 86380 86390 1
542451 99542451 1001 86380 86390 1
543127 99543127 1001 86380 86390 1
542976 99542976 1001 86380 86390 1
543069 99543069 1001 86380 86390 1
543721 99543721 1001 86380 86390 1
543696 99543696 1001 86380 86390 1
543580 99543580 1001 86380 86390 1
543583 99543583 1001 86380 86390 1
543755 99543755 1001 86380 86390 1
543763 99543763 1001 86380 86390 1
543766 99543766 1001 86380 86390 1
543427 99543427 1001 86380 86390 1
543846 99543846 1001 86380 86390 1
543964 99543964 1001 86380 86390 1
543877 99543877 1001 86380 86390 1
543786 99543786 1001 86380 86390 1
543929 99543929 1001 86380 86390 1
544418 99544418 1001 86380 86390 1
544457 99544457 1001 86380 86390 1
544572 99544572 1001 86380 86390 1
544525 99544525 1001 86380 86390 1
544410 99544410 1001 86380 86390 1
544468 99544468 1001 86380 86390 1
544481 99544481 1001 86380 86390 1
543986 99543986 1001 86380 86390 1
544655 99544655 1001 86380 86390 1
544683 99544683 1001 86380 86390 1
400459 99400459 1001 86380 86390 1
400439 99400439 1001 86380 86390 1
400538 99400538 1001 86380 86390 1
400725 99400725 1001 86380 86390 1
400860 99400860 1001 86380 86390 1
401114 99401114 1001 86380 86390 1
401411 99401411 1001 86380 86390 1
401519 99401519 1001 86380 86390 1
401542 99401542 1001 86380 86390 1
401740 99401740 1001 86380 86390 1
401970 99401970 1001 86380 86390 1
402419 99402419 1001 86380 86390 1
402433 99402433 1001 86380 86390 1
402463 99402463 1001 86380 86390 1
402569 99402569 1001 86380 86390 1
402941 99402941 1001 86380 86390 1
403098 99403098 1001 86380 86390 1
403725 99403725 1001 86380 86390 1
403924 99403924 1001 86380 86390 1
403869 99403869 1001 86380 86390 1
404053 99404053 1001 86380 86390 1
404143 99404143 1001 86380 86390 1
404238 99404238 1001 86380 86390 1
404296 99404296 1001 86380 86390 1
404364 99404364 1001 86380 86390 1
404376 99404376 1001 86380 86390 1
404429 99404429 1001 86380 86390 1
404640 99404640 1001 86380 86390 1
404915 99404915 1001 86380 86390 1
405581 99405581 1001 86380 86390 1
405587 99405587 1001 86380 86390 1
405915 99405915 1001 86380 86390 1
406038 99406038 1001 86380 86390 1
406139 99406139 1001 86380 86390 1
406279 99406279 1001 86380 86390 1
406307 99406307 1001 86380 86390 1
406545 99406545 1001 86380 86390 1
406518 99406518 1001 86380 86390 1
406680 99406680 1001 86380 86390 1
406912 99406912 1001 86380 86390 1
407019 99407019 1001 86380 86390 1
407323 99407323 1001 86380 86390 1
407518 99407518 1001 86380 86390 1
407558 99407558 1001 86380 86390 1
407671 99407671 1001 86380 86390 1
407577 99407577 1001 86380 86390 1
407739 99407739 1001 86380 86390 1
407698 99407698 1001 86380 86390 1
407703 99407703 1001 86380 86390 1
407828 99407828 1001 86380 86390 1
407800 99407800 1001 86380 86390 1
407988 99407988 1001 86380 86390 1
408001 99408001 1001 86380 86390 1
408089 99408089 1001 86380 86390 1
408069 99408069 1001 86380 86390 1
408178 99408178 1001 86380 86390 1
408257 99408257 1001 86380 86390 1
408608 99408608 1001 86380 86390 1
408616 99408616 1001 86380 86390 1
408799 99408799 1001 86380 86390 1
408985 99408985 1001 86380 86390 1
409025 99409025 1001 86380 86390 1
409007 99409007 1001 86380 86390 1
409058 99409058 1001 86380 86390 1
409167 99409167 1001 86380 86390 1
409314 99409314 1001 86380 86390 1
409460 99409460 1001 86380 86390 1
409473 99409473 1001 86380 86390 1
409546 99409546 1001 86380 86390 1
409686 99409686 1001 86380 86390 1
409728 99409728 1001 86380 86390 1
409885 99409885 1001 86380 86390 1
409868 99409868 1001 86380 86390 1
410107 99410107 1001 86380 86390 1
410015 99410015 1001 86380 86390 1
410058 99410058 1001 86380 86390 1
410283 99410283 1001 86380 86390 1
410373 99410373 1001 86380 86390 1
410404 99410404 1001 86380 86390 1
410380 99410380 1001 86380 86390 1
410528 99410528 1001 86380 86390 1
410798 99410798 1001 86380 86390 1
410902 99410902 1001 86380 86390 1
410972 99410972 1001 86380 86390 1
410943 99410943 1001 86380 86390 1
411098 99411098 1001 86380 86390 1
411112 99411112 1001 86380 86390 1
411072 99411072 1001 86380 86390 1
411137 99411137 1001 86380 86390 1
411270 99411270 1001 86380 86390 1
411271 99411271 1001 86380 86390 1
411697 99411697 1001 86380 86390 1
411746 99411746 1001 86380 86390 1
411900 99411900 1001 86380 86390 1
412336 99412336 1001 86380 86390 1
412445 99412445 1001 86380 86390 1
413305 99413305 1001 86380 86390 1
413563 99413563 1001 86380 86390 1
413255 99413255 1001 86380 86390 1
413082 99413082 1001 86380 86390 1
412600 99412600 1001 86380 86390 1
412547 99412547 1001 86380 86390 1
412638 99412638 1001 86380 86390 1
414093 99414093 1001 86380 86390 1
413774 99413774 1001 86380 86390 1
413778 99413778 1001 86380 86390 1
415249 99415249 1001 86380 86390 1
415005 99415005 1001 86380 86390 1
415147 99415147 1001 86380 86390 1
415228 99415228 1001 86380 86390 1
415038 99415038 1001 86380 86390 1
415054 99415054 1001 86380 86390 1
414822 99414822 1001 86380 86390 1
414533 99414533 1001 86380 86390 1
414511 99414511 1001 86380 86390 1
414851 99414851 1001 86380 86390 1
414221 99414221 1001 86380 86390 1
414171 99414171 1001 86380 86390 1
414269 99414269 1001 86380 86390 1
415525 99415525 1001 86380 86390 1
415608 99415608 1001 86380 86390 1
415384 99415384 1001 86380 86390 1
416784 99416784 1001 86380 86390 1
416813 99416813 1001 86380 86390 1
416820 99416820 1001 86380 86390 1
416607 99416607 1001 86380 86390 1
416305 99416305 1001 86380 86390 1
416391 99416391 1001 86380 86390 1
415777 99415777 1001 86380 86390 1
417141 99417141 1001 86380 86390 1
417075 99417075 1001 86380 86390 1
417236 99417236 1001 86380 86390 1
417316 99417316 1001 86380 86390 1
417500 99417500 1001 86380 86390 1
417451 99417451 1001 86380 86390 1
417420 99417420 1001 86380 86390 1
418539 99418539 1001 86380 86390 1
418611 99418611 1001 86380 86390 1
418419 99418419 1001 86380 86390 1
418321 99418321 1001 86380 86390 1
418381 99418381 1001 86380 86390 1
418065 99418065 1001 86380 86390 1
417623 99417623 1001 86380 86390 1
417816 99417816 1001 86380 86390 1
419009 99419009 1001 86380 86390 1
420243 99420243 1001 86380 86390 1
420342 99420342 1001 86380 86390 1
420293 99420293 1001 86380 86390 1
420351 99420351 1001 86380 86390 1
420036 99420036 1001 86380 86390 1
420015 99420015 1001 86380 86390 1
420048 99420048 1001 86380 86390 1
419740 99419740 1001 86380 86390 1
419741 99419741 1001 86380 86390 1
419547 99419547 1001 86380 86390 1
419392 99419392 1001 86380 86390 1
419341 99419341 1001 86380 86390 1
420789 99420789 1001 86380 86390 1
420694 99420694 1001 86380 86390 1
420535 99420535 1001 86380 86390 1
422042 99422042 1001 86380 86390 1
422068 99422068 1001 86380 86390 1
422075 99422075 1001 86380 86390 1
421368 99421368 1001 86380 86390 1
421570 99421570 1001 86380 86390 1
421309 99421309 1001 86380 86390 1
421150 99421150 1001 86380 86390 1
421245 99421245 1001 86380 86390 1
421222 99421222 1001 86380 86390 1
421223 99421223 1001 86380 86390 1
421163 99421163 1001 86380 86390 1
421117 99421117 1001 86380 86390 1
422412 99422412 1001 86380 86390 1
422206 99422206 1001 86380 86390 1
422188 99422188 1001 86380 86390 1
423513 99423513 1001 86380 86390 1
423464 99423464 1001 86380 86390 1
423523 99423523 1001 86380 86390 1
422961 99422961 1001 86380 86390 1
423012 99423012 1001 86380 86390 1
423017 99423017 1001 86380 86390 1
422835 99422835 1001 86380 86390 1
422578 99422578 1001 86380 86390 1
422887 99422887 1001 86380 86390 1
424102 99424102 1001 86380 86390 1
425029 99425029 1001 86380 86390 1
425149 99425149 1001 86380 86390 1
425056 99425056 1001 86380 86390 1
425312 99425312 1001 86380 86390 1
425133 99425133 1001 86380 86390 1
425349 99425349 1001 86380 86390 1
425288 99425288 1001 86380 86390 1
425268 99425268 1001 86380 86390 1
425318 99425318 1001 86380 86390 1
424657 99424657 1001 86380 86390 1
424950 99424950 1001 86380 86390 1
424390 99424390 1001 86380 86390 1
424274 99424274 1001 86380 86390 1
424195 99424195 1001 86380 86390 1
425655 99425655 1001 86380 86390 1
425532 99425532 1001 86380 86390 1
425708 99425708 1001 86380 86390 1
426894 99426894 1001 86380 86390 1
426868 99426868 1001 86380 86390 1
427033 99427033 1001 86380 86390 1
427049 99427049 1001 86380 86390 1
426427 99426427 1001 86380 86390 1
426608 99426608 1001 86380 86390 1
426065 99426065 1001 86380 86390 1
426103 99426103 1001 86380 86390 1
426108 99426108 1001 86380 86390 1
426144 99426144 1001 86380 86390 1
427235 99427235 1001 86380 86390 1
427531 99427531 1001 86380 86390 1
427506 99427506 1001 86380 86390 1
428712 99428712 1001 86380 86390 1
428727 99428727 1001 86380 86390 1
428092 99428092 1001 86380 86390 1
428219 99428219 1001 86380 86390 1
428056 99428056 1001 86380 86390 1
428155 99428155 1001 86380 86390 1
427566 99427566 1001 86380 86390 1
427648 99427648 1001 86380 86390 1
428945 99428945 1001 86380 86390 1
429140 99429140 1001 86380 86390 1
428955 99428955 1001 86380 86390 1
430093 99430093 1001 86380 86390 1
430082 99430082 1001 86380 86390 1
429619 99429619 1001 86380 86390 1
429335 99429335 1001 86380 86390 1
429378 99429378 1001 86380 86390 1
429456 99429456 1001 86380 86390 1
429313 99429313 1001 86380 86390 1
429365 99429365 1001 86380 86390 1
430775 99430775 1001 86380 86390 1
430408 99430408 1001 86380 86390 1
431894 99431894 1001 86380 86390 1
431677 99431677 1001 86380 86390 1
431680 99431680 1001 86380 86390 1
431973 99431973 1001 86380 86390 1
431373 99431373 1001 86380 86390 1
431557 99431557 1001 86380 86390 1
431458 99431458 1001 86380 86390 1
431317 99431317 1001 86380 86390 1
431465 99431465 1001 86380 86390 1
431510 99431510 1001 86380 86390 1
431636 99431636 1001 86380 86390 1
431394 99431394 1001 86380 86390 1
431146 99431146 1001 86380 86390 1
431130 99431130 1001 86380 86390 1
431178 99431178 1001 86380 86390 1
432212 99432212 1001 86380 86390 1
432194 99432194 1001 86380 86390 1
432446 99432446 1001 86380 86390 1
433550 99433550 1001 86380 86390 1
433619 99433619 1001 86380 86390 1
433714 99433714 1001 86380 86390 1
433214 99433214 1001 86380 86390 1
432932 99432932 1001 86380 86390 1
432878 99432878 1001 86380 86390 1
432562 99432562 1001 86380 86390 1
432501 99432501 1001 86380 86390 1
432872 99432872 1001 86380 86390 1
432576 99432576 1001 86380 86390 1
434118 99434118 1001 86380 86390 1
433843 99433843 1001 86380 86390 1
435140 99435140 1001 86380 86390 1
435238 99435238 1001 86380 86390 1
435075 99435075 1001 86380 86390 1
435243 99435243 1001 86380 86390 1
434813 99434813 1001 86380 86390 1
434997 99434997 1001 86380 86390 1
434401 99434401 1001 86380 86390 1
434231 99434231 1001 86380 86390 1
434458 99434458 1001 86380 86390 1
434386 99434386 1001 86380 86390 1
434525 99434525 1001 86380 86390 1
434448 99434448 1001 86380 86390 1
434561 99434561 1001 86380 86390 1
434367 99434367 1001 86380 86390 1
435506 99435506 1001 86380 86390 1
436799 99436799 1001 86380 86390 1
436851 99436851 1001 86380 86390 1
436683 99436683 1001 86380 86390 1
436731 99436731 1001 86380 86390 1
436522 99436522 1001 86380 86390 1
436426 99436426 1001 86380 86390 1
436573 99436573 1001 86380 86390 1
436581 99436581 1001 86380 86390 1
435949 99435949 1001 86380 86390 1
435938 99435938 1001 86380 86390 1
436234 99436234 1001 86380 86390 1
300104 99300104 1001 86380 86390 1
300548 99300548 1001 86380 86390 1
300718 99300718 1001 86380 86390 1
300319 99300319 1001 86380 86390 1
300410 99300410 1001 86380 86390 1
300334 99300334 1001 86380 86390 1
300160 99300160 1001 86380 86390 1
300162 99300162 1001 86380 86390 1
300284 99300284 1001 86380 86390 1
300116 99300116 1001 86380 86390 1
300752 99300752 1001 86380 86390 1
300753 99300753 1001 86380 86390 1
300794 99300794 1001 86380 86390 1
300833 99300833 1001 86380 86390 1
300847 99300847 1001 86380 86390 1
300901 99300901 1001 86380 86390 1
301519 99301519 1001 86380 86390 1
301299 99301299 1001 86380 86390 1
301212 99301212 1001 86380 86390 1
301027 99301027 1001 86380 86390 1
301106 99301106 1001 86380 86390 1
300954 99300954 1001 86380 86390 1
301111 99301111 1001 86380 86390 1
301593 99301593 1001 86380 86390 1
301621 99301621 1001 86380 86390 1
301674 99301674 1001 86380 86390 1
301650 99301650 1001 86380 86390 1
302332 99302332 1001 86380 86390 1
302263 99302263 1001 86380 86390 1
301994 99301994 1001 86380 86390 1
301794 99301794 1001 86380 86390 1
301939 99301939 1001 86380 86390 1
301785 99301785 1001 86380 86390 1
302430 99302430 1001 86380 86390 1
302487 99302487 1001 86380 86390 1
302398 99302398 1001 86380 86390 1
302554 99302554 1001 86380 86390 1
302529 99302529 1001 86380 86390 1
302519 99302519 1001 86380 86390 1
303043 99303043 1001 86380 86390 1
303124 99303124 1001 86380 86390 1
303194 99303194 1001 86380 86390 1
302925 99302925 1001 86380 86390 1
302994 99302994 1001 86380 86390 1
302907 99302907 1001 86380 86390 1
302728 99302728 1001 86380 86390 1
302613 99302613 1001 86380 86390 1
302733 99302733 1001 86380 86390 1
302644 99302644 1001 86380 86390 1
302658 99302658 1001 86380 86390 1
302712 99302712 1001 86380 86390 1
302661 99302661 1001 86380 86390 1
302636 99302636 1001 86380 86390 1
303373 99303373 1001 86380 86390 1
303366 99303366 1001 86380 86390 1
303303 99303303 1001 86380 86390 1
303356 99303356 1001 86380 86390 1
303255 99303255 1001 86380 86390 1
303919 99303919 1001 86380 86390 1
303999 99303999 1001 86380 86390 1
303947 99303947 1001 86380 86390 1
303832 99303832 1001 86380 86390 1
303961 99303961 1001 86380 86390 1
304020 99304020 1001 86380 86390 1
303828 99303828 1001 86380 86390 1
303782 99303782 1001 86380 86390 1
303762 99303762 1001 86380 86390 1
303455 99303455 1001 86380 86390 1
303461 99303461 1001 86380 86390 1
304173 99304173 1001 86380 86390 1
304238 99304238 1001 86380 86390 1
304046 99304046 1001 86380 86390 1
304234 99304234 1001 86380 86390 1
304157 99304157 1001 86380 86390 1
304120 99304120 1001 86380 86390 1
304055 99304055 1001 86380 86390 1
304556 99304556 1001 86380 86390 1
304546 99304546 1001 86380 86390 1
304335 99304335 1001 86380 86390 1
304935 99304935 1001 86380 86390 1
304911 99304911 1001 86380 86390 1
304865 99304865 1001 86380 86390 1
304878 99304878 1001 86380 86390 1
304958 99304958 1001 86380 86390 1
305571 99305571 1001 86380 86390 1
305598 99305598 1001 86380 86390 1
305599 99305599 1001 86380 86390 1
305488 99305488 1001 86380 86390 1
305541 99305541 1001 86380 86390 1
305619 99305619 1001 86380 86390 1
305312 99305312 1001 86380 86390 1
305319 99305319 1001 86380 86390 1
305158 99305158 1001 86380 86390 1
305162 99305162 1001 86380 86390 1
500122 99500122 1001 86380 86390 1
500763 99500763 1001 86380 86390 1
500729 99500729 1001 86380 86390 1
500428 99500428 1001 86380 86390 1
500418 99500418 1001 86380 86390 1
500512 99500512 1001 86380 86390 1
500565 99500565 1001 86380 86390 1
500462 99500462 1001 86380 86390 1
500567 99500567 1001 86380 86390 1
500374 99500374 1001 86380 86390 1
500291 99500291 1001 86380 86390 1
500372 99500372 1001 86380 86390 1
500373 99500373 1001 86380 86390 1
500966 99500966 1001 86380 86390 1
500824 99500824 1001 86380 86390 1
500968 99500968 1001 86380 86390 1
500981 99500981 1001 86380 86390 1
500827 99500827 1001 86380 86390 1
501541 99501541 1001 86380 86390 1
501517 99501517 1001 86380 86390 1
501629 99501629 1001 86380 86390 1
501469 99501469 1001 86380 86390 1
501534 99501534 1001 86380 86390 1
501356 99501356 1001 86380 86390 1
501396 99501396 1001 86380 86390 1
501281 99501281 1001 86380 86390 1
501364 99501364 1001 86380 86390 1
501353 99501353 1001 86380 86390 1
501045 99501045 1001 86380 86390 1
501080 99501080 1001 86380 86390 1
501209 99501209 1001 86380 86390 1
501225 99501225 1001 86380 86390 1
501755 99501755 1001 86380 86390 1
501787 99501787 1001 86380 86390 1
501826 99501826 1001 86380 86390 1
502429 99502429 1001 86380 86390 1
502380 99502380 1001 86380 86390 1
502425 99502425 1001 86380 86390 1
502174 99502174 1001 86380 86390 1
501995 99501995 1001 86380 86390 1
501970 99501970 1001 86380 86390 1
501972 99501972 1001 86380 86390 1
502516 99502516 1001 86380 86390 1
502542 99502542 1001 86380 86390 1
502569 99502569 1001 86380 86390 1
502531 99502531 1001 86380 86390 1
502609 99502609 1001 86380 86390 1
503129 99503129 1001 86380 86390 1
503160 99503160 1001 86380 86390 1
503282 99503282 1001 86380 86390 1
502997 99502997 1001 86380 86390 1
502911 99502911 1001 86380 86390 1
502873 99502873 1001 86380 86390 1
503395 99503395 1001 86380 86390 1
503473 99503473 1001 86380 86390 1
503450 99503450 1001 86380 86390 1
503312 99503312 1001 86380 86390 1
503923 99503923 1001 86380 86390 1
504064 99504064 1001 86380 86390 1
503802 99503802 1001 86380 86390 1
503712 99503712 1001 86380 86390 1
503626 99503626 1001 86380 86390 1
504198 99504198 1001 86380 86390 1
504212 99504212 1001 86380 86390 1
504150 99504150 1001 86380 86390 1
504191 99504191 1001 86380 86390 1
504892 99504892 1001 86380 86390 1
504599 99504599 1001 86380 86390 1
504619 99504619 1001 86380 86390 1
504508 99504508 1001 86380 86390 1
504437 99504437 1001 86380 86390 1
504476 99504476 1001 86380 86390 1
505006 99505006 1001 86380 86390 1
505147 99505147 1001 86380 86390 1
504953 99504953 1001 86380 86390 1
505641 99505641 1001 86380 86390 1
505695 99505695 1001 86380 86390 1
505593 99505593 1001 86380 86390 1
505623 99505623 1001 86380 86390 1
505662 99505662 1001 86380 86390 1
505652 99505652 1001 86380 86390 1
505528 99505528 1001 86380 86390 1
505555 99505555 1001 86380 86390 1
505374 99505374 1001 86380 86390 1
505466 99505466 1001 86380 86390 1
505390 99505390 1001 86380 86390 1
505533 99505533 1001 86380 86390 1
505221 99505221 1001 86380 86390 1
505213 99505213 1001 86380 86390 1
505278 99505278 1001 86380 86390 1
505952 99505952 1001 86380 86390 1
505880 99505880 1001 86380 86390 1
505779 99505779 1001 86380 86390 1
506542 99506542 1001 86380 86390 1
506342 99506342 1001 86380 86390 1
506356 99506356 1001 86380 86390 1
506361 99506361 1001 86380 86390 1
506298 99506298 1001 86380 86390 1
506207 99506207 1001 86380 86390 1
506620 99506620 1001 86380 86390 1
506731 99506731 1001 86380 86390 1
507256 99507256 1001 86380 86390 1
507269 99507269 1001 86380 86390 1
507362 99507362 1001 86380 86390 1
507234 99507234 1001 86380 86390 1
507315 99507315 1001 86380 86390 1
507166 99507166 1001 86380 86390 1
507205 99507205 1001 86380 86390 1
507052 99507052 1001 86380 86390 1
507117 99507117 1001 86380 86390 1
507032 99507032 1001 86380 86390 1
507201 99507201 1001 86380 86390 1
506858 99506858 1001 86380 86390 1
506846 99506846 1001 86380 86390 1
506912 99506912 1001 86380 86390 1
506993 99506993 1001 86380 86390 1
507579 99507579 1001 86380 86390 1
507574 99507574 1001 86380 86390 1
508198 99508198 1001 86380 86390 1
508220 99508220 1001 86380 86390 1
508189 99508189 1001 86380 86390 1
508170 99508170 1001 86380 86390 1
507953 99507953 1001 86380 86390 1
507969 99507969 1001 86380 86390 1
508021 99508021 1001 86380 86390 1
507920 99507920 1001 86380 86390 1
507934 99507934 1001 86380 86390 1
507632 99507632 1001 86380 86390 1
507661 99507661 1001 86380 86390 1
508336 99508336 1001 86380 86390 1
508441 99508441 1001 86380 86390 1
508287 99508287 1001 86380 86390 1
508339 99508339 1001 86380 86390 1
508409 99508409 1001 86380 86390 1
508253 99508253 1001 86380 86390 1
508294 99508294 1001 86380 86390 1
508270 99508270 1001 86380 86390 1
508692 99508692 1001 86380 86390 1
508812 99508812 1001 86380 86390 1
508498 99508498 1001 86380 86390 1
508526 99508526 1001 86380 86390 1
508618 99508618 1001 86380 86390 1
509138 99509138 1001 86380 86390 1
509529 99509529 1001 86380 86390 1
509522 99509522 1001 86380 86390 1
509335 99509335 1001 86380 86390 1
509324 99509324 1001 86380 86390 1
509402 99509402 1001 86380 86390 1
509287 99509287 1001 86380 86390 1
510084 99510084 1001 86380 86390 1
510050 99510050 1001 86380 86390 1
509947 99509947 1001 86380 86390 1
510077 99510077 1001 86380 86390 1
510602 99510602 1001 86380 86390 1
510463 99510463 1001 86380 86390 1
510426 99510426 1001 86380 86390 1
510274 99510274 1001 86380 86390 1
510147 99510147 1001 86380 86390 1
510225 99510225 1001 86380 86390 1
510229 99510229 1001 86380 86390 1
510309 99510309 1001 86380 86390 1
510115 99510115 1001 86380 86390 1
510919 99510919 1001 86380 86390 1
510863 99510863 1001 86380 86390 1
511380 99511380 1001 86380 86390 1
511154 99511154 1001 86380 86390 1
511169 99511169 1001 86380 86390 1
510964 99510964 1001 86380 86390 1
511627 99511627 1001 86380 86390 1
511706 99511706 1001 86380 86390 1
511720 99511720 1001 86380 86390 1
511349 99511349 1001 86380 86390 1
511713 99511713 1001 86380 86390 1
511624 99511624 1001 86380 86390 1
512328 99512328 1001 86380 86390 1
512214 99512214 1001 86380 86390 1
512294 99512294 1001 86380 86390 1
512191 99512191 1001 86380 86390 1
512270 99512270 1001 86380 86390 1
512245 99512245 1001 86380 86390 1
512311 99512311 1001 86380 86390 1
512031 99512031 1001 86380 86390 1
512113 99512113 1001 86380 86390 1
512141 99512141 1001 86380 86390 1
511864 99511864 1001 86380 86390 1
511763 99511763 1001 86380 86390 1
511856 99511856 1001 86380 86390 1
511870 99511870 1001 86380 86390 1
511912 99511912 1001 86380 86390 1
512390 99512390 1001 86380 86390 1
512526 99512526 1001 86380 86390 1
512517 99512517 1001 86380 86390 1
512401 99512401 1001 86380 86390 1
513077 99513077 1001 86380 86390 1
513092 99513092 1001 86380 86390 1
513147 99513147 1001 86380 86390 1
513125 99513125 1001 86380 86390 1
512914 99512914 1001 86380 86390 1
512954 99512954 1001 86380 86390 1
512841 99512841 1001 86380 86390 1
512906 99512906 1001 86380 86390 1
513383 99513383 1001 86380 86390 1
513398 99513398 1001 86380 86390 1
513375 99513375 1001 86380 86390 1
513207 99513207 1001 86380 86390 1
513864 99513864 1001 86380 86390 1
514006 99514006 1001 86380 86390 1
514026 99514026 1001 86380 86390 1
513648 99513648 1001 86380 86390 1
513662 99513662 1001 86380 86390 1
513664 99513664 1001 86380 86390 1
513799 99513799 1001 86380 86390 1
513517 99513517 1001 86380 86390 1
513572 99513572 1001 86380 86390 1
514235 99514235 1001 86380 86390 1
514043 99514043 1001 86380 86390 1
514122 99514122 1001 86380 86390 1
514034 99514034 1001 86380 86390 1
514035 99514035 1001 86380 86390 1
514180 99514180 1001 86380 86390 1
514703 99514703 1001 86380 86390 1
514604 99514604 1001 86380 86390 1
514569 99514569 1001 86380 86390 1
514598 99514598 1001 86380 86390 1
514426 99514426 1001 86380 86390 1
514286 99514286 1001 86380 86390 1
515018 99515018 1001 86380 86390 1
514863 99514863 1001 86380 86390 1
515048 99515048 1001 86380 86390 1
515542 99515542 1001 86380 86390 1
515613 99515613 1001 86380 86390 1
515626 99515626 1001 86380 86390 1
515589 99515589 1001 86380 86390 1
515566 99515566 1001 86380 86390 1
515502 99515502 1001 86380 86390 1
515387 99515387 1001 86380 86390 1
515362 99515362 1001 86380 86390 1
515405 99515405 1001 86380 86390 1
515418 99515418 1001 86380 86390 1
515457 99515457 1001 86380 86390 1
515280 99515280 1001 86380 86390 1
515293 99515293 1001 86380 86390 1
515156 99515156 1001 86380 86390 1
515169 99515169 1001 86380 86390 1
515182 99515182 1001 86380 86390 1
515122 99515122 1001 86380 86390 1
515148 99515148 1001 86380 86390 1
515112 99515112 1001 86380 86390 1
515710 99515710 1001 86380 86390 1
515753 99515753 1001 86380 86390 1
515832 99515832 1001 86380 86390 1
516343 99516343 1001 86380 86390 1
516487 99516487 1001 86380 86390 1
516363 99516363 1001 86380 86390 1
516428 99516428 1001 86380 86390 1
516187 99516187 1001 86380 86390 1
516189 99516189 1001 86380 86390 1
516228 99516228 1001 86380 86390 1
516101 99516101 1001 86380 86390 1
516181 99516181 1001 86380 86390 1
516032 99516032 1001 86380 86390 1
515994 99515994 1001 86380 86390 1
515903 99515903 1001 86380 86390 1
515904 99515904 1001 86380 86390 1
515895 99515895 1001 86380 86390 1
516078 99516078 1001 86380 86390 1
516571 99516571 1001 86380 86390 1
516586 99516586 1001 86380 86390 1
516677 99516677 1001 86380 86390 1
516536 99516536 1001 86380 86390 1
516583 99516583 1001 86380 86390 1
517290 99517290 1001 86380 86390 1
517266 99517266 1001 86380 86390 1
517324 99517324 1001 86380 86390 1
516964 99516964 1001 86380 86390 1
516984 99516984 1001 86380 86390 1
516972 99516972 1001 86380 86390 1
516946 99516946 1001 86380 86390 1
516754 99516754 1001 86380 86390 1
516757 99516757 1001 86380 86390 1
516771 99516771 1001 86380 86390 1
517358 99517358 1001 86380 86390 1
517477 99517477 1001 86380 86390 1
517505 99517505 1001 86380 86390 1
517370 99517370 1001 86380 86390 1
517357 99517357 1001 86380 86390 1
517982 99517982 1001 86380 86390 1
518137 99518137 1001 86380 86390 1
517790 99517790 1001 86380 86390 1
517946 99517946 1001 86380 86390 1
517712 99517712 1001 86380 86390 1
517704 99517704 1001 86380 86390 1
518219 99518219 1001 86380 86390 1
518221 99518221 1001 86380 86390 1
518774 99518774 1001 86380 86390 1
518584 99518584 1001 86380 86390 1
518767 99518767 1001 86380 86390 1
518664 99518664 1001 86380 86390 1
518781 99518781 1001 86380 86390 1
518423 99518423 1001 86380 86390 1
518400 99518400 1001 86380 86390 1
519181 99519181 1001 86380 86390 1
518991 99518991 1001 86380 86390 1
519176 99519176 1001 86380 86390 1
519689 99519689 1001 86380 86390 1
519640 99519640 1001 86380 86390 1
519466 99519466 1001 86380 86390 1
519585 99519585 1001 86380 86390 1
519482 99519482 1001 86380 86390 1
519476 99519476 1001 86380 86390 1
519366 99519366 1001 86380 86390 1
519202 99519202 1001 86380 86390 1
519397 99519397 1001 86380 86390 1
519982 99519982 1001 86380 86390 1
519853 99519853 1001 86380 86390 1
519827 99519827 1001 86380 86390 1
520604 99520604 1001 86380 86390 1
520590 99520590 1001 86380 86390 1
520553 99520553 1001 86380 86390 1
520631 99520631 1001 86380 86390 1
520332 99520332 1001 86380 86390 1
520369 99520369 1001 86380 86390 1
520144 99520144 1001 86380 86390 1
520210 99520210 1001 86380 86390 1
520664 99520664 1001 86380 86390 1
520809 99520809 1001 86380 86390 1
520711 99520711 1001 86380 86390 1
521466 99521466 1001 86380 86390 1
521437 99521437 1001 86380 86390 1
521281 99521281 1001 86380 86390 1
521425 99521425 1001 86380 86390 1
521271 99521271 1001 86380 86390 1
521111 99521111 1001 86380 86390 1
521072 99521072 1001 86380 86390 1
521099 99521099 1001 86380 86390 1
521140 99521140 1001 86380 86390 1
521245 99521245 1001 86380 86390 1
520898 99520898 1001 86380 86390 1
520988 99520988 1001 86380 86390 1
521032 99521032 1001 86380 86390 1
521033 99521033 1001 86380 86390 1
520852 99520852 1001 86380 86390 1
521503 99521503 1001 86380 86390 1
521560 99521560 1001 86380 86390 1
521603 99521603 1001 86380 86390 1
522254 99522254 1001 86380 86390 1
522092 99522092 1001 86380 86390 1
522098 99522098 1001 86380 86390 1
521933 99521933 1001 86380 86390 1
521894 99521894 1001 86380 86390 1
522038 99522038 1001 86380 86390 1
522001 99522001 1001 86380 86390 1
522017 99522017 1001 86380 86390 1
522043 99522043 1001 86380 86390 1
522033 99522033 1001 86380 86390 1
522046 99522046 1001 86380 86390 1
521752 99521752 1001 86380 86390 1
522303 99522303 1001 86380 86390 1
522343 99522343 1001 86380 86390 1
522465 99522465 1001 86380 86390 1
522364 99522364 1001 86380 86390 1
522494 99522494 1001 86380 86390 1
523118 99523118 1001 86380 86390 1
522992 99522992 1001 86380 86390 1
522993 99522993 1001 86380 86390 1
523110 99523110 1001 86380 86390 1
523041 99523041 1001 86380 86390 1
522758 99522758 1001 86380 86390 1
522797 99522797 1001 86380 86390 1
522863 99522863 1001 86380 86390 1
522815 99522815 1001 86380 86390 1
522680 99522680 1001 86380 86390 1
522580 99522580 1001 86380 86390 1
522673 99522673 1001 86380 86390 1
523321 99523321 1001 86380 86390 1
523850 99523850 1001 86380 86390 1
523863 99523863 1001 86380 86390 1
523614 99523614 1001 86380 86390 1
523668 99523668 1001 86380 86390 1
523551 99523551 1001 86380 86390 1
523567 99523567 1001 86380 86390 1
523362 99523362 1001 86380 86390 1
523436 99523436 1001 86380 86390 1
523464 99523464 1001 86380 86390 1
523413 99523413 1001 86380 86390 1
524061 99524061 1001 86380 86390 1
523959 99523959 1001 86380 86390 1
524039 99524039 1001 86380 86390 1
524143 99524143 1001 86380 86390 1
524005 99524005 1001 86380 86390 1
524083 99524083 1001 86380 86390 1
524648 99524648 1001 86380 86390 1
524751 99524751 1001 86380 86390 1
524663 99524663 1001 86380 86390 1
524600 99524600 1001 86380 86390 1
524449 99524449 1001 86380 86390 1
524443 99524443 1001 86380 86390 1
524365 99524365 1001 86380 86390 1
524227 99524227 1001 86380 86390 1
524241 99524241 1001 86380 86390 1
524254 99524254 1001 86380 86390 1
524832 99524832 1001 86380 86390 1
524781 99524781 1001 86380 86390 1
524771 99524771 1001 86380 86390 1
524840 99524840 1001 86380 86390 1
525469 99525469 1001 86380 86390 1
525508 99525508 1001 86380 86390 1
525497 99525497 1001 86380 86390 1
525577 99525577 1001 86380 86390 1
525516 99525516 1001 86380 86390 1
525254 99525254 1001 86380 86390 1
525192 99525192 1001 86380 86390 1
525178 99525178 1001 86380 86390 1
525039 99525039 1001 86380 86390 1
524988 99524988 1001 86380 86390 1
525788 99525788 1001 86380 86390 1
525610 99525610 1001 86380 86390 1
525602 99525602 1001 86380 86390 1
526290 99526290 1001 86380 86390 1
526041 99526041 1001 86380 86390 1
526133 99526133 1001 86380 86390 1
526214 99526214 1001 86380 86390 1
526152 99526152 1001 86380 86390 1
525935 99525935 1001 86380 86390 1
525822 99525822 1001 86380 86390 1
525993 99525993 1001 86380 86390 1
526589 99526589 1001 86380 86390 1
526427 99526427 1001 86380 86390 1
526597 99526597 1001 86380 86390 1
527222 99527222 1001 86380 86390 1
527190 99527190 1001 86380 86390 1
527237 99527237 1001 86380 86390 1
527067 99527067 1001 86380 86390 1
526915 99526915 1001 86380 86390 1
526910 99526910 1001 86380 86390 1
526723 99526723 1001 86380 86390 1
526813 99526813 1001 86380 86390 1
526714 99526714 1001 86380 86390 1
526754 99526754 1001 86380 86390 1
527341 99527341 1001 86380 86390 1
527254 99527254 1001 86380 86390 1
527908 99527908 1001 86380 86390 1
527923 99527923 1001 86380 86390 1
528044 99528044 1001 86380 86390 1
527899 99527899 1001 86380 86390 1
527926 99527926 1001 86380 86390 1
527929 99527929 1001 86380 86390 1
528022 99528022 1001 86380 86390 1
527958 99527958 1001 86380 86390 1
527818 99527818 1001 86380 86390 1
527731 99527731 1001 86380 86390 1
527598 99527598 1001 86380 86390 1
527482 99527482 1001 86380 86390 1
527575 99527575 1001 86380 86390 1
527458 99527458 1001 86380 86390 1
527539 99527539 1001 86380 86390 1
528181 99528181 1001 86380 86390 1
528724 99528724 1001 86380 86390 1
528567 99528567 1001 86380 86390 1
528610 99528610 1001 86380 86390 1
528506 99528506 1001 86380 86390 1
528511 99528511 1001 86380 86390 1
528308 99528308 1001 86380 86390 1
528341 99528341 1001 86380 86390 1
529068 99529068 1001 86380 86390 1
528992 99528992 1001 86380 86390 1
529638 99529638 1001 86380 86390 1
529576 99529576 1001 86380 86390 1
529669 99529669 1001 86380 86390 1
529716 99529716 1001 86380 86390 1
529534 99529534 1001 86380 86390 1
529420 99529420 1001 86380 86390 1
529491 99529491 1001 86380 86390 1
529820 99529820 1001 86380 86390 1
530478 99530478 1001 86380 86390 1
530440 99530440 1001 86380 86390 1
530390 99530390 1001 86380 86390 1
530380 99530380 1001 86380 86390 1
530514 99530514 1001 86380 86390 1
530549 99530549 1001 86380 86390 1
530183 99530183 1001 86380 86390 1
530342 99530342 1001 86380 86390 1
530242 99530242 1001 86380 86390 1
530051 99530051 1001 86380 86390 1
530106 99530106 1001 86380 86390 1
530138 99530138 1001 86380 86390 1
530641 99530641 1001 86380 86390 1
530630 99530630 1001 86380 86390 1
530631 99530631 1001 86380 86390 1
530702 99530702 1001 86380 86390 1
531179 99531179 1001 86380 86390 1
531361 99531361 1001 86380 86390 1
531186 99531186 1001 86380 86390 1
531198 99531198 1001 86380 86390 1
531047 99531047 1001 86380 86390 1
531086 99531086 1001 86380 86390 1
530991 99530991 1001 86380 86390 1
530922 99530922 1001 86380 86390 1
530887 99530887 1001 86380 86390 1
531403 99531403 1001 86380 86390 1
531512 99531512 1001 86380 86390 1
532169 99532169 1001 86380 86390 1
532032 99532032 1001 86380 86390 1
532137 99532137 1001 86380 86390 1
531801 99531801 1001 86380 86390 1
531714 99531714 1001 86380 86390 1
531792 99531792 1001 86380 86390 1
531628 99531628 1001 86380 86390 1
531606 99531606 1001 86380 86390 1
531659 99531659 1001 86380 86390 1
532375 99532375 1001 86380 86390 1
532246 99532246 1001 86380 86390 1
532272 99532272 1001 86380 86390 1
532249 99532249 1001 86380 86390 1
532278 99532278 1001 86380 86390 1
532291 99532291 1001 86380 86390 1
532958 99532958 1001 86380 86390 1
532881 99532881 1001 86380 86390 1
532762 99532762 1001 86380 86390 1
532732 99532732 1001 86380 86390 1
532533 99532533 1001 86380 86390 1
532417 99532417 1001 86380 86390 1
532601 99532601 1001 86380 86390 1
532511 99532511 1001 86380 86390 1
532537 99532537 1001 86380 86390 1
533187 99533187 1001 86380 86390 1
533690 99533690 1001 86380 86390 1
533705 99533705 1001 86380 86390 1
533722 99533722 1001 86380 86390 1
533588 99533588 1001 86380 86390 1
533513 99533513 1001 86380 86390 1
533451 99533451 1001 86380 86390 1
533648 99533648 1001 86380 86390 1
533386 99533386 1001 86380 86390 1
533271 99533271 1001 86380 86390 1
533327 99533327 1001 86380 86390 1
533869 99533869 1001 86380 86390 1
534014 99534014 1001 86380 86390 1
533991 99533991 1001 86380 86390 1
533874 99533874 1001 86380 86390 1
533914 99533914 1001 86380 86390 1
534007 99534007 1001 86380 86390 1
534519 99534519 1001 86380 86390 1
534533 99534533 1001 86380 86390 1
534483 99534483 1001 86380 86390 1
534586 99534586 1001 86380 86390 1
534367 99534367 1001 86380 86390 1
534355 99534355 1001 86380 86390 1
534399 99534399 1001 86380 86390 1
534172 99534172 1001 86380 86390 1
534213 99534213 1001 86380 86390 1
534138 99534138 1001 86380 86390 1
534862 99534862 1001 86380 86390 1
534886 99534886 1001 86380 86390 1
535352 99535352 1001 86380 86390 1
535203 99535203 1001 86380 86390 1
535257 99535257 1001 86380 86390 1
535273 99535273 1001 86380 86390 1
535223 99535223 1001 86380 86390 1
535086 99535086 1001 86380 86390 1
535054 99535054 1001 86380 86390 1
534979 99534979 1001 86380 86390 1
535057 99535057 1001 86380 86390 1
535614 99535614 1001 86380 86390 1
535590 99535590 1001 86380 86390 1
535684 99535684 1001 86380 86390 1
535530 99535530 1001 86380 86390 1
536305 99536305 1001 86380 86390 1
536187 99536187 1001 86380 86390 1
536231 99536231 1001 86380 86390 1
535795 99535795 1001 86380 86390 1
535890 99535890 1001 86380 86390 1
536493 99536493 1001 86380 86390 1
536338 99536338 1001 86380 86390 1
536522 99536522 1001 86380 86390 1
536380 99536380 1001 86380 86390 1
536484 99536484 1001 86380 86390 1
537125 99537125 1001 86380 86390 1
537127 99537127 1001 86380 86390 1
537024 99537024 1001 86380 86390 1
537001 99537001 1001 86380 86390 1
536989 99536989 1001 86380 86390 1
537015 99537015 1001 86380 86390 1
537043 99537043 1001 86380 86390 1
536830 99536830 1001 86380 86390 1
536901 99536901 1001 86380 86390 1
536554 99536554 1001 86380 86390 1
536581 99536581 1001 86380 86390 1
536660 99536660 1001 86380 86390 1
536609 99536609 1001 86380 86390 1
536623 99536623 1001 86380 86390 1
536624 99536624 1001 86380 86390 1
536559 99536559 1001 86380 86390 1
536731 99536731 1001 86380 86390 1
536629 99536629 1001 86380 86390 1
537263 99537263 1001 86380 86390 1
537947 99537947 1001 86380 86390 1
537633 99537633 1001 86380 86390 1
537711 99537711 1001 86380 86390 1
537581 99537581 1001 86380 86390 1
537765 99537765 1001 86380 86390 1
537778 99537778 1001 86380 86390 1
537483 99537483 1001 86380 86390 1
537998 99537998 1001 86380 86390 1
538127 99538127 1001 86380 86390 1
538155 99538155 1001 86380 86390 1
538105 99538105 1001 86380 86390 1
538125 99538125 1001 86380 86390 1
538519 99538519 1001 86380 86390 1
538524 99538524 1001 86380 86390 1
538438 99538438 1001 86380 86390 1
538232 99538232 1001 86380 86390 1
538259 99538259 1001 86380 86390 1
538221 99538221 1001 86380 86390 1
538265 99538265 1001 86380 86390 1
538231 99538231 1001 86380 86390 1
538205 99538205 1001 86380 86390 1
538218 99538218 1001 86380 86390 1
538852 99538852 1001 86380 86390 1
538923 99538923 1001 86380 86390 1
539571 99539571 1001 86380 86390 1
539536 99539536 1001 86380 86390 1
539307 99539307 1001 86380 86390 1
539398 99539398 1001 86380 86390 1
539257 99539257 1001 86380 86390 1
539270 99539270 1001 86380 86390 1
539374 99539374 1001 86380 86390 1
539364 99539364 1001 86380 86390 1
539368 99539368 1001 86380 86390 1
539278 99539278 1001 86380 86390 1
539175 99539175 1001 86380 86390 1
539034 99539034 1001 86380 86390 1
539219 99539219 1001 86380 86390 1
539025 99539025 1001 86380 86390 1
539092 99539092 1001 86380 86390 1
539767 99539767 1001 86380 86390 1
539813 99539813 1001 86380 86390 1
539737 99539737 1001 86380 86390 1
539816 99539816 1001 86380 86390 1
539740 99539740 1001 86380 86390 1
539650 99539650 1001 86380 86390 1
540309 99540309 1001 86380 86390 1
540272 99540272 1001 86380 86390 1
540113 99540113 1001 86380 86390 1
540194 99540194 1001 86380 86390 1
540040 99540040 1001 86380 86390 1
539899 99539899 1001 86380 86390 1
539957 99539957 1001 86380 86390 1
540039 99540039 1001 86380 86390 1
540646 99540646 1001 86380 86390 1
540471 99540471 1001 86380 86390 1
541204 99541204 1001 86380 86390 1
541090 99541090 1001 86380 86390 1
541117 99541117 1001 86380 86390 1
540963 99540963 1001 86380 86390 1
540968 99540968 1001 86380 86390 1
541009 99541009 1001 86380 86390 1
540777 99540777 1001 86380 86390 1
540714 99540714 1001 86380 86390 1
540767 99540767 1001 86380 86390 1
540799 99540799 1001 86380 86390 1
540800 99540800 1001 86380 86390 1
541294 99541294 1001 86380 86390 1
541308 99541308 1001 86380 86390 1
541454 99541454 1001 86380 86390 1
541443 99541443 1001 86380 86390 1
542029 99542029 1001 86380 86390 1
541939 99541939 1001 86380 86390 1
542008 99542008 1001 86380 86390 1
542095 99542095 1001 86380 86390 1
542101 99542101 1001 86380 86390 1
541951 99541951 1001 86380 86390 1
541892 99541892 1001 86380 86390 1
541894 99541894 1001 86380 86390 1
541515 99541515 1001 86380 86390 1
542287 99542287 1001 86380 86390 1
542190 99542190 1001 86380 86390 1
542807 99542807 1001 86380 86390 1
542872 99542872 1001 86380 86390 1
542757 99542757 1001 86380 86390 1
542774 99542774 1001 86380 86390 1
542612 99542612 1001 86380 86390 1
542695 99542695 1001 86380 86390 1
542673 99542673 1001 86380 86390 1
542337 99542337 1001 86380 86390 1
542482 99542482 1001 86380 86390 1
542448 99542448 1001 86380 86390 1
542500 99542500 1001 86380 86390 1
542388 99542388 1001 86380 86390 1
543662 99543662 1001 86380 86390 1
543463 99543463 1001 86380 86390 1
543425 99543425 1001 86380 86390 1
543454 99543454 1001 86380 86390 1
543468 99543468 1001 86380 86390 1
543448 99543448 1001 86380 86390 1
543228 99543228 1001 86380 86390 1
543345 99543345 1001 86380 86390 1
543250 99543250 1001 86380 86390 1
543953 99543953 1001 86380 86390 1
544431 99544431 1001 86380 86390 1
544487 99544487 1001 86380 86390 1
544574 99544574 1001 86380 86390 1
544449 99544449 1001 86380 86390 1
544556 99544556 1001 86380 86390 1
544544 99544544 1001 86380 86390 1
544532 99544532 1001 86380 86390 1
544276 99544276 1001 86380 86390 1
544292 99544292 1001 86380 86390 1
544371 99544371 1001 86380 86390 1
544216 99544216 1001 86380 86390 1
544108 99544108 1001 86380 86390 1
544063 99544063 1001 86380 86390 1
544741 99544741 1001 86380 86390 1
419080 851 1001 30000 30417 1
414099 293 1001 76020 76497 1
412699 788 1001 48600 61317 1
400122 99400122 1001 86380 86390 1
400453 99400453 1001 86380 86390 1
400634 99400634 1001 86380 86390 1
400882 99400882 1001 86380 86390 1
400919 99400919 1001 86380 86390 1
401062 99401062 1001 86380 86390 1
401327 99401327 1001 86380 86390 1
401458 99401458 1001 86380 86390 1
401551 99401551 1001 86380 86390 1
401830 99401830 1001 86380 86390 1
401944 99401944 1001 86380 86390 1
401926 99401926 1001 86380 86390 1
402162 99402162 1001 86380 86390 1
402207 99402207 1001 86380 86390 1
402293 99402293 1001 86380 86390 1
402418 99402418 1001 86380 86390 1
402626 99402626 1001 86380 86390 1
402657 99402657 1001 86380 86390 1
402670 99402670 1001 86380 86390 1
402879 99402879 1001 86380 86390 1
402835 99402835 1001 86380 86390 1
403013 99403013 1001 86380 86390 1
403196 99403196 1001 86380 86390 1
403250 99403250 1001 86380 86390 1
403408 99403408 1001 86380 86390 1
403569 99403569 1001 86380 86390 1
403768 99403768 1001 86380 86390 1
403886 99403886 1001 86380 86390 1
404110 99404110 1001 86380 86390 1
404078 99404078 1001 86380 86390 1
404043 99404043 1001 86380 86390 1
404562 99404562 1001 86380 86390 1
404731 99404731 1001 86380 86390 1
404718 99404718 1001 86380 86390 1
404877 99404877 1001 86380 86390 1
404926 99404926 1001 86380 86390 1
405063 99405063 1001 86380 86390 1
405224 99405224 1001 86380 86390 1
405216 99405216 1001 86380 86390 1
405421 99405421 1001 86380 86390 1
405484 99405484 1001 86380 86390 1
405436 99405436 1001 86380 86390 1
405575 99405575 1001 86380 86390 1
405599 99405599 1001 86380 86390 1
405709 99405709 1001 86380 86390 1
405839 99405839 1001 86380 86390 1
406033 99406033 1001 86380 86390 1
406034 99406034 1001 86380 86390 1
406209 99406209 1001 86380 86390 1
406322 99406322 1001 86380 86390 1
406317 99406317 1001 86380 86390 1
406492 99406492 1001 86380 86390 1
406544 99406544 1001 86380 86390 1
406508 99406508 1001 86380 86390 1
406581 99406581 1001 86380 86390 1
406685 99406685 1001 86380 86390 1
406698 99406698 1001 86380 86390 1
406826 99406826 1001 86380 86390 1
406787 99406787 1001 86380 86390 1
407120 99407120 1001 86380 86390 1
407100 99407100 1001 86380 86390 1
407236 99407236 1001 86380 86390 1
407187 99407187 1001 86380 86390 1
407324 99407324 1001 86380 86390 1
407268 99407268 1001 86380 86390 1
407416 99407416 1001 86380 86390 1
407437 99407437 1001 86380 86390 1
407420 99407420 1001 86380 86390 1
407497 99407497 1001 86380 86390 1
407465 99407465 1001 86380 86390 1
407471 99407471 1001 86380 86390 1
407670 99407670 1001 86380 86390 1
407738 99407738 1001 86380 86390 1
407909 99407909 1001 86380 86390 1
408545 99408545 1001 86380 86390 1
408564 99408564 1001 86380 86390 1
408731 99408731 1001 86380 86390 1
408755 99408755 1001 86380 86390 1
408858 99408858 1001 86380 86390 1
408815 99408815 1001 86380 86390 1
408902 99408902 1001 86380 86390 1
409033 99409033 1001 86380 86390 1
409252 99409252 1001 86380 86390 1
409468 99409468 1001 86380 86390 1
409469 99409469 1001 86380 86390 1
410063 99410063 1001 86380 86390 1
410208 99410208 1001 86380 86390 1
410160 99410160 1001 86380 86390 1
410138 99410138 1001 86380 86390 1
410254 99410254 1001 86380 86390 1
410369 99410369 1001 86380 86390 1
410304 99410304 1001 86380 86390 1
410463 99410463 1001 86380 86390 1
410530 99410530 1001 86380 86390 1
410871 99410871 1001 86380 86390 1
411045 99411045 1001 86380 86390 1
411122 99411122 1001 86380 86390 1
411188 99411188 1001 86380 86390 1
411303 99411303 1001 86380 86390 1
411420 99411420 1001 86380 86390 1
411353 99411353 1001 86380 86390 1
411799 99411799 1001 86380 86390 1
411838 99411838 1001 86380 86390 1
411887 99411887 1001 86380 86390 1
412043 99412043 1001 86380 86390 1
412167 99412167 1001 86380 86390 1
412194 99412194 1001 86380 86390 1
412327 99412327 1001 86380 86390 1
412280 99412280 1001 86380 86390 1
412372 99412372 1001 86380 86390 1
412404 99412404 1001 86380 86390 1
412415 99412415 1001 86380 86390 1
413541 99413541 1001 86380 86390 1
413239 99413239 1001 86380 86390 1
412891 99412891 1001 86380 86390 1
413122 99413122 1001 86380 86390 1
413250 99413250 1001 86380 86390 1
413000 99413000 1001 86380 86390 1
413109 99413109 1001 86380 86390 1
412583 99412583 1001 86380 86390 1
413834 99413834 1001 86380 86390 1
414038 99414038 1001 86380 86390 1
414043 99414043 1001 86380 86390 1
415217 99415217 1001 86380 86390 1
415004 99415004 1001 86380 86390 1
415259 99415259 1001 86380 86390 1
415126 99415126 1001 86380 86390 1
415042 99415042 1001 86380 86390 1
414798 99414798 1001 86380 86390 1
414663 99414663 1001 86380 86390 1
414715 99414715 1001 86380 86390 1
414905 99414905 1001 86380 86390 1
414625 99414625 1001 86380 86390 1
414731 99414731 1001 86380 86390 1
414138 99414138 1001 86380 86390 1
414196 99414196 1001 86380 86390 1
415646 99415646 1001 86380 86390 1
415501 99415501 1001 86380 86390 1
415402 99415402 1001 86380 86390 1
415660 99415660 1001 86380 86390 1
415613 99415613 1001 86380 86390 1
415715 99415715 1001 86380 86390 1
415568 99415568 1001 86380 86390 1
416795 99416795 1001 86380 86390 1
416956 99416956 1001 86380 86390 1
416849 99416849 1001 86380 86390 1
416106 99416106 1001 86380 86390 1
417376 99417376 1001 86380 86390 1
417261 99417261 1001 86380 86390 1
417010 99417010 1001 86380 86390 1
417227 99417227 1001 86380 86390 1
417230 99417230 1001 86380 86390 1
417499 99417499 1001 86380 86390 1
418659 99418659 1001 86380 86390 1
418593 99418593 1001 86380 86390 1
418058 99418058 1001 86380 86390 1
418255 99418255 1001 86380 86390 1
418210 99418210 1001 86380 86390 1
417711 99417711 1001 86380 86390 1
417744 99417744 1001 86380 86390 1
417967 99417967 1001 86380 86390 1
417615 99417615 1001 86380 86390 1
417779 99417779 1001 86380 86390 1
417785 99417785 1001 86380 86390 1
417934 99417934 1001 86380 86390 1
418842 99418842 1001 86380 86390 1
419158 99419158 1001 86380 86390 1
418883 99418883 1001 86380 86390 1
419167 99419167 1001 86380 86390 1
419066 99419066 1001 86380 86390 1
418967 99418967 1001 86380 86390 1
419150 99419150 1001 86380 86390 1
420187 99420187 1001 86380 86390 1
420170 99420170 1001 86380 86390 1
419777 99419777 1001 86380 86390 1
419967 99419967 1001 86380 86390 1
420010 99420010 1001 86380 86390 1
419643 99419643 1001 86380 86390 1
420024 99420024 1001 86380 86390 1
419715 99419715 1001 86380 86390 1
419979 99419979 1001 86380 86390 1
419600 99419600 1001 86380 86390 1
420769 99420769 1001 86380 86390 1
420474 99420474 1001 86380 86390 1
420680 99420680 1001 86380 86390 1
421839 99421839 1001 86380 86390 1
421820 99421820 1001 86380 86390 1
421730 99421730 1001 86380 86390 1
421345 99421345 1001 86380 86390 1
421539 99421539 1001 86380 86390 1
421473 99421473 1001 86380 86390 1
421235 99421235 1001 86380 86390 1
420867 99420867 1001 86380 86390 1
420953 99420953 1001 86380 86390 1
421022 99421022 1001 86380 86390 1
420978 99420978 1001 86380 86390 1
421252 99421252 1001 86380 86390 1
422407 99422407 1001 86380 86390 1
422200 99422200 1001 86380 86390 1
422230 99422230 1001 86380 86390 1
422155 99422155 1001 86380 86390 1
423412 99423412 1001 86380 86390 1
423519 99423519 1001 86380 86390 1
423450 99423450 1001 86380 86390 1
423564 99423564 1001 86380 86390 1
423567 99423567 1001 86380 86390 1
423190 99423190 1001 86380 86390 1
423149 99423149 1001 86380 86390 1
423117 99423117 1001 86380 86390 1
423283 99423283 1001 86380 86390 1
423050 99423050 1001 86380 86390 1
422732 99422732 1001 86380 86390 1
422768 99422768 1001 86380 86390 1
423987 99423987 1001 86380 86390 1
423853 99423853 1001 86380 86390 1
423999 99423999 1001 86380 86390 1
423906 99423906 1001 86380 86390 1
424116 99424116 1001 86380 86390 1
425225 99425225 1001 86380 86390 1
425283 99425283 1001 86380 86390 1
425163 99425163 1001 86380 86390 1
425291 99425291 1001 86380 86390 1
424667 99424667 1001 86380 86390 1
424907 99424907 1001 86380 86390 1
424646 99424646 1001 86380 86390 1
424865 99424865 1001 86380 86390 1
424690 99424690 1001 86380 86390 1
424530 99424530 1001 86380 86390 1
424189 99424189 1001 86380 86390 1
424370 99424370 1001 86380 86390 1
424373 99424373 1001 86380 86390 1
424158 99424158 1001 86380 86390 1
424177 99424177 1001 86380 86390 1
424432 99424432 1001 86380 86390 1
424528 99424528 1001 86380 86390 1
425639 99425639 1001 86380 86390 1
425719 99425719 1001 86380 86390 1
425700 99425700 1001 86380 86390 1
426865 99426865 1001 86380 86390 1
426960 99426960 1001 86380 86390 1
426472 99426472 1001 86380 86390 1
426376 99426376 1001 86380 86390 1
426451 99426451 1001 86380 86390 1
426554 99426554 1001 86380 86390 1
426442 99426442 1001 86380 86390 1
425871 99425871 1001 86380 86390 1
425855 99425855 1001 86380 86390 1
427352 99427352 1001 86380 86390 1
427353 99427353 1001 86380 86390 1
427250 99427250 1001 86380 86390 1
427401 99427401 1001 86380 86390 1
427184 99427184 1001 86380 86390 1
428612 99428612 1001 86380 86390 1
428695 99428695 1001 86380 86390 1
428616 99428616 1001 86380 86390 1
428656 99428656 1001 86380 86390 1
428254 99428254 1001 86380 86390 1
428184 99428184 1001 86380 86390 1
428295 99428295 1001 86380 86390 1
427759 99427759 1001 86380 86390 1
427867 99427867 1001 86380 86390 1
427870 99427870 1001 86380 86390 1
429124 99429124 1001 86380 86390 1
429020 99429020 1001 86380 86390 1
429022 99429022 1001 86380 86390 1
428769 99428769 1001 86380 86390 1
429082 99429082 1001 86380 86390 1
428897 99428897 1001 86380 86390 1
430332 99430332 1001 86380 86390 1
430260 99430260 1001 86380 86390 1
430236 99430236 1001 86380 86390 1
430350 99430350 1001 86380 86390 1
429660 99429660 1001 86380 86390 1
429616 99429616 1001 86380 86390 1
429645 99429645 1001 86380 86390 1
429677 99429677 1001 86380 86390 1
429346 99429346 1001 86380 86390 1
429411 99429411 1001 86380 86390 1
429180 99429180 1001 86380 86390 1
429188 99429188 1001 86380 86390 1
430694 99430694 1001 86380 86390 1
430788 99430788 1001 86380 86390 1
431701 99431701 1001 86380 86390 1
431754 99431754 1001 86380 86390 1
431842 99431842 1001 86380 86390 1
431927 99431927 1001 86380 86390 1
431703 99431703 1001 86380 86390 1
431389 99431389 1001 86380 86390 1
431642 99431642 1001 86380 86390 1
431605 99431605 1001 86380 86390 1
431029 99431029 1001 86380 86390 1
431096 99431096 1001 86380 86390 1
431220 99431220 1001 86380 86390 1
432142 99432142 1001 86380 86390 1
433703 99433703 1001 86380 86390 1
433050 99433050 1001 86380 86390 1
433018 99433018 1001 86380 86390 1
433020 99433020 1001 86380 86390 1
432917 99432917 1001 86380 86390 1
433095 99433095 1001 86380 86390 1
432703 99432703 1001 86380 86390 1
432758 99432758 1001 86380 86390 1
432678 99432678 1001 86380 86390 1
432639 99432639 1001 86380 86390 1
435366 99435366 1001 86380 86390 1
435203 99435203 1001 86380 86390 1
435147 99435147 1001 86380 86390 1
435242 99435242 1001 86380 86390 1
435274 99435274 1001 86380 86390 1
434343 99434343 1001 86380 86390 1
434289 99434289 1001 86380 86390 1
434276 99434276 1001 86380 86390 1
434313 99434313 1001 86380 86390 1
435704 99435704 1001 86380 86390 1
435826 99435826 1001 86380 86390 1
435601 99435601 1001 86380 86390 1
437081 99437081 1001 86380 86390 1
437094 99437094 1001 86380 86390 1
436910 99436910 1001 86380 86390 1
436593 99436593 1001 86380 86390 1
436393 99436393 1001 86380 86390 1
436735 99436735 1001 86380 86390 1
436463 99436463 1001 86380 86390 1
436488 99436488 1001 86380 86390 1
436194 99436194 1001 86380 86390 1
436221 99436221 1001 86380 86390 1
300070 99300070 1001 86380 86390 1
300023 99300023 1001 86380 86390 1
437281 99437281 1001 86380 86390 1
437232 99437232 1001 86380 86390 1
300027 99300027 1001 86380 86390 1
300654 99300654 1001 86380 86390 1
300662 99300662 1001 86380 86390 1
300473 99300473 1001 86380 86390 1
300465 99300465 1001 86380 86390 1
300494 99300494 1001 86380 86390 1
300252 99300252 1001 86380 86390 1
300110 99300110 1001 86380 86390 1
300197 99300197 1001 86380 86390 1
300923 99300923 1001 86380 86390 1
300756 99300756 1001 86380 86390 1
300812 99300812 1001 86380 86390 1
300916 99300916 1001 86380 86390 1
300774 99300774 1001 86380 86390 1
300788 99300788 1001 86380 86390 1
300867 99300867 1001 86380 86390 1
301429 99301429 1001 86380 86390 1
301310 99301310 1001 86380 86390 1
301326 99301326 1001 86380 86390 1
301278 99301278 1001 86380 86390 1
301176 99301176 1001 86380 86390 1
301163 99301163 1001 86380 86390 1
301228 99301228 1001 86380 86390 1
301067 99301067 1001 86380 86390 1
300978 99300978 1001 86380 86390 1
301005 99301005 1001 86380 86390 1
301033 99301033 1001 86380 86390 1
301049 99301049 1001 86380 86390 1
301617 99301617 1001 86380 86390 1
301695 99301695 1001 86380 86390 1
301728 99301728 1001 86380 86390 1
301627 99301627 1001 86380 86390 1
301745 99301745 1001 86380 86390 1
302291 99302291 1001 86380 86390 1
302188 99302188 1001 86380 86390 1
302284 99302284 1001 86380 86390 1
301982 99301982 1001 86380 86390 1
302048 99302048 1001 86380 86390 1
302013 99302013 1001 86380 86390 1
301867 99301867 1001 86380 86390 1
301938 99301938 1001 86380 86390 1
301913 99301913 1001 86380 86390 1
302418 99302418 1001 86380 86390 1
302580 99302580 1001 86380 86390 1
302451 99302451 1001 86380 86390 1
302505 99302505 1001 86380 86390 1
303119 99303119 1001 86380 86390 1
303007 99303007 1001 86380 86390 1
303123 99303123 1001 86380 86390 1
303189 99303189 1001 86380 86390 1
303137 99303137 1001 86380 86390 1
303101 99303101 1001 86380 86390 1
303127 99303127 1001 86380 86390 1
303168 99303168 1001 86380 86390 1
302849 99302849 1001 86380 86390 1
302916 99302916 1001 86380 86390 1
302763 99302763 1001 86380 86390 1
302714 99302714 1001 86380 86390 1
303270 99303270 1001 86380 86390 1
303353 99303353 1001 86380 86390 1
303210 99303210 1001 86380 86390 1
303213 99303213 1001 86380 86390 1
303866 99303866 1001 86380 86390 1
303804 99303804 1001 86380 86390 1
303706 99303706 1001 86380 86390 1
303710 99303710 1001 86380 86390 1
303508 99303508 1001 86380 86390 1
303418 99303418 1001 86380 86390 1
303614 99303614 1001 86380 86390 1
303475 99303475 1001 86380 86390 1
303579 99303579 1001 86380 86390 1
304172 99304172 1001 86380 86390 1
304211 99304211 1001 86380 86390 1
304095 99304095 1001 86380 86390 1
304050 99304050 1001 86380 86390 1
304067 99304067 1001 86380 86390 1
304171 99304171 1001 86380 86390 1
304795 99304795 1001 86380 86390 1
304787 99304787 1001 86380 86390 1
304724 99304724 1001 86380 86390 1
304663 99304663 1001 86380 86390 1
304715 99304715 1001 86380 86390 1
304850 99304850 1001 86380 86390 1
304677 99304677 1001 86380 86390 1
304463 99304463 1001 86380 86390 1
304632 99304632 1001 86380 86390 1
304645 99304645 1001 86380 86390 1
304561 99304561 1001 86380 86390 1
304344 99304344 1001 86380 86390 1
304384 99304384 1001 86380 86390 1
304348 99304348 1001 86380 86390 1
304415 99304415 1001 86380 86390 1
304391 99304391 1001 86380 86390 1
304418 99304418 1001 86380 86390 1
304909 99304909 1001 86380 86390 1
304992 99304992 1001 86380 86390 1
304983 99304983 1001 86380 86390 1
305612 99305612 1001 86380 86390 1
305548 99305548 1001 86380 86390 1
305630 99305630 1001 86380 86390 1
305501 99305501 1001 86380 86390 1
305633 99305633 1001 86380 86390 1
305454 99305454 1001 86380 86390 1
305396 99305396 1001 86380 86390 1
305280 99305280 1001 86380 86390 1
305266 99305266 1001 86380 86390 1
500177 99500177 1001 86380 86390 1
500766 99500766 1001 86380 86390 1
500651 99500651 1001 86380 86390 1
500617 99500617 1001 86380 86390 1
500532 99500532 1001 86380 86390 1
500417 99500417 1001 86380 86390 1
500273 99500273 1001 86380 86390 1
500983 99500983 1001 86380 86390 1
500908 99500908 1001 86380 86390 1
501476 99501476 1001 86380 86390 1
501325 99501325 1001 86380 86390 1
501203 99501203 1001 86380 86390 1
501152 99501152 1001 86380 86390 1
501088 99501088 1001 86380 86390 1
501179 99501179 1001 86380 86390 1
501037 99501037 1001 86380 86390 1
501196 99501196 1001 86380 86390 1
501806 99501806 1001 86380 86390 1
501707 99501707 1001 86380 86390 1
501734 99501734 1001 86380 86390 1
501726 99501726 1001 86380 86390 1
501648 99501648 1001 86380 86390 1
502329 99502329 1001 86380 86390 1
502345 99502345 1001 86380 86390 1
502143 99502143 1001 86380 86390 1
502210 99502210 1001 86380 86390 1
502081 99502081 1001 86380 86390 1
502123 99502123 1001 86380 86390 1
502100 99502100 1001 86380 86390 1
502218 99502218 1001 86380 86390 1
501860 99501860 1001 86380 86390 1
501929 99501929 1001 86380 86390 1
502492 99502492 1001 86380 86390 1
502559 99502559 1001 86380 86390 1
502495 99502495 1001 86380 86390 1
502537 99502537 1001 86380 86390 1
502499 99502499 1001 86380 86390 1
503154 99503154 1001 86380 86390 1
503103 99503103 1001 86380 86390 1
503285 99503285 1001 86380 86390 1
502945 99502945 1001 86380 86390 1
503063 99503063 1001 86380 86390 1
503077 99503077 1001 86380 86390 1
503018 99503018 1001 86380 86390 1
502713 99502713 1001 86380 86390 1
502727 99502727 1001 86380 86390 1
502846 99502846 1001 86380 86390 1
503404 99503404 1001 86380 86390 1
503955 99503955 1001 86380 86390 1
503907 99503907 1001 86380 86390 1
503704 99503704 1001 86380 86390 1
503668 99503668 1001 86380 86390 1
503637 99503637 1001 86380 86390 1
503548 99503548 1001 86380 86390 1
504184 99504184 1001 86380 86390 1
504122 99504122 1001 86380 86390 1
504279 99504279 1001 86380 86390 1
504229 99504229 1001 86380 86390 1
504789 99504789 1001 86380 86390 1
504793 99504793 1001 86380 86390 1
504833 99504833 1001 86380 86390 1
504651 99504651 1001 86380 86390 1
504429 99504429 1001 86380 86390 1
505057 99505057 1001 86380 86390 1
505007 99505007 1001 86380 86390 1
505022 99505022 1001 86380 86390 1
505113 99505113 1001 86380 86390 1
505005 99505005 1001 86380 86390 1
505580 99505580 1001 86380 86390 1
505564 99505564 1001 86380 86390 1
505401 99505401 1001 86380 86390 1
505231 99505231 1001 86380 86390 1
505196 99505196 1001 86380 86390 1
505315 99505315 1001 86380 86390 1
505328 99505328 1001 86380 86390 1
505173 99505173 1001 86380 86390 1
505833 99505833 1001 86380 86390 1
505966 99505966 1001 86380 86390 1
505876 99505876 1001 86380 86390 1
505839 99505839 1001 86380 86390 1
505790 99505790 1001 86380 86390 1
506287 99506287 1001 86380 86390 1
506197 99506197 1001 86380 86390 1
506263 99506263 1001 86380 86390 1
506138 99506138 1001 86380 86390 1
506713 99506713 1001 86380 86390 1
506718 99506718 1001 86380 86390 1
506745 99506745 1001 86380 86390 1
507219 99507219 1001 86380 86390 1
507401 99507401 1001 86380 86390 1
507206 99507206 1001 86380 86390 1
507159 99507159 1001 86380 86390 1
507186 99507186 1001 86380 86390 1
507109 99507109 1001 86380 86390 1
506974 99506974 1001 86380 86390 1
506863 99506863 1001 86380 86390 1
506825 99506825 1001 86380 86390 1
507619 99507619 1001 86380 86390 1
508206 99508206 1001 86380 86390 1
508209 99508209 1001 86380 86390 1
507840 99507840 1001 86380 86390 1
507873 99507873 1001 86380 86390 1
507693 99507693 1001 86380 86390 1
507817 99507817 1001 86380 86390 1
508415 99508415 1001 86380 86390 1
508443 99508443 1001 86380 86390 1
508289 99508289 1001 86380 86390 1
508346 99508346 1001 86380 86390 1
509039 99509039 1001 86380 86390 1
509007 99509007 1001 86380 86390 1
508711 99508711 1001 86380 86390 1
508737 99508737 1001 86380 86390 1
508842 99508842 1001 86380 86390 1
508505 99508505 1001 86380 86390 1
508644 99508644 1001 86380 86390 1
508633 99508633 1001 86380 86390 1
509202 99509202 1001 86380 86390 1
509139 99509139 1001 86380 86390 1
509243 99509243 1001 86380 86390 1
509237 99509237 1001 86380 86390 1
509759 99509759 1001 86380 86390 1
509814 99509814 1001 86380 86390 1
509741 99509741 1001 86380 86390 1
509656 99509656 1001 86380 86390 1
509515 99509515 1001 86380 86390 1
509619 99509619 1001 86380 86390 1
509517 99509517 1001 86380 86390 1
509686 99509686 1001 86380 86390 1
509584 99509584 1001 86380 86390 1
509307 99509307 1001 86380 86390 1
509466 99509466 1001 86380 86390 1
510074 99510074 1001 86380 86390 1
509971 99509971 1001 86380 86390 1
509933 99509933 1001 86380 86390 1
510633 99510633 1001 86380 86390 1
510686 99510686 1001 86380 86390 1
510674 99510674 1001 86380 86390 1
510341 99510341 1001 86380 86390 1
510315 99510315 1001 86380 86390 1
510381 99510381 1001 86380 86390 1
510345 99510345 1001 86380 86390 1
510332 99510332 1001 86380 86390 1
510261 99510261 1001 86380 86390 1
510215 99510215 1001 86380 86390 1
510280 99510280 1001 86380 86390 1
510880 99510880 1001 86380 86390 1
510804 99510804 1001 86380 86390 1
510757 99510757 1001 86380 86390 1
510877 99510877 1001 86380 86390 1
511503 99511503 1001 86380 86390 1
511493 99511493 1001 86380 86390 1
511534 99511534 1001 86380 86390 1
511485 99511485 1001 86380 86390 1
511542 99511542 1001 86380 86390 1
511326 99511326 1001 86380 86390 1
511319 99511319 1001 86380 86390 1
511009 99511009 1001 86380 86390 1
510946 99510946 1001 86380 86390 1
511092 99511092 1001 86380 86390 1
510980 99510980 1001 86380 86390 1
511680 99511680 1001 86380 86390 1
511741 99511741 1001 86380 86390 1
511600 99511600 1001 86380 86390 1
511665 99511665 1001 86380 86390 1
512292 99512292 1001 86380 86390 1
512306 99512306 1001 86380 86390 1
512206 99512206 1001 86380 86390 1
512222 99512222 1001 86380 86390 1
512145 99512145 1001 86380 86390 1
511954 99511954 1001 86380 86390 1
511812 99511812 1001 86380 86390 1
512531 99512531 1001 86380 86390 1
512532 99512532 1001 86380 86390 1
512546 99512546 1001 86380 86390 1
512534 99512534 1001 86380 86390 1
511967 99511967 1001 86380 86390 1
512449 99512449 1001 86380 86390 1
512477 99512477 1001 86380 86390 1
512426 99512426 1001 86380 86390 1
513063 99513063 1001 86380 86390 1
513099 99513099 1001 86380 86390 1
512918 99512918 1001 86380 86390 1
512781 99512781 1001 86380 86390 1
512770 99512770 1001 86380 86390 1
512775 99512775 1001 86380 86390 1
512659 99512659 1001 86380 86390 1
513282 99513282 1001 86380 86390 1
513386 99513386 1001 86380 86390 1
513336 99513336 1001 86380 86390 1
513392 99513392 1001 86380 86390 1
513918 99513918 1001 86380 86390 1
513971 99513971 1001 86380 86390 1
513985 99513985 1001 86380 86390 1
513832 99513832 1001 86380 86390 1
513846 99513846 1001 86380 86390 1
513847 99513847 1001 86380 86390 1
513670 99513670 1001 86380 86390 1
513735 99513735 1001 86380 86390 1
513803 99513803 1001 86380 86390 1
513675 99513675 1001 86380 86390 1
513604 99513604 1001 86380 86390 1
513476 99513476 1001 86380 86390 1
513582 99513582 1001 86380 86390 1
513453 99513453 1001 86380 86390 1
513466 99513466 1001 86380 86390 1
513506 99513506 1001 86380 86390 1
513533 99513533 1001 86380 86390 1
513496 99513496 1001 86380 86390 1
514071 99514071 1001 86380 86390 1
514750 99514750 1001 86380 86390 1
514712 99514712 1001 86380 86390 1
514817 99514817 1001 86380 86390 1
514853 99514853 1001 86380 86390 1
514602 99514602 1001 86380 86390 1
514637 99514637 1001 86380 86390 1
514932 99514932 1001 86380 86390 1
515024 99515024 1001 86380 86390 1
514987 99514987 1001 86380 86390 1
514870 99514870 1001 86380 86390 1
514898 99514898 1001 86380 86390 1
514965 99514965 1001 86380 86390 1
514995 99514995 1001 86380 86390 1
515008 99515008 1001 86380 86390 1
515633 99515633 1001 86380 86390 1
515605 99515605 1001 86380 86390 1
515322 99515322 1001 86380 86390 1
515231 99515231 1001 86380 86390 1
515248 99515248 1001 86380 86390 1
515134 99515134 1001 86380 86390 1
515269 99515269 1001 86380 86390 1
515776 99515776 1001 86380 86390 1
515751 99515751 1001 86380 86390 1
515752 99515752 1001 86380 86390 1
516475 99516475 1001 86380 86390 1
516507 99516507 1001 86380 86390 1
516265 99516265 1001 86380 86390 1
516137 99516137 1001 86380 86390 1
516164 99516164 1001 86380 86390 1
516229 99516229 1001 86380 86390 1
516194 99516194 1001 86380 86390 1
516289 99516289 1001 86380 86390 1
515967 99515967 1001 86380 86390 1
517226 99517226 1001 86380 86390 1
517322 99517322 1001 86380 86390 1
517118 99517118 1001 86380 86390 1
517034 99517034 1001 86380 86390 1
516877 99516877 1001 86380 86390 1
516867 99516867 1001 86380 86390 1
516737 99516737 1001 86380 86390 1
517455 99517455 1001 86380 86390 1
517341 99517341 1001 86380 86390 1
517511 99517511 1001 86380 86390 1
517383 99517383 1001 86380 86390 1
517959 99517959 1001 86380 86390 1
518077 99518077 1001 86380 86390 1
517891 99517891 1001 86380 86390 1
517817 99517817 1001 86380 86390 1
517794 99517794 1001 86380 86390 1
517809 99517809 1001 86380 86390 1
517581 99517581 1001 86380 86390 1
517544 99517544 1001 86380 86390 1
517663 99517663 1001 86380 86390 1
517549 99517549 1001 86380 86390 1
517719 99517719 1001 86380 86390 1
517590 99517590 1001 86380 86390 1
517541 99517541 1001 86380 86390 1
518201 99518201 1001 86380 86390 1
518293 99518293 1001 86380 86390 1
518796 99518796 1001 86380 86390 1
518890 99518890 1001 86380 86390 1
518657 99518657 1001 86380 86390 1
518537 99518537 1001 86380 86390 1
518396 99518396 1001 86380 86390 1
518515 99518515 1001 86380 86390 1
518455 99518455 1001 86380 86390 1
518431 99518431 1001 86380 86390 1
519613 99519613 1001 86380 86390 1
519707 99519707 1001 86380 86390 1
519443 99519443 1001 86380 86390 1
519483 99519483 1001 86380 86390 1
519407 99519407 1001 86380 86390 1
519260 99519260 1001 86380 86390 1
519312 99519312 1001 86380 86390 1
519281 99519281 1001 86380 86390 1
519921 99519921 1001 86380 86390 1
520012 99520012 1001 86380 86390 1
519831 99519831 1001 86380 86390 1
519913 99519913 1001 86380 86390 1
520524 99520524 1001 86380 86390 1
520462 99520462 1001 86380 86390 1
520529 99520529 1001 86380 86390 1
520466 99520466 1001 86380 86390 1
520545 99520545 1001 86380 86390 1
520470 99520470 1001 86380 86390 1
520587 99520587 1001 86380 86390 1
520633 99520633 1001 86380 86390 1
520458 99520458 1001 86380 86390 1
520485 99520485 1001 86380 86390 1
520370 99520370 1001 86380 86390 1
520267 99520267 1001 86380 86390 1
520308 99520308 1001 86380 86390 1
520237 99520237 1001 86380 86390 1
520356 99520356 1001 86380 86390 1
520073 99520073 1001 86380 86390 1
520122 99520122 1001 86380 86390 1
520730 99520730 1001 86380 86390 1
520436 99520436 1001 86380 86390 1
520670 99520670 1001 86380 86390 1
520763 99520763 1001 86380 86390 1
520674 99520674 1001 86380 86390 1
520791 99520791 1001 86380 86390 1
521339 99521339 1001 86380 86390 1
521394 99521394 1001 86380 86390 1
521420 99521420 1001 86380 86390 1
521293 99521293 1001 86380 86390 1
521455 99521455 1001 86380 86390 1
521226 99521226 1001 86380 86390 1
521166 99521166 1001 86380 86390 1
521002 99521002 1001 86380 86390 1
520882 99520882 1001 86380 86390 1
521515 99521515 1001 86380 86390 1
522241 99522241 1001 86380 86390 1
522249 99522249 1001 86380 86390 1
522202 99522202 1001 86380 86390 1
521952 99521952 1001 86380 86390 1
521927 99521927 1001 86380 86390 1
521687 99521687 1001 86380 86390 1
521675 99521675 1001 86380 86390 1
522476 99522476 1001 86380 86390 1
522971 99522971 1001 86380 86390 1
522862 99522862 1001 86380 86390 1
522870 99522870 1001 86380 86390 1
522768 99522768 1001 86380 86390 1
522565 99522565 1001 86380 86390 1
522591 99522591 1001 86380 86390 1
523157 99523157 1001 86380 86390 1
523222 99523222 1001 86380 86390 1
523228 99523228 1001 86380 86390 1
523791 99523791 1001 86380 86390 1
523907 99523907 1001 86380 86390 1
523678 99523678 1001 86380 86390 1
523692 99523692 1001 86380 86390 1
523686 99523686 1001 86380 86390 1
523523 99523523 1001 86380 86390 1
523368 99523368 1001 86380 86390 1
524077 99524077 1001 86380 86390 1
524743 99524743 1001 86380 86390 1
524686 99524686 1001 86380 86390 1
524627 99524627 1001 86380 86390 1
524451 99524451 1001 86380 86390 1
524454 99524454 1001 86380 86390 1
524420 99524420 1001 86380 86390 1
524345 99524345 1001 86380 86390 1
524295 99524295 1001 86380 86390 1
524167 99524167 1001 86380 86390 1
524222 99524222 1001 86380 86390 1
524274 99524274 1001 86380 86390 1
524249 99524249 1001 86380 86390 1
524301 99524301 1001 86380 86390 1
524174 99524174 1001 86380 86390 1
524845 99524845 1001 86380 86390 1
525417 99525417 1001 86380 86390 1
525444 99525444 1001 86380 86390 1
525523 99525523 1001 86380 86390 1
525513 99525513 1001 86380 86390 1
525403 99525403 1001 86380 86390 1
525212 99525212 1001 86380 86390 1
525270 99525270 1001 86380 86390 1
525059 99525059 1001 86380 86390 1
525010 99525010 1001 86380 86390 1
525001 99525001 1001 86380 86390 1
525612 99525612 1001 86380 86390 1
525770 99525770 1001 86380 86390 1
526374 99526374 1001 86380 86390 1
526349 99526349 1001 86380 86390 1
526301 99526301 1001 86380 86390 1
526315 99526315 1001 86380 86390 1
526413 99526413 1001 86380 86390 1
526089 99526089 1001 86380 86390 1
526120 99526120 1001 86380 86390 1
526161 99526161 1001 86380 86390 1
525971 99525971 1001 86380 86390 1
525883 99525883 1001 86380 86390 1
525961 99525961 1001 86380 86390 1
525965 99525965 1001 86380 86390 1
527213 99527213 1001 86380 86390 1
527108 99527108 1001 86380 86390 1
527223 99527223 1001 86380 86390 1
527115 99527115 1001 86380 86390 1
527181 99527181 1001 86380 86390 1
527118 99527118 1001 86380 86390 1
526928 99526928 1001 86380 86390 1
526804 99526804 1001 86380 86390 1
526742 99526742 1001 86380 86390 1
526781 99526781 1001 86380 86390 1
526820 99526820 1001 86380 86390 1
527453 99527453 1001 86380 86390 1
527441 99527441 1001 86380 86390 1
527434 99527434 1001 86380 86390 1
527898 99527898 1001 86380 86390 1
527913 99527913 1001 86380 86390 1
528034 99528034 1001 86380 86390 1
527945 99527945 1001 86380 86390 1
527688 99527688 1001 86380 86390 1
527832 99527832 1001 86380 86390 1
527562 99527562 1001 86380 86390 1
527615 99527615 1001 86380 86390 1
528177 99528177 1001 86380 86390 1
528206 99528206 1001 86380 86390 1
528227 99528227 1001 86380 86390 1
528709 99528709 1001 86380 86390 1
528813 99528813 1001 86380 86390 1
528666 99528666 1001 86380 86390 1
528293 99528293 1001 86380 86390 1
528438 99528438 1001 86380 86390 1
528388 99528388 1001 86380 86390 1
528427 99528427 1001 86380 86390 1
528455 99528455 1001 86380 86390 1
528458 99528458 1001 86380 86390 1
528924 99528924 1001 86380 86390 1
529042 99529042 1001 86380 86390 1
528954 99528954 1001 86380 86390 1
529024 99529024 1001 86380 86390 1
529050 99529050 1001 86380 86390 1
529664 99529664 1001 86380 86390 1
529626 99529626 1001 86380 86390 1
529552 99529552 1001 86380 86390 1
529559 99529559 1001 86380 86390 1
529418 99529418 1001 86380 86390 1
529509 99529509 1001 86380 86390 1
529354 99529354 1001 86380 86390 1
529450 99529450 1001 86380 86390 1
529441 99529441 1001 86380 86390 1
529495 99529495 1001 86380 86390 1
529111 99529111 1001 86380 86390 1
529178 99529178 1001 86380 86390 1
529808 99529808 1001 86380 86390 1
529849 99529849 1001 86380 86390 1
529732 99529732 1001 86380 86390 1
530425 99530425 1001 86380 86390 1
530520 99530520 1001 86380 86390 1
530323 99530323 1001 86380 86390 1
530142 99530142 1001 86380 86390 1
530325 99530325 1001 86380 86390 1
530227 99530227 1001 86380 86390 1
530215 99530215 1001 86380 86390 1
530617 99530617 1001 86380 86390 1
530595 99530595 1001 86380 86390 1
530585 99530585 1001 86380 86390 1
530611 99530611 1001 86380 86390 1
530560 99530560 1001 86380 86390 1
531378 99531378 1001 86380 86390 1
531343 99531343 1001 86380 86390 1
531231 99531231 1001 86380 86390 1
531295 99531295 1001 86380 86390 1
531182 99531182 1001 86380 86390 1
531045 99531045 1001 86380 86390 1
531111 99531111 1001 86380 86390 1
531163 99531163 1001 86380 86390 1
531158 99531158 1001 86380 86390 1
530870 99530870 1001 86380 86390 1
530896 99530896 1001 86380 86390 1
530938 99530938 1001 86380 86390 1
531572 99531572 1001 86380 86390 1
532104 99532104 1001 86380 86390 1
532015 99532015 1001 86380 86390 1
531808 99531808 1001 86380 86390 1
531889 99531889 1001 86380 86390 1
531818 99531818 1001 86380 86390 1
531662 99531662 1001 86380 86390 1
531663 99531663 1001 86380 86390 1
531600 99531600 1001 86380 86390 1
531667 99531667 1001 86380 86390 1
531785 99531785 1001 86380 86390 1
532220 99532220 1001 86380 86390 1
532364 99532364 1001 86380 86390 1
532390 99532390 1001 86380 86390 1
532215 99532215 1001 86380 86390 1
532916 99532916 1001 86380 86390 1
532880 99532880 1001 86380 86390 1
532922 99532922 1001 86380 86390 1
533011 99533011 1001 86380 86390 1
532964 99532964 1001 86380 86390 1
532741 99532741 1001 86380 86390 1
532768 99532768 1001 86380 86390 1
532706 99532706 1001 86380 86390 1
532569 99532569 1001 86380 86390 1
532443 99532443 1001 86380 86390 1
532445 99532445 1001 86380 86390 1
533186 99533186 1001 86380 86390 1
533035 99533035 1001 86380 86390 1
533077 99533077 1001 86380 86390 1
533795 99533795 1001 86380 86390 1
533801 99533801 1001 86380 86390 1
533853 99533853 1001 86380 86390 1
533641 99533641 1001 86380 86390 1
533487 99533487 1001 86380 86390 1
533592 99533592 1001 86380 86390 1
533399 99533399 1001 86380 86390 1
533401 99533401 1001 86380 86390 1
533428 99533428 1001 86380 86390 1
533273 99533273 1001 86380 86390 1
533351 99533351 1001 86380 86390 1
533910 99533910 1001 86380 86390 1
533965 99533965 1001 86380 86390 1
534004 99534004 1001 86380 86390 1
534047 99534047 1001 86380 86390 1
534531 99534531 1001 86380 86390 1
534534 99534534 1001 86380 86390 1
534580 99534580 1001 86380 86390 1
534297 99534297 1001 86380 86390 1
534449 99534449 1001 86380 86390 1
534412 99534412 1001 86380 86390 1
534438 99534438 1001 86380 86390 1
534258 99534258 1001 86380 86390 1
534181 99534181 1001 86380 86390 1
534096 99534096 1001 86380 86390 1
534153 99534153 1001 86380 86390 1
534735 99534735 1001 86380 86390 1
534834 99534834 1001 86380 86390 1
534873 99534873 1001 86380 86390 1
535386 99535386 1001 86380 86390 1
535427 99535427 1001 86380 86390 1
535316 99535316 1001 86380 86390 1
535246 99535246 1001 86380 86390 1
535251 99535251 1001 86380 86390 1
535109 99535109 1001 86380 86390 1
534973 99534973 1001 86380 86390 1
535000 99535000 1001 86380 86390 1
535611 99535611 1001 86380 86390 1
535603 99535603 1001 86380 86390 1
535630 99535630 1001 86380 86390 1
535683 99535683 1001 86380 86390 1
535949 99535949 1001 86380 86390 1
536045 99536045 1001 86380 86390 1
535934 99535934 1001 86380 86390 1
536077 99536077 1001 86380 86390 1
535864 99535864 1001 86380 86390 1
535788 99535788 1001 86380 86390 1
535881 99535881 1001 86380 86390 1
536363 99536363 1001 86380 86390 1
536431 99536431 1001 86380 86390 1
536444 99536444 1001 86380 86390 1
536420 99536420 1001 86380 86390 1
536499 99536499 1001 86380 86390 1
536985 99536985 1001 86380 86390 1
537056 99537056 1001 86380 86390 1
536767 99536767 1001 86380 86390 1
536877 99536877 1001 86380 86390 1
536703 99536703 1001 86380 86390 1
536743 99536743 1001 86380 86390 1
536707 99536707 1001 86380 86390 1
536618 99536618 1001 86380 86390 1
537277 99537277 1001 86380 86390 1
537176 99537176 1001 86380 86390 1
537190 99537190 1001 86380 86390 1
537952 99537952 1001 86380 86390 1
537788 99537788 1001 86380 86390 1
537881 99537881 1001 86380 86390 1
537807 99537807 1001 86380 86390 1
537750 99537750 1001 86380 86390 1
537777 99537777 1001 86380 86390 1
537726 99537726 1001 86380 86390 1
537650 99537650 1001 86380 86390 1
537383 99537383 1001 86380 86390 1
538028 99538028 1001 86380 86390 1
538017 99538017 1001 86380 86390 1
538106 99538106 1001 86380 86390 1
538637 99538637 1001 86380 86390 1
538741 99538741 1001 86380 86390 1
538754 99538754 1001 86380 86390 1
538696 99538696 1001 86380 86390 1
538501 99538501 1001 86380 86390 1
538311 99538311 1001 86380 86390 1
538387 99538387 1001 86380 86390 1
538945 99538945 1001 86380 86390 1
539001 99539001 1001 86380 86390 1
538873 99538873 1001 86380 86390 1
538888 99538888 1001 86380 86390 1
539552 99539552 1001 86380 86390 1
539578 99539578 1001 86380 86390 1
539614 99539614 1001 86380 86390 1
539457 99539457 1001 86380 86390 1
539497 99539497 1001 86380 86390 1
539411 99539411 1001 86380 86390 1
539285 99539285 1001 86380 86390 1
539287 99539287 1001 86380 86390 1
539391 99539391 1001 86380 86390 1
539249 99539249 1001 86380 86390 1
539434 99539434 1001 86380 86390 1
539124 99539124 1001 86380 86390 1
539151 99539151 1001 86380 86390 1
539225 99539225 1001 86380 86390 1
539148 99539148 1001 86380 86390 1
539702 99539702 1001 86380 86390 1
539437 99539437 1001 86380 86390 1
539797 99539797 1001 86380 86390 1
539668 99539668 1001 86380 86390 1
539709 99539709 1001 86380 86390 1
540291 99540291 1001 86380 86390 1
540358 99540358 1001 86380 86390 1
540372 99540372 1001 86380 86390 1
540173 99540173 1001 86380 86390 1
540056 99540056 1001 86380 86390 1
540125 99540125 1001 86380 86390 1
540053 99540053 1001 86380 86390 1
539911 99539911 1001 86380 86390 1
539951 99539951 1001 86380 86390 1
540034 99540034 1001 86380 86390 1
540606 99540606 1001 86380 86390 1
540468 99540468 1001 86380 86390 1
540602 99540602 1001 86380 86390 1
541126 99541126 1001 86380 86390 1
540945 99540945 1001 86380 86390 1
540973 99540973 1001 86380 86390 1
540674 99540674 1001 86380 86390 1
540850 99540850 1001 86380 86390 1
540851 99540851 1001 86380 86390 1
540878 99540878 1001 86380 86390 1
541356 99541356 1001 86380 86390 1
541465 99541465 1001 86380 86390 1
541367 99541367 1001 86380 86390 1
542116 99542116 1001 86380 86390 1
542097 99542097 1001 86380 86390 1
541934 99541934 1001 86380 86390 1
542106 99542106 1001 86380 86390 1
541961 99541961 1001 86380 86390 1
541876 99541876 1001 86380 86390 1
541747 99541747 1001 86380 86390 1
541825 99541825 1001 86380 86390 1
541712 99541712 1001 86380 86390 1
541791 99541791 1001 86380 86390 1
541830 99541830 1001 86380 86390 1
541895 99541895 1001 86380 86390 1
541908 99541908 1001 86380 86390 1
541580 99541580 1001 86380 86390 1
541570 99541570 1001 86380 86390 1
541622 99541622 1001 86380 86390 1
541508 99541508 1001 86380 86390 1
542129 99542129 1001 86380 86390 1
542274 99542274 1001 86380 86390 1
542136 99542136 1001 86380 86390 1
542307 99542307 1001 86380 86390 1
542243 99542243 1001 86380 86390 1
542714 99542714 1001 86380 86390 1
542625 99542625 1001 86380 86390 1
542697 99542697 1001 86380 86390 1
542725 99542725 1001 86380 86390 1
542394 99542394 1001 86380 86390 1
542987 99542987 1001 86380 86390 1
543000 99543000 1001 86380 86390 1
543723 99543723 1001 86380 86390 1
543581 99543581 1001 86380 86390 1
543528 99543528 1001 86380 86390 1
543453 99543453 1001 86380 86390 1
543561 99543561 1001 86380 86390 1
543382 99543382 1001 86380 86390 1
543474 99543474 1001 86380 86390 1
543281 99543281 1001 86380 86390 1
543287 99543287 1001 86380 86390 1
543226 99543226 1001 86380 86390 1
543837 99543837 1001 86380 86390 1
543892 99543892 1001 86380 86390 1
544471 99544471 1001 86380 86390 1
544409 99544409 1001 86380 86390 1
544278 99544278 1001 86380 86390 1
544286 99544286 1001 86380 86390 1
544017 99544017 1001 86380 86390 1
544043 99544043 1001 86380 86390 1
544056 99544056 1001 86380 86390 1
544018 99544018 1001 86380 86390 1
544112 99544112 1001 86380 86390 1
544048 99544048 1001 86380 86390 1
544027 99544027 1001 86380 86390 1
544609 99544609 1001 86380 86390 1
544687 99544687 1001 86380 86390 1
427161 289 1001 75300 75777 1
520603 492 1001 39454 39754 1
400514 99400514 1001 86380 86390 1
400682 99400682 1001 86380 86390 1
400830 99400830 1001 86380 86390 1
401324 99401324 1001 86380 86390 1
401328 99401328 1001 86380 86390 1
401478 99401478 1001 86380 86390 1
401552 99401552 1001 86380 86390 1
401753 99401753 1001 86380 86390 1
401947 99401947 1001 86380 86390 1
402015 99402015 1001 86380 86390 1
402013 99402013 1001 86380 86390 1
402145 99402145 1001 86380 86390 1
402376 99402376 1001 86380 86390 1
402561 99402561 1001 86380 86390 1
402746 99402746 1001 86380 86390 1
402712 99402712 1001 86380 86390 1
402825 99402825 1001 86380 86390 1
402982 99402982 1001 86380 86390 1
402892 99402892 1001 86380 86390 1
403035 99403035 1001 86380 86390 1
403122 99403122 1001 86380 86390 1
403244 99403244 1001 86380 86390 1
403528 99403528 1001 86380 86390 1
403731 99403731 1001 86380 86390 1
403742 99403742 1001 86380 86390 1
403750 99403750 1001 86380 86390 1
403844 99403844 1001 86380 86390 1
404221 99404221 1001 86380 86390 1
404460 99404460 1001 86380 86390 1
404505 99404505 1001 86380 86390 1
404767 99404767 1001 86380 86390 1
405310 99405310 1001 86380 86390 1
405240 99405240 1001 86380 86390 1
405582 99405582 1001 86380 86390 1
405843 99405843 1001 86380 86390 1
406174 99406174 1001 86380 86390 1
406488 99406488 1001 86380 86390 1
406555 99406555 1001 86380 86390 1
406604 99406604 1001 86380 86390 1
407328 99407328 1001 86380 86390 1
407400 99407400 1001 86380 86390 1
407568 99407568 1001 86380 86390 1
407830 99407830 1001 86380 86390 1
407963 99407963 1001 86380 86390 1
408071 99408071 1001 86380 86390 1
408299 99408299 1001 86380 86390 1
408406 99408406 1001 86380 86390 1
408333 99408333 1001 86380 86390 1
408496 99408496 1001 86380 86390 1
408744 99408744 1001 86380 86390 1
408529 99408529 1001 86380 86390 1
409466 99409466 1001 86380 86390 1
409587 99409587 1001 86380 86390 1
409547 99409547 1001 86380 86390 1
409675 99409675 1001 86380 86390 1
409816 99409816 1001 86380 86390 1
409806 99409806 1001 86380 86390 1
409787 99409787 1001 86380 86390 1
409973 99409973 1001 86380 86390 1
409922 99409922 1001 86380 86390 1
410008 99410008 1001 86380 86390 1
410205 99410205 1001 86380 86390 1
410406 99410406 1001 86380 86390 1
410803 99410803 1001 86380 86390 1
410731 99410731 1001 86380 86390 1
411700 99411700 1001 86380 86390 1
411910 99411910 1001 86380 86390 1
412178 99412178 1001 86380 86390 1
412106 99412106 1001 86380 86390 1
412166 99412166 1001 86380 86390 1
412200 99412200 1001 86380 86390 1
412389 99412389 1001 86380 86390 1
412450 99412450 1001 86380 86390 1
412342 99412342 1001 86380 86390 1
412402 99412402 1001 86380 86390 1
412431 99412431 1001 86380 86390 1
413638 99413638 1001 86380 86390 1
413646 99413646 1001 86380 86390 1
413647 99413647 1001 86380 86390 1
413553 99413553 1001 86380 86390 1
413539 99413539 1001 86380 86390 1
412979 99412979 1001 86380 86390 1
413027 99413027 1001 86380 86390 1
412832 99412832 1001 86380 86390 1
414036 99414036 1001 86380 86390 1
413835 99413835 1001 86380 86390 1
413956 99413956 1001 86380 86390 1
413703 99413703 1001 86380 86390 1
414082 99414082 1001 86380 86390 1
415266 99415266 1001 86380 86390 1
414962 99414962 1001 86380 86390 1
414814 99414814 1001 86380 86390 1
414381 99414381 1001 86380 86390 1
414486 99414486 1001 86380 86390 1
414149 99414149 1001 86380 86390 1
414305 99414305 1001 86380 86390 1
414417 99414417 1001 86380 86390 1
414290 99414290 1001 86380 86390 1
415389 99415389 1001 86380 86390 1
415581 99415581 1001 86380 86390 1
415432 99415432 1001 86380 86390 1
415328 99415328 1001 86380 86390 1
416782 99416782 1001 86380 86390 1
416815 99416815 1001 86380 86390 1
416819 99416819 1001 86380 86390 1
416289 99416289 1001 86380 86390 1
416386 99416386 1001 86380 86390 1
416339 99416339 1001 86380 86390 1
415728 99415728 1001 86380 86390 1
415847 99415847 1001 86380 86390 1
415877 99415877 1001 86380 86390 1
417523 99417523 1001 86380 86390 1
417582 99417582 1001 86380 86390 1
417588 99417588 1001 86380 86390 1
418757 99418757 1001 86380 86390 1
418761 99418761 1001 86380 86390 1
418720 99418720 1001 86380 86390 1
418170 99418170 1001 86380 86390 1
418064 99418064 1001 86380 86390 1
418259 99418259 1001 86380 86390 1
418382 99418382 1001 86380 86390 1
417738 99417738 1001 86380 86390 1
417656 99417656 1001 86380 86390 1
418829 99418829 1001 86380 86390 1
418990 99418990 1001 86380 86390 1
419114 99419114 1001 86380 86390 1
419201 99419201 1001 86380 86390 1
420278 99420278 1001 86380 86390 1
420228 99420228 1001 86380 86390 1
420190 99420190 1001 86380 86390 1
420233 99420233 1001 86380 86390 1
420117 99420117 1001 86380 86390 1
419864 99419864 1001 86380 86390 1
419657 99419657 1001 86380 86390 1
419936 99419936 1001 86380 86390 1
419575 99419575 1001 86380 86390 1
419277 99419277 1001 86380 86390 1
419393 99419393 1001 86380 86390 1
419282 99419282 1001 86380 86390 1
419444 99419444 1001 86380 86390 1
420793 99420793 1001 86380 86390 1
420475 99420475 1001 86380 86390 1
420705 99420705 1001 86380 86390 1
421846 99421846 1001 86380 86390 1
421900 99421900 1001 86380 86390 1
421416 99421416 1001 86380 86390 1
421333 99421333 1001 86380 86390 1
420839 99420839 1001 86380 86390 1
422527 99422527 1001 86380 86390 1
422242 99422242 1001 86380 86390 1
423710 99423710 1001 86380 86390 1
423498 99423498 1001 86380 86390 1
423646 99423646 1001 86380 86390 1
423089 99423089 1001 86380 86390 1
423068 99423068 1001 86380 86390 1
422852 99422852 1001 86380 86390 1
422853 99422853 1001 86380 86390 1
422681 99422681 1001 86380 86390 1
422886 99422886 1001 86380 86390 1
422731 99422731 1001 86380 86390 1
422818 99422818 1001 86380 86390 1
423825 99423825 1001 86380 86390 1
424069 99424069 1001 86380 86390 1
423775 99423775 1001 86380 86390 1
425007 99425007 1001 86380 86390 1
425232 99425232 1001 86380 86390 1
425340 99425340 1001 86380 86390 1
425374 99425374 1001 86380 86390 1
425169 99425169 1001 86380 86390 1
424780 99424780 1001 86380 86390 1
425005 99425005 1001 86380 86390 1
424648 99424648 1001 86380 86390 1
424809 99424809 1001 86380 86390 1
424813 99424813 1001 86380 86390 1
424901 99424901 1001 86380 86390 1
424729 99424729 1001 86380 86390 1
424365 99424365 1001 86380 86390 1
424533 99424533 1001 86380 86390 1
424444 99424444 1001 86380 86390 1
424375 99424375 1001 86380 86390 1
424380 99424380 1001 86380 86390 1
424307 99424307 1001 86380 86390 1
425495 99425495 1001 86380 86390 1
425580 99425580 1001 86380 86390 1
425391 99425391 1001 86380 86390 1
426974 99426974 1001 86380 86390 1
426796 99426796 1001 86380 86390 1
426729 99426729 1001 86380 86390 1
427094 99427094 1001 86380 86390 1
427001 99427001 1001 86380 86390 1
426742 99426742 1001 86380 86390 1
426619 99426619 1001 86380 86390 1
426547 99426547 1001 86380 86390 1
426622 99426622 1001 86380 86390 1
426646 99426646 1001 86380 86390 1
426383 99426383 1001 86380 86390 1
426360 99426360 1001 86380 86390 1
426387 99426387 1001 86380 86390 1
426391 99426391 1001 86380 86390 1
426292 99426292 1001 86380 86390 1
426226 99426226 1001 86380 86390 1
426111 99426111 1001 86380 86390 1
427303 99427303 1001 86380 86390 1
427334 99427334 1001 86380 86390 1
427310 99427310 1001 86380 86390 1
427136 99427136 1001 86380 86390 1
428124 99428124 1001 86380 86390 1
428262 99428262 1001 86380 86390 1
428010 99428010 1001 86380 86390 1
427730 99427730 1001 86380 86390 1
427704 99427704 1001 86380 86390 1
427779 99427779 1001 86380 86390 1
427804 99427804 1001 86380 86390 1
427714 99427714 1001 86380 86390 1
427845 99427845 1001 86380 86390 1
429015 99429015 1001 86380 86390 1
428943 99428943 1001 86380 86390 1
428795 99428795 1001 86380 86390 1
429010 99429010 1001 86380 86390 1
429036 99429036 1001 86380 86390 1
430199 99430199 1001 86380 86390 1
430357 99430357 1001 86380 86390 1
429574 99429574 1001 86380 86390 1
429523 99429523 1001 86380 86390 1
429558 99429558 1001 86380 86390 1
429537 99429537 1001 86380 86390 1
430380 99430380 1001 86380 86390 1
430689 99430689 1001 86380 86390 1
431675 99431675 1001 86380 86390 1
431745 99431745 1001 86380 86390 1
431896 99431896 1001 86380 86390 1
431433 99431433 1001 86380 86390 1
431272 99431272 1001 86380 86390 1
431600 99431600 1001 86380 86390 1
431521 99431521 1001 86380 86390 1
431426 99431426 1001 86380 86390 1
431099 99431099 1001 86380 86390 1
431135 99431135 1001 86380 86390 1
431078 99431078 1001 86380 86390 1
432363 99432363 1001 86380 86390 1
432318 99432318 1001 86380 86390 1
433411 99433411 1001 86380 86390 1
433592 99433592 1001 86380 86390 1
433326 99433326 1001 86380 86390 1
432928 99432928 1001 86380 86390 1
432702 99432702 1001 86380 86390 1
432737 99432737 1001 86380 86390 1
432592 99432592 1001 86380 86390 1
432663 99432663 1001 86380 86390 1
433779 99433779 1001 86380 86390 1
433860 99433860 1001 86380 86390 1
433922 99433922 1001 86380 86390 1
433737 99433737 1001 86380 86390 1
435406 99435406 1001 86380 86390 1
435100 99435100 1001 86380 86390 1
434516 99434516 1001 86380 86390 1
434211 99434211 1001 86380 86390 1
434217 99434217 1001 86380 86390 1
435831 99435831 1001 86380 86390 1
435527 99435527 1001 86380 86390 1
435631 99435631 1001 86380 86390 1
435841 99435841 1001 86380 86390 1
435639 99435639 1001 86380 86390 1
435696 99435696 1001 86380 86390 1
437156 99437156 1001 86380 86390 1
437004 99437004 1001 86380 86390 1
437018 99437018 1001 86380 86390 1
436623 99436623 1001 86380 86390 1
436592 99436592 1001 86380 86390 1
436686 99436686 1001 86380 86390 1
436328 99436328 1001 86380 86390 1
300057 99300057 1001 86380 86390 1
300076 99300076 1001 86380 86390 1
300721 99300721 1001 86380 86390 1
300445 99300445 1001 86380 86390 1
300411 99300411 1001 86380 86390 1
300477 99300477 1001 86380 86390 1
300350 99300350 1001 86380 86390 1
300339 99300339 1001 86380 86390 1
300283 99300283 1001 86380 86390 1
300931 99300931 1001 86380 86390 1
300802 99300802 1001 86380 86390 1
301463 99301463 1001 86380 86390 1
301503 99301503 1001 86380 86390 1
301338 99301338 1001 86380 86390 1
301146 99301146 1001 86380 86390 1
301308 99301308 1001 86380 86390 1
300963 99300963 1001 86380 86390 1
301107 99301107 1001 86380 86390 1
301135 99301135 1001 86380 86390 1
301655 99301655 1001 86380 86390 1
302268 99302268 1001 86380 86390 1
302256 99302256 1001 86380 86390 1
302212 99302212 1001 86380 86390 1
302000 99302000 1001 86380 86390 1
301968 99301968 1001 86380 86390 1
301841 99301841 1001 86380 86390 1
301906 99301906 1001 86380 86390 1
301886 99301886 1001 86380 86390 1
302457 99302457 1001 86380 86390 1
302498 99302498 1001 86380 86390 1
302524 99302524 1001 86380 86390 1
302449 99302449 1001 86380 86390 1
302542 99302542 1001 86380 86390 1
302389 99302389 1001 86380 86390 1
302506 99302506 1001 86380 86390 1
303117 99303117 1001 86380 86390 1
303040 99303040 1001 86380 86390 1
303163 99303163 1001 86380 86390 1
302898 99302898 1001 86380 86390 1
302963 99302963 1001 86380 86390 1
302873 99302873 1001 86380 86390 1
302877 99302877 1001 86380 86390 1
302956 99302956 1001 86380 86390 1
302881 99302881 1001 86380 86390 1
302794 99302794 1001 86380 86390 1
302731 99302731 1001 86380 86390 1
303323 99303323 1001 86380 86390 1
303401 99303401 1001 86380 86390 1
303234 99303234 1001 86380 86390 1
303339 99303339 1001 86380 86390 1
303277 99303277 1001 86380 86390 1
304031 99304031 1001 86380 86390 1
303971 99303971 1001 86380 86390 1
304033 99304033 1001 86380 86390 1
303870 99303870 1001 86380 86390 1
303811 99303811 1001 86380 86390 1
303824 99303824 1001 86380 86390 1
303567 99303567 1001 86380 86390 1
303505 99303505 1001 86380 86390 1
303483 99303483 1001 86380 86390 1
303474 99303474 1001 86380 86390 1
303605 99303605 1001 86380 86390 1
304082 99304082 1001 86380 86390 1
304215 99304215 1001 86380 86390 1
304166 99304166 1001 86380 86390 1
304065 99304065 1001 86380 86390 1
304856 99304856 1001 86380 86390 1
304705 99304705 1001 86380 86390 1
304576 99304576 1001 86380 86390 1
304567 99304567 1001 86380 86390 1
304558 99304558 1001 86380 86390 1
304329 99304329 1001 86380 86390 1
304410 99304410 1001 86380 86390 1
304333 99304333 1001 86380 86390 1
304296 99304296 1001 86380 86390 1
304365 99304365 1001 86380 86390 1
304327 99304327 1001 86380 86390 1
304877 99304877 1001 86380 86390 1
304919 99304919 1001 86380 86390 1
305544 99305544 1001 86380 86390 1
305685 99305685 1001 86380 86390 1
305482 99305482 1001 86380 86390 1
305640 99305640 1001 86380 86390 1
305641 99305641 1001 86380 86390 1
305681 99305681 1001 86380 86390 1
305421 99305421 1001 86380 86390 1
305384 99305384 1001 86380 86390 1
305386 99305386 1001 86380 86390 1
305478 99305478 1001 86380 86390 1
305401 99305401 1001 86380 86390 1
305132 99305132 1001 86380 86390 1
305172 99305172 1001 86380 86390 1
305241 99305241 1001 86380 86390 1
305166 99305166 1001 86380 86390 1
305245 99305245 1001 86380 86390 1
500012 99500012 1001 86380 86390 1
500090 99500090 1001 86380 86390 1
500647 99500647 1001 86380 86390 1
500783 99500783 1001 86380 86390 1
500797 99500797 1001 86380 86390 1
500806 99500806 1001 86380 86390 1
500438 99500438 1001 86380 86390 1
500286 99500286 1001 86380 86390 1
500338 99500338 1001 86380 86390 1
500308 99500308 1001 86380 86390 1
500823 99500823 1001 86380 86390 1
500979 99500979 1001 86380 86390 1
500919 99500919 1001 86380 86390 1
500973 99500973 1001 86380 86390 1
501465 99501465 1001 86380 86390 1
501574 99501574 1001 86380 86390 1
501241 99501241 1001 86380 86390 1
501244 99501244 1001 86380 86390 1
501238 99501238 1001 86380 86390 1
501094 99501094 1001 86380 86390 1
501133 99501133 1001 86380 86390 1
501723 99501723 1001 86380 86390 1
501647 99501647 1001 86380 86390 1
502364 99502364 1001 86380 86390 1
502093 99502093 1001 86380 86390 1
502124 99502124 1001 86380 86390 1
501912 99501912 1001 86380 86390 1
501985 99501985 1001 86380 86390 1
502661 99502661 1001 86380 86390 1
502665 99502665 1001 86380 86390 1
503150 99503150 1001 86380 86390 1
503121 99503121 1001 86380 86390 1
502960 99502960 1001 86380 86390 1
502885 99502885 1001 86380 86390 1
502800 99502800 1001 86380 86390 1
502857 99502857 1001 86380 86390 1
503356 99503356 1001 86380 86390 1
503400 99503400 1001 86380 86390 1
504028 99504028 1001 86380 86390 1
504048 99504048 1001 86380 86390 1
504110 99504110 1001 86380 86390 1
503841 99503841 1001 86380 86390 1
503846 99503846 1001 86380 86390 1
503808 99503808 1001 86380 86390 1
503590 99503590 1001 86380 86390 1
504323 99504323 1001 86380 86390 1
504207 99504207 1001 86380 86390 1
504123 99504123 1001 86380 86390 1
504242 99504242 1001 86380 86390 1
504178 99504178 1001 86380 86390 1
504880 99504880 1001 86380 86390 1
504857 99504857 1001 86380 86390 1
504832 99504832 1001 86380 86390 1
504898 99504898 1001 86380 86390 1
504611 99504611 1001 86380 86390 1
504694 99504694 1001 86380 86390 1
504659 99504659 1001 86380 86390 1
504375 99504375 1001 86380 86390 1
504507 99504507 1001 86380 86390 1
504380 99504380 1001 86380 86390 1
504510 99504510 1001 86380 86390 1
504425 99504425 1001 86380 86390 1
504347 99504347 1001 86380 86390 1
504503 99504503 1001 86380 86390 1
504971 99504971 1001 86380 86390 1
505012 99505012 1001 86380 86390 1
505003 99505003 1001 86380 86390 1
505068 99505068 1001 86380 86390 1
505069 99505069 1001 86380 86390 1
505737 99505737 1001 86380 86390 1
505617 99505617 1001 86380 86390 1
505722 99505722 1001 86380 86390 1
505635 99505635 1001 86380 86390 1
505370 99505370 1001 86380 86390 1
505501 99505501 1001 86380 86390 1
505431 99505431 1001 86380 86390 1
505229 99505229 1001 86380 86390 1
505295 99505295 1001 86380 86390 1
505249 99505249 1001 86380 86390 1
506508 99506508 1001 86380 86390 1
506470 99506470 1001 86380 86390 1
506537 99506537 1001 86380 86390 1
506499 99506499 1001 86380 86390 1
506422 99506422 1001 86380 86390 1
506588 99506588 1001 86380 86390 1
506329 99506329 1001 86380 86390 1
506256 99506256 1001 86380 86390 1
506386 99506386 1001 86380 86390 1
506632 99506632 1001 86380 86390 1
506675 99506675 1001 86380 86390 1
506729 99506729 1001 86380 86390 1
506794 99506794 1001 86380 86390 1
506613 99506613 1001 86380 86390 1
506758 99506758 1001 86380 86390 1
507290 99507290 1001 86380 86390 1
507209 99507209 1001 86380 86390 1
507189 99507189 1001 86380 86390 1
506933 99506933 1001 86380 86390 1
506850 99506850 1001 86380 86390 1
507606 99507606 1001 86380 86390 1
507492 99507492 1001 86380 86390 1
508190 99508190 1001 86380 86390 1
508169 99508169 1001 86380 86390 1
508246 99508246 1001 86380 86390 1
508009 99508009 1001 86380 86390 1
507896 99507896 1001 86380 86390 1
507668 99507668 1001 86380 86390 1
507694 99507694 1001 86380 86390 1
507800 99507800 1001 86380 86390 1
507816 99507816 1001 86380 86390 1
507700 99507700 1001 86380 86390 1
508271 99508271 1001 86380 86390 1
508422 99508422 1001 86380 86390 1
508872 99508872 1001 86380 86390 1
508898 99508898 1001 86380 86390 1
509049 99509049 1001 86380 86390 1
508967 99508967 1001 86380 86390 1
508993 99508993 1001 86380 86390 1
508995 99508995 1001 86380 86390 1
508714 99508714 1001 86380 86390 1
508867 99508867 1001 86380 86390 1
508629 99508629 1001 86380 86390 1
508504 99508504 1001 86380 86390 1
509101 99509101 1001 86380 86390 1
509734 99509734 1001 86380 86390 1
509828 99509828 1001 86380 86390 1
509657 99509657 1001 86380 86390 1
509557 99509557 1001 86380 86390 1
509649 99509649 1001 86380 86390 1
509638 99509638 1001 86380 86390 1
509653 99509653 1001 86380 86390 1
509589 99509589 1001 86380 86390 1
509526 99509526 1001 86380 86390 1
509681 99509681 1001 86380 86390 1
509320 99509320 1001 86380 86390 1
509404 99509404 1001 86380 86390 1
509328 99509328 1001 86380 86390 1
509938 99509938 1001 86380 86390 1
510095 99510095 1001 86380 86390 1
509931 99509931 1001 86380 86390 1
510025 99510025 1001 86380 86390 1
510706 99510706 1001 86380 86390 1
510417 99510417 1001 86380 86390 1
510366 99510366 1001 86380 86390 1
510320 99510320 1001 86380 86390 1
510374 99510374 1001 86380 86390 1
510452 99510452 1001 86380 86390 1
510466 99510466 1001 86380 86390 1
510337 99510337 1001 86380 86390 1
510197 99510197 1001 86380 86390 1
510289 99510289 1001 86380 86390 1
510121 99510121 1001 86380 86390 1
510214 99510214 1001 86380 86390 1
510202 99510202 1001 86380 86390 1
510840 99510840 1001 86380 86390 1
510918 99510918 1001 86380 86390 1
510751 99510751 1001 86380 86390 1
510845 99510845 1001 86380 86390 1
510860 99510860 1001 86380 86390 1
510823 99510823 1001 86380 86390 1
511550 99511550 1001 86380 86390 1
511430 99511430 1001 86380 86390 1
511462 99511462 1001 86380 86390 1
511224 99511224 1001 86380 86390 1
511202 99511202 1001 86380 86390 1
510990 99510990 1001 86380 86390 1
511045 99511045 1001 86380 86390 1
510942 99510942 1001 86380 86390 1
511722 99511722 1001 86380 86390 1
511675 99511675 1001 86380 86390 1
511573 99511573 1001 86380 86390 1
512216 99512216 1001 86380 86390 1
512257 99512257 1001 86380 86390 1
512284 99512284 1001 86380 86390 1
512327 99512327 1001 86380 86390 1
512147 99512147 1001 86380 86390 1
512064 99512064 1001 86380 86390 1
511862 99511862 1001 86380 86390 1
511774 99511774 1001 86380 86390 1
511776 99511776 1001 86380 86390 1
511935 99511935 1001 86380 86390 1
512481 99512481 1001 86380 86390 1
512551 99512551 1001 86380 86390 1
513089 99513089 1001 86380 86390 1
512884 99512884 1001 86380 86390 1
512825 99512825 1001 86380 86390 1
512695 99512695 1001 86380 86390 1
512722 99512722 1001 86380 86390 1
512725 99512725 1001 86380 86390 1
513348 99513348 1001 86380 86390 1
513393 99513393 1001 86380 86390 1
513214 99513214 1001 86380 86390 1
513852 99513852 1001 86380 86390 1
513972 99513972 1001 86380 86390 1
513934 99513934 1001 86380 86390 1
513676 99513676 1001 86380 86390 1
513492 99513492 1001 86380 86390 1
513576 99513576 1001 86380 86390 1
513513 99513513 1001 86380 86390 1
514120 99514120 1001 86380 86390 1
514087 99514087 1001 86380 86390 1
514769 99514769 1001 86380 86390 1
514460 99514460 1001 86380 86390 1
514462 99514462 1001 86380 86390 1
514518 99514518 1001 86380 86390 1
514302 99514302 1001 86380 86390 1
514341 99514341 1001 86380 86390 1
514304 99514304 1001 86380 86390 1
514240 99514240 1001 86380 86390 1
514422 99514422 1001 86380 86390 1
514295 99514295 1001 86380 86390 1
514310 99514310 1001 86380 86390 1
514237 99514237 1001 86380 86390 1
514953 99514953 1001 86380 86390 1
515032 99515032 1001 86380 86390 1
515020 99515020 1001 86380 86390 1
515596 99515596 1001 86380 86390 1
515653 99515653 1001 86380 86390 1
515526 99515526 1001 86380 86390 1
515340 99515340 1001 86380 86390 1
515434 99515434 1001 86380 86390 1
515077 99515077 1001 86380 86390 1
515247 99515247 1001 86380 86390 1
515262 99515262 1001 86380 86390 1
515237 99515237 1001 86380 86390 1
515265 99515265 1001 86380 86390 1
515203 99515203 1001 86380 86390 1
515100 99515100 1001 86380 86390 1
515697 99515697 1001 86380 86390 1
515767 99515767 1001 86380 86390 1
516412 99516412 1001 86380 86390 1
516441 99516441 1001 86380 86390 1
516217 99516217 1001 86380 86390 1
516147 99516147 1001 86380 86390 1
516070 99516070 1001 86380 86390 1
515901 99515901 1001 86380 86390 1
515917 99515917 1001 86380 86390 1
516012 99516012 1001 86380 86390 1
516523 99516523 1001 86380 86390 1
516513 99516513 1001 86380 86390 1
517260 99517260 1001 86380 86390 1
517306 99517306 1001 86380 86390 1
517289 99517289 1001 86380 86390 1
517232 99517232 1001 86380 86390 1
517025 99517025 1001 86380 86390 1
516974 99516974 1001 86380 86390 1
517129 99517129 1001 86380 86390 1
516837 99516837 1001 86380 86390 1
516826 99516826 1001 86380 86390 1
517503 99517503 1001 86380 86390 1
517529 99517529 1001 86380 86390 1
517348 99517348 1001 86380 86390 1
517379 99517379 1001 86380 86390 1
517431 99517431 1001 86380 86390 1
517509 99517509 1001 86380 86390 1
517499 99517499 1001 86380 86390 1
517998 99517998 1001 86380 86390 1
518078 99518078 1001 86380 86390 1
517930 99517930 1001 86380 86390 1
517920 99517920 1001 86380 86390 1
517769 99517769 1001 86380 86390 1
517593 99517593 1001 86380 86390 1
517698 99517698 1001 86380 86390 1
517687 99517687 1001 86380 86390 1
517571 99517571 1001 86380 86390 1
518224 99518224 1001 86380 86390 1
518329 99518329 1001 86380 86390 1
518259 99518259 1001 86380 86390 1
518273 99518273 1001 86380 86390 1
518952 99518952 1001 86380 86390 1
518851 99518851 1001 86380 86390 1
518800 99518800 1001 86380 86390 1
518852 99518852 1001 86380 86390 1
518919 99518919 1001 86380 86390 1
518842 99518842 1001 86380 86390 1
518805 99518805 1001 86380 86390 1
518652 99518652 1001 86380 86390 1
518432 99518432 1001 86380 86390 1
518562 99518562 1001 86380 86390 1
518541 99518541 1001 86380 86390 1
519080 99519080 1001 86380 86390 1
519069 99519069 1001 86380 86390 1
519020 99519020 1001 86380 86390 1
519637 99519637 1001 86380 86390 1
519722 99519722 1001 86380 86390 1
519440 99519440 1001 86380 86390 1
519418 99519418 1001 86380 86390 1
519378 99519378 1001 86380 86390 1
519302 99519302 1001 86380 86390 1
519334 99519334 1001 86380 86390 1
519840 99519840 1001 86380 86390 1
519815 99519815 1001 86380 86390 1
519999 99519999 1001 86380 86390 1
519900 99519900 1001 86380 86390 1
520551 99520551 1001 86380 86390 1
520567 99520567 1001 86380 86390 1
520569 99520569 1001 86380 86390 1
520618 99520618 1001 86380 86390 1
520532 99520532 1001 86380 86390 1
520306 99520306 1001 86380 86390 1
520346 99520346 1001 86380 86390 1
520243 99520243 1001 86380 86390 1
520149 99520149 1001 86380 86390 1
520163 99520163 1001 86380 86390 1
520218 99520218 1001 86380 86390 1
520167 99520167 1001 86380 86390 1
520077 99520077 1001 86380 86390 1
520223 99520223 1001 86380 86390 1
520212 99520212 1001 86380 86390 1
520715 99520715 1001 86380 86390 1
520754 99520754 1001 86380 86390 1
520743 99520743 1001 86380 86390 1
520771 99520771 1001 86380 86390 1
520837 99520837 1001 86380 86390 1
520786 99520786 1001 86380 86390 1
521436 99521436 1001 86380 86390 1
521380 99521380 1001 86380 86390 1
521382 99521382 1001 86380 86390 1
521319 99521319 1001 86380 86390 1
521359 99521359 1001 86380 86390 1
521296 99521296 1001 86380 86390 1
521107 99521107 1001 86380 86390 1
521240 99521240 1001 86380 86390 1
521163 99521163 1001 86380 86390 1
521016 99521016 1001 86380 86390 1
520902 99520902 1001 86380 86390 1
521034 99521034 1001 86380 86390 1
521010 99521010 1001 86380 86390 1
520985 99520985 1001 86380 86390 1
520947 99520947 1001 86380 86390 1
521511 99521511 1001 86380 86390 1
522151 99522151 1001 86380 86390 1
522180 99522180 1001 86380 86390 1
522288 99522288 1001 86380 86390 1
522054 99522054 1001 86380 86390 1
521899 99521899 1001 86380 86390 1
521832 99521832 1001 86380 86390 1
521690 99521690 1001 86380 86390 1
521760 99521760 1001 86380 86390 1
522460 99522460 1001 86380 86390 1
522488 99522488 1001 86380 86390 1
522478 99522478 1001 86380 86390 1
522848 99522848 1001 86380 86390 1
522738 99522738 1001 86380 86390 1
522896 99522896 1001 86380 86390 1
522806 99522806 1001 86380 86390 1
522819 99522819 1001 86380 86390 1
522537 99522537 1001 86380 86390 1
522681 99522681 1001 86380 86390 1
522578 99522578 1001 86380 86390 1
522595 99522595 1001 86380 86390 1
522532 99522532 1001 86380 86390 1
523298 99523298 1001 86380 86390 1
523250 99523250 1001 86380 86390 1
523120 99523120 1001 86380 86390 1
523214 99523214 1001 86380 86390 1
523229 99523229 1001 86380 86390 1
523750 99523750 1001 86380 86390 1
523644 99523644 1001 86380 86390 1
523544 99523544 1001 86380 86390 1
523389 99523389 1001 86380 86390 1
523459 99523459 1001 86380 86390 1
523449 99523449 1001 86380 86390 1
523982 99523982 1001 86380 86390 1
524008 99524008 1001 86380 86390 1
524048 99524048 1001 86380 86390 1
524129 99524129 1001 86380 86390 1
524080 99524080 1001 86380 86390 1
523965 99523965 1001 86380 86390 1
524584 99524584 1001 86380 86390 1
524457 99524457 1001 86380 86390 1
524535 99524535 1001 86380 86390 1
524510 99524510 1001 86380 86390 1
524240 99524240 1001 86380 86390 1
524339 99524339 1001 86380 86390 1
524236 99524236 1001 86380 86390 1
524801 99524801 1001 86380 86390 1
524866 99524866 1001 86380 86390 1
524920 99524920 1001 86380 86390 1
525534 99525534 1001 86380 86390 1
525512 99525512 1001 86380 86390 1
525518 99525518 1001 86380 86390 1
525592 99525592 1001 86380 86390 1
525341 99525341 1001 86380 86390 1
525332 99525332 1001 86380 86390 1
525281 99525281 1001 86380 86390 1
525363 99525363 1001 86380 86390 1
525195 99525195 1001 86380 86390 1
525261 99525261 1001 86380 86390 1
525018 99525018 1001 86380 86390 1
525096 99525096 1001 86380 86390 1
525091 99525091 1001 86380 86390 1
525681 99525681 1001 86380 86390 1
525603 99525603 1001 86380 86390 1
526282 99526282 1001 86380 86390 1
526365 99526365 1001 86380 86390 1
526380 99526380 1001 86380 86390 1
526414 99526414 1001 86380 86390 1
526112 99526112 1001 86380 86390 1
526021 99526021 1001 86380 86390 1
525857 99525857 1001 86380 86390 1
526003 99526003 1001 86380 86390 1
525956 99525956 1001 86380 86390 1
525840 99525840 1001 86380 86390 1
526459 99526459 1001 86380 86390 1
526489 99526489 1001 86380 86390 1
526585 99526585 1001 86380 86390 1
526442 99526442 1001 86380 86390 1
526889 99526889 1001 86380 86390 1
526877 99526877 1001 86380 86390 1
526853 99526853 1001 86380 86390 1
527022 99527022 1001 86380 86390 1
526952 99526952 1001 86380 86390 1
526978 99526978 1001 86380 86390 1
526861 99526861 1001 86380 86390 1
526669 99526669 1001 86380 86390 1
526633 99526633 1001 86380 86390 1
526793 99526793 1001 86380 86390 1
527388 99527388 1001 86380 86390 1
527290 99527290 1001 86380 86390 1
527332 99527332 1001 86380 86390 1
527385 99527385 1001 86380 86390 1
527836 99527836 1001 86380 86390 1
527812 99527812 1001 86380 86390 1
527696 99527696 1001 86380 86390 1
527777 99527777 1001 86380 86390 1
527612 99527612 1001 86380 86390 1
527552 99527552 1001 86380 86390 1
527503 99527503 1001 86380 86390 1
527555 99527555 1001 86380 86390 1
528191 99528191 1001 86380 86390 1
528133 99528133 1001 86380 86390 1
528214 99528214 1001 86380 86390 1
528631 99528631 1001 86380 86390 1
528549 99528549 1001 86380 86390 1
528301 99528301 1001 86380 86390 1
528485 99528485 1001 86380 86390 1
529653 99529653 1001 86380 86390 1
529617 99529617 1001 86380 86390 1
529542 99529542 1001 86380 86390 1
529719 99529719 1001 86380 86390 1
529399 99529399 1001 86380 86390 1
529375 99529375 1001 86380 86390 1
529401 99529401 1001 86380 86390 1
529765 99529765 1001 86380 86390 1
529756 99529756 1001 86380 86390 1
529851 99529851 1001 86380 86390 1
529916 99529916 1001 86380 86390 1
530362 99530362 1001 86380 86390 1
530435 99530435 1001 86380 86390 1
530335 99530335 1001 86380 86390 1
530219 99530219 1001 86380 86390 1
530146 99530146 1001 86380 86390 1
530015 99530015 1001 86380 86390 1
530041 99530041 1001 86380 86390 1
530069 99530069 1001 86380 86390 1
530070 99530070 1001 86380 86390 1
530085 99530085 1001 86380 86390 1
530602 99530602 1001 86380 86390 1
530674 99530674 1001 86380 86390 1
531376 99531376 1001 86380 86390 1
531346 99531346 1001 86380 86390 1
531318 99531318 1001 86380 86390 1
531345 99531345 1001 86380 86390 1
531355 99531355 1001 86380 86390 1
531260 99531260 1001 86380 86390 1
531299 99531299 1001 86380 86390 1
531338 99531338 1001 86380 86390 1
531288 99531288 1001 86380 86390 1
531061 99531061 1001 86380 86390 1
531169 99531169 1001 86380 86390 1
530902 99530902 1001 86380 86390 1
530941 99530941 1001 86380 86390 1
531526 99531526 1001 86380 86390 1
531436 99531436 1001 86380 86390 1
531489 99531489 1001 86380 86390 1
531478 99531478 1001 86380 86390 1
531582 99531582 1001 86380 86390 1
532043 99532043 1001 86380 86390 1
532011 99532011 1001 86380 86390 1
531911 99531911 1001 86380 86390 1
531900 99531900 1001 86380 86390 1
531916 99531916 1001 86380 86390 1
531955 99531955 1001 86380 86390 1
531970 99531970 1001 86380 86390 1
531624 99531624 1001 86380 86390 1
531602 99531602 1001 86380 86390 1
531673 99531673 1001 86380 86390 1
532386 99532386 1001 86380 86390 1
532337 99532337 1001 86380 86390 1
532239 99532239 1001 86380 86390 1
532626 99532626 1001 86380 86390 1
532795 99532795 1001 86380 86390 1
532796 99532796 1001 86380 86390 1
532630 99532630 1001 86380 86390 1
532501 99532501 1001 86380 86390 1
532518 99532518 1001 86380 86390 1
532460 99532460 1001 86380 86390 1
533081 99533081 1001 86380 86390 1
533062 99533062 1001 86380 86390 1
533758 99533758 1001 86380 86390 1
533736 99533736 1001 86380 86390 1
533738 99533738 1001 86380 86390 1
533846 99533846 1001 86380 86390 1
533818 99533818 1001 86380 86390 1
533741 99533741 1001 86380 86390 1
533640 99533640 1001 86380 86390 1
533474 99533474 1001 86380 86390 1
533488 99533488 1001 86380 86390 1
533479 99533479 1001 86380 86390 1
533494 99533494 1001 86380 86390 1
533382 99533382 1001 86380 86390 1
533440 99533440 1001 86380 86390 1
533275 99533275 1001 86380 86390 1
533417 99533417 1001 86380 86390 1
534013 99534013 1001 86380 86390 1
534608 99534608 1001 86380 86390 1
534548 99534548 1001 86380 86390 1
534364 99534364 1001 86380 86390 1
534330 99534330 1001 86380 86390 1
534282 99534282 1001 86380 86390 1
534233 99534233 1001 86380 86390 1
534272 99534272 1001 86380 86390 1
534879 99534879 1001 86380 86390 1
534777 99534777 1001 86380 86390 1
535356 99535356 1001 86380 86390 1
535491 99535491 1001 86380 86390 1
535445 99535445 1001 86380 86390 1
535128 99535128 1001 86380 86390 1
535060 99535060 1001 86380 86390 1
535018 99535018 1001 86380 86390 1
535600 99535600 1001 86380 86390 1
535306 99535306 1001 86380 86390 1
535667 99535667 1001 86380 86390 1
535706 99535706 1001 86380 86390 1
536335 99536335 1001 86380 86390 1
536137 99536137 1001 86380 86390 1
536228 99536228 1001 86380 86390 1
536320 99536320 1001 86380 86390 1
536168 99536168 1001 86380 86390 1
536181 99536181 1001 86380 86390 1
535990 99535990 1001 86380 86390 1
536071 99536071 1001 86380 86390 1
535930 99535930 1001 86380 86390 1
535807 99535807 1001 86380 86390 1
535910 99535910 1001 86380 86390 1
535783 99535783 1001 86380 86390 1
535855 99535855 1001 86380 86390 1
535765 99535765 1001 86380 86390 1
535857 99535857 1001 86380 86390 1
536361 99536361 1001 86380 86390 1
536996 99536996 1001 86380 86390 1
537035 99537035 1001 86380 86390 1
536971 99536971 1001 86380 86390 1
537135 99537135 1001 86380 86390 1
536805 99536805 1001 86380 86390 1
536871 99536871 1001 86380 86390 1
536937 99536937 1001 86380 86390 1
536783 99536783 1001 86380 86390 1
536916 99536916 1001 86380 86390 1
536761 99536761 1001 86380 86390 1
536633 99536633 1001 86380 86390 1
536544 99536544 1001 86380 86390 1
536583 99536583 1001 86380 86390 1
536741 99536741 1001 86380 86390 1
536542 99536542 1001 86380 86390 1
537174 99537174 1001 86380 86390 1
537163 99537163 1001 86380 86390 1
537310 99537310 1001 86380 86390 1
537298 99537298 1001 86380 86390 1
537260 99537260 1001 86380 86390 1
537808 99537808 1001 86380 86390 1
537845 99537845 1001 86380 86390 1
537745 99537745 1001 86380 86390 1
537775 99537775 1001 86380 86390 1
537436 99537436 1001 86380 86390 1
537531 99537531 1001 86380 86390 1
537570 99537570 1001 86380 86390 1
537519 99537519 1001 86380 86390 1
537571 99537571 1001 86380 86390 1
538100 99538100 1001 86380 86390 1
538121 99538121 1001 86380 86390 1
538634 99538634 1001 86380 86390 1
538640 99538640 1001 86380 86390 1
538457 99538457 1001 86380 86390 1
538452 99538452 1001 86380 86390 1
538343 99538343 1001 86380 86390 1
538279 99538279 1001 86380 86390 1
538826 99538826 1001 86380 86390 1
538966 99538966 1001 86380 86390 1
539486 99539486 1001 86380 86390 1
539449 99539449 1001 86380 86390 1
539480 99539480 1001 86380 86390 1
539561 99539561 1001 86380 86390 1
539230 99539230 1001 86380 86390 1
539123 99539123 1001 86380 86390 1
539113 99539113 1001 86380 86390 1
539038 99539038 1001 86380 86390 1
539159 99539159 1001 86380 86390 1
539746 99539746 1001 86380 86390 1
539787 99539787 1001 86380 86390 1
540390 99540390 1001 86380 86390 1
540438 99540438 1001 86380 86390 1
540410 99540410 1001 86380 86390 1
540448 99540448 1001 86380 86390 1
540321 99540321 1001 86380 86390 1
540458 99540458 1001 86380 86390 1
540363 99540363 1001 86380 86390 1
540224 99540224 1001 86380 86390 1
540099 99540099 1001 86380 86390 1
540092 99540092 1001 86380 86390 1
539937 99539937 1001 86380 86390 1
539873 99539873 1001 86380 86390 1
539893 99539893 1001 86380 86390 1
539883 99539883 1001 86380 86390 1
540622 99540622 1001 86380 86390 1
540638 99540638 1001 86380 86390 1
541229 99541229 1001 86380 86390 1
541263 99541263 1001 86380 86390 1
541122 99541122 1001 86380 86390 1
541239 99541239 1001 86380 86390 1
541149 99541149 1001 86380 86390 1
541005 99541005 1001 86380 86390 1
540889 99540889 1001 86380 86390 1
540687 99540687 1001 86380 86390 1
540782 99540782 1001 86380 86390 1
540860 99540860 1001 86380 86390 1
540747 99540747 1001 86380 86390 1
541423 99541423 1001 86380 86390 1
541922 99541922 1001 86380 86390 1
542112 99542112 1001 86380 86390 1
541875 99541875 1001 86380 86390 1
541867 99541867 1001 86380 86390 1
541550 99541550 1001 86380 86390 1
541679 99541679 1001 86380 86390 1
542130 99542130 1001 86380 86390 1
542206 99542206 1001 86380 86390 1
542910 99542910 1001 86380 86390 1
542767 99542767 1001 86380 86390 1
542889 99542889 1001 86380 86390 1
542893 99542893 1001 86380 86390 1
542637 99542637 1001 86380 86390 1
542639 99542639 1001 86380 86390 1
542658 99542658 1001 86380 86390 1
542365 99542365 1001 86380 86390 1
542392 99542392 1001 86380 86390 1
542328 99542328 1001 86380 86390 1
542497 99542497 1001 86380 86390 1
542358 99542358 1001 86380 86390 1
542384 99542384 1001 86380 86390 1
542410 99542410 1001 86380 86390 1
542437 99542437 1001 86380 86390 1
542464 99542464 1001 86380 86390 1
543001 99543001 1001 86380 86390 1
543066 99543066 1001 86380 86390 1
543003 99543003 1001 86380 86390 1
542978 99542978 1001 86380 86390 1
542966 99542966 1001 86380 86390 1
543666 99543666 1001 86380 86390 1
543388 99543388 1001 86380 86390 1
543415 99543415 1001 86380 86390 1
543506 99543506 1001 86380 86390 1
543376 99543376 1001 86380 86390 1
543482 99543482 1001 86380 86390 1
543447 99543447 1001 86380 86390 1
543202 99543202 1001 86380 86390 1
543194 99543194 1001 86380 86390 1
543246 99543246 1001 86380 86390 1
543325 99543325 1001 86380 86390 1
543196 99543196 1001 86380 86390 1
543236 99543236 1001 86380 86390 1
543292 99543292 1001 86380 86390 1
543827 99543827 1001 86380 86390 1
543960 99543960 1001 86380 86390 1
543845 99543845 1001 86380 86390 1
544562 99544562 1001 86380 86390 1
544433 99544433 1001 86380 86390 1
544576 99544576 1001 86380 86390 1
544428 99544428 1001 86380 86390 1
544546 99544546 1001 86380 86390 1
544361 99544361 1001 86380 86390 1
544326 99544326 1001 86380 86390 1
544084 99544084 1001 86380 86390 1
544175 99544175 1001 86380 86390 1
544179 99544179 1001 86380 86390 1
544103 99544103 1001 86380 86390 1
544026 99544026 1001 86380 86390 1
544712 99544712 1001 86380 86390 1
544623 99544623 1001 86380 86390 1
544693 99544693 1001 86380 86390 1
544668 99544668 1001 86380 86390 1
412699 779 1001 47160 48597 1
420838 981 1001 35760 36597 1
512481 830 1002 30821 31981 1
537773 1068 1002 59223 64485 1
400193 99400193 1001 86380 86390 1
400308 99400308 1001 86380 86390 1
400339 99400339 1001 86380 86390 1
400409 99400409 1001 86380 86390 1
400368 99400368 1001 86380 86390 1
400323 99400323 1001 86380 86390 1
400524 99400524 1001 86380 86390 1
400795 99400795 1001 86380 86390 1
400735 99400735 1001 86380 86390 1
400915 99400915 1001 86380 86390 1
400974 99400974 1001 86380 86390 1
401195 99401195 1001 86380 86390 1
401448 99401448 1001 86380 86390 1
401625 99401625 1001 86380 86390 1
401938 99401938 1001 86380 86390 1
401856 99401856 1001 86380 86390 1
402081 99402081 1001 86380 86390 1
402233 99402233 1001 86380 86390 1
402425 99402425 1001 86380 86390 1
402575 99402575 1001 86380 86390 1
402622 99402622 1001 86380 86390 1
402807 99402807 1001 86380 86390 1
402865 99402865 1001 86380 86390 1
402918 99402918 1001 86380 86390 1
402915 99402915 1001 86380 86390 1
403121 99403121 1001 86380 86390 1
403179 99403179 1001 86380 86390 1
403356 99403356 1001 86380 86390 1
403513 99403513 1001 86380 86390 1
403599 99403599 1001 86380 86390 1
403712 99403712 1001 86380 86390 1
403928 99403928 1001 86380 86390 1
404009 99404009 1001 86380 86390 1
403985 99403985 1001 86380 86390 1
404167 99404167 1001 86380 86390 1
404298 99404298 1001 86380 86390 1
404415 99404415 1001 86380 86390 1
404626 99404626 1001 86380 86390 1
404778 99404778 1001 86380 86390 1
404856 99404856 1001 86380 86390 1
404861 99404861 1001 86380 86390 1
405082 99405082 1001 86380 86390 1
405162 99405162 1001 86380 86390 1
405568 99405568 1001 86380 86390 1
405605 99405605 1001 86380 86390 1
405746 99405746 1001 86380 86390 1
405949 99405949 1001 86380 86390 1
406154 99406154 1001 86380 86390 1
406360 99406360 1001 86380 86390 1
406575 99406575 1001 86380 86390 1
406729 99406729 1001 86380 86390 1
406667 99406667 1001 86380 86390 1
406767 99406767 1001 86380 86390 1
406801 99406801 1001 86380 86390 1
406969 99406969 1001 86380 86390 1
406976 99406976 1001 86380 86390 1
406953 99406953 1001 86380 86390 1
407000 99407000 1001 86380 86390 1
407408 99407408 1001 86380 86390 1
407869 99407869 1001 86380 86390 1
407838 99407838 1001 86380 86390 1
407872 99407872 1001 86380 86390 1
407845 99407845 1001 86380 86390 1
407896 99407896 1001 86380 86390 1
407911 99407911 1001 86380 86390 1
408146 99408146 1001 86380 86390 1
408164 99408164 1001 86380 86390 1
408296 99408296 1001 86380 86390 1
408238 99408238 1001 86380 86390 1
408394 99408394 1001 86380 86390 1
408441 99408441 1001 86380 86390 1
408433 99408433 1001 86380 86390 1
409023 99409023 1001 86380 86390 1
409296 99409296 1001 86380 86390 1
409422 99409422 1001 86380 86390 1
409650 99409650 1001 86380 86390 1
409807 99409807 1001 86380 86390 1
409965 99409965 1001 86380 86390 1
410294 99410294 1001 86380 86390 1
410258 99410258 1001 86380 86390 1
410265 99410265 1001 86380 86390 1
410333 99410333 1001 86380 86390 1
410802 99410802 1001 86380 86390 1
411084 99411084 1001 86380 86390 1
411116 99411116 1001 86380 86390 1
411272 99411272 1001 86380 86390 1
411360 99411360 1001 86380 86390 1
411336 99411336 1001 86380 86390 1
411392 99411392 1001 86380 86390 1
411459 99411459 1001 86380 86390 1
411471 99411471 1001 86380 86390 1
411564 99411564 1001 86380 86390 1
411829 99411829 1001 86380 86390 1
411843 99411843 1001 86380 86390 1
411939 99411939 1001 86380 86390 1
411904 99411904 1001 86380 86390 1
412266 99412266 1001 86380 86390 1
412222 99412222 1001 86380 86390 1
412251 99412251 1001 86380 86390 1
412206 99412206 1001 86380 86390 1
412438 99412438 1001 86380 86390 1
413421 99413421 1001 86380 86390 1
413495 99413495 1001 86380 86390 1
413593 99413593 1001 86380 86390 1
413339 99413339 1001 86380 86390 1
413382 99413382 1001 86380 86390 1
413549 99413549 1001 86380 86390 1
413550 99413550 1001 86380 86390 1
412950 99412950 1001 86380 86390 1
412640 99412640 1001 86380 86390 1
412868 99412868 1001 86380 86390 1
412652 99412652 1001 86380 86390 1
413969 99413969 1001 86380 86390 1
413793 99413793 1001 86380 86390 1
414001 99414001 1001 86380 86390 1
413709 99413709 1001 86380 86390 1
415141 99415141 1001 86380 86390 1
415257 99415257 1001 86380 86390 1
414821 99414821 1001 86380 86390 1
414708 99414708 1001 86380 86390 1
414868 99414868 1001 86380 86390 1
414536 99414536 1001 86380 86390 1
414543 99414543 1001 86380 86390 1
414782 99414782 1001 86380 86390 1
414721 99414721 1001 86380 86390 1
414296 99414296 1001 86380 86390 1
414430 99414430 1001 86380 86390 1
415577 99415577 1001 86380 86390 1
415682 99415682 1001 86380 86390 1
415399 99415399 1001 86380 86390 1
415354 99415354 1001 86380 86390 1
416792 99416792 1001 86380 86390 1
416842 99416842 1001 86380 86390 1
416687 99416687 1001 86380 86390 1
416718 99416718 1001 86380 86390 1
416191 99416191 1001 86380 86390 1
416351 99416351 1001 86380 86390 1
416574 99416574 1001 86380 86390 1
415815 99415815 1001 86380 86390 1
417360 99417360 1001 86380 86390 1
417222 99417222 1001 86380 86390 1
417478 99417478 1001 86380 86390 1
417492 99417492 1001 86380 86390 1
418559 99418559 1001 86380 86390 1
418587 99418587 1001 86380 86390 1
418544 99418544 1001 86380 86390 1
418795 99418795 1001 86380 86390 1
418165 99418165 1001 86380 86390 1
417917 99417917 1001 86380 86390 1
417830 99417830 1001 86380 86390 1
417914 99417914 1001 86380 86390 1
418928 99418928 1001 86380 86390 1
419174 99419174 1001 86380 86390 1
420240 99420240 1001 86380 86390 1
420197 99420197 1001 86380 86390 1
420256 99420256 1001 86380 86390 1
420208 99420208 1001 86380 86390 1
420429 99420429 1001 86380 86390 1
419749 99419749 1001 86380 86390 1
419862 99419862 1001 86380 86390 1
419960 99419960 1001 86380 86390 1
419965 99419965 1001 86380 86390 1
419662 99419662 1001 86380 86390 1
419312 99419312 1001 86380 86390 1
420646 99420646 1001 86380 86390 1
420691 99420691 1001 86380 86390 1
420463 99420463 1001 86380 86390 1
420758 99420758 1001 86380 86390 1
420559 99420559 1001 86380 86390 1
421771 99421771 1001 86380 86390 1
421810 99421810 1001 86380 86390 1
421812 99421812 1001 86380 86390 1
421585 99421585 1001 86380 86390 1
421673 99421673 1001 86380 86390 1
421603 99421603 1001 86380 86390 1
421628 99421628 1001 86380 86390 1
421681 99421681 1001 86380 86390 1
421161 99421161 1001 86380 86390 1
422244 99422244 1001 86380 86390 1
422383 99422383 1001 86380 86390 1
422218 99422218 1001 86380 86390 1
422250 99422250 1001 86380 86390 1
422179 99422179 1001 86380 86390 1
422449 99422449 1001 86380 86390 1
422380 99422380 1001 86380 86390 1
423405 99423405 1001 86380 86390 1
423703 99423703 1001 86380 86390 1
423493 99423493 1001 86380 86390 1
423494 99423494 1001 86380 86390 1
423720 99423720 1001 86380 86390 1
423427 99423427 1001 86380 86390 1
423215 99423215 1001 86380 86390 1
423127 99423127 1001 86380 86390 1
422969 99422969 1001 86380 86390 1
422955 99422955 1001 86380 86390 1
422623 99422623 1001 86380 86390 1
422917 99422917 1001 86380 86390 1
422589 99422589 1001 86380 86390 1
422716 99422716 1001 86380 86390 1
423952 99423952 1001 86380 86390 1
423857 99423857 1001 86380 86390 1
423932 99423932 1001 86380 86390 1
424006 99424006 1001 86380 86390 1
425227 99425227 1001 86380 86390 1
424823 99424823 1001 86380 86390 1
424870 99424870 1001 86380 86390 1
424156 99424156 1001 86380 86390 1
424219 99424219 1001 86380 86390 1
424199 99424199 1001 86380 86390 1
424287 99424287 1001 86380 86390 1
424310 99424310 1001 86380 86390 1
425476 99425476 1001 86380 86390 1
425824 99425824 1001 86380 86390 1
426822 99426822 1001 86380 86390 1
426752 99426752 1001 86380 86390 1
427083 99427083 1001 86380 86390 1
426553 99426553 1001 86380 86390 1
427438 99427438 1001 86380 86390 1
427504 99427504 1001 86380 86390 1
428670 99428670 1001 86380 86390 1
428374 99428374 1001 86380 86390 1
428509 99428509 1001 86380 86390 1
428724 99428724 1001 86380 86390 1
428562 99428562 1001 86380 86390 1
428284 99428284 1001 86380 86390 1
428204 99428204 1001 86380 86390 1
427966 99427966 1001 86380 86390 1
427707 99427707 1001 86380 86390 1
428785 99428785 1001 86380 86390 1
428918 99428918 1001 86380 86390 1
428852 99428852 1001 86380 86390 1
428775 99428775 1001 86380 86390 1
430165 99430165 1001 86380 86390 1
430049 99430049 1001 86380 86390 1
430032 99430032 1001 86380 86390 1
430174 99430174 1001 86380 86390 1
430229 99430229 1001 86380 86390 1
430285 99430285 1001 86380 86390 1
430288 99430288 1001 86380 86390 1
430367 99430367 1001 86380 86390 1
429738 99429738 1001 86380 86390 1
429759 99429759 1001 86380 86390 1
429640 99429640 1001 86380 86390 1
429818 99429818 1001 86380 86390 1
429798 99429798 1001 86380 86390 1
429854 99429854 1001 86380 86390 1
429390 99429390 1001 86380 86390 1
429433 99429433 1001 86380 86390 1
429396 99429396 1001 86380 86390 1
429336 99429336 1001 86380 86390 1
429455 99429455 1001 86380 86390 1
429559 99429559 1001 86380 86390 1
430653 99430653 1001 86380 86390 1
431984 99431984 1001 86380 86390 1
431991 99431991 1001 86380 86390 1
431948 99431948 1001 86380 86390 1
431293 99431293 1001 86380 86390 1
431337 99431337 1001 86380 86390 1
430948 99430948 1001 86380 86390 1
430949 99430949 1001 86380 86390 1
431005 99431005 1001 86380 86390 1
432252 99432252 1001 86380 86390 1
433490 99433490 1001 86380 86390 1
433334 99433334 1001 86380 86390 1
433409 99433409 1001 86380 86390 1
433117 99433117 1001 86380 86390 1
433038 99433038 1001 86380 86390 1
433127 99433127 1001 86380 86390 1
432940 99432940 1001 86380 86390 1
432731 99432731 1001 86380 86390 1
432710 99432710 1001 86380 86390 1
433811 99433811 1001 86380 86390 1
433998 99433998 1001 86380 86390 1
434117 99434117 1001 86380 86390 1
434014 99434014 1001 86380 86390 1
434061 99434061 1001 86380 86390 1
435345 99435345 1001 86380 86390 1
434792 99434792 1001 86380 86390 1
434852 99434852 1001 86380 86390 1
434880 99434880 1001 86380 86390 1
434888 99434888 1001 86380 86390 1
434396 99434396 1001 86380 86390 1
434468 99434468 1001 86380 86390 1
434459 99434459 1001 86380 86390 1
434416 99434416 1001 86380 86390 1
435622 99435622 1001 86380 86390 1
435623 99435623 1001 86380 86390 1
435830 99435830 1001 86380 86390 1
435720 99435720 1001 86380 86390 1
435818 99435818 1001 86380 86390 1
436856 99436856 1001 86380 86390 1
436843 99436843 1001 86380 86390 1
437062 99437062 1001 86380 86390 1
436847 99436847 1001 86380 86390 1
436383 99436383 1001 86380 86390 1
436405 99436405 1001 86380 86390 1
436513 99436513 1001 86380 86390 1
436301 99436301 1001 86380 86390 1
437344 99437344 1001 86380 86390 1
300099 99300099 1001 86380 86390 1
300001 99300001 1001 86380 86390 1
300601 99300601 1001 86380 86390 1
300655 99300655 1001 86380 86390 1
300592 99300592 1001 86380 86390 1
300704 99300704 1001 86380 86390 1
300609 99300609 1001 86380 86390 1
300674 99300674 1001 86380 86390 1
300412 99300412 1001 86380 86390 1
300492 99300492 1001 86380 86390 1
300216 99300216 1001 86380 86390 1
300142 99300142 1001 86380 86390 1
300259 99300259 1001 86380 86390 1
300889 99300889 1001 86380 86390 1
300864 99300864 1001 86380 86390 1
300880 99300880 1001 86380 86390 1
300893 99300893 1001 86380 86390 1
301495 99301495 1001 86380 86390 1
301485 99301485 1001 86380 86390 1
301486 99301486 1001 86380 86390 1
301359 99301359 1001 86380 86390 1
301213 99301213 1001 86380 86390 1
301131 99301131 1001 86380 86390 1
301030 99301030 1001 86380 86390 1
301087 99301087 1001 86380 86390 1
301126 99301126 1001 86380 86390 1
301681 99301681 1001 86380 86390 1
301703 99301703 1001 86380 86390 1
302371 99302371 1001 86380 86390 1
302007 99302007 1001 86380 86390 1
302050 99302050 1001 86380 86390 1
302130 99302130 1001 86380 86390 1
301990 99301990 1001 86380 86390 1
301954 99301954 1001 86380 86390 1
301802 99301802 1001 86380 86390 1
301828 99301828 1001 86380 86390 1
301920 99301920 1001 86380 86390 1
301819 99301819 1001 86380 86390 1
301914 99301914 1001 86380 86390 1
302423 99302423 1001 86380 86390 1
302415 99302415 1001 86380 86390 1
303026 99303026 1001 86380 86390 1
303177 99303177 1001 86380 86390 1
303094 99303094 1001 86380 86390 1
303121 99303121 1001 86380 86390 1
303032 99303032 1001 86380 86390 1
303164 99303164 1001 86380 86390 1
303191 99303191 1001 86380 86390 1
303048 99303048 1001 86380 86390 1
302981 99302981 1001 86380 86390 1
302841 99302841 1001 86380 86390 1
302819 99302819 1001 86380 86390 1
302755 99302755 1001 86380 86390 1
302722 99302722 1001 86380 86390 1
302748 99302748 1001 86380 86390 1
302750 99302750 1001 86380 86390 1
303245 99303245 1001 86380 86390 1
303403 99303403 1001 86380 86390 1
303288 99303288 1001 86380 86390 1
303408 99303408 1001 86380 86390 1
303371 99303371 1001 86380 86390 1
303881 99303881 1001 86380 86390 1
303882 99303882 1001 86380 86390 1
303896 99303896 1001 86380 86390 1
303884 99303884 1001 86380 86390 1
303951 99303951 1001 86380 86390 1
304019 99304019 1001 86380 86390 1
303453 99303453 1001 86380 86390 1
303448 99303448 1001 86380 86390 1
304091 99304091 1001 86380 86390 1
304730 99304730 1001 86380 86390 1
304810 99304810 1001 86380 86390 1
304603 99304603 1001 86380 86390 1
304383 99304383 1001 86380 86390 1
304426 99304426 1001 86380 86390 1
304404 99304404 1001 86380 86390 1
304923 99304923 1001 86380 86390 1
304916 99304916 1001 86380 86390 1
304864 99304864 1001 86380 86390 1
305651 99305651 1001 86380 86390 1
305638 99305638 1001 86380 86390 1
305576 99305576 1001 86380 86390 1
305593 99305593 1001 86380 86390 1
305678 99305678 1001 86380 86390 1
305517 99305517 1001 86380 86390 1
305354 99305354 1001 86380 86390 1
305445 99305445 1001 86380 86390 1
305290 99305290 1001 86380 86390 1
305291 99305291 1001 86380 86390 1
305397 99305397 1001 86380 86390 1
305157 99305157 1001 86380 86390 1
305193 99305193 1001 86380 86390 1
500013 99500013 1001 86380 86390 1
500017 99500017 1001 86380 86390 1
500073 99500073 1001 86380 86390 1
500685 99500685 1001 86380 86390 1
500701 99500701 1001 86380 86390 1
500652 99500652 1001 86380 86390 1
500454 99500454 1001 86380 86390 1
500576 99500576 1001 86380 86390 1
500551 99500551 1001 86380 86390 1
500379 99500379 1001 86380 86390 1
500860 99500860 1001 86380 86390 1
500952 99500952 1001 86380 86390 1
500822 99500822 1001 86380 86390 1
501499 99501499 1001 86380 86390 1
501592 99501592 1001 86380 86390 1
501466 99501466 1001 86380 86390 1
501481 99501481 1001 86380 86390 1
501258 99501258 1001 86380 86390 1
501403 99501403 1001 86380 86390 1
501164 99501164 1001 86380 86390 1
501061 99501061 1001 86380 86390 1
501030 99501030 1001 86380 86390 1
501782 99501782 1001 86380 86390 1
501796 99501796 1001 86380 86390 1
501760 99501760 1001 86380 86390 1
502464 99502464 1001 86380 86390 1
502288 99502288 1001 86380 86390 1
502336 99502336 1001 86380 86390 1
502067 99502067 1001 86380 86390 1
502239 99502239 1001 86380 86390 1
502243 99502243 1001 86380 86390 1
502004 99502004 1001 86380 86390 1
502030 99502030 1001 86380 86390 1
501940 99501940 1001 86380 86390 1
501851 99501851 1001 86380 86390 1
502037 99502037 1001 86380 86390 1
502487 99502487 1001 86380 86390 1
502929 99502929 1001 86380 86390 1
503020 99503020 1001 86380 86390 1
502748 99502748 1001 86380 86390 1
502834 99502834 1001 86380 86390 1
503304 99503304 1001 86380 86390 1
503373 99503373 1001 86380 86390 1
503390 99503390 1001 86380 86390 1
503365 99503365 1001 86380 86390 1
504092 99504092 1001 86380 86390 1
504095 99504095 1001 86380 86390 1
504099 99504099 1001 86380 86390 1
503720 99503720 1001 86380 86390 1
503713 99503713 1001 86380 86390 1
503845 99503845 1001 86380 86390 1
503769 99503769 1001 86380 86390 1
503513 99503513 1001 86380 86390 1
503553 99503553 1001 86380 86390 1
503559 99503559 1001 86380 86390 1
504218 99504218 1001 86380 86390 1
504287 99504287 1001 86380 86390 1
504145 99504145 1001 86380 86390 1
504267 99504267 1001 86380 86390 1
504767 99504767 1001 86380 86390 1
504845 99504845 1001 86380 86390 1
504637 99504637 1001 86380 86390 1
504548 99504548 1001 86380 86390 1
504401 99504401 1001 86380 86390 1
504369 99504369 1001 86380 86390 1
505070 99505070 1001 86380 86390 1
505085 99505085 1001 86380 86390 1
504999 99504999 1001 86380 86390 1
504976 99504976 1001 86380 86390 1
505002 99505002 1001 86380 86390 1
505671 99505671 1001 86380 86390 1
505672 99505672 1001 86380 86390 1
505711 99505711 1001 86380 86390 1
505572 99505572 1001 86380 86390 1
505413 99505413 1001 86380 86390 1
505454 99505454 1001 86380 86390 1
505508 99505508 1001 86380 86390 1
505393 99505393 1001 86380 86390 1
505563 99505563 1001 86380 86390 1
505460 99505460 1001 86380 86390 1
505260 99505260 1001 86380 86390 1
505795 99505795 1001 86380 86390 1
505801 99505801 1001 86380 86390 1
505814 99505814 1001 86380 86390 1
505892 99505892 1001 86380 86390 1
506507 99506507 1001 86380 86390 1
506567 99506567 1001 86380 86390 1
506353 99506353 1001 86380 86390 1
506317 99506317 1001 86380 86390 1
506322 99506322 1001 86380 86390 1
506389 99506389 1001 86380 86390 1
506338 99506338 1001 86380 86390 1
506014 99506014 1001 86380 86390 1
506105 99506105 1001 86380 86390 1
506171 99506171 1001 86380 86390 1
506069 99506069 1001 86380 86390 1
506006 99506006 1001 86380 86390 1
506149 99506149 1001 86380 86390 1
506098 99506098 1001 86380 86390 1
506048 99506048 1001 86380 86390 1
506790 99506790 1001 86380 86390 1
506623 99506623 1001 86380 86390 1
506610 99506610 1001 86380 86390 1
506715 99506715 1001 86380 86390 1
506754 99506754 1001 86380 86390 1
506716 99506716 1001 86380 86390 1
506755 99506755 1001 86380 86390 1
506732 99506732 1001 86380 86390 1
507268 99507268 1001 86380 86390 1
507313 99507313 1001 86380 86390 1
507403 99507403 1001 86380 86390 1
507237 99507237 1001 86380 86390 1
507137 99507137 1001 86380 86390 1
507150 99507150 1001 86380 86390 1
507086 99507086 1001 86380 86390 1
506909 99506909 1001 86380 86390 1
506847 99506847 1001 86380 86390 1
506938 99506938 1001 86380 86390 1
506904 99506904 1001 86380 86390 1
507512 99507512 1001 86380 86390 1
507566 99507566 1001 86380 86390 1
507605 99507605 1001 86380 86390 1
507581 99507581 1001 86380 86390 1
507610 99507610 1001 86380 86390 1
507494 99507494 1001 86380 86390 1
508218 99508218 1001 86380 86390 1
508137 99508137 1001 86380 86390 1
508006 99508006 1001 86380 86390 1
507911 99507911 1001 86380 86390 1
507899 99507899 1001 86380 86390 1
507785 99507785 1001 86380 86390 1
507717 99507717 1001 86380 86390 1
508402 99508402 1001 86380 86390 1
508312 99508312 1001 86380 86390 1
508301 99508301 1001 86380 86390 1
508292 99508292 1001 86380 86390 1
508254 99508254 1001 86380 86390 1
508908 99508908 1001 86380 86390 1
509072 99509072 1001 86380 86390 1
508926 99508926 1001 86380 86390 1
509062 99509062 1001 86380 86390 1
508727 99508727 1001 86380 86390 1
508808 99508808 1001 86380 86390 1
508839 99508839 1001 86380 86390 1
508698 99508698 1001 86380 86390 1
508469 99508469 1001 86380 86390 1
508586 99508586 1001 86380 86390 1
508522 99508522 1001 86380 86390 1
508484 99508484 1001 86380 86390 1
509113 99509113 1001 86380 86390 1
509181 99509181 1001 86380 86390 1
509221 99509221 1001 86380 86390 1
509212 99509212 1001 86380 86390 1
509837 99509837 1001 86380 86390 1
509766 99509766 1001 86380 86390 1
509898 99509898 1001 86380 86390 1
509634 99509634 1001 86380 86390 1
509371 99509371 1001 86380 86390 1
509347 99509347 1001 86380 86390 1
509373 99509373 1001 86380 86390 1
509481 99509481 1001 86380 86390 1
509434 99509434 1001 86380 86390 1
509920 99509920 1001 86380 86390 1
509935 99509935 1001 86380 86390 1
510103 99510103 1001 86380 86390 1
510613 99510613 1001 86380 86390 1
510639 99510639 1001 86380 86390 1
510606 99510606 1001 86380 86390 1
510608 99510608 1001 86380 86390 1
510622 99510622 1001 86380 86390 1
510477 99510477 1001 86380 86390 1
510391 99510391 1001 86380 86390 1
510232 99510232 1001 86380 86390 1
510194 99510194 1001 86380 86390 1
510221 99510221 1001 86380 86390 1
510523 99510523 1001 86380 86390 1
510772 99510772 1001 86380 86390 1
510916 99510916 1001 86380 86390 1
511258 99511258 1001 86380 86390 1
511272 99511272 1001 86380 86390 1
511274 99511274 1001 86380 86390 1
511223 99511223 1001 86380 86390 1
511301 99511301 1001 86380 86390 1
511172 99511172 1001 86380 86390 1
511211 99511211 1001 86380 86390 1
511061 99511061 1001 86380 86390 1
510984 99510984 1001 86380 86390 1
511127 99511127 1001 86380 86390 1
510989 99510989 1001 86380 86390 1
511642 99511642 1001 86380 86390 1
512356 99512356 1001 86380 86390 1
512057 99512057 1001 86380 86390 1
512014 99512014 1001 86380 86390 1
512066 99512066 1001 86380 86390 1
511852 99511852 1001 86380 86390 1
511934 99511934 1001 86380 86390 1
511885 99511885 1001 86380 86390 1
511809 99511809 1001 86380 86390 1
512479 99512479 1001 86380 86390 1
512462 99512462 1001 86380 86390 1
512412 99512412 1001 86380 86390 1
512466 99512466 1001 86380 86390 1
513040 99513040 1001 86380 86390 1
513008 99513008 1001 86380 86390 1
513196 99513196 1001 86380 86390 1
513199 99513199 1001 86380 86390 1
512976 99512976 1001 86380 86390 1
512795 99512795 1001 86380 86390 1
512849 99512849 1001 86380 86390 1
512966 99512966 1001 86380 86390 1
512867 99512867 1001 86380 86390 1
512984 99512984 1001 86380 86390 1
512755 99512755 1001 86380 86390 1
512730 99512730 1001 86380 86390 1
512603 99512603 1001 86380 86390 1
513347 99513347 1001 86380 86390 1
513399 99513399 1001 86380 86390 1
513231 99513231 1001 86380 86390 1
513244 99513244 1001 86380 86390 1
513403 99513403 1001 86380 86390 1
513889 99513889 1001 86380 86390 1
513751 99513751 1001 86380 86390 1
513767 99513767 1001 86380 86390 1
513477 99513477 1001 86380 86390 1
513612 99513612 1001 86380 86390 1
513616 99513616 1001 86380 86390 1
514055 99514055 1001 86380 86390 1
514185 99514185 1001 86380 86390 1
514103 99514103 1001 86380 86390 1
514182 99514182 1001 86380 86390 1
514824 99514824 1001 86380 86390 1
514719 99514719 1001 86380 86390 1
514670 99514670 1001 86380 86390 1
514531 99514531 1001 86380 86390 1
514361 99514361 1001 86380 86390 1
514400 99514400 1001 86380 86390 1
514899 99514899 1001 86380 86390 1
515041 99515041 1001 86380 86390 1
514983 99514983 1001 86380 86390 1
515035 99515035 1001 86380 86390 1
515335 99515335 1001 86380 86390 1
515478 99515478 1001 86380 86390 1
515388 99515388 1001 86380 86390 1
515338 99515338 1001 86380 86390 1
515402 99515402 1001 86380 86390 1
515379 99515379 1001 86380 86390 1
515394 99515394 1001 86380 86390 1
515105 99515105 1001 86380 86390 1
515108 99515108 1001 86380 86390 1
515238 99515238 1001 86380 86390 1
515109 99515109 1001 86380 86390 1
515253 99515253 1001 86380 86390 1
515805 99515805 1001 86380 86390 1
515769 99515769 1001 86380 86390 1
516477 99516477 1001 86380 86390 1
516361 99516361 1001 86380 86390 1
516387 99516387 1001 86380 86390 1
516255 99516255 1001 86380 86390 1
516142 99516142 1001 86380 86390 1
516297 99516297 1001 86380 86390 1
516225 99516225 1001 86380 86390 1
515968 99515968 1001 86380 86390 1
515972 99515972 1001 86380 86390 1
516055 99516055 1001 86380 86390 1
516607 99516607 1001 86380 86390 1
516687 99516687 1001 86380 86390 1
517298 99517298 1001 86380 86390 1
517335 99517335 1001 86380 86390 1
517171 99517171 1001 86380 86390 1
517267 99517267 1001 86380 86390 1
517164 99517164 1001 86380 86390 1
517216 99517216 1001 86380 86390 1
516949 99516949 1001 86380 86390 1
517002 99517002 1001 86380 86390 1
517058 99517058 1001 86380 86390 1
517021 99517021 1001 86380 86390 1
516945 99516945 1001 86380 86390 1
516864 99516864 1001 86380 86390 1
516725 99516725 1001 86380 86390 1
516881 99516881 1001 86380 86390 1
517540 99517540 1001 86380 86390 1
517506 99517506 1001 86380 86390 1
517364 99517364 1001 86380 86390 1
517353 99517353 1001 86380 86390 1
517409 99517409 1001 86380 86390 1
518101 99518101 1001 86380 86390 1
517975 99517975 1001 86380 86390 1
518014 99518014 1001 86380 86390 1
517989 99517989 1001 86380 86390 1
518055 99518055 1001 86380 86390 1
518108 99518108 1001 86380 86390 1
517856 99517856 1001 86380 86390 1
517924 99517924 1001 86380 86390 1
517925 99517925 1001 86380 86390 1
517774 99517774 1001 86380 86390 1
517728 99517728 1001 86380 86390 1
517652 99517652 1001 86380 86390 1
517655 99517655 1001 86380 86390 1
518255 99518255 1001 86380 86390 1
518815 99518815 1001 86380 86390 1
518945 99518945 1001 86380 86390 1
518977 99518977 1001 86380 86390 1
518640 99518640 1001 86380 86390 1
518589 99518589 1001 86380 86390 1
518681 99518681 1001 86380 86390 1
518748 99518748 1001 86380 86390 1
518536 99518536 1001 86380 86390 1
518434 99518434 1001 86380 86390 1
518460 99518460 1001 86380 86390 1
518532 99518532 1001 86380 86390 1
519142 99519142 1001 86380 86390 1
519022 99519022 1001 86380 86390 1
519646 99519646 1001 86380 86390 1
519764 99519764 1001 86380 86390 1
519777 99519777 1001 86380 86390 1
519687 99519687 1001 86380 86390 1
519701 99519701 1001 86380 86390 1
519690 99519690 1001 86380 86390 1
519790 99519790 1001 86380 86390 1
519615 99519615 1001 86380 86390 1
519706 99519706 1001 86380 86390 1
519774 99519774 1001 86380 86390 1
519596 99519596 1001 86380 86390 1
519508 99519508 1001 86380 86390 1
519432 99519432 1001 86380 86390 1
519473 99519473 1001 86380 86390 1
519421 99519421 1001 86380 86390 1
519423 99519423 1001 86380 86390 1
519465 99519465 1001 86380 86390 1
519246 99519246 1001 86380 86390 1
519365 99519365 1001 86380 86390 1
519308 99519308 1001 86380 86390 1
519940 99519940 1001 86380 86390 1
520019 99520019 1001 86380 86390 1
519985 99519985 1001 86380 86390 1
519884 99519884 1001 86380 86390 1
519989 99519989 1001 86380 86390 1
519861 99519861 1001 86380 86390 1
520538 99520538 1001 86380 86390 1
520477 99520477 1001 86380 86390 1
520424 99520424 1001 86380 86390 1
520386 99520386 1001 86380 86390 1
520412 99520412 1001 86380 86390 1
520303 99520303 1001 86380 86390 1
520368 99520368 1001 86380 86390 1
520124 99520124 1001 86380 86390 1
520166 99520166 1001 86380 86390 1
520195 99520195 1001 86380 86390 1
520171 99520171 1001 86380 86390 1
520083 99520083 1001 86380 86390 1
520096 99520096 1001 86380 86390 1
520031 99520031 1001 86380 86390 1
520758 99520758 1001 86380 86390 1
520830 99520830 1001 86380 86390 1
521396 99521396 1001 86380 86390 1
521184 99521184 1001 86380 86390 1
521252 99521252 1001 86380 86390 1
521150 99521150 1001 86380 86390 1
520886 99520886 1001 86380 86390 1
520927 99520927 1001 86380 86390 1
520850 99520850 1001 86380 86390 1
521047 99521047 1001 86380 86390 1
520945 99520945 1001 86380 86390 1
521528 99521528 1001 86380 86390 1
521555 99521555 1001 86380 86390 1
521480 99521480 1001 86380 86390 1
521553 99521553 1001 86380 86390 1
522260 99522260 1001 86380 86390 1
521972 99521972 1001 86380 86390 1
522076 99522076 1001 86380 86390 1
521909 99521909 1001 86380 86390 1
522029 99522029 1001 86380 86390 1
521995 99521995 1001 86380 86390 1
522021 99522021 1001 86380 86390 1
521755 99521755 1001 86380 86390 1
521732 99521732 1001 86380 86390 1
522318 99522318 1001 86380 86390 1
522366 99522366 1001 86380 86390 1
522418 99522418 1001 86380 86390 1
523068 99523068 1001 86380 86390 1
523093 99523093 1001 86380 86390 1
522983 99522983 1001 86380 86390 1
522935 99522935 1001 86380 86390 1
522875 99522875 1001 86380 86390 1
522897 99522897 1001 86380 86390 1
522503 99522503 1001 86380 86390 1
523208 99523208 1001 86380 86390 1
523237 99523237 1001 86380 86390 1
523254 99523254 1001 86380 86390 1
523204 99523204 1001 86380 86390 1
523308 99523308 1001 86380 86390 1
523820 99523820 1001 86380 86390 1
523690 99523690 1001 86380 86390 1
523469 99523469 1001 86380 86390 1
523525 99523525 1001 86380 86390 1
523475 99523475 1001 86380 86390 1
524045 99524045 1001 86380 86390 1
523956 99523956 1001 86380 86390 1
523985 99523985 1001 86380 86390 1
523946 99523946 1001 86380 86390 1
524017 99524017 1001 86380 86390 1
524146 99524146 1001 86380 86390 1
523953 99523953 1001 86380 86390 1
524734 99524734 1001 86380 86390 1
524596 99524596 1001 86380 86390 1
524387 99524387 1001 86380 86390 1
524494 99524494 1001 86380 86390 1
524508 99524508 1001 86380 86390 1
524381 99524381 1001 86380 86390 1
524156 99524156 1001 86380 86390 1
524833 99524833 1001 86380 86390 1
524863 99524863 1001 86380 86390 1
525394 99525394 1001 86380 86390 1
525475 99525475 1001 86380 86390 1
525251 99525251 1001 86380 86390 1
525306 99525306 1001 86380 86390 1
525170 99525170 1001 86380 86390 1
524992 99524992 1001 86380 86390 1
525629 99525629 1001 86380 86390 1
526101 99526101 1001 86380 86390 1
526090 99526090 1001 86380 86390 1
526194 99526194 1001 86380 86390 1
526157 99526157 1001 86380 86390 1
526170 99526170 1001 86380 86390 1
526121 99526121 1001 86380 86390 1
525869 99525869 1001 86380 86390 1
525909 99525909 1001 86380 86390 1
525986 99525986 1001 86380 86390 1
525848 99525848 1001 86380 86390 1
525914 99525914 1001 86380 86390 1
526450 99526450 1001 86380 86390 1
526469 99526469 1001 86380 86390 1
526482 99526482 1001 86380 86390 1
526599 99526599 1001 86380 86390 1
527135 99527135 1001 86380 86390 1
527218 99527218 1001 86380 86390 1
527063 99527063 1001 86380 86390 1
527168 99527168 1001 86380 86390 1
527079 99527079 1001 86380 86390 1
527244 99527244 1001 86380 86390 1
526840 99526840 1001 86380 86390 1
526645 99526645 1001 86380 86390 1
526717 99526717 1001 86380 86390 1
527351 99527351 1001 86380 86390 1
527289 99527289 1001 86380 86390 1
527444 99527444 1001 86380 86390 1
527755 99527755 1001 86380 86390 1
527712 99527712 1001 86380 86390 1
527546 99527546 1001 86380 86390 1
527607 99527607 1001 86380 86390 1
528081 99528081 1001 86380 86390 1
528224 99528224 1001 86380 86390 1
528238 99528238 1001 86380 86390 1
528580 99528580 1001 86380 86390 1
528665 99528665 1001 86380 86390 1
528589 99528589 1001 86380 86390 1
528412 99528412 1001 86380 86390 1
528400 99528400 1001 86380 86390 1
528439 99528439 1001 86380 86390 1
528444 99528444 1001 86380 86390 1
528302 99528302 1001 86380 86390 1
528420 99528420 1001 86380 86390 1
528951 99528951 1001 86380 86390 1
528980 99528980 1001 86380 86390 1
528903 99528903 1001 86380 86390 1
528947 99528947 1001 86380 86390 1
529490 99529490 1001 86380 86390 1
529504 99529504 1001 86380 86390 1
529517 99529517 1001 86380 86390 1
529338 99529338 1001 86380 86390 1
529845 99529845 1001 86380 86390 1
529798 99529798 1001 86380 86390 1
529863 99529863 1001 86380 86390 1
530413 99530413 1001 86380 86390 1
530357 99530357 1001 86380 86390 1
530371 99530371 1001 86380 86390 1
530232 99530232 1001 86380 86390 1
530263 99530263 1001 86380 86390 1
530006 99530006 1001 86380 86390 1
530072 99530072 1001 86380 86390 1
530035 99530035 1001 86380 86390 1
530579 99530579 1001 86380 86390 1
531294 99531294 1001 86380 86390 1
531244 99531244 1001 86380 86390 1
531193 99531193 1001 86380 86390 1
531009 99531009 1001 86380 86390 1
531093 99531093 1001 86380 86390 1
530851 99530851 1001 86380 86390 1
530891 99530891 1001 86380 86390 1
530762 99530762 1001 86380 86390 1
530919 99530919 1001 86380 86390 1
530791 99530791 1001 86380 86390 1
530909 99530909 1001 86380 86390 1
531496 99531496 1001 86380 86390 1
531517 99531517 1001 86380 86390 1
531388 99531388 1001 86380 86390 1
532005 99532005 1001 86380 86390 1
531819 99531819 1001 86380 86390 1
531875 99531875 1001 86380 86390 1
531839 99531839 1001 86380 86390 1
531878 99531878 1001 86380 86390 1
531793 99531793 1001 86380 86390 1
531632 99531632 1001 86380 86390 1
532235 99532235 1001 86380 86390 1
533009 99533009 1001 86380 86390 1
532935 99532935 1001 86380 86390 1
532871 99532871 1001 86380 86390 1
533016 99533016 1001 86380 86390 1
532801 99532801 1001 86380 86390 1
532659 99532659 1001 86380 86390 1
532505 99532505 1001 86380 86390 1
532558 99532558 1001 86380 86390 1
532487 99532487 1001 86380 86390 1
533178 99533178 1001 86380 86390 1
533157 99533157 1001 86380 86390 1
533789 99533789 1001 86380 86390 1
533473 99533473 1001 86380 86390 1
533501 99533501 1001 86380 86390 1
533418 99533418 1001 86380 86390 1
533409 99533409 1001 86380 86390 1
533283 99533283 1001 86380 86390 1
533963 99533963 1001 86380 86390 1
534003 99534003 1001 86380 86390 1
533967 99533967 1001 86380 86390 1
534684 99534684 1001 86380 86390 1
534656 99534656 1001 86380 86390 1
534496 99534496 1001 86380 86390 1
534455 99534455 1001 86380 86390 1
534387 99534387 1001 86380 86390 1
534270 99534270 1001 86380 86390 1
534224 99534224 1001 86380 86390 1
534151 99534151 1001 86380 86390 1
534179 99534179 1001 86380 86390 1
534888 99534888 1001 86380 86390 1
534760 99534760 1001 86380 86390 1
534865 99534865 1001 86380 86390 1
534801 99534801 1001 86380 86390 1
534860 99534860 1001 86380 86390 1
534796 99534796 1001 86380 86390 1
534887 99534887 1001 86380 86390 1
535473 99535473 1001 86380 86390 1
535423 99535423 1001 86380 86390 1
535493 99535493 1001 86380 86390 1
535325 99535325 1001 86380 86390 1
535341 99535341 1001 86380 86390 1
535138 99535138 1001 86380 86390 1
535271 99535271 1001 86380 86390 1
535284 99535284 1001 86380 86390 1
534915 99534915 1001 86380 86390 1
535022 99535022 1001 86380 86390 1
535042 99535042 1001 86380 86390 1
534965 99534965 1001 86380 86390 1
535571 99535571 1001 86380 86390 1
536248 99536248 1001 86380 86390 1
536146 99536146 1001 86380 86390 1
536159 99536159 1001 86380 86390 1
536268 99536268 1001 86380 86390 1
536244 99536244 1001 86380 86390 1
535939 99535939 1001 86380 86390 1
535981 99535981 1001 86380 86390 1
535999 99535999 1001 86380 86390 1
535935 99535935 1001 86380 86390 1
535796 99535796 1001 86380 86390 1
535738 99535738 1001 86380 86390 1
535791 99535791 1001 86380 86390 1
535831 99535831 1001 86380 86390 1
536362 99536362 1001 86380 86390 1
536495 99536495 1001 86380 86390 1
536383 99536383 1001 86380 86390 1
537039 99537039 1001 86380 86390 1
536784 99536784 1001 86380 86390 1
536862 99536862 1001 86380 86390 1
536875 99536875 1001 86380 86390 1
536825 99536825 1001 86380 86390 1
536543 99536543 1001 86380 86390 1
536570 99536570 1001 86380 86390 1
536610 99536610 1001 86380 86390 1
536560 99536560 1001 86380 86390 1
536613 99536613 1001 86380 86390 1
537186 99537186 1001 86380 86390 1
537264 99537264 1001 86380 86390 1
537331 99537331 1001 86380 86390 1
537271 99537271 1001 86380 86390 1
537299 99537299 1001 86380 86390 1
537365 99537365 1001 86380 86390 1
537943 99537943 1001 86380 86390 1
537934 99537934 1001 86380 86390 1
537924 99537924 1001 86380 86390 1
537739 99537739 1001 86380 86390 1
537435 99537435 1001 86380 86390 1
537502 99537502 1001 86380 86390 1
537490 99537490 1001 86380 86390 1
537542 99537542 1001 86380 86390 1
537546 99537546 1001 86380 86390 1
538169 99538169 1001 86380 86390 1
538095 99538095 1001 86380 86390 1
538751 99538751 1001 86380 86390 1
538662 99538662 1001 86380 86390 1
538650 99538650 1001 86380 86390 1
538735 99538735 1001 86380 86390 1
538596 99538596 1001 86380 86390 1
538484 99538484 1001 86380 86390 1
538388 99538388 1001 86380 86390 1
538288 99538288 1001 86380 86390 1
538293 99538293 1001 86380 86390 1
538348 99538348 1001 86380 86390 1
538962 99538962 1001 86380 86390 1
538820 99538820 1001 86380 86390 1
539559 99539559 1001 86380 86390 1
539631 99539631 1001 86380 86390 1
539346 99539346 1001 86380 86390 1
539388 99539388 1001 86380 86390 1
539337 99539337 1001 86380 86390 1
539260 99539260 1001 86380 86390 1
539382 99539382 1001 86380 86390 1
539252 99539252 1001 86380 86390 1
539086 99539086 1001 86380 86390 1
539192 99539192 1001 86380 86390 1
539054 99539054 1001 86380 86390 1
539056 99539056 1001 86380 86390 1
539728 99539728 1001 86380 86390 1
539772 99539772 1001 86380 86390 1
539800 99539800 1001 86380 86390 1
539830 99539830 1001 86380 86390 1
540328 99540328 1001 86380 86390 1
540343 99540343 1001 86380 86390 1
540463 99540463 1001 86380 86390 1
540155 99540155 1001 86380 86390 1
540038 99540038 1001 86380 86390 1
540580 99540580 1001 86380 86390 1
540561 99540561 1001 86380 86390 1
540601 99540601 1001 86380 86390 1
540488 99540488 1001 86380 86390 1
540489 99540489 1001 86380 86390 1
541199 99541199 1001 86380 86390 1
541279 99541279 1001 86380 86390 1
541013 99541013 1001 86380 86390 1
540941 99540941 1001 86380 86390 1
540676 99540676 1001 86380 86390 1
540874 99540874 1001 86380 86390 1
540786 99540786 1001 86380 86390 1
541472 99541472 1001 86380 86390 1
541474 99541474 1001 86380 86390 1
541404 99541404 1001 86380 86390 1
541470 99541470 1001 86380 86390 1
542003 99542003 1001 86380 86390 1
541966 99541966 1001 86380 86390 1
541758 99541758 1001 86380 86390 1
541751 99541751 1001 86380 86390 1
541576 99541576 1001 86380 86390 1
541554 99541554 1001 86380 86390 1
541619 99541619 1001 86380 86390 1
541674 99541674 1001 86380 86390 1
542300 99542300 1001 86380 86390 1
542132 99542132 1001 86380 86390 1
542186 99542186 1001 86380 86390 1
542179 99542179 1001 86380 86390 1
542779 99542779 1001 86380 86390 1
542924 99542924 1001 86380 86390 1
542798 99542798 1001 86380 86390 1
542812 99542812 1001 86380 86390 1
542904 99542904 1001 86380 86390 1
542610 99542610 1001 86380 86390 1
542545 99542545 1001 86380 86390 1
542633 99542633 1001 86380 86390 1
542698 99542698 1001 86380 86390 1
542724 99542724 1001 86380 86390 1
542386 99542386 1001 86380 86390 1
542438 99542438 1001 86380 86390 1
542533 99542533 1001 86380 86390 1
543105 99543105 1001 86380 86390 1
543106 99543106 1001 86380 86390 1
543042 99543042 1001 86380 86390 1
543055 99543055 1001 86380 86390 1
543108 99543108 1001 86380 86390 1
543610 99543610 1001 86380 86390 1
543575 99543575 1001 86380 86390 1
543541 99543541 1001 86380 86390 1
543559 99543559 1001 86380 86390 1
543365 99543365 1001 86380 86390 1
543510 99543510 1001 86380 86390 1
543409 99543409 1001 86380 86390 1
543323 99543323 1001 86380 86390 1
543299 99543299 1001 86380 86390 1
543957 99543957 1001 86380 86390 1
543895 99543895 1001 86380 86390 1
544551 99544551 1001 86380 86390 1
544584 99544584 1001 86380 86390 1
544466 99544466 1001 86380 86390 1
544455 99544455 1001 86380 86390 1
544193 99544193 1001 86380 86390 1
544246 99544246 1001 86380 86390 1
544133 99544133 1001 86380 86390 1
544057 99544057 1001 86380 86390 1
544058 99544058 1001 86380 86390 1
544162 99544162 1001 86380 86390 1
544007 99544007 1001 86380 86390 1
543994 99543994 1001 86380 86390 1
544086 99544086 1001 86380 86390 1
544025 99544025 1001 86380 86390 1
544079 99544079 1001 86380 86390 1
544665 99544665 1001 86380 86390 1
544669 99544669 1001 86380 86390 1
424098 622 1001 45000 58799 1
532186 696 1001 26127 26426 1
537765 979 1001 53530 53830 1
540670 902 1001 41002 41301 1
400053 99400053 1001 86380 86390 1
400257 99400257 1001 86380 86390 1
400373 99400373 1001 86380 86390 1
400386 99400386 1001 86380 86390 1
400347 99400347 1001 86380 86390 1
400441 99400441 1001 86380 86390 1
400594 99400594 1001 86380 86390 1
400529 99400529 1001 86380 86390 1
400670 99400670 1001 86380 86390 1
400734 99400734 1001 86380 86390 1
400848 99400848 1001 86380 86390 1
401254 99401254 1001 86380 86390 1
401344 99401344 1001 86380 86390 1
401505 99401505 1001 86380 86390 1
401538 99401538 1001 86380 86390 1
401984 99401984 1001 86380 86390 1
402226 99402226 1001 86380 86390 1
402327 99402327 1001 86380 86390 1
402382 99402382 1001 86380 86390 1
402392 99402392 1001 86380 86390 1
402423 99402423 1001 86380 86390 1
402579 99402579 1001 86380 86390 1
402545 99402545 1001 86380 86390 1
402872 99402872 1001 86380 86390 1
402820 99402820 1001 86380 86390 1
402830 99402830 1001 86380 86390 1
402858 99402858 1001 86380 86390 1
403154 99403154 1001 86380 86390 1
403137 99403137 1001 86380 86390 1
403116 99403116 1001 86380 86390 1
403183 99403183 1001 86380 86390 1
403407 99403407 1001 86380 86390 1
403434 99403434 1001 86380 86390 1
403505 99403505 1001 86380 86390 1
403622 99403622 1001 86380 86390 1
403660 99403660 1001 86380 86390 1
403756 99403756 1001 86380 86390 1
403735 99403735 1001 86380 86390 1
403833 99403833 1001 86380 86390 1
403860 99403860 1001 86380 86390 1
403992 99403992 1001 86380 86390 1
404241 99404241 1001 86380 86390 1
404251 99404251 1001 86380 86390 1
404254 99404254 1001 86380 86390 1
404344 99404344 1001 86380 86390 1
404320 99404320 1001 86380 86390 1
404495 99404495 1001 86380 86390 1
404528 99404528 1001 86380 86390 1
404720 99404720 1001 86380 86390 1
404899 99404899 1001 86380 86390 1
404906 99404906 1001 86380 86390 1
404989 99404989 1001 86380 86390 1
405234 99405234 1001 86380 86390 1
405363 99405363 1001 86380 86390 1
405578 99405578 1001 86380 86390 1
405641 99405641 1001 86380 86390 1
405697 99405697 1001 86380 86390 1
405863 99405863 1001 86380 86390 1
406017 99406017 1001 86380 86390 1
406324 99406324 1001 86380 86390 1
406398 99406398 1001 86380 86390 1
406500 99406500 1001 86380 86390 1
406993 99406993 1001 86380 86390 1
407070 99407070 1001 86380 86390 1
407177 99407177 1001 86380 86390 1
407244 99407244 1001 86380 86390 1
407446 99407446 1001 86380 86390 1
407678 99407678 1001 86380 86390 1
408029 99408029 1001 86380 86390 1
408119 99408119 1001 86380 86390 1
408278 99408278 1001 86380 86390 1
408249 99408249 1001 86380 86390 1
408375 99408375 1001 86380 86390 1
408879 99408879 1001 86380 86390 1
408998 99408998 1001 86380 86390 1
409037 99409037 1001 86380 86390 1
409268 99409268 1001 86380 86390 1
409315 99409315 1001 86380 86390 1
409715 99409715 1001 86380 86390 1
409890 99409890 1001 86380 86390 1
410044 99410044 1001 86380 86390 1
410310 99410310 1001 86380 86390 1
410485 99410485 1001 86380 86390 1
410420 99410420 1001 86380 86390 1
410427 99410427 1001 86380 86390 1
410632 99410632 1001 86380 86390 1
410724 99410724 1001 86380 86390 1
410620 99410620 1001 86380 86390 1
410879 99410879 1001 86380 86390 1
410931 99410931 1001 86380 86390 1
410939 99410939 1001 86380 86390 1
410941 99410941 1001 86380 86390 1
410913 99410913 1001 86380 86390 1
411048 99411048 1001 86380 86390 1
411206 99411206 1001 86380 86390 1
411160 99411160 1001 86380 86390 1
411854 99411854 1001 86380 86390 1
411925 99411925 1001 86380 86390 1
411972 99411972 1001 86380 86390 1
412032 99412032 1001 86380 86390 1
412100 99412100 1001 86380 86390 1
412154 99412154 1001 86380 86390 1
412408 99412408 1001 86380 86390 1
412352 99412352 1001 86380 86390 1
412417 99412417 1001 86380 86390 1
413697 99413697 1001 86380 86390 1
413457 99413457 1001 86380 86390 1
413383 99413383 1001 86380 86390 1
413690 99413690 1001 86380 86390 1
413084 99413084 1001 86380 86390 1
413145 99413145 1001 86380 86390 1
412919 99412919 1001 86380 86390 1
412617 99412617 1001 86380 86390 1
412623 99412623 1001 86380 86390 1
412806 99412806 1001 86380 86390 1
412659 99412659 1001 86380 86390 1
413770 99413770 1001 86380 86390 1
414101 99414101 1001 86380 86390 1
415282 99415282 1001 86380 86390 1
414986 99414986 1001 86380 86390 1
414530 99414530 1001 86380 86390 1
414526 99414526 1001 86380 86390 1
414586 99414586 1001 86380 86390 1
414428 99414428 1001 86380 86390 1
415663 99415663 1001 86380 86390 1
415469 99415469 1001 86380 86390 1
416993 99416993 1001 86380 86390 1
416908 99416908 1001 86380 86390 1
416944 99416944 1001 86380 86390 1
416739 99416739 1001 86380 86390 1
416971 99416971 1001 86380 86390 1
416808 99416808 1001 86380 86390 1
416238 99416238 1001 86380 86390 1
416487 99416487 1001 86380 86390 1
416170 99416170 1001 86380 86390 1
416546 99416546 1001 86380 86390 1
415883 99415883 1001 86380 86390 1
417203 99417203 1001 86380 86390 1
417147 99417147 1001 86380 86390 1
417264 99417264 1001 86380 86390 1
417341 99417341 1001 86380 86390 1
417362 99417362 1001 86380 86390 1
417229 99417229 1001 86380 86390 1
417403 99417403 1001 86380 86390 1
417510 99417510 1001 86380 86390 1
417571 99417571 1001 86380 86390 1
418435 99418435 1001 86380 86390 1
418522 99418522 1001 86380 86390 1
418689 99418689 1001 86380 86390 1
418413 99418413 1001 86380 86390 1
418335 99418335 1001 86380 86390 1
418257 99418257 1001 86380 86390 1
418333 99418333 1001 86380 86390 1
417683 99417683 1001 86380 86390 1
417645 99417645 1001 86380 86390 1
418910 99418910 1001 86380 86390 1
419008 99419008 1001 86380 86390 1
418865 99418865 1001 86380 86390 1
420353 99420353 1001 86380 86390 1
420176 99420176 1001 86380 86390 1
420400 99420400 1001 86380 86390 1
420414 99420414 1001 86380 86390 1
420205 99420205 1001 86380 86390 1
419803 99419803 1001 86380 86390 1
419832 99419832 1001 86380 86390 1
419762 99419762 1001 86380 86390 1
419997 99419997 1001 86380 86390 1
419625 99419625 1001 86380 86390 1
419472 99419472 1001 86380 86390 1
419414 99419414 1001 86380 86390 1
419418 99419418 1001 86380 86390 1
420744 99420744 1001 86380 86390 1
420542 99420542 1001 86380 86390 1
420603 99420603 1001 86380 86390 1
422013 99422013 1001 86380 86390 1
422097 99422097 1001 86380 86390 1
421548 99421548 1001 86380 86390 1
421104 99421104 1001 86380 86390 1
420844 99420844 1001 86380 86390 1
422304 99422304 1001 86380 86390 1
421262 99421262 1001 86380 86390 1
422335 99422335 1001 86380 86390 1
422446 99422446 1001 86380 86390 1
422228 99422228 1001 86380 86390 1
422322 99422322 1001 86380 86390 1
422269 99422269 1001 86380 86390 1
423673 99423673 1001 86380 86390 1
423608 99423608 1001 86380 86390 1
423347 99423347 1001 86380 86390 1
423668 99423668 1001 86380 86390 1
423113 99423113 1001 86380 86390 1
423252 99423252 1001 86380 86390 1
423156 99423156 1001 86380 86390 1
422834 99422834 1001 86380 86390 1
422783 99422783 1001 86380 86390 1
424042 99424042 1001 86380 86390 1
423924 99423924 1001 86380 86390 1
425246 99425246 1001 86380 86390 1
425086 99425086 1001 86380 86390 1
425122 99425122 1001 86380 86390 1
425147 99425147 1001 86380 86390 1
424879 99424879 1001 86380 86390 1
424755 99424755 1001 86380 86390 1
424645 99424645 1001 86380 86390 1
424892 99424892 1001 86380 86390 1
424456 99424456 1001 86380 86390 1
424564 99424564 1001 86380 86390 1
424477 99424477 1001 86380 86390 1
424333 99424333 1001 86380 86390 1
424454 99424454 1001 86380 86390 1
425721 99425721 1001 86380 86390 1
425814 99425814 1001 86380 86390 1
425545 99425545 1001 86380 86390 1
425399 99425399 1001 86380 86390 1
427032 99427032 1001 86380 86390 1
426799 99426799 1001 86380 86390 1
426899 99426899 1001 86380 86390 1
426771 99426771 1001 86380 86390 1
426810 99426810 1001 86380 86390 1
426650 99426650 1001 86380 86390 1
426458 99426458 1001 86380 86390 1
426366 99426366 1001 86380 86390 1
426113 99426113 1001 86380 86390 1
426094 99426094 1001 86380 86390 1
425988 99425988 1001 86380 86390 1
425975 99425975 1001 86380 86390 1
425954 99425954 1001 86380 86390 1
427418 99427418 1001 86380 86390 1
427419 99427419 1001 86380 86390 1
427174 99427174 1001 86380 86390 1
427449 99427449 1001 86380 86390 1
428609 99428609 1001 86380 86390 1
428550 99428550 1001 86380 86390 1
428375 99428375 1001 86380 86390 1
428649 99428649 1001 86380 86390 1
428261 99428261 1001 86380 86390 1
428196 99428196 1001 86380 86390 1
428147 99428147 1001 86380 86390 1
427736 99427736 1001 86380 86390 1
427882 99427882 1001 86380 86390 1
427690 99427690 1001 86380 86390 1
427608 99427608 1001 86380 86390 1
427866 99427866 1001 86380 86390 1
428782 99428782 1001 86380 86390 1
428944 99428944 1001 86380 86390 1
430117 99430117 1001 86380 86390 1
430118 99430118 1001 86380 86390 1
430025 99430025 1001 86380 86390 1
430157 99430157 1001 86380 86390 1
429907 99429907 1001 86380 86390 1
429834 99429834 1001 86380 86390 1
429943 99429943 1001 86380 86390 1
429349 99429349 1001 86380 86390 1
429307 99429307 1001 86380 86390 1
429308 99429308 1001 86380 86390 1
429239 99429239 1001 86380 86390 1
430424 99430424 1001 86380 86390 1
430701 99430701 1001 86380 86390 1
430758 99430758 1001 86380 86390 1
430720 99430720 1001 86380 86390 1
430569 99430569 1001 86380 86390 1
430421 99430421 1001 86380 86390 1
431709 99431709 1001 86380 86390 1
431430 99431430 1001 86380 86390 1
431498 99431498 1001 86380 86390 1
431472 99431472 1001 86380 86390 1
430869 99430869 1001 86380 86390 1
430952 99430952 1001 86380 86390 1
431165 99431165 1001 86380 86390 1
430843 99430843 1001 86380 86390 1
432143 99432143 1001 86380 86390 1
432486 99432486 1001 86380 86390 1
432178 99432178 1001 86380 86390 1
432272 99432272 1001 86380 86390 1
432187 99432187 1001 86380 86390 1
432331 99432331 1001 86380 86390 1
432234 99432234 1001 86380 86390 1
433341 99433341 1001 86380 86390 1
433522 99433522 1001 86380 86390 1
433440 99433440 1001 86380 86390 1
433403 99433403 1001 86380 86390 1
433268 99433268 1001 86380 86390 1
433169 99433169 1001 86380 86390 1
432915 99432915 1001 86380 86390 1
432580 99432580 1001 86380 86390 1
432612 99432612 1001 86380 86390 1
432620 99432620 1001 86380 86390 1
432822 99432822 1001 86380 86390 1
432715 99432715 1001 86380 86390 1
433752 99433752 1001 86380 86390 1
434125 99434125 1001 86380 86390 1
435077 99435077 1001 86380 86390 1
435368 99435368 1001 86380 86390 1
435271 99435271 1001 86380 86390 1
434638 99434638 1001 86380 86390 1
434957 99434957 1001 86380 86390 1
434958 99434958 1001 86380 86390 1
434553 99434553 1001 86380 86390 1
434218 99434218 1001 86380 86390 1
435664 99435664 1001 86380 86390 1
436953 99436953 1001 86380 86390 1
437054 99437054 1001 86380 86390 1
436657 99436657 1001 86380 86390 1
436713 99436713 1001 86380 86390 1
436602 99436602 1001 86380 86390 1
436746 99436746 1001 86380 86390 1
435907 99435907 1001 86380 86390 1
300004 99300004 1001 86380 86390 1
300017 99300017 1001 86380 86390 1
300102 99300102 1001 86380 86390 1
300091 99300091 1001 86380 86390 1
300590 99300590 1001 86380 86390 1
300533 99300533 1001 86380 86390 1
300573 99300573 1001 86380 86390 1
300677 99300677 1001 86380 86390 1
300354 99300354 1001 86380 86390 1
300407 99300407 1001 86380 86390 1
300433 99300433 1001 86380 86390 1
300440 99300440 1001 86380 86390 1
300366 99300366 1001 86380 86390 1
300161 99300161 1001 86380 86390 1
300805 99300805 1001 86380 86390 1
300899 99300899 1001 86380 86390 1
300905 99300905 1001 86380 86390 1
301536 99301536 1001 86380 86390 1
301370 99301370 1001 86380 86390 1
301409 99301409 1001 86380 86390 1
301185 99301185 1001 86380 86390 1
301215 99301215 1001 86380 86390 1
301166 99301166 1001 86380 86390 1
301006 99301006 1001 86380 86390 1
301010 99301010 1001 86380 86390 1
301558 99301558 1001 86380 86390 1
301744 99301744 1001 86380 86390 1
302331 99302331 1001 86380 86390 1
302180 99302180 1001 86380 86390 1
302271 99302271 1001 86380 86390 1
302008 99302008 1001 86380 86390 1
302010 99302010 1001 86380 86390 1
302155 99302155 1001 86380 86390 1
301974 99301974 1001 86380 86390 1
301991 99301991 1001 86380 86390 1
301934 99301934 1001 86380 86390 1
301925 99301925 1001 86380 86390 1
302446 99302446 1001 86380 86390 1
302567 99302567 1001 86380 86390 1
302504 99302504 1001 86380 86390 1
302530 99302530 1001 86380 86390 1
302569 99302569 1001 86380 86390 1
303095 99303095 1001 86380 86390 1
302967 99302967 1001 86380 86390 1
302812 99302812 1001 86380 86390 1
302813 99302813 1001 86380 86390 1
302815 99302815 1001 86380 86390 1
302896 99302896 1001 86380 86390 1
302655 99302655 1001 86380 86390 1
302701 99302701 1001 86380 86390 1
303354 99303354 1001 86380 86390 1
303396 99303396 1001 86380 86390 1
303943 99303943 1001 86380 86390 1
303766 99303766 1001 86380 86390 1
303606 99303606 1001 86380 86390 1
304100 99304100 1001 86380 86390 1
304823 99304823 1001 86380 86390 1
304784 99304784 1001 86380 86390 1
304741 99304741 1001 86380 86390 1
304587 99304587 1001 86380 86390 1
304280 99304280 1001 86380 86390 1
304294 99304294 1001 86380 86390 1
304949 99304949 1001 86380 86390 1
304871 99304871 1001 86380 86390 1
304915 99304915 1001 86380 86390 1
305023 99305023 1001 86380 86390 1
305634 99305634 1001 86380 86390 1
305625 99305625 1001 86380 86390 1
305537 99305537 1001 86380 86390 1
305525 99305525 1001 86380 86390 1
305417 99305417 1001 86380 86390 1
305353 99305353 1001 86380 86390 1
305393 99305393 1001 86380 86390 1
305317 99305317 1001 86380 86390 1
305207 99305207 1001 86380 86390 1
305148 99305148 1001 86380 86390 1
305191 99305191 1001 86380 86390 1
305243 99305243 1001 86380 86390 1
500045 99500045 1001 86380 86390 1
500046 99500046 1001 86380 86390 1
500150 99500150 1001 86380 86390 1
500698 99500698 1001 86380 86390 1
500507 99500507 1001 86380 86390 1
500497 99500497 1001 86380 86390 1
500553 99500553 1001 86380 86390 1
500259 99500259 1001 86380 86390 1
500223 99500223 1001 86380 86390 1
500367 99500367 1001 86380 86390 1
500252 99500252 1001 86380 86390 1
500306 99500306 1001 86380 86390 1
500385 99500385 1001 86380 86390 1
500398 99500398 1001 86380 86390 1
500854 99500854 1001 86380 86390 1
500984 99500984 1001 86380 86390 1
500871 99500871 1001 86380 86390 1
500962 99500962 1001 86380 86390 1
501474 99501474 1001 86380 86390 1
501593 99501593 1001 86380 86390 1
501494 99501494 1001 86380 86390 1
501370 99501370 1001 86380 86390 1
501257 99501257 1001 86380 86390 1
501380 99501380 1001 86380 86390 1
501109 99501109 1001 86380 86390 1
501175 99501175 1001 86380 86390 1
501124 99501124 1001 86380 86390 1
501207 99501207 1001 86380 86390 1
501221 99501221 1001 86380 86390 1
501719 99501719 1001 86380 86390 1
501836 99501836 1001 86380 86390 1
502393 99502393 1001 86380 86390 1
502309 99502309 1001 86380 86390 1
501916 99501916 1001 86380 86390 1
502528 99502528 1001 86380 86390 1
501845 99501845 1001 86380 86390 1
502583 99502583 1001 86380 86390 1
502548 99502548 1001 86380 86390 1
502497 99502497 1001 86380 86390 1
503124 99503124 1001 86380 86390 1
503205 99503205 1001 86380 86390 1
503218 99503218 1001 86380 86390 1
503231 99503231 1001 86380 86390 1
503184 99503184 1001 86380 86390 1
503284 99503284 1001 86380 86390 1
503135 99503135 1001 86380 86390 1
502983 99502983 1001 86380 86390 1
503024 99503024 1001 86380 86390 1
502888 99502888 1001 86380 86390 1
502735 99502735 1001 86380 86390 1
502781 99502781 1001 86380 86390 1
502717 99502717 1001 86380 86390 1
502848 99502848 1001 86380 86390 1
503374 99503374 1001 86380 86390 1
503336 99503336 1001 86380 86390 1
503388 99503388 1001 86380 86390 1
503480 99503480 1001 86380 86390 1
503352 99503352 1001 86380 86390 1
504070 99504070 1001 86380 86390 1
503962 99503962 1001 86380 86390 1
503887 99503887 1001 86380 86390 1
503829 99503829 1001 86380 86390 1
503543 99503543 1001 86380 86390 1
503596 99503596 1001 86380 86390 1
503586 99503586 1001 86380 86390 1
504237 99504237 1001 86380 86390 1
504253 99504253 1001 86380 86390 1
504828 99504828 1001 86380 86390 1
504867 99504867 1001 86380 86390 1
504906 99504906 1001 86380 86390 1
504743 99504743 1001 86380 86390 1
504758 99504758 1001 86380 86390 1
504563 99504563 1001 86380 86390 1
504680 99504680 1001 86380 86390 1
504693 99504693 1001 86380 86390 1
504580 99504580 1001 86380 86390 1
504402 99504402 1001 86380 86390 1
504506 99504506 1001 86380 86390 1
504352 99504352 1001 86380 86390 1
504382 99504382 1001 86380 86390 1
504434 99504434 1001 86380 86390 1
504516 99504516 1001 86380 86390 1
505033 99505033 1001 86380 86390 1
505628 99505628 1001 86380 86390 1
505767 99505767 1001 86380 86390 1
505736 99505736 1001 86380 86390 1
505640 99505640 1001 86380 86390 1
505538 99505538 1001 86380 86390 1
505179 99505179 1001 86380 86390 1
505285 99505285 1001 86380 86390 1
505222 99505222 1001 86380 86390 1
505339 99505339 1001 86380 86390 1
505210 99505210 1001 86380 86390 1
505262 99505262 1001 86380 86390 1
505341 99505341 1001 86380 86390 1
505277 99505277 1001 86380 86390 1
505174 99505174 1001 86380 86390 1
505957 99505957 1001 86380 86390 1
505907 99505907 1001 86380 86390 1
506512 99506512 1001 86380 86390 1
506551 99506551 1001 86380 86390 1
506465 99506465 1001 86380 86390 1
506556 99506556 1001 86380 86390 1
506352 99506352 1001 86380 86390 1
506253 99506253 1001 86380 86390 1
506245 99506245 1001 86380 86390 1
506349 99506349 1001 86380 86390 1
506195 99506195 1001 86380 86390 1
506124 99506124 1001 86380 86390 1
506061 99506061 1001 86380 86390 1
505983 99505983 1001 86380 86390 1
506114 99506114 1001 86380 86390 1
506064 99506064 1001 86380 86390 1
506692 99506692 1001 86380 86390 1
506796 99506796 1001 86380 86390 1
507332 99507332 1001 86380 86390 1
507419 99507419 1001 86380 86390 1
507393 99507393 1001 86380 86390 1
507222 99507222 1001 86380 86390 1
507415 99507415 1001 86380 86390 1
507076 99507076 1001 86380 86390 1
507055 99507055 1001 86380 86390 1
507175 99507175 1001 86380 86390 1
506879 99506879 1001 86380 86390 1
506848 99506848 1001 86380 86390 1
506838 99506838 1001 86380 86390 1
506981 99506981 1001 86380 86390 1
507525 99507525 1001 86380 86390 1
507553 99507553 1001 86380 86390 1
507580 99507580 1001 86380 86390 1
507503 99507503 1001 86380 86390 1
508213 99508213 1001 86380 86390 1
508048 99508048 1001 86380 86390 1
508165 99508165 1001 86380 86390 1
508143 99508143 1001 86380 86390 1
508131 99508131 1001 86380 86390 1
508196 99508196 1001 86380 86390 1
507980 99507980 1001 86380 86390 1
507851 99507851 1001 86380 86390 1
508022 99508022 1001 86380 86390 1
507906 99507906 1001 86380 86390 1
507935 99507935 1001 86380 86390 1
507743 99507743 1001 86380 86390 1
508988 99508988 1001 86380 86390 1
508956 99508956 1001 86380 86390 1
509008 99509008 1001 86380 86390 1
508745 99508745 1001 86380 86390 1
508696 99508696 1001 86380 86390 1
508549 99508549 1001 86380 86390 1
508463 99508463 1001 86380 86390 1
509256 99509256 1001 86380 86390 1
509140 99509140 1001 86380 86390 1
509775 99509775 1001 86380 86390 1
509841 99509841 1001 86380 86390 1
509743 99509743 1001 86380 86390 1
509821 99509821 1001 86380 86390 1
509507 99509507 1001 86380 86390 1
509549 99509549 1001 86380 86390 1
509451 99509451 1001 86380 86390 1
509426 99509426 1001 86380 86390 1
510088 99510088 1001 86380 86390 1
510101 99510101 1001 86380 86390 1
510089 99510089 1001 86380 86390 1
510548 99510548 1001 86380 86390 1
510562 99510562 1001 86380 86390 1
510653 99510653 1001 86380 86390 1
510615 99510615 1001 86380 86390 1
510628 99510628 1001 86380 86390 1
510631 99510631 1001 86380 86390 1
510580 99510580 1001 86380 86390 1
510635 99510635 1001 86380 86390 1
510623 99510623 1001 86380 86390 1
510406 99510406 1001 86380 86390 1
510510 99510510 1001 86380 86390 1
510473 99510473 1001 86380 86390 1
510474 99510474 1001 86380 86390 1
510518 99510518 1001 86380 86390 1
510241 99510241 1001 86380 86390 1
510868 99510868 1001 86380 86390 1
510895 99510895 1001 86380 86390 1
510794 99510794 1001 86380 86390 1
510899 99510899 1001 86380 86390 1
510773 99510773 1001 86380 86390 1
510812 99510812 1001 86380 86390 1
511497 99511497 1001 86380 86390 1
511308 99511308 1001 86380 86390 1
511181 99511181 1001 86380 86390 1
511337 99511337 1001 86380 86390 1
511197 99511197 1001 86380 86390 1
511329 99511329 1001 86380 86390 1
511333 99511333 1001 86380 86390 1
511001 99511001 1001 86380 86390 1
511121 99511121 1001 86380 86390 1
511564 99511564 1001 86380 86390 1
511677 99511677 1001 86380 86390 1
512263 99512263 1001 86380 86390 1
512205 99512205 1001 86380 86390 1
512364 99512364 1001 86380 86390 1
512324 99512324 1001 86380 86390 1
512234 99512234 1001 86380 86390 1
512074 99512074 1001 86380 86390 1
511930 99511930 1001 86380 86390 1
511816 99511816 1001 86380 86390 1
511804 99511804 1001 86380 86390 1
511860 99511860 1001 86380 86390 1
511782 99511782 1001 86380 86390 1
512571 99512571 1001 86380 86390 1
512439 99512439 1001 86380 86390 1
513004 99513004 1001 86380 86390 1
513182 99513182 1001 86380 86390 1
513138 99513138 1001 86380 86390 1
513198 99513198 1001 86380 86390 1
512937 99512937 1001 86380 86390 1
512824 99512824 1001 86380 86390 1
512802 99512802 1001 86380 86390 1
512753 99512753 1001 86380 86390 1
512631 99512631 1001 86380 86390 1
512700 99512700 1001 86380 86390 1
513228 99513228 1001 86380 86390 1
513370 99513370 1001 86380 86390 1
513358 99513358 1001 86380 86390 1
513378 99513378 1001 86380 86390 1
514031 99514031 1001 86380 86390 1
514010 99514010 1001 86380 86390 1
513898 99513898 1001 86380 86390 1
513939 99513939 1001 86380 86390 1
513722 99513722 1001 86380 86390 1
513645 99513645 1001 86380 86390 1
513690 99513690 1001 86380 86390 1
513692 99513692 1001 86380 86390 1
513823 99513823 1001 86380 86390 1
513747 99513747 1001 86380 86390 1
513440 99513440 1001 86380 86390 1
513550 99513550 1001 86380 86390 1
513486 99513486 1001 86380 86390 1
513512 99513512 1001 86380 86390 1
514057 99514057 1001 86380 86390 1
514090 99514090 1001 86380 86390 1
514065 99514065 1001 86380 86390 1
514693 99514693 1001 86380 86390 1
514732 99514732 1001 86380 86390 1
514745 99514745 1001 86380 86390 1
514736 99514736 1001 86380 86390 1
514777 99514777 1001 86380 86390 1
514687 99514687 1001 86380 86390 1
514779 99514779 1001 86380 86390 1
514523 99514523 1001 86380 86390 1
514578 99514578 1001 86380 86390 1
514558 99514558 1001 86380 86390 1
514350 99514350 1001 86380 86390 1
515050 99515050 1001 86380 86390 1
514948 99514948 1001 86380 86390 1
515002 99515002 1001 86380 86390 1
515016 99515016 1001 86380 86390 1
515512 99515512 1001 86380 86390 1
515302 99515302 1001 86380 86390 1
515270 99515270 1001 86380 86390 1
515245 99515245 1001 86380 86390 1
515195 99515195 1001 86380 86390 1
515093 99515093 1001 86380 86390 1
515787 99515787 1001 86380 86390 1
515816 99515816 1001 86380 86390 1
515829 99515829 1001 86380 86390 1
515691 99515691 1001 86380 86390 1
516362 99516362 1001 86380 86390 1
516291 99516291 1001 86380 86390 1
516304 99516304 1001 86380 86390 1
516141 99516141 1001 86380 86390 1
516156 99516156 1001 86380 86390 1
516286 99516286 1001 86380 86390 1
516096 99516096 1001 86380 86390 1
515982 99515982 1001 86380 86390 1
515976 99515976 1001 86380 86390 1
516668 99516668 1001 86380 86390 1
516699 99516699 1001 86380 86390 1
517250 99517250 1001 86380 86390 1
517186 99517186 1001 86380 86390 1
517241 99517241 1001 86380 86390 1
517117 99517117 1001 86380 86390 1
516963 99516963 1001 86380 86390 1
517005 99517005 1001 86380 86390 1
517071 99517071 1001 86380 86390 1
516996 99516996 1001 86380 86390 1
516870 99516870 1001 86380 86390 1
516767 99516767 1001 86380 86390 1
516824 99516824 1001 86380 86390 1
516827 99516827 1001 86380 86390 1
516879 99516879 1001 86380 86390 1
516829 99516829 1001 86380 86390 1
517514 99517514 1001 86380 86390 1
517363 99517363 1001 86380 86390 1
517521 99517521 1001 86380 86390 1
517460 99517460 1001 86380 86390 1
518026 99518026 1001 86380 86390 1
517967 99517967 1001 86380 86390 1
518057 99518057 1001 86380 86390 1
517815 99517815 1001 86380 86390 1
517779 99517779 1001 86380 86390 1
517951 99517951 1001 86380 86390 1
517758 99517758 1001 86380 86390 1
517606 99517606 1001 86380 86390 1
517645 99517645 1001 86380 86390 1
517624 99517624 1001 86380 86390 1
518331 99518331 1001 86380 86390 1
518808 99518808 1001 86380 86390 1
518900 99518900 1001 86380 86390 1
518913 99518913 1001 86380 86390 1
518944 99518944 1001 86380 86390 1
518793 99518793 1001 86380 86390 1
518730 99518730 1001 86380 86390 1
518693 99518693 1001 86380 86390 1
518779 99518779 1001 86380 86390 1
519096 99519096 1001 86380 86390 1
519163 99519163 1001 86380 86390 1
519074 99519074 1001 86380 86390 1
519619 99519619 1001 86380 86390 1
519404 99519404 1001 86380 86390 1
519471 99519471 1001 86380 86390 1
519419 99519419 1001 86380 86390 1
519499 99519499 1001 86380 86390 1
519491 99519491 1001 86380 86390 1
519323 99519323 1001 86380 86390 1
519250 99519250 1001 86380 86390 1
519367 99519367 1001 86380 86390 1
520007 99520007 1001 86380 86390 1
519839 99519839 1001 86380 86390 1
519892 99519892 1001 86380 86390 1
520011 99520011 1001 86380 86390 1
519977 99519977 1001 86380 86390 1
519965 99519965 1001 86380 86390 1
520475 99520475 1001 86380 86390 1
520594 99520594 1001 86380 86390 1
520599 99520599 1001 86380 86390 1
520561 99520561 1001 86380 86390 1
520601 99520601 1001 86380 86390 1
520299 99520299 1001 86380 86390 1
520340 99520340 1001 86380 86390 1
520354 99520354 1001 86380 86390 1
520355 99520355 1001 86380 86390 1
520114 99520114 1001 86380 86390 1
520199 99520199 1001 86380 86390 1
520806 99520806 1001 86380 86390 1
520826 99520826 1001 86380 86390 1
520841 99520841 1001 86380 86390 1
521278 99521278 1001 86380 86390 1
521317 99521317 1001 86380 86390 1
521457 99521457 1001 86380 86390 1
521097 99521097 1001 86380 86390 1
521152 99521152 1001 86380 86390 1
521193 99521193 1001 86380 86390 1
521143 99521143 1001 86380 86390 1
520873 99520873 1001 86380 86390 1
520940 99520940 1001 86380 86390 1
520992 99520992 1001 86380 86390 1
520943 99520943 1001 86380 86390 1
520982 99520982 1001 86380 86390 1
521035 99521035 1001 86380 86390 1
521051 99521051 1001 86380 86390 1
521525 99521525 1001 86380 86390 1
521591 99521591 1001 86380 86390 1
522152 99522152 1001 86380 86390 1
522272 99522272 1001 86380 86390 1
522086 99522086 1001 86380 86390 1
522424 99522424 1001 86380 86390 1
523056 99523056 1001 86380 86390 1
522916 99522916 1001 86380 86390 1
522861 99522861 1001 86380 86390 1
522733 99522733 1001 86380 86390 1
522753 99522753 1001 86380 86390 1
522538 99522538 1001 86380 86390 1
522605 99522605 1001 86380 86390 1
523311 99523311 1001 86380 86390 1
523133 99523133 1001 86380 86390 1
523135 99523135 1001 86380 86390 1
523266 99523266 1001 86380 86390 1
523150 99523150 1001 86380 86390 1
523830 99523830 1001 86380 86390 1
523792 99523792 1001 86380 86390 1
523874 99523874 1001 86380 86390 1
523932 99523932 1001 86380 86390 1
523596 99523596 1001 86380 86390 1
523681 99523681 1001 86380 86390 1
523684 99523684 1001 86380 86390 1
523569 99523569 1001 86380 86390 1
523608 99523608 1001 86380 86390 1
523402 99523402 1001 86380 86390 1
523378 99523378 1001 86380 86390 1
523495 99523495 1001 86380 86390 1
523355 99523355 1001 86380 86390 1
523526 99523526 1001 86380 86390 1
523345 99523345 1001 86380 86390 1
523399 99523399 1001 86380 86390 1
524138 99524138 1001 86380 86390 1
524013 99524013 1001 86380 86390 1
524091 99524091 1001 86380 86390 1
524737 99524737 1001 86380 86390 1
524611 99524611 1001 86380 86390 1
524499 99524499 1001 86380 86390 1
524385 99524385 1001 86380 86390 1
524391 99524391 1001 86380 86390 1
524306 99524306 1001 86380 86390 1
524332 99524332 1001 86380 86390 1
524797 99524797 1001 86380 86390 1
524926 99524926 1001 86380 86390 1
524814 99524814 1001 86380 86390 1
524969 99524969 1001 86380 86390 1
525533 99525533 1001 86380 86390 1
525189 99525189 1001 86380 86390 1
525308 99525308 1001 86380 86390 1
525093 99525093 1001 86380 86390 1
525120 99525120 1001 86380 86390 1
525058 99525058 1001 86380 86390 1
525024 99525024 1001 86380 86390 1
525736 99525736 1001 86380 86390 1
525780 99525780 1001 86380 86390 1
525617 99525617 1001 86380 86390 1
526388 99526388 1001 86380 86390 1
526245 99526245 1001 86380 86390 1
526401 99526401 1001 86380 86390 1
526212 99526212 1001 86380 86390 1
526047 99526047 1001 86380 86390 1
525970 99525970 1001 86380 86390 1
525933 99525933 1001 86380 86390 1
527214 99527214 1001 86380 86390 1
527125 99527125 1001 86380 86390 1
527157 99527157 1001 86380 86390 1
526852 99526852 1001 86380 86390 1
526855 99526855 1001 86380 86390 1
527025 99527025 1001 86380 86390 1
527041 99527041 1001 86380 86390 1
526745 99526745 1001 86380 86390 1
526746 99526746 1001 86380 86390 1
526779 99526779 1001 86380 86390 1
527284 99527284 1001 86380 86390 1
527362 99527362 1001 86380 86390 1
527989 99527989 1001 86380 86390 1
527889 99527889 1001 86380 86390 1
527727 99527727 1001 86380 86390 1
527694 99527694 1001 86380 86390 1
527571 99527571 1001 86380 86390 1
527585 99527585 1001 86380 86390 1
527561 99527561 1001 86380 86390 1
527531 99527531 1001 86380 86390 1
528240 99528240 1001 86380 86390 1
528130 99528130 1001 86380 86390 1
528260 99528260 1001 86380 86390 1
528274 99528274 1001 86380 86390 1
528160 99528160 1001 86380 86390 1
528212 99528212 1001 86380 86390 1
528837 99528837 1001 86380 86390 1
528842 99528842 1001 86380 86390 1
528730 99528730 1001 86380 86390 1
528670 99528670 1001 86380 86390 1
528523 99528523 1001 86380 86390 1
528642 99528642 1001 86380 86390 1
528369 99528369 1001 86380 86390 1
529071 99529071 1001 86380 86390 1
528904 99528904 1001 86380 86390 1
529076 99529076 1001 86380 86390 1
529692 99529692 1001 86380 86390 1
529588 99529588 1001 86380 86390 1
529605 99529605 1001 86380 86390 1
529470 99529470 1001 86380 86390 1
529411 99529411 1001 86380 86390 1
529403 99529403 1001 86380 86390 1
529277 99529277 1001 86380 86390 1
529202 99529202 1001 86380 86390 1
529310 99529310 1001 86380 86390 1
529739 99529739 1001 86380 86390 1
529887 99529887 1001 86380 86390 1
529840 99529840 1001 86380 86390 1
530452 99530452 1001 86380 86390 1
530454 99530454 1001 86380 86390 1
530476 99530476 1001 86380 86390 1
530047 99530047 1001 86380 86390 1
529996 99529996 1001 86380 86390 1
530680 99530680 1001 86380 86390 1
530686 99530686 1001 86380 86390 1
530729 99530729 1001 86380 86390 1
530742 99530742 1001 86380 86390 1
531287 99531287 1001 86380 86390 1
531097 99531097 1001 86380 86390 1
531023 99531023 1001 86380 86390 1
531116 99531116 1001 86380 86390 1
531418 99531418 1001 86380 86390 1
531548 99531548 1001 86380 86390 1
531394 99531394 1001 86380 86390 1
531460 99531460 1001 86380 86390 1
531502 99531502 1001 86380 86390 1
531399 99531399 1001 86380 86390 1
532122 99532122 1001 86380 86390 1
531868 99531868 1001 86380 86390 1
531625 99531625 1001 86380 86390 1
531601 99531601 1001 86380 86390 1
531757 99531757 1001 86380 86390 1
531773 99531773 1001 86380 86390 1
531645 99531645 1001 86380 86390 1
531699 99531699 1001 86380 86390 1
531739 99531739 1001 86380 86390 1
532335 99532335 1001 86380 86390 1
532311 99532311 1001 86380 86390 1
532287 99532287 1001 86380 86390 1
532949 99532949 1001 86380 86390 1
532938 99532938 1001 86380 86390 1
532837 99532837 1001 86380 86390 1
532788 99532788 1001 86380 86390 1
532625 99532625 1001 86380 86390 1
532811 99532811 1001 86380 86390 1
532657 99532657 1001 86380 86390 1
532521 99532521 1001 86380 86390 1
532420 99532420 1001 86380 86390 1
533236 99533236 1001 86380 86390 1
533214 99533214 1001 86380 86390 1
533151 99533151 1001 86380 86390 1
533821 99533821 1001 86380 86390 1
533681 99533681 1001 86380 86390 1
533662 99533662 1001 86380 86390 1
533459 99533459 1001 86380 86390 1
533500 99533500 1001 86380 86390 1
533630 99533630 1001 86380 86390 1
533607 99533607 1001 86380 86390 1
533610 99533610 1001 86380 86390 1
533625 99533625 1001 86380 86390 1
533425 99533425 1001 86380 86390 1
533430 99533430 1001 86380 86390 1
534063 99534063 1001 86380 86390 1
533925 99533925 1001 86380 86390 1
533928 99533928 1001 86380 86390 1
534060 99534060 1001 86380 86390 1
534035 99534035 1001 86380 86390 1
534591 99534591 1001 86380 86390 1
534515 99534515 1001 86380 86390 1
534390 99534390 1001 86380 86390 1
534417 99534417 1001 86380 86390 1
534333 99534333 1001 86380 86390 1
534106 99534106 1001 86380 86390 1
534227 99534227 1001 86380 86390 1
534863 99534863 1001 86380 86390 1
534818 99534818 1001 86380 86390 1
535475 99535475 1001 86380 86390 1
535476 99535476 1001 86380 86390 1
535391 99535391 1001 86380 86390 1
535201 99535201 1001 86380 86390 1
535249 99535249 1001 86380 86390 1
535146 99535146 1001 86380 86390 1
534970 99534970 1001 86380 86390 1
534946 99534946 1001 86380 86390 1
535051 99535051 1001 86380 86390 1
534899 99534899 1001 86380 86390 1
534990 99534990 1001 86380 86390 1
535068 99535068 1001 86380 86390 1
535688 99535688 1001 86380 86390 1
535573 99535573 1001 86380 86390 1
535631 99535631 1001 86380 86390 1
535696 99535696 1001 86380 86390 1
535709 99535709 1001 86380 86390 1
535596 99535596 1001 86380 86390 1
536303 99536303 1001 86380 86390 1
536297 99536297 1001 86380 86390 1
535967 99535967 1001 86380 86390 1
536034 99536034 1001 86380 86390 1
536009 99536009 1001 86380 86390 1
535814 99535814 1001 86380 86390 1
535842 99535842 1001 86380 86390 1
536490 99536490 1001 86380 86390 1
536481 99536481 1001 86380 86390 1
536394 99536394 1001 86380 86390 1
536999 99536999 1001 86380 86390 1
537013 99537013 1001 86380 86390 1
536906 99536906 1001 86380 86390 1
536820 99536820 1001 86380 86390 1
536822 99536822 1001 86380 86390 1
536608 99536608 1001 86380 86390 1
536614 99536614 1001 86380 86390 1
537267 99537267 1001 86380 86390 1
537167 99537167 1001 86380 86390 1
537785 99537785 1001 86380 86390 1
537976 99537976 1001 86380 86390 1
537830 99537830 1001 86380 86390 1
537656 99537656 1001 86380 86390 1
537595 99537595 1001 86380 86390 1
537473 99537473 1001 86380 86390 1
537515 99537515 1001 86380 86390 1
537400 99537400 1001 86380 86390 1
537403 99537403 1001 86380 86390 1
538045 99538045 1001 86380 86390 1
538742 99538742 1001 86380 86390 1
538629 99538629 1001 86380 86390 1
538428 99538428 1001 86380 86390 1
538569 99538569 1001 86380 86390 1
538294 99538294 1001 86380 86390 1
538830 99538830 1001 86380 86390 1
538832 99538832 1001 86380 86390 1
538925 99538925 1001 86380 86390 1
538990 99538990 1001 86380 86390 1
538900 99538900 1001 86380 86390 1
539596 99539596 1001 86380 86390 1
539624 99539624 1001 86380 86390 1
539415 99539415 1001 86380 86390 1
539315 99539315 1001 86380 86390 1
539097 99539097 1001 86380 86390 1
539046 99539046 1001 86380 86390 1
539204 99539204 1001 86380 86390 1
539197 99539197 1001 86380 86390 1
539754 99539754 1001 86380 86390 1
539742 99539742 1001 86380 86390 1
539759 99539759 1001 86380 86390 1
539684 99539684 1001 86380 86390 1
539714 99539714 1001 86380 86390 1
540379 99540379 1001 86380 86390 1
540441 99540441 1001 86380 86390 1
540456 99540456 1001 86380 86390 1
540082 99540082 1001 86380 86390 1
540126 99540126 1001 86380 86390 1
540101 99540101 1001 86380 86390 1
540141 99540141 1001 86380 86390 1
540066 99540066 1001 86380 86390 1
539977 99539977 1001 86380 86390 1
540033 99540033 1001 86380 86390 1
539866 99539866 1001 86380 86390 1
539908 99539908 1001 86380 86390 1
540000 99540000 1001 86380 86390 1
540645 99540645 1001 86380 86390 1
540605 99540605 1001 86380 86390 1
541235 99541235 1001 86380 86390 1
541236 99541236 1001 86380 86390 1
541237 99541237 1001 86380 86390 1
540950 99540950 1001 86380 86390 1
540807 99540807 1001 86380 86390 1
540743 99540743 1001 86380 86390 1
540720 99540720 1001 86380 86390 1
541331 99541331 1001 86380 86390 1
541409 99541409 1001 86380 86390 1
541399 99541399 1001 86380 86390 1
541456 99541456 1001 86380 86390 1
541379 99541379 1001 86380 86390 1
541940 99541940 1001 86380 86390 1
541963 99541963 1001 86380 86390 1
541788 99541788 1001 86380 86390 1
541814 99541814 1001 86380 86390 1
541896 99541896 1001 86380 86390 1
541706 99541706 1001 86380 86390 1
542223 99542223 1001 86380 86390 1
542213 99542213 1001 86380 86390 1
542122 99542122 1001 86380 86390 1
542150 99542150 1001 86380 86390 1
542244 99542244 1001 86380 86390 1
542232 99542232 1001 86380 86390 1
542778 99542778 1001 86380 86390 1
542927 99542927 1001 86380 86390 1
542903 99542903 1001 86380 86390 1
542762 99542762 1001 86380 86390 1
542563 99542563 1001 86380 86390 1
542617 99542617 1001 86380 86390 1
542592 99542592 1001 86380 86390 1
542593 99542593 1001 86380 86390 1
542619 99542619 1001 86380 86390 1
542684 99542684 1001 86380 86390 1
542634 99542634 1001 86380 86390 1
542622 99542622 1001 86380 86390 1
542739 99542739 1001 86380 86390 1
542341 99542341 1001 86380 86390 1
542396 99542396 1001 86380 86390 1
542385 99542385 1001 86380 86390 1
542995 99542995 1001 86380 86390 1
543085 99543085 1001 86380 86390 1
543010 99543010 1001 86380 86390 1
543117 99543117 1001 86380 86390 1
543770 99543770 1001 86380 86390 1
543741 99543741 1001 86380 86390 1
543582 99543582 1001 86380 86390 1
543637 99543637 1001 86380 86390 1
543540 99543540 1001 86380 86390 1
543456 99543456 1001 86380 86390 1
543508 99543508 1001 86380 86390 1
543176 99543176 1001 86380 86390 1
543184 99543184 1001 86380 86390 1
543327 99543327 1001 86380 86390 1
543265 99543265 1001 86380 86390 1
543809 99543809 1001 86380 86390 1
543567 99543567 1001 86380 86390 1
543773 99543773 1001 86380 86390 1
543830 99543830 1001 86380 86390 1
543922 99543922 1001 86380 86390 1
543871 99543871 1001 86380 86390 1
543910 99543910 1001 86380 86390 1
544294 99544294 1001 86380 86390 1
544339 99544339 1001 86380 86390 1
543979 99543979 1001 86380 86390 1
544104 99544104 1001 86380 86390 1
523663 810 1002 47809 51083 1
523694 1024 1002 45746 53499 1
531861 827 1002 55726 58702 1
532162 689 1002 52534 63268 1
532178 749 1001 53508 53808 1
537815 871 1001 32081 32380 1
400157 99400157 1001 86380 86390 1
400330 99400330 1001 86380 86390 1
400501 99400501 1001 86380 86390 1
400438 99400438 1001 86380 86390 1
400616 99400616 1001 86380 86390 1
400609 99400609 1001 86380 86390 1
400798 99400798 1001 86380 86390 1
400745 99400745 1001 86380 86390 1
400723 99400723 1001 86380 86390 1
400852 99400852 1001 86380 86390 1
400946 99400946 1001 86380 86390 1
401117 99401117 1001 86380 86390 1
401151 99401151 1001 86380 86390 1
401365 99401365 1001 86380 86390 1
401764 99401764 1001 86380 86390 1
401777 99401777 1001 86380 86390 1
402023 99402023 1001 86380 86390 1
402270 99402270 1001 86380 86390 1
402590 99402590 1001 86380 86390 1
402660 99402660 1001 86380 86390 1
403015 99403015 1001 86380 86390 1
403481 99403481 1001 86380 86390 1
403550 99403550 1001 86380 86390 1
403551 99403551 1001 86380 86390 1
403729 99403729 1001 86380 86390 1
403788 99403788 1001 86380 86390 1
403918 99403918 1001 86380 86390 1
403855 99403855 1001 86380 86390 1
403925 99403925 1001 86380 86390 1
404217 99404217 1001 86380 86390 1
404224 99404224 1001 86380 86390 1
404311 99404311 1001 86380 86390 1
404663 99404663 1001 86380 86390 1
405309 99405309 1001 86380 86390 1
405325 99405325 1001 86380 86390 1
405440 99405440 1001 86380 86390 1
405652 99405652 1001 86380 86390 1
405706 99405706 1001 86380 86390 1
405811 99405811 1001 86380 86390 1
405840 99405840 1001 86380 86390 1
405882 99405882 1001 86380 86390 1
405972 99405972 1001 86380 86390 1
405978 99405978 1001 86380 86390 1
406061 99406061 1001 86380 86390 1
406011 99406011 1001 86380 86390 1
406186 99406186 1001 86380 86390 1
406333 99406333 1001 86380 86390 1
406417 99406417 1001 86380 86390 1
406582 99406582 1001 86380 86390 1
406868 99406868 1001 86380 86390 1
406981 99406981 1001 86380 86390 1
407130 99407130 1001 86380 86390 1
407079 99407079 1001 86380 86390 1
407705 99407705 1001 86380 86390 1
407835 99407835 1001 86380 86390 1
408085 99408085 1001 86380 86390 1
408092 99408092 1001 86380 86390 1
408269 99408269 1001 86380 86390 1
408223 99408223 1001 86380 86390 1
408363 99408363 1001 86380 86390 1
408328 99408328 1001 86380 86390 1
408539 99408539 1001 86380 86390 1
408844 99408844 1001 86380 86390 1
408783 99408783 1001 86380 86390 1
409161 99409161 1001 86380 86390 1
409237 99409237 1001 86380 86390 1
409257 99409257 1001 86380 86390 1
409221 99409221 1001 86380 86390 1
409304 99409304 1001 86380 86390 1
409580 99409580 1001 86380 86390 1
409811 99409811 1001 86380 86390 1
409974 99409974 1001 86380 86390 1
409910 99409910 1001 86380 86390 1
409940 99409940 1001 86380 86390 1
409984 99409984 1001 86380 86390 1
410071 99410071 1001 86380 86390 1
410022 99410022 1001 86380 86390 1
410174 99410174 1001 86380 86390 1
410269 99410269 1001 86380 86390 1
410277 99410277 1001 86380 86390 1
410330 99410330 1001 86380 86390 1
410787 99410787 1001 86380 86390 1
410854 99410854 1001 86380 86390 1
410874 99410874 1001 86380 86390 1
410898 99410898 1001 86380 86390 1
411043 99411043 1001 86380 86390 1
411220 99411220 1001 86380 86390 1
411169 99411169 1001 86380 86390 1
411546 99411546 1001 86380 86390 1
411779 99411779 1001 86380 86390 1
411928 99411928 1001 86380 86390 1
412453 99412453 1001 86380 86390 1
413437 99413437 1001 86380 86390 1
413356 99413356 1001 86380 86390 1
413442 99413442 1001 86380 86390 1
413225 99413225 1001 86380 86390 1
413247 99413247 1001 86380 86390 1
413077 99413077 1001 86380 86390 1
413173 99413173 1001 86380 86390 1
412729 99412729 1001 86380 86390 1
413920 99413920 1001 86380 86390 1
413758 99413758 1001 86380 86390 1
413871 99413871 1001 86380 86390 1
415201 99415201 1001 86380 86390 1
415296 99415296 1001 86380 86390 1
414587 99414587 1001 86380 86390 1
414807 99414807 1001 86380 86390 1
414668 99414668 1001 86380 86390 1
414669 99414669 1001 86380 86390 1
414248 99414248 1001 86380 86390 1
414450 99414450 1001 86380 86390 1
414332 99414332 1001 86380 86390 1
414219 99414219 1001 86380 86390 1
415535 99415535 1001 86380 86390 1
415347 99415347 1001 86380 86390 1
416663 99416663 1001 86380 86390 1
416666 99416666 1001 86380 86390 1
416831 99416831 1001 86380 86390 1
416256 99416256 1001 86380 86390 1
416510 99416510 1001 86380 86390 1
415747 99415747 1001 86380 86390 1
416052 99416052 1001 86380 86390 1
416010 99416010 1001 86380 86390 1
416038 99416038 1001 86380 86390 1
416126 99416126 1001 86380 86390 1
415817 99415817 1001 86380 86390 1
416099 99416099 1001 86380 86390 1
416050 99416050 1001 86380 86390 1
417380 99417380 1001 86380 86390 1
417173 99417173 1001 86380 86390 1
417062 99417062 1001 86380 86390 1
417521 99417521 1001 86380 86390 1
418743 99418743 1001 86380 86390 1
418609 99418609 1001 86380 86390 1
418773 99418773 1001 86380 86390 1
418468 99418468 1001 86380 86390 1
418591 99418591 1001 86380 86390 1
418077 99418077 1001 86380 86390 1
418128 99418128 1001 86380 86390 1
418249 99418249 1001 86380 86390 1
418040 99418040 1001 86380 86390 1
418288 99418288 1001 86380 86390 1
418402 99418402 1001 86380 86390 1
417961 99417961 1001 86380 86390 1
417736 99417736 1001 86380 86390 1
417767 99417767 1001 86380 86390 1
417663 99417663 1001 86380 86390 1
417669 99417669 1001 86380 86390 1
419191 99419191 1001 86380 86390 1
419193 99419193 1001 86380 86390 1
420061 99420061 1001 86380 86390 1
420133 99420133 1001 86380 86390 1
420182 99420182 1001 86380 86390 1
420369 99420369 1001 86380 86390 1
419939 99419939 1001 86380 86390 1
419751 99419751 1001 86380 86390 1
419932 99419932 1001 86380 86390 1
420710 99420710 1001 86380 86390 1
420516 99420516 1001 86380 86390 1
420700 99420700 1001 86380 86390 1
420505 99420505 1001 86380 86390 1
420508 99420508 1001 86380 86390 1
420787 99420787 1001 86380 86390 1
421776 99421776 1001 86380 86390 1
421717 99421717 1001 86380 86390 1
421847 99421847 1001 86380 86390 1
421983 99421983 1001 86380 86390 1
421486 99421486 1001 86380 86390 1
421511 99421511 1001 86380 86390 1
421675 99421675 1001 86380 86390 1
421683 99421683 1001 86380 86390 1
421071 99421071 1001 86380 86390 1
421243 99421243 1001 86380 86390 1
422462 99422462 1001 86380 86390 1
422490 99422490 1001 86380 86390 1
422525 99422525 1001 86380 86390 1
423584 99423584 1001 86380 86390 1
423319 99423319 1001 86380 86390 1
423540 99423540 1001 86380 86390 1
422863 99422863 1001 86380 86390 1
422890 99422890 1001 86380 86390 1
423792 99423792 1001 86380 86390 1
423784 99423784 1001 86380 86390 1
423910 99423910 1001 86380 86390 1
424034 99424034 1001 86380 86390 1
425325 99425325 1001 86380 86390 1
425180 99425180 1001 86380 86390 1
425335 99425335 1001 86380 86390 1
425156 99425156 1001 86380 86390 1
425338 99425338 1001 86380 86390 1
424867 99424867 1001 86380 86390 1
424561 99424561 1001 86380 86390 1
424409 99424409 1001 86380 86390 1
425405 99425405 1001 86380 86390 1
425711 99425711 1001 86380 86390 1
425787 99425787 1001 86380 86390 1
426891 99426891 1001 86380 86390 1
426520 99426520 1001 86380 86390 1
426453 99426453 1001 86380 86390 1
426673 99426673 1001 86380 86390 1
426286 99426286 1001 86380 86390 1
426506 99426506 1001 86380 86390 1
425946 99425946 1001 86380 86390 1
426005 99426005 1001 86380 86390 1
425883 99425883 1001 86380 86390 1
427529 99427529 1001 86380 86390 1
427321 99427321 1001 86380 86390 1
427358 99427358 1001 86380 86390 1
427495 99427495 1001 86380 86390 1
428519 99428519 1001 86380 86390 1
428435 99428435 1001 86380 86390 1
428359 99428359 1001 86380 86390 1
428489 99428489 1001 86380 86390 1
427931 99427931 1001 86380 86390 1
428335 99428335 1001 86380 86390 1
427588 99427588 1001 86380 86390 1
427793 99427793 1001 86380 86390 1
427647 99427647 1001 86380 86390 1
427673 99427673 1001 86380 86390 1
428973 99428973 1001 86380 86390 1
430344 99430344 1001 86380 86390 1
430267 99430267 1001 86380 86390 1
429886 99429886 1001 86380 86390 1
429604 99429604 1001 86380 86390 1
429730 99429730 1001 86380 86390 1
429923 99429923 1001 86380 86390 1
429471 99429471 1001 86380 86390 1
429508 99429508 1001 86380 86390 1
429404 99429404 1001 86380 86390 1
430573 99430573 1001 86380 86390 1
430576 99430576 1001 86380 86390 1
430397 99430397 1001 86380 86390 1
430743 99430743 1001 86380 86390 1
431764 99431764 1001 86380 86390 1
431696 99431696 1001 86380 86390 1
431980 99431980 1001 86380 86390 1
431431 99431431 1001 86380 86390 1
431529 99431529 1001 86380 86390 1
431265 99431265 1001 86380 86390 1
431501 99431501 1001 86380 86390 1
431238 99431238 1001 86380 86390 1
430849 99430849 1001 86380 86390 1
431150 99431150 1001 86380 86390 1
431180 99431180 1001 86380 86390 1
432407 99432407 1001 86380 86390 1
432462 99432462 1001 86380 86390 1
432383 99432383 1001 86380 86390 1
433525 99433525 1001 86380 86390 1
433468 99433468 1001 86380 86390 1
433383 99433383 1001 86380 86390 1
433717 99433717 1001 86380 86390 1
433167 99433167 1001 86380 86390 1
432584 99432584 1001 86380 86390 1
432632 99432632 1001 86380 86390 1
432621 99432621 1001 86380 86390 1
433828 99433828 1001 86380 86390 1
434134 99434134 1001 86380 86390 1
435427 99435427 1001 86380 86390 1
435319 99435319 1001 86380 86390 1
435392 99435392 1001 86380 86390 1
434639 99434639 1001 86380 86390 1
434465 99434465 1001 86380 86390 1
434255 99434255 1001 86380 86390 1
435458 99435458 1001 86380 86390 1
435692 99435692 1001 86380 86390 1
437092 99437092 1001 86380 86390 1
436866 99436866 1001 86380 86390 1
436752 99436752 1001 86380 86390 1
436696 99436696 1001 86380 86390 1
436699 99436699 1001 86380 86390 1
436540 99436540 1001 86380 86390 1
436036 99436036 1001 86380 86390 1
436214 99436214 1001 86380 86390 1
435901 99435901 1001 86380 86390 1
436247 99436247 1001 86380 86390 1
436002 99436002 1001 86380 86390 1
300081 99300081 1001 86380 86390 1
300046 99300046 1001 86380 86390 1
437219 99437219 1001 86380 86390 1
300061 99300061 1001 86380 86390 1
300066 99300066 1001 86380 86390 1
437289 99437289 1001 86380 86390 1
300725 99300725 1001 86380 86390 1
300668 99300668 1001 86380 86390 1
300620 99300620 1001 86380 86390 1
300633 99300633 1001 86380 86390 1
300610 99300610 1001 86380 86390 1
300649 99300649 1001 86380 86390 1
300523 99300523 1001 86380 86390 1
300474 99300474 1001 86380 86390 1
300475 99300475 1001 86380 86390 1
300489 99300489 1001 86380 86390 1
300203 99300203 1001 86380 86390 1
300307 99300307 1001 86380 86390 1
300127 99300127 1001 86380 86390 1
300232 99300232 1001 86380 86390 1
300816 99300816 1001 86380 86390 1
300894 99300894 1001 86380 86390 1
300755 99300755 1001 86380 86390 1
301403 99301403 1001 86380 86390 1
301526 99301526 1001 86380 86390 1
301483 99301483 1001 86380 86390 1
301547 99301547 1001 86380 86390 1
301325 99301325 1001 86380 86390 1
301159 99301159 1001 86380 86390 1
301199 99301199 1001 86380 86390 1
301160 99301160 1001 86380 86390 1
301059 99301059 1001 86380 86390 1
301021 99301021 1001 86380 86390 1
300946 99300946 1001 86380 86390 1
301620 99301620 1001 86380 86390 1
301556 99301556 1001 86380 86390 1
302286 99302286 1001 86380 86390 1
302313 99302313 1001 86380 86390 1
302302 99302302 1001 86380 86390 1
302328 99302328 1001 86380 86390 1
302374 99302374 1001 86380 86390 1
302047 99302047 1001 86380 86390 1
301986 99301986 1001 86380 86390 1
302135 99302135 1001 86380 86390 1
302484 99302484 1001 86380 86390 1
302518 99302518 1001 86380 86390 1
303006 99303006 1001 86380 86390 1
303197 99303197 1001 86380 86390 1
302977 99302977 1001 86380 86390 1
302900 99302900 1001 86380 86390 1
302917 99302917 1001 86380 86390 1
302895 99302895 1001 86380 86390 1
302871 99302871 1001 86380 86390 1
302689 99302689 1001 86380 86390 1
302752 99302752 1001 86380 86390 1
303342 99303342 1001 86380 86390 1
303958 99303958 1001 86380 86390 1
303815 99303815 1001 86380 86390 1
303666 99303666 1001 86380 86390 1
303581 99303581 1001 86380 86390 1
303543 99303543 1001 86380 86390 1
303596 99303596 1001 86380 86390 1
303417 99303417 1001 86380 86390 1
303456 99303456 1001 86380 86390 1
303522 99303522 1001 86380 86390 1
303590 99303590 1001 86380 86390 1
303488 99303488 1001 86380 86390 1
304178 99304178 1001 86380 86390 1
304089 99304089 1001 86380 86390 1
304053 99304053 1001 86380 86390 1
304828 99304828 1001 86380 86390 1
304781 99304781 1001 86380 86390 1
304538 99304538 1001 86380 86390 1
304617 99304617 1001 86380 86390 1
304593 99304593 1001 86380 86390 1
304477 99304477 1001 86380 86390 1
304557 99304557 1001 86380 86390 1
304336 99304336 1001 86380 86390 1
304258 99304258 1001 86380 86390 1
305029 99305029 1001 86380 86390 1
305004 99305004 1001 86380 86390 1
304901 99304901 1001 86380 86390 1
305059 99305059 1001 86380 86390 1
305335 99305335 1001 86380 86390 1
305375 99305375 1001 86380 86390 1
305135 99305135 1001 86380 86390 1
305071 99305071 1001 86380 86390 1
305231 99305231 1001 86380 86390 1
500064 99500064 1001 86380 86390 1
500044 99500044 1001 86380 86390 1
500072 99500072 1001 86380 86390 1
500126 99500126 1001 86380 86390 1
500634 99500634 1001 86380 86390 1
500813 99500813 1001 86380 86390 1
500687 99500687 1001 86380 86390 1
500640 99500640 1001 86380 86390 1
500600 99500600 1001 86380 86390 1
500554 99500554 1001 86380 86390 1
500207 99500207 1001 86380 86390 1
500253 99500253 1001 86380 86390 1
500255 99500255 1001 86380 86390 1
501636 99501636 1001 86380 86390 1
501639 99501639 1001 86380 86390 1
501595 99501595 1001 86380 86390 1
501620 99501620 1001 86380 86390 1
501625 99501625 1001 86380 86390 1
501425 99501425 1001 86380 86390 1
501352 99501352 1001 86380 86390 1
501023 99501023 1001 86380 86390 1
501039 99501039 1001 86380 86390 1
501019 99501019 1001 86380 86390 1
501839 99501839 1001 86380 86390 1
501762 99501762 1001 86380 86390 1
501711 99501711 1001 86380 86390 1
501815 99501815 1001 86380 86390 1
502370 99502370 1001 86380 86390 1
502334 99502334 1001 86380 86390 1
502092 99502092 1001 86380 86390 1
502069 99502069 1001 86380 86390 1
502213 99502213 1001 86380 86390 1
502057 99502057 1001 86380 86390 1
502074 99502074 1001 86380 86390 1
502039 99502039 1001 86380 86390 1
501895 99501895 1001 86380 86390 1
502581 99502581 1001 86380 86390 1
502595 99502595 1001 86380 86390 1
502647 99502647 1001 86380 86390 1
502651 99502651 1001 86380 86390 1
502474 99502474 1001 86380 86390 1
503141 99503141 1001 86380 86390 1
503173 99503173 1001 86380 86390 1
502905 99502905 1001 86380 86390 1
503061 99503061 1001 86380 86390 1
502987 99502987 1001 86380 86390 1
503085 99503085 1001 86380 86390 1
502752 99502752 1001 86380 86390 1
502729 99502729 1001 86380 86390 1
502692 99502692 1001 86380 86390 1
502719 99502719 1001 86380 86390 1
502747 99502747 1001 86380 86390 1
503358 99503358 1001 86380 86390 1
503952 99503952 1001 86380 86390 1
504104 99504104 1001 86380 86390 1
504112 99504112 1001 86380 86390 1
503875 99503875 1001 86380 86390 1
503830 99503830 1001 86380 86390 1
503575 99503575 1001 86380 86390 1
503550 99503550 1001 86380 86390 1
503615 99503615 1001 86380 86390 1
503564 99503564 1001 86380 86390 1
503578 99503578 1001 86380 86390 1
504168 99504168 1001 86380 86390 1
504136 99504136 1001 86380 86390 1
504773 99504773 1001 86380 86390 1
504533 99504533 1001 86380 86390 1
504722 99504722 1001 86380 86390 1
504594 99504594 1001 86380 86390 1
504414 99504414 1001 86380 86390 1
504501 99504501 1001 86380 86390 1
504398 99504398 1001 86380 86390 1
505034 99505034 1001 86380 86390 1
504964 99504964 1001 86380 86390 1
505747 99505747 1001 86380 86390 1
505638 99505638 1001 86380 86390 1
505551 99505551 1001 86380 86390 1
505423 99505423 1001 86380 86390 1
505530 99505530 1001 86380 86390 1
505547 99505547 1001 86380 86390 1
505406 99505406 1001 86380 86390 1
505485 99505485 1001 86380 86390 1
505191 99505191 1001 86380 86390 1
505256 99505256 1001 86380 86390 1
505297 99505297 1001 86380 86390 1
505235 99505235 1001 86380 86390 1
505851 99505851 1001 86380 86390 1
506398 99506398 1001 86380 86390 1
506489 99506489 1001 86380 86390 1
506492 99506492 1001 86380 86390 1
506224 99506224 1001 86380 86390 1
506186 99506186 1001 86380 86390 1
506319 99506319 1001 86380 86390 1
506193 99506193 1001 86380 86390 1
506233 99506233 1001 86380 86390 1
506131 99506131 1001 86380 86390 1
506005 99506005 1001 86380 86390 1
505985 99505985 1001 86380 86390 1
506011 99506011 1001 86380 86390 1
506077 99506077 1001 86380 86390 1
506103 99506103 1001 86380 86390 1
505999 99505999 1001 86380 86390 1
506013 99506013 1001 86380 86390 1
506672 99506672 1001 86380 86390 1
506604 99506604 1001 86380 86390 1
507335 99507335 1001 86380 86390 1
507351 99507351 1001 86380 86390 1
507364 99507364 1001 86380 86390 1
507406 99507406 1001 86380 86390 1
507368 99507368 1001 86380 86390 1
507087 99507087 1001 86380 86390 1
507023 99507023 1001 86380 86390 1
507070 99507070 1001 86380 86390 1
506888 99506888 1001 86380 86390 1
506982 99506982 1001 86380 86390 1
507424 99507424 1001 86380 86390 1
507493 99507493 1001 86380 86390 1
507609 99507609 1001 86380 86390 1
508130 99508130 1001 86380 86390 1
507941 99507941 1001 86380 86390 1
507961 99507961 1001 86380 86390 1
508003 99508003 1001 86380 86390 1
507642 99507642 1001 86380 86390 1
507698 99507698 1001 86380 86390 1
507715 99507715 1001 86380 86390 1
508418 99508418 1001 86380 86390 1
508446 99508446 1001 86380 86390 1
508306 99508306 1001 86380 86390 1
508998 99508998 1001 86380 86390 1
508900 99508900 1001 86380 86390 1
508890 99508890 1001 86380 86390 1
508997 99508997 1001 86380 86390 1
508907 99508907 1001 86380 86390 1
508959 99508959 1001 86380 86390 1
508700 99508700 1001 86380 86390 1
508677 99508677 1001 86380 86390 1
508563 99508563 1001 86380 86390 1
508580 99508580 1001 86380 86390 1
509188 99509188 1001 86380 86390 1
509176 99509176 1001 86380 86390 1
509153 99509153 1001 86380 86390 1
509088 99509088 1001 86380 86390 1
509246 99509246 1001 86380 86390 1
509727 99509727 1001 86380 86390 1
509890 99509890 1001 86380 86390 1
509889 99509889 1001 86380 86390 1
509645 99509645 1001 86380 86390 1
509595 99509595 1001 86380 86390 1
509494 99509494 1001 86380 86390 1
509654 99509654 1001 86380 86390 1
509551 99509551 1001 86380 86390 1
509512 99509512 1001 86380 86390 1
509465 99509465 1001 86380 86390 1
509336 99509336 1001 86380 86390 1
509388 99509388 1001 86380 86390 1
510083 99510083 1001 86380 86390 1
510559 99510559 1001 86380 86390 1
510561 99510561 1001 86380 86390 1
510697 99510697 1001 86380 86390 1
510701 99510701 1001 86380 86390 1
510683 99510683 1001 86380 86390 1
510544 99510544 1001 86380 86390 1
510673 99510673 1001 86380 86390 1
510649 99510649 1001 86380 86390 1
510509 99510509 1001 86380 86390 1
510512 99510512 1001 86380 86390 1
510488 99510488 1001 86380 86390 1
510450 99510450 1001 86380 86390 1
510112 99510112 1001 86380 86390 1
510125 99510125 1001 86380 86390 1
510204 99510204 1001 86380 86390 1
510814 99510814 1001 86380 86390 1
510915 99510915 1001 86380 86390 1
510746 99510746 1001 86380 86390 1
510865 99510865 1001 86380 86390 1
510749 99510749 1001 86380 86390 1
511386 99511386 1001 86380 86390 1
511408 99511408 1001 86380 86390 1
511474 99511474 1001 86380 86390 1
511208 99511208 1001 86380 86390 1
511143 99511143 1001 86380 86390 1
511146 99511146 1001 86380 86390 1
511316 99511316 1001 86380 86390 1
511024 99511024 1001 86380 86390 1
510975 99510975 1001 86380 86390 1
510988 99510988 1001 86380 86390 1
511028 99511028 1001 86380 86390 1
511119 99511119 1001 86380 86390 1
510996 99510996 1001 86380 86390 1
511578 99511578 1001 86380 86390 1
511684 99511684 1001 86380 86390 1
511738 99511738 1001 86380 86390 1
511651 99511651 1001 86380 86390 1
512266 99512266 1001 86380 86390 1
512322 99512322 1001 86380 86390 1
512048 99512048 1001 86380 86390 1
512001 99512001 1001 86380 86390 1
511988 99511988 1001 86380 86390 1
511977 99511977 1001 86380 86390 1
511978 99511978 1001 86380 86390 1
511882 99511882 1001 86380 86390 1
511818 99511818 1001 86380 86390 1
511964 99511964 1001 86380 86390 1
512404 99512404 1001 86380 86390 1
512431 99512431 1001 86380 86390 1
512450 99512450 1001 86380 86390 1
513203 99513203 1001 86380 86390 1
512935 99512935 1001 86380 86390 1
512979 99512979 1001 86380 86390 1
512625 99512625 1001 86380 86390 1
512667 99512667 1001 86380 86390 1
512643 99512643 1001 86380 86390 1
513299 99513299 1001 86380 86390 1
513262 99513262 1001 86380 86390 1
513301 99513301 1001 86380 86390 1
513406 99513406 1001 86380 86390 1
513394 99513394 1001 86380 86390 1
513967 99513967 1001 86380 86390 1
513868 99513868 1001 86380 86390 1
513948 99513948 1001 86380 86390 1
513962 99513962 1001 86380 86390 1
513775 99513775 1001 86380 86390 1
513620 99513620 1001 86380 86390 1
513763 99513763 1001 86380 86390 1
513694 99513694 1001 86380 86390 1
513721 99513721 1001 86380 86390 1
513504 99513504 1001 86380 86390 1
513539 99513539 1001 86380 86390 1
514197 99514197 1001 86380 86390 1
514042 99514042 1001 86380 86390 1
514202 99514202 1001 86380 86390 1
514047 99514047 1001 86380 86390 1
514036 99514036 1001 86380 86390 1
514704 99514704 1001 86380 86390 1
514771 99514771 1001 86380 86390 1
514668 99514668 1001 86380 86390 1
514600 99514600 1001 86380 86390 1
514513 99514513 1001 86380 86390 1
514634 99514634 1001 86380 86390 1
514405 99514405 1001 86380 86390 1
514419 99514419 1001 86380 86390 1
514266 99514266 1001 86380 86390 1
514425 99514425 1001 86380 86390 1
514243 99514243 1001 86380 86390 1
514439 99514439 1001 86380 86390 1
514880 99514880 1001 86380 86390 1
514893 99514893 1001 86380 86390 1
514885 99514885 1001 86380 86390 1
514990 99514990 1001 86380 86390 1
514887 99514887 1001 86380 86390 1
515569 99515569 1001 86380 86390 1
515571 99515571 1001 86380 86390 1
515584 99515584 1001 86380 86390 1
515638 99515638 1001 86380 86390 1
515298 99515298 1001 86380 86390 1
515299 99515299 1001 86380 86390 1
515276 99515276 1001 86380 86390 1
515423 99515423 1001 86380 86390 1
515373 99515373 1001 86380 86390 1
515146 99515146 1001 86380 86390 1
515225 99515225 1001 86380 86390 1
515251 99515251 1001 86380 86390 1
515201 99515201 1001 86380 86390 1
515137 99515137 1001 86380 86390 1
515849 99515849 1001 86380 86390 1
515837 99515837 1001 86380 86390 1
515712 99515712 1001 86380 86390 1
515754 99515754 1001 86380 86390 1
516342 99516342 1001 86380 86390 1
516369 99516369 1001 86380 86390 1
516461 99516461 1001 86380 86390 1
516321 99516321 1001 86380 86390 1
516393 99516393 1001 86380 86390 1
516295 99516295 1001 86380 86390 1
516290 99516290 1001 86380 86390 1
516045 99516045 1001 86380 86390 1
516085 99516085 1001 86380 86390 1
516011 99516011 1001 86380 86390 1
516095 99516095 1001 86380 86390 1
516532 99516532 1001 86380 86390 1
516521 99516521 1001 86380 86390 1
516574 99516574 1001 86380 86390 1
516626 99516626 1001 86380 86390 1
516549 99516549 1001 86380 86390 1
516577 99516577 1001 86380 86390 1
516629 99516629 1001 86380 86390 1
516539 99516539 1001 86380 86390 1
516630 99516630 1001 86380 86390 1
516595 99516595 1001 86380 86390 1
517222 99517222 1001 86380 86390 1
517146 99517146 1001 86380 86390 1
517318 99517318 1001 86380 86390 1
517150 99517150 1001 86380 86390 1
517190 99517190 1001 86380 86390 1
516977 99516977 1001 86380 86390 1
516979 99516979 1001 86380 86390 1
517109 99517109 1001 86380 86390 1
516954 99516954 1001 86380 86390 1
517075 99517075 1001 86380 86390 1
516933 99516933 1001 86380 86390 1
516909 99516909 1001 86380 86390 1
516897 99516897 1001 86380 86390 1
516716 99516716 1001 86380 86390 1
516878 99516878 1001 86380 86390 1
516828 99516828 1001 86380 86390 1
516843 99516843 1001 86380 86390 1
517362 99517362 1001 86380 86390 1
517440 99517440 1001 86380 86390 1
517492 99517492 1001 86380 86390 1
517351 99517351 1001 86380 86390 1
518138 99518138 1001 86380 86390 1
517978 99517978 1001 86380 86390 1
517980 99517980 1001 86380 86390 1
517751 99517751 1001 86380 86390 1
517859 99517859 1001 86380 86390 1
517940 99517940 1001 86380 86390 1
517799 99517799 1001 86380 86390 1
517582 99517582 1001 86380 86390 1
517638 99517638 1001 86380 86390 1
517717 99517717 1001 86380 86390 1
518172 99518172 1001 86380 86390 1
518199 99518199 1001 86380 86390 1
518212 99518212 1001 86380 86390 1
518899 99518899 1001 86380 86390 1
518966 99518966 1001 86380 86390 1
518629 99518629 1001 86380 86390 1
518778 99518778 1001 86380 86390 1
518412 99518412 1001 86380 86390 1
518477 99518477 1001 86380 86390 1
518480 99518480 1001 86380 86390 1
518418 99518418 1001 86380 86390 1
519126 99519126 1001 86380 86390 1
519714 99519714 1001 86380 86390 1
519742 99519742 1001 86380 86390 1
519643 99519643 1001 86380 86390 1
519271 99519271 1001 86380 86390 1
519266 99519266 1001 86380 86390 1
519267 99519267 1001 86380 86390 1
519870 99519870 1001 86380 86390 1
519860 99519860 1001 86380 86390 1
520526 99520526 1001 86380 86390 1
520493 99520493 1001 86380 86390 1
520241 99520241 1001 86380 86390 1
520335 99520335 1001 86380 86390 1
520375 99520375 1001 86380 86390 1
520434 99520434 1001 86380 86390 1
520216 99520216 1001 86380 86390 1
520119 99520119 1001 86380 86390 1
520797 99520797 1001 86380 86390 1
520803 99520803 1001 86380 86390 1
520687 99520687 1001 86380 86390 1
521405 99521405 1001 86380 86390 1
521449 99521449 1001 86380 86390 1
521372 99521372 1001 86380 86390 1
521458 99521458 1001 86380 86390 1
521079 99521079 1001 86380 86390 1
521176 99521176 1001 86380 86390 1
521012 99521012 1001 86380 86390 1
521574 99521574 1001 86380 86390 1
521564 99521564 1001 86380 86390 1
522156 99522156 1001 86380 86390 1
522201 99522201 1001 86380 86390 1
521919 99521919 1001 86380 86390 1
522041 99522041 1001 86380 86390 1
522057 99522057 1001 86380 86390 1
521713 99521713 1001 86380 86390 1
521705 99521705 1001 86380 86390 1
521694 99521694 1001 86380 86390 1
521721 99521721 1001 86380 86390 1
522333 99522333 1001 86380 86390 1
522336 99522336 1001 86380 86390 1
522297 99522297 1001 86380 86390 1
522470 99522470 1001 86380 86390 1
522952 99522952 1001 86380 86390 1
523083 99523083 1001 86380 86390 1
522953 99522953 1001 86380 86390 1
523035 99523035 1001 86380 86390 1
523101 99523101 1001 86380 86390 1
522973 99522973 1001 86380 86390 1
523051 99523051 1001 86380 86390 1
522800 99522800 1001 86380 86390 1
522776 99522776 1001 86380 86390 1
522829 99522829 1001 86380 86390 1
522713 99522713 1001 86380 86390 1
522743 99522743 1001 86380 86390 1
522769 99522769 1001 86380 86390 1
523263 99523263 1001 86380 86390 1
523294 99523294 1001 86380 86390 1
523282 99523282 1001 86380 86390 1
523896 99523896 1001 86380 86390 1
523743 99523743 1001 86380 86390 1
523744 99523744 1001 86380 86390 1
523834 99523834 1001 86380 86390 1
523927 99523927 1001 86380 86390 1
523902 99523902 1001 86380 86390 1
523893 99523893 1001 86380 86390 1
523738 99523738 1001 86380 86390 1
523465 99523465 1001 86380 86390 1
524085 99524085 1001 86380 86390 1
524023 99524023 1001 86380 86390 1
524127 99524127 1001 86380 86390 1
524089 99524089 1001 86380 86390 1
523974 99523974 1001 86380 86390 1
524121 99524121 1001 86380 86390 1
524712 99524712 1001 86380 86390 1
524691 99524691 1001 86380 86390 1
524614 99524614 1001 86380 86390 1
524476 99524476 1001 86380 86390 1
524516 99524516 1001 86380 86390 1
524470 99524470 1001 86380 86390 1
524305 99524305 1001 86380 86390 1
524806 99524806 1001 86380 86390 1
524936 99524936 1001 86380 86390 1
524887 99524887 1001 86380 86390 1
524940 99524940 1001 86380 86390 1
524854 99524854 1001 86380 86390 1
525520 99525520 1001 86380 86390 1
525503 99525503 1001 86380 86390 1
525556 99525556 1001 86380 86390 1
525199 99525199 1001 86380 86390 1
525265 99525265 1001 86380 86390 1
525188 99525188 1001 86380 86390 1
525202 99525202 1001 86380 86390 1
525387 99525387 1001 86380 86390 1
525092 99525092 1001 86380 86390 1
525167 99525167 1001 86380 86390 1
525628 99525628 1001 86380 86390 1
525615 99525615 1001 86380 86390 1
525758 99525758 1001 86380 86390 1
525722 99525722 1001 86380 86390 1
526308 99526308 1001 86380 86390 1
526390 99526390 1001 86380 86390 1
526257 99526257 1001 86380 86390 1
526402 99526402 1001 86380 86390 1
526318 99526318 1001 86380 86390 1
526178 99526178 1001 86380 86390 1
526207 99526207 1001 86380 86390 1
526118 99526118 1001 86380 86390 1
526195 99526195 1001 86380 86390 1
526199 99526199 1001 86380 86390 1
526111 99526111 1001 86380 86390 1
526164 99526164 1001 86380 86390 1
525925 99525925 1001 86380 86390 1
525969 99525969 1001 86380 86390 1
526602 99526602 1001 86380 86390 1
527198 99527198 1001 86380 86390 1
527103 99527103 1001 86380 86390 1
527207 99527207 1001 86380 86390 1
527065 99527065 1001 86380 86390 1
527012 99527012 1001 86380 86390 1
526843 99526843 1001 86380 86390 1
526728 99526728 1001 86380 86390 1
526718 99526718 1001 86380 86390 1
526744 99526744 1001 86380 86390 1
527914 99527914 1001 86380 86390 1
527942 99527942 1001 86380 86390 1
528008 99528008 1001 86380 86390 1
527894 99527894 1001 86380 86390 1
527576 99527576 1001 86380 86390 1
527646 99527646 1001 86380 86390 1
527505 99527505 1001 86380 86390 1
528158 99528158 1001 86380 86390 1
528210 99528210 1001 86380 86390 1
528146 99528146 1001 86380 86390 1
528172 99528172 1001 86380 86390 1
528853 99528853 1001 86380 86390 1
528886 99528886 1001 86380 86390 1
528662 99528662 1001 86380 86390 1
528521 99528521 1001 86380 86390 1
528576 99528576 1001 86380 86390 1
528617 99528617 1001 86380 86390 1
528401 99528401 1001 86380 86390 1
529057 99529057 1001 86380 86390 1
529087 99529087 1001 86380 86390 1
529039 99529039 1001 86380 86390 1
528988 99528988 1001 86380 86390 1
529612 99529612 1001 86380 86390 1
529678 99529678 1001 86380 86390 1
529533 99529533 1001 86380 86390 1
529598 99529598 1001 86380 86390 1
529410 99529410 1001 86380 86390 1
529479 99529479 1001 86380 86390 1
529365 99529365 1001 86380 86390 1
529187 99529187 1001 86380 86390 1
529139 99529139 1001 86380 86390 1
529154 99529154 1001 86380 86390 1
529232 99529232 1001 86380 86390 1
529235 99529235 1001 86380 86390 1
529764 99529764 1001 86380 86390 1
529818 99529818 1001 86380 86390 1
529782 99529782 1001 86380 86390 1
529861 99529861 1001 86380 86390 1
529823 99529823 1001 86380 86390 1
530412 99530412 1001 86380 86390 1
530444 99530444 1001 86380 86390 1
530102 99530102 1001 86380 86390 1
530628 99530628 1001 86380 86390 1
530594 99530594 1001 86380 86390 1
530601 99530601 1001 86380 86390 1
531177 99531177 1001 86380 86390 1
531241 99531241 1001 86380 86390 1
531218 99531218 1001 86380 86390 1
531237 99531237 1001 86380 86390 1
531100 99531100 1001 86380 86390 1
531165 99531165 1001 86380 86390 1
531012 99531012 1001 86380 86390 1
530915 99530915 1001 86380 86390 1
530834 99530834 1001 86380 86390 1
531441 99531441 1001 86380 86390 1
531468 99531468 1001 86380 86390 1
531563 99531563 1001 86380 86390 1
531565 99531565 1001 86380 86390 1
532009 99532009 1001 86380 86390 1
531807 99531807 1001 86380 86390 1
531810 99531810 1001 86380 86390 1
531853 99531853 1001 86380 86390 1
531828 99531828 1001 86380 86390 1
531653 99531653 1001 86380 86390 1
532343 99532343 1001 86380 86390 1
532888 99532888 1001 86380 86390 1
532698 99532698 1001 86380 86390 1
532530 99532530 1001 86380 86390 1
532421 99532421 1001 86380 86390 1
533119 99533119 1001 86380 86390 1
533189 99533189 1001 86380 86390 1
533228 99533228 1001 86380 86390 1
533101 99533101 1001 86380 86390 1
533103 99533103 1001 86380 86390 1
533820 99533820 1001 86380 86390 1
533655 99533655 1001 86380 86390 1
533733 99533733 1001 86380 86390 1
533708 99533708 1001 86380 86390 1
533776 99533776 1001 86380 86390 1
533727 99533727 1001 86380 86390 1
533819 99533819 1001 86380 86390 1
533551 99533551 1001 86380 86390 1
533293 99533293 1001 86380 86390 1
533403 99533403 1001 86380 86390 1
533404 99533404 1001 86380 86390 1
534023 99534023 1001 86380 86390 1
534012 99534012 1001 86380 86390 1
534039 99534039 1001 86380 86390 1
534598 99534598 1001 86380 86390 1
534626 99534626 1001 86380 86390 1
534549 99534549 1001 86380 86390 1
534502 99534502 1001 86380 86390 1
534679 99534679 1001 86380 86390 1
534352 99534352 1001 86380 86390 1
534340 99534340 1001 86380 86390 1
534366 99534366 1001 86380 86390 1
534473 99534473 1001 86380 86390 1
534157 99534157 1001 86380 86390 1
534261 99534261 1001 86380 86390 1
534084 99534084 1001 86380 86390 1
534127 99534127 1001 86380 86390 1
534750 99534750 1001 86380 86390 1
535334 99535334 1001 86380 86390 1
535413 99535413 1001 86380 86390 1
535323 99535323 1001 86380 86390 1
535428 99535428 1001 86380 86390 1
535416 99535416 1001 86380 86390 1
535188 99535188 1001 86380 86390 1
535154 99535154 1001 86380 86390 1
535222 99535222 1001 86380 86390 1
535304 99535304 1001 86380 86390 1
534931 99534931 1001 86380 86390 1
535064 99535064 1001 86380 86390 1
535001 99535001 1001 86380 86390 1
535027 99535027 1001 86380 86390 1
534950 99534950 1001 86380 86390 1
535560 99535560 1001 86380 86390 1
535599 99535599 1001 86380 86390 1
536273 99536273 1001 86380 86390 1
536140 99536140 1001 86380 86390 1
536110 99536110 1001 86380 86390 1
536048 99536048 1001 86380 86390 1
536025 99536025 1001 86380 86390 1
535834 99535834 1001 86380 86390 1
535811 99535811 1001 86380 86390 1
535889 99535889 1001 86380 86390 1
535903 99535903 1001 86380 86390 1
536432 99536432 1001 86380 86390 1
536523 99536523 1001 86380 86390 1
536357 99536357 1001 86380 86390 1
537052 99537052 1001 86380 86390 1
536844 99536844 1001 86380 86390 1
536808 99536808 1001 86380 86390 1
536847 99536847 1001 86380 86390 1
536902 99536902 1001 86380 86390 1
536620 99536620 1001 86380 86390 1
536582 99536582 1001 86380 86390 1
536565 99536565 1001 86380 86390 1
537367 99537367 1001 86380 86390 1
537188 99537188 1001 86380 86390 1
537254 99537254 1001 86380 86390 1
537809 99537809 1001 86380 86390 1
537927 99537927 1001 86380 86390 1
537813 99537813 1001 86380 86390 1
537827 99537827 1001 86380 86390 1
537910 99537910 1001 86380 86390 1
537773 99537773 1001 86380 86390 1
537722 99537722 1001 86380 86390 1
537623 99537623 1001 86380 86390 1
537782 99537782 1001 86380 86390 1
537409 99537409 1001 86380 86390 1
537449 99537449 1001 86380 86390 1
537388 99537388 1001 86380 86390 1
537466 99537466 1001 86380 86390 1
537376 99537376 1001 86380 86390 1
537560 99537560 1001 86380 86390 1
538090 99538090 1001 86380 86390 1
537989 99537989 1001 86380 86390 1
537991 99537991 1001 86380 86390 1
538739 99538739 1001 86380 86390 1
538663 99538663 1001 86380 86390 1
538715 99538715 1001 86380 86390 1
538720 99538720 1001 86380 86390 1
538587 99538587 1001 86380 86390 1
538423 99538423 1001 86380 86390 1
538540 99538540 1001 86380 86390 1
538195 99538195 1001 86380 86390 1
538357 99538357 1001 86380 86390 1
538230 99538230 1001 86380 86390 1
538863 99538863 1001 86380 86390 1
538963 99538963 1001 86380 86390 1
539518 99539518 1001 86380 86390 1
539620 99539620 1001 86380 86390 1
539508 99539508 1001 86380 86390 1
539547 99539547 1001 86380 86390 1
539254 99539254 1001 86380 86390 1
539370 99539370 1001 86380 86390 1
539322 99539322 1001 86380 86390 1
539412 99539412 1001 86380 86390 1
539264 99539264 1001 86380 86390 1
539253 99539253 1001 86380 86390 1
539115 99539115 1001 86380 86390 1
539154 99539154 1001 86380 86390 1
539083 99539083 1001 86380 86390 1
539770 99539770 1001 86380 86390 1
540416 99540416 1001 86380 86390 1
540248 99540248 1001 86380 86390 1
540068 99540068 1001 86380 86390 1
540084 99540084 1001 86380 86390 1
540245 99540245 1001 86380 86390 1
539950 99539950 1001 86380 86390 1
540036 99540036 1001 86380 86390 1
539907 99539907 1001 86380 86390 1
539868 99539868 1001 86380 86390 1
540614 99540614 1001 86380 86390 1
540486 99540486 1001 86380 86390 1
541177 99541177 1001 86380 86390 1
541248 99541248 1001 86380 86390 1
541225 99541225 1001 86380 86390 1
541099 99541099 1001 86380 86390 1
540976 99540976 1001 86380 86390 1
540887 99540887 1001 86380 86390 1
540983 99540983 1001 86380 86390 1
540814 99540814 1001 86380 86390 1
540766 99540766 1001 86380 86390 1
540688 99540688 1001 86380 86390 1
540848 99540848 1001 86380 86390 1
540749 99540749 1001 86380 86390 1
541295 99541295 1001 86380 86390 1
541400 99541400 1001 86380 86390 1
541442 99541442 1001 86380 86390 1
541494 99541494 1001 86380 86390 1
541405 99541405 1001 86380 86390 1
541982 99541982 1001 86380 86390 1
542001 99542001 1001 86380 86390 1
541799 99541799 1001 86380 86390 1
541819 99541819 1001 86380 86390 1
541768 99541768 1001 86380 86390 1
541887 99541887 1001 86380 86390 1
541592 99541592 1001 86380 86390 1
542920 99542920 1001 86380 86390 1
542921 99542921 1001 86380 86390 1
542750 99542750 1001 86380 86390 1
542624 99542624 1001 86380 86390 1
542715 99542715 1001 86380 86390 1
542603 99542603 1001 86380 86390 1
542519 99542519 1001 86380 86390 1
542475 99542475 1001 86380 86390 1
542960 99542960 1001 86380 86390 1
542949 99542949 1001 86380 86390 1
543121 99543121 1001 86380 86390 1
543005 99543005 1001 86380 86390 1
542980 99542980 1001 86380 86390 1
543361 99543361 1001 86380 86390 1
543402 99543402 1001 86380 86390 1
543565 99543565 1001 86380 86390 1
543215 99543215 1001 86380 86390 1
543165 99543165 1001 86380 86390 1
543158 99543158 1001 86380 86390 1
543278 99543278 1001 86380 86390 1
543965 99543965 1001 86380 86390 1
543774 99543774 1001 86380 86390 1
543778 99543778 1001 86380 86390 1
543936 99543936 1001 86380 86390 1
544500 99544500 1001 86380 86390 1
544427 99544427 1001 86380 86390 1
544194 99544194 1001 86380 86390 1
544021 99544021 1001 86380 86390 1
544742 99544742 1001 86380 86390 1
544692 99544692 1001 86380 86390 1
506955 1126 1002 58357 64136 1
520909 613 1002 25870 27626 1
520918 748 1002 43206 50387 1
532186 696 1002 26437 29867 1
400137 99400137 1001 86380 86390 1
400348 99400348 1001 86380 86390 1
400460 99400460 1001 86380 86390 1
400747 99400747 1001 86380 86390 1
400953 99400953 1001 86380 86390 1
401229 99401229 1001 86380 86390 1
401165 99401165 1001 86380 86390 1
401310 99401310 1001 86380 86390 1
401449 99401449 1001 86380 86390 1
401432 99401432 1001 86380 86390 1
401854 99401854 1001 86380 86390 1
401896 99401896 1001 86380 86390 1
402053 99402053 1001 86380 86390 1
402118 99402118 1001 86380 86390 1
402346 99402346 1001 86380 86390 1
402472 99402472 1001 86380 86390 1
402413 99402413 1001 86380 86390 1
402486 99402486 1001 86380 86390 1
402546 99402546 1001 86380 86390 1
402682 99402682 1001 86380 86390 1
402784 99402784 1001 86380 86390 1
402917 99402917 1001 86380 86390 1
403048 99403048 1001 86380 86390 1
403418 99403418 1001 86380 86390 1
403395 99403395 1001 86380 86390 1
403472 99403472 1001 86380 86390 1
403612 99403612 1001 86380 86390 1
403645 99403645 1001 86380 86390 1
403787 99403787 1001 86380 86390 1
403798 99403798 1001 86380 86390 1
403854 99403854 1001 86380 86390 1
403837 99403837 1001 86380 86390 1
403838 99403838 1001 86380 86390 1
403903 99403903 1001 86380 86390 1
404115 99404115 1001 86380 86390 1
404187 99404187 1001 86380 86390 1
404641 99404641 1001 86380 86390 1
404751 99404751 1001 86380 86390 1
404713 99404713 1001 86380 86390 1
405144 99405144 1001 86380 86390 1
405299 99405299 1001 86380 86390 1
405235 99405235 1001 86380 86390 1
405330 99405330 1001 86380 86390 1
405373 99405373 1001 86380 86390 1
405562 99405562 1001 86380 86390 1
405618 99405618 1001 86380 86390 1
405755 99405755 1001 86380 86390 1
405780 99405780 1001 86380 86390 1
405871 99405871 1001 86380 86390 1
406147 99406147 1001 86380 86390 1
406319 99406319 1001 86380 86390 1
406330 99406330 1001 86380 86390 1
406762 99406762 1001 86380 86390 1
406944 99406944 1001 86380 86390 1
407185 99407185 1001 86380 86390 1
407188 99407188 1001 86380 86390 1
407172 99407172 1001 86380 86390 1
407394 99407394 1001 86380 86390 1
407572 99407572 1001 86380 86390 1
408037 99408037 1001 86380 86390 1
408194 99408194 1001 86380 86390 1
408172 99408172 1001 86380 86390 1
408290 99408290 1001 86380 86390 1
408446 99408446 1001 86380 86390 1
408761 99408761 1001 86380 86390 1
408830 99408830 1001 86380 86390 1
408842 99408842 1001 86380 86390 1
408961 99408961 1001 86380 86390 1
409018 99409018 1001 86380 86390 1
408997 99408997 1001 86380 86390 1
409695 99409695 1001 86380 86390 1
409926 99409926 1001 86380 86390 1
410298 99410298 1001 86380 86390 1
410439 99410439 1001 86380 86390 1
410454 99410454 1001 86380 86390 1
410410 99410410 1001 86380 86390 1
410595 99410595 1001 86380 86390 1
410615 99410615 1001 86380 86390 1
410554 99410554 1001 86380 86390 1
410511 99410511 1001 86380 86390 1
410960 99410960 1001 86380 86390 1
410945 99410945 1001 86380 86390 1
411354 99411354 1001 86380 86390 1
411536 99411536 1001 86380 86390 1
411722 99411722 1001 86380 86390 1
411853 99411853 1001 86380 86390 1
411954 99411954 1001 86380 86390 1
411865 99411865 1001 86380 86390 1
412010 99412010 1001 86380 86390 1
412065 99412065 1001 86380 86390 1
411959 99411959 1001 86380 86390 1
412135 99412135 1001 86380 86390 1
412310 99412310 1001 86380 86390 1
413447 99413447 1001 86380 86390 1
413564 99413564 1001 86380 86390 1
413480 99413480 1001 86380 86390 1
413186 99413186 1001 86380 86390 1
412522 99412522 1001 86380 86390 1
414117 99414117 1001 86380 86390 1
413923 99413923 1001 86380 86390 1
413798 99413798 1001 86380 86390 1
413937 99413937 1001 86380 86390 1
415096 99415096 1001 86380 86390 1
414930 99414930 1001 86380 86390 1
415084 99415084 1001 86380 86390 1
415049 99415049 1001 86380 86390 1
414451 99414451 1001 86380 86390 1
414177 99414177 1001 86380 86390 1
414363 99414363 1001 86380 86390 1
414214 99414214 1001 86380 86390 1
414390 99414390 1001 86380 86390 1
415601 99415601 1001 86380 86390 1
416931 99416931 1001 86380 86390 1
416887 99416887 1001 86380 86390 1
416616 99416616 1001 86380 86390 1
416959 99416959 1001 86380 86390 1
416872 99416872 1001 86380 86390 1
416966 99416966 1001 86380 86390 1
416212 99416212 1001 86380 86390 1
416499 99416499 1001 86380 86390 1
416323 99416323 1001 86380 86390 1
416483 99416483 1001 86380 86390 1
416174 99416174 1001 86380 86390 1
416341 99416341 1001 86380 86390 1
416020 99416020 1001 86380 86390 1
417233 99417233 1001 86380 86390 1
417483 99417483 1001 86380 86390 1
418528 99418528 1001 86380 86390 1
418678 99418678 1001 86380 86390 1
418783 99418783 1001 86380 86390 1
418188 99418188 1001 86380 86390 1
418429 99418429 1001 86380 86390 1
418071 99418071 1001 86380 86390 1
417795 99417795 1001 86380 86390 1
417847 99417847 1001 86380 86390 1
417893 99417893 1001 86380 86390 1
417839 99417839 1001 86380 86390 1
417630 99417630 1001 86380 86390 1
418893 99418893 1001 86380 86390 1
418837 99418837 1001 86380 86390 1
419204 99419204 1001 86380 86390 1
420417 99420417 1001 86380 86390 1
420090 99420090 1001 86380 86390 1
419982 99419982 1001 86380 86390 1
419508 99419508 1001 86380 86390 1
420671 99420671 1001 86380 86390 1
420785 99420785 1001 86380 86390 1
422040 99422040 1001 86380 86390 1
422012 99422012 1001 86380 86390 1
421419 99421419 1001 86380 86390 1
421580 99421580 1001 86380 86390 1
421629 99421629 1001 86380 86390 1
421188 99421188 1001 86380 86390 1
420979 99420979 1001 86380 86390 1
421091 99421091 1001 86380 86390 1
422332 99422332 1001 86380 86390 1
422497 99422497 1001 86380 86390 1
423693 99423693 1001 86380 86390 1
423596 99423596 1001 86380 86390 1
423217 99423217 1001 86380 86390 1
423036 99423036 1001 86380 86390 1
423182 99423182 1001 86380 86390 1
422910 99422910 1001 86380 86390 1
422915 99422915 1001 86380 86390 1
422889 99422889 1001 86380 86390 1
424140 99424140 1001 86380 86390 1
423765 99423765 1001 86380 86390 1
423963 99423963 1001 86380 86390 1
425158 99425158 1001 86380 86390 1
425346 99425346 1001 86380 86390 1
424962 99424962 1001 86380 86390 1
424603 99424603 1001 86380 86390 1
424412 99424412 1001 86380 86390 1
424439 99424439 1001 86380 86390 1
424583 99424583 1001 86380 86390 1
424558 99424558 1001 86380 86390 1
425694 99425694 1001 86380 86390 1
426854 99426854 1001 86380 86390 1
426329 99426329 1001 86380 86390 1
426385 99426385 1001 86380 86390 1
426053 99426053 1001 86380 86390 1
425923 99425923 1001 86380 86390 1
427391 99427391 1001 86380 86390 1
427359 99427359 1001 86380 86390 1
428515 99428515 1001 86380 86390 1
428540 99428540 1001 86380 86390 1
428388 99428388 1001 86380 86390 1
428210 99428210 1001 86380 86390 1
428087 99428087 1001 86380 86390 1
427654 99427654 1001 86380 86390 1
427829 99427829 1001 86380 86390 1
427914 99427914 1001 86380 86390 1
429066 99429066 1001 86380 86390 1
429153 99429153 1001 86380 86390 1
428966 99428966 1001 86380 86390 1
428885 99428885 1001 86380 86390 1
430042 99430042 1001 86380 86390 1
430068 99430068 1001 86380 86390 1
430375 99430375 1001 86380 86390 1
430320 99430320 1001 86380 86390 1
429791 99429791 1001 86380 86390 1
429465 99429465 1001 86380 86390 1
429415 99429415 1001 86380 86390 1
429210 99429210 1001 86380 86390 1
430578 99430578 1001 86380 86390 1
429567 99429567 1001 86380 86390 1
430579 99430579 1001 86380 86390 1
430443 99430443 1001 86380 86390 1
430604 99430604 1001 86380 86390 1
430700 99430700 1001 86380 86390 1
431972 99431972 1001 86380 86390 1
431930 99431930 1001 86380 86390 1
431957 99431957 1001 86380 86390 1
431545 99431545 1001 86380 86390 1
431259 99431259 1001 86380 86390 1
430992 99430992 1001 86380 86390 1
432161 99432161 1001 86380 86390 1
432449 99432449 1001 86380 86390 1
432115 99432115 1001 86380 86390 1
433586 99433586 1001 86380 86390 1
433571 99433571 1001 86380 86390 1
433576 99433576 1001 86380 86390 1
433481 99433481 1001 86380 86390 1
433457 99433457 1001 86380 86390 1
432944 99432944 1001 86380 86390 1
433071 99433071 1001 86380 86390 1
433107 99433107 1001 86380 86390 1
433064 99433064 1001 86380 86390 1
433153 99433153 1001 86380 86390 1
432756 99432756 1001 86380 86390 1
432801 99432801 1001 86380 86390 1
432657 99432657 1001 86380 86390 1
432694 99432694 1001 86380 86390 1
432874 99432874 1001 86380 86390 1
434062 99434062 1001 86380 86390 1
433974 99433974 1001 86380 86390 1
433821 99433821 1001 86380 86390 1
435051 99435051 1001 86380 86390 1
435311 99435311 1001 86380 86390 1
434616 99434616 1001 86380 86390 1
434825 99434825 1001 86380 86390 1
434902 99434902 1001 86380 86390 1
434950 99434950 1001 86380 86390 1
434794 99434794 1001 86380 86390 1
434866 99434866 1001 86380 86390 1
434531 99434531 1001 86380 86390 1
436791 99436791 1001 86380 86390 1
436678 99436678 1001 86380 86390 1
436363 99436363 1001 86380 86390 1
436656 99436656 1001 86380 86390 1
435952 99435952 1001 86380 86390 1
436043 99436043 1001 86380 86390 1
435909 99435909 1001 86380 86390 1
437311 99437311 1001 86380 86390 1
300591 99300591 1001 86380 86390 1
300669 99300669 1001 86380 86390 1
300372 99300372 1001 86380 86390 1
300361 99300361 1001 86380 86390 1
300505 99300505 1001 86380 86390 1
300250 99300250 1001 86380 86390 1
300738 99300738 1001 86380 86390 1
300740 99300740 1001 86380 86390 1
300919 99300919 1001 86380 86390 1
301400 99301400 1001 86380 86390 1
301353 99301353 1001 86380 86390 1
301457 99301457 1001 86380 86390 1
301534 99301534 1001 86380 86390 1
301476 99301476 1001 86380 86390 1
301208 99301208 1001 86380 86390 1
301143 99301143 1001 86380 86390 1
301156 99301156 1001 86380 86390 1
301330 99301330 1001 86380 86390 1
301280 99301280 1001 86380 86390 1
301296 99301296 1001 86380 86390 1
300977 99300977 1001 86380 86390 1
301114 99301114 1001 86380 86390 1
301586 99301586 1001 86380 86390 1
301665 99301665 1001 86380 86390 1
301561 99301561 1001 86380 86390 1
302319 99302319 1001 86380 86390 1
302171 99302171 1001 86380 86390 1
302043 99302043 1001 86380 86390 1
302161 99302161 1001 86380 86390 1
301839 99301839 1001 86380 86390 1
301945 99301945 1001 86380 86390 1
301856 99301856 1001 86380 86390 1
301784 99301784 1001 86380 86390 1
302417 99302417 1001 86380 86390 1
302566 99302566 1001 86380 86390 1
302583 99302583 1001 86380 86390 1
303035 99303035 1001 86380 86390 1
303061 99303061 1001 86380 86390 1
303074 99303074 1001 86380 86390 1
302901 99302901 1001 86380 86390 1
302852 99302852 1001 86380 86390 1
303251 99303251 1001 86380 86390 1
303355 99303355 1001 86380 86390 1
303996 99303996 1001 86380 86390 1
303873 99303873 1001 86380 86390 1
303816 99303816 1001 86380 86390 1
303716 99303716 1001 86380 86390 1
303640 99303640 1001 86380 86390 1
303825 99303825 1001 86380 86390 1
303774 99303774 1001 86380 86390 1
303800 99303800 1001 86380 86390 1
303658 99303658 1001 86380 86390 1
303491 99303491 1001 86380 86390 1
303441 99303441 1001 86380 86390 1
303610 99303610 1001 86380 86390 1
303598 99303598 1001 86380 86390 1
303496 99303496 1001 86380 86390 1
303447 99303447 1001 86380 86390 1
303577 99303577 1001 86380 86390 1
304085 99304085 1001 86380 86390 1
304125 99304125 1001 86380 86390 1
304207 99304207 1001 86380 86390 1
304778 99304778 1001 86380 86390 1
304791 99304791 1001 86380 86390 1
304474 99304474 1001 86380 86390 1
304542 99304542 1001 86380 86390 1
304533 99304533 1001 86380 86390 1
304649 99304649 1001 86380 86390 1
304484 99304484 1001 86380 86390 1
304270 99304270 1001 86380 86390 1
304388 99304388 1001 86380 86390 1
304427 99304427 1001 86380 86390 1
304899 99304899 1001 86380 86390 1
305041 99305041 1001 86380 86390 1
304991 99304991 1001 86380 86390 1
305045 99305045 1001 86380 86390 1
305049 99305049 1001 86380 86390 1
305635 99305635 1001 86380 86390 1
305507 99305507 1001 86380 86390 1
305348 99305348 1001 86380 86390 1
305465 99305465 1001 86380 86390 1
305209 99305209 1001 86380 86390 1
305125 99305125 1001 86380 86390 1
305216 99305216 1001 86380 86390 1
305268 99305268 1001 86380 86390 1
500178 99500178 1001 86380 86390 1
500038 99500038 1001 86380 86390 1
500005 99500005 1001 86380 86390 1
500612 99500612 1001 86380 86390 1
500791 99500791 1001 86380 86390 1
500716 99500716 1001 86380 86390 1
500692 99500692 1001 86380 86390 1
500721 99500721 1001 86380 86390 1
500657 99500657 1001 86380 86390 1
500748 99500748 1001 86380 86390 1
500404 99500404 1001 86380 86390 1
500603 99500603 1001 86380 86390 1
500218 99500218 1001 86380 86390 1
500361 99500361 1001 86380 86390 1
500216 99500216 1001 86380 86390 1
500217 99500217 1001 86380 86390 1
500915 99500915 1001 86380 86390 1
500971 99500971 1001 86380 86390 1
500833 99500833 1001 86380 86390 1
500978 99500978 1001 86380 86390 1
501283 99501283 1001 86380 86390 1
501286 99501286 1001 86380 86390 1
501287 99501287 1001 86380 86390 1
501391 99501391 1001 86380 86390 1
501046 99501046 1001 86380 86390 1
501085 99501085 1001 86380 86390 1
501217 99501217 1001 86380 86390 1
501143 99501143 1001 86380 86390 1
501199 99501199 1001 86380 86390 1
501794 99501794 1001 86380 86390 1
502281 99502281 1001 86380 86390 1
502333 99502333 1001 86380 86390 1
502456 99502456 1001 86380 86390 1
502118 99502118 1001 86380 86390 1
502111 99502111 1001 86380 86390 1
502220 99502220 1001 86380 86390 1
501872 99501872 1001 86380 86390 1
501914 99501914 1001 86380 86390 1
501915 99501915 1001 86380 86390 1
502007 99502007 1001 86380 86390 1
502536 99502536 1001 86380 86390 1
502551 99502551 1001 86380 86390 1
503268 99503268 1001 86380 86390 1
503118 99503118 1001 86380 86390 1
503186 99503186 1001 86380 86390 1
503175 99503175 1001 86380 86390 1
503060 99503060 1001 86380 86390 1
502979 99502979 1001 86380 86390 1
502788 99502788 1001 86380 86390 1
502684 99502684 1001 86380 86390 1
502672 99502672 1001 86380 86390 1
502870 99502870 1001 86380 86390 1
502795 99502795 1001 86380 86390 1
502770 99502770 1001 86380 86390 1
502798 99502798 1001 86380 86390 1
503497 99503497 1001 86380 86390 1
503339 99503339 1001 86380 86390 1
504084 99504084 1001 86380 86390 1
504021 99504021 1001 86380 86390 1
504096 99504096 1001 86380 86390 1
503983 99503983 1001 86380 86390 1
504009 99504009 1001 86380 86390 1
503895 99503895 1001 86380 86390 1
503753 99503753 1001 86380 86390 1
503859 99503859 1001 86380 86390 1
503511 99503511 1001 86380 86390 1
503674 99503674 1001 86380 86390 1
503506 99503506 1001 86380 86390 1
503650 99503650 1001 86380 86390 1
503507 99503507 1001 86380 86390 1
504170 99504170 1001 86380 86390 1
504223 99504223 1001 86380 86390 1
504200 99504200 1001 86380 86390 1
504295 99504295 1001 86380 86390 1
504856 99504856 1001 86380 86390 1
504844 99504844 1001 86380 86390 1
504928 99504928 1001 86380 86390 1
504811 99504811 1001 86380 86390 1
504932 99504932 1001 86380 86390 1
504825 99504825 1001 86380 86390 1
504851 99504851 1001 86380 86390 1
504727 99504727 1001 86380 86390 1
504559 99504559 1001 86380 86390 1
504716 99504716 1001 86380 86390 1
504729 99504729 1001 86380 86390 1
504708 99504708 1001 86380 86390 1
504504 99504504 1001 86380 86390 1
504521 99504521 1001 86380 86390 1
505136 99505136 1001 86380 86390 1
505137 99505137 1001 86380 86390 1
505078 99505078 1001 86380 86390 1
505054 99505054 1001 86380 86390 1
505732 99505732 1001 86380 86390 1
505741 99505741 1001 86380 86390 1
505702 99505702 1001 86380 86390 1
505703 99505703 1001 86380 86390 1
505409 99505409 1001 86380 86390 1
505461 99505461 1001 86380 86390 1
505403 99505403 1001 86380 86390 1
505284 99505284 1001 86380 86390 1
505263 99505263 1001 86380 86390 1
505807 99505807 1001 86380 86390 1
505900 99505900 1001 86380 86390 1
506493 99506493 1001 86380 86390 1
506566 99506566 1001 86380 86390 1
506589 99506589 1001 86380 86390 1
506203 99506203 1001 86380 86390 1
506221 99506221 1001 86380 86390 1
506093 99506093 1001 86380 86390 1
506003 99506003 1001 86380 86390 1
506148 99506148 1001 86380 86390 1
506641 99506641 1001 86380 86390 1
507402 99507402 1001 86380 86390 1
507340 99507340 1001 86380 86390 1
507407 99507407 1001 86380 86390 1
507014 99507014 1001 86380 86390 1
507080 99507080 1001 86380 86390 1
507133 99507133 1001 86380 86390 1
506895 99506895 1001 86380 86390 1
506923 99506923 1001 86380 86390 1
506860 99506860 1001 86380 86390 1
506951 99506951 1001 86380 86390 1
506955 99506955 1001 86380 86390 1
507570 99507570 1001 86380 86390 1
507613 99507613 1001 86380 86390 1
508176 99508176 1001 86380 86390 1
508052 99508052 1001 86380 86390 1
507850 99507850 1001 86380 86390 1
507894 99507894 1001 86380 86390 1
508002 99508002 1001 86380 86390 1
507886 99507886 1001 86380 86390 1
507681 99507681 1001 86380 86390 1
508352 99508352 1001 86380 86390 1
508255 99508255 1001 86380 86390 1
508889 99508889 1001 86380 86390 1
508984 99508984 1001 86380 86390 1
508768 99508768 1001 86380 86390 1
508706 99508706 1001 86380 86390 1
508708 99508708 1001 86380 86390 1
508785 99508785 1001 86380 86390 1
508837 99508837 1001 86380 86390 1
508734 99508734 1001 86380 86390 1
508710 99508710 1001 86380 86390 1
508622 99508622 1001 86380 86390 1
508550 99508550 1001 86380 86390 1
508459 99508459 1001 86380 86390 1
508643 99508643 1001 86380 86390 1
508517 99508517 1001 86380 86390 1
509099 99509099 1001 86380 86390 1
509225 99509225 1001 86380 86390 1
509900 99509900 1001 86380 86390 1
509777 99509777 1001 86380 86390 1
509879 99509879 1001 86380 86390 1
509809 99509809 1001 86380 86390 1
509644 99509644 1001 86380 86390 1
509567 99509567 1001 86380 86390 1
509659 99509659 1001 86380 86390 1
509687 99509687 1001 86380 86390 1
509597 99509597 1001 86380 86390 1
509550 99509550 1001 86380 86390 1
509331 99509331 1001 86380 86390 1
509417 99509417 1001 86380 86390 1
509976 99509976 1001 86380 86390 1
509945 99509945 1001 86380 86390 1
510075 99510075 1001 86380 86390 1
510013 99510013 1001 86380 86390 1
510527 99510527 1001 86380 86390 1
510723 99510723 1001 86380 86390 1
510328 99510328 1001 86380 86390 1
510423 99510423 1001 86380 86390 1
510325 99510325 1001 86380 86390 1
510135 99510135 1001 86380 86390 1
510142 99510142 1001 86380 86390 1
510789 99510789 1001 86380 86390 1
510908 99510908 1001 86380 86390 1
510730 99510730 1001 86380 86390 1
510783 99510783 1001 86380 86390 1
510891 99510891 1001 86380 86390 1
511331 99511331 1001 86380 86390 1
511280 99511280 1001 86380 86390 1
511038 99511038 1001 86380 86390 1
511125 99511125 1001 86380 86390 1
511757 99511757 1001 86380 86390 1
511654 99511654 1001 86380 86390 1
511719 99511719 1001 86380 86390 1
511683 99511683 1001 86380 86390 1
511730 99511730 1001 86380 86390 1
511743 99511743 1001 86380 86390 1
512211 99512211 1001 86380 86390 1
512376 99512376 1001 86380 86390 1
512255 99512255 1001 86380 86390 1
512151 99512151 1001 86380 86390 1
511975 99511975 1001 86380 86390 1
511785 99511785 1001 86380 86390 1
511828 99511828 1001 86380 86390 1
511945 99511945 1001 86380 86390 1
511921 99511921 1001 86380 86390 1
511937 99511937 1001 86380 86390 1
511834 99511834 1001 86380 86390 1
511886 99511886 1001 86380 86390 1
512175 99512175 1001 86380 86390 1
512536 99512536 1001 86380 86390 1
512552 99512552 1001 86380 86390 1
513015 99513015 1001 86380 86390 1
513056 99513056 1001 86380 86390 1
513096 99513096 1001 86380 86390 1
513009 99513009 1001 86380 86390 1
513075 99513075 1001 86380 86390 1
512822 99512822 1001 86380 86390 1
512740 99512740 1001 86380 86390 1
512614 99512614 1001 86380 86390 1
512684 99512684 1001 86380 86390 1
512713 99512713 1001 86380 86390 1
513229 99513229 1001 86380 86390 1
513284 99513284 1001 86380 86390 1
513331 99513331 1001 86380 86390 1
513983 99513983 1001 86380 86390 1
513950 99513950 1001 86380 86390 1
513702 99513702 1001 86380 86390 1
513716 99513716 1001 86380 86390 1
513666 99513666 1001 86380 86390 1
513515 99513515 1001 86380 86390 1
513480 99513480 1001 86380 86390 1
513585 99513585 1001 86380 86390 1
513521 99513521 1001 86380 86390 1
513586 99513586 1001 86380 86390 1
513523 99513523 1001 86380 86390 1
513500 99513500 1001 86380 86390 1
514045 99514045 1001 86380 86390 1
514128 99514128 1001 86380 86390 1
514167 99514167 1001 86380 86390 1
514078 99514078 1001 86380 86390 1
514796 99514796 1001 86380 86390 1
514818 99514818 1001 86380 86390 1
514457 99514457 1001 86380 86390 1
514632 99514632 1001 86380 86390 1
514444 99514444 1001 86380 86390 1
514383 99514383 1001 86380 86390 1
514282 99514282 1001 86380 86390 1
515374 99515374 1001 86380 86390 1
515401 99515401 1001 86380 86390 1
515458 99515458 1001 86380 86390 1
515290 99515290 1001 86380 86390 1
515127 99515127 1001 86380 86390 1
515124 99515124 1001 86380 86390 1
515802 99515802 1001 86380 86390 1
516381 99516381 1001 86380 86390 1
516452 99516452 1001 86380 86390 1
516414 99516414 1001 86380 86390 1
516324 99516324 1001 86380 86390 1
516445 99516445 1001 86380 86390 1
516110 99516110 1001 86380 86390 1
515916 99515916 1001 86380 86390 1
516033 99516033 1001 86380 86390 1
515906 99515906 1001 86380 86390 1
516510 99516510 1001 86380 86390 1
516552 99516552 1001 86380 86390 1
516592 99516592 1001 86380 86390 1
517304 99517304 1001 86380 86390 1
517213 99517213 1001 86380 86390 1
517137 99517137 1001 86380 86390 1
517142 99517142 1001 86380 86390 1
517107 99517107 1001 86380 86390 1
517125 99517125 1001 86380 86390 1
516997 99516997 1001 86380 86390 1
516932 99516932 1001 86380 86390 1
516794 99516794 1001 86380 86390 1
516860 99516860 1001 86380 86390 1
516803 99516803 1001 86380 86390 1
516739 99516739 1001 86380 86390 1
517415 99517415 1001 86380 86390 1
518035 99518035 1001 86380 86390 1
518152 99518152 1001 86380 86390 1
517801 99517801 1001 86380 86390 1
517753 99517753 1001 86380 86390 1
518301 99518301 1001 86380 86390 1
518181 99518181 1001 86380 86390 1
518667 99518667 1001 86380 86390 1
518686 99518686 1001 86380 86390 1
518715 99518715 1001 86380 86390 1
518728 99518728 1001 86380 86390 1
518393 99518393 1001 86380 86390 1
518575 99518575 1001 86380 86390 1
518502 99518502 1001 86380 86390 1
518557 99518557 1001 86380 86390 1
519651 99519651 1001 86380 86390 1
519793 99519793 1001 86380 86390 1
519609 99519609 1001 86380 86390 1
519584 99519584 1001 86380 86390 1
519486 99519486 1001 86380 86390 1
519565 99519565 1001 86380 86390 1
519387 99519387 1001 86380 86390 1
519203 99519203 1001 86380 86390 1
519941 99519941 1001 86380 86390 1
519883 99519883 1001 86380 86390 1
519935 99519935 1001 86380 86390 1
520511 99520511 1001 86380 86390 1
520552 99520552 1001 86380 86390 1
520640 99520640 1001 86380 86390 1
520515 99520515 1001 86380 86390 1
520440 99520440 1001 86380 86390 1
520582 99520582 1001 86380 86390 1
520441 99520441 1001 86380 86390 1
520573 99520573 1001 86380 86390 1
520273 99520273 1001 86380 86390 1
520405 99520405 1001 86380 86390 1
520071 99520071 1001 86380 86390 1
520110 99520110 1001 86380 86390 1
520076 99520076 1001 86380 86390 1
520102 99520102 1001 86380 86390 1
520079 99520079 1001 86380 86390 1
520196 99520196 1001 86380 86390 1
520719 99520719 1001 86380 86390 1
520759 99520759 1001 86380 86390 1
521287 99521287 1001 86380 86390 1
521289 99521289 1001 86380 86390 1
521355 99521355 1001 86380 86390 1
521413 99521413 1001 86380 86390 1
521134 99521134 1001 86380 86390 1
521100 99521100 1001 86380 86390 1
521042 99521042 1001 86380 86390 1
521030 99521030 1001 86380 86390 1
520979 99520979 1001 86380 86390 1
520864 99520864 1001 86380 86390 1
520929 99520929 1001 86380 86390 1
520971 99520971 1001 86380 86390 1
520922 99520922 1001 86380 86390 1
521541 99521541 1001 86380 86390 1
521542 99521542 1001 86380 86390 1
521594 99521594 1001 86380 86390 1
521531 99521531 1001 86380 86390 1
521650 99521650 1001 86380 86390 1
521534 99521534 1001 86380 86390 1
521497 99521497 1001 86380 86390 1
521500 99521500 1001 86380 86390 1
522100 99522100 1001 86380 86390 1
522113 99522113 1001 86380 86390 1
522149 99522149 1001 86380 86390 1
521982 99521982 1001 86380 86390 1
521866 99521866 1001 86380 86390 1
521848 99521848 1001 86380 86390 1
521771 99521771 1001 86380 86390 1
521875 99521875 1001 86380 86390 1
521839 99521839 1001 86380 86390 1
522484 99522484 1001 86380 86390 1
522384 99522384 1001 86380 86390 1
522413 99522413 1001 86380 86390 1
522365 99522365 1001 86380 86390 1
523086 99523086 1001 86380 86390 1
523096 99523096 1001 86380 86390 1
523047 99523047 1001 86380 86390 1
523037 99523037 1001 86380 86390 1
523109 99523109 1001 86380 86390 1
523054 99523054 1001 86380 86390 1
522890 99522890 1001 86380 86390 1
522775 99522775 1001 86380 86390 1
522698 99522698 1001 86380 86390 1
522699 99522699 1001 86380 86390 1
522518 99522518 1001 86380 86390 1
522652 99522652 1001 86380 86390 1
523119 99523119 1001 86380 86390 1
523767 99523767 1001 86380 86390 1
523836 99523836 1001 86380 86390 1
523876 99523876 1001 86380 86390 1
523565 99523565 1001 86380 86390 1
523723 99523723 1001 86380 86390 1
523646 99523646 1001 86380 86390 1
523510 99523510 1001 86380 86390 1
523435 99523435 1001 86380 86390 1
523411 99523411 1001 86380 86390 1
524112 99524112 1001 86380 86390 1
523957 99523957 1001 86380 86390 1
524092 99524092 1001 86380 86390 1
524057 99524057 1001 86380 86390 1
524109 99524109 1001 86380 86390 1
524622 99524622 1001 86380 86390 1
524496 99524496 1001 86380 86390 1
524296 99524296 1001 86380 86390 1
524324 99524324 1001 86380 86390 1
524352 99524352 1001 86380 86390 1
524847 99524847 1001 86380 86390 1
524816 99524816 1001 86380 86390 1
524844 99524844 1001 86380 86390 1
524870 99524870 1001 86380 86390 1
525378 99525378 1001 86380 86390 1
525228 99525228 1001 86380 86390 1
525268 99525268 1001 86380 86390 1
525117 99525117 1001 86380 86390 1
525649 99525649 1001 86380 86390 1
525731 99525731 1001 86380 86390 1
525786 99525786 1001 86380 86390 1
525774 99525774 1001 86380 86390 1
526316 99526316 1001 86380 86390 1
526265 99526265 1001 86380 86390 1
526417 99526417 1001 86380 86390 1
526037 99526037 1001 86380 86390 1
526146 99526146 1001 86380 86390 1
526082 99526082 1001 86380 86390 1
525919 99525919 1001 86380 86390 1
526010 99526010 1001 86380 86390 1
526000 99526000 1001 86380 86390 1
525898 99525898 1001 86380 86390 1
525980 99525980 1001 86380 86390 1
525826 99525826 1001 86380 86390 1
526619 99526619 1001 86380 86390 1
526464 99526464 1001 86380 86390 1
526426 99526426 1001 86380 86390 1
526611 99526611 1001 86380 86390 1
527148 99527148 1001 86380 86390 1
526875 99526875 1001 86380 86390 1
526866 99526866 1001 86380 86390 1
526871 99526871 1001 86380 86390 1
526926 99526926 1001 86380 86390 1
526654 99526654 1001 86380 86390 1
526671 99526671 1001 86380 86390 1
526768 99526768 1001 86380 86390 1
526821 99526821 1001 86380 86390 1
527401 99527401 1001 86380 86390 1
527416 99527416 1001 86380 86390 1
527393 99527393 1001 86380 86390 1
527317 99527317 1001 86380 86390 1
527384 99527384 1001 86380 86390 1
528046 99528046 1001 86380 86390 1
527888 99527888 1001 86380 86390 1
527665 99527665 1001 86380 86390 1
527762 99527762 1001 86380 86390 1
527480 99527480 1001 86380 86390 1
527457 99527457 1001 86380 86390 1
527470 99527470 1001 86380 86390 1
527595 99527595 1001 86380 86390 1
528257 99528257 1001 86380 86390 1
528129 99528129 1001 86380 86390 1
528225 99528225 1001 86380 86390 1
528200 99528200 1001 86380 86390 1
528084 99528084 1001 86380 86390 1
528812 99528812 1001 86380 86390 1
528581 99528581 1001 86380 86390 1
528504 99528504 1001 86380 86390 1
528509 99528509 1001 86380 86390 1
528306 99528306 1001 86380 86390 1
528328 99528328 1001 86380 86390 1
528473 99528473 1001 86380 86390 1
528486 99528486 1001 86380 86390 1
528902 99528902 1001 86380 86390 1
528955 99528955 1001 86380 86390 1
529008 99529008 1001 86380 86390 1
529703 99529703 1001 86380 86390 1
529646 99529646 1001 86380 86390 1
529484 99529484 1001 86380 86390 1
529347 99529347 1001 86380 86390 1
529361 99529361 1001 86380 86390 1
529413 99529413 1001 86380 86390 1
529349 99529349 1001 86380 86390 1
529212 99529212 1001 86380 86390 1
529267 99529267 1001 86380 86390 1
529155 99529155 1001 86380 86390 1
529169 99529169 1001 86380 86390 1
529221 99529221 1001 86380 86390 1
529886 99529886 1001 86380 86390 1
530504 99530504 1001 86380 86390 1
530402 99530402 1001 86380 86390 1
530442 99530442 1001 86380 86390 1
530370 99530370 1001 86380 86390 1
530271 99530271 1001 86380 86390 1
530260 99530260 1001 86380 86390 1
530312 99530312 1001 86380 86390 1
530341 99530341 1001 86380 86390 1
530149 99530149 1001 86380 86390 1
530177 99530177 1001 86380 86390 1
530131 99530131 1001 86380 86390 1
530009 99530009 1001 86380 86390 1
530141 99530141 1001 86380 86390 1
530709 99530709 1001 86380 86390 1
530622 99530622 1001 86380 86390 1
530587 99530587 1001 86380 86390 1
531329 99531329 1001 86380 86390 1
531189 99531189 1001 86380 86390 1
531096 99531096 1001 86380 86390 1
531160 99531160 1001 86380 86390 1
530789 99530789 1001 86380 86390 1
530946 99530946 1001 86380 86390 1
530869 99530869 1001 86380 86390 1
530925 99530925 1001 86380 86390 1
531558 99531558 1001 86380 86390 1
532146 99532146 1001 86380 86390 1
532017 99532017 1001 86380 86390 1
531861 99531861 1001 86380 86390 1
531954 99531954 1001 86380 86390 1
531958 99531958 1001 86380 86390 1
531908 99531908 1001 86380 86390 1
531740 99531740 1001 86380 86390 1
531639 99531639 1001 86380 86390 1
531771 99531771 1001 86380 86390 1
531616 99531616 1001 86380 86390 1
531597 99531597 1001 86380 86390 1
532351 99532351 1001 86380 86390 1
532240 99532240 1001 86380 86390 1
532344 99532344 1001 86380 86390 1
533030 99533030 1001 86380 86390 1
532904 99532904 1001 86380 86390 1
532836 99532836 1001 86380 86390 1
532684 99532684 1001 86380 86390 1
532643 99532643 1001 86380 86390 1
532631 99532631 1001 86380 86390 1
532472 99532472 1001 86380 86390 1
532615 99532615 1001 86380 86390 1
532539 99532539 1001 86380 86390 1
533133 99533133 1001 86380 86390 1
533155 99533155 1001 86380 86390 1
533857 99533857 1001 86380 86390 1
533706 99533706 1001 86380 86390 1
533827 99533827 1001 86380 86390 1
533657 99533657 1001 86380 86390 1
533698 99533698 1001 86380 86390 1
533847 99533847 1001 86380 86390 1
533688 99533688 1001 86380 86390 1
533780 99533780 1001 86380 86390 1
533489 99533489 1001 86380 86390 1
533545 99533545 1001 86380 86390 1
533265 99533265 1001 86380 86390 1
533305 99533305 1001 86380 86390 1
533370 99533370 1001 86380 86390 1
533323 99533323 1001 86380 86390 1
534054 99534054 1001 86380 86390 1
533864 99533864 1001 86380 86390 1
534607 99534607 1001 86380 86390 1
534569 99534569 1001 86380 86390 1
534505 99534505 1001 86380 86390 1
534351 99534351 1001 86380 86390 1
534382 99534382 1001 86380 86390 1
534464 99534464 1001 86380 86390 1
534207 99534207 1001 86380 86390 1
534184 99534184 1001 86380 86390 1
534709 99534709 1001 86380 86390 1
534749 99534749 1001 86380 86390 1
534480 99534480 1001 86380 86390 1
534776 99534776 1001 86380 86390 1
534753 99534753 1001 86380 86390 1
534728 99534728 1001 86380 86390 1
535370 99535370 1001 86380 86390 1
535480 99535480 1001 86380 86390 1
535483 99535483 1001 86380 86390 1
535393 99535393 1001 86380 86390 1
535110 99535110 1001 86380 86390 1
535163 99535163 1001 86380 86390 1
535297 99535297 1001 86380 86390 1
535144 99535144 1001 86380 86390 1
535238 99535238 1001 86380 86390 1
534980 99534980 1001 86380 86390 1
534916 99534916 1001 86380 86390 1
534893 99534893 1001 86380 86390 1
535055 99535055 1001 86380 86390 1
534992 99534992 1001 86380 86390 1
535651 99535651 1001 86380 86390 1
535587 99535587 1001 86380 86390 1
535654 99535654 1001 86380 86390 1
535620 99535620 1001 86380 86390 1
535698 99535698 1001 86380 86390 1
536287 99536287 1001 86380 86390 1
536212 99536212 1001 86380 86390 1
536256 99536256 1001 86380 86390 1
536180 99536180 1001 86380 86390 1
536143 99536143 1001 86380 86390 1
536233 99536233 1001 86380 86390 1
536004 99536004 1001 86380 86390 1
536031 99536031 1001 86380 86390 1
535897 99535897 1001 86380 86390 1
535861 99535861 1001 86380 86390 1
535798 99535798 1001 86380 86390 1
536425 99536425 1001 86380 86390 1
537008 99537008 1001 86380 86390 1
537074 99537074 1001 86380 86390 1
537031 99537031 1001 86380 86390 1
537070 99537070 1001 86380 86390 1
536606 99536606 1001 86380 86390 1
536619 99536619 1001 86380 86390 1
536705 99536705 1001 86380 86390 1
537356 99537356 1001 86380 86390 1
537321 99537321 1001 86380 86390 1
537309 99537309 1001 86380 86390 1
537209 99537209 1001 86380 86390 1
537787 99537787 1001 86380 86390 1
537686 99537686 1001 86380 86390 1
537751 99537751 1001 86380 86390 1
537648 99537648 1001 86380 86390 1
537662 99537662 1001 86380 86390 1
537597 99537597 1001 86380 86390 1
537484 99537484 1001 86380 86390 1
537488 99537488 1001 86380 86390 1
537386 99537386 1001 86380 86390 1
537994 99537994 1001 86380 86390 1
538636 99538636 1001 86380 86390 1
538784 99538784 1001 86380 86390 1
538609 99538609 1001 86380 86390 1
538459 99538459 1001 86380 86390 1
538487 99538487 1001 86380 86390 1
538368 99538368 1001 86380 86390 1
538360 99538360 1001 86380 86390 1
538946 99538946 1001 86380 86390 1
538979 99538979 1001 86380 86390 1
539460 99539460 1001 86380 86390 1
539439 99539439 1001 86380 86390 1
539256 99539256 1001 86380 86390 1
539380 99539380 1001 86380 86390 1
539179 99539179 1001 86380 86390 1
539771 99539771 1001 86380 86390 1
539812 99539812 1001 86380 86390 1
540403 99540403 1001 86380 86390 1
540417 99540417 1001 86380 86390 1
540353 99540353 1001 86380 86390 1
540368 99540368 1001 86380 86390 1
540397 99540397 1001 86380 86390 1
540333 99540333 1001 86380 86390 1
540336 99540336 1001 86380 86390 1
540273 99540273 1001 86380 86390 1
540250 99540250 1001 86380 86390 1
540149 99540149 1001 86380 86390 1
540137 99540137 1001 86380 86390 1
540042 99540042 1001 86380 86390 1
539889 99539889 1001 86380 86390 1
540020 99540020 1001 86380 86390 1
539882 99539882 1001 86380 86390 1
540025 99540025 1001 86380 86390 1
540568 99540568 1001 86380 86390 1
540543 99540543 1001 86380 86390 1
540640 99540640 1001 86380 86390 1
540475 99540475 1001 86380 86390 1
541169 99541169 1001 86380 86390 1
540912 99540912 1001 86380 86390 1
541006 99541006 1001 86380 86390 1
540755 99540755 1001 86380 86390 1
540788 99540788 1001 86380 86390 1
541434 99541434 1001 86380 86390 1
541357 99541357 1001 86380 86390 1
541428 99541428 1001 86380 86390 1
541455 99541455 1001 86380 86390 1
541354 99541354 1001 86380 86390 1
541990 99541990 1001 86380 86390 1
541929 99541929 1001 86380 86390 1
541946 99541946 1001 86380 86390 1
541750 99541750 1001 86380 86390 1
541731 99541731 1001 86380 86390 1
541513 99541513 1001 86380 86390 1
541555 99541555 1001 86380 86390 1
541545 99541545 1001 86380 86390 1
541610 99541610 1001 86380 86390 1
542271 99542271 1001 86380 86390 1
542236 99542236 1001 86380 86390 1
542152 99542152 1001 86380 86390 1
542769 99542769 1001 86380 86390 1
542923 99542923 1001 86380 86390 1
542584 99542584 1001 86380 86390 1
542661 99542661 1001 86380 86390 1
542419 99542419 1001 86380 86390 1
542407 99542407 1001 86380 86390 1
542382 99542382 1001 86380 86390 1
542434 99542434 1001 86380 86390 1
542950 99542950 1001 86380 86390 1
543030 99543030 1001 86380 86390 1
543745 99543745 1001 86380 86390 1
543756 99543756 1001 86380 86390 1
543426 99543426 1001 86380 86390 1
543495 99543495 1001 86380 86390 1
543408 99543408 1001 86380 86390 1
543526 99543526 1001 86380 86390 1
543179 99543179 1001 86380 86390 1
543310 99543310 1001 86380 86390 1
543182 99543182 1001 86380 86390 1
543222 99543222 1001 86380 86390 1
543239 99543239 1001 86380 86390 1
543777 99543777 1001 86380 86390 1
543921 99543921 1001 86380 86390 1
544424 99544424 1001 86380 86390 1
544529 99544529 1001 86380 86390 1
544341 99544341 1001 86380 86390 1
544230 99544230 1001 86380 86390 1
544309 99544309 1001 86380 86390 1
544184 99544184 1001 86380 86390 1
544055 99544055 1001 86380 86390 1
544143 99544143 1001 86380 86390 1
544659 99544659 1001 86380 86390 1
544662 99544662 1001 86380 86390 1
544624 99544624 1001 86380 86390 1
544651 99544651 1001 86380 86390 1
402499 381 1001 4740 5397 1
400161 99400161 1001 86380 86390 1
400200 99400200 1001 86380 86390 1
400152 99400152 1001 86380 86390 1
400132 99400132 1001 86380 86390 1
400280 99400280 1001 86380 86390 1
400451 99400451 1001 86380 86390 1
400416 99400416 1001 86380 86390 1
400537 99400537 1001 86380 86390 1
400657 99400657 1001 86380 86390 1
401072 99401072 1001 86380 86390 1
401483 99401483 1001 86380 86390 1
401443 99401443 1001 86380 86390 1
401393 99401393 1001 86380 86390 1
401629 99401629 1001 86380 86390 1
401791 99401791 1001 86380 86390 1
401710 99401710 1001 86380 86390 1
401923 99401923 1001 86380 86390 1
402240 99402240 1001 86380 86390 1
402386 99402386 1001 86380 86390 1
402572 99402572 1001 86380 86390 1
402555 99402555 1001 86380 86390 1
402950 99402950 1001 86380 86390 1
403079 99403079 1001 86380 86390 1
403107 99403107 1001 86380 86390 1
403559 99403559 1001 86380 86390 1
403680 99403680 1001 86380 86390 1
403728 99403728 1001 86380 86390 1
403714 99403714 1001 86380 86390 1
403817 99403817 1001 86380 86390 1
403894 99403894 1001 86380 86390 1
403841 99403841 1001 86380 86390 1
403868 99403868 1001 86380 86390 1
404330 99404330 1001 86380 86390 1
404345 99404345 1001 86380 86390 1
404318 99404318 1001 86380 86390 1
404457 99404457 1001 86380 86390 1
404753 99404753 1001 86380 86390 1
404831 99404831 1001 86380 86390 1
404908 99404908 1001 86380 86390 1
404960 99404960 1001 86380 86390 1
405056 99405056 1001 86380 86390 1
405188 99405188 1001 86380 86390 1
405195 99405195 1001 86380 86390 1
405303 99405303 1001 86380 86390 1
405259 99405259 1001 86380 86390 1
405288 99405288 1001 86380 86390 1
405393 99405393 1001 86380 86390 1
405446 99405446 1001 86380 86390 1
405699 99405699 1001 86380 86390 1
405945 99405945 1001 86380 86390 1
405953 99405953 1001 86380 86390 1
406073 99406073 1001 86380 86390 1
406143 99406143 1001 86380 86390 1
406172 99406172 1001 86380 86390 1
406219 99406219 1001 86380 86390 1
406380 99406380 1001 86380 86390 1
406396 99406396 1001 86380 86390 1
406499 99406499 1001 86380 86390 1
406691 99406691 1001 86380 86390 1
406743 99406743 1001 86380 86390 1
406773 99406773 1001 86380 86390 1
406932 99406932 1001 86380 86390 1
407345 99407345 1001 86380 86390 1
407459 99407459 1001 86380 86390 1
407570 99407570 1001 86380 86390 1
407714 99407714 1001 86380 86390 1
407741 99407741 1001 86380 86390 1
407680 99407680 1001 86380 86390 1
407806 99407806 1001 86380 86390 1
407854 99407854 1001 86380 86390 1
408138 99408138 1001 86380 86390 1
408607 99408607 1001 86380 86390 1
408769 99408769 1001 86380 86390 1
408877 99408877 1001 86380 86390 1
409010 99409010 1001 86380 86390 1
409282 99409282 1001 86380 86390 1
409209 99409209 1001 86380 86390 1
409958 99409958 1001 86380 86390 1
410636 99410636 1001 86380 86390 1
411068 99411068 1001 86380 86390 1
411173 99411173 1001 86380 86390 1
411118 99411118 1001 86380 86390 1
411344 99411344 1001 86380 86390 1
411610 99411610 1001 86380 86390 1
411644 99411644 1001 86380 86390 1
411753 99411753 1001 86380 86390 1
411866 99411866 1001 86380 86390 1
411982 99411982 1001 86380 86390 1
412174 99412174 1001 86380 86390 1
412294 99412294 1001 86380 86390 1
413527 99413527 1001 86380 86390 1
413353 99413353 1001 86380 86390 1
413417 99413417 1001 86380 86390 1
413130 99413130 1001 86380 86390 1
412484 99412484 1001 86380 86390 1
412804 99412804 1001 86380 86390 1
414040 99414040 1001 86380 86390 1
414072 99414072 1001 86380 86390 1
414973 99414973 1001 86380 86390 1
415146 99415146 1001 86380 86390 1
415227 99415227 1001 86380 86390 1
415176 99415176 1001 86380 86390 1
414699 99414699 1001 86380 86390 1
414792 99414792 1001 86380 86390 1
414321 99414321 1001 86380 86390 1
415363 99415363 1001 86380 86390 1
416674 99416674 1001 86380 86390 1
416065 99416065 1001 86380 86390 1
416024 99416024 1001 86380 86390 1
417219 99417219 1001 86380 86390 1
416582 99416582 1001 86380 86390 1
417057 99417057 1001 86380 86390 1
417012 99417012 1001 86380 86390 1
417494 99417494 1001 86380 86390 1
418651 99418651 1001 86380 86390 1
418534 99418534 1001 86380 86390 1
418442 99418442 1001 86380 86390 1
418324 99418324 1001 86380 86390 1
418412 99418412 1001 86380 86390 1
417678 99417678 1001 86380 86390 1
417871 99417871 1001 86380 86390 1
417748 99417748 1001 86380 86390 1
417969 99417969 1001 86380 86390 1
417727 99417727 1001 86380 86390 1
417982 99417982 1001 86380 86390 1
418890 99418890 1001 86380 86390 1
418966 99418966 1001 86380 86390 1
419148 99419148 1001 86380 86390 1
419731 99419731 1001 86380 86390 1
419812 99419812 1001 86380 86390 1
419959 99419959 1001 86380 86390 1
419977 99419977 1001 86380 86390 1
419796 99419796 1001 86380 86390 1
419592 99419592 1001 86380 86390 1
419248 99419248 1001 86380 86390 1
419590 99419590 1001 86380 86390 1
419373 99419373 1001 86380 86390 1
420628 99420628 1001 86380 86390 1
422077 99422077 1001 86380 86390 1
421914 99421914 1001 86380 86390 1
421455 99421455 1001 86380 86390 1
421296 99421296 1001 86380 86390 1
421507 99421507 1001 86380 86390 1
421625 99421625 1001 86380 86390 1
421288 99421288 1001 86380 86390 1
421007 99421007 1001 86380 86390 1
421137 99421137 1001 86380 86390 1
421202 99421202 1001 86380 86390 1
422196 99422196 1001 86380 86390 1
422282 99422282 1001 86380 86390 1
422321 99422321 1001 86380 86390 1
423486 99423486 1001 86380 86390 1
423605 99423605 1001 86380 86390 1
423614 99423614 1001 86380 86390 1
423595 99423595 1001 86380 86390 1
423057 99423057 1001 86380 86390 1
423131 99423131 1001 86380 86390 1
423175 99423175 1001 86380 86390 1
423119 99423119 1001 86380 86390 1
422551 99422551 1001 86380 86390 1
422605 99422605 1001 86380 86390 1
422785 99422785 1001 86380 86390 1
422786 99422786 1001 86380 86390 1
422862 99422862 1001 86380 86390 1
422842 99422842 1001 86380 86390 1
423864 99423864 1001 86380 86390 1
423800 99423800 1001 86380 86390 1
423816 99423816 1001 86380 86390 1
423787 99423787 1001 86380 86390 1
425160 99425160 1001 86380 86390 1
425369 99425369 1001 86380 86390 1
424707 99424707 1001 86380 86390 1
424711 99424711 1001 86380 86390 1
424884 99424884 1001 86380 86390 1
424680 99424680 1001 86380 86390 1
425000 99425000 1001 86380 86390 1
424341 99424341 1001 86380 86390 1
424157 99424157 1001 86380 86390 1
425474 99425474 1001 86380 86390 1
425807 99425807 1001 86380 86390 1
425389 99425389 1001 86380 86390 1
425591 99425591 1001 86380 86390 1
425727 99425727 1001 86380 86390 1
425617 99425617 1001 86380 86390 1
426979 99426979 1001 86380 86390 1
427047 99427047 1001 86380 86390 1
426888 99426888 1001 86380 86390 1
427086 99427086 1001 86380 86390 1
426781 99426781 1001 86380 86390 1
427095 99427095 1001 86380 86390 1
426666 99426666 1001 86380 86390 1
426482 99426482 1001 86380 86390 1
426641 99426641 1001 86380 86390 1
426157 99426157 1001 86380 86390 1
425873 99425873 1001 86380 86390 1
425905 99425905 1001 86380 86390 1
427517 99427517 1001 86380 86390 1
428401 99428401 1001 86380 86390 1
428453 99428453 1001 86380 86390 1
428156 99428156 1001 86380 86390 1
427973 99427973 1001 86380 86390 1
427864 99427864 1001 86380 86390 1
428898 99428898 1001 86380 86390 1
430246 99430246 1001 86380 86390 1
430328 99430328 1001 86380 86390 1
430124 99430124 1001 86380 86390 1
430135 99430135 1001 86380 86390 1
429872 99429872 1001 86380 86390 1
429829 99429829 1001 86380 86390 1
429933 99429933 1001 86380 86390 1
429670 99429670 1001 86380 86390 1
429840 99429840 1001 86380 86390 1
429675 99429675 1001 86380 86390 1
429945 99429945 1001 86380 86390 1
429918 99429918 1001 86380 86390 1
429827 99429827 1001 86380 86390 1
429347 99429347 1001 86380 86390 1
429513 99429513 1001 86380 86390 1
431818 99431818 1001 86380 86390 1
432014 99432014 1001 86380 86390 1
432019 99432019 1001 86380 86390 1
431874 99431874 1001 86380 86390 1
430998 99430998 1001 86380 86390 1
431122 99431122 1001 86380 86390 1
431092 99431092 1001 86380 86390 1
432061 99432061 1001 86380 86390 1
432210 99432210 1001 86380 86390 1
432473 99432473 1001 86380 86390 1
432420 99432420 1001 86380 86390 1
433634 99433634 1001 86380 86390 1
433486 99433486 1001 86380 86390 1
433405 99433405 1001 86380 86390 1
433387 99433387 1001 86380 86390 1
433515 99433515 1001 86380 86390 1
432930 99432930 1001 86380 86390 1
432991 99432991 1001 86380 86390 1
433255 99433255 1001 86380 86390 1
432496 99432496 1001 86380 86390 1
432616 99432616 1001 86380 86390 1
432781 99432781 1001 86380 86390 1
432712 99432712 1001 86380 86390 1
432765 99432765 1001 86380 86390 1
433929 99433929 1001 86380 86390 1
435132 99435132 1001 86380 86390 1
435162 99435162 1001 86380 86390 1
434268 99434268 1001 86380 86390 1
434509 99434509 1001 86380 86390 1
435851 99435851 1001 86380 86390 1
435723 99435723 1001 86380 86390 1
436894 99436894 1001 86380 86390 1
437079 99437079 1001 86380 86390 1
436995 99436995 1001 86380 86390 1
436682 99436682 1001 86380 86390 1
436367 99436367 1001 86380 86390 1
436574 99436574 1001 86380 86390 1
436580 99436580 1001 86380 86390 1
436675 99436675 1001 86380 86390 1
436743 99436743 1001 86380 86390 1
436614 99436614 1001 86380 86390 1
435988 99435988 1001 86380 86390 1
435962 99435962 1001 86380 86390 1
436182 99436182 1001 86380 86390 1
437181 99437181 1001 86380 86390 1
300564 99300564 1001 86380 86390 1
300681 99300681 1001 86380 86390 1
300552 99300552 1001 86380 86390 1
300466 99300466 1001 86380 86390 1
300224 99300224 1001 86380 86390 1
300201 99300201 1001 86380 86390 1
300204 99300204 1001 86380 86390 1
300295 99300295 1001 86380 86390 1
300180 99300180 1001 86380 86390 1
300249 99300249 1001 86380 86390 1
300911 99300911 1001 86380 86390 1
300808 99300808 1001 86380 86390 1
300839 99300839 1001 86380 86390 1
301496 99301496 1001 86380 86390 1
301419 99301419 1001 86380 86390 1
301412 99301412 1001 86380 86390 1
301477 99301477 1001 86380 86390 1
301207 99301207 1001 86380 86390 1
301221 99301221 1001 86380 86390 1
301158 99301158 1001 86380 86390 1
301198 99301198 1001 86380 86390 1
301011 99301011 1001 86380 86390 1
301001 99301001 1001 86380 86390 1
300979 99300979 1001 86380 86390 1
301085 99301085 1001 86380 86390 1
301023 99301023 1001 86380 86390 1
301710 99301710 1001 86380 86390 1
301698 99301698 1001 86380 86390 1
301715 99301715 1001 86380 86390 1
302369 99302369 1001 86380 86390 1
302154 99302154 1001 86380 86390 1
302116 99302116 1001 86380 86390 1
302091 99302091 1001 86380 86390 1
302117 99302117 1001 86380 86390 1
301977 99301977 1001 86380 86390 1
302029 99302029 1001 86380 86390 1
302019 99302019 1001 86380 86390 1
301801 99301801 1001 86380 86390 1
301919 99301919 1001 86380 86390 1
301897 99301897 1001 86380 86390 1
302522 99302522 1001 86380 86390 1
302486 99302486 1001 86380 86390 1
302400 99302400 1001 86380 86390 1
302453 99302453 1001 86380 86390 1
303171 99303171 1001 86380 86390 1
303160 99303160 1001 86380 86390 1
303141 99303141 1001 86380 86390 1
302885 99302885 1001 86380 86390 1
302768 99302768 1001 86380 86390 1
302718 99302718 1001 86380 86390 1
302615 99302615 1001 86380 86390 1
302682 99302682 1001 86380 86390 1
302734 99302734 1001 86380 86390 1
302622 99302622 1001 86380 86390 1
303261 99303261 1001 86380 86390 1
303225 99303225 1001 86380 86390 1
303214 99303214 1001 86380 86390 1
303939 99303939 1001 86380 86390 1
303862 99303862 1001 86380 86390 1
303980 99303980 1001 86380 86390 1
303660 99303660 1001 86380 86390 1
303700 99303700 1001 86380 86390 1
303780 99303780 1001 86380 86390 1
303580 99303580 1001 86380 86390 1
303517 99303517 1001 86380 86390 1
303485 99303485 1001 86380 86390 1
303589 99303589 1001 86380 86390 1
303450 99303450 1001 86380 86390 1
304047 99304047 1001 86380 86390 1
304139 99304139 1001 86380 86390 1
304152 99304152 1001 86380 86390 1
304808 99304808 1001 86380 86390 1
304858 99304858 1001 86380 86390 1
304711 99304711 1001 86380 86390 1
304491 99304491 1001 86380 86390 1
304597 99304597 1001 86380 86390 1
304585 99304585 1001 86380 86390 1
304612 99304612 1001 86380 86390 1
304959 99304959 1001 86380 86390 1
304972 99304972 1001 86380 86390 1
305493 99305493 1001 86380 86390 1
305520 99305520 1001 86380 86390 1
305547 99305547 1001 86380 86390 1
305563 99305563 1001 86380 86390 1
305589 99305589 1001 86380 86390 1
305667 99305667 1001 86380 86390 1
305618 99305618 1001 86380 86390 1
305606 99305606 1001 86380 86390 1
305457 99305457 1001 86380 86390 1
305425 99305425 1001 86380 86390 1
305169 99305169 1001 86380 86390 1
305094 99305094 1001 86380 86390 1
305159 99305159 1001 86380 86390 1
305149 99305149 1001 86380 86390 1
500053 99500053 1001 86380 86390 1
500610 99500610 1001 86380 86390 1
500720 99500720 1001 86380 86390 1
500453 99500453 1001 86380 86390 1
500495 99500495 1001 86380 86390 1
500589 99500589 1001 86380 86390 1
500602 99500602 1001 86380 86390 1
500436 99500436 1001 86380 86390 1
500449 99500449 1001 86380 86390 1
500910 99500910 1001 86380 86390 1
500964 99500964 1001 86380 86390 1
501610 99501610 1001 86380 86390 1
501239 99501239 1001 86380 86390 1
501426 99501426 1001 86380 86390 1
501681 99501681 1001 86380 86390 1
501684 99501684 1001 86380 86390 1
501659 99501659 1001 86380 86390 1
502298 99502298 1001 86380 86390 1
502273 99502273 1001 86380 86390 1
502306 99502306 1001 86380 86390 1
502463 99502463 1001 86380 86390 1
502132 99502132 1001 86380 86390 1
502198 99502198 1001 86380 86390 1
502110 99502110 1001 86380 86390 1
502202 99502202 1001 86380 86390 1
502061 99502061 1001 86380 86390 1
501870 99501870 1001 86380 86390 1
501857 99501857 1001 86380 86390 1
501885 99501885 1001 86380 86390 1
501918 99501918 1001 86380 86390 1
501881 99501881 1001 86380 86390 1
502668 99502668 1001 86380 86390 1
503091 99503091 1001 86380 86390 1
503130 99503130 1001 86380 86390 1
503249 99503249 1001 86380 86390 1
502711 99502711 1001 86380 86390 1
502794 99502794 1001 86380 86390 1
502862 99502862 1001 86380 86390 1
502772 99502772 1001 86380 86390 1
502824 99502824 1001 86380 86390 1
502799 99502799 1001 86380 86390 1
503433 99503433 1001 86380 86390 1
503344 99503344 1001 86380 86390 1
503383 99503383 1001 86380 86390 1
503479 99503479 1001 86380 86390 1
503968 99503968 1001 86380 86390 1
503888 99503888 1001 86380 86390 1
503570 99503570 1001 86380 86390 1
504130 99504130 1001 86380 86390 1
504121 99504121 1001 86380 86390 1
504215 99504215 1001 86380 86390 1
504820 99504820 1001 86380 86390 1
504925 99504925 1001 86380 86390 1
504863 99504863 1001 86380 86390 1
504939 99504939 1001 86380 86390 1
504609 99504609 1001 86380 86390 1
504628 99504628 1001 86380 86390 1
504706 99504706 1001 86380 86390 1
504537 99504537 1001 86380 86390 1
504462 99504462 1001 86380 86390 1
504464 99504464 1001 86380 86390 1
505149 99505149 1001 86380 86390 1
504984 99504984 1001 86380 86390 1
505707 99505707 1001 86380 86390 1
505713 99505713 1001 86380 86390 1
505755 99505755 1001 86380 86390 1
505456 99505456 1001 86380 86390 1
505343 99505343 1001 86380 86390 1
505237 99505237 1001 86380 86390 1
505276 99505276 1001 86380 86390 1
505871 99505871 1001 86380 86390 1
505911 99505911 1001 86380 86390 1
505951 99505951 1001 86380 86390 1
505928 99505928 1001 86380 86390 1
505815 99505815 1001 86380 86390 1
505818 99505818 1001 86380 86390 1
506468 99506468 1001 86380 86390 1
506417 99506417 1001 86380 86390 1
506394 99506394 1001 86380 86390 1
506574 99506574 1001 86380 86390 1
506516 99506516 1001 86380 86390 1
506530 99506530 1001 86380 86390 1
506453 99506453 1001 86380 86390 1
506215 99506215 1001 86380 86390 1
506373 99506373 1001 86380 86390 1
506270 99506270 1001 86380 86390 1
506157 99506157 1001 86380 86390 1
506045 99506045 1001 86380 86390 1
506619 99506619 1001 86380 86390 1
506680 99506680 1001 86380 86390 1
506709 99506709 1001 86380 86390 1
507421 99507421 1001 86380 86390 1
507270 99507270 1001 86380 86390 1
507365 99507365 1001 86380 86390 1
507293 99507293 1001 86380 86390 1
507319 99507319 1001 86380 86390 1
507179 99507179 1001 86380 86390 1
507064 99507064 1001 86380 86390 1
507168 99507168 1001 86380 86390 1
507169 99507169 1001 86380 86390 1
507195 99507195 1001 86380 86390 1
506832 99506832 1001 86380 86390 1
507004 99507004 1001 86380 86390 1
506929 99506929 1001 86380 86390 1
507433 99507433 1001 86380 86390 1
507463 99507463 1001 86380 86390 1
507624 99507624 1001 86380 86390 1
507508 99507508 1001 86380 86390 1
507586 99507586 1001 86380 86390 1
508228 99508228 1001 86380 86390 1
508128 99508128 1001 86380 86390 1
508194 99508194 1001 86380 86390 1
508093 99508093 1001 86380 86390 1
507889 99507889 1001 86380 86390 1
507890 99507890 1001 86380 86390 1
507955 99507955 1001 86380 86390 1
507845 99507845 1001 86380 86390 1
507796 99507796 1001 86380 86390 1
507787 99507787 1001 86380 86390 1
507776 99507776 1001 86380 86390 1
507712 99507712 1001 86380 86390 1
507768 99507768 1001 86380 86390 1
507678 99507678 1001 86380 86390 1
508414 99508414 1001 86380 86390 1
507836 99507836 1001 86380 86390 1
508410 99508410 1001 86380 86390 1
508296 99508296 1001 86380 86390 1
508913 99508913 1001 86380 86390 1
508794 99508794 1001 86380 86390 1
508773 99508773 1001 86380 86390 1
508866 99508866 1001 86380 86390 1
508506 99508506 1001 86380 86390 1
508623 99508623 1001 86380 86390 1
508650 99508650 1001 86380 86390 1
508560 99508560 1001 86380 86390 1
508653 99508653 1001 86380 86390 1
509180 99509180 1001 86380 86390 1
509864 99509864 1001 86380 86390 1
509826 99509826 1001 86380 86390 1
509752 99509752 1001 86380 86390 1
509886 99509886 1001 86380 86390 1
509732 99509732 1001 86380 86390 1
509539 99509539 1001 86380 86390 1
509695 99509695 1001 86380 86390 1
509514 99509514 1001 86380 86390 1
509674 99509674 1001 86380 86390 1
509537 99509537 1001 86380 86390 1
509511 99509511 1001 86380 86390 1
509409 99509409 1001 86380 86390 1
509284 99509284 1001 86380 86390 1
509377 99509377 1001 86380 86390 1
509303 99509303 1001 86380 86390 1
510099 99510099 1001 86380 86390 1
510048 99510048 1001 86380 86390 1
510064 99510064 1001 86380 86390 1
510537 99510537 1001 86380 86390 1
510721 99510721 1001 86380 86390 1
510571 99510571 1001 86380 86390 1
510675 99510675 1001 86380 86390 1
510340 99510340 1001 86380 86390 1
510472 99510472 1001 86380 86390 1
510455 99510455 1001 86380 86390 1
510184 99510184 1001 86380 86390 1
510251 99510251 1001 86380 86390 1
510252 99510252 1001 86380 86390 1
510166 99510166 1001 86380 86390 1
510141 99510141 1001 86380 86390 1
510207 99510207 1001 86380 86390 1
510788 99510788 1001 86380 86390 1
510931 99510931 1001 86380 86390 1
510910 99510910 1001 86380 86390 1
510729 99510729 1001 86380 86390 1
510734 99510734 1001 86380 86390 1
511505 99511505 1001 86380 86390 1
511447 99511447 1001 86380 86390 1
511324 99511324 1001 86380 86390 1
511049 99511049 1001 86380 86390 1
511117 99511117 1001 86380 86390 1
511130 99511130 1001 86380 86390 1
511093 99511093 1001 86380 86390 1
511019 99511019 1001 86380 86390 1
511693 99511693 1001 86380 86390 1
511649 99511649 1001 86380 86390 1
512239 99512239 1001 86380 86390 1
512179 99512179 1001 86380 86390 1
512357 99512357 1001 86380 86390 1
512362 99512362 1001 86380 86390 1
512337 99512337 1001 86380 86390 1
512371 99512371 1001 86380 86390 1
512099 99512099 1001 86380 86390 1
511766 99511766 1001 86380 86390 1
512443 99512443 1001 86380 86390 1
512425 99512425 1001 86380 86390 1
513039 99513039 1001 86380 86390 1
513074 99513074 1001 86380 86390 1
512896 99512896 1001 86380 86390 1
512993 99512993 1001 86380 86390 1
512994 99512994 1001 86380 86390 1
512843 99512843 1001 86380 86390 1
512601 99512601 1001 86380 86390 1
512654 99512654 1001 86380 86390 1
513307 99513307 1001 86380 86390 1
514030 99514030 1001 86380 86390 1
513958 99513958 1001 86380 86390 1
513830 99513830 1001 86380 86390 1
513952 99513952 1001 86380 86390 1
513979 99513979 1001 86380 86390 1
513725 99513725 1001 86380 86390 1
513728 99513728 1001 86380 86390 1
513729 99513729 1001 86380 86390 1
513758 99513758 1001 86380 86390 1
513507 99513507 1001 86380 86390 1
513614 99513614 1001 86380 86390 1
514826 99514826 1001 86380 86390 1
514733 99514733 1001 86380 86390 1
514709 99514709 1001 86380 86390 1
514659 99514659 1001 86380 86390 1
514776 99514776 1001 86380 86390 1
514470 99514470 1001 86380 86390 1
514613 99514613 1001 86380 86390 1
514639 99514639 1001 86380 86390 1
514475 99514475 1001 86380 86390 1
514293 99514293 1001 86380 86390 1
514384 99514384 1001 86380 86390 1
514874 99514874 1001 86380 86390 1
514940 99514940 1001 86380 86390 1
514875 99514875 1001 86380 86390 1
514876 99514876 1001 86380 86390 1
514865 99514865 1001 86380 86390 1
515491 99515491 1001 86380 86390 1
515620 99515620 1001 86380 86390 1
515492 99515492 1001 86380 86390 1
515652 99515652 1001 86380 86390 1
515656 99515656 1001 86380 86390 1
515489 99515489 1001 86380 86390 1
515631 99515631 1001 86380 86390 1
515593 99515593 1001 86380 86390 1
515472 99515472 1001 86380 86390 1
515332 99515332 1001 86380 86390 1
515167 99515167 1001 86380 86390 1
515072 99515072 1001 86380 86390 1
515694 99515694 1001 86380 86390 1
515811 99515811 1001 86380 86390 1
515709 99515709 1001 86380 86390 1
515699 99515699 1001 86380 86390 1
515768 99515768 1001 86380 86390 1
515885 99515885 1001 86380 86390 1
516356 99516356 1001 86380 86390 1
516346 99516346 1001 86380 86390 1
516498 99516498 1001 86380 86390 1
516256 99516256 1001 86380 86390 1
516221 99516221 1001 86380 86390 1
516024 99516024 1001 86380 86390 1
515974 99515974 1001 86380 86390 1
516016 99516016 1001 86380 86390 1
516560 99516560 1001 86380 86390 1
516676 99516676 1001 86380 86390 1
516628 99516628 1001 86380 86390 1
516645 99516645 1001 86380 86390 1
517311 99517311 1001 86380 86390 1
516944 99516944 1001 86380 86390 1
516796 99516796 1001 86380 86390 1
516863 99516863 1001 86380 86390 1
517423 99517423 1001 86380 86390 1
517412 99517412 1001 86380 86390 1
517478 99517478 1001 86380 86390 1
517997 99517997 1001 86380 86390 1
518116 99518116 1001 86380 86390 1
518000 99518000 1001 86380 86390 1
518122 99518122 1001 86380 86390 1
518084 99518084 1001 86380 86390 1
517865 99517865 1001 86380 86390 1
517881 99517881 1001 86380 86390 1
517771 99517771 1001 86380 86390 1
517748 99517748 1001 86380 86390 1
517700 99517700 1001 86380 86390 1
517636 99517636 1001 86380 86390 1
517693 99517693 1001 86380 86390 1
517668 99517668 1001 86380 86390 1
518277 99518277 1001 86380 86390 1
518227 99518227 1001 86380 86390 1
518300 99518300 1001 86380 86390 1
518718 99518718 1001 86380 86390 1
518654 99518654 1001 86380 86390 1
518580 99518580 1001 86380 86390 1
518583 99518583 1001 86380 86390 1
518700 99518700 1001 86380 86390 1
518752 99518752 1001 86380 86390 1
518599 99518599 1001 86380 86390 1
518523 99518523 1001 86380 86390 1
518549 99518549 1001 86380 86390 1
518485 99518485 1001 86380 86390 1
518447 99518447 1001 86380 86390 1
518409 99518409 1001 86380 86390 1
518386 99518386 1001 86380 86390 1
518558 99518558 1001 86380 86390 1
519140 99519140 1001 86380 86390 1
519008 99519008 1001 86380 86390 1
519776 99519776 1001 86380 86390 1
519781 99519781 1001 86380 86390 1
519755 99519755 1001 86380 86390 1
519721 99519721 1001 86380 86390 1
519480 99519480 1001 86380 86390 1
519520 99519520 1001 86380 86390 1
519431 99519431 1001 86380 86390 1
519554 99519554 1001 86380 86390 1
519438 99519438 1001 86380 86390 1
519340 99519340 1001 86380 86390 1
519386 99519386 1001 86380 86390 1
520018 99520018 1001 86380 86390 1
519402 99519402 1001 86380 86390 1
519868 99519868 1001 86380 86390 1
519858 99519858 1001 86380 86390 1
520579 99520579 1001 86380 86390 1
520464 99520464 1001 86380 86390 1
520619 99520619 1001 86380 86390 1
520293 99520293 1001 86380 86390 1
520426 99520426 1001 86380 86390 1
520312 99520312 1001 86380 86390 1
520250 99520250 1001 86380 86390 1
520097 99520097 1001 86380 86390 1
520227 99520227 1001 86380 86390 1
520113 99520113 1001 86380 86390 1
520205 99520205 1001 86380 86390 1
520155 99520155 1001 86380 86390 1
520695 99520695 1001 86380 86390 1
520659 99520659 1001 86380 86390 1
520816 99520816 1001 86380 86390 1
520660 99520660 1001 86380 86390 1
520648 99520648 1001 86380 86390 1
521410 99521410 1001 86380 86390 1
521058 99521058 1001 86380 86390 1
521085 99521085 1001 86380 86390 1
521256 99521256 1001 86380 86390 1
521258 99521258 1001 86380 86390 1
520978 99520978 1001 86380 86390 1
520890 99520890 1001 86380 86390 1
520881 99520881 1001 86380 86390 1
520935 99520935 1001 86380 86390 1
521658 99521658 1001 86380 86390 1
521495 99521495 1001 86380 86390 1
521527 99521527 1001 86380 86390 1
522206 99522206 1001 86380 86390 1
522035 99522035 1001 86380 86390 1
521893 99521893 1001 86380 86390 1
522052 99522052 1001 86380 86390 1
521975 99521975 1001 86380 86390 1
522067 99522067 1001 86380 86390 1
521775 99521775 1001 86380 86390 1
521776 99521776 1001 86380 86390 1
521802 99521802 1001 86380 86390 1
521851 99521851 1001 86380 86390 1
522450 99522450 1001 86380 86390 1
522951 99522951 1001 86380 86390 1
523020 99523020 1001 86380 86390 1
522933 99522933 1001 86380 86390 1
522785 99522785 1001 86380 86390 1
522898 99522898 1001 86380 86390 1
522653 99522653 1001 86380 86390 1
522692 99522692 1001 86380 86390 1
522550 99522550 1001 86380 86390 1
523121 99523121 1001 86380 86390 1
523316 99523316 1001 86380 86390 1
523215 99523215 1001 86380 86390 1
523786 99523786 1001 86380 86390 1
523562 99523562 1001 86380 86390 1
523604 99523604 1001 86380 86390 1
523325 99523325 1001 86380 86390 1
523382 99523382 1001 86380 86390 1
524149 99524149 1001 86380 86390 1
524681 99524681 1001 86380 86390 1
524630 99524630 1001 86380 86390 1
524644 99524644 1001 86380 86390 1
524696 99524696 1001 86380 86390 1
524620 99524620 1001 86380 86390 1
524701 99524701 1001 86380 86390 1
524498 99524498 1001 86380 86390 1
524368 99524368 1001 86380 86390 1
524307 99524307 1001 86380 86390 1
524256 99524256 1001 86380 86390 1
524326 99524326 1001 86380 86390 1
524160 99524160 1001 86380 86390 1
524884 99524884 1001 86380 86390 1
524795 99524795 1001 86380 86390 1
524828 99524828 1001 86380 86390 1
525567 99525567 1001 86380 86390 1
525488 99525488 1001 86380 86390 1
525505 99525505 1001 86380 86390 1
525193 99525193 1001 86380 86390 1
525173 99525173 1001 86380 86390 1
525700 99525700 1001 86380 86390 1
525676 99525676 1001 86380 86390 1
525715 99525715 1001 86380 86390 1
525793 99525793 1001 86380 86390 1
525781 99525781 1001 86380 86390 1
525732 99525732 1001 86380 86390 1
526166 99526166 1001 86380 86390 1
526063 99526063 1001 86380 86390 1
526115 99526115 1001 86380 86390 1
526015 99526015 1001 86380 86390 1
526210 99526210 1001 86380 86390 1
525867 99525867 1001 86380 86390 1
525842 99525842 1001 86380 86390 1
525908 99525908 1001 86380 86390 1
525834 99525834 1001 86380 86390 1
525874 99525874 1001 86380 86390 1
525814 99525814 1001 86380 86390 1
526446 99526446 1001 86380 86390 1
526576 99526576 1001 86380 86390 1
526628 99526628 1001 86380 86390 1
526487 99526487 1001 86380 86390 1
526618 99526618 1001 86380 86390 1
526529 99526529 1001 86380 86390 1
526534 99526534 1001 86380 86390 1
526573 99526573 1001 86380 86390 1
527070 99527070 1001 86380 86390 1
527217 99527217 1001 86380 86390 1
527206 99527206 1001 86380 86390 1
527197 99527197 1001 86380 86390 1
526997 99526997 1001 86380 86390 1
526770 99526770 1001 86380 86390 1
526686 99526686 1001 86380 86390 1
526756 99526756 1001 86380 86390 1
526782 99526782 1001 86380 86390 1
527429 99527429 1001 86380 86390 1
527366 99527366 1001 86380 86390 1
527262 99527262 1001 86380 86390 1
527250 99527250 1001 86380 86390 1
527310 99527310 1001 86380 86390 1
527258 99527258 1001 86380 86390 1
527975 99527975 1001 86380 86390 1
527951 99527951 1001 86380 86390 1
528057 99528057 1001 86380 86390 1
527982 99527982 1001 86380 86390 1
527705 99527705 1001 86380 86390 1
527698 99527698 1001 86380 86390 1
527648 99527648 1001 86380 86390 1
527549 99527549 1001 86380 86390 1
527459 99527459 1001 86380 86390 1
527632 99527632 1001 86380 86390 1
528209 99528209 1001 86380 86390 1
528876 99528876 1001 86380 86390 1
528791 99528791 1001 86380 86390 1
528805 99528805 1001 86380 86390 1
528882 99528882 1001 86380 86390 1
528782 99528782 1001 86380 86390 1
528744 99528744 1001 86380 86390 1
528691 99528691 1001 86380 86390 1
528524 99528524 1001 86380 86390 1
528654 99528654 1001 86380 86390 1
528479 99528479 1001 86380 86390 1
528417 99528417 1001 86380 86390 1
528343 99528343 1001 86380 86390 1
528990 99528990 1001 86380 86390 1
528994 99528994 1001 86380 86390 1
529090 99529090 1001 86380 86390 1
528948 99528948 1001 86380 86390 1
528936 99528936 1001 86380 86390 1
529689 99529689 1001 86380 86390 1
529627 99529627 1001 86380 86390 1
529621 99529621 1001 86380 86390 1
529663 99529663 1001 86380 86390 1
529419 99529419 1001 86380 86390 1
529518 99529518 1001 86380 86390 1
529237 99529237 1001 86380 86390 1
529200 99529200 1001 86380 86390 1
529280 99529280 1001 86380 86390 1
529170 99529170 1001 86380 86390 1
529729 99529729 1001 86380 86390 1
529850 99529850 1001 86380 86390 1
530350 99530350 1001 86380 86390 1
530433 99530433 1001 86380 86390 1
530540 99530540 1001 86380 86390 1
530345 99530345 1001 86380 86390 1
530269 99530269 1001 86380 86390 1
530128 99530128 1001 86380 86390 1
529954 99529954 1001 86380 86390 1
530073 99530073 1001 86380 86390 1
530578 99530578 1001 86380 86390 1
530569 99530569 1001 86380 86390 1
530740 99530740 1001 86380 86390 1
530753 99530753 1001 86380 86390 1
530599 99530599 1001 86380 86390 1
531073 99531073 1001 86380 86390 1
531103 99531103 1001 86380 86390 1
531040 99531040 1001 86380 86390 1
530990 99530990 1001 86380 86390 1
531146 99531146 1001 86380 86390 1
530824 99530824 1001 86380 86390 1
530826 99530826 1001 86380 86390 1
531503 99531503 1001 86380 86390 1
531400 99531400 1001 86380 86390 1
532066 99532066 1001 86380 86390 1
532113 99532113 1001 86380 86390 1
531936 99531936 1001 86380 86390 1
531913 99531913 1001 86380 86390 1
531953 99531953 1001 86380 86390 1
531668 99531668 1001 86380 86390 1
531788 99531788 1001 86380 86390 1
531777 99531777 1001 86380 86390 1
532972 99532972 1001 86380 86390 1
532934 99532934 1001 86380 86390 1
532987 99532987 1001 86380 86390 1
532886 99532886 1001 86380 86390 1
532723 99532723 1001 86380 86390 1
532790 99532790 1001 86380 86390 1
532637 99532637 1001 86380 86390 1
532586 99532586 1001 86380 86390 1
532564 99532564 1001 86380 86390 1
533137 99533137 1001 86380 86390 1
533127 99533127 1001 86380 86390 1
533523 99533523 1001 86380 86390 1
533606 99533606 1001 86380 86390 1
533503 99533503 1001 86380 86390 1
533569 99533569 1001 86380 86390 1
533394 99533394 1001 86380 86390 1
533278 99533278 1001 86380 86390 1
533434 99533434 1001 86380 86390 1
533885 99533885 1001 86380 86390 1
534027 99534027 1001 86380 86390 1
534556 99534556 1001 86380 86390 1
534643 99534643 1001 86380 86390 1
534490 99534490 1001 86380 86390 1
534682 99534682 1001 86380 86390 1
534441 99534441 1001 86380 86390 1
534344 99534344 1001 86380 86390 1
534397 99534397 1001 86380 86390 1
534186 99534186 1001 86380 86390 1
534122 99534122 1001 86380 86390 1
534148 99534148 1001 86380 86390 1
534162 99534162 1001 86380 86390 1
534268 99534268 1001 86380 86390 1
534851 99534851 1001 86380 86390 1
535331 99535331 1001 86380 86390 1
535170 99535170 1001 86380 86390 1
535288 99535288 1001 86380 86390 1
535290 99535290 1001 86380 86390 1
534906 99534906 1001 86380 86390 1
535037 99535037 1001 86380 86390 1
535077 99535077 1001 86380 86390 1
535013 99535013 1001 86380 86390 1
535624 99535624 1001 86380 86390 1
535617 99535617 1001 86380 86390 1
535566 99535566 1001 86380 86390 1
535515 99535515 1001 86380 86390 1
536290 99536290 1001 86380 86390 1
536227 99536227 1001 86380 86390 1
536232 99536232 1001 86380 86390 1
535955 99535955 1001 86380 86390 1
535983 99535983 1001 86380 86390 1
535845 99535845 1001 86380 86390 1
535885 99535885 1001 86380 86390 1
535758 99535758 1001 86380 86390 1
535761 99535761 1001 86380 86390 1
536438 99536438 1001 86380 86390 1
536441 99536441 1001 86380 86390 1
536480 99536480 1001 86380 86390 1
536366 99536366 1001 86380 86390 1
536379 99536379 1001 86380 86390 1
536497 99536497 1001 86380 86390 1
537011 99537011 1001 86380 86390 1
537029 99537029 1001 86380 86390 1
537123 99537123 1001 86380 86390 1
536814 99536814 1001 86380 86390 1
536753 99536753 1001 86380 86390 1
536779 99536779 1001 86380 86390 1
536890 99536890 1001 86380 86390 1
536956 99536956 1001 86380 86390 1
536604 99536604 1001 86380 86390 1
537241 99537241 1001 86380 86390 1
537180 99537180 1001 86380 86390 1
537912 99537912 1001 86380 86390 1
537893 99537893 1001 86380 86390 1
537978 99537978 1001 86380 86390 1
537983 99537983 1001 86380 86390 1
537871 99537871 1001 86380 86390 1
537585 99537585 1001 86380 86390 1
537652 99537652 1001 86380 86390 1
537704 99537704 1001 86380 86390 1
537485 99537485 1001 86380 86390 1
537516 99537516 1001 86380 86390 1
537444 99537444 1001 86380 86390 1
538078 99538078 1001 86380 86390 1
538781 99538781 1001 86380 86390 1
538597 99538597 1001 86380 86390 1
538604 99538604 1001 86380 86390 1
538605 99538605 1001 86380 86390 1
538568 99538568 1001 86380 86390 1
538491 99538491 1001 86380 86390 1
538275 99538275 1001 86380 86390 1
538224 99538224 1001 86380 86390 1
538227 99538227 1001 86380 86390 1
538282 99538282 1001 86380 86390 1
538322 99538322 1001 86380 86390 1
538942 99538942 1001 86380 86390 1
538853 99538853 1001 86380 86390 1
538854 99538854 1001 86380 86390 1
538984 99538984 1001 86380 86390 1
538949 99538949 1001 86380 86390 1
538991 99538991 1001 86380 86390 1
539510 99539510 1001 86380 86390 1
539386 99539386 1001 86380 86390 1
539274 99539274 1001 86380 86390 1
539305 99539305 1001 86380 86390 1
539085 99539085 1001 86380 86390 1
539132 99539132 1001 86380 86390 1
539820 99539820 1001 86380 86390 1
539658 99539658 1001 86380 86390 1
539659 99539659 1001 86380 86390 1
539673 99539673 1001 86380 86390 1
540278 99540278 1001 86380 86390 1
540122 99540122 1001 86380 86390 1
540057 99540057 1001 86380 86390 1
540206 99540206 1001 86380 86390 1
539976 99539976 1001 86380 86390 1
540002 99540002 1001 86380 86390 1
539980 99539980 1001 86380 86390 1
540009 99540009 1001 86380 86390 1
539867 99539867 1001 86380 86390 1
540024 99540024 1001 86380 86390 1
540611 99540611 1001 86380 86390 1
540521 99540521 1001 86380 86390 1
540599 99540599 1001 86380 86390 1
541164 99541164 1001 86380 86390 1
541152 99541152 1001 86380 86390 1
541120 99541120 1001 86380 86390 1
541173 99541173 1001 86380 86390 1
541281 99541281 1001 86380 86390 1
541254 99541254 1001 86380 86390 1
540900 99540900 1001 86380 86390 1
540790 99540790 1001 86380 86390 1
540785 99540785 1001 86380 86390 1
541446 99541446 1001 86380 86390 1
541498 99541498 1001 86380 86390 1
541343 99541343 1001 86380 86390 1
540881 99540881 1001 86380 86390 1
541463 99541463 1001 86380 86390 1
541353 99541353 1001 86380 86390 1
542068 99542068 1001 86380 86390 1
542004 99542004 1001 86380 86390 1
541995 99541995 1001 86380 86390 1
542022 99542022 1001 86380 86390 1
541801 99541801 1001 86380 86390 1
541807 99541807 1001 86380 86390 1
541730 99541730 1001 86380 86390 1
541632 99541632 1001 86380 86390 1
541645 99541645 1001 86380 86390 1
542120 99542120 1001 86380 86390 1
542290 99542290 1001 86380 86390 1
542835 99542835 1001 86380 86390 1
542888 99542888 1001 86380 86390 1
542854 99542854 1001 86380 86390 1
542764 99542764 1001 86380 86390 1
542710 99542710 1001 86380 86390 1
542712 99542712 1001 86380 86390 1
542532 99542532 1001 86380 86390 1
542442 99542442 1001 86380 86390 1
542443 99542443 1001 86380 86390 1
542457 99542457 1001 86380 86390 1
542409 99542409 1001 86380 86390 1
542372 99542372 1001 86380 86390 1
542476 99542476 1001 86380 86390 1
542503 99542503 1001 86380 86390 1
543604 99543604 1001 86380 86390 1
543659 99543659 1001 86380 86390 1
543676 99543676 1001 86380 86390 1
543728 99543728 1001 86380 86390 1
543760 99543760 1001 86380 86390 1
543459 99543459 1001 86380 86390 1
543320 99543320 1001 86380 86390 1
543336 99543336 1001 86380 86390 1
543351 99543351 1001 86380 86390 1
543157 99543157 1001 86380 86390 1
543238 99543238 1001 86380 86390 1
543266 99543266 1001 86380 86390 1
543344 99543344 1001 86380 86390 1
543794 99543794 1001 86380 86390 1
543950 99543950 1001 86380 86390 1
543797 99543797 1001 86380 86390 1
543825 99543825 1001 86380 86390 1
543930 99543930 1001 86380 86390 1
543932 99543932 1001 86380 86390 1
543896 99543896 1001 86380 86390 1
544571 99544571 1001 86380 86390 1
544436 99544436 1001 86380 86390 1
544531 99544531 1001 86380 86390 1
544288 99544288 1001 86380 86390 1
544224 99544224 1001 86380 86390 1
544263 99544263 1001 86380 86390 1
543989 99543989 1001 86380 86390 1
544159 99544159 1001 86380 86390 1
544682 99544682 1001 86380 86390 1
520852 476 1002 64471 68351 1
523416 821 1002 48757 55749 1
400127 99400127 1001 86380 86390 1
400062 99400062 1001 86380 86390 1
400263 99400263 1001 86380 86390 1
400435 99400435 1001 86380 86390 1
400466 99400466 1001 86380 86390 1
400911 99400911 1001 86380 86390 1
400861 99400861 1001 86380 86390 1
400984 99400984 1001 86380 86390 1
401230 99401230 1001 86380 86390 1
401305 99401305 1001 86380 86390 1
401273 99401273 1001 86380 86390 1
401368 99401368 1001 86380 86390 1
401565 99401565 1001 86380 86390 1
402040 99402040 1001 86380 86390 1
402117 99402117 1001 86380 86390 1
402093 99402093 1001 86380 86390 1
402450 99402450 1001 86380 86390 1
402414 99402414 1001 86380 86390 1
402696 99402696 1001 86380 86390 1
402701 99402701 1001 86380 86390 1
402740 99402740 1001 86380 86390 1
403146 99403146 1001 86380 86390 1
403336 99403336 1001 86380 86390 1
403532 99403532 1001 86380 86390 1
403495 99403495 1001 86380 86390 1
403553 99403553 1001 86380 86390 1
403685 99403685 1001 86380 86390 1
403737 99403737 1001 86380 86390 1
403786 99403786 1001 86380 86390 1
403995 99403995 1001 86380 86390 1
404056 99404056 1001 86380 86390 1
404145 99404145 1001 86380 86390 1
404066 99404066 1001 86380 86390 1
404389 99404389 1001 86380 86390 1
404477 99404477 1001 86380 86390 1
404421 99404421 1001 86380 86390 1
404459 99404459 1001 86380 86390 1
404664 99404664 1001 86380 86390 1
404868 99404868 1001 86380 86390 1
404857 99404857 1001 86380 86390 1
405273 99405273 1001 86380 86390 1
405268 99405268 1001 86380 86390 1
405418 99405418 1001 86380 86390 1
405617 99405617 1001 86380 86390 1
405619 99405619 1001 86380 86390 1
405660 99405660 1001 86380 86390 1
405662 99405662 1001 86380 86390 1
405752 99405752 1001 86380 86390 1
405700 99405700 1001 86380 86390 1
405705 99405705 1001 86380 86390 1
405967 99405967 1001 86380 86390 1
405885 99405885 1001 86380 86390 1
405876 99405876 1001 86380 86390 1
406051 99406051 1001 86380 86390 1
406086 99406086 1001 86380 86390 1
406722 99406722 1001 86380 86390 1
406973 99406973 1001 86380 86390 1
407118 99407118 1001 86380 86390 1
407163 99407163 1001 86380 86390 1
407279 99407279 1001 86380 86390 1
407264 99407264 1001 86380 86390 1
407672 99407672 1001 86380 86390 1
407688 99407688 1001 86380 86390 1
407927 99407927 1001 86380 86390 1
408184 99408184 1001 86380 86390 1
408306 99408306 1001 86380 86390 1
408293 99408293 1001 86380 86390 1
408340 99408340 1001 86380 86390 1
408488 99408488 1001 86380 86390 1
408749 99408749 1001 86380 86390 1
408905 99408905 1001 86380 86390 1
409316 99409316 1001 86380 86390 1
409561 99409561 1001 86380 86390 1
409525 99409525 1001 86380 86390 1
409592 99409592 1001 86380 86390 1
409763 99409763 1001 86380 86390 1
409803 99409803 1001 86380 86390 1
409945 99409945 1001 86380 86390 1
410180 99410180 1001 86380 86390 1
410405 99410405 1001 86380 86390 1
410356 99410356 1001 86380 86390 1
410357 99410357 1001 86380 86390 1
410442 99410442 1001 86380 86390 1
410537 99410537 1001 86380 86390 1
410576 99410576 1001 86380 86390 1
410770 99410770 1001 86380 86390 1
410799 99410799 1001 86380 86390 1
411030 99411030 1001 86380 86390 1
411042 99411042 1001 86380 86390 1
411133 99411133 1001 86380 86390 1
411158 99411158 1001 86380 86390 1
411440 99411440 1001 86380 86390 1
411942 99411942 1001 86380 86390 1
411894 99411894 1001 86380 86390 1
411874 99411874 1001 86380 86390 1
411880 99411880 1001 86380 86390 1
412267 99412267 1001 86380 86390 1
412338 99412338 1001 86380 86390 1
412422 99412422 1001 86380 86390 1
412425 99412425 1001 86380 86390 1
412426 99412426 1001 86380 86390 1
413627 99413627 1001 86380 86390 1
413635 99413635 1001 86380 86390 1
413570 99413570 1001 86380 86390 1
413440 99413440 1001 86380 86390 1
413613 99413613 1001 86380 86390 1
413694 99413694 1001 86380 86390 1
412895 99412895 1001 86380 86390 1
412745 99412745 1001 86380 86390 1
413983 99413983 1001 86380 86390 1
414067 99414067 1001 86380 86390 1
413779 99413779 1001 86380 86390 1
415171 99415171 1001 86380 86390 1
415287 99415287 1001 86380 86390 1
414824 99414824 1001 86380 86390 1
414198 99414198 1001 86380 86390 1
414168 99414168 1001 86380 86390 1
414445 99414445 1001 86380 86390 1
415557 99415557 1001 86380 86390 1
415374 99415374 1001 86380 86390 1
415628 99415628 1001 86380 86390 1
415618 99415618 1001 86380 86390 1
416859 99416859 1001 86380 86390 1
416646 99416646 1001 86380 86390 1
416960 99416960 1001 86380 86390 1
416600 99416600 1001 86380 86390 1
416550 99416550 1001 86380 86390 1
416355 99416355 1001 86380 86390 1
416055 99416055 1001 86380 86390 1
415981 99415981 1001 86380 86390 1
417083 99417083 1001 86380 86390 1
417245 99417245 1001 86380 86390 1
417109 99417109 1001 86380 86390 1
417276 99417276 1001 86380 86390 1
417112 99417112 1001 86380 86390 1
418619 99418619 1001 86380 86390 1
418735 99418735 1001 86380 86390 1
418196 99418196 1001 86380 86390 1
418405 99418405 1001 86380 86390 1
417667 99417667 1001 86380 86390 1
417927 99417927 1001 86380 86390 1
417863 99417863 1001 86380 86390 1
419100 99419100 1001 86380 86390 1
419076 99419076 1001 86380 86390 1
419151 99419151 1001 86380 86390 1
420277 99420277 1001 86380 86390 1
420087 99420087 1001 86380 86390 1
420186 99420186 1001 86380 86390 1
420213 99420213 1001 86380 86390 1
419574 99419574 1001 86380 86390 1
419553 99419553 1001 86380 86390 1
419463 99419463 1001 86380 86390 1
420806 99420806 1001 86380 86390 1
420615 99420615 1001 86380 86390 1
420745 99420745 1001 86380 86390 1
420452 99420452 1001 86380 86390 1
421779 99421779 1001 86380 86390 1
421926 99421926 1001 86380 86390 1
422065 99422065 1001 86380 86390 1
421503 99421503 1001 86380 86390 1
421687 99421687 1001 86380 86390 1
421480 99421480 1001 86380 86390 1
421190 99421190 1001 86380 86390 1
420971 99420971 1001 86380 86390 1
422247 99422247 1001 86380 86390 1
422258 99422258 1001 86380 86390 1
422401 99422401 1001 86380 86390 1
423632 99423632 1001 86380 86390 1
423610 99423610 1001 86380 86390 1
423663 99423663 1001 86380 86390 1
423481 99423481 1001 86380 86390 1
423483 99423483 1001 86380 86390 1
423022 99423022 1001 86380 86390 1
423162 99423162 1001 86380 86390 1
422632 99422632 1001 86380 86390 1
422730 99422730 1001 86380 86390 1
422702 99422702 1001 86380 86390 1
423777 99423777 1001 86380 86390 1
423782 99423782 1001 86380 86390 1
423959 99423959 1001 86380 86390 1
424011 99424011 1001 86380 86390 1
425102 99425102 1001 86380 86390 1
425004 99425004 1001 86380 86390 1
424625 99424625 1001 86380 86390 1
424722 99424722 1001 86380 86390 1
424317 99424317 1001 86380 86390 1
424573 99424573 1001 86380 86390 1
424301 99424301 1001 86380 86390 1
425797 99425797 1001 86380 86390 1
425665 99425665 1001 86380 86390 1
425641 99425641 1001 86380 86390 1
425544 99425544 1001 86380 86390 1
425592 99425592 1001 86380 86390 1
426898 99426898 1001 86380 86390 1
427015 99427015 1001 86380 86390 1
426756 99426756 1001 86380 86390 1
426787 99426787 1001 86380 86390 1
426400 99426400 1001 86380 86390 1
426560 99426560 1001 86380 86390 1
426363 99426363 1001 86380 86390 1
426536 99426536 1001 86380 86390 1
426319 99426319 1001 86380 86390 1
426252 99426252 1001 86380 86390 1
425922 99425922 1001 86380 86390 1
426076 99426076 1001 86380 86390 1
425851 99425851 1001 86380 86390 1
425952 99425952 1001 86380 86390 1
426029 99426029 1001 86380 86390 1
426059 99426059 1001 86380 86390 1
426109 99426109 1001 86380 86390 1
426044 99426044 1001 86380 86390 1
427407 99427407 1001 86380 86390 1
428607 99428607 1001 86380 86390 1
428577 99428577 1001 86380 86390 1
428354 99428354 1001 86380 86390 1
428602 99428602 1001 86380 86390 1
428628 99428628 1001 86380 86390 1
428723 99428723 1001 86380 86390 1
427972 99427972 1001 86380 86390 1
428041 99428041 1001 86380 86390 1
428074 99428074 1001 86380 86390 1
427963 99427963 1001 86380 86390 1
427874 99427874 1001 86380 86390 1
427577 99427577 1001 86380 86390 1
427683 99427683 1001 86380 86390 1
427744 99427744 1001 86380 86390 1
429041 99429041 1001 86380 86390 1
429059 99429059 1001 86380 86390 1
429989 99429989 1001 86380 86390 1
429994 99429994 1001 86380 86390 1
430059 99430059 1001 86380 86390 1
429857 99429857 1001 86380 86390 1
429809 99429809 1001 86380 86390 1
429177 99429177 1001 86380 86390 1
429203 99429203 1001 86380 86390 1
429280 99429280 1001 86380 86390 1
429218 99429218 1001 86380 86390 1
430516 99430516 1001 86380 86390 1
431965 99431965 1001 86380 86390 1
431975 99431975 1001 86380 86390 1
431400 99431400 1001 86380 86390 1
431381 99431381 1001 86380 86390 1
431336 99431336 1001 86380 86390 1
431573 99431573 1001 86380 86390 1
431640 99431640 1001 86380 86390 1
431525 99431525 1001 86380 86390 1
431066 99431066 1001 86380 86390 1
430923 99430923 1001 86380 86390 1
431154 99431154 1001 86380 86390 1
430959 99430959 1001 86380 86390 1
430881 99430881 1001 86380 86390 1
431236 99431236 1001 86380 86390 1
432396 99432396 1001 86380 86390 1
432346 99432346 1001 86380 86390 1
432379 99432379 1001 86380 86390 1
432128 99432128 1001 86380 86390 1
432103 99432103 1001 86380 86390 1
433585 99433585 1001 86380 86390 1
433675 99433675 1001 86380 86390 1
433501 99433501 1001 86380 86390 1
433646 99433646 1001 86380 86390 1
433029 99433029 1001 86380 86390 1
433232 99433232 1001 86380 86390 1
433158 99433158 1001 86380 86390 1
432606 99432606 1001 86380 86390 1
432851 99432851 1001 86380 86390 1
432611 99432611 1001 86380 86390 1
432622 99432622 1001 86380 86390 1
433881 99433881 1001 86380 86390 1
435154 99435154 1001 86380 86390 1
435370 99435370 1001 86380 86390 1
435003 99435003 1001 86380 86390 1
435042 99435042 1001 86380 86390 1
435031 99435031 1001 86380 86390 1
434602 99434602 1001 86380 86390 1
434789 99434789 1001 86380 86390 1
434790 99434790 1001 86380 86390 1
434625 99434625 1001 86380 86390 1
434607 99434607 1001 86380 86390 1
434954 99434954 1001 86380 86390 1
434162 99434162 1001 86380 86390 1
435860 99435860 1001 86380 86390 1
435833 99435833 1001 86380 86390 1
435741 99435741 1001 86380 86390 1
435585 99435585 1001 86380 86390 1
435586 99435586 1001 86380 86390 1
435722 99435722 1001 86380 86390 1
435509 99435509 1001 86380 86390 1
436824 99436824 1001 86380 86390 1
436472 99436472 1001 86380 86390 1
436646 99436646 1001 86380 86390 1
436557 99436557 1001 86380 86390 1
436377 99436377 1001 86380 86390 1
436512 99436512 1001 86380 86390 1
436080 99436080 1001 86380 86390 1
436055 99436055 1001 86380 86390 1
300074 99300074 1001 86380 86390 1
437227 99437227 1001 86380 86390 1
437282 99437282 1001 86380 86390 1
300691 99300691 1001 86380 86390 1
300666 99300666 1001 86380 86390 1
300705 99300705 1001 86380 86390 1
300580 99300580 1001 86380 86390 1
300684 99300684 1001 86380 86390 1
300689 99300689 1001 86380 86390 1
300726 99300726 1001 86380 86390 1
300434 99300434 1001 86380 86390 1
300375 99300375 1001 86380 86390 1
300390 99300390 1001 86380 86390 1
300508 99300508 1001 86380 86390 1
300135 99300135 1001 86380 86390 1
300226 99300226 1001 86380 86390 1
300176 99300176 1001 86380 86390 1
300313 99300313 1001 86380 86390 1
300848 99300848 1001 86380 86390 1
301161 99301161 1001 86380 86390 1
301281 99301281 1001 86380 86390 1
301256 99301256 1001 86380 86390 1
301078 99301078 1001 86380 86390 1
300950 99300950 1001 86380 86390 1
301099 99301099 1001 86380 86390 1
301127 99301127 1001 86380 86390 1
301643 99301643 1001 86380 86390 1
301679 99301679 1001 86380 86390 1
302333 99302333 1001 86380 86390 1
302364 99302364 1001 86380 86390 1
302372 99302372 1001 86380 86390 1
302341 99302341 1001 86380 86390 1
301778 99301778 1001 86380 86390 1
301831 99301831 1001 86380 86390 1
301900 99301900 1001 86380 86390 1
301875 99301875 1001 86380 86390 1
301927 99301927 1001 86380 86390 1
302482 99302482 1001 86380 86390 1
302560 99302560 1001 86380 86390 1
302447 99302447 1001 86380 86390 1
302411 99302411 1001 86380 86390 1
302437 99302437 1001 86380 86390 1
302385 99302385 1001 86380 86390 1
302491 99302491 1001 86380 86390 1
302441 99302441 1001 86380 86390 1
302545 99302545 1001 86380 86390 1
303146 99303146 1001 86380 86390 1
303064 99303064 1001 86380 86390 1
303155 99303155 1001 86380 86390 1
302889 99302889 1001 86380 86390 1
302742 99302742 1001 86380 86390 1
302757 99302757 1001 86380 86390 1
303879 99303879 1001 86380 86390 1
304003 99304003 1001 86380 86390 1
303651 99303651 1001 86380 86390 1
303419 99303419 1001 86380 86390 1
303553 99303553 1001 86380 86390 1
304160 99304160 1001 86380 86390 1
304122 99304122 1001 86380 86390 1
304177 99304177 1001 86380 86390 1
304127 99304127 1001 86380 86390 1
304798 99304798 1001 86380 86390 1
304780 99304780 1001 86380 86390 1
304616 99304616 1001 86380 86390 1
304560 99304560 1001 86380 86390 1
304420 99304420 1001 86380 86390 1
304437 99304437 1001 86380 86390 1
304440 99304440 1001 86380 86390 1
305063 99305063 1001 86380 86390 1
304975 99304975 1001 86380 86390 1
304894 99304894 1001 86380 86390 1
305684 99305684 1001 86380 86390 1
305583 99305583 1001 86380 86390 1
305674 99305674 1001 86380 86390 1
305677 99305677 1001 86380 86390 1
305492 99305492 1001 86380 86390 1
305433 99305433 1001 86380 86390 1
305472 99305472 1001 86380 86390 1
305460 99305460 1001 86380 86390 1
305173 99305173 1001 86380 86390 1
305204 99305204 1001 86380 86390 1
305206 99305206 1001 86380 86390 1
305696 99305696 1001 86380 86390 1
500067 99500067 1001 86380 86390 1
500148 99500148 1001 86380 86390 1
305692 99305692 1001 86380 86390 1
500674 99500674 1001 86380 86390 1
500744 99500744 1001 86380 86390 1
500468 99500468 1001 86380 86390 1
500298 99500298 1001 86380 86390 1
500260 99500260 1001 86380 86390 1
500365 99500365 1001 86380 86390 1
500341 99500341 1001 86380 86390 1
500317 99500317 1001 86380 86390 1
500948 99500948 1001 86380 86390 1
500924 99500924 1001 86380 86390 1
500951 99500951 1001 86380 86390 1
501596 99501596 1001 86380 86390 1
501621 99501621 1001 86380 86390 1
501346 99501346 1001 86380 86390 1
501231 99501231 1001 86380 86390 1
501401 99501401 1001 86380 86390 1
501083 99501083 1001 86380 86390 1
501084 99501084 1001 86380 86390 1
501220 99501220 1001 86380 86390 1
501117 99501117 1001 86380 86390 1
501118 99501118 1001 86380 86390 1
501119 99501119 1001 86380 86390 1
501173 99501173 1001 86380 86390 1
501695 99501695 1001 86380 86390 1
502215 99502215 1001 86380 86390 1
502217 99502217 1001 86380 86390 1
501987 99501987 1001 86380 86390 1
501847 99501847 1001 86380 86390 1
501991 99501991 1001 86380 86390 1
502557 99502557 1001 86380 86390 1
502649 99502649 1001 86380 86390 1
503229 99503229 1001 86380 86390 1
503165 99503165 1001 86380 86390 1
503168 99503168 1001 86380 86390 1
503169 99503169 1001 86380 86390 1
503108 99503108 1001 86380 86390 1
503147 99503147 1001 86380 86390 1
503086 99503086 1001 86380 86390 1
502958 99502958 1001 86380 86390 1
502880 99502880 1001 86380 86390 1
503028 99503028 1001 86380 86390 1
502991 99502991 1001 86380 86390 1
503069 99503069 1001 86380 86390 1
503070 99503070 1001 86380 86390 1
502827 99502827 1001 86380 86390 1
502856 99502856 1001 86380 86390 1
502677 99502677 1001 86380 86390 1
503417 99503417 1001 86380 86390 1
503967 99503967 1001 86380 86390 1
504036 99504036 1001 86380 86390 1
503796 99503796 1001 86380 86390 1
503848 99503848 1001 86380 86390 1
503874 99503874 1001 86380 86390 1
503732 99503732 1001 86380 86390 1
503719 99503719 1001 86380 86390 1
503512 99503512 1001 86380 86390 1
503617 99503617 1001 86380 86390 1
503540 99503540 1001 86380 86390 1
504208 99504208 1001 86380 86390 1
504240 99504240 1001 86380 86390 1
504802 99504802 1001 86380 86390 1
504933 99504933 1001 86380 86390 1
504621 99504621 1001 86380 86390 1
504326 99504326 1001 86380 86390 1
504473 99504473 1001 86380 86390 1
504955 99504955 1001 86380 86390 1
505024 99505024 1001 86380 86390 1
505025 99505025 1001 86380 86390 1
505103 99505103 1001 86380 86390 1
505685 99505685 1001 86380 86390 1
505754 99505754 1001 86380 86390 1
505678 99505678 1001 86380 86390 1
505544 99505544 1001 86380 86390 1
505494 99505494 1001 86380 86390 1
505367 99505367 1001 86380 86390 1
505214 99505214 1001 86380 86390 1
505291 99505291 1001 86380 86390 1
505347 99505347 1001 86380 86390 1
505846 99505846 1001 86380 86390 1
505938 99505938 1001 86380 86390 1
505887 99505887 1001 86380 86390 1
505917 99505917 1001 86380 86390 1
505775 99505775 1001 86380 86390 1
506430 99506430 1001 86380 86390 1
506536 99506536 1001 86380 86390 1
506276 99506276 1001 86380 86390 1
506279 99506279 1001 86380 86390 1
506170 99506170 1001 86380 86390 1
505978 99505978 1001 86380 86390 1
506112 99506112 1001 86380 86390 1
506113 99506113 1001 86380 86390 1
506178 99506178 1001 86380 86390 1
507334 99507334 1001 86380 86390 1
507277 99507277 1001 86380 86390 1
507416 99507416 1001 86380 86390 1
506844 99506844 1001 86380 86390 1
506859 99506859 1001 86380 86390 1
507006 99507006 1001 86380 86390 1
507461 99507461 1001 86380 86390 1
507565 99507565 1001 86380 86390 1
507527 99507527 1001 86380 86390 1
507425 99507425 1001 86380 86390 1
507571 99507571 1001 86380 86390 1
508147 99508147 1001 86380 86390 1
508181 99508181 1001 86380 86390 1
508183 99508183 1001 86380 86390 1
508145 99508145 1001 86380 86390 1
507991 99507991 1001 86380 86390 1
507684 99507684 1001 86380 86390 1
507685 99507685 1001 86380 86390 1
507750 99507750 1001 86380 86390 1
508442 99508442 1001 86380 86390 1
508445 99508445 1001 86380 86390 1
508342 99508342 1001 86380 86390 1
508447 99508447 1001 86380 86390 1
508906 99508906 1001 86380 86390 1
508726 99508726 1001 86380 86390 1
508806 99508806 1001 86380 86390 1
508691 99508691 1001 86380 86390 1
508756 99508756 1001 86380 86390 1
508835 99508835 1001 86380 86390 1
508763 99508763 1001 86380 86390 1
508497 99508497 1001 86380 86390 1
508460 99508460 1001 86380 86390 1
508475 99508475 1001 86380 86390 1
508634 99508634 1001 86380 86390 1
509229 99509229 1001 86380 86390 1
509860 99509860 1001 86380 86390 1
509646 99509646 1001 86380 86390 1
509510 99509510 1001 86380 86390 1
509411 99509411 1001 86380 86390 1
509348 99509348 1001 86380 86390 1
509401 99509401 1001 86380 86390 1
510067 99510067 1001 86380 86390 1
509918 99509918 1001 86380 86390 1
510036 99510036 1001 86380 86390 1
509960 99509960 1001 86380 86390 1
510664 99510664 1001 86380 86390 1
510583 99510583 1001 86380 86390 1
510389 99510389 1001 86380 86390 1
510467 99510467 1001 86380 86390 1
510351 99510351 1001 86380 86390 1
510429 99510429 1001 86380 86390 1
510338 99510338 1001 86380 86390 1
510212 99510212 1001 86380 86390 1
510305 99510305 1001 86380 86390 1
510254 99510254 1001 86380 86390 1
510269 99510269 1001 86380 86390 1
510192 99510192 1001 86380 86390 1
510927 99510927 1001 86380 86390 1
511424 99511424 1001 86380 86390 1
511375 99511375 1001 86380 86390 1
511440 99511440 1001 86380 86390 1
511389 99511389 1001 86380 86390 1
511409 99511409 1001 86380 86390 1
511145 99511145 1001 86380 86390 1
511307 99511307 1001 86380 86390 1
511133 99511133 1001 86380 86390 1
511134 99511134 1001 86380 86390 1
511632 99511632 1001 86380 86390 1
511646 99511646 1001 86380 86390 1
511598 99511598 1001 86380 86390 1
511703 99511703 1001 86380 86390 1
511639 99511639 1001 86380 86390 1
511678 99511678 1001 86380 86390 1
512237 99512237 1001 86380 86390 1
512317 99512317 1001 86380 86390 1
512344 99512344 1001 86380 86390 1
512240 99512240 1001 86380 86390 1
511973 99511973 1001 86380 86390 1
511939 99511939 1001 86380 86390 1
511830 99511830 1001 86380 86390 1
511909 99511909 1001 86380 86390 1
512495 99512495 1001 86380 86390 1
512485 99512485 1001 86380 86390 1
512568 99512568 1001 86380 86390 1
513065 99513065 1001 86380 86390 1
513173 99513173 1001 86380 86390 1
513179 99513179 1001 86380 86390 1
512747 99512747 1001 86380 86390 1
512673 99512673 1001 86380 86390 1
513954 99513954 1001 86380 86390 1
513904 99513904 1001 86380 86390 1
513804 99513804 1001 86380 86390 1
513704 99513704 1001 86380 86390 1
513770 99513770 1001 86380 86390 1
513529 99513529 1001 86380 86390 1
514209 99514209 1001 86380 86390 1
514094 99514094 1001 86380 86390 1
514107 99514107 1001 86380 86390 1
514085 99514085 1001 86380 86390 1
514228 99514228 1001 86380 86390 1
514233 99514233 1001 86380 86390 1
514654 99514654 1001 86380 86390 1
514830 99514830 1001 86380 86390 1
514684 99514684 1001 86380 86390 1
514714 99514714 1001 86380 86390 1
514525 99514525 1001 86380 86390 1
514579 99514579 1001 86380 86390 1
514491 99514491 1001 86380 86390 1
514482 99514482 1001 86380 86390 1
514332 99514332 1001 86380 86390 1
514867 99514867 1001 86380 86390 1
514963 99514963 1001 86380 86390 1
515043 99515043 1001 86380 86390 1
515530 99515530 1001 86380 86390 1
515612 99515612 1001 86380 86390 1
515668 99515668 1001 86380 86390 1
515580 99515580 1001 86380 86390 1
515316 99515316 1001 86380 86390 1
515277 99515277 1001 86380 86390 1
515437 99515437 1001 86380 86390 1
515153 99515153 1001 86380 86390 1
515075 99515075 1001 86380 86390 1
515130 99515130 1001 86380 86390 1
515209 99515209 1001 86380 86390 1
515066 99515066 1001 86380 86390 1
515197 99515197 1001 86380 86390 1
515073 99515073 1001 86380 86390 1
515866 99515866 1001 86380 86390 1
515804 99515804 1001 86380 86390 1
515757 99515757 1001 86380 86390 1
516395 99516395 1001 86380 86390 1
516410 99516410 1001 86380 86390 1
516308 99516308 1001 86380 86390 1
516450 99516450 1001 86380 86390 1
516364 99516364 1001 86380 86390 1
516180 99516180 1001 86380 86390 1
516233 99516233 1001 86380 86390 1
516247 99516247 1001 86380 86390 1
516275 99516275 1001 86380 86390 1
516301 99516301 1001 86380 86390 1
515947 99515947 1001 86380 86390 1
515924 99515924 1001 86380 86390 1
515900 99515900 1001 86380 86390 1
516663 99516663 1001 86380 86390 1
516633 99516633 1001 86380 86390 1
517246 99517246 1001 86380 86390 1
517176 99517176 1001 86380 86390 1
517140 99517140 1001 86380 86390 1
517056 99517056 1001 86380 86390 1
517018 99517018 1001 86380 86390 1
516956 99516956 1001 86380 86390 1
516766 99516766 1001 86380 86390 1
516810 99516810 1001 86380 86390 1
516733 99516733 1001 86380 86390 1
516917 99516917 1001 86380 86390 1
516882 99516882 1001 86380 86390 1
517450 99517450 1001 86380 86390 1
517482 99517482 1001 86380 86390 1
517534 99517534 1001 86380 86390 1
517457 99517457 1001 86380 86390 1
518048 99518048 1001 86380 86390 1
517964 99517964 1001 86380 86390 1
518156 99518156 1001 86380 86390 1
517811 99517811 1001 86380 86390 1
517928 99517928 1001 86380 86390 1
517670 99517670 1001 86380 86390 1
517736 99517736 1001 86380 86390 1
517542 99517542 1001 86380 86390 1
517665 99517665 1001 86380 86390 1
517706 99517706 1001 86380 86390 1
517592 99517592 1001 86380 86390 1
517695 99517695 1001 86380 86390 1
518225 99518225 1001 86380 86390 1
518291 99518291 1001 86380 86390 1
518267 99518267 1001 86380 86390 1
518941 99518941 1001 86380 86390 1
518968 99518968 1001 86380 86390 1
518921 99518921 1001 86380 86390 1
518844 99518844 1001 86380 86390 1
518744 99518744 1001 86380 86390 1
518783 99518783 1001 86380 86390 1
518759 99518759 1001 86380 86390 1
518643 99518643 1001 86380 86390 1
518698 99518698 1001 86380 86390 1
518753 99518753 1001 86380 86390 1
518612 99518612 1001 86380 86390 1
518514 99518514 1001 86380 86390 1
518437 99518437 1001 86380 86390 1
518571 99518571 1001 86380 86390 1
518520 99518520 1001 86380 86390 1
518443 99518443 1001 86380 86390 1
518997 99518997 1001 86380 86390 1
519727 99519727 1001 86380 86390 1
519744 99519744 1001 86380 86390 1
519746 99519746 1001 86380 86390 1
519582 99519582 1001 86380 86390 1
519349 99519349 1001 86380 86390 1
519391 99519391 1001 86380 86390 1
519277 99519277 1001 86380 86390 1
519383 99519383 1001 86380 86390 1
519992 99519992 1001 86380 86390 1
519981 99519981 1001 86380 86390 1
519936 99519936 1001 86380 86390 1
520563 99520563 1001 86380 86390 1
520625 99520625 1001 86380 86390 1
520562 99520562 1001 86380 86390 1
520258 99520258 1001 86380 86390 1
520272 99520272 1001 86380 86390 1
520300 99520300 1001 86380 86390 1
520365 99520365 1001 86380 86390 1
520265 99520265 1001 86380 86390 1
520200 99520200 1001 86380 86390 1
520226 99520226 1001 86380 86390 1
520650 99520650 1001 86380 86390 1
520820 99520820 1001 86380 86390 1
520783 99520783 1001 86380 86390 1
520654 99520654 1001 86380 86390 1
520683 99520683 1001 86380 86390 1
520787 99520787 1001 86380 86390 1
521353 99521353 1001 86380 86390 1
521408 99521408 1001 86380 86390 1
521446 99521446 1001 86380 86390 1
521269 99521269 1001 86380 86390 1
521222 99521222 1001 86380 86390 1
521121 99521121 1001 86380 86390 1
521218 99521218 1001 86380 86390 1
520995 99520995 1001 86380 86390 1
520846 99520846 1001 86380 86390 1
521544 99521544 1001 86380 86390 1
521558 99521558 1001 86380 86390 1
521521 99521521 1001 86380 86390 1
521586 99521586 1001 86380 86390 1
521665 99521665 1001 86380 86390 1
521512 99521512 1001 86380 86390 1
521538 99521538 1001 86380 86390 1
522266 99522266 1001 86380 86390 1
522239 99522239 1001 86380 86390 1
522175 99522175 1001 86380 86390 1
522074 99522074 1001 86380 86390 1
522051 99522051 1001 86380 86390 1
521978 99521978 1001 86380 86390 1
522058 99522058 1001 86380 86390 1
521891 99521891 1001 86380 86390 1
521854 99521854 1001 86380 86390 1
521807 99521807 1001 86380 86390 1
521718 99521718 1001 86380 86390 1
522409 99522409 1001 86380 86390 1
522449 99522449 1001 86380 86390 1
522841 99522841 1001 86380 86390 1
522868 99522868 1001 86380 86390 1
522907 99522907 1001 86380 86390 1
522833 99522833 1001 86380 86390 1
522683 99522683 1001 86380 86390 1
522587 99522587 1001 86380 86390 1
523183 99523183 1001 86380 86390 1
523315 99523315 1001 86380 86390 1
523252 99523252 1001 86380 86390 1
523317 99523317 1001 86380 86390 1
523322 99523322 1001 86380 86390 1
523909 99523909 1001 86380 86390 1
523742 99523742 1001 86380 86390 1
523899 99523899 1001 86380 86390 1
523759 99523759 1001 86380 86390 1
523748 99523748 1001 86380 86390 1
523648 99523648 1001 86380 86390 1
523704 99523704 1001 86380 86390 1
523563 99523563 1001 86380 86390 1
523680 99523680 1001 86380 86390 1
523643 99523643 1001 86380 86390 1
523401 99523401 1001 86380 86390 1
523518 99523518 1001 86380 86390 1
523986 99523986 1001 86380 86390 1
524040 99524040 1001 86380 86390 1
524595 99524595 1001 86380 86390 1
524572 99524572 1001 86380 86390 1
524650 99524650 1001 86380 86390 1
524574 99524574 1001 86380 86390 1
524625 99524625 1001 86380 86390 1
524480 99524480 1001 86380 86390 1
524431 99524431 1001 86380 86390 1
524471 99524471 1001 86380 86390 1
524536 99524536 1001 86380 86390 1
524228 99524228 1001 86380 86390 1
524190 99524190 1001 86380 86390 1
524243 99524243 1001 86380 86390 1
524320 99524320 1001 86380 86390 1
524297 99524297 1001 86380 86390 1
524923 99524923 1001 86380 86390 1
524905 99524905 1001 86380 86390 1
524842 99524842 1001 86380 86390 1
524843 99524843 1001 86380 86390 1
524948 99524948 1001 86380 86390 1
525430 99525430 1001 86380 86390 1
525575 99525575 1001 86380 86390 1
525576 99525576 1001 86380 86390 1
525425 99525425 1001 86380 86390 1
525589 99525589 1001 86380 86390 1
525264 99525264 1001 86380 86390 1
525318 99525318 1001 86380 86390 1
525219 99525219 1001 86380 86390 1
525002 99525002 1001 86380 86390 1
525172 99525172 1001 86380 86390 1
525153 99525153 1001 86380 86390 1
525129 99525129 1001 86380 86390 1
525104 99525104 1001 86380 86390 1
525763 99525763 1001 86380 86390 1
525686 99525686 1001 86380 86390 1
525661 99525661 1001 86380 86390 1
525627 99525627 1001 86380 86390 1
525696 99525696 1001 86380 86390 1
526287 99526287 1001 86380 86390 1
526328 99526328 1001 86380 86390 1
526102 99526102 1001 86380 86390 1
526116 99526116 1001 86380 86390 1
526181 99526181 1001 86380 86390 1
526067 99526067 1001 86380 86390 1
526186 99526186 1001 86380 86390 1
526044 99526044 1001 86380 86390 1
526059 99526059 1001 86380 86390 1
525921 99525921 1001 86380 86390 1
525844 99525844 1001 86380 86390 1
525839 99525839 1001 86380 86390 1
525904 99525904 1001 86380 86390 1
526566 99526566 1001 86380 86390 1
526515 99526515 1001 86380 86390 1
526439 99526439 1001 86380 86390 1
526430 99526430 1001 86380 86390 1
527187 99527187 1001 86380 86390 1
527071 99527071 1001 86380 86390 1
527233 99527233 1001 86380 86390 1
527235 99527235 1001 86380 86390 1
527145 99527145 1001 86380 86390 1
527245 99527245 1001 86380 86390 1
526966 99526966 1001 86380 86390 1
526948 99526948 1001 86380 86390 1
526938 99526938 1001 86380 86390 1
526860 99526860 1001 86380 86390 1
527004 99527004 1001 86380 86390 1
526675 99526675 1001 86380 86390 1
526704 99526704 1001 86380 86390 1
527405 99527405 1001 86380 86390 1
527418 99527418 1001 86380 86390 1
527383 99527383 1001 86380 86390 1
527269 99527269 1001 86380 86390 1
527981 99527981 1001 86380 86390 1
527697 99527697 1001 86380 86390 1
527472 99527472 1001 86380 86390 1
528114 99528114 1001 86380 86390 1
528207 99528207 1001 86380 86390 1
528094 99528094 1001 86380 86390 1
528162 99528162 1001 86380 86390 1
528877 99528877 1001 86380 86390 1
528768 99528768 1001 86380 86390 1
528720 99528720 1001 86380 86390 1
528592 99528592 1001 86380 86390 1
528544 99528544 1001 86380 86390 1
528546 99528546 1001 86380 86390 1
528676 99528676 1001 86380 86390 1
528575 99528575 1001 86380 86390 1
528942 99528942 1001 86380 86390 1
529034 99529034 1001 86380 86390 1
529036 99529036 1001 86380 86390 1
528972 99528972 1001 86380 86390 1
529717 99529717 1001 86380 86390 1
529379 99529379 1001 86380 86390 1
529328 99529328 1001 86380 86390 1
529343 99529343 1001 86380 86390 1
529209 99529209 1001 86380 86390 1
529869 99529869 1001 86380 86390 1
529781 99529781 1001 86380 86390 1
529866 99529866 1001 86380 86390 1
530530 99530530 1001 86380 86390 1
530473 99530473 1001 86380 86390 1
530274 99530274 1001 86380 86390 1
530164 99530164 1001 86380 86390 1
529958 99529958 1001 86380 86390 1
530010 99530010 1001 86380 86390 1
529942 99529942 1001 86380 86390 1
530758 99530758 1001 86380 86390 1
530640 99530640 1001 86380 86390 1
531214 99531214 1001 86380 86390 1
531380 99531380 1001 86380 86390 1
531176 99531176 1001 86380 86390 1
531203 99531203 1001 86380 86390 1
531135 99531135 1001 86380 86390 1
531139 99531139 1001 86380 86390 1
531091 99531091 1001 86380 86390 1
531027 99531027 1001 86380 86390 1
531018 99531018 1001 86380 86390 1
530862 99530862 1001 86380 86390 1
530901 99530901 1001 86380 86390 1
530760 99530760 1001 86380 86390 1
530787 99530787 1001 86380 86390 1
530801 99530801 1001 86380 86390 1
530763 99530763 1001 86380 86390 1
530895 99530895 1001 86380 86390 1
530961 99530961 1001 86380 86390 1
530821 99530821 1001 86380 86390 1
530835 99530835 1001 86380 86390 1
531584 99531584 1001 86380 86390 1
531495 99531495 1001 86380 86390 1
531479 99531479 1001 86380 86390 1
532006 99532006 1001 86380 86390 1
532083 99532083 1001 86380 86390 1
532085 99532085 1001 86380 86390 1
532203 99532203 1001 86380 86390 1
531950 99531950 1001 86380 86390 1
531873 99531873 1001 86380 86390 1
531797 99531797 1001 86380 86390 1
531702 99531702 1001 86380 86390 1
531734 99531734 1001 86380 86390 1
532260 99532260 1001 86380 86390 1
532326 99532326 1001 86380 86390 1
532303 99532303 1001 86380 86390 1
533031 99533031 1001 86380 86390 1
533007 99533007 1001 86380 86390 1
533027 99533027 1001 86380 86390 1
532772 99532772 1001 86380 86390 1
532566 99532566 1001 86380 86390 1
532531 99532531 1001 86380 86390 1
532544 99532544 1001 86380 86390 1
532519 99532519 1001 86380 86390 1
533210 99533210 1001 86380 86390 1
533125 99533125 1001 86380 86390 1
533811 99533811 1001 86380 86390 1
533670 99533670 1001 86380 86390 1
533715 99533715 1001 86380 86390 1
533484 99533484 1001 86380 86390 1
533577 99533577 1001 86380 86390 1
533617 99533617 1001 86380 86390 1
533620 99533620 1001 86380 86390 1
533647 99533647 1001 86380 86390 1
533330 99533330 1001 86380 86390 1
533252 99533252 1001 86380 86390 1
533359 99533359 1001 86380 86390 1
533977 99533977 1001 86380 86390 1
533905 99533905 1001 86380 86390 1
534517 99534517 1001 86380 86390 1
534481 99534481 1001 86380 86390 1
534571 99534571 1001 86380 86390 1
534585 99534585 1001 86380 86390 1
534614 99534614 1001 86380 86390 1
534421 99534421 1001 86380 86390 1
534370 99534370 1001 86380 86390 1
534463 99534463 1001 86380 86390 1
534260 99534260 1001 86380 86390 1
534105 99534105 1001 86380 86390 1
534107 99534107 1001 86380 86390 1
534147 99534147 1001 86380 86390 1
534204 99534204 1001 86380 86390 1
534805 99534805 1001 86380 86390 1
535507 99535507 1001 86380 86390 1
535468 99535468 1001 86380 86390 1
535404 99535404 1001 86380 86390 1
535431 99535431 1001 86380 86390 1
535047 99535047 1001 86380 86390 1
534892 99534892 1001 86380 86390 1
534895 99534895 1001 86380 86390 1
535548 99535548 1001 86380 86390 1
535641 99535641 1001 86380 86390 1
535629 99535629 1001 86380 86390 1
535669 99535669 1001 86380 86390 1
535658 99535658 1001 86380 86390 1
536262 99536262 1001 86380 86390 1
536292 99536292 1001 86380 86390 1
536281 99536281 1001 86380 86390 1
536179 99536179 1001 86380 86390 1
536194 99536194 1001 86380 86390 1
536127 99536127 1001 86380 86390 1
536012 99536012 1001 86380 86390 1
535860 99535860 1001 86380 86390 1
535751 99535751 1001 86380 86390 1
536451 99536451 1001 86380 86390 1
536408 99536408 1001 86380 86390 1
537159 99537159 1001 86380 86390 1
537066 99537066 1001 86380 86390 1
536855 99536855 1001 86380 86390 1
536913 99536913 1001 86380 86390 1
536929 99536929 1001 86380 86390 1
536669 99536669 1001 86380 86390 1
537202 99537202 1001 86380 86390 1
537281 99537281 1001 86380 86390 1
537222 99537222 1001 86380 86390 1
537793 99537793 1001 86380 86390 1
537708 99537708 1001 86380 86390 1
537659 99537659 1001 86380 86390 1
537715 99537715 1001 86380 86390 1
537422 99537422 1001 86380 86390 1
537426 99537426 1001 86380 86390 1
537404 99537404 1001 86380 86390 1
537495 99537495 1001 86380 86390 1
537522 99537522 1001 86380 86390 1
538036 99538036 1001 86380 86390 1
538066 99538066 1001 86380 86390 1
538179 99538179 1001 86380 86390 1
538679 99538679 1001 86380 86390 1
538706 99538706 1001 86380 86390 1
538433 99538433 1001 86380 86390 1
538323 99538323 1001 86380 86390 1
538196 99538196 1001 86380 86390 1
538250 99538250 1001 86380 86390 1
538239 99538239 1001 86380 86390 1
538270 99538270 1001 86380 86390 1
538373 99538373 1001 86380 86390 1
538206 99538206 1001 86380 86390 1
538937 99538937 1001 86380 86390 1
539577 99539577 1001 86380 86390 1
539612 99539612 1001 86380 86390 1
539440 99539440 1001 86380 86390 1
539584 99539584 1001 86380 86390 1
539572 99539572 1001 86380 86390 1
539523 99539523 1001 86380 86390 1
539511 99539511 1001 86380 86390 1
539239 99539239 1001 86380 86390 1
539048 99539048 1001 86380 86390 1
539023 99539023 1001 86380 86390 1
539024 99539024 1001 86380 86390 1
539105 99539105 1001 86380 86390 1
539082 99539082 1001 86380 86390 1
539845 99539845 1001 86380 86390 1
539653 99539653 1001 86380 86390 1
539752 99539752 1001 86380 86390 1
540286 99540286 1001 86380 86390 1
540310 99540310 1001 86380 86390 1
540185 99540185 1001 86380 86390 1
540135 99540135 1001 86380 86390 1
540216 99540216 1001 86380 86390 1
540007 99540007 1001 86380 86390 1
539904 99539904 1001 86380 86390 1
539995 99539995 1001 86380 86390 1
539905 99539905 1001 86380 86390 1
539946 99539946 1001 86380 86390 1
540490 99540490 1001 86380 86390 1
540655 99540655 1001 86380 86390 1
540502 99540502 1001 86380 86390 1
541100 99541100 1001 86380 86390 1
541038 99541038 1001 86380 86390 1
540901 99540901 1001 86380 86390 1
541072 99541072 1001 86380 86390 1
540957 99540957 1001 86380 86390 1
540827 99540827 1001 86380 86390 1
540779 99540779 1001 86380 86390 1
540730 99540730 1001 86380 86390 1
540810 99540810 1001 86380 86390 1
541421 99541421 1001 86380 86390 1
541326 99541326 1001 86380 86390 1
541978 99541978 1001 86380 86390 1
541968 99541968 1001 86380 86390 1
542100 99542100 1001 86380 86390 1
542015 99542015 1001 86380 86390 1
541785 99541785 1001 86380 86390 1
541877 99541877 1001 86380 86390 1
541856 99541856 1001 86380 86390 1
541882 99541882 1001 86380 86390 1
541770 99541770 1001 86380 86390 1
541538 99541538 1001 86380 86390 1
541654 99541654 1001 86380 86390 1
541644 99541644 1001 86380 86390 1
541534 99541534 1001 86380 86390 1
541612 99541612 1001 86380 86390 1
541588 99541588 1001 86380 86390 1
541915 99541915 1001 86380 86390 1
542148 99542148 1001 86380 86390 1
542756 99542756 1001 86380 86390 1
542704 99542704 1001 86380 86390 1
542537 99542537 1001 86380 86390 1
542693 99542693 1001 86380 86390 1
542733 99542733 1001 86380 86390 1
542591 99542591 1001 86380 86390 1
542556 99542556 1001 86380 86390 1
542738 99542738 1001 86380 86390 1
542531 99542531 1001 86380 86390 1
542416 99542416 1001 86380 86390 1
542383 99542383 1001 86380 86390 1
542461 99542461 1001 86380 86390 1
542466 99542466 1001 86380 86390 1
543140 99543140 1001 86380 86390 1
543674 99543674 1001 86380 86390 1
543713 99543713 1001 86380 86390 1
543727 99543727 1001 86380 86390 1
543639 99543639 1001 86380 86390 1
543730 99543730 1001 86380 86390 1
543679 99543679 1001 86380 86390 1
543375 99543375 1001 86380 86390 1
543393 99543393 1001 86380 86390 1
543309 99543309 1001 86380 86390 1
543329 99543329 1001 86380 86390 1
544495 99544495 1001 86380 86390 1
544236 99544236 1001 86380 86390 1
544355 99544355 1001 86380 86390 1
544228 99544228 1001 86380 86390 1
544358 99544358 1001 86380 86390 1
544359 99544359 1001 86380 86390 1
544232 99544232 1001 86380 86390 1
544002 99544002 1001 86380 86390 1
544028 99544028 1001 86380 86390 1
544132 99544132 1001 86380 86390 1
544161 99544161 1001 86380 86390 1
544110 99544110 1001 86380 86390 1
544715 99544715 1001 86380 86390 1
544670 99544670 1001 86380 86390 1
436550 1009 1001 47760 48177 1
506957 1126 1002 58998 64308 1
501488 954 1002 54208 56901 1
509758 1012 1002 28593 38311 1
540637 1066 1002 42385 55060 1
400089 99400089 1001 86380 86390 1
400160 99400160 1001 86380 86390 1
400254 99400254 1001 86380 86390 1
400414 99400414 1001 86380 86390 1
400677 99400677 1001 86380 86390 1
400698 99400698 1001 86380 86390 1
400880 99400880 1001 86380 86390 1
400975 99400975 1001 86380 86390 1
401075 99401075 1001 86380 86390 1
401184 99401184 1001 86380 86390 1
401360 99401360 1001 86380 86390 1
401274 99401274 1001 86380 86390 1
401620 99401620 1001 86380 86390 1
402039 99402039 1001 86380 86390 1
402133 99402133 1001 86380 86390 1
402082 99402082 1001 86380 86390 1
402241 99402241 1001 86380 86390 1
402325 99402325 1001 86380 86390 1
402574 99402574 1001 86380 86390 1
402651 99402651 1001 86380 86390 1
402705 99402705 1001 86380 86390 1
402848 99402848 1001 86380 86390 1
402880 99402880 1001 86380 86390 1
402811 99402811 1001 86380 86390 1
402902 99402902 1001 86380 86390 1
403023 99403023 1001 86380 86390 1
403161 99403161 1001 86380 86390 1
403152 99403152 1001 86380 86390 1
403440 99403440 1001 86380 86390 1
403616 99403616 1001 86380 86390 1
403689 99403689 1001 86380 86390 1
403796 99403796 1001 86380 86390 1
404125 99404125 1001 86380 86390 1
404165 99404165 1001 86380 86390 1
404760 99404760 1001 86380 86390 1
404765 99404765 1001 86380 86390 1
404835 99404835 1001 86380 86390 1
404900 99404900 1001 86380 86390 1
405050 99405050 1001 86380 86390 1
405065 99405065 1001 86380 86390 1
405066 99405066 1001 86380 86390 1
405236 99405236 1001 86380 86390 1
405272 99405272 1001 86380 86390 1
405372 99405372 1001 86380 86390 1
405524 99405524 1001 86380 86390 1
405514 99405514 1001 86380 86390 1
405664 99405664 1001 86380 86390 1
405727 99405727 1001 86380 86390 1
405820 99405820 1001 86380 86390 1
406114 99406114 1001 86380 86390 1
406328 99406328 1001 86380 86390 1
406287 99406287 1001 86380 86390 1
406472 99406472 1001 86380 86390 1
406615 99406615 1001 86380 86390 1
406621 99406621 1001 86380 86390 1
406543 99406543 1001 86380 86390 1
406725 99406725 1001 86380 86390 1
406632 99406632 1001 86380 86390 1
406751 99406751 1001 86380 86390 1
407021 99407021 1001 86380 86390 1
407108 99407108 1001 86380 86390 1
407226 99407226 1001 86380 86390 1
407294 99407294 1001 86380 86390 1
407246 99407246 1001 86380 86390 1
407515 99407515 1001 86380 86390 1
407874 99407874 1001 86380 86390 1
407930 99407930 1001 86380 86390 1
408240 99408240 1001 86380 86390 1
408518 99408518 1001 86380 86390 1
408462 99408462 1001 86380 86390 1
408756 99408756 1001 86380 86390 1
409026 99409026 1001 86380 86390 1
409281 99409281 1001 86380 86390 1
409366 99409366 1001 86380 86390 1
409545 99409545 1001 86380 86390 1
409588 99409588 1001 86380 86390 1
409649 99409649 1001 86380 86390 1
409812 99409812 1001 86380 86390 1
410243 99410243 1001 86380 86390 1
410393 99410393 1001 86380 86390 1
410484 99410484 1001 86380 86390 1
410487 99410487 1001 86380 86390 1
410488 99410488 1001 86380 86390 1
410407 99410407 1001 86380 86390 1
410683 99410683 1001 86380 86390 1
410676 99410676 1001 86380 86390 1
410728 99410728 1001 86380 86390 1
410756 99410756 1001 86380 86390 1
410889 99410889 1001 86380 86390 1
410868 99410868 1001 86380 86390 1
410979 99410979 1001 86380 86390 1
411082 99411082 1001 86380 86390 1
411020 99411020 1001 86380 86390 1
411089 99411089 1001 86380 86390 1
411238 99411238 1001 86380 86390 1
411442 99411442 1001 86380 86390 1
411637 99411637 1001 86380 86390 1
411771 99411771 1001 86380 86390 1
411860 99411860 1001 86380 86390 1
411841 99411841 1001 86380 86390 1
411789 99411789 1001 86380 86390 1
411944 99411944 1001 86380 86390 1
411924 99411924 1001 86380 86390 1
412469 99412469 1001 86380 86390 1
412474 99412474 1001 86380 86390 1
413521 99413521 1001 86380 86390 1
413649 99413649 1001 86380 86390 1
413533 99413533 1001 86380 86390 1
413584 99413584 1001 86380 86390 1
413415 99413415 1001 86380 86390 1
412909 99412909 1001 86380 86390 1
412992 99412992 1001 86380 86390 1
413024 99413024 1001 86380 86390 1
413133 99413133 1001 86380 86390 1
412566 99412566 1001 86380 86390 1
412687 99412687 1001 86380 86390 1
412573 99412573 1001 86380 86390 1
414015 99414015 1001 86380 86390 1
413845 99413845 1001 86380 86390 1
414105 99414105 1001 86380 86390 1
413715 99413715 1001 86380 86390 1
414971 99414971 1001 86380 86390 1
415028 99415028 1001 86380 86390 1
415307 99415307 1001 86380 86390 1
414677 99414677 1001 86380 86390 1
414900 99414900 1001 86380 86390 1
414394 99414394 1001 86380 86390 1
415369 99415369 1001 86380 86390 1
415505 99415505 1001 86380 86390 1
415656 99415656 1001 86380 86390 1
415516 99415516 1001 86380 86390 1
416668 99416668 1001 86380 86390 1
416309 99416309 1001 86380 86390 1
415778 99415778 1001 86380 86390 1
415865 99415865 1001 86380 86390 1
415918 99415918 1001 86380 86390 1
415895 99415895 1001 86380 86390 1
415896 99415896 1001 86380 86390 1
417092 99417092 1001 86380 86390 1
417335 99417335 1001 86380 86390 1
417027 99417027 1001 86380 86390 1
417175 99417175 1001 86380 86390 1
417127 99417127 1001 86380 86390 1
417392 99417392 1001 86380 86390 1
417347 99417347 1001 86380 86390 1
418739 99418739 1001 86380 86390 1
418653 99418653 1001 86380 86390 1
418517 99418517 1001 86380 86390 1
418135 99418135 1001 86380 86390 1
418138 99418138 1001 86380 86390 1
418231 99418231 1001 86380 86390 1
417685 99417685 1001 86380 86390 1
417812 99417812 1001 86380 86390 1
417652 99417652 1001 86380 86390 1
418906 99418906 1001 86380 86390 1
419168 99419168 1001 86380 86390 1
418834 99418834 1001 86380 86390 1
419014 99419014 1001 86380 86390 1
418819 99418819 1001 86380 86390 1
420311 99420311 1001 86380 86390 1
420199 99420199 1001 86380 86390 1
420263 99420263 1001 86380 86390 1
419806 99419806 1001 86380 86390 1
419703 99419703 1001 86380 86390 1
419827 99419827 1001 86380 86390 1
419925 99419925 1001 86380 86390 1
419814 99419814 1001 86380 86390 1
419743 99419743 1001 86380 86390 1
419231 99419231 1001 86380 86390 1
419492 99419492 1001 86380 86390 1
419488 99419488 1001 86380 86390 1
419259 99419259 1001 86380 86390 1
420465 99420465 1001 86380 86390 1
420547 99420547 1001 86380 86390 1
420782 99420782 1001 86380 86390 1
420558 99420558 1001 86380 86390 1
420609 99420609 1001 86380 86390 1
421999 99421999 1001 86380 86390 1
421873 99421873 1001 86380 86390 1
421408 99421408 1001 86380 86390 1
421441 99421441 1001 86380 86390 1
421277 99421277 1001 86380 86390 1
421389 99421389 1001 86380 86390 1
421119 99421119 1001 86380 86390 1
421065 99421065 1001 86380 86390 1
420947 99420947 1001 86380 86390 1
420870 99420870 1001 86380 86390 1
421128 99421128 1001 86380 86390 1
420936 99420936 1001 86380 86390 1
421140 99421140 1001 86380 86390 1
422358 99422358 1001 86380 86390 1
423025 99423025 1001 86380 86390 1
423004 99423004 1001 86380 86390 1
423154 99423154 1001 86380 86390 1
423261 99423261 1001 86380 86390 1
422652 99422652 1001 86380 86390 1
422580 99422580 1001 86380 86390 1
422563 99422563 1001 86380 86390 1
422547 99422547 1001 86380 86390 1
424072 99424072 1001 86380 86390 1
423927 99423927 1001 86380 86390 1
425209 99425209 1001 86380 86390 1
425046 99425046 1001 86380 86390 1
424799 99424799 1001 86380 86390 1
424732 99424732 1001 86380 86390 1
424895 99424895 1001 86380 86390 1
424640 99424640 1001 86380 86390 1
424343 99424343 1001 86380 86390 1
424186 99424186 1001 86380 86390 1
424391 99424391 1001 86380 86390 1
425728 99425728 1001 86380 86390 1
426780 99426780 1001 86380 86390 1
426498 99426498 1001 86380 86390 1
426016 99426016 1001 86380 86390 1
425969 99425969 1001 86380 86390 1
426138 99426138 1001 86380 86390 1
426235 99426235 1001 86380 86390 1
427433 99427433 1001 86380 86390 1
427258 99427258 1001 86380 86390 1
427288 99427288 1001 86380 86390 1
427487 99427487 1001 86380 86390 1
427521 99427521 1001 86380 86390 1
427383 99427383 1001 86380 86390 1
428687 99428687 1001 86380 86390 1
428449 99428449 1001 86380 86390 1
428615 99428615 1001 86380 86390 1
428450 99428450 1001 86380 86390 1
428353 99428353 1001 86380 86390 1
428703 99428703 1001 86380 86390 1
428039 99428039 1001 86380 86390 1
428279 99428279 1001 86380 86390 1
428189 99428189 1001 86380 86390 1
428235 99428235 1001 86380 86390 1
428947 99428947 1001 86380 86390 1
429084 99429084 1001 86380 86390 1
429011 99429011 1001 86380 86390 1
430122 99430122 1001 86380 86390 1
430258 99430258 1001 86380 86390 1
429804 99429804 1001 86380 86390 1
429910 99429910 1001 86380 86390 1
429938 99429938 1001 86380 86390 1
429702 99429702 1001 86380 86390 1
429869 99429869 1001 86380 86390 1
429408 99429408 1001 86380 86390 1
429497 99429497 1001 86380 86390 1
430459 99430459 1001 86380 86390 1
430709 99430709 1001 86380 86390 1
430376 99430376 1001 86380 86390 1
430511 99430511 1001 86380 86390 1
430596 99430596 1001 86380 86390 1
430499 99430499 1001 86380 86390 1
431738 99431738 1001 86380 86390 1
431769 99431769 1001 86380 86390 1
431658 99431658 1001 86380 86390 1
431412 99431412 1001 86380 86390 1
430920 99430920 1001 86380 86390 1
431144 99431144 1001 86380 86390 1
430870 99430870 1001 86380 86390 1
431032 99431032 1001 86380 86390 1
430872 99430872 1001 86380 86390 1
430909 99430909 1001 86380 86390 1
432292 99432292 1001 86380 86390 1
432207 99432207 1001 86380 86390 1
432467 99432467 1001 86380 86390 1
432186 99432186 1001 86380 86390 1
432237 99432237 1001 86380 86390 1
433548 99433548 1001 86380 86390 1
433618 99433618 1001 86380 86390 1
433491 99433491 1001 86380 86390 1
433645 99433645 1001 86380 86390 1
433503 99433503 1001 86380 86390 1
432935 99432935 1001 86380 86390 1
434037 99434037 1001 86380 86390 1
433898 99433898 1001 86380 86390 1
433740 99433740 1001 86380 86390 1
434080 99434080 1001 86380 86390 1
434034 99434034 1001 86380 86390 1
435043 99435043 1001 86380 86390 1
435227 99435227 1001 86380 86390 1
435069 99435069 1001 86380 86390 1
435399 99435399 1001 86380 86390 1
435074 99435074 1001 86380 86390 1
434870 99434870 1001 86380 86390 1
434909 99434909 1001 86380 86390 1
434236 99434236 1001 86380 86390 1
435643 99435643 1001 86380 86390 1
435595 99435595 1001 86380 86390 1
435645 99435645 1001 86380 86390 1
435870 99435870 1001 86380 86390 1
437046 99437046 1001 86380 86390 1
436952 99436952 1001 86380 86390 1
437048 99437048 1001 86380 86390 1
436774 99436774 1001 86380 86390 1
436571 99436571 1001 86380 86390 1
436397 99436397 1001 86380 86390 1
436128 99436128 1001 86380 86390 1
436050 99436050 1001 86380 86390 1
436276 99436276 1001 86380 86390 1
437217 99437217 1001 86380 86390 1
300034 99300034 1001 86380 86390 1
437328 99437328 1001 86380 86390 1
437307 99437307 1001 86380 86390 1
300015 99300015 1001 86380 86390 1
300642 99300642 1001 86380 86390 1
300565 99300565 1001 86380 86390 1
300656 99300656 1001 86380 86390 1
300650 99300650 1001 86380 86390 1
300484 99300484 1001 86380 86390 1
300349 99300349 1001 86380 86390 1
300443 99300443 1001 86380 86390 1
300456 99300456 1001 86380 86390 1
300120 99300120 1001 86380 86390 1
300225 99300225 1001 86380 86390 1
300122 99300122 1001 86380 86390 1
300177 99300177 1001 86380 86390 1
300126 99300126 1001 86380 86390 1
300171 99300171 1001 86380 86390 1
300912 99300912 1001 86380 86390 1
301466 99301466 1001 86380 86390 1
301537 99301537 1001 86380 86390 1
301356 99301356 1001 86380 86390 1
301498 99301498 1001 86380 86390 1
301449 99301449 1001 86380 86390 1
301183 99301183 1001 86380 86390 1
301262 99301262 1001 86380 86390 1
301275 99301275 1001 86380 86390 1
301263 99301263 1001 86380 86390 1
301277 99301277 1001 86380 86390 1
301320 99301320 1001 86380 86390 1
301243 99301243 1001 86380 86390 1
300952 99300952 1001 86380 86390 1
301108 99301108 1001 86380 86390 1
301047 99301047 1001 86380 86390 1
301734 99301734 1001 86380 86390 1
301697 99301697 1001 86380 86390 1
301557 99301557 1001 86380 86390 1
301755 99301755 1001 86380 86390 1
302201 99302201 1001 86380 86390 1
302373 99302373 1001 86380 86390 1
302021 99302021 1001 86380 86390 1
302045 99302045 1001 86380 86390 1
301915 99301915 1001 86380 86390 1
301812 99301812 1001 86380 86390 1
301883 99301883 1001 86380 86390 1
301780 99301780 1001 86380 86390 1
301936 99301936 1001 86380 86390 1
301833 99301833 1001 86380 86390 1
301899 99301899 1001 86380 86390 1
301798 99301798 1001 86380 86390 1
302404 99302404 1001 86380 86390 1
302575 99302575 1001 86380 86390 1
302541 99302541 1001 86380 86390 1
303138 99303138 1001 86380 86390 1
302835 99302835 1001 86380 86390 1
302830 99302830 1001 86380 86390 1
302788 99302788 1001 86380 86390 1
302699 99302699 1001 86380 86390 1
302623 99302623 1001 86380 86390 1
303294 99303294 1001 86380 86390 1
303390 99303390 1001 86380 86390 1
303292 99303292 1001 86380 86390 1
303984 99303984 1001 86380 86390 1
304008 99304008 1001 86380 86390 1
303886 99303886 1001 86380 86390 1
303989 99303989 1001 86380 86390 1
303941 99303941 1001 86380 86390 1
303767 99303767 1001 86380 86390 1
303820 99303820 1001 86380 86390 1
303466 99303466 1001 86380 86390 1
303557 99303557 1001 86380 86390 1
303481 99303481 1001 86380 86390 1
303559 99303559 1001 86380 86390 1
303588 99303588 1001 86380 86390 1
303422 99303422 1001 86380 86390 1
304087 99304087 1001 86380 86390 1
304130 99304130 1001 86380 86390 1
304695 99304695 1001 86380 86390 1
304793 99304793 1001 86380 86390 1
304465 99304465 1001 86380 86390 1
304572 99304572 1001 86380 86390 1
304562 99304562 1001 86380 86390 1
304987 99304987 1001 86380 86390 1
304964 99304964 1001 86380 86390 1
304927 99304927 1001 86380 86390 1
304994 99304994 1001 86380 86390 1
304982 99304982 1001 86380 86390 1
305653 99305653 1001 86380 86390 1
305644 99305644 1001 86380 86390 1
305447 99305447 1001 86380 86390 1
305372 99305372 1001 86380 86390 1
305185 99305185 1001 86380 86390 1
305097 99305097 1001 86380 86390 1
305136 99305136 1001 86380 86390 1
305101 99305101 1001 86380 86390 1
500051 99500051 1001 86380 86390 1
305481 99305481 1001 86380 86390 1
500670 99500670 1001 86380 86390 1
500465 99500465 1001 86380 86390 1
500560 99500560 1001 86380 86390 1
500457 99500457 1001 86380 86390 1
500499 99500499 1001 86380 86390 1
500487 99500487 1001 86380 86390 1
500337 99500337 1001 86380 86390 1
500389 99500389 1001 86380 86390 1
500274 99500274 1001 86380 86390 1
500969 99500969 1001 86380 86390 1
501544 99501544 1001 86380 86390 1
501562 99501562 1001 86380 86390 1
501278 99501278 1001 86380 86390 1
501296 99501296 1001 86380 86390 1
501337 99501337 1001 86380 86390 1
501031 99501031 1001 86380 86390 1
501188 99501188 1001 86380 86390 1
501127 99501127 1001 86380 86390 1
501219 99501219 1001 86380 86390 1
501728 99501728 1001 86380 86390 1
502422 99502422 1001 86380 86390 1
502397 99502397 1001 86380 86390 1
502283 99502283 1001 86380 86390 1
502247 99502247 1001 86380 86390 1
502237 99502237 1001 86380 86390 1
502073 99502073 1001 86380 86390 1
502190 99502190 1001 86380 86390 1
502230 99502230 1001 86380 86390 1
501964 99501964 1001 86380 86390 1
502049 99502049 1001 86380 86390 1
501908 99501908 1001 86380 86390 1
502633 99502633 1001 86380 86390 1
502560 99502560 1001 86380 86390 1
502587 99502587 1001 86380 86390 1
502472 99502472 1001 86380 86390 1
502513 99502513 1001 86380 86390 1
503190 99503190 1001 86380 86390 1
503180 99503180 1001 86380 86390 1
503220 99503220 1001 86380 86390 1
503277 99503277 1001 86380 86390 1
503279 99503279 1001 86380 86390 1
503053 99503053 1001 86380 86390 1
502941 99502941 1001 86380 86390 1
502768 99502768 1001 86380 86390 1
503396 99503396 1001 86380 86390 1
504003 99504003 1001 86380 86390 1
504094 99504094 1001 86380 86390 1
504062 99504062 1001 86380 86390 1
503828 99503828 1001 86380 86390 1
503765 99503765 1001 86380 86390 1
503554 99503554 1001 86380 86390 1
503556 99503556 1001 86380 86390 1
503647 99503647 1001 86380 86390 1
503534 99503534 1001 86380 86390 1
504180 99504180 1001 86380 86390 1
504236 99504236 1001 86380 86390 1
504763 99504763 1001 86380 86390 1
504921 99504921 1001 86380 86390 1
504744 99504744 1001 86380 86390 1
504782 99504782 1001 86380 86390 1
504544 99504544 1001 86380 86390 1
504577 99504577 1001 86380 86390 1
504417 99504417 1001 86380 86390 1
504431 99504431 1001 86380 86390 1
504408 99504408 1001 86380 86390 1
504331 99504331 1001 86380 86390 1
504514 99504514 1001 86380 86390 1
505110 99505110 1001 86380 86390 1
504945 99504945 1001 86380 86390 1
505140 99505140 1001 86380 86390 1
505055 99505055 1001 86380 86390 1
505748 99505748 1001 86380 86390 1
505432 99505432 1001 86380 86390 1
505473 99505473 1001 86380 86390 1
505204 99505204 1001 86380 86390 1
505298 99505298 1001 86380 86390 1
505342 99505342 1001 86380 86390 1
505955 99505955 1001 86380 86390 1
505970 99505970 1001 86380 86390 1
505920 99505920 1001 86380 86390 1
506467 99506467 1001 86380 86390 1
506439 99506439 1001 86380 86390 1
506374 99506374 1001 86380 86390 1
506144 99506144 1001 86380 86390 1
506175 99506175 1001 86380 86390 1
506141 99506141 1001 86380 86390 1
506768 99506768 1001 86380 86390 1
506721 99506721 1001 86380 86390 1
506735 99506735 1001 86380 86390 1
507296 99507296 1001 86380 86390 1
507285 99507285 1001 86380 86390 1
507379 99507379 1001 86380 86390 1
507075 99507075 1001 86380 86390 1
507146 99507146 1001 86380 86390 1
507096 99507096 1001 86380 86390 1
506845 99506845 1001 86380 86390 1
506911 99506911 1001 86380 86390 1
506954 99506954 1001 86380 86390 1
506980 99506980 1001 86380 86390 1
506995 99506995 1001 86380 86390 1
507460 99507460 1001 86380 86390 1
507528 99507528 1001 86380 86390 1
508175 99508175 1001 86380 86390 1
508073 99508073 1001 86380 86390 1
508177 99508177 1001 86380 86390 1
508087 99508087 1001 86380 86390 1
508238 99508238 1001 86380 86390 1
508105 99508105 1001 86380 86390 1
508030 99508030 1001 86380 86390 1
507997 99507997 1001 86380 86390 1
507946 99507946 1001 86380 86390 1
507860 99507860 1001 86380 86390 1
507663 99507663 1001 86380 86390 1
508389 99508389 1001 86380 86390 1
508321 99508321 1001 86380 86390 1
508954 99508954 1001 86380 86390 1
508980 99508980 1001 86380 86390 1
509059 99509059 1001 86380 86390 1
508831 99508831 1001 86380 86390 1
508870 99508870 1001 86380 86390 1
508702 99508702 1001 86380 86390 1
508859 99508859 1001 86380 86390 1
508855 99508855 1001 86380 86390 1
508610 99508610 1001 86380 86390 1
508651 99508651 1001 86380 86390 1
508561 99508561 1001 86380 86390 1
508613 99508613 1001 86380 86390 1
508562 99508562 1001 86380 86390 1
508524 99508524 1001 86380 86390 1
508543 99508543 1001 86380 86390 1
509201 99509201 1001 86380 86390 1
509268 99509268 1001 86380 86390 1
509132 99509132 1001 86380 86390 1
509107 99509107 1001 86380 86390 1
509785 99509785 1001 86380 86390 1
509760 99509760 1001 86380 86390 1
509552 99509552 1001 86380 86390 1
509554 99509554 1001 86380 86390 1
509650 99509650 1001 86380 86390 1
509614 99509614 1001 86380 86390 1
509513 99509513 1001 86380 86390 1
509306 99509306 1001 86380 86390 1
509475 99509475 1001 86380 86390 1
509310 99509310 1001 86380 86390 1
510027 99510027 1001 86380 86390 1
509993 99509993 1001 86380 86390 1
509902 99509902 1001 86380 86390 1
510046 99510046 1001 86380 86390 1
510049 99510049 1001 86380 86390 1
510678 99510678 1001 86380 86390 1
510648 99510648 1001 86380 86390 1
510405 99510405 1001 86380 86390 1
510513 99510513 1001 86380 86390 1
510501 99510501 1001 86380 86390 1
510372 99510372 1001 86380 86390 1
510364 99510364 1001 86380 86390 1
510176 99510176 1001 86380 86390 1
510255 99510255 1001 86380 86390 1
510113 99510113 1001 86380 86390 1
510270 99510270 1001 86380 86390 1
510296 99510296 1001 86380 86390 1
510297 99510297 1001 86380 86390 1
510817 99510817 1001 86380 86390 1
510739 99510739 1001 86380 86390 1
510805 99510805 1001 86380 86390 1
510818 99510818 1001 86380 86390 1
510810 99510810 1001 86380 86390 1
510800 99510800 1001 86380 86390 1
511412 99511412 1001 86380 86390 1
511369 99511369 1001 86380 86390 1
511449 99511449 1001 86380 86390 1
511285 99511285 1001 86380 86390 1
511236 99511236 1001 86380 86390 1
511214 99511214 1001 86380 86390 1
511241 99511241 1001 86380 86390 1
511254 99511254 1001 86380 86390 1
511087 99511087 1001 86380 86390 1
511062 99511062 1001 86380 86390 1
510959 99510959 1001 86380 86390 1
511083 99511083 1001 86380 86390 1
511554 99511554 1001 86380 86390 1
512044 99512044 1001 86380 86390 1
512077 99512077 1001 86380 86390 1
511990 99511990 1001 86380 86390 1
511839 99511839 1001 86380 86390 1
512492 99512492 1001 86380 86390 1
512467 99512467 1001 86380 86390 1
512501 99512501 1001 86380 86390 1
512464 99512464 1001 86380 86390 1
512530 99512530 1001 86380 86390 1
512989 99512989 1001 86380 86390 1
512873 99512873 1001 86380 86390 1
512861 99512861 1001 86380 86390 1
512901 99512901 1001 86380 86390 1
512992 99512992 1001 86380 86390 1
512985 99512985 1001 86380 86390 1
512869 99512869 1001 86380 86390 1
512895 99512895 1001 86380 86390 1
512653 99512653 1001 86380 86390 1
512720 99512720 1001 86380 86390 1
512617 99512617 1001 86380 86390 1
512646 99512646 1001 86380 86390 1
513241 99513241 1001 86380 86390 1
513273 99513273 1001 86380 86390 1
513917 99513917 1001 86380 86390 1
513943 99513943 1001 86380 86390 1
513999 99513999 1001 86380 86390 1
513921 99513921 1001 86380 86390 1
513870 99513870 1001 86380 86390 1
513975 99513975 1001 86380 86390 1
513691 99513691 1001 86380 86390 1
513705 99513705 1001 86380 86390 1
513554 99513554 1001 86380 86390 1
513598 99513598 1001 86380 86390 1
513444 99513444 1001 86380 86390 1
513418 99513418 1001 86380 86390 1
513484 99513484 1001 86380 86390 1
514161 99514161 1001 86380 86390 1
514110 99514110 1001 86380 86390 1
514111 99514111 1001 86380 86390 1
514102 99514102 1001 86380 86390 1
514697 99514697 1001 86380 86390 1
514698 99514698 1001 86380 86390 1
514849 99514849 1001 86380 86390 1
514713 99514713 1001 86380 86390 1
514676 99514676 1001 86380 86390 1
514562 99514562 1001 86380 86390 1
514552 99514552 1001 86380 86390 1
514605 99514605 1001 86380 86390 1
514645 99514645 1001 86380 86390 1
514478 99514478 1001 86380 86390 1
514520 99514520 1001 86380 86390 1
514546 99514546 1001 86380 86390 1
514624 99514624 1001 86380 86390 1
514900 99514900 1001 86380 86390 1
515059 99515059 1001 86380 86390 1
515597 99515597 1001 86380 86390 1
515675 99515675 1001 86380 86390 1
515119 99515119 1001 86380 86390 1
515249 99515249 1001 86380 86390 1
515212 99515212 1001 86380 86390 1
515174 99515174 1001 86380 86390 1
515877 99515877 1001 86380 86390 1
516355 99516355 1001 86380 86390 1
516481 99516481 1001 86380 86390 1
516314 99516314 1001 86380 86390 1
516502 99516502 1001 86380 86390 1
516315 99516315 1001 86380 86390 1
516135 99516135 1001 86380 86390 1
516136 99516136 1001 86380 86390 1
516163 99516163 1001 86380 86390 1
516281 99516281 1001 86380 86390 1
516262 99516262 1001 86380 86390 1
516186 99516186 1001 86380 86390 1
515993 99515993 1001 86380 86390 1
515959 99515959 1001 86380 86390 1
515975 99515975 1001 86380 86390 1
516043 99516043 1001 86380 86390 1
516627 99516627 1001 86380 86390 1
516550 99516550 1001 86380 86390 1
516616 99516616 1001 86380 86390 1
516517 99516517 1001 86380 86390 1
517185 99517185 1001 86380 86390 1
517141 99517141 1001 86380 86390 1
516990 99516990 1001 86380 86390 1
517116 99517116 1001 86380 86390 1
516839 99516839 1001 86380 86390 1
516891 99516891 1001 86380 86390 1
517464 99517464 1001 86380 86390 1
517347 99517347 1001 86380 86390 1
517805 99517805 1001 86380 86390 1
517952 99517952 1001 86380 86390 1
517660 99517660 1001 86380 86390 1
517612 99517612 1001 86380 86390 1
517651 99517651 1001 86380 86390 1
517656 99517656 1001 86380 86390 1
518167 99518167 1001 86380 86390 1
518812 99518812 1001 86380 86390 1
518817 99518817 1001 86380 86390 1
518616 99518616 1001 86380 86390 1
518445 99518445 1001 86380 86390 1
518490 99518490 1001 86380 86390 1
518403 99518403 1001 86380 86390 1
518572 99518572 1001 86380 86390 1
518379 99518379 1001 86380 86390 1
519117 99519117 1001 86380 86390 1
519053 99519053 1001 86380 86390 1
519055 99519055 1001 86380 86390 1
519109 99519109 1001 86380 86390 1
519164 99519164 1001 86380 86390 1
519139 99519139 1001 86380 86390 1
519779 99519779 1001 86380 86390 1
519663 99519663 1001 86380 86390 1
519679 99519679 1001 86380 86390 1
519474 99519474 1001 86380 86390 1
519325 99519325 1001 86380 86390 1
519352 99519352 1001 86380 86390 1
519239 99519239 1001 86380 86390 1
519279 99519279 1001 86380 86390 1
519927 99519927 1001 86380 86390 1
519824 99519824 1001 86380 86390 1
519903 99519903 1001 86380 86390 1
519923 99519923 1001 86380 86390 1
519885 99519885 1001 86380 86390 1
519914 99519914 1001 86380 86390 1
520610 99520610 1001 86380 86390 1
520451 99520451 1001 86380 86390 1
520452 99520452 1001 86380 86390 1
520628 99520628 1001 86380 86390 1
520292 99520292 1001 86380 86390 1
520264 99520264 1001 86380 86390 1
520799 99520799 1001 86380 86390 1
520800 99520800 1001 86380 86390 1
520828 99520828 1001 86380 86390 1
520699 99520699 1001 86380 86390 1
521432 99521432 1001 86380 86390 1
521290 99521290 1001 86380 86390 1
521369 99521369 1001 86380 86390 1
521411 99521411 1001 86380 86390 1
521374 99521374 1001 86380 86390 1
521310 99521310 1001 86380 86390 1
521131 99521131 1001 86380 86390 1
521197 99521197 1001 86380 86390 1
521224 99521224 1001 86380 86390 1
[truncated: 4,063,067 more chars]
