# Supplementary material for: Fast and near-optimal monitoring for healthcare acquired infection outbreaks
Source: PLoS Comput Biol. 2019 Sep 16;15(9):e1007284. doi: 10.1371/journal.pcbi.1007284 (PMC6762212; doi:10.1371/journal.pcbi.1007284)
Supplement: S2 Data — (ZIP) [file pcbi.1007284.s007.zip › MobilityLogs2/HAISE_Carilion_all_visits_day_198.txt]

#Person location Sublocation StartTime EndTime Type
419740 209 1001 37740 38097 1
419050 211 1001 1440 1857 1
425171 884 1001 60720 61737 1
534616 951 1002 34348 39087 1
400078 99400078 1001 86380 86390 1
400107 99400107 1001 86380 86390 1
400109 99400109 1001 86380 86390 1
400060 99400060 1001 86380 86390 1
400462 99400462 1001 86380 86390 1
400657 99400657 1001 86380 86390 1
400634 99400634 1001 86380 86390 1
400642 99400642 1001 86380 86390 1
400673 99400673 1001 86380 86390 1
400798 99400798 1001 86380 86390 1
400842 99400842 1001 86380 86390 1
401003 99401003 1001 86380 86390 1
401150 99401150 1001 86380 86390 1
401105 99401105 1001 86380 86390 1
401608 99401608 1001 86380 86390 1
401586 99401586 1001 86380 86390 1
402135 99402135 1001 86380 86390 1
402092 99402092 1001 86380 86390 1
402250 99402250 1001 86380 86390 1
402230 99402230 1001 86380 86390 1
402280 99402280 1001 86380 86390 1
402365 99402365 1001 86380 86390 1
402911 99402911 1001 86380 86390 1
403093 99403093 1001 86380 86390 1
403305 99403305 1001 86380 86390 1
403620 99403620 1001 86380 86390 1
403928 99403928 1001 86380 86390 1
404048 99404048 1001 86380 86390 1
404137 99404137 1001 86380 86390 1
404115 99404115 1001 86380 86390 1
404305 99404305 1001 86380 86390 1
404516 99404516 1001 86380 86390 1
404753 99404753 1001 86380 86390 1
404895 99404895 1001 86380 86390 1
404924 99404924 1001 86380 86390 1
404964 99404964 1001 86380 86390 1
404909 99404909 1001 86380 86390 1
405088 99405088 1001 86380 86390 1
405049 99405049 1001 86380 86390 1
405176 99405176 1001 86380 86390 1
405148 99405148 1001 86380 86390 1
405262 99405262 1001 86380 86390 1
405623 99405623 1001 86380 86390 1
405650 99405650 1001 86380 86390 1
405859 99405859 1001 86380 86390 1
405777 99405777 1001 86380 86390 1
405910 99405910 1001 86380 86390 1
405978 99405978 1001 86380 86390 1
405897 99405897 1001 86380 86390 1
405976 99405976 1001 86380 86390 1
406029 99406029 1001 86380 86390 1
406122 99406122 1001 86380 86390 1
406108 99406108 1001 86380 86390 1
406328 99406328 1001 86380 86390 1
406706 99406706 1001 86380 86390 1
406711 99406711 1001 86380 86390 1
406887 99406887 1001 86380 86390 1
407038 99407038 1001 86380 86390 1
407194 99407194 1001 86380 86390 1
407290 99407290 1001 86380 86390 1
407268 99407268 1001 86380 86390 1
407361 99407361 1001 86380 86390 1
407465 99407465 1001 86380 86390 1
407881 99407881 1001 86380 86390 1
408140 99408140 1001 86380 86390 1
408195 99408195 1001 86380 86390 1
408278 99408278 1001 86380 86390 1
408726 99408726 1001 86380 86390 1
408985 99408985 1001 86380 86390 1
409064 99409064 1001 86380 86390 1
409266 99409266 1001 86380 86390 1
409484 99409484 1001 86380 86390 1
409627 99409627 1001 86380 86390 1
409628 99409628 1001 86380 86390 1
409726 99409726 1001 86380 86390 1
410095 99410095 1001 86380 86390 1
410285 99410285 1001 86380 86390 1
410289 99410289 1001 86380 86390 1
410541 99410541 1001 86380 86390 1
410807 99410807 1001 86380 86390 1
410845 99410845 1001 86380 86390 1
411030 99411030 1001 86380 86390 1
411066 99411066 1001 86380 86390 1
411126 99411126 1001 86380 86390 1
411265 99411265 1001 86380 86390 1
411298 99411298 1001 86380 86390 1
411458 99411458 1001 86380 86390 1
411650 99411650 1001 86380 86390 1
411565 99411565 1001 86380 86390 1
411676 99411676 1001 86380 86390 1
412042 99412042 1001 86380 86390 1
411979 99411979 1001 86380 86390 1
412103 99412103 1001 86380 86390 1
412242 99412242 1001 86380 86390 1
412392 99412392 1001 86380 86390 1
412347 99412347 1001 86380 86390 1
413590 99413590 1001 86380 86390 1
413443 99413443 1001 86380 86390 1
413136 99413136 1001 86380 86390 1
412719 99412719 1001 86380 86390 1
412585 99412585 1001 86380 86390 1
412510 99412510 1001 86380 86390 1
412566 99412566 1001 86380 86390 1
413987 99413987 1001 86380 86390 1
413955 99413955 1001 86380 86390 1
414098 99414098 1001 86380 86390 1
413843 99413843 1001 86380 86390 1
413778 99413778 1001 86380 86390 1
413831 99413831 1001 86380 86390 1
414112 99414112 1001 86380 86390 1
415069 99415069 1001 86380 86390 1
415203 99415203 1001 86380 86390 1
415307 99415307 1001 86380 86390 1
414920 99414920 1001 86380 86390 1
414761 99414761 1001 86380 86390 1
414821 99414821 1001 86380 86390 1
414568 99414568 1001 86380 86390 1
414807 99414807 1001 86380 86390 1
414699 99414699 1001 86380 86390 1
414753 99414753 1001 86380 86390 1
414672 99414672 1001 86380 86390 1
414377 99414377 1001 86380 86390 1
414225 99414225 1001 86380 86390 1
414251 99414251 1001 86380 86390 1
414125 99414125 1001 86380 86390 1
414447 99414447 1001 86380 86390 1
414155 99414155 1001 86380 86390 1
415644 99415644 1001 86380 86390 1
415455 99415455 1001 86380 86390 1
415611 99415611 1001 86380 86390 1
415524 99415524 1001 86380 86390 1
416863 99416863 1001 86380 86390 1
416943 99416943 1001 86380 86390 1
416679 99416679 1001 86380 86390 1
416212 99416212 1001 86380 86390 1
416554 99416554 1001 86380 86390 1
416264 99416264 1001 86380 86390 1
416305 99416305 1001 86380 86390 1
416309 99416309 1001 86380 86390 1
416392 99416392 1001 86380 86390 1
415880 99415880 1001 86380 86390 1
415721 99415721 1001 86380 86390 1
417116 99417116 1001 86380 86390 1
417259 99417259 1001 86380 86390 1
417335 99417335 1001 86380 86390 1
417105 99417105 1001 86380 86390 1
417300 99417300 1001 86380 86390 1
418576 99418576 1001 86380 86390 1
418800 99418800 1001 86380 86390 1
418655 99418655 1001 86380 86390 1
418711 99418711 1001 86380 86390 1
418187 99418187 1001 86380 86390 1
419113 99419113 1001 86380 86390 1
419147 99419147 1001 86380 86390 1
418831 99418831 1001 86380 86390 1
420383 99420383 1001 86380 86390 1
420101 99420101 1001 86380 86390 1
420089 99420089 1001 86380 86390 1
419720 99419720 1001 86380 86390 1
419805 99419805 1001 86380 86390 1
420039 99420039 1001 86380 86390 1
419988 99419988 1001 86380 86390 1
419866 99419866 1001 86380 86390 1
419546 99419546 1001 86380 86390 1
419429 99419429 1001 86380 86390 1
419474 99419474 1001 86380 86390 1
419499 99419499 1001 86380 86390 1
419478 99419478 1001 86380 86390 1
419284 99419284 1001 86380 86390 1
420513 99420513 1001 86380 86390 1
422116 99422116 1001 86380 86390 1
422068 99422068 1001 86380 86390 1
422102 99422102 1001 86380 86390 1
421503 99421503 1001 86380 86390 1
421443 99421443 1001 86380 86390 1
421651 99421651 1001 86380 86390 1
421128 99421128 1001 86380 86390 1
421057 99421057 1001 86380 86390 1
421061 99421061 1001 86380 86390 1
422250 99422250 1001 86380 86390 1
422415 99422415 1001 86380 86390 1
423488 99423488 1001 86380 86390 1
423709 99423709 1001 86380 86390 1
423719 99423719 1001 86380 86390 1
423747 99423747 1001 86380 86390 1
423296 99423296 1001 86380 86390 1
422747 99422747 1001 86380 86390 1
422796 99422796 1001 86380 86390 1
422686 99422686 1001 86380 86390 1
422787 99422787 1001 86380 86390 1
422815 99422815 1001 86380 86390 1
422669 99422669 1001 86380 86390 1
422792 99422792 1001 86380 86390 1
422548 99422548 1001 86380 86390 1
424102 99424102 1001 86380 86390 1
424130 99424130 1001 86380 86390 1
423764 99423764 1001 86380 86390 1
424089 99424089 1001 86380 86390 1
424895 99424895 1001 86380 86390 1
424813 99424813 1001 86380 86390 1
424606 99424606 1001 86380 86390 1
424661 99424661 1001 86380 86390 1
424540 99424540 1001 86380 86390 1
424518 99424518 1001 86380 86390 1
424586 99424586 1001 86380 86390 1
425711 99425711 1001 86380 86390 1
425813 99425813 1001 86380 86390 1
425731 99425731 1001 86380 86390 1
425599 99425599 1001 86380 86390 1
426817 99426817 1001 86380 86390 1
427048 99427048 1001 86380 86390 1
426748 99426748 1001 86380 86390 1
426939 99426939 1001 86380 86390 1
426336 99426336 1001 86380 86390 1
426154 99426154 1001 86380 86390 1
426252 99426252 1001 86380 86390 1
426073 99426073 1001 86380 86390 1
427164 99427164 1001 86380 86390 1
427316 99427316 1001 86380 86390 1
427395 99427395 1001 86380 86390 1
427282 99427282 1001 86380 86390 1
428671 99428671 1001 86380 86390 1
428488 99428488 1001 86380 86390 1
428279 99428279 1001 86380 86390 1
428041 99428041 1001 86380 86390 1
428050 99428050 1001 86380 86390 1
428132 99428132 1001 86380 86390 1
427985 99427985 1001 86380 86390 1
427874 99427874 1001 86380 86390 1
427782 99427782 1001 86380 86390 1
427538 99427538 1001 86380 86390 1
427800 99427800 1001 86380 86390 1
427574 99427574 1001 86380 86390 1
429127 99429127 1001 86380 86390 1
429116 99429116 1001 86380 86390 1
429119 99429119 1001 86380 86390 1
428958 99428958 1001 86380 86390 1
428810 99428810 1001 86380 86390 1
430295 99430295 1001 86380 86390 1
430273 99430273 1001 86380 86390 1
430120 99430120 1001 86380 86390 1
430124 99430124 1001 86380 86390 1
430199 99430199 1001 86380 86390 1
430135 99430135 1001 86380 86390 1
429935 99429935 1001 86380 86390 1
429607 99429607 1001 86380 86390 1
429497 99429497 1001 86380 86390 1
429205 99429205 1001 86380 86390 1
429181 99429181 1001 86380 86390 1
429428 99429428 1001 86380 86390 1
430549 99430549 1001 86380 86390 1
430506 99430506 1001 86380 86390 1
430518 99430518 1001 86380 86390 1
430700 99430700 1001 86380 86390 1
431999 99431999 1001 86380 86390 1
431895 99431895 1001 86380 86390 1
431898 99431898 1001 86380 86390 1
432039 99432039 1001 86380 86390 1
431480 99431480 1001 86380 86390 1
431333 99431333 1001 86380 86390 1
431423 99431423 1001 86380 86390 1
430891 99430891 1001 86380 86390 1
430901 99430901 1001 86380 86390 1
431233 99431233 1001 86380 86390 1
432485 99432485 1001 86380 86390 1
432274 99432274 1001 86380 86390 1
432331 99432331 1001 86380 86390 1
432334 99432334 1001 86380 86390 1
432215 99432215 1001 86380 86390 1
432319 99432319 1001 86380 86390 1
433412 99433412 1001 86380 86390 1
433677 99433677 1001 86380 86390 1
433419 99433419 1001 86380 86390 1
433604 99433604 1001 86380 86390 1
433390 99433390 1001 86380 86390 1
433212 99433212 1001 86380 86390 1
432976 99432976 1001 86380 86390 1
432937 99432937 1001 86380 86390 1
433261 99433261 1001 86380 86390 1
433188 99433188 1001 86380 86390 1
432708 99432708 1001 86380 86390 1
432712 99432712 1001 86380 86390 1
434126 99434126 1001 86380 86390 1
433957 99433957 1001 86380 86390 1
434131 99434131 1001 86380 86390 1
435201 99435201 1001 86380 86390 1
434871 99434871 1001 86380 86390 1
434740 99434740 1001 86380 86390 1
434663 99434663 1001 86380 86390 1
434917 99434917 1001 86380 86390 1
434510 99434510 1001 86380 86390 1
434268 99434268 1001 86380 86390 1
434388 99434388 1001 86380 86390 1
434562 99434562 1001 86380 86390 1
435454 99435454 1001 86380 86390 1
435757 99435757 1001 86380 86390 1
435550 99435550 1001 86380 86390 1
435680 99435680 1001 86380 86390 1
435772 99435772 1001 86380 86390 1
436919 99436919 1001 86380 86390 1
436799 99436799 1001 86380 86390 1
436422 99436422 1001 86380 86390 1
436669 99436669 1001 86380 86390 1
436698 99436698 1001 86380 86390 1
436377 99436377 1001 86380 86390 1
435925 99435925 1001 86380 86390 1
436061 99436061 1001 86380 86390 1
435921 99435921 1001 86380 86390 1
437352 99437352 1001 86380 86390 1
300074 99300074 1001 86380 86390 1
300728 99300728 1001 86380 86390 1
300679 99300679 1001 86380 86390 1
300576 99300576 1001 86380 86390 1
300641 99300641 1001 86380 86390 1
300539 99300539 1001 86380 86390 1
300530 99300530 1001 86380 86390 1
300367 99300367 1001 86380 86390 1
300409 99300409 1001 86380 86390 1
300362 99300362 1001 86380 86390 1
300353 99300353 1001 86380 86390 1
300238 99300238 1001 86380 86390 1
300116 99300116 1001 86380 86390 1
300119 99300119 1001 86380 86390 1
300797 99300797 1001 86380 86390 1
301460 99301460 1001 86380 86390 1
301194 99301194 1001 86380 86390 1
301210 99301210 1001 86380 86390 1
301238 99301238 1001 86380 86390 1
301150 99301150 1001 86380 86390 1
301609 99301609 1001 86380 86390 1
302210 99302210 1001 86380 86390 1
302315 99302315 1001 86380 86390 1
302139 99302139 1001 86380 86390 1
301985 99301985 1001 86380 86390 1
302091 99302091 1001 86380 86390 1
302143 99302143 1001 86380 86390 1
302027 99302027 1001 86380 86390 1
301847 99301847 1001 86380 86390 1
301965 99301965 1001 86380 86390 1
302563 99302563 1001 86380 86390 1
302474 99302474 1001 86380 86390 1
302516 99302516 1001 86380 86390 1
302439 99302439 1001 86380 86390 1
302492 99302492 1001 86380 86390 1
303048 99303048 1001 86380 86390 1
302847 99302847 1001 86380 86390 1
302768 99302768 1001 86380 86390 1
302602 99302602 1001 86380 86390 1
302642 99302642 1001 86380 86390 1
302711 99302711 1001 86380 86390 1
302766 99302766 1001 86380 86390 1
303309 99303309 1001 86380 86390 1
303297 99303297 1001 86380 86390 1
303234 99303234 1001 86380 86390 1
303290 99303290 1001 86380 86390 1
303279 99303279 1001 86380 86390 1
303255 99303255 1001 86380 86390 1
303757 99303757 1001 86380 86390 1
303424 99303424 1001 86380 86390 1
304228 99304228 1001 86380 86390 1
304114 99304114 1001 86380 86390 1
304076 99304076 1001 86380 86390 1
304115 99304115 1001 86380 86390 1
304219 99304219 1001 86380 86390 1
304236 99304236 1001 86380 86390 1
304724 99304724 1001 86380 86390 1
304780 99304780 1001 86380 86390 1
304691 99304691 1001 86380 86390 1
304461 99304461 1001 86380 86390 1
304456 99304456 1001 86380 86390 1
304457 99304457 1001 86380 86390 1
304294 99304294 1001 86380 86390 1
304401 99304401 1001 86380 86390 1
304367 99304367 1001 86380 86390 1
305050 99305050 1001 86380 86390 1
304973 99304973 1001 86380 86390 1
305000 99305000 1001 86380 86390 1
304864 99304864 1001 86380 86390 1
304998 99304998 1001 86380 86390 1
305608 99305608 1001 86380 86390 1
305600 99305600 1001 86380 86390 1
305512 99305512 1001 86380 86390 1
305525 99305525 1001 86380 86390 1
305324 99305324 1001 86380 86390 1
305467 99305467 1001 86380 86390 1
305468 99305468 1001 86380 86390 1
305091 99305091 1001 86380 86390 1
305198 99305198 1001 86380 86390 1
305069 99305069 1001 86380 86390 1
500062 99500062 1001 86380 86390 1
500065 99500065 1001 86380 86390 1
500762 99500762 1001 86380 86390 1
500783 99500783 1001 86380 86390 1
500626 99500626 1001 86380 86390 1
500732 99500732 1001 86380 86390 1
500472 99500472 1001 86380 86390 1
500194 99500194 1001 86380 86390 1
501005 99501005 1001 86380 86390 1
500971 99500971 1001 86380 86390 1
500843 99500843 1001 86380 86390 1
501639 99501639 1001 86380 86390 1
501530 99501530 1001 86380 86390 1
501311 99501311 1001 86380 86390 1
501418 99501418 1001 86380 86390 1
501264 99501264 1001 86380 86390 1
501316 99501316 1001 86380 86390 1
501222 99501222 1001 86380 86390 1
501667 99501667 1001 86380 86390 1
502402 99502402 1001 86380 86390 1
502444 99502444 1001 86380 86390 1
502446 99502446 1001 86380 86390 1
502397 99502397 1001 86380 86390 1
502323 99502323 1001 86380 86390 1
502199 99502199 1001 86380 86390 1
502187 99502187 1001 86380 86390 1
502137 99502137 1001 86380 86390 1
502114 99502114 1001 86380 86390 1
502219 99502219 1001 86380 86390 1
501925 99501925 1001 86380 86390 1
502030 99502030 1001 86380 86390 1
501993 99501993 1001 86380 86390 1
501851 99501851 1001 86380 86390 1
502593 99502593 1001 86380 86390 1
502519 99502519 1001 86380 86390 1
502575 99502575 1001 86380 86390 1
502614 99502614 1001 86380 86390 1
502591 99502591 1001 86380 86390 1
503165 99503165 1001 86380 86390 1
503180 99503180 1001 86380 86390 1
503157 99503157 1001 86380 86390 1
503223 99503223 1001 86380 86390 1
503211 99503211 1001 86380 86390 1
502905 99502905 1001 86380 86390 1
503049 99503049 1001 86380 86390 1
502908 99502908 1001 86380 86390 1
502949 99502949 1001 86380 86390 1
503001 99503001 1001 86380 86390 1
503027 99503027 1001 86380 86390 1
502898 99502898 1001 86380 86390 1
503058 99503058 1001 86380 86390 1
502790 99502790 1001 86380 86390 1
502798 99502798 1001 86380 86390 1
503424 99503424 1001 86380 86390 1
503400 99503400 1001 86380 86390 1
503427 99503427 1001 86380 86390 1
503963 99503963 1001 86380 86390 1
504070 99504070 1001 86380 86390 1
504047 99504047 1001 86380 86390 1
504109 99504109 1001 86380 86390 1
504115 99504115 1001 86380 86390 1
504114 99504114 1001 86380 86390 1
503887 99503887 1001 86380 86390 1
503794 99503794 1001 86380 86390 1
503653 99503653 1001 86380 86390 1
503602 99503602 1001 86380 86390 1
503680 99503680 1001 86380 86390 1
503567 99503567 1001 86380 86390 1
503568 99503568 1001 86380 86390 1
503599 99503599 1001 86380 86390 1
503664 99503664 1001 86380 86390 1
504208 99504208 1001 86380 86390 1
504943 99504943 1001 86380 86390 1
504886 99504886 1001 86380 86390 1
504926 99504926 1001 86380 86390 1
504677 99504677 1001 86380 86390 1
504593 99504593 1001 86380 86390 1
504671 99504671 1001 86380 86390 1
504542 99504542 1001 86380 86390 1
504452 99504452 1001 86380 86390 1
504978 99504978 1001 86380 86390 1
505642 99505642 1001 86380 86390 1
505568 99505568 1001 86380 86390 1
505626 99505626 1001 86380 86390 1
505437 99505437 1001 86380 86390 1
505463 99505463 1001 86380 86390 1
505438 99505438 1001 86380 86390 1
505389 99505389 1001 86380 86390 1
505460 99505460 1001 86380 86390 1
505192 99505192 1001 86380 86390 1
505308 99505308 1001 86380 86390 1
505313 99505313 1001 86380 86390 1
505943 99505943 1001 86380 86390 1
505932 99505932 1001 86380 86390 1
505805 99505805 1001 86380 86390 1
506437 99506437 1001 86380 86390 1
506196 99506196 1001 86380 86390 1
506276 99506276 1001 86380 86390 1
506281 99506281 1001 86380 86390 1
506320 99506320 1001 86380 86390 1
506191 99506191 1001 86380 86390 1
506055 99506055 1001 86380 86390 1
505980 99505980 1001 86380 86390 1
506162 99506162 1001 86380 86390 1
506741 99506741 1001 86380 86390 1
506780 99506780 1001 86380 86390 1
506769 99506769 1001 86380 86390 1
506613 99506613 1001 86380 86390 1
506601 99506601 1001 86380 86390 1
507256 99507256 1001 86380 86390 1
507258 99507258 1001 86380 86390 1
507349 99507349 1001 86380 86390 1
507300 99507300 1001 86380 86390 1
507330 99507330 1001 86380 86390 1
507101 99507101 1001 86380 86390 1
507043 99507043 1001 86380 86390 1
507212 99507212 1001 86380 86390 1
506970 99506970 1001 86380 86390 1
506986 99506986 1001 86380 86390 1
506805 99506805 1001 86380 86390 1
506963 99506963 1001 86380 86390 1
507497 99507497 1001 86380 86390 1
507616 99507616 1001 86380 86390 1
507554 99507554 1001 86380 86390 1
508199 99508199 1001 86380 86390 1
508148 99508148 1001 86380 86390 1
508048 99508048 1001 86380 86390 1
507891 99507891 1001 86380 86390 1
507757 99507757 1001 86380 86390 1
507828 99507828 1001 86380 86390 1
507688 99507688 1001 86380 86390 1
507678 99507678 1001 86380 86390 1
507821 99507821 1001 86380 86390 1
508327 99508327 1001 86380 86390 1
508302 99508302 1001 86380 86390 1
508316 99508316 1001 86380 86390 1
508421 99508421 1001 86380 86390 1
508873 99508873 1001 86380 86390 1
508886 99508886 1001 86380 86390 1
508878 99508878 1001 86380 86390 1
509064 99509064 1001 86380 86390 1
508601 99508601 1001 86380 86390 1
508465 99508465 1001 86380 86390 1
509733 99509733 1001 86380 86390 1
509772 99509772 1001 86380 86390 1
509812 99509812 1001 86380 86390 1
509761 99509761 1001 86380 86390 1
509795 99509795 1001 86380 86390 1
509593 99509593 1001 86380 86390 1
509558 99509558 1001 86380 86390 1
509573 99509573 1001 86380 86390 1
509652 99509652 1001 86380 86390 1
509601 99509601 1001 86380 86390 1
509654 99509654 1001 86380 86390 1
509361 99509361 1001 86380 86390 1
509480 99509480 1001 86380 86390 1
509379 99509379 1001 86380 86390 1
509317 99509317 1001 86380 86390 1
510066 99510066 1001 86380 86390 1
509965 99509965 1001 86380 86390 1
509980 99509980 1001 86380 86390 1
509968 99509968 1001 86380 86390 1
509996 99509996 1001 86380 86390 1
510546 99510546 1001 86380 86390 1
510598 99510598 1001 86380 86390 1
510725 99510725 1001 86380 86390 1
510638 99510638 1001 86380 86390 1
510551 99510551 1001 86380 86390 1
510540 99510540 1001 86380 86390 1
510528 99510528 1001 86380 86390 1
510658 99510658 1001 86380 86390 1
510672 99510672 1001 86380 86390 1
510716 99510716 1001 86380 86390 1
510719 99510719 1001 86380 86390 1
510360 99510360 1001 86380 86390 1
510166 99510166 1001 86380 86390 1
510798 99510798 1001 86380 86390 1
510760 99510760 1001 86380 86390 1
510904 99510904 1001 86380 86390 1
511428 99511428 1001 86380 86390 1
511482 99511482 1001 86380 86390 1
511396 99511396 1001 86380 86390 1
511179 99511179 1001 86380 86390 1
511174 99511174 1001 86380 86390 1
511029 99511029 1001 86380 86390 1
510951 99510951 1001 86380 86390 1
511698 99511698 1001 86380 86390 1
511737 99511737 1001 86380 86390 1
512013 99512013 1001 86380 86390 1
512117 99512117 1001 86380 86390 1
512144 99512144 1001 86380 86390 1
512002 99512002 1001 86380 86390 1
512106 99512106 1001 86380 86390 1
511786 99511786 1001 86380 86390 1
512532 99512532 1001 86380 86390 1
512416 99512416 1001 86380 86390 1
512437 99512437 1001 86380 86390 1
512399 99512399 1001 86380 86390 1
513128 99513128 1001 86380 86390 1
513105 99513105 1001 86380 86390 1
513015 99513015 1001 86380 86390 1
513182 99513182 1001 86380 86390 1
513135 99513135 1001 86380 86390 1
512817 99512817 1001 86380 86390 1
512638 99512638 1001 86380 86390 1
512627 99512627 1001 86380 86390 1
512782 99512782 1001 86380 86390 1
512645 99512645 1001 86380 86390 1
512621 99512621 1001 86380 86390 1
513001 99513001 1001 86380 86390 1
513290 99513290 1001 86380 86390 1
513395 99513395 1001 86380 86390 1
513556 99513556 1001 86380 86390 1
513569 99513569 1001 86380 86390 1
513597 99513597 1001 86380 86390 1
514068 99514068 1001 86380 86390 1
513619 99513619 1001 86380 86390 1
514137 99514137 1001 86380 86390 1
514215 99514215 1001 86380 86390 1
514165 99514165 1001 86380 86390 1
514234 99514234 1001 86380 86390 1
514824 99514824 1001 86380 86390 1
514250 99514250 1001 86380 86390 1
514294 99514294 1001 86380 86390 1
514401 99514401 1001 86380 86390 1
514440 99514440 1001 86380 86390 1
514984 99514984 1001 86380 86390 1
514907 99514907 1001 86380 86390 1
514868 99514868 1001 86380 86390 1
515051 99515051 1001 86380 86390 1
514952 99514952 1001 86380 86390 1
515599 99515599 1001 86380 86390 1
515638 99515638 1001 86380 86390 1
515497 99515497 1001 86380 86390 1
515414 99515414 1001 86380 86390 1
515429 99515429 1001 86380 86390 1
515370 99515370 1001 86380 86390 1
515279 99515279 1001 86380 86390 1
515824 99515824 1001 86380 86390 1
515877 99515877 1001 86380 86390 1
515737 99515737 1001 86380 86390 1
516463 99516463 1001 86380 86390 1
516399 99516399 1001 86380 86390 1
516323 99516323 1001 86380 86390 1
516327 99516327 1001 86380 86390 1
516393 99516393 1001 86380 86390 1
516295 99516295 1001 86380 86390 1
515931 99515931 1001 86380 86390 1
516023 99516023 1001 86380 86390 1
515894 99515894 1001 86380 86390 1
516038 99516038 1001 86380 86390 1
515962 99515962 1001 86380 86390 1
516066 99516066 1001 86380 86390 1
516094 99516094 1001 86380 86390 1
516545 99516545 1001 86380 86390 1
516640 99516640 1001 86380 86390 1
516590 99516590 1001 86380 86390 1
516583 99516583 1001 86380 86390 1
517155 99517155 1001 86380 86390 1
517288 99517288 1001 86380 86390 1
517324 99517324 1001 86380 86390 1
517296 99517296 1001 86380 86390 1
516965 99516965 1001 86380 86390 1
516978 99516978 1001 86380 86390 1
516806 99516806 1001 86380 86390 1
516834 99516834 1001 86380 86390 1
516719 99516719 1001 86380 86390 1
516837 99516837 1001 86380 86390 1
517360 99517360 1001 86380 86390 1
517464 99517464 1001 86380 86390 1
517477 99517477 1001 86380 86390 1
517496 99517496 1001 86380 86390 1
517538 99517538 1001 86380 86390 1
518130 99518130 1001 86380 86390 1
518089 99518089 1001 86380 86390 1
517815 99517815 1001 86380 86390 1
517834 99517834 1001 86380 86390 1
517824 99517824 1001 86380 86390 1
517646 99517646 1001 86380 86390 1
517728 99517728 1001 86380 86390 1
518911 99518911 1001 86380 86390 1
518897 99518897 1001 86380 86390 1
518680 99518680 1001 86380 86390 1
518777 99518777 1001 86380 86390 1
518466 99518466 1001 86380 86390 1
518402 99518402 1001 86380 86390 1
518429 99518429 1001 86380 86390 1
519166 99519166 1001 86380 86390 1
519181 99519181 1001 86380 86390 1
519562 99519562 1001 86380 86390 1
519514 99519514 1001 86380 86390 1
519275 99519275 1001 86380 86390 1
519339 99519339 1001 86380 86390 1
519332 99519332 1001 86380 86390 1
519283 99519283 1001 86380 86390 1
519402 99519402 1001 86380 86390 1
519853 99519853 1001 86380 86390 1
519831 99519831 1001 86380 86390 1
519898 99519898 1001 86380 86390 1
520513 99520513 1001 86380 86390 1
520450 99520450 1001 86380 86390 1
520469 99520469 1001 86380 86390 1
520348 99520348 1001 86380 86390 1
520298 99520298 1001 86380 86390 1
520047 99520047 1001 86380 86390 1
520113 99520113 1001 86380 86390 1
520144 99520144 1001 86380 86390 1
520146 99520146 1001 86380 86390 1
520122 99520122 1001 86380 86390 1
520807 99520807 1001 86380 86390 1
520835 99520835 1001 86380 86390 1
520720 99520720 1001 86380 86390 1
520683 99520683 1001 86380 86390 1
520684 99520684 1001 86380 86390 1
520737 99520737 1001 86380 86390 1
520789 99520789 1001 86380 86390 1
521179 99521179 1001 86380 86390 1
520977 99520977 1001 86380 86390 1
520939 99520939 1001 86380 86390 1
520927 99520927 1001 86380 86390 1
520864 99520864 1001 86380 86390 1
521023 99521023 1001 86380 86390 1
520934 99520934 1001 86380 86390 1
521556 99521556 1001 86380 86390 1
521486 99521486 1001 86380 86390 1
522090 99522090 1001 86380 86390 1
522118 99522118 1001 86380 86390 1
522213 99522213 1001 86380 86390 1
521918 99521918 1001 86380 86390 1
521977 99521977 1001 86380 86390 1
522042 99522042 1001 86380 86390 1
521900 99521900 1001 86380 86390 1
521741 99521741 1001 86380 86390 1
521798 99521798 1001 86380 86390 1
521786 99521786 1001 86380 86390 1
522381 99522381 1001 86380 86390 1
522409 99522409 1001 86380 86390 1
522411 99522411 1001 86380 86390 1
522477 99522477 1001 86380 86390 1
522426 99522426 1001 86380 86390 1
522324 99522324 1001 86380 86390 1
522363 99522363 1001 86380 86390 1
522468 99522468 1001 86380 86390 1
522928 99522928 1001 86380 86390 1
523027 99523027 1001 86380 86390 1
522950 99522950 1001 86380 86390 1
523041 99523041 1001 86380 86390 1
522773 99522773 1001 86380 86390 1
522882 99522882 1001 86380 86390 1
522860 99522860 1001 86380 86390 1
522551 99522551 1001 86380 86390 1
522554 99522554 1001 86380 86390 1
522700 99522700 1001 86380 86390 1
523150 99523150 1001 86380 86390 1
523917 99523917 1001 86380 86390 1
523926 99523926 1001 86380 86390 1
523693 99523693 1001 86380 86390 1
523554 99523554 1001 86380 86390 1
523594 99523594 1001 86380 86390 1
523685 99523685 1001 86380 86390 1
523480 99523480 1001 86380 86390 1
523469 99523469 1001 86380 86390 1
523366 99523366 1001 86380 86390 1
523392 99523392 1001 86380 86390 1
523471 99523471 1001 86380 86390 1
523399 99523399 1001 86380 86390 1
524024 99524024 1001 86380 86390 1
524039 99524039 1001 86380 86390 1
524131 99524131 1001 86380 86390 1
523976 99523976 1001 86380 86390 1
524056 99524056 1001 86380 86390 1
524108 99524108 1001 86380 86390 1
524738 99524738 1001 86380 86390 1
524759 99524759 1001 86380 86390 1
524638 99524638 1001 86380 86390 1
524438 99524438 1001 86380 86390 1
524403 99524403 1001 86380 86390 1
524378 99524378 1001 86380 86390 1
524369 99524369 1001 86380 86390 1
524906 99524906 1001 86380 86390 1
524830 99524830 1001 86380 86390 1
524961 99524961 1001 86380 86390 1
525496 99525496 1001 86380 86390 1
525397 99525397 1001 86380 86390 1
525463 99525463 1001 86380 86390 1
525518 99525518 1001 86380 86390 1
525314 99525314 1001 86380 86390 1
525256 99525256 1001 86380 86390 1
525060 99525060 1001 86380 86390 1
525078 99525078 1001 86380 86390 1
525685 99525685 1001 86380 86390 1
525635 99525635 1001 86380 86390 1
525765 99525765 1001 86380 86390 1
525743 99525743 1001 86380 86390 1
526379 99526379 1001 86380 86390 1
526239 99526239 1001 86380 86390 1
526075 99526075 1001 86380 86390 1
526205 99526205 1001 86380 86390 1
526206 99526206 1001 86380 86390 1
526129 99526129 1001 86380 86390 1
525923 99525923 1001 86380 86390 1
525939 99525939 1001 86380 86390 1
526627 99526627 1001 86380 86390 1
526567 99526567 1001 86380 86390 1
526451 99526451 1001 86380 86390 1
526570 99526570 1001 86380 86390 1
526547 99526547 1001 86380 86390 1
526522 99526522 1001 86380 86390 1
527046 99527046 1001 86380 86390 1
527126 99527126 1001 86380 86390 1
527139 99527139 1001 86380 86390 1
527129 99527129 1001 86380 86390 1
527131 99527131 1001 86380 86390 1
527240 99527240 1001 86380 86390 1
527043 99527043 1001 86380 86390 1
526891 99526891 1001 86380 86390 1
526883 99526883 1001 86380 86390 1
526797 99526797 1001 86380 86390 1
526708 99526708 1001 86380 86390 1
526821 99526821 1001 86380 86390 1
527401 99527401 1001 86380 86390 1
527314 99527314 1001 86380 86390 1
527323 99527323 1001 86380 86390 1
527876 99527876 1001 86380 86390 1
527927 99527927 1001 86380 86390 1
527980 99527980 1001 86380 86390 1
528059 99528059 1001 86380 86390 1
527893 99527893 1001 86380 86390 1
527833 99527833 1001 86380 86390 1
527808 99527808 1001 86380 86390 1
527667 99527667 1001 86380 86390 1
527710 99527710 1001 86380 86390 1
527519 99527519 1001 86380 86390 1
527613 99527613 1001 86380 86390 1
527472 99527472 1001 86380 86390 1
527544 99527544 1001 86380 86390 1
528111 99528111 1001 86380 86390 1
528155 99528155 1001 86380 86390 1
528826 99528826 1001 86380 86390 1
528725 99528725 1001 86380 86390 1
528605 99528605 1001 86380 86390 1
528536 99528536 1001 86380 86390 1
528441 99528441 1001 86380 86390 1
528468 99528468 1001 86380 86390 1
528405 99528405 1001 86380 86390 1
528368 99528368 1001 86380 86390 1
528939 99528939 1001 86380 86390 1
528917 99528917 1001 86380 86390 1
529544 99529544 1001 86380 86390 1
529687 99529687 1001 86380 86390 1
529721 99529721 1001 86380 86390 1
529338 99529338 1001 86380 86390 1
529294 99529294 1001 86380 86390 1
529118 99529118 1001 86380 86390 1
529777 99529777 1001 86380 86390 1
529832 99529832 1001 86380 86390 1
529783 99529783 1001 86380 86390 1
529887 99529887 1001 86380 86390 1
529811 99529811 1001 86380 86390 1
530351 99530351 1001 86380 86390 1
530441 99530441 1001 86380 86390 1
530407 99530407 1001 86380 86390 1
530370 99530370 1001 86380 86390 1
530545 99530545 1001 86380 86390 1
530271 99530271 1001 86380 86390 1
530235 99530235 1001 86380 86390 1
530237 99530237 1001 86380 86390 1
530178 99530178 1001 86380 86390 1
530307 99530307 1001 86380 86390 1
529947 99529947 1001 86380 86390 1
530066 99530066 1001 86380 86390 1
530134 99530134 1001 86380 86390 1
530607 99530607 1001 86380 86390 1
530620 99530620 1001 86380 86390 1
530738 99530738 1001 86380 86390 1
530627 99530627 1001 86380 86390 1
531334 99531334 1001 86380 86390 1
531322 99531322 1001 86380 86390 1
531100 99531100 1001 86380 86390 1
531037 99531037 1001 86380 86390 1
531065 99531065 1001 86380 86390 1
531069 99531069 1001 86380 86390 1
531159 99531159 1001 86380 86390 1
530841 99530841 1001 86380 86390 1
530763 99530763 1001 86380 86390 1
530959 99530959 1001 86380 86390 1
530934 99530934 1001 86380 86390 1
530820 99530820 1001 86380 86390 1
530795 99530795 1001 86380 86390 1
531575 99531575 1001 86380 86390 1
531393 99531393 1001 86380 86390 1
531476 99531476 1001 86380 86390 1
532040 99532040 1001 86380 86390 1
531892 99531892 1001 86380 86390 1
531793 99531793 1001 86380 86390 1
531716 99531716 1001 86380 86390 1
532349 99532349 1001 86380 86390 1
532214 99532214 1001 86380 86390 1
532960 99532960 1001 86380 86390 1
532884 99532884 1001 86380 86390 1
532838 99532838 1001 86380 86390 1
532749 99532749 1001 86380 86390 1
532685 99532685 1001 86380 86390 1
532711 99532711 1001 86380 86390 1
532648 99532648 1001 86380 86390 1
532670 99532670 1001 86380 86390 1
532514 99532514 1001 86380 86390 1
532559 99532559 1001 86380 86390 1
532469 99532469 1001 86380 86390 1
532573 99532573 1001 86380 86390 1
532575 99532575 1001 86380 86390 1
533233 99533233 1001 86380 86390 1
533222 99533222 1001 86380 86390 1
533235 99533235 1001 86380 86390 1
533665 99533665 1001 86380 86390 1
533840 99533840 1001 86380 86390 1
533762 99533762 1001 86380 86390 1
533712 99533712 1001 86380 86390 1
533791 99533791 1001 86380 86390 1
533602 99533602 1001 86380 86390 1
533590 99533590 1001 86380 86390 1
533648 99533648 1001 86380 86390 1
533360 99533360 1001 86380 86390 1
533413 99533413 1001 86380 86390 1
533402 99533402 1001 86380 86390 1
533882 99533882 1001 86380 86390 1
533931 99533931 1001 86380 86390 1
534551 99534551 1001 86380 86390 1
534577 99534577 1001 86380 86390 1
534604 99534604 1001 86380 86390 1
534401 99534401 1001 86380 86390 1
534455 99534455 1001 86380 86390 1
534471 99534471 1001 86380 86390 1
534240 99534240 1001 86380 86390 1
534126 99534126 1001 86380 86390 1
534152 99534152 1001 86380 86390 1
534875 99534875 1001 86380 86390 1
534775 99534775 1001 86380 86390 1
534764 99534764 1001 86380 86390 1
534842 99534842 1001 86380 86390 1
534727 99534727 1001 86380 86390 1
534719 99534719 1001 86380 86390 1
535459 99535459 1001 86380 86390 1
535495 99535495 1001 86380 86390 1
535353 99535353 1001 86380 86390 1
535366 99535366 1001 86380 86390 1
535432 99535432 1001 86380 86390 1
535136 99535136 1001 86380 86390 1
535179 99535179 1001 86380 86390 1
535107 99535107 1001 86380 86390 1
535078 99535078 1001 86380 86390 1
534989 99534989 1001 86380 86390 1
535067 99535067 1001 86380 86390 1
534926 99534926 1001 86380 86390 1
535306 99535306 1001 86380 86390 1
535619 99535619 1001 86380 86390 1
535711 99535711 1001 86380 86390 1
536286 99536286 1001 86380 86390 1
536301 99536301 1001 86380 86390 1
536336 99536336 1001 86380 86390 1
536135 99536135 1001 86380 86390 1
536294 99536294 1001 86380 86390 1
536179 99536179 1001 86380 86390 1
535949 99535949 1001 86380 86390 1
535758 99535758 1001 86380 86390 1
535827 99535827 1001 86380 86390 1
536502 99536502 1001 86380 86390 1
535924 99535924 1001 86380 86390 1
536390 99536390 1001 86380 86390 1
536532 99536532 1001 86380 86390 1
536510 99536510 1001 86380 86390 1
537147 99537147 1001 86380 86390 1
536801 99536801 1001 86380 86390 1
536867 99536867 1001 86380 86390 1
536857 99536857 1001 86380 86390 1
536912 99536912 1001 86380 86390 1
536770 99536770 1001 86380 86390 1
536940 99536940 1001 86380 86390 1
536733 99536733 1001 86380 86390 1
537174 99537174 1001 86380 86390 1
536750 99536750 1001 86380 86390 1
537255 99537255 1001 86380 86390 1
537366 99537366 1001 86380 86390 1
537955 99537955 1001 86380 86390 1
537840 99537840 1001 86380 86390 1
537854 99537854 1001 86380 86390 1
537653 99537653 1001 86380 86390 1
537770 99537770 1001 86380 86390 1
537761 99537761 1001 86380 86390 1
537774 99537774 1001 86380 86390 1
537582 99537582 1001 86380 86390 1
537637 99537637 1001 86380 86390 1
537556 99537556 1001 86380 86390 1
537431 99537431 1001 86380 86390 1
538072 99538072 1001 86380 86390 1
538183 99538183 1001 86380 86390 1
538630 99538630 1001 86380 86390 1
538811 99538811 1001 86380 86390 1
538492 99538492 1001 86380 86390 1
538529 99538529 1001 86380 86390 1
538478 99538478 1001 86380 86390 1
538297 99538297 1001 86380 86390 1
538382 99538382 1001 86380 86390 1
538852 99538852 1001 86380 86390 1
538937 99538937 1001 86380 86390 1
539578 99539578 1001 86380 86390 1
539531 99539531 1001 86380 86390 1
539409 99539409 1001 86380 86390 1
539321 99539321 1001 86380 86390 1
539386 99539386 1001 86380 86390 1
539287 99539287 1001 86380 86390 1
539352 99539352 1001 86380 86390 1
539417 99539417 1001 86380 86390 1
539380 99539380 1001 86380 86390 1
539292 99539292 1001 86380 86390 1
539162 99539162 1001 86380 86390 1
539207 99539207 1001 86380 86390 1
539041 99539041 1001 86380 86390 1
539109 99539109 1001 86380 86390 1
539694 99539694 1001 86380 86390 1
539736 99539736 1001 86380 86390 1
539803 99539803 1001 86380 86390 1
540312 99540312 1001 86380 86390 1
540445 99540445 1001 86380 86390 1
540093 99540093 1001 86380 86390 1
540203 99540203 1001 86380 86390 1
540139 99540139 1001 86380 86390 1
540015 99540015 1001 86380 86390 1
539964 99539964 1001 86380 86390 1
539875 99539875 1001 86380 86390 1
539855 99539855 1001 86380 86390 1
540607 99540607 1001 86380 86390 1
540592 99540592 1001 86380 86390 1
541120 99541120 1001 86380 86390 1
541225 99541225 1001 86380 86390 1
540801 99540801 1001 86380 86390 1
540867 99540867 1001 86380 86390 1
540864 99540864 1001 86380 86390 1
540761 99540761 1001 86380 86390 1
541329 99541329 1001 86380 86390 1
541450 99541450 1001 86380 86390 1
541962 99541962 1001 86380 86390 1
541810 99541810 1001 86380 86390 1
541853 99541853 1001 86380 86390 1
541711 99541711 1001 86380 86390 1
541777 99541777 1001 86380 86390 1
541895 99541895 1001 86380 86390 1
541910 99541910 1001 86380 86390 1
541874 99541874 1001 86380 86390 1
541683 99541683 1001 86380 86390 1
541545 99541545 1001 86380 86390 1
542274 99542274 1001 86380 86390 1
542131 99542131 1001 86380 86390 1
542120 99542120 1001 86380 86390 1
542320 99542320 1001 86380 86390 1
542742 99542742 1001 86380 86390 1
542806 99542806 1001 86380 86390 1
542769 99542769 1001 86380 86390 1
542862 99542862 1001 86380 86390 1
542787 99542787 1001 86380 86390 1
542840 99542840 1001 86380 86390 1
542627 99542627 1001 86380 86390 1
542692 99542692 1001 86380 86390 1
542648 99542648 1001 86380 86390 1
542674 99542674 1001 86380 86390 1
542442 99542442 1001 86380 86390 1
542485 99542485 1001 86380 86390 1
542486 99542486 1001 86380 86390 1
542383 99542383 1001 86380 86390 1
542398 99542398 1001 86380 86390 1
543134 99543134 1001 86380 86390 1
543739 99543739 1001 86380 86390 1
543635 99543635 1001 86380 86390 1
543687 99543687 1001 86380 86390 1
543755 99543755 1001 86380 86390 1
543587 99543587 1001 86380 86390 1
543384 99543384 1001 86380 86390 1
543514 99543514 1001 86380 86390 1
543371 99543371 1001 86380 86390 1
543468 99543468 1001 86380 86390 1
543431 99543431 1001 86380 86390 1
543461 99543461 1001 86380 86390 1
543513 99543513 1001 86380 86390 1
543202 99543202 1001 86380 86390 1
543244 99543244 1001 86380 86390 1
543796 99543796 1001 86380 86390 1
543848 99543848 1001 86380 86390 1
543791 99543791 1001 86380 86390 1
544525 99544525 1001 86380 86390 1
544450 99544450 1001 86380 86390 1
544415 99544415 1001 86380 86390 1
544481 99544481 1001 86380 86390 1
544263 99544263 1001 86380 86390 1
544342 99544342 1001 86380 86390 1
544214 99544214 1001 86380 86390 1
544266 99544266 1001 86380 86390 1
544120 99544120 1001 86380 86390 1
544017 99544017 1001 86380 86390 1
544005 99544005 1001 86380 86390 1
544073 99544073 1001 86380 86390 1
544139 99544139 1001 86380 86390 1
544166 99544166 1001 86380 86390 1
544012 99544012 1001 86380 86390 1
544701 99544701 1001 86380 86390 1
404643 1137 1001 54900 56397 1
419740 690 1001 66480 70017 1
509463 772 1001 27446 27745 1
537773 1068 1002 29305 38897 1
400039 99400039 1001 86380 86390 1
400103 99400103 1001 86380 86390 1
400200 99400200 1001 86380 86390 1
400330 99400330 1001 86380 86390 1
400411 99400411 1001 86380 86390 1
400390 99400390 1001 86380 86390 1
400518 99400518 1001 86380 86390 1
400780 99400780 1001 86380 86390 1
400884 99400884 1001 86380 86390 1
401015 99401015 1001 86380 86390 1
401151 99401151 1001 86380 86390 1
401280 99401280 1001 86380 86390 1
401402 99401402 1001 86380 86390 1
401452 99401452 1001 86380 86390 1
401537 99401537 1001 86380 86390 1
401721 99401721 1001 86380 86390 1
401834 99401834 1001 86380 86390 1
401966 99401966 1001 86380 86390 1
402040 99402040 1001 86380 86390 1
402248 99402248 1001 86380 86390 1
402066 99402066 1001 86380 86390 1
402346 99402346 1001 86380 86390 1
402440 99402440 1001 86380 86390 1
402597 99402597 1001 86380 86390 1
402785 99402785 1001 86380 86390 1
402923 99402923 1001 86380 86390 1
402936 99402936 1001 86380 86390 1
402994 99402994 1001 86380 86390 1
403185 99403185 1001 86380 86390 1
403188 99403188 1001 86380 86390 1
403300 99403300 1001 86380 86390 1
403477 99403477 1001 86380 86390 1
403599 99403599 1001 86380 86390 1
403604 99403604 1001 86380 86390 1
403667 99403667 1001 86380 86390 1
403739 99403739 1001 86380 86390 1
403854 99403854 1001 86380 86390 1
403734 99403734 1001 86380 86390 1
403953 99403953 1001 86380 86390 1
404043 99404043 1001 86380 86390 1
404192 99404192 1001 86380 86390 1
404252 99404252 1001 86380 86390 1
404324 99404324 1001 86380 86390 1
404319 99404319 1001 86380 86390 1
404471 99404471 1001 86380 86390 1
404448 99404448 1001 86380 86390 1
404412 99404412 1001 86380 86390 1
404514 99404514 1001 86380 86390 1
404653 99404653 1001 86380 86390 1
405085 99405085 1001 86380 86390 1
405095 99405095 1001 86380 86390 1
405170 99405170 1001 86380 86390 1
405234 99405234 1001 86380 86390 1
405576 99405576 1001 86380 86390 1
405514 99405514 1001 86380 86390 1
405633 99405633 1001 86380 86390 1
405748 99405748 1001 86380 86390 1
405773 99405773 1001 86380 86390 1
405861 99405861 1001 86380 86390 1
406025 99406025 1001 86380 86390 1
406253 99406253 1001 86380 86390 1
406209 99406209 1001 86380 86390 1
406423 99406423 1001 86380 86390 1
406734 99406734 1001 86380 86390 1
406666 99406666 1001 86380 86390 1
406698 99406698 1001 86380 86390 1
406819 99406819 1001 86380 86390 1
406946 99406946 1001 86380 86390 1
407114 99407114 1001 86380 86390 1
407497 99407497 1001 86380 86390 1
407600 99407600 1001 86380 86390 1
407723 99407723 1001 86380 86390 1
407680 99407680 1001 86380 86390 1
407928 99407928 1001 86380 86390 1
408283 99408283 1001 86380 86390 1
408307 99408307 1001 86380 86390 1
408428 99408428 1001 86380 86390 1
408472 99408472 1001 86380 86390 1
408799 99408799 1001 86380 86390 1
408865 99408865 1001 86380 86390 1
409010 99409010 1001 86380 86390 1
409062 99409062 1001 86380 86390 1
409137 99409137 1001 86380 86390 1
409209 99409209 1001 86380 86390 1
409480 99409480 1001 86380 86390 1
409477 99409477 1001 86380 86390 1
409520 99409520 1001 86380 86390 1
409674 99409674 1001 86380 86390 1
409749 99409749 1001 86380 86390 1
409788 99409788 1001 86380 86390 1
409931 99409931 1001 86380 86390 1
410115 99410115 1001 86380 86390 1
410150 99410150 1001 86380 86390 1
410210 99410210 1001 86380 86390 1
410138 99410138 1001 86380 86390 1
410308 99410308 1001 86380 86390 1
410475 99410475 1001 86380 86390 1
410480 99410480 1001 86380 86390 1
410601 99410601 1001 86380 86390 1
410556 99410556 1001 86380 86390 1
410646 99410646 1001 86380 86390 1
410754 99410754 1001 86380 86390 1
410883 99410883 1001 86380 86390 1
410949 99410949 1001 86380 86390 1
411085 99411085 1001 86380 86390 1
411222 99411222 1001 86380 86390 1
411137 99411137 1001 86380 86390 1
411306 99411306 1001 86380 86390 1
411288 99411288 1001 86380 86390 1
411622 99411622 1001 86380 86390 1
411709 99411709 1001 86380 86390 1
411819 99411819 1001 86380 86390 1
412152 99412152 1001 86380 86390 1
412140 99412140 1001 86380 86390 1
412255 99412255 1001 86380 86390 1
412262 99412262 1001 86380 86390 1
412280 99412280 1001 86380 86390 1
412300 99412300 1001 86380 86390 1
413697 99413697 1001 86380 86390 1
413410 99413410 1001 86380 86390 1
413357 99413357 1001 86380 86390 1
412931 99412931 1001 86380 86390 1
413260 99413260 1001 86380 86390 1
413202 99413202 1001 86380 86390 1
413026 99413026 1001 86380 86390 1
413000 99413000 1001 86380 86390 1
412529 99412529 1001 86380 86390 1
412782 99412782 1001 86380 86390 1
412515 99412515 1001 86380 86390 1
413928 99413928 1001 86380 86390 1
414100 99414100 1001 86380 86390 1
413962 99413962 1001 86380 86390 1
415121 99415121 1001 86380 86390 1
415258 99415258 1001 86380 86390 1
414935 99414935 1001 86380 86390 1
414959 99414959 1001 86380 86390 1
415159 99415159 1001 86380 86390 1
415212 99415212 1001 86380 86390 1
414736 99414736 1001 86380 86390 1
414638 99414638 1001 86380 86390 1
414655 99414655 1001 86380 86390 1
414705 99414705 1001 86380 86390 1
414586 99414586 1001 86380 86390 1
414475 99414475 1001 86380 86390 1
414180 99414180 1001 86380 86390 1
414184 99414184 1001 86380 86390 1
414374 99414374 1001 86380 86390 1
414922 99414922 1001 86380 86390 1
416897 99416897 1001 86380 86390 1
416191 99416191 1001 86380 86390 1
416228 99416228 1001 86380 86390 1
415786 99415786 1001 86380 86390 1
415998 99415998 1001 86380 86390 1
415878 99415878 1001 86380 86390 1
415801 99415801 1001 86380 86390 1
417269 99417269 1001 86380 86390 1
417607 99417607 1001 86380 86390 1
417515 99417515 1001 86380 86390 1
418569 99418569 1001 86380 86390 1
418135 99418135 1001 86380 86390 1
418179 99418179 1001 86380 86390 1
418392 99418392 1001 86380 86390 1
418109 99418109 1001 86380 86390 1
417663 99417663 1001 86380 86390 1
417666 99417666 1001 86380 86390 1
419158 99419158 1001 86380 86390 1
419027 99419027 1001 86380 86390 1
419105 99419105 1001 86380 86390 1
419197 99419197 1001 86380 86390 1
420379 99420379 1001 86380 86390 1
420415 99420415 1001 86380 86390 1
420347 99420347 1001 86380 86390 1
419966 99419966 1001 86380 86390 1
419700 99419700 1001 86380 86390 1
419813 99419813 1001 86380 86390 1
419517 99419517 1001 86380 86390 1
419455 99419455 1001 86380 86390 1
419431 99419431 1001 86380 86390 1
419329 99419329 1001 86380 86390 1
419457 99419457 1001 86380 86390 1
419339 99419339 1001 86380 86390 1
419464 99419464 1001 86380 86390 1
420768 99420768 1001 86380 86390 1
420649 99420649 1001 86380 86390 1
420468 99420468 1001 86380 86390 1
420574 99420574 1001 86380 86390 1
420553 99420553 1001 86380 86390 1
421817 99421817 1001 86380 86390 1
421689 99421689 1001 86380 86390 1
421819 99421819 1001 86380 86390 1
421821 99421821 1001 86380 86390 1
422097 99422097 1001 86380 86390 1
421676 99421676 1001 86380 86390 1
421310 99421310 1001 86380 86390 1
421231 99421231 1001 86380 86390 1
420897 99420897 1001 86380 86390 1
421049 99421049 1001 86380 86390 1
420847 99420847 1001 86380 86390 1
420979 99420979 1001 86380 86390 1
422369 99422369 1001 86380 86390 1
423689 99423689 1001 86380 86390 1
423663 99423663 1001 86380 86390 1
423504 99423504 1001 86380 86390 1
423167 99423167 1001 86380 86390 1
422852 99422852 1001 86380 86390 1
422854 99422854 1001 86380 86390 1
422540 99422540 1001 86380 86390 1
422762 99422762 1001 86380 86390 1
423797 99423797 1001 86380 86390 1
423752 99423752 1001 86380 86390 1
424045 99424045 1001 86380 86390 1
423756 99423756 1001 86380 86390 1
425276 99425276 1001 86380 86390 1
425199 99425199 1001 86380 86390 1
425166 99425166 1001 86380 86390 1
424763 99424763 1001 86380 86390 1
424729 99424729 1001 86380 86390 1
424488 99424488 1001 86380 86390 1
424590 99424590 1001 86380 86390 1
424157 99424157 1001 86380 86390 1
424349 99424349 1001 86380 86390 1
424232 99424232 1001 86380 86390 1
424336 99424336 1001 86380 86390 1
425495 99425495 1001 86380 86390 1
425473 99425473 1001 86380 86390 1
426815 99426815 1001 86380 86390 1
427015 99427015 1001 86380 86390 1
426776 99426776 1001 86380 86390 1
426549 99426549 1001 86380 86390 1
426399 99426399 1001 86380 86390 1
426400 99426400 1001 86380 86390 1
426263 99426263 1001 86380 86390 1
427381 99427381 1001 86380 86390 1
427252 99427252 1001 86380 86390 1
427408 99427408 1001 86380 86390 1
427453 99427453 1001 86380 86390 1
428377 99428377 1001 86380 86390 1
428222 99428222 1001 86380 86390 1
428272 99428272 1001 86380 86390 1
427946 99427946 1001 86380 86390 1
427774 99427774 1001 86380 86390 1
427702 99427702 1001 86380 86390 1
427848 99427848 1001 86380 86390 1
428849 99428849 1001 86380 86390 1
429108 99429108 1001 86380 86390 1
428980 99428980 1001 86380 86390 1
429085 99429085 1001 86380 86390 1
428936 99428936 1001 86380 86390 1
430012 99430012 1001 86380 86390 1
430190 99430190 1001 86380 86390 1
430027 99430027 1001 86380 86390 1
430126 99430126 1001 86380 86390 1
429593 99429593 1001 86380 86390 1
429813 99429813 1001 86380 86390 1
429949 99429949 1001 86380 86390 1
429523 99429523 1001 86380 86390 1
429177 99429177 1001 86380 86390 1
429486 99429486 1001 86380 86390 1
429561 99429561 1001 86380 86390 1
430424 99430424 1001 86380 86390 1
430454 99430454 1001 86380 86390 1
430711 99430711 1001 86380 86390 1
430464 99430464 1001 86380 86390 1
430446 99430446 1001 86380 86390 1
430447 99430447 1001 86380 86390 1
430807 99430807 1001 86380 86390 1
430627 99430627 1001 86380 86390 1
431915 99431915 1001 86380 86390 1
431863 99431863 1001 86380 86390 1
431784 99431784 1001 86380 86390 1
431811 99431811 1001 86380 86390 1
431332 99431332 1001 86380 86390 1
431521 99431521 1001 86380 86390 1
431091 99431091 1001 86380 86390 1
431211 99431211 1001 86380 86390 1
430876 99430876 1001 86380 86390 1
431225 99431225 1001 86380 86390 1
432430 99432430 1001 86380 86390 1
432455 99432455 1001 86380 86390 1
432308 99432308 1001 86380 86390 1
432394 99432394 1001 86380 86390 1
433321 99433321 1001 86380 86390 1
433686 99433686 1001 86380 86390 1
433692 99433692 1001 86380 86390 1
433403 99433403 1001 86380 86390 1
433478 99433478 1001 86380 86390 1
433359 99433359 1001 86380 86390 1
433020 99433020 1001 86380 86390 1
433141 99433141 1001 86380 86390 1
432942 99432942 1001 86380 86390 1
432822 99432822 1001 86380 86390 1
432767 99432767 1001 86380 86390 1
432893 99432893 1001 86380 86390 1
432492 99432492 1001 86380 86390 1
435136 99435136 1001 86380 86390 1
434971 99434971 1001 86380 86390 1
434794 99434794 1001 86380 86390 1
434837 99434837 1001 86380 86390 1
434702 99434702 1001 86380 86390 1
434141 99434141 1001 86380 86390 1
434543 99434543 1001 86380 86390 1
434572 99434572 1001 86380 86390 1
434242 99434242 1001 86380 86390 1
435577 99435577 1001 86380 86390 1
436772 99436772 1001 86380 86390 1
437132 99437132 1001 86380 86390 1
436548 99436548 1001 86380 86390 1
436637 99436637 1001 86380 86390 1
436715 99436715 1001 86380 86390 1
436483 99436483 1001 86380 86390 1
436511 99436511 1001 86380 86390 1
436513 99436513 1001 86380 86390 1
436095 99436095 1001 86380 86390 1
436172 99436172 1001 86380 86390 1
436328 99436328 1001 86380 86390 1
437326 99437326 1001 86380 86390 1
437250 99437250 1001 86380 86390 1
437232 99437232 1001 86380 86390 1
300678 99300678 1001 86380 86390 1
300109 99300109 1001 86380 86390 1
300268 99300268 1001 86380 86390 1
300141 99300141 1001 86380 86390 1
300220 99300220 1001 86380 86390 1
300920 99300920 1001 86380 86390 1
300767 99300767 1001 86380 86390 1
301387 99301387 1001 86380 86390 1
301484 99301484 1001 86380 86390 1
301193 99301193 1001 86380 86390 1
301000 99301000 1001 86380 86390 1
301031 99301031 1001 86380 86390 1
301096 99301096 1001 86380 86390 1
301110 99301110 1001 86380 86390 1
301616 99301616 1001 86380 86390 1
301736 99301736 1001 86380 86390 1
301690 99301690 1001 86380 86390 1
301601 99301601 1001 86380 86390 1
302217 99302217 1001 86380 86390 1
302323 99302323 1001 86380 86390 1
302220 99302220 1001 86380 86390 1
302288 99302288 1001 86380 86390 1
301994 99301994 1001 86380 86390 1
302071 99302071 1001 86380 86390 1
302163 99302163 1001 86380 86390 1
301962 99301962 1001 86380 86390 1
301794 99301794 1001 86380 86390 1
301784 99301784 1001 86380 86390 1
302511 99302511 1001 86380 86390 1
302382 99302382 1001 86380 86390 1
302397 99302397 1001 86380 86390 1
303044 99303044 1001 86380 86390 1
303011 99303011 1001 86380 86390 1
303037 99303037 1001 86380 86390 1
302865 99302865 1001 86380 86390 1
302958 99302958 1001 86380 86390 1
302599 99302599 1001 86380 86390 1
302588 99302588 1001 86380 86390 1
302633 99302633 1001 86380 86390 1
302646 99302646 1001 86380 86390 1
302724 99302724 1001 86380 86390 1
302634 99302634 1001 86380 86390 1
303320 99303320 1001 86380 86390 1
303257 99303257 1001 86380 86390 1
303246 99303246 1001 86380 86390 1
303847 99303847 1001 86380 86390 1
304014 99304014 1001 86380 86390 1
304026 99304026 1001 86380 86390 1
303698 99303698 1001 86380 86390 1
303647 99303647 1001 86380 86390 1
303706 99303706 1001 86380 86390 1
303734 99303734 1001 86380 86390 1
303760 99303760 1001 86380 86390 1
303800 99303800 1001 86380 86390 1
303464 99303464 1001 86380 86390 1
303555 99303555 1001 86380 86390 1
303493 99303493 1001 86380 86390 1
303565 99303565 1001 86380 86390 1
303605 99303605 1001 86380 86390 1
304159 99304159 1001 86380 86390 1
304084 99304084 1001 86380 86390 1
304675 99304675 1001 86380 86390 1
304857 99304857 1001 86380 86390 1
304459 99304459 1001 86380 86390 1
304584 99304584 1001 86380 86390 1
304409 99304409 1001 86380 86390 1
304271 99304271 1001 86380 86390 1
304323 99304323 1001 86380 86390 1
304350 99304350 1001 86380 86390 1
304300 99304300 1001 86380 86390 1
304961 99304961 1001 86380 86390 1
304876 99304876 1001 86380 86390 1
305599 99305599 1001 86380 86390 1
305526 99305526 1001 86380 86390 1
305501 99305501 1001 86380 86390 1
305593 99305593 1001 86380 86390 1
305341 99305341 1001 86380 86390 1
305329 99305329 1001 86380 86390 1
305078 99305078 1001 86380 86390 1
305107 99305107 1001 86380 86390 1
305162 99305162 1001 86380 86390 1
305231 99305231 1001 86380 86390 1
500178 99500178 1001 86380 86390 1
500081 99500081 1001 86380 86390 1
500172 99500172 1001 86380 86390 1
500045 99500045 1001 86380 86390 1
500174 99500174 1001 86380 86390 1
500729 99500729 1001 86380 86390 1
500743 99500743 1001 86380 86390 1
500805 99500805 1001 86380 86390 1
500452 99500452 1001 86380 86390 1
500569 99500569 1001 86380 86390 1
500590 99500590 1001 86380 86390 1
500411 99500411 1001 86380 86390 1
500298 99500298 1001 86380 86390 1
500326 99500326 1001 86380 86390 1
500329 99500329 1001 86380 86390 1
500228 99500228 1001 86380 86390 1
501460 99501460 1001 86380 86390 1
501473 99501473 1001 86380 86390 1
501486 99501486 1001 86380 86390 1
501627 99501627 1001 86380 86390 1
501560 99501560 1001 86380 86390 1
501369 99501369 1001 86380 86390 1
501347 99501347 1001 86380 86390 1
501286 99501286 1001 86380 86390 1
501184 99501184 1001 86380 86390 1
501677 99501677 1001 86380 86390 1
501705 99501705 1001 86380 86390 1
501798 99501798 1001 86380 86390 1
501696 99501696 1001 86380 86390 1
502376 99502376 1001 86380 86390 1
501967 99501967 1001 86380 86390 1
501955 99501955 1001 86380 86390 1
502050 99502050 1001 86380 86390 1
502478 99502478 1001 86380 86390 1
502560 99502560 1001 86380 86390 1
502656 99502656 1001 86380 86390 1
503138 99503138 1001 86380 86390 1
503257 99503257 1001 86380 86390 1
503270 99503270 1001 86380 86390 1
502924 99502924 1001 86380 86390 1
502925 99502925 1001 86380 86390 1
503030 99503030 1001 86380 86390 1
502993 99502993 1001 86380 86390 1
503006 99503006 1001 86380 86390 1
502802 99502802 1001 86380 86390 1
502686 99502686 1001 86380 86390 1
502791 99502791 1001 86380 86390 1
502824 99502824 1001 86380 86390 1
502773 99502773 1001 86380 86390 1
502799 99502799 1001 86380 86390 1
503472 99503472 1001 86380 86390 1
503319 99503319 1001 86380 86390 1
503984 99503984 1001 86380 86390 1
503718 99503718 1001 86380 86390 1
503854 99503854 1001 86380 86390 1
503574 99503574 1001 86380 86390 1
503533 99503533 1001 86380 86390 1
504274 99504274 1001 86380 86390 1
504266 99504266 1001 86380 86390 1
504763 99504763 1001 86380 86390 1
504845 99504845 1001 86380 86390 1
504850 99504850 1001 86380 86390 1
504687 99504687 1001 86380 86390 1
504718 99504718 1001 86380 86390 1
504591 99504591 1001 86380 86390 1
504630 99504630 1001 86380 86390 1
504442 99504442 1001 86380 86390 1
504419 99504419 1001 86380 86390 1
504407 99504407 1001 86380 86390 1
504957 99504957 1001 86380 86390 1
505115 99505115 1001 86380 86390 1
505145 99505145 1001 86380 86390 1
505030 99505030 1001 86380 86390 1
505645 99505645 1001 86380 86390 1
505751 99505751 1001 86380 86390 1
505425 99505425 1001 86380 86390 1
505177 99505177 1001 86380 86390 1
505257 99505257 1001 86380 86390 1
505284 99505284 1001 86380 86390 1
505349 99505349 1001 86380 86390 1
505223 99505223 1001 86380 86390 1
505172 99505172 1001 86380 86390 1
505866 99505866 1001 86380 86390 1
505956 99505956 1001 86380 86390 1
505992 99505992 1001 86380 86390 1
506045 99506045 1001 86380 86390 1
506078 99506078 1001 86380 86390 1
506737 99506737 1001 86380 86390 1
506751 99506751 1001 86380 86390 1
506731 99506731 1001 86380 86390 1
506773 99506773 1001 86380 86390 1
507398 99507398 1001 86380 86390 1
507228 99507228 1001 86380 86390 1
507187 99507187 1001 86380 86390 1
506853 99506853 1001 86380 86390 1
506944 99506944 1001 86380 86390 1
506803 99506803 1001 86380 86390 1
506998 99506998 1001 86380 86390 1
506961 99506961 1001 86380 86390 1
507475 99507475 1001 86380 86390 1
507478 99507478 1001 86380 86390 1
507612 99507612 1001 86380 86390 1
508233 99508233 1001 86380 86390 1
507982 99507982 1001 86380 86390 1
507997 99507997 1001 86380 86390 1
507948 99507948 1001 86380 86390 1
507911 99507911 1001 86380 86390 1
507653 99507653 1001 86380 86390 1
507796 99507796 1001 86380 86390 1
507762 99507762 1001 86380 86390 1
507776 99507776 1001 86380 86390 1
507805 99507805 1001 86380 86390 1
508261 99508261 1001 86380 86390 1
508251 99508251 1001 86380 86390 1
508449 99508449 1001 86380 86390 1
509039 99509039 1001 86380 86390 1
508928 99508928 1001 86380 86390 1
508817 99508817 1001 86380 86390 1
508727 99508727 1001 86380 86390 1
508836 99508836 1001 86380 86390 1
508696 99508696 1001 86380 86390 1
508670 99508670 1001 86380 86390 1
508685 99508685 1001 86380 86390 1
508469 99508469 1001 86380 86390 1
508603 99508603 1001 86380 86390 1
508541 99508541 1001 86380 86390 1
508477 99508477 1001 86380 86390 1
509098 99509098 1001 86380 86390 1
509077 99509077 1001 86380 86390 1
509182 99509182 1001 86380 86390 1
509173 99509173 1001 86380 86390 1
509810 99509810 1001 86380 86390 1
509548 99509548 1001 86380 86390 1
509538 99509538 1001 86380 86390 1
509332 99509332 1001 86380 86390 1
509438 99509438 1001 86380 86390 1
509391 99509391 1001 86380 86390 1
509314 99509314 1001 86380 86390 1
509354 99509354 1001 86380 86390 1
509951 99509951 1001 86380 86390 1
509928 99509928 1001 86380 86390 1
510085 99510085 1001 86380 86390 1
510679 99510679 1001 86380 86390 1
510698 99510698 1001 86380 86390 1
510553 99510553 1001 86380 86390 1
510709 99510709 1001 86380 86390 1
510496 99510496 1001 86380 86390 1
510473 99510473 1001 86380 86390 1
510267 99510267 1001 86380 86390 1
510233 99510233 1001 86380 86390 1
510195 99510195 1001 86380 86390 1
510750 99510750 1001 86380 86390 1
510920 99510920 1001 86380 86390 1
510821 99510821 1001 86380 86390 1
510848 99510848 1001 86380 86390 1
511441 99511441 1001 86380 86390 1
511527 99511527 1001 86380 86390 1
511538 99511538 1001 86380 86390 1
511488 99511488 1001 86380 86390 1
511193 99511193 1001 86380 86390 1
511221 99511221 1001 86380 86390 1
511183 99511183 1001 86380 86390 1
510957 99510957 1001 86380 86390 1
511627 99511627 1001 86380 86390 1
511658 99511658 1001 86380 86390 1
511662 99511662 1001 86380 86390 1
511677 99511677 1001 86380 86390 1
511704 99511704 1001 86380 86390 1
512378 99512378 1001 86380 86390 1
512363 99512363 1001 86380 86390 1
512220 99512220 1001 86380 86390 1
512032 99512032 1001 86380 86390 1
512092 99512092 1001 86380 86390 1
512108 99512108 1001 86380 86390 1
511953 99511953 1001 86380 86390 1
511878 99511878 1001 86380 86390 1
511840 99511840 1001 86380 86390 1
511868 99511868 1001 86380 86390 1
512546 99512546 1001 86380 86390 1
512581 99512581 1001 86380 86390 1
512413 99512413 1001 86380 86390 1
513168 99513168 1001 86380 86390 1
513066 99513066 1001 86380 86390 1
513057 99513057 1001 86380 86390 1
513200 99513200 1001 86380 86390 1
512913 99512913 1001 86380 86390 1
512809 99512809 1001 86380 86390 1
512972 99512972 1001 86380 86390 1
512717 99512717 1001 86380 86390 1
513231 99513231 1001 86380 86390 1
513326 99513326 1001 86380 86390 1
513853 99513853 1001 86380 86390 1
513975 99513975 1001 86380 86390 1
513925 99513925 1001 86380 86390 1
513781 99513781 1001 86380 86390 1
513639 99513639 1001 86380 86390 1
513641 99513641 1001 86380 86390 1
513437 99513437 1001 86380 86390 1
513505 99513505 1001 86380 86390 1
513455 99513455 1001 86380 86390 1
513561 99513561 1001 86380 86390 1
513551 99513551 1001 86380 86390 1
514217 99514217 1001 86380 86390 1
514075 99514075 1001 86380 86390 1
514218 99514218 1001 86380 86390 1
514743 99514743 1001 86380 86390 1
514788 99514788 1001 86380 86390 1
514841 99514841 1001 86380 86390 1
514739 99514739 1001 86380 86390 1
514302 99514302 1001 86380 86390 1
515042 99515042 1001 86380 86390 1
514861 99514861 1001 86380 86390 1
514889 99514889 1001 86380 86390 1
514943 99514943 1001 86380 86390 1
515647 99515647 1001 86380 86390 1
515489 99515489 1001 86380 86390 1
515293 99515293 1001 86380 86390 1
515333 99515333 1001 86380 86390 1
515078 99515078 1001 86380 86390 1
515151 99515151 1001 86380 86390 1
515760 99515760 1001 86380 86390 1
515867 99515867 1001 86380 86390 1
515715 99515715 1001 86380 86390 1
515769 99515769 1001 86380 86390 1
516456 99516456 1001 86380 86390 1
516161 99516161 1001 86380 86390 1
516176 99516176 1001 86380 86390 1
516215 99516215 1001 86380 86390 1
516191 99516191 1001 86380 86390 1
515958 99515958 1001 86380 86390 1
515920 99515920 1001 86380 86390 1
516039 99516039 1001 86380 86390 1
516052 99516052 1001 86380 86390 1
516068 99516068 1001 86380 86390 1
515965 99515965 1001 86380 86390 1
516624 99516624 1001 86380 86390 1
516603 99516603 1001 86380 86390 1
516578 99516578 1001 86380 86390 1
517208 99517208 1001 86380 86390 1
517315 99517315 1001 86380 86390 1
517331 99517331 1001 86380 86390 1
517091 99517091 1001 86380 86390 1
516831 99516831 1001 86380 86390 1
516741 99516741 1001 86380 86390 1
516784 99516784 1001 86380 86390 1
516903 99516903 1001 86380 86390 1
516921 99516921 1001 86380 86390 1
517359 99517359 1001 86380 86390 1
517422 99517422 1001 86380 86390 1
517448 99517448 1001 86380 86390 1
518021 99518021 1001 86380 86390 1
518067 99518067 1001 86380 86390 1
518043 99518043 1001 86380 86390 1
518122 99518122 1001 86380 86390 1
517814 99517814 1001 86380 86390 1
517919 99517919 1001 86380 86390 1
517927 99517927 1001 86380 86390 1
517582 99517582 1001 86380 86390 1
517634 99517634 1001 86380 86390 1
517597 99517597 1001 86380 86390 1
517610 99517610 1001 86380 86390 1
517682 99517682 1001 86380 86390 1
518327 99518327 1001 86380 86390 1
518213 99518213 1001 86380 86390 1
518169 99518169 1001 86380 86390 1
518955 99518955 1001 86380 86390 1
518861 99518861 1001 86380 86390 1
518929 99518929 1001 86380 86390 1
518965 99518965 1001 86380 86390 1
518801 99518801 1001 86380 86390 1
518806 99518806 1001 86380 86390 1
518749 99518749 1001 86380 86390 1
518385 99518385 1001 86380 86390 1
519015 99519015 1001 86380 86390 1
519080 99519080 1001 86380 86390 1
519752 99519752 1001 86380 86390 1
519636 99519636 1001 86380 86390 1
519658 99519658 1001 86380 86390 1
519469 99519469 1001 86380 86390 1
519448 99519448 1001 86380 86390 1
519291 99519291 1001 86380 86390 1
519240 99519240 1001 86380 86390 1
519356 99519356 1001 86380 86390 1
519927 99519927 1001 86380 86390 1
519954 99519954 1001 86380 86390 1
520443 99520443 1001 86380 86390 1
520422 99520422 1001 86380 86390 1
520391 99520391 1001 86380 86390 1
520695 99520695 1001 86380 86390 1
520761 99520761 1001 86380 86390 1
520828 99520828 1001 86380 86390 1
520712 99520712 1001 86380 86390 1
520829 99520829 1001 86380 86390 1
521301 99521301 1001 86380 86390 1
521357 99521357 1001 86380 86390 1
521451 99521451 1001 86380 86390 1
521096 99521096 1001 86380 86390 1
521109 99521109 1001 86380 86390 1
521070 99521070 1001 86380 86390 1
521060 99521060 1001 86380 86390 1
521089 99521089 1001 86380 86390 1
520989 99520989 1001 86380 86390 1
521044 99521044 1001 86380 86390 1
521611 99521611 1001 86380 86390 1
521669 99521669 1001 86380 86390 1
522216 99522216 1001 86380 86390 1
522261 99522261 1001 86380 86390 1
522129 99522129 1001 86380 86390 1
522016 99522016 1001 86380 86390 1
521715 99521715 1001 86380 86390 1
521819 99521819 1001 86380 86390 1
521756 99521756 1001 86380 86390 1
522369 99522369 1001 86380 86390 1
522358 99522358 1001 86380 86390 1
523003 99523003 1001 86380 86390 1
522744 99522744 1001 86380 86390 1
522828 99522828 1001 86380 86390 1
522804 99522804 1001 86380 86390 1
522753 99522753 1001 86380 86390 1
522525 99522525 1001 86380 86390 1
522671 99522671 1001 86380 86390 1
522547 99522547 1001 86380 86390 1
523212 99523212 1001 86380 86390 1
523205 99523205 1001 86380 86390 1
523779 99523779 1001 86380 86390 1
523848 99523848 1001 86380 86390 1
523750 99523750 1001 86380 86390 1
524143 99524143 1001 86380 86390 1
524105 99524105 1001 86380 86390 1
523989 99523989 1001 86380 86390 1
523992 99523992 1001 86380 86390 1
524734 99524734 1001 86380 86390 1
524572 99524572 1001 86380 86390 1
524427 99524427 1001 86380 86390 1
524558 99524558 1001 86380 86390 1
524481 99524481 1001 86380 86390 1
524418 99524418 1001 86380 86390 1
524458 99524458 1001 86380 86390 1
524549 99524549 1001 86380 86390 1
524380 99524380 1001 86380 86390 1
524267 99524267 1001 86380 86390 1
524347 99524347 1001 86380 86390 1
524861 99524861 1001 86380 86390 1
524928 99524928 1001 86380 86390 1
524826 99524826 1001 86380 86390 1
524817 99524817 1001 86380 86390 1
525419 99525419 1001 86380 86390 1
525260 99525260 1001 86380 86390 1
525021 99525021 1001 86380 86390 1
524996 99524996 1001 86380 86390 1
525713 99525713 1001 86380 86390 1
526323 99526323 1001 86380 86390 1
526217 99526217 1001 86380 86390 1
526101 99526101 1001 86380 86390 1
526180 99526180 1001 86380 86390 1
526077 99526077 1001 86380 86390 1
526182 99526182 1001 86380 86390 1
526214 99526214 1001 86380 86390 1
526021 99526021 1001 86380 86390 1
525857 99525857 1001 86380 86390 1
525819 99525819 1001 86380 86390 1
525879 99525879 1001 86380 86390 1
526479 99526479 1001 86380 86390 1
526470 99526470 1001 86380 86390 1
527069 99527069 1001 86380 86390 1
527095 99527095 1001 86380 86390 1
527151 99527151 1001 86380 86390 1
527074 99527074 1001 86380 86390 1
527127 99527127 1001 86380 86390 1
527035 99527035 1001 86380 86390 1
526984 99526984 1001 86380 86390 1
526695 99526695 1001 86380 86390 1
526818 99526818 1001 86380 86390 1
526819 99526819 1001 86380 86390 1
527386 99527386 1001 86380 86390 1
527947 99527947 1001 86380 86390 1
528026 99528026 1001 86380 86390 1
528032 99528032 1001 86380 86390 1
527891 99527891 1001 86380 86390 1
527708 99527708 1001 86380 86390 1
527760 99527760 1001 86380 86390 1
527786 99527786 1001 86380 86390 1
527761 99527761 1001 86380 86390 1
527638 99527638 1001 86380 86390 1
527485 99527485 1001 86380 86390 1
527643 99527643 1001 86380 86390 1
527541 99527541 1001 86380 86390 1
527516 99527516 1001 86380 86390 1
527568 99527568 1001 86380 86390 1
528254 99528254 1001 86380 86390 1
528140 99528140 1001 86380 86390 1
528261 99528261 1001 86380 86390 1
528278 99528278 1001 86380 86390 1
528850 99528850 1001 86380 86390 1
528888 99528888 1001 86380 86390 1
528666 99528666 1001 86380 86390 1
528319 99528319 1001 86380 86390 1
528403 99528403 1001 86380 86390 1
528458 99528458 1001 86380 86390 1
528484 99528484 1001 86380 86390 1
528318 99528318 1001 86380 86390 1
528968 99528968 1001 86380 86390 1
528932 99528932 1001 86380 86390 1
529077 99529077 1001 86380 86390 1
529575 99529575 1001 86380 86390 1
529627 99529627 1001 86380 86390 1
529671 99529671 1001 86380 86390 1
529648 99529648 1001 86380 86390 1
529483 99529483 1001 86380 86390 1
529475 99529475 1001 86380 86390 1
529490 99529490 1001 86380 86390 1
529325 99529325 1001 86380 86390 1
529443 99529443 1001 86380 86390 1
529113 99529113 1001 86380 86390 1
529179 99529179 1001 86380 86390 1
529315 99529315 1001 86380 86390 1
529818 99529818 1001 86380 86390 1
529754 99529754 1001 86380 86390 1
529806 99529806 1001 86380 86390 1
529877 99529877 1001 86380 86390 1
530504 99530504 1001 86380 86390 1
530392 99530392 1001 86380 86390 1
530542 99530542 1001 86380 86390 1
530288 99530288 1001 86380 86390 1
530163 99530163 1001 86380 86390 1
530308 99530308 1001 86380 86390 1
530036 99530036 1001 86380 86390 1
530128 99530128 1001 86380 86390 1
529989 99529989 1001 86380 86390 1
530046 99530046 1001 86380 86390 1
529995 99529995 1001 86380 86390 1
530554 99530554 1001 86380 86390 1
530730 99530730 1001 86380 86390 1
531343 99531343 1001 86380 86390 1
531230 99531230 1001 86380 86390 1
531231 99531231 1001 86380 86390 1
531296 99531296 1001 86380 86390 1
531324 99531324 1001 86380 86390 1
531377 99531377 1001 86380 86390 1
531021 99531021 1001 86380 86390 1
530984 99530984 1001 86380 86390 1
530985 99530985 1001 86380 86390 1
531105 99531105 1001 86380 86390 1
530776 99530776 1001 86380 86390 1
530881 99530881 1001 86380 86390 1
530939 99530939 1001 86380 86390 1
531408 99531408 1001 86380 86390 1
532169 99532169 1001 86380 86390 1
532054 99532054 1001 86380 86390 1
532007 99532007 1001 86380 86390 1
532008 99532008 1001 86380 86390 1
531924 99531924 1001 86380 86390 1
531812 99531812 1001 86380 86390 1
531638 99531638 1001 86380 86390 1
531614 99531614 1001 86380 86390 1
531704 99531704 1001 86380 86390 1
531670 99531670 1001 86380 86390 1
532234 99532234 1001 86380 86390 1
532292 99532292 1001 86380 86390 1
532942 99532942 1001 86380 86390 1
532986 99532986 1001 86380 86390 1
532963 99532963 1001 86380 86390 1
532674 99532674 1001 86380 86390 1
532651 99532651 1001 86380 86390 1
532640 99532640 1001 86380 86390 1
532553 99532553 1001 86380 86390 1
532569 99532569 1001 86380 86390 1
532531 99532531 1001 86380 86390 1
532416 99532416 1001 86380 86390 1
532434 99532434 1001 86380 86390 1
532604 99532604 1001 86380 86390 1
533236 99533236 1001 86380 86390 1
533058 99533058 1001 86380 86390 1
533151 99533151 1001 86380 86390 1
533230 99533230 1001 86380 86390 1
533206 99533206 1001 86380 86390 1
533678 99533678 1001 86380 86390 1
533704 99533704 1001 86380 86390 1
533833 99533833 1001 86380 86390 1
533761 99533761 1001 86380 86390 1
533805 99533805 1001 86380 86390 1
533728 99533728 1001 86380 86390 1
533806 99533806 1001 86380 86390 1
533515 99533515 1001 86380 86390 1
533572 99533572 1001 86380 86390 1
533651 99533651 1001 86380 86390 1
533509 99533509 1001 86380 86390 1
533336 99533336 1001 86380 86390 1
533326 99533326 1001 86380 86390 1
534037 99534037 1001 86380 86390 1
533951 99533951 1001 86380 86390 1
533979 99533979 1001 86380 86390 1
533902 99533902 1001 86380 86390 1
534546 99534546 1001 86380 86390 1
534427 99534427 1001 86380 86390 1
534395 99534395 1001 86380 86390 1
534408 99534408 1001 86380 86390 1
534278 99534278 1001 86380 86390 1
534409 99534409 1001 86380 86390 1
534196 99534196 1001 86380 86390 1
534800 99534800 1001 86380 86390 1
534739 99534739 1001 86380 86390 1
534857 99534857 1001 86380 86390 1
534784 99534784 1001 86380 86390 1
535370 99535370 1001 86380 86390 1
535440 99535440 1001 86380 86390 1
535496 99535496 1001 86380 86390 1
535378 99535378 1001 86380 86390 1
535162 99535162 1001 86380 86390 1
535150 99535150 1001 86380 86390 1
535280 99535280 1001 86380 86390 1
535197 99535197 1001 86380 86390 1
535200 99535200 1001 86380 86390 1
535002 99535002 1001 86380 86390 1
536186 99536186 1001 86380 86390 1
536226 99536226 1001 86380 86390 1
536201 99536201 1001 86380 86390 1
536139 99536139 1001 86380 86390 1
536015 99536015 1001 86380 86390 1
536030 99536030 1001 86380 86390 1
536061 99536061 1001 86380 86390 1
536038 99536038 1001 86380 86390 1
535833 99535833 1001 86380 86390 1
535796 99535796 1001 86380 86390 1
535888 99535888 1001 86380 86390 1
535777 99535777 1001 86380 86390 1
536411 99536411 1001 86380 86390 1
536522 99536522 1001 86380 86390 1
536436 99536436 1001 86380 86390 1
537009 99537009 1001 86380 86390 1
537085 99537085 1001 86380 86390 1
536760 99536760 1001 86380 86390 1
536559 99536559 1001 86380 86390 1
536704 99536704 1001 86380 86390 1
536705 99536705 1001 86380 86390 1
536641 99536641 1001 86380 86390 1
537305 99537305 1001 86380 86390 1
537306 99537306 1001 86380 86390 1
537216 99537216 1001 86380 86390 1
537165 99537165 1001 86380 86390 1
537236 99537236 1001 86380 86390 1
537340 99537340 1001 86380 86390 1
537860 99537860 1001 86380 86390 1
537953 99537953 1001 86380 86390 1
537874 99537874 1001 86380 86390 1
537959 99537959 1001 86380 86390 1
537784 99537784 1001 86380 86390 1
537657 99537657 1001 86380 86390 1
537610 99537610 1001 86380 86390 1
537380 99537380 1001 86380 86390 1
537473 99537473 1001 86380 86390 1
537550 99537550 1001 86380 86390 1
537517 99537517 1001 86380 86390 1
537467 99537467 1001 86380 86390 1
537558 99537558 1001 86380 86390 1
538061 99538061 1001 86380 86390 1
538088 99538088 1001 86380 86390 1
538012 99538012 1001 86380 86390 1
538178 99538178 1001 86380 86390 1
538162 99538162 1001 86380 86390 1
538765 99538765 1001 86380 86390 1
538740 99538740 1001 86380 86390 1
538624 99538624 1001 86380 86390 1
538638 99538638 1001 86380 86390 1
538653 99538653 1001 86380 86390 1
538642 99538642 1001 86380 86390 1
538544 99538544 1001 86380 86390 1
538444 99538444 1001 86380 86390 1
538496 99538496 1001 86380 86390 1
538587 99538587 1001 86380 86390 1
538581 99538581 1001 86380 86390 1
538333 99538333 1001 86380 86390 1
538941 99538941 1001 86380 86390 1
538866 99538866 1001 86380 86390 1
538842 99538842 1001 86380 86390 1
538832 99538832 1001 86380 86390 1
539567 99539567 1001 86380 86390 1
539282 99539282 1001 86380 86390 1
539419 99539419 1001 86380 86390 1
539253 99539253 1001 86380 86390 1
539084 99539084 1001 86380 86390 1
539089 99539089 1001 86380 86390 1
539211 99539211 1001 86380 86390 1
539020 99539020 1001 86380 86390 1
540403 99540403 1001 86380 86390 1
540276 99540276 1001 86380 86390 1
540304 99540304 1001 86380 86390 1
540410 99540410 1001 86380 86390 1
540085 99540085 1001 86380 86390 1
540088 99540088 1001 86380 86390 1
540218 99540218 1001 86380 86390 1
540245 99540245 1001 86380 86390 1
540182 99540182 1001 86380 86390 1
539912 99539912 1001 86380 86390 1
539966 99539966 1001 86380 86390 1
540031 99540031 1001 86380 86390 1
539853 99539853 1001 86380 86390 1
539945 99539945 1001 86380 86390 1
539935 99539935 1001 86380 86390 1
540633 99540633 1001 86380 86390 1
540654 99540654 1001 86380 86390 1
540565 99540565 1001 86380 86390 1
541116 99541116 1001 86380 86390 1
541264 99541264 1001 86380 86390 1
541052 99541052 1001 86380 86390 1
541079 99541079 1001 86380 86390 1
541072 99541072 1001 86380 86390 1
540712 99540712 1001 86380 86390 1
540804 99540804 1001 86380 86390 1
540818 99540818 1001 86380 86390 1
540780 99540780 1001 86380 86390 1
540673 99540673 1001 86380 86390 1
541294 99541294 1001 86380 86390 1
541413 99541413 1001 86380 86390 1
541338 99541338 1001 86380 86390 1
541468 99541468 1001 86380 86390 1
542057 99542057 1001 86380 86390 1
541995 99541995 1001 86380 86390 1
542060 99542060 1001 86380 86390 1
541975 99541975 1001 86380 86390 1
541879 99541879 1001 86380 86390 1
541793 99541793 1001 86380 86390 1
541756 99541756 1001 86380 86390 1
541555 99541555 1001 86380 86390 1
541613 99541613 1001 86380 86390 1
542246 99542246 1001 86380 86390 1
542234 99542234 1001 86380 86390 1
542145 99542145 1001 86380 86390 1
542167 99542167 1001 86380 86390 1
542755 99542755 1001 86380 86390 1
542834 99542834 1001 86380 86390 1
542823 99542823 1001 86380 86390 1
542878 99542878 1001 86380 86390 1
542623 99542623 1001 86380 86390 1
542702 99542702 1001 86380 86390 1
542679 99542679 1001 86380 86390 1
542657 99542657 1001 86380 86390 1
542416 99542416 1001 86380 86390 1
542513 99542513 1001 86380 86390 1
542475 99542475 1001 86380 86390 1
542372 99542372 1001 86380 86390 1
542336 99542336 1001 86380 86390 1
542994 99542994 1001 86380 86390 1
543099 99543099 1001 86380 86390 1
542997 99542997 1001 86380 86390 1
543011 99543011 1001 86380 86390 1
543121 99543121 1001 86380 86390 1
543148 99543148 1001 86380 86390 1
542953 99542953 1001 86380 86390 1
543006 99543006 1001 86380 86390 1
543633 99543633 1001 86380 86390 1
543689 99543689 1001 86380 86390 1
543451 99543451 1001 86380 86390 1
543464 99543464 1001 86380 86390 1
543391 99543391 1001 86380 86390 1
543430 99543430 1001 86380 86390 1
543495 99543495 1001 86380 86390 1
543472 99543472 1001 86380 86390 1
543282 99543282 1001 86380 86390 1
543166 99543166 1001 86380 86390 1
543339 99543339 1001 86380 86390 1
543173 99543173 1001 86380 86390 1
543316 99543316 1001 86380 86390 1
543865 99543865 1001 86380 86390 1
543919 99543919 1001 86380 86390 1
543958 99543958 1001 86380 86390 1
543857 99543857 1001 86380 86390 1
544557 99544557 1001 86380 86390 1
544208 99544208 1001 86380 86390 1
544002 99544002 1001 86380 86390 1
544076 99544076 1001 86380 86390 1
544601 99544601 1001 86380 86390 1
544719 99544719 1001 86380 86390 1
406884 216 1001 41280 41697 1
414971 240 1001 85860 86217 1
437232 508 1001 24900 25257 1
430930 828 1001 84960 86200 1
504265 1067 1002 53419 58634 1
509784 623 1002 28628 36576 1
400007 99400007 1001 86380 86390 1
400052 99400052 1001 86380 86390 1
400265 99400265 1001 86380 86390 1
400586 99400586 1001 86380 86390 1
400709 99400709 1001 86380 86390 1
400795 99400795 1001 86380 86390 1
400868 99400868 1001 86380 86390 1
401246 99401246 1001 86380 86390 1
401348 99401348 1001 86380 86390 1
401503 99401503 1001 86380 86390 1
401578 99401578 1001 86380 86390 1
401594 99401594 1001 86380 86390 1
401798 99401798 1001 86380 86390 1
402308 99402308 1001 86380 86390 1
402425 99402425 1001 86380 86390 1
402515 99402515 1001 86380 86390 1
402664 99402664 1001 86380 86390 1
402674 99402674 1001 86380 86390 1
402886 99402886 1001 86380 86390 1
403327 99403327 1001 86380 86390 1
403521 99403521 1001 86380 86390 1
403832 99403832 1001 86380 86390 1
404421 99404421 1001 86380 86390 1
404533 99404533 1001 86380 86390 1
404638 99404638 1001 86380 86390 1
404991 99404991 1001 86380 86390 1
405128 99405128 1001 86380 86390 1
405133 99405133 1001 86380 86390 1
405117 99405117 1001 86380 86390 1
405152 99405152 1001 86380 86390 1
405251 99405251 1001 86380 86390 1
405421 99405421 1001 86380 86390 1
405431 99405431 1001 86380 86390 1
405581 99405581 1001 86380 86390 1
405641 99405641 1001 86380 86390 1
405669 99405669 1001 86380 86390 1
405852 99405852 1001 86380 86390 1
406017 99406017 1001 86380 86390 1
406156 99406156 1001 86380 86390 1
406157 99406157 1001 86380 86390 1
406480 99406480 1001 86380 86390 1
406469 99406469 1001 86380 86390 1
406545 99406545 1001 86380 86390 1
406553 99406553 1001 86380 86390 1
406772 99406772 1001 86380 86390 1
406830 99406830 1001 86380 86390 1
406836 99406836 1001 86380 86390 1
406896 99406896 1001 86380 86390 1
406870 99406870 1001 86380 86390 1
407022 99407022 1001 86380 86390 1
407122 99407122 1001 86380 86390 1
407531 99407531 1001 86380 86390 1
407559 99407559 1001 86380 86390 1
407450 99407450 1001 86380 86390 1
407577 99407577 1001 86380 86390 1
407854 99407854 1001 86380 86390 1
407981 99407981 1001 86380 86390 1
408224 99408224 1001 86380 86390 1
408353 99408353 1001 86380 86390 1
408579 99408579 1001 86380 86390 1
408758 99408758 1001 86380 86390 1
408821 99408821 1001 86380 86390 1
409046 99409046 1001 86380 86390 1
409349 99409349 1001 86380 86390 1
409337 99409337 1001 86380 86390 1
409319 99409319 1001 86380 86390 1
409447 99409447 1001 86380 86390 1
409451 99409451 1001 86380 86390 1
409540 99409540 1001 86380 86390 1
409664 99409664 1001 86380 86390 1
409985 99409985 1001 86380 86390 1
410133 99410133 1001 86380 86390 1
410348 99410348 1001 86380 86390 1
410356 99410356 1001 86380 86390 1
410414 99410414 1001 86380 86390 1
410417 99410417 1001 86380 86390 1
410722 99410722 1001 86380 86390 1
410733 99410733 1001 86380 86390 1
410726 99410726 1001 86380 86390 1
410747 99410747 1001 86380 86390 1
410956 99410956 1001 86380 86390 1
410913 99410913 1001 86380 86390 1
411042 99411042 1001 86380 86390 1
411715 99411715 1001 86380 86390 1
411694 99411694 1001 86380 86390 1
411714 99411714 1001 86380 86390 1
411887 99411887 1001 86380 86390 1
411913 99411913 1001 86380 86390 1
411878 99411878 1001 86380 86390 1
411972 99411972 1001 86380 86390 1
412131 99412131 1001 86380 86390 1
412250 99412250 1001 86380 86390 1
413515 99413515 1001 86380 86390 1
413601 99413601 1001 86380 86390 1
413480 99413480 1001 86380 86390 1
413527 99413527 1001 86380 86390 1
413488 99413488 1001 86380 86390 1
413058 99413058 1001 86380 86390 1
413101 99413101 1001 86380 86390 1
412602 99412602 1001 86380 86390 1
413725 99413725 1001 86380 86390 1
413873 99413873 1001 86380 86390 1
413774 99413774 1001 86380 86390 1
415115 99415115 1001 86380 86390 1
415116 99415116 1001 86380 86390 1
415087 99415087 1001 86380 86390 1
414573 99414573 1001 86380 86390 1
414666 99414666 1001 86380 86390 1
414501 99414501 1001 86380 86390 1
414234 99414234 1001 86380 86390 1
414172 99414172 1001 86380 86390 1
414345 99414345 1001 86380 86390 1
414173 99414173 1001 86380 86390 1
415372 99415372 1001 86380 86390 1
415374 99415374 1001 86380 86390 1
415375 99415375 1001 86380 86390 1
415541 99415541 1001 86380 86390 1
415331 99415331 1001 86380 86390 1
415383 99415383 1001 86380 86390 1
415333 99415333 1001 86380 86390 1
416796 99416796 1001 86380 86390 1
416913 99416913 1001 86380 86390 1
416900 99416900 1001 86380 86390 1
416626 99416626 1001 86380 86390 1
416992 99416992 1001 86380 86390 1
416534 99416534 1001 86380 86390 1
416423 99416423 1001 86380 86390 1
416206 99416206 1001 86380 86390 1
415987 99415987 1001 86380 86390 1
416131 99416131 1001 86380 86390 1
417163 99417163 1001 86380 86390 1
417408 99417408 1001 86380 86390 1
417541 99417541 1001 86380 86390 1
418674 99418674 1001 86380 86390 1
418539 99418539 1001 86380 86390 1
418706 99418706 1001 86380 86390 1
418208 99418208 1001 86380 86390 1
418169 99418169 1001 86380 86390 1
417921 99417921 1001 86380 86390 1
417685 99417685 1001 86380 86390 1
418008 99418008 1001 86380 86390 1
417811 99417811 1001 86380 86390 1
418907 99418907 1001 86380 86390 1
418919 99418919 1001 86380 86390 1
420446 99420446 1001 86380 86390 1
420334 99420334 1001 86380 86390 1
420223 99420223 1001 86380 86390 1
419820 99419820 1001 86380 86390 1
419968 99419968 1001 86380 86390 1
419918 99419918 1001 86380 86390 1
420049 99420049 1001 86380 86390 1
419896 99419896 1001 86380 86390 1
419903 99419903 1001 86380 86390 1
419964 99419964 1001 86380 86390 1
419242 99419242 1001 86380 86390 1
419476 99419476 1001 86380 86390 1
419577 99419577 1001 86380 86390 1
419620 99419620 1001 86380 86390 1
419623 99419623 1001 86380 86390 1
420745 99420745 1001 86380 86390 1
420762 99420762 1001 86380 86390 1
420581 99420581 1001 86380 86390 1
422026 99422026 1001 86380 86390 1
422043 99422043 1001 86380 86390 1
421824 99421824 1001 86380 86390 1
421912 99421912 1001 86380 86390 1
421809 99421809 1001 86380 86390 1
421366 99421366 1001 86380 86390 1
421618 99421618 1001 86380 86390 1
421570 99421570 1001 86380 86390 1
421273 99421273 1001 86380 86390 1
421464 99421464 1001 86380 86390 1
421648 99421648 1001 86380 86390 1
421034 99421034 1001 86380 86390 1
422155 99422155 1001 86380 86390 1
423750 99423750 1001 86380 86390 1
423413 99423413 1001 86380 86390 1
423205 99423205 1001 86380 86390 1
422828 99422828 1001 86380 86390 1
422554 99422554 1001 86380 86390 1
422561 99422561 1001 86380 86390 1
422543 99422543 1001 86380 86390 1
422671 99422671 1001 86380 86390 1
422567 99422567 1001 86380 86390 1
422822 99422822 1001 86380 86390 1
423767 99423767 1001 86380 86390 1
424121 99424121 1001 86380 86390 1
423847 99423847 1001 86380 86390 1
423924 99423924 1001 86380 86390 1
423833 99423833 1001 86380 86390 1
423932 99423932 1001 86380 86390 1
425220 99425220 1001 86380 86390 1
425009 99425009 1001 86380 86390 1
425341 99425341 1001 86380 86390 1
425288 99425288 1001 86380 86390 1
425024 99425024 1001 86380 86390 1
424894 99424894 1001 86380 86390 1
424345 99424345 1001 86380 86390 1
424396 99424396 1001 86380 86390 1
424334 99424334 1001 86380 86390 1
425670 99425670 1001 86380 86390 1
425576 99425576 1001 86380 86390 1
426844 99426844 1001 86380 86390 1
426848 99426848 1001 86380 86390 1
426876 99426876 1001 86380 86390 1
426931 99426931 1001 86380 86390 1
426621 99426621 1001 86380 86390 1
426423 99426423 1001 86380 86390 1
426569 99426569 1001 86380 86390 1
425834 99425834 1001 86380 86390 1
426119 99426119 1001 86380 86390 1
425924 99425924 1001 86380 86390 1
426139 99426139 1001 86380 86390 1
425954 99425954 1001 86380 86390 1
427277 99427277 1001 86380 86390 1
428424 99428424 1001 86380 86390 1
428426 99428426 1001 86380 86390 1
428357 99428357 1001 86380 86390 1
428417 99428417 1001 86380 86390 1
428419 99428419 1001 86380 86390 1
428724 99428724 1001 86380 86390 1
428317 99428317 1001 86380 86390 1
427974 99427974 1001 86380 86390 1
427907 99427907 1001 86380 86390 1
427809 99427809 1001 86380 86390 1
427670 99427670 1001 86380 86390 1
428992 99428992 1001 86380 86390 1
429041 99429041 1001 86380 86390 1
428917 99428917 1001 86380 86390 1
429156 99429156 1001 86380 86390 1
428792 99428792 1001 86380 86390 1
428973 99428973 1001 86380 86390 1
430043 99430043 1001 86380 86390 1
430229 99430229 1001 86380 86390 1
429632 99429632 1001 86380 86390 1
429628 99429628 1001 86380 86390 1
429826 99429826 1001 86380 86390 1
429383 99429383 1001 86380 86390 1
429518 99429518 1001 86380 86390 1
430607 99430607 1001 86380 86390 1
430773 99430773 1001 86380 86390 1
430513 99430513 1001 86380 86390 1
431745 99431745 1001 86380 86390 1
432011 99432011 1001 86380 86390 1
431870 99431870 1001 86380 86390 1
431978 99431978 1001 86380 86390 1
431263 99431263 1001 86380 86390 1
431431 99431431 1001 86380 86390 1
431459 99431459 1001 86380 86390 1
430895 99430895 1001 86380 86390 1
431032 99431032 1001 86380 86390 1
432427 99432427 1001 86380 86390 1
433414 99433414 1001 86380 86390 1
433407 99433407 1001 86380 86390 1
432965 99432965 1001 86380 86390 1
433144 99433144 1001 86380 86390 1
432956 99432956 1001 86380 86390 1
433146 99433146 1001 86380 86390 1
433045 99433045 1001 86380 86390 1
433235 99433235 1001 86380 86390 1
432851 99432851 1001 86380 86390 1
432528 99432528 1001 86380 86390 1
432808 99432808 1001 86380 86390 1
432770 99432770 1001 86380 86390 1
433943 99433943 1001 86380 86390 1
433865 99433865 1001 86380 86390 1
433911 99433911 1001 86380 86390 1
435220 99435220 1001 86380 86390 1
435342 99435342 1001 86380 86390 1
435379 99435379 1001 86380 86390 1
435008 99435008 1001 86380 86390 1
435414 99435414 1001 86380 86390 1
435419 99435419 1001 86380 86390 1
434792 99434792 1001 86380 86390 1
434607 99434607 1001 86380 86390 1
434343 99434343 1001 86380 86390 1
434352 99434352 1001 86380 86390 1
434216 99434216 1001 86380 86390 1
435627 99435627 1001 86380 86390 1
435662 99435662 1001 86380 86390 1
435611 99435611 1001 86380 86390 1
435642 99435642 1001 86380 86390 1
436827 99436827 1001 86380 86390 1
436768 99436768 1001 86380 86390 1
436517 99436517 1001 86380 86390 1
436368 99436368 1001 86380 86390 1
436738 99436738 1001 86380 86390 1
436438 99436438 1001 86380 86390 1
436485 99436485 1001 86380 86390 1
436288 99436288 1001 86380 86390 1
436069 99436069 1001 86380 86390 1
436204 99436204 1001 86380 86390 1
435915 99435915 1001 86380 86390 1
435964 99435964 1001 86380 86390 1
436088 99436088 1001 86380 86390 1
436189 99436189 1001 86380 86390 1
436005 99436005 1001 86380 86390 1
300084 99300084 1001 86380 86390 1
437243 99437243 1001 86380 86390 1
437252 99437252 1001 86380 86390 1
437202 99437202 1001 86380 86390 1
300554 99300554 1001 86380 86390 1
300581 99300581 1001 86380 86390 1
300569 99300569 1001 86380 86390 1
300515 99300515 1001 86380 86390 1
300322 99300322 1001 86380 86390 1
300483 99300483 1001 86380 86390 1
300271 99300271 1001 86380 86390 1
300249 99300249 1001 86380 86390 1
300819 99300819 1001 86380 86390 1
300798 99300798 1001 86380 86390 1
301522 99301522 1001 86380 86390 1
301525 99301525 1001 86380 86390 1
301529 99301529 1001 86380 86390 1
301262 99301262 1001 86380 86390 1
301340 99301340 1001 86380 86390 1
301333 99301333 1001 86380 86390 1
301065 99301065 1001 86380 86390 1
300939 99300939 1001 86380 86390 1
301006 99301006 1001 86380 86390 1
301593 99301593 1001 86380 86390 1
301573 99301573 1001 86380 86390 1
302303 99302303 1001 86380 86390 1
302164 99302164 1001 86380 86390 1
302087 99302087 1001 86380 86390 1
302169 99302169 1001 86380 86390 1
302031 99302031 1001 86380 86390 1
301894 99301894 1001 86380 86390 1
301922 99301922 1001 86380 86390 1
301898 99301898 1001 86380 86390 1
301913 99301913 1001 86380 86390 1
302547 99302547 1001 86380 86390 1
302488 99302488 1001 86380 86390 1
302424 99302424 1001 86380 86390 1
302403 99302403 1001 86380 86390 1
303032 99303032 1001 86380 86390 1
303022 99303022 1001 86380 86390 1
303074 99303074 1001 86380 86390 1
303013 99303013 1001 86380 86390 1
302936 99302936 1001 86380 86390 1
302925 99302925 1001 86380 86390 1
302954 99302954 1001 86380 86390 1
302892 99302892 1001 86380 86390 1
302625 99302625 1001 86380 86390 1
302706 99302706 1001 86380 86390 1
302721 99302721 1001 86380 86390 1
302727 99302727 1001 86380 86390 1
303221 99303221 1001 86380 86390 1
303358 99303358 1001 86380 86390 1
303880 99303880 1001 86380 86390 1
303843 99303843 1001 86380 86390 1
303659 99303659 1001 86380 86390 1
303769 99303769 1001 86380 86390 1
303666 99303666 1001 86380 86390 1
303529 99303529 1001 86380 86390 1
303568 99303568 1001 86380 86390 1
303595 99303595 1001 86380 86390 1
303574 99303574 1001 86380 86390 1
303472 99303472 1001 86380 86390 1
303498 99303498 1001 86380 86390 1
304171 99304171 1001 86380 86390 1
304784 99304784 1001 86380 86390 1
304827 99304827 1001 86380 86390 1
304831 99304831 1001 86380 86390 1
304658 99304658 1001 86380 86390 1
304776 99304776 1001 86380 86390 1
304686 99304686 1001 86380 86390 1
304674 99304674 1001 86380 86390 1
304804 99304804 1001 86380 86390 1
304805 99304805 1001 86380 86390 1
304540 99304540 1001 86380 86390 1
304450 99304450 1001 86380 86390 1
304357 99304357 1001 86380 86390 1
304438 99304438 1001 86380 86390 1
304416 99304416 1001 86380 86390 1
304442 99304442 1001 86380 86390 1
304340 99304340 1001 86380 86390 1
304380 99304380 1001 86380 86390 1
304929 99304929 1001 86380 86390 1
304942 99304942 1001 86380 86390 1
305546 99305546 1001 86380 86390 1
305657 99305657 1001 86380 86390 1
305563 99305563 1001 86380 86390 1
305681 99305681 1001 86380 86390 1
305350 99305350 1001 86380 86390 1
305367 99305367 1001 86380 86390 1
305344 99305344 1001 86380 86390 1
305398 99305398 1001 86380 86390 1
305466 99305466 1001 86380 86390 1
305109 99305109 1001 86380 86390 1
305242 99305242 1001 86380 86390 1
500093 99500093 1001 86380 86390 1
500152 99500152 1001 86380 86390 1
500698 99500698 1001 86380 86390 1
500622 99500622 1001 86380 86390 1
500785 99500785 1001 86380 86390 1
500728 99500728 1001 86380 86390 1
500792 99500792 1001 86380 86390 1
500597 99500597 1001 86380 86390 1
500578 99500578 1001 86380 86390 1
500476 99500476 1001 86380 86390 1
500412 99500412 1001 86380 86390 1
500568 99500568 1001 86380 86390 1
500248 99500248 1001 86380 86390 1
500373 99500373 1001 86380 86390 1
501017 99501017 1001 86380 86390 1
501580 99501580 1001 86380 86390 1
501543 99501543 1001 86380 86390 1
501618 99501618 1001 86380 86390 1
501596 99501596 1001 86380 86390 1
501442 99501442 1001 86380 86390 1
501331 99501331 1001 86380 86390 1
501044 99501044 1001 86380 86390 1
501085 99501085 1001 86380 86390 1
501139 99501139 1001 86380 86390 1
501022 99501022 1001 86380 86390 1
501092 99501092 1001 86380 86390 1
501093 99501093 1001 86380 86390 1
501728 99501728 1001 86380 86390 1
501771 99501771 1001 86380 86390 1
501724 99501724 1001 86380 86390 1
502294 99502294 1001 86380 86390 1
502425 99502425 1001 86380 86390 1
502185 99502185 1001 86380 86390 1
502098 99502098 1001 86380 86390 1
502203 99502203 1001 86380 86390 1
502233 99502233 1001 86380 86390 1
502013 99502013 1001 86380 86390 1
501865 99501865 1001 86380 86390 1
502011 99502011 1001 86380 86390 1
502597 99502597 1001 86380 86390 1
502664 99502664 1001 86380 86390 1
503190 99503190 1001 86380 86390 1
503243 99503243 1001 86380 86390 1
503212 99503212 1001 86380 86390 1
503251 99503251 1001 86380 86390 1
503188 99503188 1001 86380 86390 1
503077 99503077 1001 86380 86390 1
502938 99502938 1001 86380 86390 1
503059 99503059 1001 86380 86390 1
502777 99502777 1001 86380 86390 1
502770 99502770 1001 86380 86390 1
503467 99503467 1001 86380 86390 1
503312 99503312 1001 86380 86390 1
504080 99504080 1001 86380 86390 1
504083 99504083 1001 86380 86390 1
503940 99503940 1001 86380 86390 1
504032 99504032 1001 86380 86390 1
503929 99503929 1001 86380 86390 1
503931 99503931 1001 86380 86390 1
504063 99504063 1001 86380 86390 1
503961 99503961 1001 86380 86390 1
503736 99503736 1001 86380 86390 1
503775 99503775 1001 86380 86390 1
503780 99503780 1001 86380 86390 1
503819 99503819 1001 86380 86390 1
503859 99503859 1001 86380 86390 1
503665 99503665 1001 86380 86390 1
503681 99503681 1001 86380 86390 1
503623 99503623 1001 86380 86390 1
504240 99504240 1001 86380 86390 1
504868 99504868 1001 86380 86390 1
504857 99504857 1001 86380 86390 1
504598 99504598 1001 86380 86390 1
504651 99504651 1001 86380 86390 1
504495 99504495 1001 86380 86390 1
504374 99504374 1001 86380 86390 1
505058 99505058 1001 86380 86390 1
504995 99504995 1001 86380 86390 1
505022 99505022 1001 86380 86390 1
505732 99505732 1001 86380 86390 1
505655 99505655 1001 86380 86390 1
505741 99505741 1001 86380 86390 1
505675 99505675 1001 86380 86390 1
505763 99505763 1001 86380 86390 1
505477 99505477 1001 86380 86390 1
505333 99505333 1001 86380 86390 1
505285 99505285 1001 86380 86390 1
505358 99505358 1001 86380 86390 1
505966 99505966 1001 86380 86390 1
505802 99505802 1001 86380 86390 1
505959 99505959 1001 86380 86390 1
506547 99506547 1001 86380 86390 1
506541 99506541 1001 86380 86390 1
506345 99506345 1001 86380 86390 1
506371 99506371 1001 86380 86390 1
506002 99506002 1001 86380 86390 1
506084 99506084 1001 86380 86390 1
506111 99506111 1001 86380 86390 1
506113 99506113 1001 86380 86390 1
506767 99506767 1001 86380 86390 1
506691 99506691 1001 86380 86390 1
506642 99506642 1001 86380 86390 1
506708 99506708 1001 86380 86390 1
507346 99507346 1001 86380 86390 1
507389 99507389 1001 86380 86390 1
507404 99507404 1001 86380 86390 1
507239 99507239 1001 86380 86390 1
507024 99507024 1001 86380 86390 1
507115 99507115 1001 86380 86390 1
507210 99507210 1001 86380 86390 1
507185 99507185 1001 86380 86390 1
507211 99507211 1001 86380 86390 1
507031 99507031 1001 86380 86390 1
507200 99507200 1001 86380 86390 1
507099 99507099 1001 86380 86390 1
506984 99506984 1001 86380 86390 1
506856 99506856 1001 86380 86390 1
506847 99506847 1001 86380 86390 1
507003 99507003 1001 86380 86390 1
506821 99506821 1001 86380 86390 1
506902 99506902 1001 86380 86390 1
506993 99506993 1001 86380 86390 1
507448 99507448 1001 86380 86390 1
507435 99507435 1001 86380 86390 1
507596 99507596 1001 86380 86390 1
508210 99508210 1001 86380 86390 1
508176 99508176 1001 86380 86390 1
508192 99508192 1001 86380 86390 1
508170 99508170 1001 86380 86390 1
507953 99507953 1001 86380 86390 1
507864 99507864 1001 86380 86390 1
507880 99507880 1001 86380 86390 1
507946 99507946 1001 86380 86390 1
507845 99507845 1001 86380 86390 1
507748 99507748 1001 86380 86390 1
507778 99507778 1001 86380 86390 1
507662 99507662 1001 86380 86390 1
507755 99507755 1001 86380 86390 1
508314 99508314 1001 86380 86390 1
508370 99508370 1001 86380 86390 1
508400 99508400 1001 86380 86390 1
508872 99508872 1001 86380 86390 1
508939 99508939 1001 86380 86390 1
509057 99509057 1001 86380 86390 1
508806 99508806 1001 86380 86390 1
508861 99508861 1001 86380 86390 1
508851 99508851 1001 86380 86390 1
508801 99508801 1001 86380 86390 1
508829 99508829 1001 86380 86390 1
508472 99508472 1001 86380 86390 1
508516 99508516 1001 86380 86390 1
509212 99509212 1001 86380 86390 1
509264 99509264 1001 86380 86390 1
509239 99509239 1001 86380 86390 1
509815 99509815 1001 86380 86390 1
509752 99509752 1001 86380 86390 1
509728 99509728 1001 86380 86390 1
509683 99509683 1001 86380 86390 1
509620 99509620 1001 86380 86390 1
509584 99509584 1001 86380 86390 1
509534 99509534 1001 86380 86390 1
509512 99509512 1001 86380 86390 1
509409 99509409 1001 86380 86390 1
509389 99509389 1001 86380 86390 1
509353 99509353 1001 86380 86390 1
509460 99509460 1001 86380 86390 1
509923 99509923 1001 86380 86390 1
509938 99509938 1001 86380 86390 1
510021 99510021 1001 86380 86390 1
509933 99509933 1001 86380 86390 1
510102 99510102 1001 86380 86390 1
510039 99510039 1001 86380 86390 1
510605 99510605 1001 86380 86390 1
510558 99510558 1001 86380 86390 1
510498 99510498 1001 86380 86390 1
510235 99510235 1001 86380 86390 1
510249 99510249 1001 86380 86390 1
510291 99510291 1001 86380 86390 1
510110 99510110 1001 86380 86390 1
510141 99510141 1001 86380 86390 1
510765 99510765 1001 86380 86390 1
510739 99510739 1001 86380 86390 1
510523 99510523 1001 86380 86390 1
510885 99510885 1001 86380 86390 1
510758 99510758 1001 86380 86390 1
510800 99510800 1001 86380 86390 1
511386 99511386 1001 86380 86390 1
511517 99511517 1001 86380 86390 1
511350 99511350 1001 86380 86390 1
511508 99511508 1001 86380 86390 1
511544 99511544 1001 86380 86390 1
511260 99511260 1001 86380 86390 1
511152 99511152 1001 86380 86390 1
511009 99511009 1001 86380 86390 1
510987 99510987 1001 86380 86390 1
511708 99511708 1001 86380 86390 1
511593 99511593 1001 86380 86390 1
511659 99511659 1001 86380 86390 1
511648 99511648 1001 86380 86390 1
511675 99511675 1001 86380 86390 1
511572 99511572 1001 86380 86390 1
511599 99511599 1001 86380 86390 1
511691 99511691 1001 86380 86390 1
512265 99512265 1001 86380 86390 1
512112 99512112 1001 86380 86390 1
512077 99512077 1001 86380 86390 1
512171 99512171 1001 86380 86390 1
511874 99511874 1001 86380 86390 1
511966 99511966 1001 86380 86390 1
511955 99511955 1001 86380 86390 1
511866 99511866 1001 86380 86390 1
511817 99511817 1001 86380 86390 1
512384 99512384 1001 86380 86390 1
512465 99512465 1001 86380 86390 1
513160 99513160 1001 86380 86390 1
513060 99513060 1001 86380 86390 1
513196 99513196 1001 86380 86390 1
513101 99513101 1001 86380 86390 1
512898 99512898 1001 86380 86390 1
512968 99512968 1001 86380 86390 1
512826 99512826 1001 86380 86390 1
512814 99512814 1001 86380 86390 1
512933 99512933 1001 86380 86390 1
512973 99512973 1001 86380 86390 1
512685 99512685 1001 86380 86390 1
512725 99512725 1001 86380 86390 1
513335 99513335 1001 86380 86390 1
513314 99513314 1001 86380 86390 1
513304 99513304 1001 86380 86390 1
513904 99513904 1001 86380 86390 1
513919 99513919 1001 86380 86390 1
513985 99513985 1001 86380 86390 1
513761 99513761 1001 86380 86390 1
513684 99513684 1001 86380 86390 1
513756 99513756 1001 86380 86390 1
513628 99513628 1001 86380 86390 1
513582 99513582 1001 86380 86390 1
513428 99513428 1001 86380 86390 1
513498 99513498 1001 86380 86390 1
513411 99513411 1001 86380 86390 1
514199 99514199 1001 86380 86390 1
514149 99514149 1001 86380 86390 1
514703 99514703 1001 86380 86390 1
514692 99514692 1001 86380 86390 1
514826 99514826 1001 86380 86390 1
514680 99514680 1001 86380 86390 1
514681 99514681 1001 86380 86390 1
514709 99514709 1001 86380 86390 1
514842 99514842 1001 86380 86390 1
514737 99514737 1001 86380 86390 1
514850 99514850 1001 86380 86390 1
514588 99514588 1001 86380 86390 1
514580 99514580 1001 86380 86390 1
514288 99514288 1001 86380 86390 1
514369 99514369 1001 86380 86390 1
514362 99514362 1001 86380 86390 1
514871 99514871 1001 86380 86390 1
515030 99515030 1001 86380 86390 1
515032 99515032 1001 86380 86390 1
515058 99515058 1001 86380 86390 1
515480 99515480 1001 86380 86390 1
515598 99515598 1001 86380 86390 1
515498 99515498 1001 86380 86390 1
515344 99515344 1001 86380 86390 1
515435 99515435 1001 86380 86390 1
515306 99515306 1001 86380 86390 1
515206 99515206 1001 86380 86390 1
515150 99515150 1001 86380 86390 1
515204 99515204 1001 86380 86390 1
515823 99515823 1001 86380 86390 1
515695 99515695 1001 86380 86390 1
515882 99515882 1001 86380 86390 1
515730 99515730 1001 86380 86390 1
515887 99515887 1001 86380 86390 1
516442 99516442 1001 86380 86390 1
516188 99516188 1001 86380 86390 1
516152 99516152 1001 86380 86390 1
516181 99516181 1001 86380 86390 1
516223 99516223 1001 86380 86390 1
516049 99516049 1001 86380 86390 1
516028 99516028 1001 86380 86390 1
516016 99516016 1001 86380 86390 1
516539 99516539 1001 86380 86390 1
516592 99516592 1001 86380 86390 1
516618 99516618 1001 86380 86390 1
516567 99516567 1001 86380 86390 1
517259 99517259 1001 86380 86390 1
517160 99517160 1001 86380 86390 1
517187 99517187 1001 86380 86390 1
516955 99516955 1001 86380 86390 1
517072 99517072 1001 86380 86390 1
517009 99517009 1001 86380 86390 1
516998 99516998 1001 86380 86390 1
517038 99517038 1001 86380 86390 1
516974 99516974 1001 86380 86390 1
516884 99516884 1001 86380 86390 1
516730 99516730 1001 86380 86390 1
516889 99516889 1001 86380 86390 1
516774 99516774 1001 86380 86390 1
516891 99516891 1001 86380 86390 1
516830 99516830 1001 86380 86390 1
517412 99517412 1001 86380 86390 1
517484 99517484 1001 86380 86390 1
517497 99517497 1001 86380 86390 1
517460 99517460 1001 86380 86390 1
517994 99517994 1001 86380 86390 1
518111 99518111 1001 86380 86390 1
518022 99518022 1001 86380 86390 1
518048 99518048 1001 86380 86390 1
517984 99517984 1001 86380 86390 1
518039 99518039 1001 86380 86390 1
518140 99518140 1001 86380 86390 1
518094 99518094 1001 86380 86390 1
518108 99518108 1001 86380 86390 1
518031 99518031 1001 86380 86390 1
517843 99517843 1001 86380 86390 1
517770 99517770 1001 86380 86390 1
517811 99517811 1001 86380 86390 1
517592 99517592 1001 86380 86390 1
517620 99517620 1001 86380 86390 1
517595 99517595 1001 86380 86390 1
517548 99517548 1001 86380 86390 1
517553 99517553 1001 86380 86390 1
518295 99518295 1001 86380 86390 1
518296 99518296 1001 86380 86390 1
518863 99518863 1001 86380 86390 1
518653 99518653 1001 86380 86390 1
518757 99518757 1001 86380 86390 1
518603 99518603 1001 86380 86390 1
518772 99518772 1001 86380 86390 1
518747 99518747 1001 86380 86390 1
518610 99518610 1001 86380 86390 1
518765 99518765 1001 86380 86390 1
518585 99518585 1001 86380 86390 1
518652 99518652 1001 86380 86390 1
518393 99518393 1001 86380 86390 1
518475 99518475 1001 86380 86390 1
518515 99518515 1001 86380 86390 1
518404 99518404 1001 86380 86390 1
518392 99518392 1001 86380 86390 1
519140 99519140 1001 86380 86390 1
519135 99519135 1001 86380 86390 1
519779 99519779 1001 86380 86390 1
519805 99519805 1001 86380 86390 1
519541 99519541 1001 86380 86390 1
519261 99519261 1001 86380 86390 1
519241 99519241 1001 86380 86390 1
519319 99519319 1001 86380 86390 1
519269 99519269 1001 86380 86390 1
519824 99519824 1001 86380 86390 1
519819 99519819 1001 86380 86390 1
520590 99520590 1001 86380 86390 1
520503 99520503 1001 86380 86390 1
520583 99520583 1001 86380 86390 1
520522 99520522 1001 86380 86390 1
520388 99520388 1001 86380 86390 1
520236 99520236 1001 86380 86390 1
520202 99520202 1001 86380 86390 1
520101 99520101 1001 86380 86390 1
520078 99520078 1001 86380 86390 1
520782 99520782 1001 86380 86390 1
520783 99520783 1001 86380 86390 1
520809 99520809 1001 86380 86390 1
520686 99520686 1001 86380 86390 1
520727 99520727 1001 86380 86390 1
521264 99521264 1001 86380 86390 1
521304 99521304 1001 86380 86390 1
521185 99521185 1001 86380 86390 1
521250 99521250 1001 86380 86390 1
521064 99521064 1001 86380 86390 1
521234 99521234 1001 86380 86390 1
521001 99521001 1001 86380 86390 1
520924 99520924 1001 86380 86390 1
521028 99521028 1001 86380 86390 1
522252 99522252 1001 86380 86390 1
521935 99521935 1001 86380 86390 1
522052 99522052 1001 86380 86390 1
521825 99521825 1001 86380 86390 1
522382 99522382 1001 86380 86390 1
522387 99522387 1001 86380 86390 1
522951 99522951 1001 86380 86390 1
523097 99523097 1001 86380 86390 1
522957 99522957 1001 86380 86390 1
522502 99522502 1001 86380 86390 1
522660 99522660 1001 86380 86390 1
522506 99522506 1001 86380 86390 1
523220 99523220 1001 86380 86390 1
523314 99523314 1001 86380 86390 1
523226 99523226 1001 86380 86390 1
523166 99523166 1001 86380 86390 1
523873 99523873 1001 86380 86390 1
523874 99523874 1001 86380 86390 1
523934 99523934 1001 86380 86390 1
523826 99523826 1001 86380 86390 1
523801 99523801 1001 86380 86390 1
523866 99523866 1001 86380 86390 1
523689 99523689 1001 86380 86390 1
523575 99523575 1001 86380 86390 1
523577 99523577 1001 86380 86390 1
523541 99523541 1001 86380 86390 1
523375 99523375 1001 86380 86390 1
523351 99523351 1001 86380 86390 1
523364 99523364 1001 86380 86390 1
523354 99523354 1001 86380 86390 1
523397 99523397 1001 86380 86390 1
523516 99523516 1001 86380 86390 1
524129 99524129 1001 86380 86390 1
523962 99523962 1001 86380 86390 1
523963 99523963 1001 86380 86390 1
523951 99523951 1001 86380 86390 1
524573 99524573 1001 86380 86390 1
524352 99524352 1001 86380 86390 1
524301 99524301 1001 86380 86390 1
524303 99524303 1001 86380 86390 1
524949 99524949 1001 86380 86390 1
524836 99524836 1001 86380 86390 1
524786 99524786 1001 86380 86390 1
524957 99524957 1001 86380 86390 1
525513 99525513 1001 86380 86390 1
525527 99525527 1001 86380 86390 1
525262 99525262 1001 86380 86390 1
525368 99525368 1001 86380 86390 1
525202 99525202 1001 86380 86390 1
525385 99525385 1001 86380 86390 1
525108 99525108 1001 86380 86390 1
525147 99525147 1001 86380 86390 1
525150 99525150 1001 86380 86390 1
525089 99525089 1001 86380 86390 1
525104 99525104 1001 86380 86390 1
525684 99525684 1001 86380 86390 1
525731 99525731 1001 86380 86390 1
525796 99525796 1001 86380 86390 1
526246 99526246 1001 86380 86390 1
526223 99526223 1001 86380 86390 1
526300 99526300 1001 86380 86390 1
526416 99526416 1001 86380 86390 1
526241 99526241 1001 86380 86390 1
526195 99526195 1001 86380 86390 1
526120 99526120 1001 86380 86390 1
525861 99525861 1001 86380 86390 1
525837 99525837 1001 86380 86390 1
526601 99526601 1001 86380 86390 1
526458 99526458 1001 86380 86390 1
527161 99527161 1001 86380 86390 1
527100 99527100 1001 86380 86390 1
527238 99527238 1001 86380 86390 1
527020 99527020 1001 86380 86390 1
527008 99527008 1001 86380 86390 1
526823 99526823 1001 86380 86390 1
526636 99526636 1001 86380 86390 1
527430 99527430 1001 86380 86390 1
527449 99527449 1001 86380 86390 1
527452 99527452 1001 86380 86390 1
527784 99527784 1001 86380 86390 1
527482 99527482 1001 86380 86390 1
527599 99527599 1001 86380 86390 1
527549 99527549 1001 86380 86390 1
527551 99527551 1001 86380 86390 1
527590 99527590 1001 86380 86390 1
527503 99527503 1001 86380 86390 1
528115 99528115 1001 86380 86390 1
528104 99528104 1001 86380 86390 1
528131 99528131 1001 86380 86390 1
528094 99528094 1001 86380 86390 1
528225 99528225 1001 86380 86390 1
528737 99528737 1001 86380 86390 1
528623 99528623 1001 86380 86390 1
528575 99528575 1001 86380 86390 1
528642 99528642 1001 86380 86390 1
528477 99528477 1001 86380 86390 1
528440 99528440 1001 86380 86390 1
528284 99528284 1001 86380 86390 1
528364 99528364 1001 86380 86390 1
529048 99529048 1001 86380 86390 1
529689 99529689 1001 86380 86390 1
529629 99529629 1001 86380 86390 1
529621 99529621 1001 86380 86390 1
529433 99529433 1001 86380 86390 1
529386 99529386 1001 86380 86390 1
529147 99529147 1001 86380 86390 1
529284 99529284 1001 86380 86390 1
529763 99529763 1001 86380 86390 1
529778 99529778 1001 86380 86390 1
529869 99529869 1001 86380 86390 1
529859 99529859 1001 86380 86390 1
529762 99529762 1001 86380 86390 1
530425 99530425 1001 86380 86390 1
530518 99530518 1001 86380 86390 1
530440 99530440 1001 86380 86390 1
530492 99530492 1001 86380 86390 1
530433 99530433 1001 86380 86390 1
530489 99530489 1001 86380 86390 1
530048 99530048 1001 86380 86390 1
530629 99530629 1001 86380 86390 1
530591 99530591 1001 86380 86390 1
530720 99530720 1001 86380 86390 1
530728 99530728 1001 86380 86390 1
531317 99531317 1001 86380 86390 1
531240 99531240 1001 86380 86390 1
531189 99531189 1001 86380 86390 1
531219 99531219 1001 86380 86390 1
531286 99531286 1001 86380 86390 1
531086 99531086 1001 86380 86390 1
531156 99531156 1001 86380 86390 1
531055 99531055 1001 86380 86390 1
530779 99530779 1001 86380 86390 1
531458 99531458 1001 86380 86390 1
531549 99531549 1001 86380 86390 1
531488 99531488 1001 86380 86390 1
532027 99532027 1001 86380 86390 1
532118 99532118 1001 86380 86390 1
532056 99532056 1001 86380 86390 1
531991 99531991 1001 86380 86390 1
531841 99531841 1001 86380 86390 1
531602 99531602 1001 86380 86390 1
531682 99531682 1001 86380 86390 1
531722 99531722 1001 86380 86390 1
532307 99532307 1001 86380 86390 1
532373 99532373 1001 86380 86390 1
532387 99532387 1001 86380 86390 1
532323 99532323 1001 86380 86390 1
532351 99532351 1001 86380 86390 1
532315 99532315 1001 86380 86390 1
532264 99532264 1001 86380 86390 1
532955 99532955 1001 86380 86390 1
532892 99532892 1001 86380 86390 1
532907 99532907 1001 86380 86390 1
532933 99532933 1001 86380 86390 1
532911 99532911 1001 86380 86390 1
532954 99532954 1001 86380 86390 1
532647 99532647 1001 86380 86390 1
532791 99532791 1001 86380 86390 1
532663 99532663 1001 86380 86390 1
532627 99532627 1001 86380 86390 1
532760 99532760 1001 86380 86390 1
532579 99532579 1001 86380 86390 1
532481 99532481 1001 86380 86390 1
532494 99532494 1001 86380 86390 1
532533 99532533 1001 86380 86390 1
532534 99532534 1001 86380 86390 1
532588 99532588 1001 86380 86390 1
533043 99533043 1001 86380 86390 1
533202 99533202 1001 86380 86390 1
533215 99533215 1001 86380 86390 1
533037 99533037 1001 86380 86390 1
533220 99533220 1001 86380 86390 1
533794 99533794 1001 86380 86390 1
533816 99533816 1001 86380 86390 1
533741 99533741 1001 86380 86390 1
533646 99533646 1001 86380 86390 1
533574 99533574 1001 86380 86390 1
533418 99533418 1001 86380 86390 1
533375 99533375 1001 86380 86390 1
533388 99533388 1001 86380 86390 1
533401 99533401 1001 86380 86390 1
533994 99533994 1001 86380 86390 1
533879 99533879 1001 86380 86390 1
534545 99534545 1001 86380 86390 1
534561 99534561 1001 86380 86390 1
534592 99534592 1001 86380 86390 1
534310 99534310 1001 86380 86390 1
534339 99534339 1001 86380 86390 1
534346 99534346 1001 86380 86390 1
534125 99534125 1001 86380 86390 1
534722 99534722 1001 86380 86390 1
534725 99534725 1001 86380 86390 1
534856 99534856 1001 86380 86390 1
534780 99534780 1001 86380 86390 1
534743 99534743 1001 86380 86390 1
534886 99534886 1001 86380 86390 1
534822 99534822 1001 86380 86390 1
535433 99535433 1001 86380 86390 1
535292 99535292 1001 86380 86390 1
535205 99535205 1001 86380 86390 1
535233 99535233 1001 86380 86390 1
535121 99535121 1001 86380 86390 1
534892 99534892 1001 86380 86390 1
534907 99534907 1001 86380 86390 1
534939 99534939 1001 86380 86390 1
535044 99535044 1001 86380 86390 1
535642 99535642 1001 86380 86390 1
535685 99535685 1001 86380 86390 1
535518 99535518 1001 86380 86390 1
536133 99536133 1001 86380 86390 1
536199 99536199 1001 86380 86390 1
536284 99536284 1001 86380 86390 1
536073 99536073 1001 86380 86390 1
536048 99536048 1001 86380 86390 1
535843 99535843 1001 86380 86390 1
536529 99536529 1001 86380 86390 1
536351 99536351 1001 86380 86390 1
536382 99536382 1001 86380 86390 1
536447 99536447 1001 86380 86390 1
537114 99537114 1001 86380 86390 1
537138 99537138 1001 86380 86390 1
537092 99537092 1001 86380 86390 1
537015 99537015 1001 86380 86390 1
537083 99537083 1001 86380 86390 1
537160 99537160 1001 86380 86390 1
536953 99536953 1001 86380 86390 1
536582 99536582 1001 86380 86390 1
536711 99536711 1001 86380 86390 1
536636 99536636 1001 86380 86390 1
537186 99537186 1001 86380 86390 1
536958 99536958 1001 86380 86390 1
537235 99537235 1001 86380 86390 1
537846 99537846 1001 86380 86390 1
537627 99537627 1001 86380 86390 1
537705 99537705 1001 86380 86390 1
537642 99537642 1001 86380 86390 1
537702 99537702 1001 86380 86390 1
537459 99537459 1001 86380 86390 1
537408 99537408 1001 86380 86390 1
537439 99537439 1001 86380 86390 1
538078 99538078 1001 86380 86390 1
538164 99538164 1001 86380 86390 1
538117 99538117 1001 86380 86390 1
538169 99538169 1001 86380 86390 1
538112 99538112 1001 86380 86390 1
538687 99538687 1001 86380 86390 1
538688 99538688 1001 86380 86390 1
538701 99538701 1001 86380 86390 1
538715 99538715 1001 86380 86390 1
538677 99538677 1001 86380 86390 1
538537 99538537 1001 86380 86390 1
538410 99538410 1001 86380 86390 1
538567 99538567 1001 86380 86390 1
538594 99538594 1001 86380 86390 1
538427 99538427 1001 86380 86390 1
538259 99538259 1001 86380 86390 1
538392 99538392 1001 86380 86390 1
538383 99538383 1001 86380 86390 1
538863 99538863 1001 86380 86390 1
538968 99538968 1001 86380 86390 1
538925 99538925 1001 86380 86390 1
539502 99539502 1001 86380 86390 1
539439 99539439 1001 86380 86390 1
539555 99539555 1001 86380 86390 1
539269 99539269 1001 86380 86390 1
539285 99539285 1001 86380 86390 1
539369 99539369 1001 86380 86390 1
539087 99539087 1001 86380 86390 1
539100 99539100 1001 86380 86390 1
539191 99539191 1001 86380 86390 1
539218 99539218 1001 86380 86390 1
539024 99539024 1001 86380 86390 1
539104 99539104 1001 86380 86390 1
539768 99539768 1001 86380 86390 1
539678 99539678 1001 86380 86390 1
539809 99539809 1001 86380 86390 1
539707 99539707 1001 86380 86390 1
539824 99539824 1001 86380 86390 1
539669 99539669 1001 86380 86390 1
539671 99539671 1001 86380 86390 1
539662 99539662 1001 86380 86390 1
540388 99540388 1001 86380 86390 1
540069 99540069 1001 86380 86390 1
540247 99540247 1001 86380 86390 1
539859 99539859 1001 86380 86390 1
540018 99540018 1001 86380 86390 1
539984 99539984 1001 86380 86390 1
539882 99539882 1001 86380 86390 1
540517 99540517 1001 86380 86390 1
540531 99540531 1001 86380 86390 1
540469 99540469 1001 86380 86390 1
541265 99541265 1001 86380 86390 1
541211 99541211 1001 86380 86390 1
541160 99541160 1001 86380 86390 1
541074 99541074 1001 86380 86390 1
540927 99540927 1001 86380 86390 1
540739 99540739 1001 86380 86390 1
540766 99540766 1001 86380 86390 1
540717 99540717 1001 86380 86390 1
540746 99540746 1001 86380 86390 1
540863 99540863 1001 86380 86390 1
541458 99541458 1001 86380 86390 1
541474 99541474 1001 86380 86390 1
541345 99541345 1001 86380 86390 1
541375 99541375 1001 86380 86390 1
541314 99541314 1001 86380 86390 1
542019 99542019 1001 86380 86390 1
541943 99541943 1001 86380 86390 1
542000 99542000 1001 86380 86390 1
541878 99541878 1001 86380 86390 1
541830 99541830 1001 86380 86390 1
541882 99541882 1001 86380 86390 1
541633 99541633 1001 86380 86390 1
541685 99541685 1001 86380 86390 1
541636 99541636 1001 86380 86390 1
541533 99541533 1001 86380 86390 1
541546 99541546 1001 86380 86390 1
542233 99542233 1001 86380 86390 1
542273 99542273 1001 86380 86390 1
542223 99542223 1001 86380 86390 1
542269 99542269 1001 86380 86390 1
542219 99542219 1001 86380 86390 1
542781 99542781 1001 86380 86390 1
542854 99542854 1001 86380 86390 1
542652 99542652 1001 86380 86390 1
542665 99542665 1001 86380 86390 1
542616 99542616 1001 86380 86390 1
542672 99542672 1001 86380 86390 1
542363 99542363 1001 86380 86390 1
542340 99542340 1001 86380 86390 1
542460 99542460 1001 86380 86390 1
543136 99543136 1001 86380 86390 1
543085 99543085 1001 86380 86390 1
543076 99543076 1001 86380 86390 1
543030 99543030 1001 86380 86390 1
543083 99543083 1001 86380 86390 1
543698 99543698 1001 86380 86390 1
543706 99543706 1001 86380 86390 1
543417 99543417 1001 86380 86390 1
543521 99543521 1001 86380 86390 1
543421 99543421 1001 86380 86390 1
543538 99543538 1001 86380 86390 1
543565 99543565 1001 86380 86390 1
543222 99543222 1001 86380 86390 1
543170 99543170 1001 86380 86390 1
543902 99543902 1001 86380 86390 1
543943 99543943 1001 86380 86390 1
543947 99543947 1001 86380 86390 1
543975 99543975 1001 86380 86390 1
544430 99544430 1001 86380 86390 1
544568 99544568 1001 86380 86390 1
544515 99544515 1001 86380 86390 1
544582 99544582 1001 86380 86390 1
544413 99544413 1001 86380 86390 1
544414 99544414 1001 86380 86390 1
544468 99544468 1001 86380 86390 1
544392 99544392 1001 86380 86390 1
544332 99544332 1001 86380 86390 1
544147 99544147 1001 86380 86390 1
544663 99544663 1001 86380 86390 1
544611 99544611 1001 86380 86390 1
544627 99544627 1001 86380 86390 1
544696 99544696 1001 86380 86390 1
414218 781 1001 17760 19317 1
412369 1144 1001 52920 54897 1
509784 623 1001 28318 28617 1
520934 753 1002 34345 34582 1
534942 490 1002 56501 60061 1
400359 99400359 1001 86380 86390 1
400485 99400485 1001 86380 86390 1
400713 99400713 1001 86380 86390 1
400791 99400791 1001 86380 86390 1
401119 99401119 1001 86380 86390 1
401050 99401050 1001 86380 86390 1
401287 99401287 1001 86380 86390 1
401391 99401391 1001 86380 86390 1
401701 99401701 1001 86380 86390 1
401794 99401794 1001 86380 86390 1
401795 99401795 1001 86380 86390 1
402317 99402317 1001 86380 86390 1
402879 99402879 1001 86380 86390 1
402950 99402950 1001 86380 86390 1
403170 99403170 1001 86380 86390 1
403298 99403298 1001 86380 86390 1
403410 99403410 1001 86380 86390 1
403465 99403465 1001 86380 86390 1
403726 99403726 1001 86380 86390 1
403869 99403869 1001 86380 86390 1
403966 99403966 1001 86380 86390 1
404065 99404065 1001 86380 86390 1
404044 99404044 1001 86380 86390 1
404402 99404402 1001 86380 86390 1
404462 99404462 1001 86380 86390 1
404538 99404538 1001 86380 86390 1
404689 99404689 1001 86380 86390 1
404735 99404735 1001 86380 86390 1
404933 99404933 1001 86380 86390 1
405042 99405042 1001 86380 86390 1
405164 99405164 1001 86380 86390 1
405513 99405513 1001 86380 86390 1
405705 99405705 1001 86380 86390 1
405714 99405714 1001 86380 86390 1
405876 99405876 1001 86380 86390 1
406070 99406070 1001 86380 86390 1
406148 99406148 1001 86380 86390 1
406226 99406226 1001 86380 86390 1
406417 99406417 1001 86380 86390 1
406808 99406808 1001 86380 86390 1
407408 99407408 1001 86380 86390 1
407498 99407498 1001 86380 86390 1
407688 99407688 1001 86380 86390 1
408204 99408204 1001 86380 86390 1
408303 99408303 1001 86380 86390 1
408337 99408337 1001 86380 86390 1
408571 99408571 1001 86380 86390 1
408763 99408763 1001 86380 86390 1
409042 99409042 1001 86380 86390 1
409043 99409043 1001 86380 86390 1
409052 99409052 1001 86380 86390 1
409368 99409368 1001 86380 86390 1
409467 99409467 1001 86380 86390 1
409546 99409546 1001 86380 86390 1
409885 99409885 1001 86380 86390 1
409803 99409803 1001 86380 86390 1
410233 99410233 1001 86380 86390 1
410241 99410241 1001 86380 86390 1
410327 99410327 1001 86380 86390 1
410602 99410602 1001 86380 86390 1
411009 99411009 1001 86380 86390 1
410945 99410945 1001 86380 86390 1
411272 99411272 1001 86380 86390 1
411304 99411304 1001 86380 86390 1
411410 99411410 1001 86380 86390 1
411341 99411341 1001 86380 86390 1
411394 99411394 1001 86380 86390 1
411799 99411799 1001 86380 86390 1
412077 99412077 1001 86380 86390 1
412090 99412090 1001 86380 86390 1
413312 99413312 1001 86380 86390 1
413546 99413546 1001 86380 86390 1
413583 99413583 1001 86380 86390 1
413438 99413438 1001 86380 86390 1
413038 99413038 1001 86380 86390 1
413250 99413250 1001 86380 86390 1
413152 99413152 1001 86380 86390 1
413154 99413154 1001 86380 86390 1
413030 99413030 1001 86380 86390 1
413056 99413056 1001 86380 86390 1
412841 99412841 1001 86380 86390 1
412640 99412640 1001 86380 86390 1
412703 99412703 1001 86380 86390 1
412607 99412607 1001 86380 86390 1
413862 99413862 1001 86380 86390 1
414117 99414117 1001 86380 86390 1
413801 99413801 1001 86380 86390 1
415056 99415056 1001 86380 86390 1
415030 99415030 1001 86380 86390 1
415272 99415272 1001 86380 86390 1
415042 99415042 1001 86380 86390 1
414757 99414757 1001 86380 86390 1
414803 99414803 1001 86380 86390 1
414853 99414853 1001 86380 86390 1
414833 99414833 1001 86380 86390 1
414326 99414326 1001 86380 86390 1
414122 99414122 1001 86380 86390 1
414389 99414389 1001 86380 86390 1
415504 99415504 1001 86380 86390 1
415436 99415436 1001 86380 86390 1
415328 99415328 1001 86380 86390 1
416601 99416601 1001 86380 86390 1
416408 99416408 1001 86380 86390 1
415727 99415727 1001 86380 86390 1
415900 99415900 1001 86380 86390 1
417289 99417289 1001 86380 86390 1
417392 99417392 1001 86380 86390 1
417522 99417522 1001 86380 86390 1
418510 99418510 1001 86380 86390 1
418107 99418107 1001 86380 86390 1
418163 99418163 1001 86380 86390 1
418278 99418278 1001 86380 86390 1
417645 99417645 1001 86380 86390 1
417674 99417674 1001 86380 86390 1
417867 99417867 1001 86380 86390 1
418027 99418027 1001 86380 86390 1
417816 99417816 1001 86380 86390 1
419207 99419207 1001 86380 86390 1
418911 99418911 1001 86380 86390 1
418937 99418937 1001 86380 86390 1
419061 99419061 1001 86380 86390 1
418991 99418991 1001 86380 86390 1
418832 99418832 1001 86380 86390 1
419201 99419201 1001 86380 86390 1
419150 99419150 1001 86380 86390 1
420148 99420148 1001 86380 86390 1
420096 99420096 1001 86380 86390 1
420279 99420279 1001 86380 86390 1
420363 99420363 1001 86380 86390 1
420114 99420114 1001 86380 86390 1
419806 99419806 1001 86380 86390 1
420618 99420618 1001 86380 86390 1
420655 99420655 1001 86380 86390 1
420779 99420779 1001 86380 86390 1
420780 99420780 1001 86380 86390 1
420682 99420682 1001 86380 86390 1
420453 99420453 1001 86380 86390 1
420508 99420508 1001 86380 86390 1
422032 99422032 1001 86380 86390 1
421999 99421999 1001 86380 86390 1
422056 99422056 1001 86380 86390 1
421769 99421769 1001 86380 86390 1
421457 99421457 1001 86380 86390 1
421487 99421487 1001 86380 86390 1
421577 99421577 1001 86380 86390 1
421520 99421520 1001 86380 86390 1
421332 99421332 1001 86380 86390 1
421361 99421361 1001 86380 86390 1
420890 99420890 1001 86380 86390 1
421007 99421007 1001 86380 86390 1
421163 99421163 1001 86380 86390 1
422216 99422216 1001 86380 86390 1
422336 99422336 1001 86380 86390 1
422130 99422130 1001 86380 86390 1
422234 99422234 1001 86380 86390 1
423448 99423448 1001 86380 86390 1
423693 99423693 1001 86380 86390 1
423567 99423567 1001 86380 86390 1
423281 99423281 1001 86380 86390 1
423080 99423080 1001 86380 86390 1
423122 99423122 1001 86380 86390 1
422723 99422723 1001 86380 86390 1
422786 99422786 1001 86380 86390 1
422705 99422705 1001 86380 86390 1
422842 99422842 1001 86380 86390 1
422672 99422672 1001 86380 86390 1
424123 99424123 1001 86380 86390 1
424042 99424042 1001 86380 86390 1
423972 99423972 1001 86380 86390 1
424107 99424107 1001 86380 86390 1
423937 99423937 1001 86380 86390 1
425104 99425104 1001 86380 86390 1
425232 99425232 1001 86380 86390 1
425242 99425242 1001 86380 86390 1
424667 99424667 1001 86380 86390 1
424915 99424915 1001 86380 86390 1
424611 99424611 1001 86380 86390 1
424247 99424247 1001 86380 86390 1
424444 99424444 1001 86380 86390 1
424425 99424425 1001 86380 86390 1
424203 99424203 1001 86380 86390 1
425610 99425610 1001 86380 86390 1
425719 99425719 1001 86380 86390 1
426690 99426690 1001 86380 86390 1
426521 99426521 1001 86380 86390 1
426366 99426366 1001 86380 86390 1
425914 99425914 1001 86380 86390 1
425837 99425837 1001 86380 86390 1
426222 99426222 1001 86380 86390 1
427342 99427342 1001 86380 86390 1
427509 99427509 1001 86380 86390 1
427519 99427519 1001 86380 86390 1
427136 99427136 1001 86380 86390 1
428373 99428373 1001 86380 86390 1
428575 99428575 1001 86380 86390 1
428483 99428483 1001 86380 86390 1
428139 99428139 1001 86380 86390 1
428247 99428247 1001 86380 86390 1
427677 99427677 1001 86380 86390 1
427692 99427692 1001 86380 86390 1
427608 99427608 1001 86380 86390 1
428769 99428769 1001 86380 86390 1
430228 99430228 1001 86380 86390 1
430261 99430261 1001 86380 86390 1
429635 99429635 1001 86380 86390 1
429653 99429653 1001 86380 86390 1
429416 99429416 1001 86380 86390 1
429283 99429283 1001 86380 86390 1
430395 99430395 1001 86380 86390 1
431961 99431961 1001 86380 86390 1
431771 99431771 1001 86380 86390 1
431966 99431966 1001 86380 86390 1
431677 99431677 1001 86380 86390 1
431383 99431383 1001 86380 86390 1
431450 99431450 1001 86380 86390 1
432359 99432359 1001 86380 86390 1
432426 99432426 1001 86380 86390 1
433364 99433364 1001 86380 86390 1
432944 99432944 1001 86380 86390 1
433003 99433003 1001 86380 86390 1
432977 99432977 1001 86380 86390 1
433202 99433202 1001 86380 86390 1
433015 99433015 1001 86380 86390 1
432877 99432877 1001 86380 86390 1
432786 99432786 1001 86380 86390 1
432624 99432624 1001 86380 86390 1
435154 99435154 1001 86380 86390 1
435281 99435281 1001 86380 86390 1
435374 99435374 1001 86380 86390 1
435345 99435345 1001 86380 86390 1
435120 99435120 1001 86380 86390 1
435428 99435428 1001 86380 86390 1
435052 99435052 1001 86380 86390 1
434664 99434664 1001 86380 86390 1
434745 99434745 1001 86380 86390 1
434186 99434186 1001 86380 86390 1
434395 99434395 1001 86380 86390 1
435599 99435599 1001 86380 86390 1
437057 99437057 1001 86380 86390 1
437151 99437151 1001 86380 86390 1
436472 99436472 1001 86380 86390 1
436561 99436561 1001 86380 86390 1
436195 99436195 1001 86380 86390 1
436295 99436295 1001 86380 86390 1
435961 99435961 1001 86380 86390 1
436158 99436158 1001 86380 86390 1
436162 99436162 1001 86380 86390 1
436308 99436308 1001 86380 86390 1
437293 99437293 1001 86380 86390 1
300059 99300059 1001 86380 86390 1
437359 99437359 1001 86380 86390 1
300614 99300614 1001 86380 86390 1
300551 99300551 1001 86380 86390 1
300706 99300706 1001 86380 86390 1
300671 99300671 1001 86380 86390 1
300511 99300511 1001 86380 86390 1
300512 99300512 1001 86380 86390 1
300347 99300347 1001 86380 86390 1
300176 99300176 1001 86380 86390 1
300126 99300126 1001 86380 86390 1
300206 99300206 1001 86380 86390 1
300129 99300129 1001 86380 86390 1
300829 99300829 1001 86380 86390 1
300794 99300794 1001 86380 86390 1
300769 99300769 1001 86380 86390 1
300866 99300866 1001 86380 86390 1
300854 99300854 1001 86380 86390 1
300919 99300919 1001 86380 86390 1
301554 99301554 1001 86380 86390 1
301481 99301481 1001 86380 86390 1
301417 99301417 1001 86380 86390 1
301392 99301392 1001 86380 86390 1
301367 99301367 1001 86380 86390 1
301408 99301408 1001 86380 86390 1
301422 99301422 1001 86380 86390 1
301384 99301384 1001 86380 86390 1
301169 99301169 1001 86380 86390 1
301223 99301223 1001 86380 86390 1
301173 99301173 1001 86380 86390 1
301191 99301191 1001 86380 86390 1
301347 99301347 1001 86380 86390 1
301270 99301270 1001 86380 86390 1
301154 99301154 1001 86380 86390 1
300946 99300946 1001 86380 86390 1
301012 99301012 1001 86380 86390 1
300976 99300976 1001 86380 86390 1
301042 99301042 1001 86380 86390 1
300996 99300996 1001 86380 86390 1
301591 99301591 1001 86380 86390 1
302265 99302265 1001 86380 86390 1
302230 99302230 1001 86380 86390 1
302219 99302219 1001 86380 86390 1
302026 99302026 1001 86380 86390 1
302016 99302016 1001 86380 86390 1
302030 99302030 1001 86380 86390 1
302174 99302174 1001 86380 86390 1
301946 99301946 1001 86380 86390 1
301819 99301819 1001 86380 86390 1
301795 99301795 1001 86380 86390 1
301926 99301926 1001 86380 86390 1
302481 99302481 1001 86380 86390 1
302456 99302456 1001 86380 86390 1
302574 99302574 1001 86380 86390 1
302577 99302577 1001 86380 86390 1
302540 99302540 1001 86380 86390 1
303052 99303052 1001 86380 86390 1
303160 99303160 1001 86380 86390 1
302949 99302949 1001 86380 86390 1
302940 99302940 1001 86380 86390 1
302903 99302903 1001 86380 86390 1
302800 99302800 1001 86380 86390 1
302866 99302866 1001 86380 86390 1
302905 99302905 1001 86380 86390 1
302983 99302983 1001 86380 86390 1
302945 99302945 1001 86380 86390 1
302960 99302960 1001 86380 86390 1
302719 99302719 1001 86380 86390 1
302645 99302645 1001 86380 86390 1
303300 99303300 1001 86380 86390 1
303262 99303262 1001 86380 86390 1
303210 99303210 1001 86380 86390 1
303832 99303832 1001 86380 86390 1
303626 99303626 1001 86380 86390 1
303826 99303826 1001 86380 86390 1
303418 99303418 1001 86380 86390 1
303484 99303484 1001 86380 86390 1
304226 99304226 1001 86380 86390 1
304063 99304063 1001 86380 86390 1
304235 99304235 1001 86380 86390 1
304769 99304769 1001 86380 86390 1
304761 99304761 1001 86380 86390 1
304474 99304474 1001 86380 86390 1
304451 99304451 1001 86380 86390 1
304609 99304609 1001 86380 86390 1
304575 99304575 1001 86380 86390 1
304420 99304420 1001 86380 86390 1
304318 99304318 1001 86380 86390 1
304359 99304359 1001 86380 86390 1
304441 99304441 1001 86380 86390 1
305052 99305052 1001 86380 86390 1
304891 99304891 1001 86380 86390 1
304957 99304957 1001 86380 86390 1
304970 99304970 1001 86380 86390 1
304868 99304868 1001 86380 86390 1
305391 99305391 1001 86380 86390 1
305291 99305291 1001 86380 86390 1
305334 99305334 1001 86380 86390 1
305203 99305203 1001 86380 86390 1
500105 99500105 1001 86380 86390 1
500749 99500749 1001 86380 86390 1
500714 99500714 1001 86380 86390 1
500668 99500668 1001 86380 86390 1
500695 99500695 1001 86380 86390 1
500558 99500558 1001 86380 86390 1
500220 99500220 1001 86380 86390 1
500195 99500195 1001 86380 86390 1
500378 99500378 1001 86380 86390 1
500301 99500301 1001 86380 86390 1
500303 99500303 1001 86380 86390 1
500383 99500383 1001 86380 86390 1
500940 99500940 1001 86380 86390 1
500401 99500401 1001 86380 86390 1
501527 99501527 1001 86380 86390 1
501504 99501504 1001 86380 86390 1
501595 99501595 1001 86380 86390 1
501456 99501456 1001 86380 86390 1
501444 99501444 1001 86380 86390 1
501637 99501637 1001 86380 86390 1
501458 99501458 1001 86380 86390 1
501265 99501265 1001 86380 86390 1
501408 99501408 1001 86380 86390 1
501266 99501266 1001 86380 86390 1
501332 99501332 1001 86380 86390 1
501268 99501268 1001 86380 86390 1
501399 99501399 1001 86380 86390 1
501025 99501025 1001 86380 86390 1
501210 99501210 1001 86380 86390 1
501844 99501844 1001 86380 86390 1
501729 99501729 1001 86380 86390 1
501834 99501834 1001 86380 86390 1
501758 99501758 1001 86380 86390 1
501799 99501799 1001 86380 86390 1
502391 99502391 1001 86380 86390 1
502304 99502304 1001 86380 86390 1
502384 99502384 1001 86380 86390 1
502296 99502296 1001 86380 86390 1
502309 99502309 1001 86380 86390 1
502099 99502099 1001 86380 86390 1
502048 99502048 1001 86380 86390 1
502553 99502553 1001 86380 86390 1
502579 99502579 1001 86380 86390 1
502601 99502601 1001 86380 86390 1
503149 99503149 1001 86380 86390 1
503087 99503087 1001 86380 86390 1
502984 99502984 1001 86380 86390 1
503037 99503037 1001 86380 86390 1
502974 99502974 1001 86380 86390 1
503013 99503013 1001 86380 86390 1
502936 99502936 1001 86380 86390 1
503069 99503069 1001 86380 86390 1
502878 99502878 1001 86380 86390 1
502749 99502749 1001 86380 86390 1
502692 99502692 1001 86380 86390 1
503383 99503383 1001 86380 86390 1
503386 99503386 1001 86380 86390 1
503388 99503388 1001 86380 86390 1
503389 99503389 1001 86380 86390 1
503417 99503417 1001 86380 86390 1
504017 99504017 1001 86380 86390 1
504046 99504046 1001 86380 86390 1
504097 99504097 1001 86380 86390 1
504078 99504078 1001 86380 86390 1
503862 99503862 1001 86380 86390 1
503851 99503851 1001 86380 86390 1
503880 99503880 1001 86380 86390 1
503768 99503768 1001 86380 86390 1
503656 99503656 1001 86380 86390 1
503619 99503619 1001 86380 86390 1
503634 99503634 1001 86380 86390 1
503635 99503635 1001 86380 86390 1
503690 99503690 1001 86380 86390 1
504270 99504270 1001 86380 86390 1
504283 99504283 1001 86380 86390 1
504323 99504323 1001 86380 86390 1
504172 99504172 1001 86380 86390 1
504251 99504251 1001 86380 86390 1
504264 99504264 1001 86380 86390 1
504135 99504135 1001 86380 86390 1
504239 99504239 1001 86380 86390 1
504152 99504152 1001 86380 86390 1
504942 99504942 1001 86380 86390 1
504832 99504832 1001 86380 86390 1
504729 99504729 1001 86380 86390 1
504563 99504563 1001 86380 86390 1
504695 99504695 1001 86380 86390 1
504336 99504336 1001 86380 86390 1
504402 99504402 1001 86380 86390 1
504365 99504365 1001 86380 86390 1
504457 99504457 1001 86380 86390 1
504458 99504458 1001 86380 86390 1
504523 99504523 1001 86380 86390 1
504370 99504370 1001 86380 86390 1
504981 99504981 1001 86380 86390 1
505051 99505051 1001 86380 86390 1
505090 99505090 1001 86380 86390 1
504963 99504963 1001 86380 86390 1
505108 99505108 1001 86380 86390 1
505629 99505629 1001 86380 86390 1
505744 99505744 1001 86380 86390 1
505622 99505622 1001 86380 86390 1
505597 99505597 1001 86380 86390 1
505717 99505717 1001 86380 86390 1
505420 99505420 1001 86380 86390 1
505162 99505162 1001 86380 86390 1
505306 99505306 1001 86380 86390 1
505230 99505230 1001 86380 86390 1
505153 99505153 1001 86380 86390 1
505833 99505833 1001 86380 86390 1
505913 99505913 1001 86380 86390 1
505824 99505824 1001 86380 86390 1
505812 99505812 1001 86380 86390 1
505815 99505815 1001 86380 86390 1
506569 99506569 1001 86380 86390 1
506501 99506501 1001 86380 86390 1
506594 99506594 1001 86380 86390 1
506454 99506454 1001 86380 86390 1
506328 99506328 1001 86380 86390 1
506311 99506311 1001 86380 86390 1
506119 99506119 1001 86380 86390 1
506148 99506148 1001 86380 86390 1
506124 99506124 1001 86380 86390 1
506646 99506646 1001 86380 86390 1
506698 99506698 1001 86380 86390 1
506686 99506686 1001 86380 86390 1
506638 99506638 1001 86380 86390 1
506746 99506746 1001 86380 86390 1
507279 99507279 1001 86380 86390 1
507063 99507063 1001 86380 86390 1
507183 99507183 1001 86380 86390 1
507197 99507197 1001 86380 86390 1
507095 99507095 1001 86380 86390 1
507213 99507213 1001 86380 86390 1
507111 99507111 1001 86380 86390 1
506869 99506869 1001 86380 86390 1
507472 99507472 1001 86380 86390 1
507602 99507602 1001 86380 86390 1
507473 99507473 1001 86380 86390 1
507476 99507476 1001 86380 86390 1
507492 99507492 1001 86380 86390 1
507519 99507519 1001 86380 86390 1
508218 99508218 1001 86380 86390 1
508225 99508225 1001 86380 86390 1
508165 99508165 1001 86380 86390 1
508168 99508168 1001 86380 86390 1
508079 99508079 1001 86380 86390 1
508209 99508209 1001 86380 86390 1
507900 99507900 1001 86380 86390 1
507856 99507856 1001 86380 86390 1
507870 99507870 1001 86380 86390 1
507705 99507705 1001 86380 86390 1
507785 99507785 1001 86380 86390 1
507760 99507760 1001 86380 86390 1
507802 99507802 1001 86380 86390 1
507660 99507660 1001 86380 86390 1
507702 99507702 1001 86380 86390 1
507729 99507729 1001 86380 86390 1
507743 99507743 1001 86380 86390 1
508354 99508354 1001 86380 86390 1
508307 99508307 1001 86380 86390 1
509025 99509025 1001 86380 86390 1
509070 99509070 1001 86380 86390 1
508667 99508667 1001 86380 86390 1
508680 99508680 1001 86380 86390 1
508697 99508697 1001 86380 86390 1
508658 99508658 1001 86380 86390 1
508607 99508607 1001 86380 86390 1
509142 99509142 1001 86380 86390 1
509184 99509184 1001 86380 86390 1
509109 99509109 1001 86380 86390 1
509850 99509850 1001 86380 86390 1
509865 99509865 1001 86380 86390 1
509740 99509740 1001 86380 86390 1
509796 99509796 1001 86380 86390 1
509797 99509797 1001 86380 86390 1
509630 99509630 1001 86380 86390 1
509570 99509570 1001 86380 86390 1
509509 99509509 1001 86380 86390 1
509564 99509564 1001 86380 86390 1
509358 99509358 1001 86380 86390 1
509320 99509320 1001 86380 86390 1
509316 99509316 1001 86380 86390 1
510081 99510081 1001 86380 86390 1
509973 99509973 1001 86380 86390 1
510664 99510664 1001 86380 86390 1
510666 99510666 1001 86380 86390 1
510667 99510667 1001 86380 86390 1
510527 99510527 1001 86380 86390 1
510669 99510669 1001 86380 86390 1
510706 99510706 1001 86380 86390 1
510710 99510710 1001 86380 86390 1
510720 99510720 1001 86380 86390 1
510350 99510350 1001 86380 86390 1
510441 99510441 1001 86380 86390 1
510494 99510494 1001 86380 86390 1
510157 99510157 1001 86380 86390 1
510278 99510278 1001 86380 86390 1
510207 99510207 1001 86380 86390 1
510753 99510753 1001 86380 86390 1
510755 99510755 1001 86380 86390 1
510903 99510903 1001 86380 86390 1
511489 99511489 1001 86380 86390 1
511425 99511425 1001 86380 86390 1
511401 99511401 1001 86380 86390 1
511540 99511540 1001 86380 86390 1
511359 99511359 1001 86380 86390 1
511232 99511232 1001 86380 86390 1
511182 99511182 1001 86380 86390 1
511314 99511314 1001 86380 86390 1
511159 99511159 1001 86380 86390 1
511290 99511290 1001 86380 86390 1
510976 99510976 1001 86380 86390 1
511055 99511055 1001 86380 86390 1
511724 99511724 1001 86380 86390 1
511583 99511583 1001 86380 86390 1
511674 99511674 1001 86380 86390 1
511756 99511756 1001 86380 86390 1
512299 99512299 1001 86380 86390 1
512275 99512275 1001 86380 86390 1
512097 99512097 1001 86380 86390 1
512048 99512048 1001 86380 86390 1
512165 99512165 1001 86380 86390 1
512088 99512088 1001 86380 86390 1
512012 99512012 1001 86380 86390 1
512130 99512130 1001 86380 86390 1
512159 99512159 1001 86380 86390 1
511869 99511869 1001 86380 86390 1
511846 99511846 1001 86380 86390 1
511925 99511925 1001 86380 86390 1
512467 99512467 1001 86380 86390 1
512458 99512458 1001 86380 86390 1
512446 99512446 1001 86380 86390 1
512512 99512512 1001 86380 86390 1
512578 99512578 1001 86380 86390 1
513167 99513167 1001 86380 86390 1
513202 99513202 1001 86380 86390 1
513169 99513169 1001 86380 86390 1
513130 99513130 1001 86380 86390 1
513159 99513159 1001 86380 86390 1
513070 99513070 1001 86380 86390 1
513020 99513020 1001 86380 86390 1
513127 99513127 1001 86380 86390 1
512798 99512798 1001 86380 86390 1
512659 99512659 1001 86380 86390 1
513385 99513385 1001 86380 86390 1
513274 99513274 1001 86380 86390 1
513292 99513292 1001 86380 86390 1
513970 99513970 1001 86380 86390 1
513950 99513950 1001 86380 86390 1
513835 99513835 1001 86380 86390 1
513874 99513874 1001 86380 86390 1
513813 99513813 1001 86380 86390 1
513652 99513652 1001 86380 86390 1
513707 99513707 1001 86380 86390 1
513528 99513528 1001 86380 86390 1
513529 99513529 1001 86380 86390 1
513544 99513544 1001 86380 86390 1
513493 99513493 1001 86380 86390 1
513572 99513572 1001 86380 86390 1
513445 99513445 1001 86380 86390 1
513549 99513549 1001 86380 86390 1
514147 99514147 1001 86380 86390 1
514034 99514034 1001 86380 86390 1
514113 99514113 1001 86380 86390 1
514062 99514062 1001 86380 86390 1
514192 99514192 1001 86380 86390 1
514748 99514748 1001 86380 86390 1
514277 99514277 1001 86380 86390 1
514413 99514413 1001 86380 86390 1
514403 99514403 1001 86380 86390 1
514902 99514902 1001 86380 86390 1
515059 99515059 1001 86380 86390 1
515612 99515612 1001 86380 86390 1
515587 99515587 1001 86380 86390 1
515340 99515340 1001 86380 86390 1
515366 99515366 1001 86380 86390 1
515371 99515371 1001 86380 86390 1
515450 99515450 1001 86380 86390 1
515246 99515246 1001 86380 86390 1
515118 99515118 1001 86380 86390 1
515165 99515165 1001 86380 86390 1
515797 99515797 1001 86380 86390 1
515878 99515878 1001 86380 86390 1
516435 99516435 1001 86380 86390 1
516351 99516351 1001 86380 86390 1
516292 99516292 1001 86380 86390 1
516140 99516140 1001 86380 86390 1
516153 99516153 1001 86380 86390 1
516154 99516154 1001 86380 86390 1
516168 99516168 1001 86380 86390 1
515986 99515986 1001 86380 86390 1
515938 99515938 1001 86380 86390 1
516017 99516017 1001 86380 86390 1
516600 99516600 1001 86380 86390 1
516692 99516692 1001 86380 86390 1
516554 99516554 1001 86380 86390 1
516581 99516581 1001 86380 86390 1
516595 99516595 1001 86380 86390 1
516635 99516635 1001 86380 86390 1
516988 99516988 1001 86380 86390 1
517034 99517034 1001 86380 86390 1
516931 99516931 1001 86380 86390 1
516972 99516972 1001 86380 86390 1
516794 99516794 1001 86380 86390 1
516717 99516717 1001 86380 86390 1
516823 99516823 1001 86380 86390 1
516875 99516875 1001 86380 86390 1
516773 99516773 1001 86380 86390 1
517515 99517515 1001 86380 86390 1
517532 99517532 1001 86380 86390 1
517525 99517525 1001 86380 86390 1
518086 99518086 1001 86380 86390 1
517965 99517965 1001 86380 86390 1
517931 99517931 1001 86380 86390 1
517830 99517830 1001 86380 86390 1
517886 99517886 1001 86380 86390 1
517837 99517837 1001 86380 86390 1
517687 99517687 1001 86380 86390 1
517558 99517558 1001 86380 86390 1
517586 99517586 1001 86380 86390 1
517703 99517703 1001 86380 86390 1
517590 99517590 1001 86380 86390 1
518278 99518278 1001 86380 86390 1
518356 99518356 1001 86380 86390 1
518363 99518363 1001 86380 86390 1
518986 99518986 1001 86380 86390 1
518917 99518917 1001 86380 86390 1
518966 99518966 1001 86380 86390 1
518814 99518814 1001 86380 86390 1
518609 99518609 1001 86380 86390 1
518728 99518728 1001 86380 86390 1
518690 99518690 1001 86380 86390 1
518509 99518509 1001 86380 86390 1
518471 99518471 1001 86380 86390 1
518450 99518450 1001 86380 86390 1
518541 99518541 1001 86380 86390 1
518413 99518413 1001 86380 86390 1
518426 99518426 1001 86380 86390 1
518505 99518505 1001 86380 86390 1
518519 99518519 1001 86380 86390 1
519053 99519053 1001 86380 86390 1
519036 99519036 1001 86380 86390 1
519139 99519139 1001 86380 86390 1
519700 99519700 1001 86380 86390 1
519800 99519800 1001 86380 86390 1
519410 99519410 1001 86380 86390 1
519365 99519365 1001 86380 86390 1
519289 99519289 1001 86380 86390 1
519372 99519372 1001 86380 86390 1
519889 99519889 1001 86380 86390 1
519906 99519906 1001 86380 86390 1
520015 99520015 1001 86380 86390 1
520016 99520016 1001 86380 86390 1
520603 99520603 1001 86380 86390 1
520384 99520384 1001 86380 86390 1
520389 99520389 1001 86380 86390 1
520262 99520262 1001 86380 86390 1
520329 99520329 1001 86380 86390 1
520188 99520188 1001 86380 86390 1
520151 99520151 1001 86380 86390 1
520087 99520087 1001 86380 86390 1
520076 99520076 1001 86380 86390 1
520169 99520169 1001 86380 86390 1
520185 99520185 1001 86380 86390 1
520781 99520781 1001 86380 86390 1
520810 99520810 1001 86380 86390 1
520777 99520777 1001 86380 86390 1
520803 99520803 1001 86380 86390 1
520843 99520843 1001 86380 86390 1
520661 99520661 1001 86380 86390 1
520649 99520649 1001 86380 86390 1
521299 99521299 1001 86380 86390 1
521277 99521277 1001 86380 86390 1
521291 99521291 1001 86380 86390 1
521371 99521371 1001 86380 86390 1
521349 99521349 1001 86380 86390 1
521350 99521350 1001 86380 86390 1
521131 99521131 1001 86380 86390 1
521243 99521243 1001 86380 86390 1
521166 99521166 1001 86380 86390 1
521129 99521129 1001 86380 86390 1
521208 99521208 1001 86380 86390 1
521636 99521636 1001 86380 86390 1
521560 99521560 1001 86380 86390 1
521614 99521614 1001 86380 86390 1
521590 99521590 1001 86380 86390 1
521513 99521513 1001 86380 86390 1
522273 99522273 1001 86380 86390 1
521894 99521894 1001 86380 86390 1
521912 99521912 1001 86380 86390 1
522018 99522018 1001 86380 86390 1
521916 99521916 1001 86380 86390 1
522059 99522059 1001 86380 86390 1
522072 99522072 1001 86380 86390 1
521788 99521788 1001 86380 86390 1
521728 99521728 1001 86380 86390 1
521717 99521717 1001 86380 86390 1
521720 99521720 1001 86380 86390 1
522397 99522397 1001 86380 86390 1
522362 99522362 1001 86380 86390 1
523080 99523080 1001 86380 86390 1
522980 99522980 1001 86380 86390 1
523105 99523105 1001 86380 86390 1
522727 99522727 1001 86380 86390 1
522819 99522819 1001 86380 86390 1
522565 99522565 1001 86380 86390 1
522606 99522606 1001 86380 86390 1
522659 99522659 1001 86380 86390 1
523240 99523240 1001 86380 86390 1
523812 99523812 1001 86380 86390 1
523840 99523840 1001 86380 86390 1
523625 99523625 1001 86380 86390 1
523669 99523669 1001 86380 86390 1
523644 99523644 1001 86380 86390 1
523684 99523684 1001 86380 86390 1
523352 99523352 1001 86380 86390 1
523521 99523521 1001 86380 86390 1
523511 99523511 1001 86380 86390 1
523460 99523460 1001 86380 86390 1
523529 99523529 1001 86380 86390 1
524020 99524020 1001 86380 86390 1
524029 99524029 1001 86380 86390 1
524719 99524719 1001 86380 86390 1
524672 99524672 1001 86380 86390 1
524647 99524647 1001 86380 86390 1
524713 99524713 1001 86380 86390 1
524457 99524457 1001 86380 86390 1
524240 99524240 1001 86380 86390 1
524800 99524800 1001 86380 86390 1
524805 99524805 1001 86380 86390 1
525596 99525596 1001 86380 86390 1
525406 99525406 1001 86380 86390 1
525395 99525395 1001 86380 86390 1
525474 99525474 1001 86380 86390 1
525577 99525577 1001 86380 86390 1
525400 99525400 1001 86380 86390 1
525353 99525353 1001 86380 86390 1
525283 99525283 1001 86380 86390 1
525337 99525337 1001 86380 86390 1
525137 99525137 1001 86380 86390 1
525606 99525606 1001 86380 86390 1
526371 99526371 1001 86380 86390 1
526088 99526088 1001 86380 86390 1
526191 99526191 1001 86380 86390 1
526154 99526154 1001 86380 86390 1
526168 99526168 1001 86380 86390 1
526150 99526150 1001 86380 86390 1
526189 99526189 1001 86380 86390 1
526003 99526003 1001 86380 86390 1
525811 99525811 1001 86380 86390 1
526501 99526501 1001 86380 86390 1
526466 99526466 1001 86380 86390 1
526494 99526494 1001 86380 86390 1
526520 99526520 1001 86380 86390 1
527111 99527111 1001 86380 86390 1
527080 99527080 1001 86380 86390 1
526839 99526839 1001 86380 86390 1
526958 99526958 1001 86380 86390 1
526907 99526907 1001 86380 86390 1
526999 99526999 1001 86380 86390 1
527038 99527038 1001 86380 86390 1
526899 99526899 1001 86380 86390 1
526734 99526734 1001 86380 86390 1
526658 99526658 1001 86380 86390 1
526827 99526827 1001 86380 86390 1
526740 99526740 1001 86380 86390 1
527419 99527419 1001 86380 86390 1
527381 99527381 1001 86380 86390 1
527909 99527909 1001 86380 86390 1
527913 99527913 1001 86380 86390 1
527965 99527965 1001 86380 86390 1
528006 99528006 1001 86380 86390 1
527744 99527744 1001 86380 86390 1
527849 99527849 1001 86380 86390 1
528165 99528165 1001 86380 86390 1
528207 99528207 1001 86380 86390 1
528157 99528157 1001 86380 86390 1
528145 99528145 1001 86380 86390 1
528275 99528275 1001 86380 86390 1
528840 99528840 1001 86380 86390 1
528572 99528572 1001 86380 86390 1
528285 99528285 1001 86380 86390 1
528314 99528314 1001 86380 86390 1
528393 99528393 1001 86380 86390 1
528343 99528343 1001 86380 86390 1
529030 99529030 1001 86380 86390 1
529019 99529019 1001 86380 86390 1
529101 99529101 1001 86380 86390 1
528999 99528999 1001 86380 86390 1
528936 99528936 1001 86380 86390 1
529548 99529548 1001 86380 86390 1
529583 99529583 1001 86380 86390 1
529395 99529395 1001 86380 86390 1
529477 99529477 1001 86380 86390 1
529388 99529388 1001 86380 86390 1
529156 99529156 1001 86380 86390 1
529842 99529842 1001 86380 86390 1
529784 99529784 1001 86380 86390 1
530488 99530488 1001 86380 86390 1
530180 99530180 1001 86380 86390 1
530347 99530347 1001 86380 86390 1
530078 99530078 1001 86380 86390 1
530082 99530082 1001 86380 86390 1
530005 99530005 1001 86380 86390 1
529993 99529993 1001 86380 86390 1
530058 99530058 1001 86380 86390 1
530021 99530021 1001 86380 86390 1
530654 99530654 1001 86380 86390 1
530642 99530642 1001 86380 86390 1
530737 99530737 1001 86380 86390 1
530704 99530704 1001 86380 86390 1
530562 99530562 1001 86380 86390 1
531378 99531378 1001 86380 86390 1
531379 99531379 1001 86380 86390 1
531291 99531291 1001 86380 86390 1
531178 99531178 1001 86380 86390 1
531048 99531048 1001 86380 86390 1
531025 99531025 1001 86380 86390 1
530765 99530765 1001 86380 86390 1
530899 99530899 1001 86380 86390 1
531455 99531455 1001 86380 86390 1
531419 99531419 1001 86380 86390 1
531445 99531445 1001 86380 86390 1
532171 99532171 1001 86380 86390 1
532093 99532093 1001 86380 86390 1
532085 99532085 1001 86380 86390 1
532151 99532151 1001 86380 86390 1
532140 99532140 1001 86380 86390 1
531968 99531968 1001 86380 86390 1
531802 99531802 1001 86380 86390 1
531920 99531920 1001 86380 86390 1
531613 99531613 1001 86380 86390 1
531588 99531588 1001 86380 86390 1
531622 99531622 1001 86380 86390 1
531765 99531765 1001 86380 86390 1
532334 99532334 1001 86380 86390 1
532378 99532378 1001 86380 86390 1
532239 99532239 1001 86380 86390 1
532330 99532330 1001 86380 86390 1
532999 99532999 1001 86380 86390 1
532867 99532867 1001 86380 86390 1
532874 99532874 1001 86380 86390 1
532927 99532927 1001 86380 86390 1
532979 99532979 1001 86380 86390 1
532802 99532802 1001 86380 86390 1
532725 99532725 1001 86380 86390 1
532740 99532740 1001 86380 86390 1
532694 99532694 1001 86380 86390 1
532598 99532598 1001 86380 86390 1
532587 99532587 1001 86380 86390 1
533084 99533084 1001 86380 86390 1
533192 99533192 1001 86380 86390 1
533828 99533828 1001 86380 86390 1
533710 99533710 1001 86380 86390 1
533674 99533674 1001 86380 86390 1
533641 99533641 1001 86380 86390 1
533569 99533569 1001 86380 86390 1
533492 99533492 1001 86380 86390 1
533317 99533317 1001 86380 86390 1
533386 99533386 1001 86380 86390 1
533297 99533297 1001 86380 86390 1
533915 99533915 1001 86380 86390 1
533932 99533932 1001 86380 86390 1
534608 99534608 1001 86380 86390 1
534506 99534506 1001 86380 86390 1
534560 99534560 1001 86380 86390 1
534626 99534626 1001 86380 86390 1
534510 99534510 1001 86380 86390 1
534352 99534352 1001 86380 86390 1
534449 99534449 1001 86380 86390 1
534247 99534247 1001 86380 86390 1
534081 99534081 1001 86380 86390 1
534173 99534173 1001 86380 86390 1
534213 99534213 1001 86380 86390 1
534759 99534759 1001 86380 86390 1
534760 99534760 1001 86380 86390 1
534804 99534804 1001 86380 86390 1
534732 99534732 1001 86380 86390 1
535319 99535319 1001 86380 86390 1
535402 99535402 1001 86380 86390 1
535500 99535500 1001 86380 86390 1
535239 99535239 1001 86380 86390 1
534983 99534983 1001 86380 86390 1
535003 99535003 1001 86380 86390 1
535068 99535068 1001 86380 86390 1
534914 99534914 1001 86380 86390 1
535651 99535651 1001 86380 86390 1
535639 99535639 1001 86380 86390 1
535538 99535538 1001 86380 86390 1
535551 99535551 1001 86380 86390 1
535567 99535567 1001 86380 86390 1
535516 99535516 1001 86380 86390 1
536151 99536151 1001 86380 86390 1
536178 99536178 1001 86380 86390 1
536007 99536007 1001 86380 86390 1
536025 99536025 1001 86380 86390 1
536103 99536103 1001 86380 86390 1
535756 99535756 1001 86380 86390 1
535849 99535849 1001 86380 86390 1
535875 99535875 1001 86380 86390 1
535813 99535813 1001 86380 86390 1
535891 99535891 1001 86380 86390 1
535841 99535841 1001 86380 86390 1
536442 99536442 1001 86380 86390 1
536971 99536971 1001 86380 86390 1
536997 99536997 1001 86380 86390 1
537135 99537135 1001 86380 86390 1
536987 99536987 1001 86380 86390 1
537145 99537145 1001 86380 86390 1
537082 99537082 1001 86380 86390 1
536610 99536610 1001 86380 86390 1
537325 99537325 1001 86380 86390 1
537287 99537287 1001 86380 86390 1
537966 99537966 1001 86380 86390 1
537968 99537968 1001 86380 86390 1
537969 99537969 1001 86380 86390 1
537656 99537656 1001 86380 86390 1
537619 99537619 1001 86380 86390 1
537634 99537634 1001 86380 86390 1
537780 99537780 1001 86380 86390 1
537433 99537433 1001 86380 86390 1
537519 99537519 1001 86380 86390 1
537496 99537496 1001 86380 86390 1
537992 99537992 1001 86380 86390 1
537995 99537995 1001 86380 86390 1
538170 99538170 1001 86380 86390 1
538120 99538120 1001 86380 86390 1
538785 99538785 1001 86380 86390 1
538643 99538643 1001 86380 86390 1
538805 99538805 1001 86380 86390 1
538583 99538583 1001 86380 86390 1
538599 99538599 1001 86380 86390 1
538589 99538589 1001 86380 86390 1
538513 99538513 1001 86380 86390 1
538504 99538504 1001 86380 86390 1
538222 99538222 1001 86380 86390 1
538291 99538291 1001 86380 86390 1
538335 99538335 1001 86380 86390 1
538361 99538361 1001 86380 86390 1
538928 99538928 1001 86380 86390 1
538958 99538958 1001 86380 86390 1
538960 99538960 1001 86380 86390 1
538897 99538897 1001 86380 86390 1
538899 99538899 1001 86380 86390 1
538952 99538952 1001 86380 86390 1
539551 99539551 1001 86380 86390 1
539594 99539594 1001 86380 86390 1
539545 99539545 1001 86380 86390 1
539324 99539324 1001 86380 86390 1
539260 99539260 1001 86380 86390 1
539403 99539403 1001 86380 86390 1
539340 99539340 1001 86380 86390 1
539125 99539125 1001 86380 86390 1
539154 99539154 1001 86380 86390 1
539090 99539090 1001 86380 86390 1
539186 99539186 1001 86380 86390 1
539030 99539030 1001 86380 86390 1
539071 99539071 1001 86380 86390 1
539702 99539702 1001 86380 86390 1
539699 99539699 1001 86380 86390 1
539712 99539712 1001 86380 86390 1
539660 99539660 1001 86380 86390 1
540464 99540464 1001 86380 86390 1
540384 99540384 1001 86380 86390 1
540240 99540240 1001 86380 86390 1
540073 99540073 1001 86380 86390 1
540217 99540217 1001 86380 86390 1
539962 99539962 1001 86380 86390 1
539881 99539881 1001 86380 86390 1
539922 99539922 1001 86380 86390 1
540658 99540658 1001 86380 86390 1
540582 99540582 1001 86380 86390 1
540478 99540478 1001 86380 86390 1
540545 99540545 1001 86380 86390 1
541268 99541268 1001 86380 86390 1
541156 99541156 1001 86380 86390 1
541076 99541076 1001 86380 86390 1
541012 99541012 1001 86380 86390 1
540895 99540895 1001 86380 86390 1
541082 99541082 1001 86380 86390 1
540941 99540941 1001 86380 86390 1
540842 99540842 1001 86380 86390 1
540756 99540756 1001 86380 86390 1
540847 99540847 1001 86380 86390 1
540747 99540747 1001 86380 86390 1
541447 99541447 1001 86380 86390 1
541331 99541331 1001 86380 86390 1
541477 99541477 1001 86380 86390 1
541379 99541379 1001 86380 86390 1
542106 99542106 1001 86380 86390 1
542117 99542117 1001 86380 86390 1
541734 99541734 1001 86380 86390 1
541856 99541856 1001 86380 86390 1
541552 99541552 1001 86380 86390 1
541591 99541591 1001 86380 86390 1
541653 99541653 1001 86380 86390 1
542186 99542186 1001 86380 86390 1
542828 99542828 1001 86380 86390 1
542537 99542537 1001 86380 86390 1
542567 99542567 1001 86380 86390 1
542581 99542581 1001 86380 86390 1
542659 99542659 1001 86380 86390 1
542357 99542357 1001 86380 86390 1
542530 99542530 1001 86380 86390 1
542982 99542982 1001 86380 86390 1
542946 99542946 1001 86380 86390 1
543103 99543103 1001 86380 86390 1
543708 99543708 1001 86380 86390 1
543496 99543496 1001 86380 86390 1
543486 99543486 1001 86380 86390 1
543348 99543348 1001 86380 86390 1
543206 99543206 1001 86380 86390 1
543258 99543258 1001 86380 86390 1
543169 99543169 1001 86380 86390 1
543289 99543289 1001 86380 86390 1
543226 99543226 1001 86380 86390 1
543833 99543833 1001 86380 86390 1
543899 99543899 1001 86380 86390 1
543887 99543887 1001 86380 86390 1
543877 99543877 1001 86380 86390 1
543904 99543904 1001 86380 86390 1
543934 99543934 1001 86380 86390 1
544513 99544513 1001 86380 86390 1
544306 99544306 1001 86380 86390 1
544221 99544221 1001 86380 86390 1
544234 99544234 1001 86380 86390 1
544173 99544173 1001 86380 86390 1
544162 99544162 1001 86380 86390 1
544677 99544677 1001 86380 86390 1
504205 859 1002 49351 59357 1
537798 895 1001 69351 69450 1
400173 99400173 1001 86380 86390 1
400511 99400511 1001 86380 86390 1
400508 99400508 1001 86380 86390 1
400743 99400743 1001 86380 86390 1
400938 99400938 1001 86380 86390 1
401075 99401075 1001 86380 86390 1
401681 99401681 1001 86380 86390 1
401585 99401585 1001 86380 86390 1
401715 99401715 1001 86380 86390 1
401919 99401919 1001 86380 86390 1
402038 99402038 1001 86380 86390 1
402158 99402158 1001 86380 86390 1
402210 99402210 1001 86380 86390 1
402512 99402512 1001 86380 86390 1
402565 99402565 1001 86380 86390 1
402666 99402666 1001 86380 86390 1
402708 99402708 1001 86380 86390 1
402717 99402717 1001 86380 86390 1
402806 99402806 1001 86380 86390 1
402894 99402894 1001 86380 86390 1
403285 99403285 1001 86380 86390 1
403407 99403407 1001 86380 86390 1
403413 99403413 1001 86380 86390 1
403501 99403501 1001 86380 86390 1
403588 99403588 1001 86380 86390 1
403685 99403685 1001 86380 86390 1
404015 99404015 1001 86380 86390 1
404120 99404120 1001 86380 86390 1
404566 99404566 1001 86380 86390 1
404523 99404523 1001 86380 86390 1
404526 99404526 1001 86380 86390 1
404527 99404527 1001 86380 86390 1
404877 99404877 1001 86380 86390 1
404935 99404935 1001 86380 86390 1
405144 99405144 1001 86380 86390 1
405250 99405250 1001 86380 86390 1
405297 99405297 1001 86380 86390 1
405343 99405343 1001 86380 86390 1
405483 99405483 1001 86380 86390 1
405446 99405446 1001 86380 86390 1
405580 99405580 1001 86380 86390 1
405683 99405683 1001 86380 86390 1
405853 99405853 1001 86380 86390 1
406007 99406007 1001 86380 86390 1
406099 99406099 1001 86380 86390 1
406127 99406127 1001 86380 86390 1
406103 99406103 1001 86380 86390 1
406364 99406364 1001 86380 86390 1
406695 99406695 1001 86380 86390 1
406871 99406871 1001 86380 86390 1
407065 99407065 1001 86380 86390 1
407077 99407077 1001 86380 86390 1
407163 99407163 1001 86380 86390 1
407336 99407336 1001 86380 86390 1
407381 99407381 1001 86380 86390 1
407637 99407637 1001 86380 86390 1
407758 99407758 1001 86380 86390 1
407978 99407978 1001 86380 86390 1
408147 99408147 1001 86380 86390 1
408164 99408164 1001 86380 86390 1
408363 99408363 1001 86380 86390 1
408387 99408387 1001 86380 86390 1
408603 99408603 1001 86380 86390 1
408627 99408627 1001 86380 86390 1
408644 99408644 1001 86380 86390 1
408614 99408614 1001 86380 86390 1
408704 99408704 1001 86380 86390 1
408756 99408756 1001 86380 86390 1
408925 99408925 1001 86380 86390 1
409026 99409026 1001 86380 86390 1
409008 99409008 1001 86380 86390 1
409126 99409126 1001 86380 86390 1
409538 99409538 1001 86380 86390 1
409503 99409503 1001 86380 86390 1
409927 99409927 1001 86380 86390 1
410024 99410024 1001 86380 86390 1
410166 99410166 1001 86380 86390 1
410113 99410113 1001 86380 86390 1
410228 99410228 1001 86380 86390 1
410458 99410458 1001 86380 86390 1
410483 99410483 1001 86380 86390 1
410493 99410493 1001 86380 86390 1
410507 99410507 1001 86380 86390 1
410692 99410692 1001 86380 86390 1
410672 99410672 1001 86380 86390 1
411043 99411043 1001 86380 86390 1
411206 99411206 1001 86380 86390 1
411198 99411198 1001 86380 86390 1
411502 99411502 1001 86380 86390 1
411624 99411624 1001 86380 86390 1
411722 99411722 1001 86380 86390 1
411816 99411816 1001 86380 86390 1
413322 99413322 1001 86380 86390 1
412897 99412897 1001 86380 86390 1
413151 99413151 1001 86380 86390 1
412583 99412583 1001 86380 86390 1
412881 99412881 1001 86380 86390 1
413839 99413839 1001 86380 86390 1
413974 99413974 1001 86380 86390 1
414082 99414082 1001 86380 86390 1
413751 99413751 1001 86380 86390 1
415162 99415162 1001 86380 86390 1
415033 99415033 1001 86380 86390 1
415101 99415101 1001 86380 86390 1
415294 99415294 1001 86380 86390 1
415071 99415071 1001 86380 86390 1
415312 99415312 1001 86380 86390 1
414801 99414801 1001 86380 86390 1
414600 99414600 1001 86380 86390 1
414369 99414369 1001 86380 86390 1
414498 99414498 1001 86380 86390 1
415606 99415606 1001 86380 86390 1
415561 99415561 1001 86380 86390 1
415613 99415613 1001 86380 86390 1
415519 99415519 1001 86380 86390 1
415590 99415590 1001 86380 86390 1
415545 99415545 1001 86380 86390 1
416832 99416832 1001 86380 86390 1
416711 99416711 1001 86380 86390 1
416289 99416289 1001 86380 86390 1
416480 99416480 1001 86380 86390 1
416226 99416226 1001 86380 86390 1
416229 99416229 1001 86380 86390 1
416057 99416057 1001 86380 86390 1
415937 99415937 1001 86380 86390 1
415973 99415973 1001 86380 86390 1
415818 99415818 1001 86380 86390 1
416076 99416076 1001 86380 86390 1
417047 99417047 1001 86380 86390 1
417051 99417051 1001 86380 86390 1
417245 99417245 1001 86380 86390 1
417608 99417608 1001 86380 86390 1
418720 99418720 1001 86380 86390 1
418116 99418116 1001 86380 86390 1
417673 99417673 1001 86380 86390 1
417915 99417915 1001 86380 86390 1
418952 99418952 1001 86380 86390 1
418990 99418990 1001 86380 86390 1
418995 99418995 1001 86380 86390 1
418997 99418997 1001 86380 86390 1
420187 99420187 1001 86380 86390 1
419963 99419963 1001 86380 86390 1
419687 99419687 1001 86380 86390 1
419472 99419472 1001 86380 86390 1
419401 99419401 1001 86380 86390 1
420562 99420562 1001 86380 86390 1
420718 99420718 1001 86380 86390 1
420554 99420554 1001 86380 86390 1
421804 99421804 1001 86380 86390 1
421695 99421695 1001 86380 86390 1
421787 99421787 1001 86380 86390 1
421826 99421826 1001 86380 86390 1
421635 99421635 1001 86380 86390 1
421369 99421369 1001 86380 86390 1
421613 99421613 1001 86380 86390 1
421553 99421553 1001 86380 86390 1
421308 99421308 1001 86380 86390 1
420961 99420961 1001 86380 86390 1
421147 99421147 1001 86380 86390 1
420877 99420877 1001 86380 86390 1
420854 99420854 1001 86380 86390 1
422332 99422332 1001 86380 86390 1
422386 99422386 1001 86380 86390 1
422508 99422508 1001 86380 86390 1
422125 99422125 1001 86380 86390 1
422321 99422321 1001 86380 86390 1
423751 99423751 1001 86380 86390 1
423347 99423347 1001 86380 86390 1
423647 99423647 1001 86380 86390 1
423022 99423022 1001 86380 86390 1
423278 99423278 1001 86380 86390 1
423239 99423239 1001 86380 86390 1
423084 99423084 1001 86380 86390 1
422677 99422677 1001 86380 86390 1
422778 99422778 1001 86380 86390 1
422658 99422658 1001 86380 86390 1
422859 99422859 1001 86380 86390 1
422897 99422897 1001 86380 86390 1
423795 99423795 1001 86380 86390 1
423994 99423994 1001 86380 86390 1
425321 99425321 1001 86380 86390 1
425139 99425139 1001 86380 86390 1
425268 99425268 1001 86380 86390 1
425358 99425358 1001 86380 86390 1
424700 99424700 1001 86380 86390 1
424919 99424919 1001 86380 86390 1
424206 99424206 1001 86380 86390 1
425499 99425499 1001 86380 86390 1
425795 99425795 1001 86380 86390 1
426824 99426824 1001 86380 86390 1
426829 99426829 1001 86380 86390 1
426934 99426934 1001 86380 86390 1
426326 99426326 1001 86380 86390 1
426646 99426646 1001 86380 86390 1
426612 99426612 1001 86380 86390 1
426318 99426318 1001 86380 86390 1
425981 99425981 1001 86380 86390 1
425995 99425995 1001 86380 86390 1
426085 99426085 1001 86380 86390 1
425879 99425879 1001 86380 86390 1
426061 99426061 1001 86380 86390 1
427323 99427323 1001 86380 86390 1
427135 99427135 1001 86380 86390 1
428516 99428516 1001 86380 86390 1
428725 99428725 1001 86380 86390 1
428138 99428138 1001 86380 86390 1
428164 99428164 1001 86380 86390 1
428218 99428218 1001 86380 86390 1
428330 99428330 1001 86380 86390 1
428204 99428204 1001 86380 86390 1
428054 99428054 1001 86380 86390 1
427751 99427751 1001 86380 86390 1
427746 99427746 1001 86380 86390 1
428844 99428844 1001 86380 86390 1
430130 99430130 1001 86380 86390 1
429857 99429857 1001 86380 86390 1
429641 99429641 1001 86380 86390 1
429818 99429818 1001 86380 86390 1
429771 99429771 1001 86380 86390 1
429522 99429522 1001 86380 86390 1
429202 99429202 1001 86380 86390 1
429393 99429393 1001 86380 86390 1
429280 99429280 1001 86380 86390 1
430574 99430574 1001 86380 86390 1
430578 99430578 1001 86380 86390 1
430459 99430459 1001 86380 86390 1
430381 99430381 1001 86380 86390 1
430408 99430408 1001 86380 86390 1
430694 99430694 1001 86380 86390 1
431995 99431995 1001 86380 86390 1
431927 99431927 1001 86380 86390 1
431288 99431288 1001 86380 86390 1
431510 99431510 1001 86380 86390 1
431171 99431171 1001 86380 86390 1
431254 99431254 1001 86380 86390 1
430996 99430996 1001 86380 86390 1
432120 99432120 1001 86380 86390 1
432379 99432379 1001 86380 86390 1
432068 99432068 1001 86380 86390 1
433420 99433420 1001 86380 86390 1
433253 99433253 1001 86380 86390 1
433169 99433169 1001 86380 86390 1
433285 99433285 1001 86380 86390 1
432558 99432558 1001 86380 86390 1
432703 99432703 1001 86380 86390 1
432709 99432709 1001 86380 86390 1
432762 99432762 1001 86380 86390 1
432640 99432640 1001 86380 86390 1
432766 99432766 1001 86380 86390 1
433830 99433830 1001 86380 86390 1
433892 99433892 1001 86380 86390 1
433868 99433868 1001 86380 86390 1
434035 99434035 1001 86380 86390 1
435248 99435248 1001 86380 86390 1
434639 99434639 1001 86380 86390 1
434602 99434602 1001 86380 86390 1
434613 99434613 1001 86380 86390 1
434463 99434463 1001 86380 86390 1
434364 99434364 1001 86380 86390 1
435544 99435544 1001 86380 86390 1
435545 99435545 1001 86380 86390 1
435525 99435525 1001 86380 86390 1
435489 99435489 1001 86380 86390 1
435742 99435742 1001 86380 86390 1
435665 99435665 1001 86380 86390 1
436761 99436761 1001 86380 86390 1
436791 99436791 1001 86380 86390 1
436824 99436824 1001 86380 86390 1
436521 99436521 1001 86380 86390 1
436006 99436006 1001 86380 86390 1
436140 99436140 1001 86380 86390 1
436196 99436196 1001 86380 86390 1
436046 99436046 1001 86380 86390 1
436208 99436208 1001 86380 86390 1
437223 99437223 1001 86380 86390 1
300050 99300050 1001 86380 86390 1
300610 99300610 1001 86380 86390 1
300688 99300688 1001 86380 86390 1
300651 99300651 1001 86380 86390 1
300498 99300498 1001 86380 86390 1
300396 99300396 1001 86380 86390 1
300318 99300318 1001 86380 86390 1
300278 99300278 1001 86380 86390 1
300284 99300284 1001 86380 86390 1
300222 99300222 1001 86380 86390 1
300927 99300927 1001 86380 86390 1
300773 99300773 1001 86380 86390 1
300776 99300776 1001 86380 86390 1
301402 99301402 1001 86380 86390 1
301530 99301530 1001 86380 86390 1
301532 99301532 1001 86380 86390 1
301423 99301423 1001 86380 86390 1
301145 99301145 1001 86380 86390 1
301174 99301174 1001 86380 86390 1
301305 99301305 1001 86380 86390 1
301230 99301230 1001 86380 86390 1
301001 99301001 1001 86380 86390 1
301118 99301118 1001 86380 86390 1
300978 99300978 1001 86380 86390 1
301075 99301075 1001 86380 86390 1
301655 99301655 1001 86380 86390 1
301572 99301572 1001 86380 86390 1
301586 99301586 1001 86380 86390 1
301574 99301574 1001 86380 86390 1
302245 99302245 1001 86380 86390 1
302364 99302364 1001 86380 86390 1
302009 99302009 1001 86380 86390 1
302045 99302045 1001 86380 86390 1
301801 99301801 1001 86380 86390 1
301897 99301897 1001 86380 86390 1
302552 99302552 1001 86380 86390 1
302383 99302383 1001 86380 86390 1
302557 99302557 1001 86380 86390 1
303119 99303119 1001 86380 86390 1
303185 99303185 1001 86380 86390 1
303129 99303129 1001 86380 86390 1
303142 99303142 1001 86380 86390 1
302867 99302867 1001 86380 86390 1
302998 99302998 1001 86380 86390 1
302935 99302935 1001 86380 86390 1
302923 99302923 1001 86380 86390 1
302783 99302783 1001 86380 86390 1
302733 99302733 1001 86380 86390 1
302670 99302670 1001 86380 86390 1
302701 99302701 1001 86380 86390 1
303223 99303223 1001 86380 86390 1
303276 99303276 1001 86380 86390 1
303405 99303405 1001 86380 86390 1
303356 99303356 1001 86380 86390 1
303878 99303878 1001 86380 86390 1
303821 99303821 1001 86380 86390 1
303718 99303718 1001 86380 86390 1
303719 99303719 1001 86380 86390 1
303798 99303798 1001 86380 86390 1
303524 99303524 1001 86380 86390 1
304167 99304167 1001 86380 86390 1
304053 99304053 1001 86380 86390 1
304771 99304771 1001 86380 86390 1
304722 99304722 1001 86380 86390 1
304806 99304806 1001 86380 86390 1
304445 99304445 1001 86380 86390 1
304343 99304343 1001 86380 86390 1
304240 99304240 1001 86380 86390 1
304268 99304268 1001 86380 86390 1
304244 99304244 1001 86380 86390 1
304916 99304916 1001 86380 86390 1
304944 99304944 1001 86380 86390 1
305487 99305487 1001 86380 86390 1
305406 99305406 1001 86380 86390 1
305066 99305066 1001 86380 86390 1
305158 99305158 1001 86380 86390 1
305264 99305264 1001 86380 86390 1
305254 99305254 1001 86380 86390 1
305219 99305219 1001 86380 86390 1
500136 99500136 1001 86380 86390 1
500059 99500059 1001 86380 86390 1
500779 99500779 1001 86380 86390 1
500794 99500794 1001 86380 86390 1
500718 99500718 1001 86380 86390 1
500571 99500571 1001 86380 86390 1
500245 99500245 1001 86380 86390 1
500207 99500207 1001 86380 86390 1
500274 99500274 1001 86380 86390 1
500379 99500379 1001 86380 86390 1
500360 99500360 1001 86380 86390 1
500975 99500975 1001 86380 86390 1
500835 99500835 1001 86380 86390 1
501563 99501563 1001 86380 86390 1
501436 99501436 1001 86380 86390 1
501608 99501608 1001 86380 86390 1
501611 99501611 1001 86380 86390 1
501443 99501443 1001 86380 86390 1
501494 99501494 1001 86380 86390 1
501343 99501343 1001 86380 86390 1
501253 99501253 1001 86380 86390 1
501267 99501267 1001 86380 86390 1
501338 99501338 1001 86380 86390 1
501313 99501313 1001 86380 86390 1
501354 99501354 1001 86380 86390 1
501419 99501419 1001 86380 86390 1
501072 99501072 1001 86380 86390 1
501167 99501167 1001 86380 86390 1
501067 99501067 1001 86380 86390 1
501691 99501691 1001 86380 86390 1
502285 99502285 1001 86380 86390 1
502394 99502394 1001 86380 86390 1
502333 99502333 1001 86380 86390 1
502284 99502284 1001 86380 86390 1
502414 99502414 1001 86380 86390 1
502247 99502247 1001 86380 86390 1
502069 99502069 1001 86380 86390 1
502097 99502097 1001 86380 86390 1
502125 99502125 1001 86380 86390 1
501914 99501914 1001 86380 86390 1
501980 99501980 1001 86380 86390 1
502046 99502046 1001 86380 86390 1
501973 99501973 1001 86380 86390 1
502592 99502592 1001 86380 86390 1
502517 99502517 1001 86380 86390 1
502544 99502544 1001 86380 86390 1
502931 99502931 1001 86380 86390 1
503074 99503074 1001 86380 86390 1
502920 99502920 1001 86380 86390 1
502987 99502987 1001 86380 86390 1
502952 99502952 1001 86380 86390 1
502709 99502709 1001 86380 86390 1
502865 99502865 1001 86380 86390 1
502702 99502702 1001 86380 86390 1
502807 99502807 1001 86380 86390 1
502744 99502744 1001 86380 86390 1
502835 99502835 1001 86380 86390 1
502719 99502719 1001 86380 86390 1
502732 99502732 1001 86380 86390 1
503347 99503347 1001 86380 86390 1
503335 99503335 1001 86380 86390 1
503299 99503299 1001 86380 86390 1
504058 99504058 1001 86380 86390 1
503920 99503920 1001 86380 86390 1
503935 99503935 1001 86380 86390 1
504064 99504064 1001 86380 86390 1
503809 99503809 1001 86380 86390 1
503721 99503721 1001 86380 86390 1
503878 99503878 1001 86380 86390 1
503788 99503788 1001 86380 86390 1
503857 99503857 1001 86380 86390 1
503884 99503884 1001 86380 86390 1
503684 99503684 1001 86380 86390 1
503620 99503620 1001 86380 86390 1
503519 99503519 1001 86380 86390 1
504297 99504297 1001 86380 86390 1
504252 99504252 1001 86380 86390 1
504175 99504175 1001 86380 86390 1
504624 99504624 1001 86380 86390 1
504704 99504704 1001 86380 86390 1
504683 99504683 1001 86380 86390 1
504646 99504646 1001 86380 86390 1
504403 99504403 1001 86380 86390 1
504392 99504392 1001 86380 86390 1
504381 99504381 1001 86380 86390 1
504476 99504476 1001 86380 86390 1
504993 99504993 1001 86380 86390 1
505114 99505114 1001 86380 86390 1
505618 99505618 1001 86380 86390 1
505612 99505612 1001 86380 86390 1
505398 99505398 1001 86380 86390 1
505202 99505202 1001 86380 86390 1
505307 99505307 1001 86380 86390 1
505183 99505183 1001 86380 86390 1
505794 99505794 1001 86380 86390 1
505851 99505851 1001 86380 86390 1
505918 99505918 1001 86380 86390 1
505921 99505921 1001 86380 86390 1
506557 99506557 1001 86380 86390 1
506315 99506315 1001 86380 86390 1
506212 99506212 1001 86380 86390 1
506264 99506264 1001 86380 86390 1
506215 99506215 1001 86380 86390 1
506244 99506244 1001 86380 86390 1
506109 99506109 1001 86380 86390 1
506179 99506179 1001 86380 86390 1
506051 99506051 1001 86380 86390 1
506761 99506761 1001 86380 86390 1
506392 99506392 1001 86380 86390 1
506729 99506729 1001 86380 86390 1
507402 99507402 1001 86380 86390 1
507301 99507301 1001 86380 86390 1
507410 99507410 1001 86380 86390 1
507383 99507383 1001 86380 86390 1
507035 99507035 1001 86380 86390 1
507048 99507048 1001 86380 86390 1
507153 99507153 1001 86380 86390 1
507182 99507182 1001 86380 86390 1
507121 99507121 1001 86380 86390 1
507485 99507485 1001 86380 86390 1
507427 99507427 1001 86380 86390 1
508081 99508081 1001 86380 86390 1
508113 99508113 1001 86380 86390 1
508236 99508236 1001 86380 86390 1
508169 99508169 1001 86380 86390 1
508241 99508241 1001 86380 86390 1
507877 99507877 1001 86380 86390 1
507772 99507772 1001 86380 86390 1
507645 99507645 1001 86380 86390 1
507699 99507699 1001 86380 86390 1
508298 99508298 1001 86380 86390 1
508290 99508290 1001 86380 86390 1
508267 99508267 1001 86380 86390 1
508308 99508308 1001 86380 86390 1
508334 99508334 1001 86380 86390 1
508908 99508908 1001 86380 86390 1
509072 99509072 1001 86380 86390 1
508962 99508962 1001 86380 86390 1
508977 99508977 1001 86380 86390 1
508968 99508968 1001 86380 86390 1
508956 99508956 1001 86380 86390 1
508729 99508729 1001 86380 86390 1
508825 99508825 1001 86380 86390 1
508854 99508854 1001 86380 86390 1
508459 99508459 1001 86380 86390 1
508487 99508487 1001 86380 86390 1
508592 99508592 1001 86380 86390 1
508605 99508605 1001 86380 86390 1
508657 99508657 1001 86380 86390 1
508464 99508464 1001 86380 86390 1
508556 99508556 1001 86380 86390 1
509268 99509268 1001 86380 86390 1
509222 99509222 1001 86380 86390 1
509186 99509186 1001 86380 86390 1
509737 99509737 1001 86380 86390 1
509769 99509769 1001 86380 86390 1
509758 99509758 1001 86380 86390 1
509685 99509685 1001 86380 86390 1
509634 99509634 1001 86380 86390 1
509648 99509648 1001 86380 86390 1
509563 99509563 1001 86380 86390 1
509299 99509299 1001 86380 86390 1
509355 99509355 1001 86380 86390 1
509962 99509962 1001 86380 86390 1
510602 99510602 1001 86380 86390 1
510579 99510579 1001 86380 86390 1
510645 99510645 1001 86380 86390 1
510712 99510712 1001 86380 86390 1
510635 99510635 1001 86380 86390 1
510436 99510436 1001 86380 86390 1
510237 99510237 1001 86380 86390 1
510199 99510199 1001 86380 86390 1
510206 99510206 1001 86380 86390 1
510828 99510828 1001 86380 86390 1
510891 99510891 1001 86380 86390 1
511519 99511519 1001 86380 86390 1
511539 99511539 1001 86380 86390 1
511298 99511298 1001 86380 86390 1
511267 99511267 1001 86380 86390 1
510939 99510939 1001 86380 86390 1
511072 99511072 1001 86380 86390 1
511008 99511008 1001 86380 86390 1
511617 99511617 1001 86380 86390 1
511669 99511669 1001 86380 86390 1
511618 99511618 1001 86380 86390 1
511566 99511566 1001 86380 86390 1
511753 99511753 1001 86380 86390 1
511689 99511689 1001 86380 86390 1
512241 99512241 1001 86380 86390 1
512333 99512333 1001 86380 86390 1
512366 99512366 1001 86380 86390 1
512324 99512324 1001 86380 86390 1
512022 99512022 1001 86380 86390 1
511797 99511797 1001 86380 86390 1
511879 99511879 1001 86380 86390 1
511893 99511893 1001 86380 86390 1
511861 99511861 1001 86380 86390 1
512557 99512557 1001 86380 86390 1
512574 99512574 1001 86380 86390 1
512575 99512575 1001 86380 86390 1
512537 99512537 1001 86380 86390 1
512394 99512394 1001 86380 86390 1
512401 99512401 1001 86380 86390 1
513131 99513131 1001 86380 86390 1
513133 99513133 1001 86380 86390 1
513007 99513007 1001 86380 86390 1
513150 99513150 1001 86380 86390 1
512819 99512819 1001 86380 86390 1
512807 99512807 1001 86380 86390 1
512834 99512834 1001 86380 86390 1
512802 99512802 1001 86380 86390 1
512610 99512610 1001 86380 86390 1
512624 99512624 1001 86380 86390 1
512668 99512668 1001 86380 86390 1
512607 99512607 1001 86380 86390 1
513215 99513215 1001 86380 86390 1
513358 99513358 1001 86380 86390 1
513397 99513397 1001 86380 86390 1
513259 99513259 1001 86380 86390 1
513266 99513266 1001 86380 86390 1
513884 99513884 1001 86380 86390 1
514024 99514024 1001 86380 86390 1
513645 99513645 1001 86380 86390 1
513633 99513633 1001 86380 86390 1
513622 99513622 1001 86380 86390 1
513799 99513799 1001 86380 86390 1
513496 99513496 1001 86380 86390 1
513589 99513589 1001 86380 86390 1
513448 99513448 1001 86380 86390 1
514093 99514093 1001 86380 86390 1
514033 99514033 1001 86380 86390 1
514231 99514231 1001 86380 86390 1
514180 99514180 1001 86380 86390 1
514809 99514809 1001 86380 86390 1
514636 99514636 1001 86380 86390 1
514611 99514611 1001 86380 86390 1
514308 99514308 1001 86380 86390 1
514877 99514877 1001 86380 86390 1
514879 99514879 1001 86380 86390 1
515583 99515583 1001 86380 86390 1
515665 99515665 1001 86380 86390 1
515454 99515454 1001 86380 86390 1
515274 99515274 1001 86380 86390 1
515457 99515457 1001 86380 86390 1
515355 99515355 1001 86380 86390 1
515305 99515305 1001 86380 86390 1
515092 99515092 1001 86380 86390 1
515161 99515161 1001 86380 86390 1
515736 99515736 1001 86380 86390 1
516340 99516340 1001 86380 86390 1
515901 99515901 1001 86380 86390 1
515950 99515950 1001 86380 86390 1
515963 99515963 1001 86380 86390 1
516610 99516610 1001 86380 86390 1
517262 99517262 1001 86380 86390 1
517039 99517039 1001 86380 86390 1
516976 99516976 1001 86380 86390 1
516937 99516937 1001 86380 86390 1
516938 99516938 1001 86380 86390 1
517023 99517023 1001 86380 86390 1
517129 99517129 1001 86380 86390 1
516754 99516754 1001 86380 86390 1
516858 99516858 1001 86380 86390 1
516775 99516775 1001 86380 86390 1
516895 99516895 1001 86380 86390 1
516727 99516727 1001 86380 86390 1
517478 99517478 1001 86380 86390 1
517353 99517353 1001 86380 86390 1
517935 99517935 1001 86380 86390 1
517833 99517833 1001 86380 86390 1
517876 99517876 1001 86380 86390 1
517773 99517773 1001 86380 86390 1
517569 99517569 1001 86380 86390 1
517559 99517559 1001 86380 86390 1
517664 99517664 1001 86380 86390 1
517628 99517628 1001 86380 86390 1
518790 99518790 1001 86380 86390 1
518867 99518867 1001 86380 86390 1
518842 99518842 1001 86380 86390 1
518743 99518743 1001 86380 86390 1
518693 99518693 1001 86380 86390 1
518670 99518670 1001 86380 86390 1
518594 99518594 1001 86380 86390 1
518595 99518595 1001 86380 86390 1
518739 99518739 1001 86380 86390 1
518405 99518405 1001 86380 86390 1
519063 99519063 1001 86380 86390 1
519171 99519171 1001 86380 86390 1
519069 99519069 1001 86380 86390 1
519058 99519058 1001 86380 86390 1
519138 99519138 1001 86380 86390 1
519637 99519637 1001 86380 86390 1
519761 99519761 1001 86380 86390 1
519573 99519573 1001 86380 86390 1
519405 99519405 1001 86380 86390 1
519449 99519449 1001 86380 86390 1
519580 99519580 1001 86380 86390 1
519375 99519375 1001 86380 86390 1
519251 99519251 1001 86380 86390 1
519826 99519826 1001 86380 86390 1
519986 99519986 1001 86380 86390 1
520001 99520001 1001 86380 86390 1
520586 99520586 1001 86380 86390 1
520535 99520535 1001 86380 86390 1
520397 99520397 1001 86380 86390 1
520338 99520338 1001 86380 86390 1
520300 99520300 1001 86380 86390 1
520250 99520250 1001 86380 86390 1
520111 99520111 1001 86380 86390 1
520189 99520189 1001 86380 86390 1
520024 99520024 1001 86380 86390 1
520156 99520156 1001 86380 86390 1
520694 99520694 1001 86380 86390 1
521412 99521412 1001 86380 86390 1
521401 99521401 1001 86380 86390 1
521075 99521075 1001 86380 86390 1
521206 99521206 1001 86380 86390 1
521181 99521181 1001 86380 86390 1
520941 99520941 1001 86380 86390 1
520999 99520999 1001 86380 86390 1
520935 99520935 1001 86380 86390 1
521633 99521633 1001 86380 86390 1
521543 99521543 1001 86380 86390 1
521583 99521583 1001 86380 86390 1
522200 99522200 1001 86380 86390 1
522286 99522286 1001 86380 86390 1
522290 99522290 1001 86380 86390 1
521975 99521975 1001 86380 86390 1
522060 99522060 1001 86380 86390 1
521749 99521749 1001 86380 86390 1
521803 99521803 1001 86380 86390 1
521679 99521679 1001 86380 86390 1
521849 99521849 1001 86380 86390 1
522353 99522353 1001 86380 86390 1
522927 99522927 1001 86380 86390 1
522984 99522984 1001 86380 86390 1
522902 99522902 1001 86380 86390 1
522813 99522813 1001 86380 86390 1
522713 99522713 1001 86380 86390 1
522830 99522830 1001 86380 86390 1
522856 99522856 1001 86380 86390 1
522781 99522781 1001 86380 86390 1
522820 99522820 1001 86380 86390 1
522730 99522730 1001 86380 86390 1
522899 99522899 1001 86380 86390 1
522564 99522564 1001 86380 86390 1
522697 99522697 1001 86380 86390 1
522517 99522517 1001 86380 86390 1
522569 99522569 1001 86380 86390 1
523142 99523142 1001 86380 86390 1
523273 99523273 1001 86380 86390 1
523248 99523248 1001 86380 86390 1
523304 99523304 1001 86380 86390 1
523294 99523294 1001 86380 86390 1
523807 99523807 1001 86380 86390 1
523929 99523929 1001 86380 86390 1
523879 99523879 1001 86380 86390 1
523731 99523731 1001 86380 86390 1
523592 99523592 1001 86380 86390 1
523542 99523542 1001 86380 86390 1
523429 99523429 1001 86380 86390 1
523386 99523386 1001 86380 86390 1
524100 99524100 1001 86380 86390 1
523977 99523977 1001 86380 86390 1
524688 99524688 1001 86380 86390 1
524499 99524499 1001 86380 86390 1
524503 99524503 1001 86380 86390 1
524492 99524492 1001 86380 86390 1
524344 99524344 1001 86380 86390 1
524157 99524157 1001 86380 86390 1
524801 99524801 1001 86380 86390 1
525549 99525549 1001 86380 86390 1
525550 99525550 1001 86380 86390 1
525396 99525396 1001 86380 86390 1
525453 99525453 1001 86380 86390 1
525415 99525415 1001 86380 86390 1
525192 99525192 1001 86380 86390 1
525205 99525205 1001 86380 86390 1
525258 99525258 1001 86380 86390 1
525131 99525131 1001 86380 86390 1
525063 99525063 1001 86380 86390 1
525730 99525730 1001 86380 86390 1
525769 99525769 1001 86380 86390 1
525619 99525619 1001 86380 86390 1
526255 99526255 1001 86380 86390 1
526336 99526336 1001 86380 86390 1
526254 99526254 1001 86380 86390 1
526194 99526194 1001 86380 86390 1
526184 99526184 1001 86380 86390 1
526029 99526029 1001 86380 86390 1
526057 99526057 1001 86380 86390 1
525938 99525938 1001 86380 86390 1
525852 99525852 1001 86380 86390 1
526579 99526579 1001 86380 86390 1
526581 99526581 1001 86380 86390 1
526607 99526607 1001 86380 86390 1
527134 99527134 1001 86380 86390 1
527122 99527122 1001 86380 86390 1
527195 99527195 1001 86380 86390 1
526945 99526945 1001 86380 86390 1
526989 99526989 1001 86380 86390 1
526964 99526964 1001 86380 86390 1
526801 99526801 1001 86380 86390 1
526726 99526726 1001 86380 86390 1
526805 99526805 1001 86380 86390 1
526665 99526665 1001 86380 86390 1
527045 99527045 1001 86380 86390 1
527321 99527321 1001 86380 86390 1
527335 99527335 1001 86380 86390 1
527426 99527426 1001 86380 86390 1
528073 99528073 1001 86380 86390 1
527768 99527768 1001 86380 86390 1
527758 99527758 1001 86380 86390 1
527711 99527711 1001 86380 86390 1
527840 99527840 1001 86380 86390 1
527829 99527829 1001 86380 86390 1
527562 99527562 1001 86380 86390 1
527474 99527474 1001 86380 86390 1
527658 99527658 1001 86380 86390 1
528279 99528279 1001 86380 86390 1
528179 99528179 1001 86380 86390 1
528103 99528103 1001 86380 86390 1
528197 99528197 1001 86380 86390 1
528121 99528121 1001 86380 86390 1
528083 99528083 1001 86380 86390 1
528701 99528701 1001 86380 86390 1
528715 99528715 1001 86380 86390 1
528495 99528495 1001 86380 86390 1
528677 99528677 1001 86380 86390 1
528604 99528604 1001 86380 86390 1
528682 99528682 1001 86380 86390 1
528466 99528466 1001 86380 86390 1
528342 99528342 1001 86380 86390 1
528946 99528946 1001 86380 86390 1
528973 99528973 1001 86380 86390 1
529355 99529355 1001 86380 86390 1
529513 99529513 1001 86380 86390 1
529451 99529451 1001 86380 86390 1
529402 99529402 1001 86380 86390 1
529279 99529279 1001 86380 86390 1
529229 99529229 1001 86380 86390 1
529222 99529222 1001 86380 86390 1
529789 99529789 1001 86380 86390 1
529805 99529805 1001 86380 86390 1
529925 99529925 1001 86380 86390 1
530522 99530522 1001 86380 86390 1
530390 99530390 1001 86380 86390 1
530527 99530527 1001 86380 86390 1
530471 99530471 1001 86380 86390 1
530395 99530395 1001 86380 86390 1
530272 99530272 1001 86380 86390 1
530143 99530143 1001 86380 86390 1
530325 99530325 1001 86380 86390 1
530251 99530251 1001 86380 86390 1
530328 99530328 1001 86380 86390 1
530291 99530291 1001 86380 86390 1
530293 99530293 1001 86380 86390 1
530055 99530055 1001 86380 86390 1
530045 99530045 1001 86380 86390 1
530111 99530111 1001 86380 86390 1
530731 99530731 1001 86380 86390 1
531194 99531194 1001 86380 86390 1
531208 99531208 1001 86380 86390 1
530970 99530970 1001 86380 86390 1
531010 99531010 1001 86380 86390 1
531063 99531063 1001 86380 86390 1
531078 99531078 1001 86380 86390 1
530941 99530941 1001 86380 86390 1
530961 99530961 1001 86380 86390 1
530923 99530923 1001 86380 86390 1
531405 99531405 1001 86380 86390 1
531418 99531418 1001 86380 86390 1
531577 99531577 1001 86380 86390 1
531526 99531526 1001 86380 86390 1
531384 99531384 1001 86380 86390 1
531475 99531475 1001 86380 86390 1
531514 99531514 1001 86380 86390 1
532015 99532015 1001 86380 86390 1
531988 99531988 1001 86380 86390 1
531780 99531780 1001 86380 86390 1
531769 99531769 1001 86380 86390 1
531745 99531745 1001 86380 86390 1
531760 99531760 1001 86380 86390 1
532252 99532252 1001 86380 86390 1
532304 99532304 1001 86380 86390 1
532279 99532279 1001 86380 86390 1
532982 99532982 1001 86380 86390 1
532840 99532840 1001 86380 86390 1
532905 99532905 1001 86380 86390 1
532880 99532880 1001 86380 86390 1
532909 99532909 1001 86380 86390 1
532910 99532910 1001 86380 86390 1
532887 99532887 1001 86380 86390 1
532622 99532622 1001 86380 86390 1
532667 99532667 1001 86380 86390 1
532745 99532745 1001 86380 86390 1
532452 99532452 1001 86380 86390 1
532466 99532466 1001 86380 86390 1
532428 99532428 1001 86380 86390 1
532549 99532549 1001 86380 86390 1
532828 99532828 1001 86380 86390 1
533111 99533111 1001 86380 86390 1
533191 99533191 1001 86380 86390 1
533050 99533050 1001 86380 86390 1
533129 99533129 1001 86380 86390 1
533705 99533705 1001 86380 86390 1
533725 99533725 1001 86380 86390 1
533779 99533779 1001 86380 86390 1
533575 99533575 1001 86380 86390 1
533460 99533460 1001 86380 86390 1
533529 99533529 1001 86380 86390 1
533634 99533634 1001 86380 86390 1
534010 99534010 1001 86380 86390 1
533940 99533940 1001 86380 86390 1
534517 99534517 1001 86380 86390 1
534548 99534548 1001 86380 86390 1
534563 99534563 1001 86380 86390 1
534540 99534540 1001 86380 86390 1
534364 99534364 1001 86380 86390 1
534423 99534423 1001 86380 86390 1
534347 99534347 1001 86380 86390 1
534091 99534091 1001 86380 86390 1
534260 99534260 1001 86380 86390 1
534746 99534746 1001 86380 86390 1
534827 99534827 1001 86380 86390 1
534713 99534713 1001 86380 86390 1
535468 99535468 1001 86380 86390 1
535316 99535316 1001 86380 86390 1
535269 99535269 1001 86380 86390 1
535102 99535102 1001 86380 86390 1
535109 99535109 1001 86380 86390 1
534988 99534988 1001 86380 86390 1
535017 99535017 1001 86380 86390 1
534953 99534953 1001 86380 86390 1
535575 99535575 1001 86380 86390 1
535602 99535602 1001 86380 86390 1
535706 99535706 1001 86380 86390 1
536237 99536237 1001 86380 86390 1
536213 99536213 1001 86380 86390 1
536317 99536317 1001 86380 86390 1
535819 99535819 1001 86380 86390 1
535775 99535775 1001 86380 86390 1
535867 99535867 1001 86380 86390 1
535765 99535765 1001 86380 86390 1
536443 99536443 1001 86380 86390 1
536462 99536462 1001 86380 86390 1
537023 99537023 1001 86380 86390 1
537054 99537054 1001 86380 86390 1
536791 99536791 1001 86380 86390 1
536752 99536752 1001 86380 86390 1
536908 99536908 1001 86380 86390 1
536806 99536806 1001 86380 86390 1
536795 99536795 1001 86380 86390 1
536878 99536878 1001 86380 86390 1
536625 99536625 1001 86380 86390 1
536560 99536560 1001 86380 86390 1
536627 99536627 1001 86380 86390 1
536682 99536682 1001 86380 86390 1
537232 99537232 1001 86380 86390 1
537925 99537925 1001 86380 86390 1
537961 99537961 1001 86380 86390 1
537772 99537772 1001 86380 86390 1
537437 99537437 1001 86380 86390 1
537507 99537507 1001 86380 86390 1
537405 99537405 1001 86380 86390 1
537482 99537482 1001 86380 86390 1
538186 99538186 1001 86380 86390 1
538778 99538778 1001 86380 86390 1
538783 99538783 1001 86380 86390 1
538758 99538758 1001 86380 86390 1
538733 99538733 1001 86380 86390 1
538494 99538494 1001 86380 86390 1
538546 99538546 1001 86380 86390 1
538534 99538534 1001 86380 86390 1
538510 99538510 1001 86380 86390 1
538538 99538538 1001 86380 86390 1
538605 99538605 1001 86380 86390 1
538362 99538362 1001 86380 86390 1
538315 99538315 1001 86380 86390 1
539449 99539449 1001 86380 86390 1
539617 99539617 1001 86380 86390 1
539495 99539495 1001 86380 86390 1
539485 99539485 1001 86380 86390 1
539319 99539319 1001 86380 86390 1
539424 99539424 1001 86380 86390 1
539230 99539230 1001 86380 86390 1
539338 99539338 1001 86380 86390 1
539247 99539247 1001 86380 86390 1
539431 99539431 1001 86380 86390 1
539368 99539368 1001 86380 86390 1
539201 99539201 1001 86380 86390 1
539073 99539073 1001 86380 86390 1
539113 99539113 1001 86380 86390 1
539114 99539114 1001 86380 86390 1
539038 99539038 1001 86380 86390 1
539209 99539209 1001 86380 86390 1
539704 99539704 1001 86380 86390 1
539745 99539745 1001 86380 86390 1
539823 99539823 1001 86380 86390 1
539815 99539815 1001 86380 86390 1
540362 99540362 1001 86380 86390 1
540079 99540079 1001 86380 86390 1
539925 99539925 1001 86380 86390 1
539990 99539990 1001 86380 86390 1
539946 99539946 1001 86380 86390 1
540536 99540536 1001 86380 86390 1
541219 99541219 1001 86380 86390 1
541159 99541159 1001 86380 86390 1
541124 99541124 1001 86380 86390 1
540961 99540961 1001 86380 86390 1
540918 99540918 1001 86380 86390 1
540855 99540855 1001 86380 86390 1
540680 99540680 1001 86380 86390 1
541432 99541432 1001 86380 86390 1
541318 99541318 1001 86380 86390 1
541310 99541310 1001 86380 86390 1
541299 99541299 1001 86380 86390 1
541935 99541935 1001 86380 86390 1
542115 99542115 1001 86380 86390 1
541722 99541722 1001 86380 86390 1
541750 99541750 1001 86380 86390 1
541643 99541643 1001 86380 86390 1
542224 99542224 1001 86380 86390 1
542161 99542161 1001 86380 86390 1
542122 99542122 1001 86380 86390 1
542215 99542215 1001 86380 86390 1
542270 99542270 1001 86380 86390 1
542928 99542928 1001 86380 86390 1
542612 99542612 1001 86380 86390 1
542724 99542724 1001 86380 86390 1
542511 99542511 1001 86380 86390 1
542347 99542347 1001 86380 86390 1
543009 99543009 1001 86380 86390 1
543022 99543022 1001 86380 86390 1
542533 99542533 1001 86380 86390 1
543142 99543142 1001 86380 86390 1
542963 99542963 1001 86380 86390 1
543462 99543462 1001 86380 86390 1
543516 99543516 1001 86380 86390 1
543511 99543511 1001 86380 86390 1
543165 99543165 1001 86380 86390 1
543785 99543785 1001 86380 86390 1
543945 99543945 1001 86380 86390 1
543948 99543948 1001 86380 86390 1
543936 99543936 1001 86380 86390 1
544535 99544535 1001 86380 86390 1
544434 99544434 1001 86380 86390 1
544211 99544211 1001 86380 86390 1
544312 99544312 1001 86380 86390 1
544057 99544057 1001 86380 86390 1
544167 99544167 1001 86380 86390 1
544740 99544740 1001 86380 86390 1
544705 99544705 1001 86380 86390 1
413326 1139 1001 24420 25257 1
503987 660 1002 48483 50248 1
506942 824 1001 41623 41922 1
400092 99400092 1001 86380 86390 1
400215 99400215 1001 86380 86390 1
400167 99400167 1001 86380 86390 1
400362 99400362 1001 86380 86390 1
400451 99400451 1001 86380 86390 1
400510 99400510 1001 86380 86390 1
400496 99400496 1001 86380 86390 1
400533 99400533 1001 86380 86390 1
400583 99400583 1001 86380 86390 1
400772 99400772 1001 86380 86390 1
401072 99401072 1001 86380 86390 1
401158 99401158 1001 86380 86390 1
401433 99401433 1001 86380 86390 1
401466 99401466 1001 86380 86390 1
401534 99401534 1001 86380 86390 1
401597 99401597 1001 86380 86390 1
401626 99401626 1001 86380 86390 1
401788 99401788 1001 86380 86390 1
401871 99401871 1001 86380 86390 1
402247 99402247 1001 86380 86390 1
402526 99402526 1001 86380 86390 1
402862 99402862 1001 86380 86390 1
403034 99403034 1001 86380 86390 1
403035 99403035 1001 86380 86390 1
403357 99403357 1001 86380 86390 1
403545 99403545 1001 86380 86390 1
403581 99403581 1001 86380 86390 1
403622 99403622 1001 86380 86390 1
403558 99403558 1001 86380 86390 1
403560 99403560 1001 86380 86390 1
403689 99403689 1001 86380 86390 1
403711 99403711 1001 86380 86390 1
403991 99403991 1001 86380 86390 1
404444 99404444 1001 86380 86390 1
404506 99404506 1001 86380 86390 1
404748 99404748 1001 86380 86390 1
404900 99404900 1001 86380 86390 1
404811 99404811 1001 86380 86390 1
404790 99404790 1001 86380 86390 1
405183 99405183 1001 86380 86390 1
405194 99405194 1001 86380 86390 1
405295 99405295 1001 86380 86390 1
405314 99405314 1001 86380 86390 1
405443 99405443 1001 86380 86390 1
405420 99405420 1001 86380 86390 1
405566 99405566 1001 86380 86390 1
405664 99405664 1001 86380 86390 1
405737 99405737 1001 86380 86390 1
405811 99405811 1001 86380 86390 1
405817 99405817 1001 86380 86390 1
405879 99405879 1001 86380 86390 1
405994 99405994 1001 86380 86390 1
405999 99405999 1001 86380 86390 1
406147 99406147 1001 86380 86390 1
406330 99406330 1001 86380 86390 1
406421 99406421 1001 86380 86390 1
406895 99406895 1001 86380 86390 1
407098 99407098 1001 86380 86390 1
407130 99407130 1001 86380 86390 1
407237 99407237 1001 86380 86390 1
407264 99407264 1001 86380 86390 1
407409 99407409 1001 86380 86390 1
407547 99407547 1001 86380 86390 1
407500 99407500 1001 86380 86390 1
407479 99407479 1001 86380 86390 1
407857 99407857 1001 86380 86390 1
408119 99408119 1001 86380 86390 1
408231 99408231 1001 86380 86390 1
408370 99408370 1001 86380 86390 1
408593 99408593 1001 86380 86390 1
408530 99408530 1001 86380 86390 1
408824 99408824 1001 86380 86390 1
408951 99408951 1001 86380 86390 1
408906 99408906 1001 86380 86390 1
408907 99408907 1001 86380 86390 1
408984 99408984 1001 86380 86390 1
409242 99409242 1001 86380 86390 1
409198 99409198 1001 86380 86390 1
409358 99409358 1001 86380 86390 1
409909 99409909 1001 86380 86390 1
409940 99409940 1001 86380 86390 1
410085 99410085 1001 86380 86390 1
410411 99410411 1001 86380 86390 1
410491 99410491 1001 86380 86390 1
410410 99410410 1001 86380 86390 1
410557 99410557 1001 86380 86390 1
410806 99410806 1001 86380 86390 1
410744 99410744 1001 86380 86390 1
410853 99410853 1001 86380 86390 1
410993 99410993 1001 86380 86390 1
411342 99411342 1001 86380 86390 1
411404 99411404 1001 86380 86390 1
411522 99411522 1001 86380 86390 1
411537 99411537 1001 86380 86390 1
411672 99411672 1001 86380 86390 1
411805 99411805 1001 86380 86390 1
412126 99412126 1001 86380 86390 1
412287 99412287 1001 86380 86390 1
413399 99413399 1001 86380 86390 1
413459 99413459 1001 86380 86390 1
413684 99413684 1001 86380 86390 1
413561 99413561 1001 86380 86390 1
413094 99413094 1001 86380 86390 1
413176 99413176 1001 86380 86390 1
412720 99412720 1001 86380 86390 1
412554 99412554 1001 86380 86390 1
412674 99412674 1001 86380 86390 1
412877 99412877 1001 86380 86390 1
412859 99412859 1001 86380 86390 1
414089 99414089 1001 86380 86390 1
413736 99413736 1001 86380 86390 1
413991 99413991 1001 86380 86390 1
413791 99413791 1001 86380 86390 1
415222 99415222 1001 86380 86390 1
415147 99415147 1001 86380 86390 1
415052 99415052 1001 86380 86390 1
415239 99415239 1001 86380 86390 1
414864 99414864 1001 86380 86390 1
414597 99414597 1001 86380 86390 1
414651 99414651 1001 86380 86390 1
414858 99414858 1001 86380 86390 1
414386 99414386 1001 86380 86390 1
414264 99414264 1001 86380 86390 1
414394 99414394 1001 86380 86390 1
415526 99415526 1001 86380 86390 1
416739 99416739 1001 86380 86390 1
416870 99416870 1001 86380 86390 1
416769 99416769 1001 86380 86390 1
416724 99416724 1001 86380 86390 1
416174 99416174 1001 86380 86390 1
416396 99416396 1001 86380 86390 1
415889 99415889 1001 86380 86390 1
415817 99415817 1001 86380 86390 1
415890 99415890 1001 86380 86390 1
417085 99417085 1001 86380 86390 1
417279 99417279 1001 86380 86390 1
417451 99417451 1001 86380 86390 1
417597 99417597 1001 86380 86390 1
418739 99418739 1001 86380 86390 1
418476 99418476 1001 86380 86390 1
418715 99418715 1001 86380 86390 1
418442 99418442 1001 86380 86390 1
418520 99418520 1001 86380 86390 1
418470 99418470 1001 86380 86390 1
418334 99418334 1001 86380 86390 1
418307 99418307 1001 86380 86390 1
418288 99418288 1001 86380 86390 1
418322 99418322 1001 86380 86390 1
418191 99418191 1001 86380 86390 1
417926 99417926 1001 86380 86390 1
418009 99418009 1001 86380 86390 1
417676 99417676 1001 86380 86390 1
418978 99418978 1001 86380 86390 1
420399 99420399 1001 86380 86390 1
420337 99420337 1001 86380 86390 1
420270 99420270 1001 86380 86390 1
419923 99419923 1001 86380 86390 1
419452 99419452 1001 86380 86390 1
419489 99419489 1001 86380 86390 1
420708 99420708 1001 86380 86390 1
420628 99420628 1001 86380 86390 1
420485 99420485 1001 86380 86390 1
421758 99421758 1001 86380 86390 1
421807 99421807 1001 86380 86390 1
421958 99421958 1001 86380 86390 1
421267 99421267 1001 86380 86390 1
421622 99421622 1001 86380 86390 1
421222 99421222 1001 86380 86390 1
422460 99422460 1001 86380 86390 1
422172 99422172 1001 86380 86390 1
422270 99422270 1001 86380 86390 1
423608 99423608 1001 86380 86390 1
423169 99423169 1001 86380 86390 1
423030 99423030 1001 86380 86390 1
423291 99423291 1001 86380 86390 1
423033 99423033 1001 86380 86390 1
423154 99423154 1001 86380 86390 1
423186 99423186 1001 86380 86390 1
423213 99423213 1001 86380 86390 1
422610 99422610 1001 86380 86390 1
423964 99423964 1001 86380 86390 1
424043 99424043 1001 86380 86390 1
423930 99423930 1001 86380 86390 1
423880 99423880 1001 86380 86390 1
425303 99425303 1001 86380 86390 1
425133 99425133 1001 86380 86390 1
424731 99424731 1001 86380 86390 1
424807 99424807 1001 86380 86390 1
424775 99424775 1001 86380 86390 1
424901 99424901 1001 86380 86390 1
425429 99425429 1001 86380 86390 1
425631 99425631 1001 86380 86390 1
425444 99425444 1001 86380 86390 1
425480 99425480 1001 86380 86390 1
425399 99425399 1001 86380 86390 1
426912 99426912 1001 86380 86390 1
426979 99426979 1001 86380 86390 1
427059 99427059 1001 86380 86390 1
426960 99426960 1001 86380 86390 1
426808 99426808 1001 86380 86390 1
426891 99426891 1001 86380 86390 1
426573 99426573 1001 86380 86390 1
426574 99426574 1001 86380 86390 1
426427 99426427 1001 86380 86390 1
426623 99426623 1001 86380 86390 1
426235 99426235 1001 86380 86390 1
426109 99426109 1001 86380 86390 1
426087 99426087 1001 86380 86390 1
427488 99427488 1001 86380 86390 1
428432 99428432 1001 86380 86390 1
428510 99428510 1001 86380 86390 1
428627 99428627 1001 86380 86390 1
428322 99428322 1001 86380 86390 1
428096 99428096 1001 86380 86390 1
427932 99427932 1001 86380 86390 1
428221 99428221 1001 86380 86390 1
427703 99427703 1001 86380 86390 1
427801 99427801 1001 86380 86390 1
427568 99427568 1001 86380 86390 1
427610 99427610 1001 86380 86390 1
428840 99428840 1001 86380 86390 1
429066 99429066 1001 86380 86390 1
428835 99428835 1001 86380 86390 1
428759 99428759 1001 86380 86390 1
430196 99430196 1001 86380 86390 1
430056 99430056 1001 86380 86390 1
430185 99430185 1001 86380 86390 1
429903 99429903 1001 86380 86390 1
429904 99429904 1001 86380 86390 1
429638 99429638 1001 86380 86390 1
429598 99429598 1001 86380 86390 1
429847 99429847 1001 86380 86390 1
429346 99429346 1001 86380 86390 1
429203 99429203 1001 86380 86390 1
429472 99429472 1001 86380 86390 1
429290 99429290 1001 86380 86390 1
430548 99430548 1001 86380 86390 1
430822 99430822 1001 86380 86390 1
430403 99430403 1001 86380 86390 1
430686 99430686 1001 86380 86390 1
430752 99430752 1001 86380 86390 1
430654 99430654 1001 86380 86390 1
432047 99432047 1001 86380 86390 1
431399 99431399 1001 86380 86390 1
431463 99431463 1001 86380 86390 1
431410 99431410 1001 86380 86390 1
431612 99431612 1001 86380 86390 1
431441 99431441 1001 86380 86390 1
431575 99431575 1001 86380 86390 1
431397 99431397 1001 86380 86390 1
430868 99430868 1001 86380 86390 1
431153 99431153 1001 86380 86390 1
430874 99430874 1001 86380 86390 1
430907 99430907 1001 86380 86390 1
430842 99430842 1001 86380 86390 1
432207 99432207 1001 86380 86390 1
432212 99432212 1001 86380 86390 1
432229 99432229 1001 86380 86390 1
433548 99433548 1001 86380 86390 1
433638 99433638 1001 86380 86390 1
433418 99433418 1001 86380 86390 1
433330 99433330 1001 86380 86390 1
433075 99433075 1001 86380 86390 1
433277 99433277 1001 86380 86390 1
432730 99432730 1001 86380 86390 1
432622 99432622 1001 86380 86390 1
433828 99433828 1001 86380 86390 1
433783 99433783 1001 86380 86390 1
433966 99433966 1001 86380 86390 1
433864 99433864 1001 86380 86390 1
433792 99433792 1001 86380 86390 1
434044 99434044 1001 86380 86390 1
433923 99433923 1001 86380 86390 1
435005 99435005 1001 86380 86390 1
435202 99435202 1001 86380 86390 1
435096 99435096 1001 86380 86390 1
434622 99434622 1001 86380 86390 1
434875 99434875 1001 86380 86390 1
434905 99434905 1001 86380 86390 1
434651 99434651 1001 86380 86390 1
434964 99434964 1001 86380 86390 1
434227 99434227 1001 86380 86390 1
434455 99434455 1001 86380 86390 1
434330 99434330 1001 86380 86390 1
435483 99435483 1001 86380 86390 1
435830 99435830 1001 86380 86390 1
435450 99435450 1001 86380 86390 1
435723 99435723 1001 86380 86390 1
435593 99435593 1001 86380 86390 1
437019 99437019 1001 86380 86390 1
436986 99436986 1001 86380 86390 1
437011 99437011 1001 86380 86390 1
436663 99436663 1001 86380 86390 1
436683 99436683 1001 86380 86390 1
436456 99436456 1001 86380 86390 1
436425 99436425 1001 86380 86390 1
436615 99436615 1001 86380 86390 1
436314 99436314 1001 86380 86390 1
436074 99436074 1001 86380 86390 1
436173 99436173 1001 86380 86390 1
436086 99436086 1001 86380 86390 1
436212 99436212 1001 86380 86390 1
300698 99300698 1001 86380 86390 1
300675 99300675 1001 86380 86390 1
300380 99300380 1001 86380 86390 1
300460 99300460 1001 86380 86390 1
300473 99300473 1001 86380 86390 1
300317 99300317 1001 86380 86390 1
300435 99300435 1001 86380 86390 1
300321 99300321 1001 86380 86390 1
300378 99300378 1001 86380 86390 1
300160 99300160 1001 86380 86390 1
300277 99300277 1001 86380 86390 1
300227 99300227 1001 86380 86390 1
300216 99300216 1001 86380 86390 1
300125 99300125 1001 86380 86390 1
300156 99300156 1001 86380 86390 1
300117 99300117 1001 86380 86390 1
300248 99300248 1001 86380 86390 1
300849 99300849 1001 86380 86390 1
300734 99300734 1001 86380 86390 1
301504 99301504 1001 86380 86390 1
301063 99301063 1001 86380 86390 1
301681 99301681 1001 86380 86390 1
301620 99301620 1001 86380 86390 1
301633 99301633 1001 86380 86390 1
301556 99301556 1001 86380 86390 1
302343 99302343 1001 86380 86390 1
302241 99302241 1001 86380 86390 1
302190 99302190 1001 86380 86390 1
302321 99302321 1001 86380 86390 1
302338 99302338 1001 86380 86390 1
302212 99302212 1001 86380 86390 1
302138 99302138 1001 86380 86390 1
302170 99302170 1001 86380 86390 1
302067 99302067 1001 86380 86390 1
302017 99302017 1001 86380 86390 1
301992 99301992 1001 86380 86390 1
301802 99301802 1001 86380 86390 1
301911 99301911 1001 86380 86390 1
302447 99302447 1001 86380 86390 1
303041 99303041 1001 86380 86390 1
303099 99303099 1001 86380 86390 1
303101 99303101 1001 86380 86390 1
303024 99303024 1001 86380 86390 1
303102 99303102 1001 86380 86390 1
302993 99302993 1001 86380 86390 1
302916 99302916 1001 86380 86390 1
302816 99302816 1001 86380 86390 1
302702 99302702 1001 86380 86390 1
302748 99302748 1001 86380 86390 1
302622 99302622 1001 86380 86390 1
302663 99302663 1001 86380 86390 1
302753 99302753 1001 86380 86390 1
303363 99303363 1001 86380 86390 1
303402 99303402 1001 86380 86390 1
303326 99303326 1001 86380 86390 1
303278 99303278 1001 86380 86390 1
303943 99303943 1001 86380 86390 1
303866 99303866 1001 86380 86390 1
303879 99303879 1001 86380 86390 1
303893 99303893 1001 86380 86390 1
303986 99303986 1001 86380 86390 1
303911 99303911 1001 86380 86390 1
303814 99303814 1001 86380 86390 1
303651 99303651 1001 86380 86390 1
303747 99303747 1001 86380 86390 1
303657 99303657 1001 86380 86390 1
303560 99303560 1001 86380 86390 1
303419 99303419 1001 86380 86390 1
304087 99304087 1001 86380 86390 1
304166 99304166 1001 86380 86390 1
304106 99304106 1001 86380 86390 1
304822 99304822 1001 86380 86390 1
304694 99304694 1001 86380 86390 1
304733 99304733 1001 86380 86390 1
304683 99304683 1001 86380 86390 1
304839 99304839 1001 86380 86390 1
304847 99304847 1001 86380 86390 1
304465 99304465 1001 86380 86390 1
304506 99304506 1001 86380 86390 1
304612 99304612 1001 86380 86390 1
304652 99304652 1001 86380 86390 1
304338 99304338 1001 86380 86390 1
304403 99304403 1001 86380 86390 1
304872 99304872 1001 86380 86390 1
305016 99305016 1001 86380 86390 1
304905 99304905 1001 86380 86390 1
305573 99305573 1001 86380 86390 1
305513 99305513 1001 86380 86390 1
305415 99305415 1001 86380 86390 1
305428 99305428 1001 86380 86390 1
305312 99305312 1001 86380 86390 1
305386 99305386 1001 86380 86390 1
305103 99305103 1001 86380 86390 1
305082 99305082 1001 86380 86390 1
305123 99305123 1001 86380 86390 1
500055 99500055 1001 86380 86390 1
500017 99500017 1001 86380 86390 1
500110 99500110 1001 86380 86390 1
500176 99500176 1001 86380 86390 1
500035 99500035 1001 86380 86390 1
500126 99500126 1001 86380 86390 1
500786 99500786 1001 86380 86390 1
500676 99500676 1001 86380 86390 1
500629 99500629 1001 86380 86390 1
500745 99500745 1001 86380 86390 1
500645 99500645 1001 86380 86390 1
500453 99500453 1001 86380 86390 1
500522 99500522 1001 86380 86390 1
500396 99500396 1001 86380 86390 1
500242 99500242 1001 86380 86390 1
500875 99500875 1001 86380 86390 1
500954 99500954 1001 86380 86390 1
501008 99501008 1001 86380 86390 1
500957 99500957 1001 86380 86390 1
500872 99500872 1001 86380 86390 1
501612 99501612 1001 86380 86390 1
501614 99501614 1001 86380 86390 1
501491 99501491 1001 86380 86390 1
501469 99501469 1001 86380 86390 1
501330 99501330 1001 86380 86390 1
501292 99501292 1001 86380 86390 1
501306 99501306 1001 86380 86390 1
501410 99501410 1001 86380 86390 1
501333 99501333 1001 86380 86390 1
501427 99501427 1001 86380 86390 1
501247 99501247 1001 86380 86390 1
501288 99501288 1001 86380 86390 1
501213 99501213 1001 86380 86390 1
501221 99501221 1001 86380 86390 1
501780 99501780 1001 86380 86390 1
501730 99501730 1001 86380 86390 1
501761 99501761 1001 86380 86390 1
501723 99501723 1001 86380 86390 1
502415 99502415 1001 86380 86390 1
502289 99502289 1001 86380 86390 1
502369 99502369 1001 86380 86390 1
502336 99502336 1001 86380 86390 1
502196 99502196 1001 86380 86390 1
502237 99502237 1001 86380 86390 1
502127 99502127 1001 86380 86390 1
502026 99502026 1001 86380 86390 1
501949 99501949 1001 86380 86390 1
502658 99502658 1001 86380 86390 1
502491 99502491 1001 86380 86390 1
502522 99502522 1001 86380 86390 1
503189 99503189 1001 86380 86390 1
503164 99503164 1001 86380 86390 1
503129 99503129 1001 86380 86390 1
503234 99503234 1001 86380 86390 1
503250 99503250 1001 86380 86390 1
503213 99503213 1001 86380 86390 1
502887 99502887 1001 86380 86390 1
503071 99503071 1001 86380 86390 1
502680 99502680 1001 86380 86390 1
503334 99503334 1001 86380 86390 1
503414 99503414 1001 86380 86390 1
503951 99503951 1001 86380 86390 1
504005 99504005 1001 86380 86390 1
503903 99503903 1001 86380 86390 1
503858 99503858 1001 86380 86390 1
503613 99503613 1001 86380 86390 1
503673 99503673 1001 86380 86390 1
503598 99503598 1001 86380 86390 1
503548 99503548 1001 86380 86390 1
504143 99504143 1001 86380 86390 1
504148 99504148 1001 86380 86390 1
504839 99504839 1001 86380 86390 1
504937 99504937 1001 86380 86390 1
504600 99504600 1001 86380 86390 1
504639 99504639 1001 86380 86390 1
504541 99504541 1001 86380 86390 1
504556 99504556 1001 86380 86390 1
504324 99504324 1001 86380 86390 1
504520 99504520 1001 86380 86390 1
504339 99504339 1001 86380 86390 1
504496 99504496 1001 86380 86390 1
504527 99504527 1001 86380 86390 1
504955 99504955 1001 86380 86390 1
504969 99504969 1001 86380 86390 1
504982 99504982 1001 86380 86390 1
505128 99505128 1001 86380 86390 1
505027 99505027 1001 86380 86390 1
505747 99505747 1001 86380 86390 1
505661 99505661 1001 86380 86390 1
505514 99505514 1001 86380 86390 1
505517 99505517 1001 86380 86390 1
505228 99505228 1001 86380 86390 1
505259 99505259 1001 86380 86390 1
505209 99505209 1001 86380 86390 1
505274 99505274 1001 86380 86390 1
505925 99505925 1001 86380 86390 1
505566 99505566 1001 86380 86390 1
505939 99505939 1001 86380 86390 1
505877 99505877 1001 86380 86390 1
506494 99506494 1001 86380 86390 1
506565 99506565 1001 86380 86390 1
506570 99506570 1001 86380 86390 1
506465 99506465 1001 86380 86390 1
506491 99506491 1001 86380 86390 1
506504 99506504 1001 86380 86390 1
506517 99506517 1001 86380 86390 1
506587 99506587 1001 86380 86390 1
506255 99506255 1001 86380 86390 1
506085 99506085 1001 86380 86390 1
506639 99506639 1001 86380 86390 1
506679 99506679 1001 86380 86390 1
506797 99506797 1001 86380 86390 1
507283 99507283 1001 86380 86390 1
507314 99507314 1001 86380 86390 1
507344 99507344 1001 86380 86390 1
507055 99507055 1001 86380 86390 1
507021 99507021 1001 86380 86390 1
506892 99506892 1001 86380 86390 1
506844 99506844 1001 86380 86390 1
506911 99506911 1001 86380 86390 1
507579 99507579 1001 86380 86390 1
507483 99507483 1001 86380 86390 1
508221 99508221 1001 86380 86390 1
508090 99508090 1001 86380 86390 1
507915 99507915 1001 86380 86390 1
507920 99507920 1001 86380 86390 1
507990 99507990 1001 86380 86390 1
507692 99507692 1001 86380 86390 1
507720 99507720 1001 86380 86390 1
507673 99507673 1001 86380 86390 1
507766 99507766 1001 86380 86390 1
507741 99507741 1001 86380 86390 1
508415 99508415 1001 86380 86390 1
508372 99508372 1001 86380 86390 1
508993 99508993 1001 86380 86390 1
509066 99509066 1001 86380 86390 1
508715 99508715 1001 86380 86390 1
508550 99508550 1001 86380 86390 1
508500 99508500 1001 86380 86390 1
508462 99508462 1001 86380 86390 1
508606 99508606 1001 86380 86390 1
509097 99509097 1001 86380 86390 1
509177 99509177 1001 86380 86390 1
509229 99509229 1001 86380 86390 1
509087 99509087 1001 86380 86390 1
509165 99509165 1001 86380 86390 1
509167 99509167 1001 86380 86390 1
509129 99509129 1001 86380 86390 1
509259 99509259 1001 86380 86390 1
509837 99509837 1001 86380 86390 1
509621 99509621 1001 86380 86390 1
509493 99509493 1001 86380 86390 1
509925 99509925 1001 86380 86390 1
510069 99510069 1001 86380 86390 1
509940 99509940 1001 86380 86390 1
510700 99510700 1001 86380 86390 1
510583 99510583 1001 86380 86390 1
510722 99510722 1001 86380 86390 1
510489 99510489 1001 86380 86390 1
510323 99510323 1001 86380 86390 1
510226 99510226 1001 86380 86390 1
510307 99510307 1001 86380 86390 1
510309 99510309 1001 86380 86390 1
510911 99510911 1001 86380 86390 1
510860 99510860 1001 86380 86390 1
510809 99510809 1001 86380 86390 1
510797 99510797 1001 86380 86390 1
510734 99510734 1001 86380 86390 1
511412 99511412 1001 86380 86390 1
511532 99511532 1001 86380 86390 1
511395 99511395 1001 86380 86390 1
511513 99511513 1001 86380 86390 1
511347 99511347 1001 86380 86390 1
511330 99511330 1001 86380 86390 1
511320 99511320 1001 86380 86390 1
511061 99511061 1001 86380 86390 1
511034 99511034 1001 86380 86390 1
511640 99511640 1001 86380 86390 1
511642 99511642 1001 86380 86390 1
511754 99511754 1001 86380 86390 1
512318 99512318 1001 86380 86390 1
512192 99512192 1001 86380 86390 1
512313 99512313 1001 86380 86390 1
512301 99512301 1001 86380 86390 1
512060 99512060 1001 86380 86390 1
511978 99511978 1001 86380 86390 1
511875 99511875 1001 86380 86390 1
511833 99511833 1001 86380 86390 1
512545 99512545 1001 86380 86390 1
512482 99512482 1001 86380 86390 1
512501 99512501 1001 86380 86390 1
512466 99512466 1001 86380 86390 1
512543 99512543 1001 86380 86390 1
513039 99513039 1001 86380 86390 1
513065 99513065 1001 86380 86390 1
513046 99513046 1001 86380 86390 1
513035 99513035 1001 86380 86390 1
512877 99512877 1001 86380 86390 1
512945 99512945 1001 86380 86390 1
512907 99512907 1001 86380 86390 1
512613 99512613 1001 86380 86390 1
512730 99512730 1001 86380 86390 1
512758 99512758 1001 86380 86390 1
512660 99512660 1001 86380 86390 1
513282 99513282 1001 86380 86390 1
513315 99513315 1001 86380 86390 1
513406 99513406 1001 86380 86390 1
513942 99513942 1001 86380 86390 1
513956 99513956 1001 86380 86390 1
513830 99513830 1001 86380 86390 1
514012 99514012 1001 86380 86390 1
513789 99513789 1001 86380 86390 1
513783 99513783 1001 86380 86390 1
513450 99513450 1001 86380 86390 1
513543 99513543 1001 86380 86390 1
513519 99513519 1001 86380 86390 1
513571 99513571 1001 86380 86390 1
513586 99513586 1001 86380 86390 1
513522 99513522 1001 86380 86390 1
514198 99514198 1001 86380 86390 1
514201 99514201 1001 86380 86390 1
514130 99514130 1001 86380 86390 1
514066 99514066 1001 86380 86390 1
514157 99514157 1001 86380 86390 1
514835 99514835 1001 86380 86390 1
514847 99514847 1001 86380 86390 1
514663 99514663 1001 86380 86390 1
514753 99514753 1001 86380 86390 1
514616 99514616 1001 86380 86390 1
514632 99514632 1001 86380 86390 1
514503 99514503 1001 86380 86390 1
514586 99514586 1001 86380 86390 1
514252 99514252 1001 86380 86390 1
514270 99514270 1001 86380 86390 1
514427 99514427 1001 86380 86390 1
514973 99514973 1001 86380 86390 1
514923 99514923 1001 86380 86390 1
514924 99514924 1001 86380 86390 1
515610 99515610 1001 86380 86390 1
515659 99515659 1001 86380 86390 1
515668 99515668 1001 86380 86390 1
515303 99515303 1001 86380 86390 1
515432 99515432 1001 86380 86390 1
515308 99515308 1001 86380 86390 1
515103 99515103 1001 86380 86390 1
515259 99515259 1001 86380 86390 1
515104 99515104 1001 86380 86390 1
515159 99515159 1001 86380 86390 1
515164 99515164 1001 86380 86390 1
515813 99515813 1001 86380 86390 1
516349 99516349 1001 86380 86390 1
516493 99516493 1001 86380 86390 1
516226 99516226 1001 86380 86390 1
516202 99516202 1001 86380 86390 1
516267 99516267 1001 86380 86390 1
516245 99516245 1001 86380 86390 1
516157 99516157 1001 86380 86390 1
516105 99516105 1001 86380 86390 1
516303 99516303 1001 86380 86390 1
516076 99516076 1001 86380 86390 1
515895 99515895 1001 86380 86390 1
515999 99515999 1001 86380 86390 1
516030 99516030 1001 86380 86390 1
516677 99516677 1001 86380 86390 1
516515 99516515 1001 86380 86390 1
516621 99516621 1001 86380 86390 1
517261 99517261 1001 86380 86390 1
517202 99517202 1001 86380 86390 1
517229 99517229 1001 86380 86390 1
517105 99517105 1001 86380 86390 1
517118 99517118 1001 86380 86390 1
516992 99516992 1001 86380 86390 1
517006 99517006 1001 86380 86390 1
516782 99516782 1001 86380 86390 1
516720 99516720 1001 86380 86390 1
516812 99516812 1001 86380 86390 1
516748 99516748 1001 86380 86390 1
516866 99516866 1001 86380 86390 1
516908 99516908 1001 86380 86390 1
517358 99517358 1001 86380 86390 1
517480 99517480 1001 86380 86390 1
517381 99517381 1001 86380 86390 1
517420 99517420 1001 86380 86390 1
517396 99517396 1001 86380 86390 1
518072 99518072 1001 86380 86390 1
517982 99517982 1001 86380 86390 1
518149 99518149 1001 86380 86390 1
517841 99517841 1001 86380 86390 1
517765 99517765 1001 86380 86390 1
517897 99517897 1001 86380 86390 1
517748 99517748 1001 86380 86390 1
517647 99517647 1001 86380 86390 1
517675 99517675 1001 86380 86390 1
517740 99517740 1001 86380 86390 1
517600 99517600 1001 86380 86390 1
517718 99517718 1001 86380 86390 1
518276 99518276 1001 86380 86390 1
518215 99518215 1001 86380 86390 1
518163 99518163 1001 86380 86390 1
518229 99518229 1001 86380 86390 1
518307 99518307 1001 86380 86390 1
518348 99518348 1001 86380 86390 1
518232 99518232 1001 86380 86390 1
518287 99518287 1001 86380 86390 1
518776 99518776 1001 86380 86390 1
518624 99518624 1001 86380 86390 1
518550 99518550 1001 86380 86390 1
518529 99518529 1001 86380 86390 1
518556 99518556 1001 86380 86390 1
519020 99519020 1001 86380 86390 1
519022 99519022 1001 86380 86390 1
519678 99519678 1001 86380 86390 1
519693 99519693 1001 86380 86390 1
519322 99519322 1001 86380 86390 1
519942 99519942 1001 86380 86390 1
519934 99519934 1001 86380 86390 1
519974 99519974 1001 86380 86390 1
520453 99520453 1001 86380 86390 1
520601 99520601 1001 86380 86390 1
520636 99520636 1001 86380 86390 1
520398 99520398 1001 86380 86390 1
520412 99520412 1001 86380 86390 1
520088 99520088 1001 86380 86390 1
520180 99520180 1001 86380 86390 1
520042 99520042 1001 86380 86390 1
520121 99520121 1001 86380 86390 1
520147 99520147 1001 86380 86390 1
520733 99520733 1001 86380 86390 1
520786 99520786 1001 86380 86390 1
520775 99520775 1001 86380 86390 1
521266 99521266 1001 86380 86390 1
521094 99521094 1001 86380 86390 1
520911 99520911 1001 86380 86390 1
520862 99520862 1001 86380 86390 1
520929 99520929 1001 86380 86390 1
520968 99520968 1001 86380 86390 1
521048 99521048 1001 86380 86390 1
521606 99521606 1001 86380 86390 1
521671 99521671 1001 86380 86390 1
521652 99521652 1001 86380 86390 1
522265 99522265 1001 86380 86390 1
522197 99522197 1001 86380 86390 1
521919 99521919 1001 86380 86390 1
521985 99521985 1001 86380 86390 1
522056 99522056 1001 86380 86390 1
521794 99521794 1001 86380 86390 1
521692 99521692 1001 86380 86390 1
521747 99521747 1001 86380 86390 1
522344 99522344 1001 86380 86390 1
522346 99522346 1001 86380 86390 1
522463 99522463 1001 86380 86390 1
522431 99522431 1001 86380 86390 1
523029 99523029 1001 86380 86390 1
523030 99523030 1001 86380 86390 1
522940 99522940 1001 86380 86390 1
523006 99523006 1001 86380 86390 1
522917 99522917 1001 86380 86390 1
523096 99523096 1001 86380 86390 1
523012 99523012 1001 86380 86390 1
523051 99523051 1001 86380 86390 1
523002 99523002 1001 86380 86390 1
523015 99523015 1001 86380 86390 1
522803 99522803 1001 86380 86390 1
522844 99522844 1001 86380 86390 1
522549 99522549 1001 86380 86390 1
522578 99522578 1001 86380 86390 1
522541 99522541 1001 86380 86390 1
522545 99522545 1001 86380 86390 1
523184 99523184 1001 86380 86390 1
523125 99523125 1001 86380 86390 1
523701 99523701 1001 86380 86390 1
523605 99523605 1001 86380 86390 1
523710 99523710 1001 86380 86390 1
523945 99523945 1001 86380 86390 1
524028 99524028 1001 86380 86390 1
524767 99524767 1001 86380 86390 1
524711 99524711 1001 86380 86390 1
524596 99524596 1001 86380 86390 1
524588 99524588 1001 86380 86390 1
524385 99524385 1001 86380 86390 1
524516 99524516 1001 86380 86390 1
524388 99524388 1001 86380 86390 1
524507 99524507 1001 86380 86390 1
524377 99524377 1001 86380 86390 1
524546 99524546 1001 86380 86390 1
524408 99524408 1001 86380 86390 1
524176 99524176 1001 86380 86390 1
524217 99524217 1001 86380 86390 1
524230 99524230 1001 86380 86390 1
524300 99524300 1001 86380 86390 1
524211 99524211 1001 86380 86390 1
524809 99524809 1001 86380 86390 1
524874 99524874 1001 86380 86390 1
524887 99524887 1001 86380 86390 1
524922 99524922 1001 86380 86390 1
525595 99525595 1001 86380 86390 1
525551 99525551 1001 86380 86390 1
525492 99525492 1001 86380 86390 1
525319 99525319 1001 86380 86390 1
525282 99525282 1001 86380 86390 1
525204 99525204 1001 86380 86390 1
525388 99525388 1001 86380 86390 1
525363 99525363 1001 86380 86390 1
525025 99525025 1001 86380 86390 1
525648 99525648 1001 86380 86390 1
525636 99525636 1001 86380 86390 1
525665 99525665 1001 86380 86390 1
525691 99525691 1001 86380 86390 1
525632 99525632 1001 86380 86390 1
526421 99526421 1001 86380 86390 1
526248 99526248 1001 86380 86390 1
526366 99526366 1001 86380 86390 1
526240 99526240 1001 86380 86390 1
526384 99526384 1001 86380 86390 1
526179 99526179 1001 86380 86390 1
526156 99526156 1001 86380 86390 1
526131 99526131 1001 86380 86390 1
526045 99526045 1001 86380 86390 1
525921 99525921 1001 86380 86390 1
525947 99525947 1001 86380 86390 1
525909 99525909 1001 86380 86390 1
525853 99525853 1001 86380 86390 1
526604 99526604 1001 86380 86390 1
526609 99526609 1001 86380 86390 1
526468 99526468 1001 86380 86390 1
527125 99527125 1001 86380 86390 1
527050 99527050 1001 86380 86390 1
527207 99527207 1001 86380 86390 1
526917 99526917 1001 86380 86390 1
526943 99526943 1001 86380 86390 1
526951 99526951 1001 86380 86390 1
526793 99526793 1001 86380 86390 1
527377 99527377 1001 86380 86390 1
527328 99527328 1001 86380 86390 1
527450 99527450 1001 86380 86390 1
528007 99528007 1001 86380 86390 1
527816 99527816 1001 86380 86390 1
527497 99527497 1001 86380 86390 1
528125 99528125 1001 86380 86390 1
528192 99528192 1001 86380 86390 1
528206 99528206 1001 86380 86390 1
528171 99528171 1001 86380 86390 1
528212 99528212 1001 86380 86390 1
528110 99528110 1001 86380 86390 1
528852 99528852 1001 86380 86390 1
528704 99528704 1001 86380 86390 1
528836 99528836 1001 86380 86390 1
528675 99528675 1001 86380 86390 1
528535 99528535 1001 86380 86390 1
529015 99529015 1001 86380 86390 1
529069 99529069 1001 86380 86390 1
528923 99528923 1001 86380 86390 1
529681 99529681 1001 86380 86390 1
529533 99529533 1001 86380 86390 1
529649 99529649 1001 86380 86390 1
529611 99529611 1001 86380 86390 1
529515 99529515 1001 86380 86390 1
529467 99529467 1001 86380 86390 1
529391 99529391 1001 86380 86390 1
529249 99529249 1001 86380 86390 1
529309 99529309 1001 86380 86390 1
529802 99529802 1001 86380 86390 1
529742 99529742 1001 86380 86390 1
529812 99529812 1001 86380 86390 1
529800 99529800 1001 86380 86390 1
530399 99530399 1001 86380 86390 1
530361 99530361 1001 86380 86390 1
530478 99530478 1001 86380 86390 1
530417 99530417 1001 86380 86390 1
530469 99530469 1001 86380 86390 1
530408 99530408 1001 86380 86390 1
530270 99530270 1001 86380 86390 1
530302 99530302 1001 86380 86390 1
530266 99530266 1001 86380 86390 1
530331 99530331 1001 86380 86390 1
530203 99530203 1001 86380 86390 1
529971 99529971 1001 86380 86390 1
530089 99530089 1001 86380 86390 1
530069 99530069 1001 86380 86390 1
530556 99530556 1001 86380 86390 1
530752 99530752 1001 86380 86390 1
530689 99530689 1001 86380 86390 1
531227 99531227 1001 86380 86390 1
531190 99531190 1001 86380 86390 1
531294 99531294 1001 86380 86390 1
531243 99531243 1001 86380 86390 1
531162 99531162 1001 86380 86390 1
531128 99531128 1001 86380 86390 1
531003 99531003 1001 86380 86390 1
531094 99531094 1001 86380 86390 1
530978 99530978 1001 86380 86390 1
530890 99530890 1001 86380 86390 1
530930 99530930 1001 86380 86390 1
530830 99530830 1001 86380 86390 1
530796 99530796 1001 86380 86390 1
531389 99531389 1001 86380 86390 1
531421 99531421 1001 86380 86390 1
531539 99531539 1001 86380 86390 1
532077 99532077 1001 86380 86390 1
532176 99532176 1001 86380 86390 1
532099 99532099 1001 86380 86390 1
532198 99532198 1001 86380 86390 1
532166 99532166 1001 86380 86390 1
531796 99531796 1001 86380 86390 1
531983 99531983 1001 86380 86390 1
531781 99531781 1001 86380 86390 1
531680 99531680 1001 86380 86390 1
531669 99531669 1001 86380 86390 1
531645 99531645 1001 86380 86390 1
532890 99532890 1001 86380 86390 1
532866 99532866 1001 86380 86390 1
532836 99532836 1001 86380 86390 1
532788 99532788 1001 86380 86390 1
532717 99532717 1001 86380 86390 1
532696 99532696 1001 86380 86390 1
532510 99532510 1001 86380 86390 1
533163 99533163 1001 86380 86390 1
533064 99533064 1001 86380 86390 1
533858 99533858 1001 86380 86390 1
533720 99533720 1001 86380 86390 1
533736 99533736 1001 86380 86390 1
533843 99533843 1001 86380 86390 1
533531 99533531 1001 86380 86390 1
533522 99533522 1001 86380 86390 1
533431 99533431 1001 86380 86390 1
533277 99533277 1001 86380 86390 1
533270 99533270 1001 86380 86390 1
533881 99533881 1001 86380 86390 1
533869 99533869 1001 86380 86390 1
533909 99533909 1001 86380 86390 1
533918 99533918 1001 86380 86390 1
534542 99534542 1001 86380 86390 1
534671 99534671 1001 86380 86390 1
534487 99534487 1001 86380 86390 1
534565 99534565 1001 86380 86390 1
534619 99534619 1001 86380 86390 1
534632 99534632 1001 86380 86390 1
534292 99534292 1001 86380 86390 1
534399 99534399 1001 86380 86390 1
534451 99534451 1001 86380 86390 1
534477 99534477 1001 86380 86390 1
534244 99534244 1001 86380 86390 1
534701 99534701 1001 86380 86390 1
534768 99534768 1001 86380 86390 1
535359 99535359 1001 86380 86390 1
535386 99535386 1001 86380 86390 1
535492 99535492 1001 86380 86390 1
535363 99535363 1001 86380 86390 1
535216 99535216 1001 86380 86390 1
535142 99535142 1001 86380 86390 1
535131 99535131 1001 86380 86390 1
535132 99535132 1001 86380 86390 1
535187 99535187 1001 86380 86390 1
535083 99535083 1001 86380 86390 1
534942 99534942 1001 86380 86390 1
535020 99535020 1001 86380 86390 1
534958 99534958 1001 86380 86390 1
535041 99535041 1001 86380 86390 1
534900 99534900 1001 86380 86390 1
535657 99535657 1001 86380 86390 1
535568 99535568 1001 86380 86390 1
536304 99536304 1001 86380 86390 1
536277 99536277 1001 86380 86390 1
536266 99536266 1001 86380 86390 1
536292 99536292 1001 86380 86390 1
536177 99536177 1001 86380 86390 1
536106 99536106 1001 86380 86390 1
535996 99535996 1001 86380 86390 1
535997 99535997 1001 86380 86390 1
535806 99535806 1001 86380 86390 1
535729 99535729 1001 86380 86390 1
535769 99535769 1001 86380 86390 1
535784 99535784 1001 86380 86390 1
535862 99535862 1001 86380 86390 1
535915 99535915 1001 86380 86390 1
535890 99535890 1001 86380 86390 1
535818 99535818 1001 86380 86390 1
536515 99536515 1001 86380 86390 1
536352 99536352 1001 86380 86390 1
536393 99536393 1001 86380 86390 1
536497 99536497 1001 86380 86390 1
537061 99537061 1001 86380 86390 1
536959 99536959 1001 86380 86390 1
537024 99537024 1001 86380 86390 1
537120 99537120 1001 86380 86390 1
536827 99536827 1001 86380 86390 1
536619 99536619 1001 86380 86390 1
536684 99536684 1001 86380 86390 1
536562 99536562 1001 86380 86390 1
536669 99536669 1001 86380 86390 1
537193 99537193 1001 86380 86390 1
537977 99537977 1001 86380 86390 1
537936 99537936 1001 86380 86390 1
537680 99537680 1001 86380 86390 1
537618 99537618 1001 86380 86390 1
537631 99537631 1001 86380 86390 1
537670 99537670 1001 86380 86390 1
537646 99537646 1001 86380 86390 1
537465 99537465 1001 86380 86390 1
538026 99538026 1001 86380 86390 1
538138 99538138 1001 86380 86390 1
538167 99538167 1001 86380 86390 1
538094 99538094 1001 86380 86390 1
538134 99538134 1001 86380 86390 1
538135 99538135 1001 86380 86390 1
538641 99538641 1001 86380 86390 1
538668 99538668 1001 86380 86390 1
538318 99538318 1001 86380 86390 1
538826 99538826 1001 86380 86390 1
538938 99538938 1001 86380 86390 1
538888 99538888 1001 86380 86390 1
539592 99539592 1001 86380 86390 1
539504 99539504 1001 86380 86390 1
539625 99539625 1001 86380 86390 1
539344 99539344 1001 86380 86390 1
539410 99539410 1001 86380 86390 1
539284 99539284 1001 86380 86390 1
539273 99539273 1001 86380 86390 1
539339 99539339 1001 86380 86390 1
539277 99539277 1001 86380 86390 1
539305 99539305 1001 86380 86390 1
539227 99539227 1001 86380 86390 1
539074 99539074 1001 86380 86390 1
539121 99539121 1001 86380 86390 1
540347 99540347 1001 86380 86390 1
540283 99540283 1001 86380 86390 1
540463 99540463 1001 86380 86390 1
540070 99540070 1001 86380 86390 1
540029 99540029 1001 86380 86390 1
539847 99539847 1001 86380 86390 1
539920 99539920 1001 86380 86390 1
539934 99539934 1001 86380 86390 1
540594 99540594 1001 86380 86390 1
540530 99540530 1001 86380 86390 1
540480 99540480 1001 86380 86390 1
540630 99540630 1001 86380 86390 1
540474 99540474 1001 86380 86390 1
540488 99540488 1001 86380 86390 1
540476 99540476 1001 86380 86390 1
541180 99541180 1001 86380 86390 1
541284 99541284 1001 86380 86390 1
540998 99540998 1001 86380 86390 1
540926 99540926 1001 86380 86390 1
540711 99540711 1001 86380 86390 1
540793 99540793 1001 86380 86390 1
540822 99540822 1001 86380 86390 1
540787 99540787 1001 86380 86390 1
540762 99540762 1001 86380 86390 1
541342 99541342 1001 86380 86390 1
541435 99541435 1001 86380 86390 1
541360 99541360 1001 86380 86390 1
541928 99541928 1001 86380 86390 1
542079 99542079 1001 86380 86390 1
541771 99541771 1001 86380 86390 1
541580 99541580 1001 86380 86390 1
541658 99541658 1001 86380 86390 1
541509 99541509 1001 86380 86390 1
542146 99542146 1001 86380 86390 1
542779 99542779 1001 86380 86390 1
542777 99542777 1001 86380 86390 1
542574 99542574 1001 86380 86390 1
542381 99542381 1001 86380 86390 1
542332 99542332 1001 86380 86390 1
542477 99542477 1001 86380 86390 1
542387 99542387 1001 86380 86390 1
542426 99542426 1001 86380 86390 1
543047 99543047 1001 86380 86390 1
543001 99543001 1001 86380 86390 1
543093 99543093 1001 86380 86390 1
543107 99543107 1001 86380 86390 1
543097 99543097 1001 86380 86390 1
543674 99543674 1001 86380 86390 1
543765 99543765 1001 86380 86390 1
543544 99543544 1001 86380 86390 1
543154 99543154 1001 86380 86390 1
543324 99543324 1001 86380 86390 1
543860 99543860 1001 86380 86390 1
543971 99543971 1001 86380 86390 1
543922 99543922 1001 86380 86390 1
544533 99544533 1001 86380 86390 1
544353 99544353 1001 86380 86390 1
544233 99544233 1001 86380 86390 1
544391 99544391 1001 86380 86390 1
543980 99543980 1001 86380 86390 1
544125 99544125 1001 86380 86390 1
544049 99544049 1001 86380 86390 1
543985 99543985 1001 86380 86390 1
543986 99543986 1001 86380 86390 1
544039 99544039 1001 86380 86390 1
544685 99544685 1001 86380 86390 1
544742 99544742 1001 86380 86390 1
544680 99544680 1001 86380 86390 1
435662 289 1001 60420 61317 1
423491 237 1001 65820 66357 1
414407 630 1001 82980 84417 1
509784 623 1002 26594 26988 1
523639 966 1001 34778 35077 1
400106 99400106 1001 86380 86390 1
400213 99400213 1001 86380 86390 1
400378 99400378 1001 86380 86390 1
400367 99400367 1001 86380 86390 1
400565 99400565 1001 86380 86390 1
400944 99400944 1001 86380 86390 1
401005 99401005 1001 86380 86390 1
401156 99401156 1001 86380 86390 1
401291 99401291 1001 86380 86390 1
401683 99401683 1001 86380 86390 1
401677 99401677 1001 86380 86390 1
401749 99401749 1001 86380 86390 1
401753 99401753 1001 86380 86390 1
401807 99401807 1001 86380 86390 1
401764 99401764 1001 86380 86390 1
401789 99401789 1001 86380 86390 1
401995 99401995 1001 86380 86390 1
402134 99402134 1001 86380 86390 1
402139 99402139 1001 86380 86390 1
402171 99402171 1001 86380 86390 1
402233 99402233 1001 86380 86390 1
402358 99402358 1001 86380 86390 1
402347 99402347 1001 86380 86390 1
402439 99402439 1001 86380 86390 1
402683 99402683 1001 86380 86390 1
402640 99402640 1001 86380 86390 1
402781 99402781 1001 86380 86390 1
402845 99402845 1001 86380 86390 1
402847 99402847 1001 86380 86390 1
402798 99402798 1001 86380 86390 1
402972 99402972 1001 86380 86390 1
403228 99403228 1001 86380 86390 1
403486 99403486 1001 86380 86390 1
403699 99403699 1001 86380 86390 1
403820 99403820 1001 86380 86390 1
403886 99403886 1001 86380 86390 1
404034 99404034 1001 86380 86390 1
403942 99403942 1001 86380 86390 1
404218 99404218 1001 86380 86390 1
404266 99404266 1001 86380 86390 1
404394 99404394 1001 86380 86390 1
404679 99404679 1001 86380 86390 1
404664 99404664 1001 86380 86390 1
404690 99404690 1001 86380 86390 1
404908 99404908 1001 86380 86390 1
404992 99404992 1001 86380 86390 1
404916 99404916 1001 86380 86390 1
405006 99405006 1001 86380 86390 1
405026 99405026 1001 86380 86390 1
405082 99405082 1001 86380 86390 1
405107 99405107 1001 86380 86390 1
405114 99405114 1001 86380 86390 1
405207 99405207 1001 86380 86390 1
405261 99405261 1001 86380 86390 1
405654 99405654 1001 86380 86390 1
405973 99405973 1001 86380 86390 1
406280 99406280 1001 86380 86390 1
406474 99406474 1001 86380 86390 1
406544 99406544 1001 86380 86390 1
406500 99406500 1001 86380 86390 1
406700 99406700 1001 86380 86390 1
406760 99406760 1001 86380 86390 1
406932 99406932 1001 86380 86390 1
406976 99406976 1001 86380 86390 1
407207 99407207 1001 86380 86390 1
407326 99407326 1001 86380 86390 1
407402 99407402 1001 86380 86390 1
407518 99407518 1001 86380 86390 1
407728 99407728 1001 86380 86390 1
407720 99407720 1001 86380 86390 1
407698 99407698 1001 86380 86390 1
407830 99407830 1001 86380 86390 1
407927 99407927 1001 86380 86390 1
408045 99408045 1001 86380 86390 1
408316 99408316 1001 86380 86390 1
408447 99408447 1001 86380 86390 1
408709 99408709 1001 86380 86390 1
408768 99408768 1001 86380 86390 1
409118 99409118 1001 86380 86390 1
409171 99409171 1001 86380 86390 1
409218 99409218 1001 86380 86390 1
409326 99409326 1001 86380 86390 1
409468 99409468 1001 86380 86390 1
409615 99409615 1001 86380 86390 1
409831 99409831 1001 86380 86390 1
410205 99410205 1001 86380 86390 1
410247 99410247 1001 86380 86390 1
410425 99410425 1001 86380 86390 1
410782 99410782 1001 86380 86390 1
410885 99410885 1001 86380 86390 1
410997 99410997 1001 86380 86390 1
411064 99411064 1001 86380 86390 1
411149 99411149 1001 86380 86390 1
411018 99411018 1001 86380 86390 1
411355 99411355 1001 86380 86390 1
411340 99411340 1001 86380 86390 1
411445 99411445 1001 86380 86390 1
411572 99411572 1001 86380 86390 1
411781 99411781 1001 86380 86390 1
411808 99411808 1001 86380 86390 1
411889 99411889 1001 86380 86390 1
411871 99411871 1001 86380 86390 1
412055 99412055 1001 86380 86390 1
411995 99411995 1001 86380 86390 1
412243 99412243 1001 86380 86390 1
412293 99412293 1001 86380 86390 1
412387 99412387 1001 86380 86390 1
413519 99413519 1001 86380 86390 1
413428 99413428 1001 86380 86390 1
413307 99413307 1001 86380 86390 1
413685 99413685 1001 86380 86390 1
412979 99412979 1001 86380 86390 1
413272 99413272 1001 86380 86390 1
413049 99413049 1001 86380 86390 1
413251 99413251 1001 86380 86390 1
412919 99412919 1001 86380 86390 1
412668 99412668 1001 86380 86390 1
412669 99412669 1001 86380 86390 1
412496 99412496 1001 86380 86390 1
412661 99412661 1001 86380 86390 1
413785 99413785 1001 86380 86390 1
413730 99413730 1001 86380 86390 1
413972 99413972 1001 86380 86390 1
413856 99413856 1001 86380 86390 1
415190 99415190 1001 86380 86390 1
415076 99415076 1001 86380 86390 1
415191 99415191 1001 86380 86390 1
415155 99415155 1001 86380 86390 1
414897 99414897 1001 86380 86390 1
414543 99414543 1001 86380 86390 1
414795 99414795 1001 86380 86390 1
414199 99414199 1001 86380 86390 1
414276 99414276 1001 86380 86390 1
414300 99414300 1001 86380 86390 1
414170 99414170 1001 86380 86390 1
416932 99416932 1001 86380 86390 1
416965 99416965 1001 86380 86390 1
416771 99416771 1001 86380 86390 1
416898 99416898 1001 86380 86390 1
416825 99416825 1001 86380 86390 1
416214 99416214 1001 86380 86390 1
416401 99416401 1001 86380 86390 1
416005 99416005 1001 86380 86390 1
415753 99415753 1001 86380 86390 1
415871 99415871 1001 86380 86390 1
416022 99416022 1001 86380 86390 1
416050 99416050 1001 86380 86390 1
417303 99417303 1001 86380 86390 1
417252 99417252 1001 86380 86390 1
418580 99418580 1001 86380 86390 1
418703 99418703 1001 86380 86390 1
418661 99418661 1001 86380 86390 1
418773 99418773 1001 86380 86390 1
418274 99418274 1001 86380 86390 1
418305 99418305 1001 86380 86390 1
418209 99418209 1001 86380 86390 1
418054 99418054 1001 86380 86390 1
417819 99417819 1001 86380 86390 1
417826 99417826 1001 86380 86390 1
417667 99417667 1001 86380 86390 1
417779 99417779 1001 86380 86390 1
417781 99417781 1001 86380 86390 1
419100 99419100 1001 86380 86390 1
418985 99418985 1001 86380 86390 1
418966 99418966 1001 86380 86390 1
419044 99419044 1001 86380 86390 1
419094 99419094 1001 86380 86390 1
420122 99420122 1001 86380 86390 1
419701 99419701 1001 86380 86390 1
419786 99419786 1001 86380 86390 1
419862 99419862 1001 86380 86390 1
419762 99419762 1001 86380 86390 1
420537 99420537 1001 86380 86390 1
419211 99419211 1001 86380 86390 1
421771 99421771 1001 86380 86390 1
421900 99421900 1001 86380 86390 1
421851 99421851 1001 86380 86390 1
421913 99421913 1001 86380 86390 1
421986 99421986 1001 86380 86390 1
421550 99421550 1001 86380 86390 1
421275 99421275 1001 86380 86390 1
421558 99421558 1001 86380 86390 1
421387 99421387 1001 86380 86390 1
420844 99420844 1001 86380 86390 1
421113 99421113 1001 86380 86390 1
422272 99422272 1001 86380 86390 1
422311 99422311 1001 86380 86390 1
422491 99422491 1001 86380 86390 1
422449 99422449 1001 86380 86390 1
422269 99422269 1001 86380 86390 1
422454 99422454 1001 86380 86390 1
423698 99423698 1001 86380 86390 1
423345 99423345 1001 86380 86390 1
423468 99423468 1001 86380 86390 1
423331 99423331 1001 86380 86390 1
423458 99423458 1001 86380 86390 1
423104 99423104 1001 86380 86390 1
422680 99422680 1001 86380 86390 1
422706 99422706 1001 86380 86390 1
423915 99423915 1001 86380 86390 1
424124 99424124 1001 86380 86390 1
424055 99424055 1001 86380 86390 1
425238 99425238 1001 86380 86390 1
425066 99425066 1001 86380 86390 1
425214 99425214 1001 86380 86390 1
424615 99424615 1001 86380 86390 1
424865 99424865 1001 86380 86390 1
424790 99424790 1001 86380 86390 1
424777 99424777 1001 86380 86390 1
424332 99424332 1001 86380 86390 1
424231 99424231 1001 86380 86390 1
424306 99424306 1001 86380 86390 1
425750 99425750 1001 86380 86390 1
426847 99426847 1001 86380 86390 1
426899 99426899 1001 86380 86390 1
426806 99426806 1001 86380 86390 1
426358 99426358 1001 86380 86390 1
426675 99426675 1001 86380 86390 1
426413 99426413 1001 86380 86390 1
426290 99426290 1001 86380 86390 1
426243 99426243 1001 86380 86390 1
426219 99426219 1001 86380 86390 1
425873 99425873 1001 86380 86390 1
425851 99425851 1001 86380 86390 1
425998 99425998 1001 86380 86390 1
427369 99427369 1001 86380 86390 1
427174 99427174 1001 86380 86390 1
427184 99427184 1001 86380 86390 1
427476 99427476 1001 86380 86390 1
428440 99428440 1001 86380 86390 1
428401 99428401 1001 86380 86390 1
428694 99428694 1001 86380 86390 1
428536 99428536 1001 86380 86390 1
428292 99428292 1001 86380 86390 1
427559 99427559 1001 86380 86390 1
428767 99428767 1001 86380 86390 1
428737 99428737 1001 86380 86390 1
429172 99429172 1001 86380 86390 1
429751 99429751 1001 86380 86390 1
429371 99429371 1001 86380 86390 1
429513 99429513 1001 86380 86390 1
429542 99429542 1001 86380 86390 1
429543 99429543 1001 86380 86390 1
430594 99430594 1001 86380 86390 1
432059 99432059 1001 86380 86390 1
431972 99431972 1001 86380 86390 1
431926 99431926 1001 86380 86390 1
432033 99432033 1001 86380 86390 1
431286 99431286 1001 86380 86390 1
431387 99431387 1001 86380 86390 1
431494 99431494 1001 86380 86390 1
431600 99431600 1001 86380 86390 1
430892 99430892 1001 86380 86390 1
431106 99431106 1001 86380 86390 1
431141 99431141 1001 86380 86390 1
432409 99432409 1001 86380 86390 1
432380 99432380 1001 86380 86390 1
432186 99432186 1001 86380 86390 1
432384 99432384 1001 86380 86390 1
432255 99432255 1001 86380 86390 1
432197 99432197 1001 86380 86390 1
433395 99433395 1001 86380 86390 1
433589 99433589 1001 86380 86390 1
433492 99433492 1001 86380 86390 1
433535 99433535 1001 86380 86390 1
433537 99433537 1001 86380 86390 1
433447 99433447 1001 86380 86390 1
433200 99433200 1001 86380 86390 1
432936 99432936 1001 86380 86390 1
433227 99433227 1001 86380 86390 1
433255 99433255 1001 86380 86390 1
433173 99433173 1001 86380 86390 1
433306 99433306 1001 86380 86390 1
433309 99433309 1001 86380 86390 1
432920 99432920 1001 86380 86390 1
432803 99432803 1001 86380 86390 1
432884 99432884 1001 86380 86390 1
432835 99432835 1001 86380 86390 1
433786 99433786 1001 86380 86390 1
434128 99434128 1001 86380 86390 1
433910 99433910 1001 86380 86390 1
433995 99433995 1001 86380 86390 1
435045 99435045 1001 86380 86390 1
434842 99434842 1001 86380 86390 1
434630 99434630 1001 86380 86390 1
434769 99434769 1001 86380 86390 1
434169 99434169 1001 86380 86390 1
434544 99434544 1001 86380 86390 1
434459 99434459 1001 86380 86390 1
434524 99434524 1001 86380 86390 1
434580 99434580 1001 86380 86390 1
435891 99435891 1001 86380 86390 1
435771 99435771 1001 86380 86390 1
435563 99435563 1001 86380 86390 1
436671 99436671 1001 86380 86390 1
436735 99436735 1001 86380 86390 1
436539 99436539 1001 86380 86390 1
436699 99436699 1001 86380 86390 1
436751 99436751 1001 86380 86390 1
436265 99436265 1001 86380 86390 1
436149 99436149 1001 86380 86390 1
435923 99435923 1001 86380 86390 1
300035 99300035 1001 86380 86390 1
437229 99437229 1001 86380 86390 1
437311 99437311 1001 86380 86390 1
300654 99300654 1001 86380 86390 1
300622 99300622 1001 86380 86390 1
300723 99300723 1001 86380 86390 1
300341 99300341 1001 86380 86390 1
300395 99300395 1001 86380 86390 1
300461 99300461 1001 86380 86390 1
300348 99300348 1001 86380 86390 1
300376 99300376 1001 86380 86390 1
300480 99300480 1001 86380 86390 1
300855 99300855 1001 86380 86390 1
300784 99300784 1001 86380 86390 1
301388 99301388 1001 86380 86390 1
301353 99301353 1001 86380 86390 1
301430 99301430 1001 86380 86390 1
301463 99301463 1001 86380 86390 1
301502 99301502 1001 86380 86390 1
301222 99301222 1001 86380 86390 1
301163 99301163 1001 86380 86390 1
301177 99301177 1001 86380 86390 1
301164 99301164 1001 86380 86390 1
301152 99301152 1001 86380 86390 1
301129 99301129 1001 86380 86390 1
301016 99301016 1001 86380 86390 1
301107 99301107 1001 86380 86390 1
300943 99300943 1001 86380 86390 1
301048 99301048 1001 86380 86390 1
300945 99300945 1001 86380 86390 1
301605 99301605 1001 86380 86390 1
301621 99301621 1001 86380 86390 1
301751 99301751 1001 86380 86390 1
301612 99301612 1001 86380 86390 1
302330 99302330 1001 86380 86390 1
302268 99302268 1001 86380 86390 1
302261 99302261 1001 86380 86390 1
302237 99302237 1001 86380 86390 1
302264 99302264 1001 86380 86390 1
302038 99302038 1001 86380 86390 1
301980 99301980 1001 86380 86390 1
301763 99301763 1001 86380 86390 1
301910 99301910 1001 86380 86390 1
301782 99301782 1001 86380 86390 1
302512 99302512 1001 86380 86390 1
302453 99302453 1001 86380 86390 1
303162 99303162 1001 86380 86390 1
303127 99303127 1001 86380 86390 1
302991 99302991 1001 86380 86390 1
302934 99302934 1001 86380 86390 1
302845 99302845 1001 86380 86390 1
302744 99302744 1001 86380 86390 1
302654 99302654 1001 86380 86390 1
302708 99302708 1001 86380 86390 1
302788 99302788 1001 86380 86390 1
303351 99303351 1001 86380 86390 1
303222 99303222 1001 86380 86390 1
303354 99303354 1001 86380 86390 1
303368 99303368 1001 86380 86390 1
303869 99303869 1001 86380 86390 1
304005 99304005 1001 86380 86390 1
303935 99303935 1001 86380 86390 1
303993 99303993 1001 86380 86390 1
303715 99303715 1001 86380 86390 1
303625 99303625 1001 86380 86390 1
303691 99303691 1001 86380 86390 1
303717 99303717 1001 86380 86390 1
303641 99303641 1001 86380 86390 1
303811 99303811 1001 86380 86390 1
304783 99304783 1001 86380 86390 1
304585 99304585 1001 86380 86390 1
304278 99304278 1001 86380 86390 1
304996 99304996 1001 86380 86390 1
305622 99305622 1001 86380 86390 1
305523 99305523 1001 86380 86390 1
305549 99305549 1001 86380 86390 1
305366 99305366 1001 86380 86390 1
305408 99305408 1001 86380 86390 1
305142 99305142 1001 86380 86390 1
305234 99305234 1001 86380 86390 1
305262 99305262 1001 86380 86390 1
305172 99305172 1001 86380 86390 1
305147 99305147 1001 86380 86390 1
305190 99305190 1001 86380 86390 1
500102 99500102 1001 86380 86390 1
500039 99500039 1001 86380 86390 1
500119 99500119 1001 86380 86390 1
500162 99500162 1001 86380 86390 1
500478 99500478 1001 86380 86390 1
500404 99500404 1001 86380 86390 1
500444 99500444 1001 86380 86390 1
500511 99500511 1001 86380 86390 1
500514 99500514 1001 86380 86390 1
500330 99500330 1001 86380 86390 1
500203 99500203 1001 86380 86390 1
500268 99500268 1001 86380 86390 1
501438 99501438 1001 86380 86390 1
501348 99501348 1001 86380 86390 1
501098 99501098 1001 86380 86390 1
501087 99501087 1001 86380 86390 1
501152 99501152 1001 86380 86390 1
501039 99501039 1001 86380 86390 1
501132 99501132 1001 86380 86390 1
501145 99501145 1001 86380 86390 1
501666 99501666 1001 86380 86390 1
502276 99502276 1001 86380 86390 1
502332 99502332 1001 86380 86390 1
502346 99502346 1001 86380 86390 1
502107 99502107 1001 86380 86390 1
502224 99502224 1001 86380 86390 1
502252 99502252 1001 86380 86390 1
502192 99502192 1001 86380 86390 1
502102 99502102 1001 86380 86390 1
502232 99502232 1001 86380 86390 1
502246 99502246 1001 86380 86390 1
501886 99501886 1001 86380 86390 1
502007 99502007 1001 86380 86390 1
502515 99502515 1001 86380 86390 1
502555 99502555 1001 86380 86390 1
502607 99502607 1001 86380 86390 1
502496 99502496 1001 86380 86390 1
502653 99502653 1001 86380 86390 1
502617 99502617 1001 86380 86390 1
503247 99503247 1001 86380 86390 1
502724 99502724 1001 86380 86390 1
502699 99502699 1001 86380 86390 1
502869 99502869 1001 86380 86390 1
502728 99502728 1001 86380 86390 1
503483 99503483 1001 86380 86390 1
503473 99503473 1001 86380 86390 1
504071 99504071 1001 86380 86390 1
504094 99504094 1001 86380 86390 1
503773 99503773 1001 86380 86390 1
503536 99503536 1001 86380 86390 1
503679 99503679 1001 86380 86390 1
503648 99503648 1001 86380 86390 1
503688 99503688 1001 86380 86390 1
504192 99504192 1001 86380 86390 1
504170 99504170 1001 86380 86390 1
504261 99504261 1001 86380 86390 1
504279 99504279 1001 86380 86390 1
504150 99504150 1001 86380 86390 1
504280 99504280 1001 86380 86390 1
504847 99504847 1001 86380 86390 1
504860 99504860 1001 86380 86390 1
504837 99504837 1001 86380 86390 1
504439 99504439 1001 86380 86390 1
504519 99504519 1001 86380 86390 1
504456 99504456 1001 86380 86390 1
504354 99504354 1001 86380 86390 1
504958 99504958 1001 86380 86390 1
505056 99505056 1001 86380 86390 1
505720 99505720 1001 86380 86390 1
505726 99505726 1001 86380 86390 1
505487 99505487 1001 86380 86390 1
505391 99505391 1001 86380 86390 1
505562 99505562 1001 86380 86390 1
505550 99505550 1001 86380 86390 1
505240 99505240 1001 86380 86390 1
505151 99505151 1001 86380 86390 1
505858 99505858 1001 86380 86390 1
505931 99505931 1001 86380 86390 1
505854 99505854 1001 86380 86390 1
506475 99506475 1001 86380 86390 1
506401 99506401 1001 86380 86390 1
506413 99506413 1001 86380 86390 1
506479 99506479 1001 86380 86390 1
506197 99506197 1001 86380 86390 1
506301 99506301 1001 86380 86390 1
506214 99506214 1001 86380 86390 1
506227 99506227 1001 86380 86390 1
506268 99506268 1001 86380 86390 1
506372 99506372 1001 86380 86390 1
506031 99506031 1001 86380 86390 1
506020 99506020 1001 86380 86390 1
506125 99506125 1001 86380 86390 1
506177 99506177 1001 86380 86390 1
506074 99506074 1001 86380 86390 1
506165 99506165 1001 86380 86390 1
506700 99506700 1001 86380 86390 1
506675 99506675 1001 86380 86390 1
506768 99506768 1001 86380 86390 1
506678 99506678 1001 86380 86390 1
507259 99507259 1001 86380 86390 1
507272 99507272 1001 86380 86390 1
507274 99507274 1001 86380 86390 1
507356 99507356 1001 86380 86390 1
507266 99507266 1001 86380 86390 1
507217 99507217 1001 86380 86390 1
507025 99507025 1001 86380 86390 1
507072 99507072 1001 86380 86390 1
507177 99507177 1001 86380 86390 1
506814 99506814 1001 86380 86390 1
506867 99506867 1001 86380 86390 1
506880 99506880 1001 86380 86390 1
506868 99506868 1001 86380 86390 1
506846 99506846 1001 86380 86390 1
506962 99506962 1001 86380 86390 1
506873 99506873 1001 86380 86390 1
506954 99506954 1001 86380 86390 1
507524 99507524 1001 86380 86390 1
507527 99507527 1001 86380 86390 1
507489 99507489 1001 86380 86390 1
507558 99507558 1001 86380 86390 1
508069 99508069 1001 86380 86390 1
508061 99508061 1001 86380 86390 1
508230 99508230 1001 86380 86390 1
507888 99507888 1001 86380 86390 1
507904 99507904 1001 86380 86390 1
507930 99507930 1001 86380 86390 1
507895 99507895 1001 86380 86390 1
507885 99507885 1001 86380 86390 1
508016 99508016 1001 86380 86390 1
507806 99507806 1001 86380 86390 1
507651 99507651 1001 86380 86390 1
508311 99508311 1001 86380 86390 1
508273 99508273 1001 86380 86390 1
508384 99508384 1001 86380 86390 1
508270 99508270 1001 86380 86390 1
509024 99509024 1001 86380 86390 1
508897 99508897 1001 86380 86390 1
508698 99508698 1001 86380 86390 1
508855 99508855 1001 86380 86390 1
508524 99508524 1001 86380 86390 1
508475 99508475 1001 86380 86390 1
509192 99509192 1001 86380 86390 1
509116 99509116 1001 86380 86390 1
509144 99509144 1001 86380 86390 1
509092 99509092 1001 86380 86390 1
509747 99509747 1001 86380 86390 1
509700 99509700 1001 86380 86390 1
509754 99509754 1001 86380 86390 1
509684 99509684 1001 86380 86390 1
509569 99509569 1001 86380 86390 1
509557 99509557 1001 86380 86390 1
509571 99509571 1001 86380 86390 1
509499 99509499 1001 86380 86390 1
509477 99509477 1001 86380 86390 1
509429 99509429 1001 86380 86390 1
509287 99509287 1001 86380 86390 1
510095 99510095 1001 86380 86390 1
509941 99509941 1001 86380 86390 1
510543 99510543 1001 86380 86390 1
510571 99510571 1001 86380 86390 1
510472 99510472 1001 86380 86390 1
510333 99510333 1001 86380 86390 1
510518 99510518 1001 86380 86390 1
510271 99510271 1001 86380 86390 1
510181 99510181 1001 86380 86390 1
510272 99510272 1001 86380 86390 1
510777 99510777 1001 86380 86390 1
510767 99510767 1001 86380 86390 1
510773 99510773 1001 86380 86390 1
511530 99511530 1001 86380 86390 1
511472 99511472 1001 86380 86390 1
511448 99511448 1001 86380 86390 1
511474 99511474 1001 86380 86390 1
511272 99511272 1001 86380 86390 1
511248 99511248 1001 86380 86390 1
511263 99511263 1001 86380 86390 1
511199 99511199 1001 86380 86390 1
511251 99511251 1001 86380 86390 1
511147 99511147 1001 86380 86390 1
511090 99511090 1001 86380 86390 1
511130 99511130 1001 86380 86390 1
511095 99511095 1001 86380 86390 1
511564 99511564 1001 86380 86390 1
511747 99511747 1001 86380 86390 1
511634 99511634 1001 86380 86390 1
511622 99511622 1001 86380 86390 1
511611 99511611 1001 86380 86390 1
511625 99511625 1001 86380 86390 1
511638 99511638 1001 86380 86390 1
512206 99512206 1001 86380 86390 1
512149 99512149 1001 86380 86390 1
512085 99512085 1001 86380 86390 1
512010 99512010 1001 86380 86390 1
512115 99512115 1001 86380 86390 1
511952 99511952 1001 86380 86390 1
511802 99511802 1001 86380 86390 1
511945 99511945 1001 86380 86390 1
511855 99511855 1001 86380 86390 1
511834 99511834 1001 86380 86390 1
512420 99512420 1001 86380 86390 1
512524 99512524 1001 86380 86390 1
512460 99512460 1001 86380 86390 1
512461 99512461 1001 86380 86390 1
512580 99512580 1001 86380 86390 1
513183 99513183 1001 86380 86390 1
513059 99513059 1001 86380 86390 1
512885 99512885 1001 86380 86390 1
512795 99512795 1001 86380 86390 1
512875 99512875 1001 86380 86390 1
512915 99512915 1001 86380 86390 1
512636 99512636 1001 86380 86390 1
512612 99512612 1001 86380 86390 1
512703 99512703 1001 86380 86390 1
512594 99512594 1001 86380 86390 1
513339 99513339 1001 86380 86390 1
513262 99513262 1001 86380 86390 1
513380 99513380 1001 86380 86390 1
513941 99513941 1001 86380 86390 1
513967 99513967 1001 86380 86390 1
513982 99513982 1001 86380 86390 1
513934 99513934 1001 86380 86390 1
513924 99513924 1001 86380 86390 1
513886 99513886 1001 86380 86390 1
513900 99513900 1001 86380 86390 1
513660 99513660 1001 86380 86390 1
513767 99513767 1001 86380 86390 1
513705 99513705 1001 86380 86390 1
513483 99513483 1001 86380 86390 1
514050 99514050 1001 86380 86390 1
514168 99514168 1001 86380 86390 1
514729 99514729 1001 86380 86390 1
514601 99514601 1001 86380 86390 1
514614 99514614 1001 86380 86390 1
514551 99514551 1001 86380 86390 1
514564 99514564 1001 86380 86390 1
514544 99514544 1001 86380 86390 1
514303 99514303 1001 86380 86390 1
514255 99514255 1001 86380 86390 1
514386 99514386 1001 86380 86390 1
514349 99514349 1001 86380 86390 1
514245 99514245 1001 86380 86390 1
514416 99514416 1001 86380 86390 1
515046 99515046 1001 86380 86390 1
515516 99515516 1001 86380 86390 1
515622 99515622 1001 86380 86390 1
515628 99515628 1001 86380 86390 1
515566 99515566 1001 86380 86390 1
515351 99515351 1001 86380 86390 1
515257 99515257 1001 86380 86390 1
515089 99515089 1001 86380 86390 1
515180 99515180 1001 86380 86390 1
515157 99515157 1001 86380 86390 1
515160 99515160 1001 86380 86390 1
515174 99515174 1001 86380 86390 1
515126 99515126 1001 86380 86390 1
515710 99515710 1001 86380 86390 1
515775 99515775 1001 86380 86390 1
516417 99516417 1001 86380 86390 1
516243 99516243 1001 86380 86390 1
516269 99516269 1001 86380 86390 1
516155 99516155 1001 86380 86390 1
516108 99516108 1001 86380 86390 1
516088 99516088 1001 86380 86390 1
515934 99515934 1001 86380 86390 1
516092 99516092 1001 86380 86390 1
516532 99516532 1001 86380 86390 1
516706 99516706 1001 86380 86390 1
516694 99516694 1001 86380 86390 1
516593 99516593 1001 86380 86390 1
516609 99516609 1001 86380 86390 1
517195 99517195 1001 86380 86390 1
517249 99517249 1001 86380 86390 1
517185 99517185 1001 86380 86390 1
517294 99517294 1001 86380 86390 1
517231 99517231 1001 86380 86390 1
516927 99516927 1001 86380 86390 1
517010 99517010 1001 86380 86390 1
516948 99516948 1001 86380 86390 1
516779 99516779 1001 86380 86390 1
516835 99516835 1001 86380 86390 1
516850 99516850 1001 86380 86390 1
516869 99516869 1001 86380 86390 1
517475 99517475 1001 86380 86390 1
517401 99517401 1001 86380 86390 1
517441 99517441 1001 86380 86390 1
518009 99518009 1001 86380 86390 1
518162 99518162 1001 86380 86390 1
518038 99518038 1001 86380 86390 1
518153 99518153 1001 86380 86390 1
518159 99518159 1001 86380 86390 1
517881 99517881 1001 86380 86390 1
517894 99517894 1001 86380 86390 1
517579 99517579 1001 86380 86390 1
518210 99518210 1001 86380 86390 1
518262 99518262 1001 86380 86390 1
518185 99518185 1001 86380 86390 1
518263 99518263 1001 86380 86390 1
518825 99518825 1001 86380 86390 1
518923 99518923 1001 86380 86390 1
518712 99518712 1001 86380 86390 1
518612 99518612 1001 86380 86390 1
518586 99518586 1001 86380 86390 1
518678 99518678 1001 86380 86390 1
518538 99518538 1001 86380 86390 1
518389 99518389 1001 86380 86390 1
519153 99519153 1001 86380 86390 1
519192 99519192 1001 86380 86390 1
519117 99519117 1001 86380 86390 1
519066 99519066 1001 86380 86390 1
519765 99519765 1001 86380 86390 1
519492 99519492 1001 86380 86390 1
519555 99519555 1001 86380 86390 1
519273 99519273 1001 86380 86390 1
519211 99519211 1001 86380 86390 1
519266 99519266 1001 86380 86390 1
519293 99519293 1001 86380 86390 1
519867 99519867 1001 86380 86390 1
519881 99519881 1001 86380 86390 1
519887 99519887 1001 86380 86390 1
520628 99520628 1001 86380 86390 1
520509 99520509 1001 86380 86390 1
520435 99520435 1001 86380 86390 1
520248 99520248 1001 86380 86390 1
520190 99520190 1001 86380 86390 1
520179 99520179 1001 86380 86390 1
520053 99520053 1001 86380 86390 1
520106 99520106 1001 86380 86390 1
520083 99520083 1001 86380 86390 1
520702 99520702 1001 86380 86390 1
520760 99520760 1001 86380 86390 1
520752 99520752 1001 86380 86390 1
520753 99520753 1001 86380 86390 1
521448 99521448 1001 86380 86390 1
521462 99521462 1001 86380 86390 1
521106 99521106 1001 86380 86390 1
521082 99521082 1001 86380 86390 1
521125 99521125 1001 86380 86390 1
521065 99521065 1001 86380 86390 1
520926 99520926 1001 86380 86390 1
520920 99520920 1001 86380 86390 1
521528 99521528 1001 86380 86390 1
521581 99521581 1001 86380 86390 1
521517 99521517 1001 86380 86390 1
521623 99521623 1001 86380 86390 1
521484 99521484 1001 86380 86390 1
521617 99521617 1001 86380 86390 1
522190 99522190 1001 86380 86390 1
522127 99522127 1001 86380 86390 1
522094 99522094 1001 86380 86390 1
522048 99522048 1001 86380 86390 1
521999 99521999 1001 86380 86390 1
521940 99521940 1001 86380 86390 1
521738 99521738 1001 86380 86390 1
521871 99521871 1001 86380 86390 1
521848 99521848 1001 86380 86390 1
521810 99521810 1001 86380 86390 1
522432 99522432 1001 86380 86390 1
522317 99522317 1001 86380 86390 1
522364 99522364 1001 86380 86390 1
522430 99522430 1001 86380 86390 1
523071 99523071 1001 86380 86390 1
522760 99522760 1001 86380 86390 1
522894 99522894 1001 86380 86390 1
522726 99522726 1001 86380 86390 1
522859 99522859 1001 86380 86390 1
522679 99522679 1001 86380 86390 1
522596 99522596 1001 86380 86390 1
522635 99522635 1001 86380 86390 1
522598 99522598 1001 86380 86390 1
522650 99522650 1001 86380 86390 1
523285 99523285 1001 86380 86390 1
523165 99523165 1001 86380 86390 1
523320 99523320 1001 86380 86390 1
523296 99523296 1001 86380 86390 1
523910 99523910 1001 86380 86390 1
523741 99523741 1001 86380 86390 1
523813 99523813 1001 86380 86390 1
523937 99523937 1001 86380 86390 1
523535 99523535 1001 86380 86390 1
523578 99523578 1001 86380 86390 1
523539 99523539 1001 86380 86390 1
523442 99523442 1001 86380 86390 1
523325 99523325 1001 86380 86390 1
523462 99523462 1001 86380 86390 1
524061 99524061 1001 86380 86390 1
524049 99524049 1001 86380 86390 1
524051 99524051 1001 86380 86390 1
524078 99524078 1001 86380 86390 1
524069 99524069 1001 86380 86390 1
524095 99524095 1001 86380 86390 1
524655 99524655 1001 86380 86390 1
524668 99524668 1001 86380 86390 1
524739 99524739 1001 86380 86390 1
524742 99524742 1001 86380 86390 1
524747 99524747 1001 86380 86390 1
524611 99524611 1001 86380 86390 1
524387 99524387 1001 86380 86390 1
524467 99524467 1001 86380 86390 1
524153 99524153 1001 86380 86390 1
524248 99524248 1001 86380 86390 1
524159 99524159 1001 86380 86390 1
524823 99524823 1001 86380 86390 1
524867 99524867 1001 86380 86390 1
525546 99525546 1001 86380 86390 1
525431 99525431 1001 86380 86390 1
525573 99525573 1001 86380 86390 1
525575 99525575 1001 86380 86390 1
525491 99525491 1001 86380 86390 1
525517 99525517 1001 86380 86390 1
525556 99525556 1001 86380 86390 1
525210 99525210 1001 86380 86390 1
525304 99525304 1001 86380 86390 1
525005 99525005 1001 86380 86390 1
525149 99525149 1001 86380 86390 1
525115 99525115 1001 86380 86390 1
525750 99525750 1001 86380 86390 1
525777 99525777 1001 86380 86390 1
525779 99525779 1001 86380 86390 1
525611 99525611 1001 86380 86390 1
525768 99525768 1001 86380 86390 1
525709 99525709 1001 86380 86390 1
526321 99526321 1001 86380 86390 1
526297 99526297 1001 86380 86390 1
526351 99526351 1001 86380 86390 1
526306 99526306 1001 86380 86390 1
526153 99526153 1001 86380 86390 1
526064 99526064 1001 86380 86390 1
526013 99526013 1001 86380 86390 1
526107 99526107 1001 86380 86390 1
525829 99525829 1001 86380 86390 1
525936 99525936 1001 86380 86390 1
525978 99525978 1001 86380 86390 1
526529 99526529 1001 86380 86390 1
526573 99526573 1001 86380 86390 1
526443 99526443 1001 86380 86390 1
526626 99526626 1001 86380 86390 1
527149 99527149 1001 86380 86390 1
527059 99527059 1001 86380 86390 1
527075 99527075 1001 86380 86390 1
527066 99527066 1001 86380 86390 1
526946 99526946 1001 86380 86390 1
526925 99526925 1001 86380 86390 1
526670 99526670 1001 86380 86390 1
526765 99526765 1001 86380 86390 1
527977 99527977 1001 86380 86390 1
527979 99527979 1001 86380 86390 1
527743 99527743 1001 86380 86390 1
527809 99527809 1001 86380 86390 1
527679 99527679 1001 86380 86390 1
527721 99527721 1001 86380 86390 1
527812 99527812 1001 86380 86390 1
527709 99527709 1001 86380 86390 1
527748 99527748 1001 86380 86390 1
527699 99527699 1001 86380 86390 1
527584 99527584 1001 86380 86390 1
527560 99527560 1001 86380 86390 1
527587 99527587 1001 86380 86390 1
527602 99527602 1001 86380 86390 1
527567 99527567 1001 86380 86390 1
528181 99528181 1001 86380 86390 1
528161 99528161 1001 86380 86390 1
528097 99528097 1001 86380 86390 1
528773 99528773 1001 86380 86390 1
528901 99528901 1001 86380 86390 1
528877 99528877 1001 86380 86390 1
528843 99528843 1001 86380 86390 1
528845 99528845 1001 86380 86390 1
528730 99528730 1001 86380 86390 1
528515 99528515 1001 86380 86390 1
528648 99528648 1001 86380 86390 1
528415 99528415 1001 86380 86390 1
528697 99528697 1001 86380 86390 1
529098 99529098 1001 86380 86390 1
529691 99529691 1001 86380 86390 1
529562 99529562 1001 86380 86390 1
529628 99529628 1001 86380 86390 1
529717 99529717 1001 86380 86390 1
529686 99529686 1001 86380 86390 1
529344 99529344 1001 86380 86390 1
529487 99529487 1001 86380 86390 1
529500 99529500 1001 86380 86390 1
529423 99529423 1001 86380 86390 1
529360 99529360 1001 86380 86390 1
529476 99529476 1001 86380 86390 1
529172 99529172 1001 86380 86390 1
529161 99529161 1001 86380 86390 1
529266 99529266 1001 86380 86390 1
529124 99529124 1001 86380 86390 1
529177 99529177 1001 86380 86390 1
529125 99529125 1001 86380 86390 1
529244 99529244 1001 86380 86390 1
529750 99529750 1001 86380 86390 1
529807 99529807 1001 86380 86390 1
529850 99529850 1001 86380 86390 1
529918 99529918 1001 86380 86390 1
530387 99530387 1001 86380 86390 1
530403 99530403 1001 86380 86390 1
530356 99530356 1001 86380 86390 1
530360 99530360 1001 86380 86390 1
530340 99530340 1001 86380 86390 1
530227 99530227 1001 86380 86390 1
530202 99530202 1001 86380 86390 1
530334 99530334 1001 86380 86390 1
529986 99529986 1001 86380 86390 1
530092 99530092 1001 86380 86390 1
530113 99530113 1001 86380 86390 1
530719 99530719 1001 86380 86390 1
530745 99530745 1001 86380 86390 1
530733 99530733 1001 86380 86390 1
530581 99530581 1001 86380 86390 1
530634 99530634 1001 86380 86390 1
530600 99530600 1001 86380 86390 1
531226 99531226 1001 86380 86390 1
531268 99531268 1001 86380 86390 1
531224 99531224 1001 86380 86390 1
530878 99530878 1001 86380 86390 1
530855 99530855 1001 86380 86390 1
530832 99530832 1001 86380 86390 1
531442 99531442 1001 86380 86390 1
531564 99531564 1001 86380 86390 1
532038 99532038 1001 86380 86390 1
532180 99532180 1001 86380 86390 1
532031 99532031 1001 86380 86390 1
532096 99532096 1001 86380 86390 1
532047 99532047 1001 86380 86390 1
532087 99532087 1001 86380 86390 1
532139 99532139 1001 86380 86390 1
531858 99531858 1001 86380 86390 1
531975 99531975 1001 86380 86390 1
531911 99531911 1001 86380 86390 1
531937 99531937 1001 86380 86390 1
531888 99531888 1001 86380 86390 1
531996 99531996 1001 86380 86390 1
531636 99531636 1001 86380 86390 1
531628 99531628 1001 86380 86390 1
531771 99531771 1001 86380 86390 1
531592 99531592 1001 86380 86390 1
531749 99531749 1001 86380 86390 1
532917 99532917 1001 86380 86390 1
532985 99532985 1001 86380 86390 1
532813 99532813 1001 86380 86390 1
532777 99532777 1001 86380 86390 1
532661 99532661 1001 86380 86390 1
532794 99532794 1001 86380 86390 1
532770 99532770 1001 86380 86390 1
532463 99532463 1001 86380 86390 1
532572 99532572 1001 86380 86390 1
532560 99532560 1001 86380 86390 1
532613 99532613 1001 86380 86390 1
532562 99532562 1001 86380 86390 1
533231 99533231 1001 86380 86390 1
533768 99533768 1001 86380 86390 1
533796 99533796 1001 86380 86390 1
533719 99533719 1001 86380 86390 1
533663 99533663 1001 86380 86390 1
533675 99533675 1001 86380 86390 1
533589 99533589 1001 86380 86390 1
533453 99533453 1001 86380 86390 1
533520 99533520 1001 86380 86390 1
533598 99533598 1001 86380 86390 1
533366 99533366 1001 86380 86390 1
533409 99533409 1001 86380 86390 1
533335 99533335 1001 86380 86390 1
533275 99533275 1001 86380 86390 1
534017 99534017 1001 86380 86390 1
534515 99534515 1001 86380 86390 1
534682 99534682 1001 86380 86390 1
534314 99534314 1001 86380 86390 1
534291 99534291 1001 86380 86390 1
534387 99534387 1001 86380 86390 1
534235 99534235 1001 86380 86390 1
534110 99534110 1001 86380 86390 1
534254 99534254 1001 86380 86390 1
534099 99534099 1001 86380 86390 1
534138 99534138 1001 86380 86390 1
534772 99534772 1001 86380 86390 1
534802 99534802 1001 86380 86390 1
534688 99534688 1001 86380 86390 1
534883 99534883 1001 86380 86390 1
534884 99534884 1001 86380 86390 1
534690 99534690 1001 86380 86390 1
534859 99534859 1001 86380 86390 1
535436 99535436 1001 86380 86390 1
535167 99535167 1001 86380 86390 1
535115 99535115 1001 86380 86390 1
535144 99535144 1001 86380 86390 1
534954 99534954 1001 86380 86390 1
534981 99534981 1001 86380 86390 1
535076 99535076 1001 86380 86390 1
535015 99535015 1001 86380 86390 1
535029 99535029 1001 86380 86390 1
535095 99535095 1001 86380 86390 1
535560 99535560 1001 86380 86390 1
536242 99536242 1001 86380 86390 1
536014 99536014 1001 86380 86390 1
536069 99536069 1001 86380 86390 1
535955 99535955 1001 86380 86390 1
536020 99536020 1001 86380 86390 1
536115 99536115 1001 86380 86390 1
536128 99536128 1001 86380 86390 1
535999 99535999 1001 86380 86390 1
535893 99535893 1001 86380 86390 1
535778 99535778 1001 86380 86390 1
536412 99536412 1001 86380 86390 1
536369 99536369 1001 86380 86390 1
537034 99537034 1001 86380 86390 1
537122 99537122 1001 86380 86390 1
536835 99536835 1001 86380 86390 1
536784 99536784 1001 86380 86390 1
536639 99536639 1001 86380 86390 1
536549 99536549 1001 86380 86390 1
536551 99536551 1001 86380 86390 1
536734 99536734 1001 86380 86390 1
537237 99537237 1001 86380 86390 1
537219 99537219 1001 86380 86390 1
537323 99537323 1001 86380 86390 1
537246 99537246 1001 86380 86390 1
537170 99537170 1001 86380 86390 1
537223 99537223 1001 86380 86390 1
537848 99537848 1001 86380 86390 1
537813 99537813 1001 86380 86390 1
537933 99537933 1001 86380 86390 1
537647 99537647 1001 86380 86390 1
538054 99538054 1001 86380 86390 1
538020 99538020 1001 86380 86390 1
538046 99538046 1001 86380 86390 1
538085 99538085 1001 86380 86390 1
538766 99538766 1001 86380 86390 1
538784 99538784 1001 86380 86390 1
538625 99538625 1001 86380 86390 1
538793 99538793 1001 86380 86390 1
538645 99538645 1001 86380 86390 1
538480 99538480 1001 86380 86390 1
538532 99538532 1001 86380 86390 1
538520 99538520 1001 86380 86390 1
538409 99538409 1001 86380 86390 1
538436 99538436 1001 86380 86390 1
538223 99538223 1001 86380 86390 1
538352 99538352 1001 86380 86390 1
539007 99539007 1001 86380 86390 1
538827 99538827 1001 86380 86390 1
538983 99538983 1001 86380 86390 1
538882 99538882 1001 86380 86390 1
539623 99539623 1001 86380 86390 1
539483 99539483 1001 86380 86390 1
539562 99539562 1001 86380 86390 1
539638 99539638 1001 86380 86390 1
539524 99539524 1001 86380 86390 1
539537 99539537 1001 86380 86390 1
539374 99539374 1001 86380 86390 1
539214 99539214 1001 86380 86390 1
539137 99539137 1001 86380 86390 1
539203 99539203 1001 86380 86390 1
539192 99539192 1001 86380 86390 1
539103 99539103 1001 86380 86390 1
539194 99539194 1001 86380 86390 1
539159 99539159 1001 86380 86390 1
539654 99539654 1001 86380 86390 1
539825 99539825 1001 86380 86390 1
539749 99539749 1001 86380 86390 1
539814 99539814 1001 86380 86390 1
540416 99540416 1001 86380 86390 1
540434 99540434 1001 86380 86390 1
540422 99540422 1001 86380 86390 1
540224 99540224 1001 86380 86390 1
540074 99540074 1001 86380 86390 1
539991 99539991 1001 86380 86390 1
539931 99539931 1001 86380 86390 1
540055 99540055 1001 86380 86390 1
540636 99540636 1001 86380 86390 1
540603 99540603 1001 86380 86390 1
540486 99540486 1001 86380 86390 1
541290 99541290 1001 86380 86390 1
541161 99541161 1001 86380 86390 1
541099 99541099 1001 86380 86390 1
541111 99541111 1001 86380 86390 1
541063 99541063 1001 86380 86390 1
540947 99540947 1001 86380 86390 1
541064 99541064 1001 86380 86390 1
540983 99540983 1001 86380 86390 1
540814 99540814 1001 86380 86390 1
540713 99540713 1001 86380 86390 1
540876 99540876 1001 86380 86390 1
540748 99540748 1001 86380 86390 1
540749 99540749 1001 86380 86390 1
541397 99541397 1001 86380 86390 1
541423 99541423 1001 86380 86390 1
541488 99541488 1001 86380 86390 1
541463 99541463 1001 86380 86390 1
542068 99542068 1001 86380 86390 1
542101 99542101 1001 86380 86390 1
541933 99541933 1001 86380 86390 1
541947 99541947 1001 86380 86390 1
541799 99541799 1001 86380 86390 1
541825 99541825 1001 86380 86390 1
541644 99541644 1001 86380 86390 1
541531 99541531 1001 86380 86390 1
541571 99541571 1001 86380 86390 1
542142 99542142 1001 86380 86390 1
542156 99542156 1001 86380 86390 1
542159 99542159 1001 86380 86390 1
542121 99542121 1001 86380 86390 1
542278 99542278 1001 86380 86390 1
542176 99542176 1001 86380 86390 1
542294 99542294 1001 86380 86390 1
542831 99542831 1001 86380 86390 1
542913 99542913 1001 86380 86390 1
542850 99542850 1001 86380 86390 1
542534 99542534 1001 86380 86390 1
542640 99542640 1001 86380 86390 1
542712 99542712 1001 86380 86390 1
542570 99542570 1001 86380 86390 1
542344 99542344 1001 86380 86390 1
543034 99543034 1001 86380 86390 1
542965 99542965 1001 86380 86390 1
543750 99543750 1001 86380 86390 1
543598 99543598 1001 86380 86390 1
543702 99543702 1001 86380 86390 1
543641 99543641 1001 86380 86390 1
543412 99543412 1001 86380 86390 1
543555 99543555 1001 86380 86390 1
543413 99543413 1001 86380 86390 1
543152 99543152 1001 86380 86390 1
543312 99543312 1001 86380 86390 1
543175 99543175 1001 86380 86390 1
543965 99543965 1001 86380 86390 1
543915 99543915 1001 86380 86390 1
543788 99543788 1001 86380 86390 1
543932 99543932 1001 86380 86390 1
544490 99544490 1001 86380 86390 1
544269 99544269 1001 86380 86390 1
544300 99544300 1001 86380 86390 1
544326 99544326 1001 86380 86390 1
543979 99543979 1001 86380 86390 1
544058 99544058 1001 86380 86390 1
544047 99544047 1001 86380 86390 1
544051 99544051 1001 86380 86390 1
544077 99544077 1001 86380 86390 1
544623 99544623 1001 86380 86390 1
544393 99544393 1001 86380 86390 1
544682 99544682 1001 86380 86390 1
544721 99544721 1001 86380 86390 1
544671 99544671 1001 86380 86390 1
420324 696 1001 2820 5637 1
430842 875 1001 21360 32817 1
518040 761 1001 54992 55291 1
523434 974 1002 29247 36014 1
537773 1068 1001 28995 29294 1
400000 99400000 1001 86380 86390 1
400124 99400124 1001 86380 86390 1
400208 99400208 1001 86380 86390 1
400461 99400461 1001 86380 86390 1
400830 99400830 1001 86380 86390 1
400862 99400862 1001 86380 86390 1
401084 99401084 1001 86380 86390 1
401110 99401110 1001 86380 86390 1
401257 99401257 1001 86380 86390 1
401207 99401207 1001 86380 86390 1
401360 99401360 1001 86380 86390 1
401629 99401629 1001 86380 86390 1
401830 99401830 1001 86380 86390 1
401946 99401946 1001 86380 86390 1
401963 99401963 1001 86380 86390 1
402249 99402249 1001 86380 86390 1
402251 99402251 1001 86380 86390 1
402184 99402184 1001 86380 86390 1
402433 99402433 1001 86380 86390 1
402572 99402572 1001 86380 86390 1
402527 99402527 1001 86380 86390 1
402505 99402505 1001 86380 86390 1
402546 99402546 1001 86380 86390 1
402635 99402635 1001 86380 86390 1
402737 99402737 1001 86380 86390 1
402813 99402813 1001 86380 86390 1
402961 99402961 1001 86380 86390 1
403028 99403028 1001 86380 86390 1
403373 99403373 1001 86380 86390 1
403434 99403434 1001 86380 86390 1
403703 99403703 1001 86380 86390 1
403761 99403761 1001 86380 86390 1
404474 99404474 1001 86380 86390 1
404804 99404804 1001 86380 86390 1
404879 99404879 1001 86380 86390 1
404948 99404948 1001 86380 86390 1
404929 99404929 1001 86380 86390 1
405195 99405195 1001 86380 86390 1
405494 99405494 1001 86380 86390 1
405659 99405659 1001 86380 86390 1
405820 99405820 1001 86380 86390 1
405823 99405823 1001 86380 86390 1
405901 99405901 1001 86380 86390 1
405997 99405997 1001 86380 86390 1
406051 99406051 1001 86380 86390 1
406055 99406055 1001 86380 86390 1
406113 99406113 1001 86380 86390 1
406193 99406193 1001 86380 86390 1
406310 99406310 1001 86380 86390 1
406411 99406411 1001 86380 86390 1
406680 99406680 1001 86380 86390 1
406712 99406712 1001 86380 86390 1
407039 99407039 1001 86380 86390 1
407214 99407214 1001 86380 86390 1
407252 99407252 1001 86380 86390 1
407263 99407263 1001 86380 86390 1
407538 99407538 1001 86380 86390 1
407862 99407862 1001 86380 86390 1
407869 99407869 1001 86380 86390 1
407858 99407858 1001 86380 86390 1
407963 99407963 1001 86380 86390 1
407887 99407887 1001 86380 86390 1
408090 99408090 1001 86380 86390 1
408253 99408253 1001 86380 86390 1
408350 99408350 1001 86380 86390 1
408377 99408377 1001 86380 86390 1
408378 99408378 1001 86380 86390 1
408493 99408493 1001 86380 86390 1
408700 99408700 1001 86380 86390 1
408842 99408842 1001 86380 86390 1
409535 99409535 1001 86380 86390 1
409616 99409616 1001 86380 86390 1
409707 99409707 1001 86380 86390 1
410107 99410107 1001 86380 86390 1
410260 99410260 1001 86380 86390 1
410315 99410315 1001 86380 86390 1
410641 99410641 1001 86380 86390 1
410916 99410916 1001 86380 86390 1
411086 99411086 1001 86380 86390 1
411172 99411172 1001 86380 86390 1
411384 99411384 1001 86380 86390 1
411508 99411508 1001 86380 86390 1
411520 99411520 1001 86380 86390 1
411790 99411790 1001 86380 86390 1
411894 99411894 1001 86380 86390 1
412084 99412084 1001 86380 86390 1
412106 99412106 1001 86380 86390 1
412314 99412314 1001 86380 86390 1
413337 99413337 1001 86380 86390 1
413339 99413339 1001 86380 86390 1
413648 99413648 1001 86380 86390 1
413032 99413032 1001 86380 86390 1
413015 99413015 1001 86380 86390 1
412942 99412942 1001 86380 86390 1
413149 99413149 1001 86380 86390 1
413027 99413027 1001 86380 86390 1
413082 99413082 1001 86380 86390 1
413810 99413810 1001 86380 86390 1
414105 99414105 1001 86380 86390 1
414617 99414617 1001 86380 86390 1
414623 99414623 1001 86380 86390 1
414791 99414791 1001 86380 86390 1
414161 99414161 1001 86380 86390 1
415336 99415336 1001 86380 86390 1
415426 99415426 1001 86380 86390 1
416701 99416701 1001 86380 86390 1
416736 99416736 1001 86380 86390 1
416501 99416501 1001 86380 86390 1
416386 99416386 1001 86380 86390 1
416484 99416484 1001 86380 86390 1
416511 99416511 1001 86380 86390 1
415828 99415828 1001 86380 86390 1
415763 99415763 1001 86380 86390 1
415942 99415942 1001 86380 86390 1
417003 99417003 1001 86380 86390 1
417017 99417017 1001 86380 86390 1
417496 99417496 1001 86380 86390 1
417561 99417561 1001 86380 86390 1
418477 99418477 1001 86380 86390 1
418504 99418504 1001 86380 86390 1
418584 99418584 1001 86380 86390 1
418762 99418762 1001 86380 86390 1
418517 99418517 1001 86380 86390 1
418565 99418565 1001 86380 86390 1
418639 99418639 1001 86380 86390 1
418130 99418130 1001 86380 86390 1
418394 99418394 1001 86380 86390 1
418425 99418425 1001 86380 86390 1
417964 99417964 1001 86380 86390 1
417797 99417797 1001 86380 86390 1
417939 99417939 1001 86380 86390 1
417945 99417945 1001 86380 86390 1
417656 99417656 1001 86380 86390 1
419076 99419076 1001 86380 86390 1
419118 99419118 1001 86380 86390 1
418975 99418975 1001 86380 86390 1
420185 99420185 1001 86380 86390 1
420233 99420233 1001 86380 86390 1
419726 99419726 1001 86380 86390 1
419642 99419642 1001 86380 86390 1
419683 99419683 1001 86380 86390 1
419657 99419657 1001 86380 86390 1
419265 99419265 1001 86380 86390 1
419491 99419491 1001 86380 86390 1
419318 99419318 1001 86380 86390 1
419500 99419500 1001 86380 86390 1
419397 99419397 1001 86380 86390 1
420464 99420464 1001 86380 86390 1
420610 99420610 1001 86380 86390 1
420690 99420690 1001 86380 86390 1
421742 99421742 1001 86380 86390 1
421745 99421745 1001 86380 86390 1
422077 99422077 1001 86380 86390 1
421724 99421724 1001 86380 86390 1
421805 99421805 1001 86380 86390 1
421825 99421825 1001 86380 86390 1
421934 99421934 1001 86380 86390 1
421539 99421539 1001 86380 86390 1
421667 99421667 1001 86380 86390 1
420901 99420901 1001 86380 86390 1
420883 99420883 1001 86380 86390 1
422385 99422385 1001 86380 86390 1
422444 99422444 1001 86380 86390 1
422468 99422468 1001 86380 86390 1
423586 99423586 1001 86380 86390 1
423351 99423351 1001 86380 86390 1
423738 99423738 1001 86380 86390 1
423571 99423571 1001 86380 86390 1
423272 99423272 1001 86380 86390 1
422949 99422949 1001 86380 86390 1
423259 99423259 1001 86380 86390 1
422976 99422976 1001 86380 86390 1
422679 99422679 1001 86380 86390 1
422910 99422910 1001 86380 86390 1
422731 99422731 1001 86380 86390 1
423949 99423949 1001 86380 86390 1
423801 99423801 1001 86380 86390 1
423876 99423876 1001 86380 86390 1
424084 99424084 1001 86380 86390 1
423979 99423979 1001 86380 86390 1
425304 99425304 1001 86380 86390 1
425337 99425337 1001 86380 86390 1
425357 99425357 1001 86380 86390 1
424889 99424889 1001 86380 86390 1
424576 99424576 1001 86380 86390 1
424177 99424177 1001 86380 86390 1
425558 99425558 1001 86380 86390 1
425639 99425639 1001 86380 86390 1
425616 99425616 1001 86380 86390 1
425617 99425617 1001 86380 86390 1
425794 99425794 1001 86380 86390 1
425737 99425737 1001 86380 86390 1
426955 99426955 1001 86380 86390 1
426991 99426991 1001 86380 86390 1
426801 99426801 1001 86380 86390 1
426710 99426710 1001 86380 86390 1
426972 99426972 1001 86380 86390 1
426593 99426593 1001 86380 86390 1
426578 99426578 1001 86380 86390 1
426363 99426363 1001 86380 86390 1
426288 99426288 1001 86380 86390 1
426688 99426688 1001 86380 86390 1
425898 99425898 1001 86380 86390 1
425970 99425970 1001 86380 86390 1
426168 99426168 1001 86380 86390 1
426238 99426238 1001 86380 86390 1
427418 99427418 1001 86380 86390 1
426697 99426697 1001 86380 86390 1
427208 99427208 1001 86380 86390 1
427403 99427403 1001 86380 86390 1
428578 99428578 1001 86380 86390 1
428284 99428284 1001 86380 86390 1
428010 99428010 1001 86380 86390 1
427880 99427880 1001 86380 86390 1
427893 99427893 1001 86380 86390 1
429129 99429129 1001 86380 86390 1
429012 99429012 1001 86380 86390 1
430268 99430268 1001 86380 86390 1
429697 99429697 1001 86380 86390 1
429621 99429621 1001 86380 86390 1
429603 99429603 1001 86380 86390 1
429245 99429245 1001 86380 86390 1
430573 99430573 1001 86380 86390 1
430456 99430456 1001 86380 86390 1
430527 99430527 1001 86380 86390 1
430616 99430616 1001 86380 86390 1
430512 99430512 1001 86380 86390 1
430689 99430689 1001 86380 86390 1
430545 99430545 1001 86380 86390 1
431935 99431935 1001 86380 86390 1
432050 99432050 1001 86380 86390 1
431912 99431912 1001 86380 86390 1
431719 99431719 1001 86380 86390 1
431331 99431331 1001 86380 86390 1
431358 99431358 1001 86380 86390 1
431614 99431614 1001 86380 86390 1
431346 99431346 1001 86380 86390 1
431371 99431371 1001 86380 86390 1
431170 99431170 1001 86380 86390 1
430921 99430921 1001 86380 86390 1
430991 99430991 1001 86380 86390 1
431196 99431196 1001 86380 86390 1
431023 99431023 1001 86380 86390 1
432324 99432324 1001 86380 86390 1
432087 99432087 1001 86380 86390 1
432161 99432161 1001 86380 86390 1
432166 99432166 1001 86380 86390 1
432285 99432285 1001 86380 86390 1
432422 99432422 1001 86380 86390 1
433428 99433428 1001 86380 86390 1
433018 99433018 1001 86380 86390 1
432959 99432959 1001 86380 86390 1
433067 99433067 1001 86380 86390 1
432804 99432804 1001 86380 86390 1
432639 99432639 1001 86380 86390 1
432642 99432642 1001 86380 86390 1
432604 99432604 1001 86380 86390 1
432824 99432824 1001 86380 86390 1
434065 99434065 1001 86380 86390 1
434076 99434076 1001 86380 86390 1
435081 99435081 1001 86380 86390 1
435132 99435132 1001 86380 86390 1
434567 99434567 1001 86380 86390 1
434477 99434477 1001 86380 86390 1
434161 99434161 1001 86380 86390 1
434280 99434280 1001 86380 86390 1
435892 99435892 1001 86380 86390 1
435644 99435644 1001 86380 86390 1
435458 99435458 1001 86380 86390 1
435527 99435527 1001 86380 86390 1
435664 99435664 1001 86380 86390 1
435639 99435639 1001 86380 86390 1
437074 99437074 1001 86380 86390 1
437147 99437147 1001 86380 86390 1
437006 99437006 1001 86380 86390 1
436819 99436819 1001 86380 86390 1
437034 99437034 1001 86380 86390 1
436888 99436888 1001 86380 86390 1
436630 99436630 1001 86380 86390 1
436656 99436656 1001 86380 86390 1
436174 99436174 1001 86380 86390 1
435993 99435993 1001 86380 86390 1
435965 99435965 1001 86380 86390 1
300009 99300009 1001 86380 86390 1
300036 99300036 1001 86380 86390 1
300088 99300088 1001 86380 86390 1
300527 99300527 1001 86380 86390 1
300712 99300712 1001 86380 86390 1
300545 99300545 1001 86380 86390 1
300383 99300383 1001 86380 86390 1
300397 99300397 1001 86380 86390 1
300173 99300173 1001 86380 86390 1
300203 99300203 1001 86380 86390 1
300255 99300255 1001 86380 86390 1
300170 99300170 1001 86380 86390 1
300316 99300316 1001 86380 86390 1
300795 99300795 1001 86380 86390 1
301486 99301486 1001 86380 86390 1
301396 99301396 1001 86380 86390 1
301343 99301343 1001 86380 86390 1
301228 99301228 1001 86380 86390 1
301241 99301241 1001 86380 86390 1
301294 99301294 1001 86380 86390 1
301334 99301334 1001 86380 86390 1
301322 99301322 1001 86380 86390 1
301039 99301039 1001 86380 86390 1
300950 99300950 1001 86380 86390 1
301106 99301106 1001 86380 86390 1
301022 99301022 1001 86380 86390 1
301049 99301049 1001 86380 86390 1
301714 99301714 1001 86380 86390 1
301755 99301755 1001 86380 86390 1
301640 99301640 1001 86380 86390 1
302279 99302279 1001 86380 86390 1
302254 99302254 1001 86380 86390 1
302193 99302193 1001 86380 86390 1
302373 99302373 1001 86380 86390 1
302314 99302314 1001 86380 86390 1
302007 99302007 1001 86380 86390 1
302022 99302022 1001 86380 86390 1
301986 99301986 1001 86380 86390 1
301787 99301787 1001 86380 86390 1
301912 99301912 1001 86380 86390 1
302434 99302434 1001 86380 86390 1
302396 99302396 1001 86380 86390 1
303006 99303006 1001 86380 86390 1
303138 99303138 1001 86380 86390 1
303155 99303155 1001 86380 86390 1
302964 99302964 1001 86380 86390 1
302823 99302823 1001 86380 86390 1
302824 99302824 1001 86380 86390 1
302615 99302615 1001 86380 86390 1
302760 99302760 1001 86380 86390 1
302673 99302673 1001 86380 86390 1
302739 99302739 1001 86380 86390 1
302637 99302637 1001 86380 86390 1
303346 99303346 1001 86380 86390 1
303374 99303374 1001 86380 86390 1
303387 99303387 1001 86380 86390 1
303277 99303277 1001 86380 86390 1
303242 99303242 1001 86380 86390 1
303946 99303946 1001 86380 86390 1
303895 99303895 1001 86380 86390 1
303921 99303921 1001 86380 86390 1
303674 99303674 1001 86380 86390 1
303454 99303454 1001 86380 86390 1
303436 99303436 1001 86380 86390 1
304069 99304069 1001 86380 86390 1
304104 99304104 1001 86380 86390 1
304184 99304184 1001 86380 86390 1
304042 99304042 1001 86380 86390 1
304760 99304760 1001 86380 86390 1
304748 99304748 1001 86380 86390 1
304654 99304654 1001 86380 86390 1
304618 99304618 1001 86380 86390 1
304264 99304264 1001 86380 86390 1
304241 99304241 1001 86380 86390 1
304246 99304246 1001 86380 86390 1
304873 99304873 1001 86380 86390 1
304862 99304862 1001 86380 86390 1
304892 99304892 1001 86380 86390 1
305009 99305009 1001 86380 86390 1
304866 99304866 1001 86380 86390 1
305505 99305505 1001 86380 86390 1
305648 99305648 1001 86380 86390 1
305520 99305520 1001 86380 86390 1
305342 99305342 1001 86380 86390 1
305295 99305295 1001 86380 86390 1
305375 99305375 1001 86380 86390 1
305079 99305079 1001 86380 86390 1
305112 99305112 1001 86380 86390 1
305166 99305166 1001 86380 86390 1
305076 99305076 1001 86380 86390 1
500028 99500028 1001 86380 86390 1
500139 99500139 1001 86380 86390 1
500659 99500659 1001 86380 86390 1
500742 99500742 1001 86380 86390 1
500462 99500462 1001 86380 86390 1
500322 99500322 1001 86380 86390 1
500339 99500339 1001 86380 86390 1
500237 99500237 1001 86380 86390 1
500327 99500327 1001 86380 86390 1
500367 99500367 1001 86380 86390 1
500942 99500942 1001 86380 86390 1
500820 99500820 1001 86380 86390 1
501552 99501552 1001 86380 86390 1
501488 99501488 1001 86380 86390 1
501297 99501297 1001 86380 86390 1
501272 99501272 1001 86380 86390 1
501415 99501415 1001 86380 86390 1
501406 99501406 1001 86380 86390 1
501175 99501175 1001 86380 86390 1
501150 99501150 1001 86380 86390 1
501091 99501091 1001 86380 86390 1
501183 99501183 1001 86380 86390 1
501028 99501028 1001 86380 86390 1
501223 99501223 1001 86380 86390 1
501692 99501692 1001 86380 86390 1
501744 99501744 1001 86380 86390 1
501803 99501803 1001 86380 86390 1
501817 99501817 1001 86380 86390 1
502420 99502420 1001 86380 86390 1
502421 99502421 1001 86380 86390 1
502370 99502370 1001 86380 86390 1
502396 99502396 1001 86380 86390 1
502401 99502401 1001 86380 86390 1
501936 99501936 1001 86380 86390 1
501911 99501911 1001 86380 86390 1
501939 99501939 1001 86380 86390 1
501999 99501999 1001 86380 86390 1
502567 99502567 1001 86380 86390 1
502477 99502477 1001 86380 86390 1
502549 99502549 1001 86380 86390 1
503256 99503256 1001 86380 86390 1
503181 99503181 1001 86380 86390 1
503131 99503131 1001 86380 86390 1
503023 99503023 1001 86380 86390 1
502989 99502989 1001 86380 86390 1
502912 99502912 1001 86380 86390 1
502863 99502863 1001 86380 86390 1
503327 99503327 1001 86380 86390 1
503379 99503379 1001 86380 86390 1
503343 99503343 1001 86380 86390 1
503332 99503332 1001 86380 86390 1
503428 99503428 1001 86380 86390 1
503972 99503972 1001 86380 86390 1
503901 99503901 1001 86380 86390 1
503890 99503890 1001 86380 86390 1
503727 99503727 1001 86380 86390 1
503595 99503595 1001 86380 86390 1
504320 99504320 1001 86380 86390 1
504858 99504858 1001 86380 86390 1
504622 99504622 1001 86380 86390 1
504592 99504592 1001 86380 86390 1
504670 99504670 1001 86380 86390 1
504432 99504432 1001 86380 86390 1
504484 99504484 1001 86380 86390 1
504385 99504385 1001 86380 86390 1
504333 99504333 1001 86380 86390 1
505003 99505003 1001 86380 86390 1
505570 99505570 1001 86380 86390 1
505584 99505584 1001 86380 86390 1
505755 99505755 1001 86380 86390 1
505705 99505705 1001 86380 86390 1
505718 99505718 1001 86380 86390 1
505539 99505539 1001 86380 86390 1
505501 99505501 1001 86380 86390 1
505510 99505510 1001 86380 86390 1
505258 99505258 1001 86380 86390 1
505212 99505212 1001 86380 86390 1
505820 99505820 1001 86380 86390 1
506420 99506420 1001 86380 86390 1
506421 99506421 1001 86380 86390 1
506515 99506515 1001 86380 86390 1
506586 99506586 1001 86380 86390 1
506382 99506382 1001 86380 86390 1
506169 99506169 1001 86380 86390 1
506019 99506019 1001 86380 86390 1
506130 99506130 1001 86380 86390 1
506627 99506627 1001 86380 86390 1
507421 99507421 1001 86380 86390 1
507415 99507415 1001 86380 86390 1
507088 99507088 1001 86380 86390 1
507040 99507040 1001 86380 86390 1
507124 99507124 1001 86380 86390 1
507216 99507216 1001 86380 86390 1
506935 99506935 1001 86380 86390 1
506948 99506948 1001 86380 86390 1
507423 99507423 1001 86380 86390 1
507605 99507605 1001 86380 86390 1
507611 99507611 1001 86380 86390 1
507599 99507599 1001 86380 86390 1
508146 99508146 1001 86380 86390 1
508227 99508227 1001 86380 86390 1
508196 99508196 1001 86380 86390 1
507913 99507913 1001 86380 86390 1
507863 99507863 1001 86380 86390 1
507866 99507866 1001 86380 86390 1
507961 99507961 1001 86380 86390 1
507899 99507899 1001 86380 86390 1
507804 99507804 1001 86380 86390 1
507675 99507675 1001 86380 86390 1
507781 99507781 1001 86380 86390 1
508375 99508375 1001 86380 86390 1
508999 99508999 1001 86380 86390 1
508948 99508948 1001 86380 86390 1
509029 99509029 1001 86380 86390 1
508891 99508891 1001 86380 86390 1
508734 99508734 1001 86380 86390 1
509231 99509231 1001 86380 86390 1
509132 99509132 1001 86380 86390 1
509238 99509238 1001 86380 86390 1
509860 99509860 1001 86380 86390 1
509643 99509643 1001 86380 86390 1
509514 99509514 1001 86380 86390 1
509579 99509579 1001 86380 86390 1
509623 99509623 1001 86380 86390 1
509589 99509589 1001 86380 86390 1
509641 99509641 1001 86380 86390 1
509498 99509498 1001 86380 86390 1
509293 99509293 1001 86380 86390 1
509455 99509455 1001 86380 86390 1
509330 99509330 1001 86380 86390 1
510042 99510042 1001 86380 86390 1
509995 99509995 1001 86380 86390 1
510548 99510548 1001 86380 86390 1
510617 99510617 1001 86380 86390 1
510570 99510570 1001 86380 86390 1
510430 99510430 1001 86380 86390 1
510431 99510431 1001 86380 86390 1
510382 99510382 1001 86380 86390 1
510505 99510505 1001 86380 86390 1
510225 99510225 1001 86380 86390 1
510162 99510162 1001 86380 86390 1
510194 99510194 1001 86380 86390 1
510129 99510129 1001 86380 86390 1
510814 99510814 1001 86380 86390 1
510900 99510900 1001 86380 86390 1
511387 99511387 1001 86380 86390 1
511478 99511478 1001 86380 86390 1
511535 99511535 1001 86380 86390 1
511470 99511470 1001 86380 86390 1
511446 99511446 1001 86380 86390 1
511514 99511514 1001 86380 86390 1
511271 99511271 1001 86380 86390 1
511187 99511187 1001 86380 86390 1
511119 99511119 1001 86380 86390 1
511121 99511121 1001 86380 86390 1
512213 99512213 1001 86380 86390 1
512243 99512243 1001 86380 86390 1
512182 99512182 1001 86380 86390 1
512023 99512023 1001 86380 86390 1
512062 99512062 1001 86380 86390 1
512042 99512042 1001 86380 86390 1
511890 99511890 1001 86380 86390 1
511895 99511895 1001 86380 86390 1
511883 99511883 1001 86380 86390 1
511897 99511897 1001 86380 86390 1
511949 99511949 1001 86380 86390 1
512518 99512518 1001 86380 86390 1
512389 99512389 1001 86380 86390 1
512516 99512516 1001 86380 86390 1
512504 99512504 1001 86380 86390 1
513041 99513041 1001 86380 86390 1
512899 99512899 1001 86380 86390 1
512992 99512992 1001 86380 86390 1
512855 99512855 1001 86380 86390 1
512856 99512856 1001 86380 86390 1
512921 99512921 1001 86380 86390 1
512655 99512655 1001 86380 86390 1
512617 99512617 1001 86380 86390 1
512595 99512595 1001 86380 86390 1
512790 99512790 1001 86380 86390 1
513359 99513359 1001 86380 86390 1
513246 99513246 1001 86380 86390 1
513324 99513324 1001 86380 86390 1
513352 99513352 1001 86380 86390 1
513391 99513391 1001 86380 86390 1
513253 99513253 1001 86380 86390 1
513932 99513932 1001 86380 86390 1
513711 99513711 1001 86380 86390 1
513740 99513740 1001 86380 86390 1
513825 99513825 1001 86380 86390 1
513516 99513516 1001 86380 86390 1
513581 99513581 1001 86380 86390 1
513611 99513611 1001 86380 86390 1
513418 99513418 1001 86380 86390 1
514765 99514765 1001 86380 86390 1
514548 99514548 1001 86380 86390 1
514528 99514528 1001 86380 86390 1
514568 99514568 1001 86380 86390 1
514354 99514354 1001 86380 86390 1
514319 99514319 1001 86380 86390 1
514296 99514296 1001 86380 86390 1
514361 99514361 1001 86380 86390 1
514893 99514893 1001 86380 86390 1
515000 99515000 1001 86380 86390 1
514884 99514884 1001 86380 86390 1
515680 99515680 1001 86380 86390 1
515455 99515455 1001 86380 86390 1
515287 99515287 1001 86380 86390 1
515328 99515328 1001 86380 86390 1
515447 99515447 1001 86380 86390 1
515422 99515422 1001 86380 86390 1
515294 99515294 1001 86380 86390 1
515102 99515102 1001 86380 86390 1
515077 99515077 1001 86380 86390 1
515779 99515779 1001 86380 86390 1
515870 99515870 1001 86380 86390 1
515767 99515767 1001 86380 86390 1
516383 99516383 1001 86380 86390 1
516333 99516333 1001 86380 86390 1
516441 99516441 1001 86380 86390 1
516504 99516504 1001 86380 86390 1
516366 99516366 1001 86380 86390 1
516471 99516471 1001 86380 86390 1
516201 99516201 1001 86380 86390 1
516110 99516110 1001 86380 86390 1
516128 99516128 1001 86380 86390 1
516207 99516207 1001 86380 86390 1
516273 99516273 1001 86380 86390 1
516057 99516057 1001 86380 86390 1
516045 99516045 1001 86380 86390 1
515947 99515947 1001 86380 86390 1
515896 99515896 1001 86380 86390 1
515911 99515911 1001 86380 86390 1
516056 99516056 1001 86380 86390 1
516615 99516615 1001 86380 86390 1
516568 99516568 1001 86380 86390 1
517335 99517335 1001 86380 86390 1
517318 99517318 1001 86380 86390 1
517254 99517254 1001 86380 86390 1
517052 99517052 1001 86380 86390 1
517040 99517040 1001 86380 86390 1
516991 99516991 1001 86380 86390 1
517071 99517071 1001 86380 86390 1
516870 99516870 1001 86380 86390 1
516809 99516809 1001 86380 86390 1
516916 99516916 1001 86380 86390 1
516842 99516842 1001 86380 86390 1
517503 99517503 1001 86380 86390 1
517493 99517493 1001 86380 86390 1
518112 99518112 1001 86380 86390 1
518131 99518131 1001 86380 86390 1
518090 99518090 1001 86380 86390 1
518118 99518118 1001 86380 86390 1
518083 99518083 1001 86380 86390 1
517776 99517776 1001 86380 86390 1
517758 99517758 1001 86380 86390 1
517739 99517739 1001 86380 86390 1
517667 99517667 1001 86380 86390 1
517563 99517563 1001 86380 86390 1
517643 99517643 1001 86380 86390 1
518288 99518288 1001 86380 86390 1
518336 99518336 1001 86380 86390 1
518891 99518891 1001 86380 86390 1
518930 99518930 1001 86380 86390 1
518870 99518870 1001 86380 86390 1
518588 99518588 1001 86380 86390 1
518581 99518581 1001 86380 86390 1
518621 99518621 1001 86380 86390 1
518472 99518472 1001 86380 86390 1
518434 99518434 1001 86380 86390 1
518512 99518512 1001 86380 86390 1
518528 99518528 1001 86380 86390 1
519001 99519001 1001 86380 86390 1
519016 99519016 1001 86380 86390 1
519032 99519032 1001 86380 86390 1
519122 99519122 1001 86380 86390 1
519649 99519649 1001 86380 86390 1
519734 99519734 1001 86380 86390 1
519419 99519419 1001 86380 86390 1
519525 99519525 1001 86380 86390 1
519491 99519491 1001 86380 86390 1
519246 99519246 1001 86380 86390 1
519222 99519222 1001 86380 86390 1
519901 99519901 1001 86380 86390 1
520473 99520473 1001 86380 86390 1
520615 99520615 1001 86380 86390 1
520292 99520292 1001 86380 86390 1
520415 99520415 1001 86380 86390 1
520394 99520394 1001 86380 86390 1
520058 99520058 1001 86380 86390 1
520041 99520041 1001 86380 86390 1
520160 99520160 1001 86380 86390 1
520173 99520173 1001 86380 86390 1
520728 99520728 1001 86380 86390 1
520642 99520642 1001 86380 86390 1
520812 99520812 1001 86380 86390 1
520827 99520827 1001 86380 86390 1
521397 99521397 1001 86380 86390 1
521145 99521145 1001 86380 86390 1
521187 99521187 1001 86380 86390 1
521098 99521098 1001 86380 86390 1
521202 99521202 1001 86380 86390 1
521256 99521256 1001 86380 86390 1
520899 99520899 1001 86380 86390 1
520896 99520896 1001 86380 86390 1
521657 99521657 1001 86380 86390 1
521638 99521638 1001 86380 86390 1
522191 99522191 1001 86380 86390 1
522233 99522233 1001 86380 86390 1
522271 99522271 1001 86380 86390 1
522095 99522095 1001 86380 86390 1
522287 99522287 1001 86380 86390 1
521907 99521907 1001 86380 86390 1
522012 99522012 1001 86380 86390 1
521891 99521891 1001 86380 86390 1
521775 99521775 1001 86380 86390 1
522981 99522981 1001 86380 86390 1
523109 99523109 1001 86380 86390 1
522987 99522987 1001 86380 86390 1
522824 99522824 1001 86380 86390 1
522793 99522793 1001 86380 86390 1
522539 99522539 1001 86380 86390 1
522623 99522623 1001 86380 86390 1
522636 99522636 1001 86380 86390 1
523129 99523129 1001 86380 86390 1
523211 99523211 1001 86380 86390 1
523944 99523944 1001 86380 86390 1
523883 99523883 1001 86380 86390 1
523760 99523760 1001 86380 86390 1
523776 99523776 1001 86380 86390 1
523789 99523789 1001 86380 86390 1
523549 99523549 1001 86380 86390 1
523563 99523563 1001 86380 86390 1
523658 99523658 1001 86380 86390 1
523344 99523344 1001 86380 86390 1
524088 99524088 1001 86380 86390 1
524140 99524140 1001 86380 86390 1
524628 99524628 1001 86380 86390 1
524698 99524698 1001 86380 86390 1
524700 99524700 1001 86380 86390 1
524613 99524613 1001 86380 86390 1
524409 99524409 1001 86380 86390 1
524422 99524422 1001 86380 86390 1
524500 99524500 1001 86380 86390 1
524501 99524501 1001 86380 86390 1
524430 99524430 1001 86380 86390 1
524560 99524560 1001 86380 86390 1
524204 99524204 1001 86380 86390 1
524231 99524231 1001 86380 86390 1
524219 99524219 1001 86380 86390 1
524288 99524288 1001 86380 86390 1
524289 99524289 1001 86380 86390 1
524781 99524781 1001 86380 86390 1
524150 99524150 1001 86380 86390 1
524784 99524784 1001 86380 86390 1
524901 99524901 1001 86380 86390 1
525404 99525404 1001 86380 86390 1
525548 99525548 1001 86380 86390 1
525488 99525488 1001 86380 86390 1
525226 99525226 1001 86380 86390 1
525318 99525318 1001 86380 86390 1
525359 99525359 1001 86380 86390 1
525067 99525067 1001 86380 86390 1
525016 99525016 1001 86380 86390 1
524981 99524981 1001 86380 86390 1
525024 99525024 1001 86380 86390 1
526220 99526220 1001 86380 86390 1
526273 99526273 1001 86380 86390 1
526341 99526341 1001 86380 86390 1
526305 99526305 1001 86380 86390 1
526197 99526197 1001 86380 86390 1
526122 99526122 1001 86380 86390 1
526061 99526061 1001 86380 86390 1
526216 99526216 1001 86380 86390 1
525887 99525887 1001 86380 86390 1
525991 99525991 1001 86380 86390 1
525850 99525850 1001 86380 86390 1
525877 99525877 1001 86380 86390 1
525840 99525840 1001 86380 86390 1
526575 99526575 1001 86380 86390 1
526618 99526618 1001 86380 86390 1
526476 99526476 1001 86380 86390 1
526528 99526528 1001 86380 86390 1
527056 99527056 1001 86380 86390 1
527212 99527212 1001 86380 86390 1
527162 99527162 1001 86380 86390 1
527092 99527092 1001 86380 86390 1
526930 99526930 1001 86380 86390 1
526885 99526885 1001 86380 86390 1
526836 99526836 1001 86380 86390 1
526807 99526807 1001 86380 86390 1
527306 99527306 1001 86380 86390 1
527267 99527267 1001 86380 86390 1
527924 99527924 1001 86380 86390 1
528046 99528046 1001 86380 86390 1
528064 99528064 1001 86380 86390 1
527510 99527510 1001 86380 86390 1
527652 99527652 1001 86380 86390 1
527628 99527628 1001 86380 86390 1
527552 99527552 1001 86380 86390 1
528218 99528218 1001 86380 86390 1
528195 99528195 1001 86380 86390 1
528146 99528146 1001 86380 86390 1
528134 99528134 1001 86380 86390 1
528767 99528767 1001 86380 86390 1
528823 99528823 1001 86380 86390 1
528541 99528541 1001 86380 86390 1
528568 99528568 1001 86380 86390 1
528531 99528531 1001 86380 86390 1
528664 99528664 1001 86380 86390 1
528398 99528398 1001 86380 86390 1
528937 99528937 1001 86380 86390 1
528992 99528992 1001 86380 86390 1
528967 99528967 1001 86380 86390 1
528902 99528902 1001 86380 86390 1
529023 99529023 1001 86380 86390 1
529560 99529560 1001 86380 86390 1
529561 99529561 1001 86380 86390 1
529699 99529699 1001 86380 86390 1
529568 99529568 1001 86380 86390 1
529718 99529718 1001 86380 86390 1
529389 99529389 1001 86380 86390 1
529150 99529150 1001 86380 86390 1
529176 99529176 1001 86380 86390 1
529138 99529138 1001 86380 86390 1
529283 99529283 1001 86380 86390 1
529734 99529734 1001 86380 86390 1
530517 99530517 1001 86380 86390 1
530520 99530520 1001 86380 86390 1
530416 99530416 1001 86380 86390 1
530418 99530418 1001 86380 86390 1
530179 99530179 1001 86380 86390 1
530172 99530172 1001 86380 86390 1
530188 99530188 1001 86380 86390 1
530228 99530228 1001 86380 86390 1
530077 99530077 1001 86380 86390 1
530117 99530117 1001 86380 86390 1
530657 99530657 1001 86380 86390 1
530736 99530736 1001 86380 86390 1
530612 99530612 1001 86380 86390 1
530653 99530653 1001 86380 86390 1
531290 99531290 1001 86380 86390 1
531323 99531323 1001 86380 86390 1
531338 99531338 1001 86380 86390 1
531275 99531275 1001 86380 86390 1
531135 99531135 1001 86380 86390 1
531110 99531110 1001 86380 86390 1
531022 99531022 1001 86380 86390 1
531035 99531035 1001 86380 86390 1
531024 99531024 1001 86380 86390 1
531082 99531082 1001 86380 86390 1
530766 99530766 1001 86380 86390 1
530781 99530781 1001 86380 86390 1
530821 99530821 1001 86380 86390 1
530925 99530925 1001 86380 86390 1
531508 99531508 1001 86380 86390 1
532105 99532105 1001 86380 86390 1
532148 99532148 1001 86380 86390 1
532189 99532189 1001 86380 86390 1
532111 99532111 1001 86380 86390 1
531859 99531859 1001 86380 86390 1
531952 99531952 1001 86380 86390 1
531979 99531979 1001 86380 86390 1
531863 99531863 1001 86380 86390 1
531651 99531651 1001 86380 86390 1
531735 99531735 1001 86380 86390 1
531699 99531699 1001 86380 86390 1
532254 99532254 1001 86380 86390 1
532267 99532267 1001 86380 86390 1
532410 99532410 1001 86380 86390 1
532255 99532255 1001 86380 86390 1
532302 99532302 1001 86380 86390 1
532860 99532860 1001 86380 86390 1
532660 99532660 1001 86380 86390 1
532636 99532636 1001 86380 86390 1
532820 99532820 1001 86380 86390 1
532654 99532654 1001 86380 86390 1
532548 99532548 1001 86380 86390 1
533145 99533145 1001 86380 86390 1
533225 99533225 1001 86380 86390 1
533070 99533070 1001 86380 86390 1
533194 99533194 1001 86380 86390 1
533823 99533823 1001 86380 86390 1
533785 99533785 1001 86380 86390 1
533748 99533748 1001 86380 86390 1
533661 99533661 1001 86380 86390 1
533793 99533793 1001 86380 86390 1
533484 99533484 1001 86380 86390 1
533652 99533652 1001 86380 86390 1
533487 99533487 1001 86380 86390 1
533341 99533341 1001 86380 86390 1
533355 99533355 1001 86380 86390 1
533305 99533305 1001 86380 86390 1
533439 99533439 1001 86380 86390 1
534023 99534023 1001 86380 86390 1
533974 99533974 1001 86380 86390 1
534052 99534052 1001 86380 86390 1
533654 99533654 1001 86380 86390 1
533901 99533901 1001 86380 86390 1
534031 99534031 1001 86380 86390 1
534059 99534059 1001 86380 86390 1
534544 99534544 1001 86380 86390 1
534501 99534501 1001 86380 86390 1
534436 99534436 1001 86380 86390 1
534359 99534359 1001 86380 86390 1
534249 99534249 1001 86380 86390 1
534263 99534263 1001 86380 86390 1
534134 99534134 1001 86380 86390 1
534140 99534140 1001 86380 86390 1
534708 99534708 1001 86380 86390 1
534692 99534692 1001 86380 86390 1
535448 99535448 1001 86380 86390 1
535505 99535505 1001 86380 86390 1
535113 99535113 1001 86380 86390 1
535103 99535103 1001 86380 86390 1
534933 99534933 1001 86380 86390 1
535094 99535094 1001 86380 86390 1
534913 99534913 1001 86380 86390 1
535534 99535534 1001 86380 86390 1
535562 99535562 1001 86380 86390 1
535667 99535667 1001 86380 86390 1
535607 99535607 1001 86380 86390 1
536234 99536234 1001 86380 86390 1
536293 99536293 1001 86380 86390 1
536181 99536181 1001 86380 86390 1
535977 99535977 1001 86380 86390 1
536080 99536080 1001 86380 86390 1
536094 99536094 1001 86380 86390 1
536022 99536022 1001 86380 86390 1
536036 99536036 1001 86380 86390 1
536024 99536024 1001 86380 86390 1
535754 99535754 1001 86380 86390 1
535719 99535719 1001 86380 86390 1
535774 99535774 1001 86380 86390 1
536439 99536439 1001 86380 86390 1
536536 99536536 1001 86380 86390 1
537106 99537106 1001 86380 86390 1
536853 99536853 1001 86380 86390 1
536751 99536751 1001 86380 86390 1
536804 99536804 1001 86380 86390 1
536808 99536808 1001 86380 86390 1
536811 99536811 1001 86380 86390 1
536943 99536943 1001 86380 86390 1
536744 99536744 1001 86380 86390 1
536693 99536693 1001 86380 86390 1
536564 99536564 1001 86380 86390 1
536681 99536681 1001 86380 86390 1
536721 99536721 1001 86380 86390 1
536644 99536644 1001 86380 86390 1
536566 99536566 1001 86380 86390 1
537354 99537354 1001 86380 86390 1
537226 99537226 1001 86380 86390 1
537195 99537195 1001 86380 86390 1
537352 99537352 1001 86380 86390 1
537197 99537197 1001 86380 86390 1
537862 99537862 1001 86380 86390 1
537841 99537841 1001 86380 86390 1
537845 99537845 1001 86380 86390 1
537897 99537897 1001 86380 86390 1
537748 99537748 1001 86380 86390 1
537740 99537740 1001 86380 86390 1
537548 99537548 1001 86380 86390 1
538777 99538777 1001 86380 86390 1
538676 99538676 1001 86380 86390 1
538728 99538728 1001 86380 86390 1
538560 99538560 1001 86380 86390 1
538473 99538473 1001 86380 86390 1
538195 99538195 1001 86380 86390 1
538264 99538264 1001 86380 86390 1
538290 99538290 1001 86380 86390 1
539015 99539015 1001 86380 86390 1
538990 99538990 1001 86380 86390 1
538926 99538926 1001 86380 86390 1
539612 99539612 1001 86380 86390 1
539532 99539532 1001 86380 86390 1
539508 99539508 1001 86380 86390 1
539576 99539576 1001 86380 86390 1
539294 99539294 1001 86380 86390 1
539270 99539270 1001 86380 86390 1
539259 99539259 1001 86380 86390 1
539272 99539272 1001 86380 86390 1
539365 99539365 1001 86380 86390 1
539264 99539264 1001 86380 86390 1
539355 99539355 1001 86380 86390 1
539110 99539110 1001 86380 86390 1
539744 99539744 1001 86380 86390 1
539841 99539841 1001 86380 86390 1
539752 99539752 1001 86380 86390 1
540340 99540340 1001 86380 86390 1
540379 99540379 1001 86380 86390 1
540343 99540343 1001 86380 86390 1
540332 99540332 1001 86380 86390 1
540350 99540350 1001 86380 86390 1
540185 99540185 1001 86380 86390 1
540231 99540231 1001 86380 86390 1
539975 99539975 1001 86380 86390 1
539952 99539952 1001 86380 86390 1
540662 99540662 1001 86380 86390 1
540481 99540481 1001 86380 86390 1
540495 99540495 1001 86380 86390 1
541103 99541103 1001 86380 86390 1
541172 99541172 1001 86380 86390 1
541282 99541282 1001 86380 86390 1
541228 99541228 1001 86380 86390 1
540906 99540906 1001 86380 86390 1
540900 99540900 1001 86380 86390 1
540707 99540707 1001 86380 86390 1
540797 99540797 1001 86380 86390 1
540811 99540811 1001 86380 86390 1
540800 99540800 1001 86380 86390 1
540684 99540684 1001 86380 86390 1
541369 99541369 1001 86380 86390 1
541460 99541460 1001 86380 86390 1
541312 99541312 1001 86380 86390 1
542087 99542087 1001 86380 86390 1
541930 99541930 1001 86380 86390 1
542022 99542022 1001 86380 86390 1
541998 99541998 1001 86380 86390 1
541862 99541862 1001 86380 86390 1
541720 99541720 1001 86380 86390 1
541708 99541708 1001 86380 86390 1
541774 99541774 1001 86380 86390 1
541865 99541865 1001 86380 86390 1
541763 99541763 1001 86380 86390 1
541780 99541780 1001 86380 86390 1
541809 99541809 1001 86380 86390 1
541679 99541679 1001 86380 86390 1
541684 99541684 1001 86380 86390 1
541659 99541659 1001 86380 86390 1
541648 99541648 1001 86380 86390 1
541521 99541521 1001 86380 86390 1
541549 99541549 1001 86380 86390 1
542134 99542134 1001 86380 86390 1
542282 99542282 1001 86380 86390 1
542139 99542139 1001 86380 86390 1
542296 99542296 1001 86380 86390 1
542912 99542912 1001 86380 86390 1
542810 99542810 1001 86380 86390 1
542837 99542837 1001 86380 86390 1
542790 99542790 1001 86380 86390 1
542637 99542637 1001 86380 86390 1
542600 99542600 1001 86380 86390 1
542642 99542642 1001 86380 86390 1
542553 99542553 1001 86380 86390 1
542632 99542632 1001 86380 86390 1
542391 99542391 1001 86380 86390 1
542499 99542499 1001 86380 86390 1
542423 99542423 1001 86380 86390 1
543023 99543023 1001 86380 86390 1
543140 99543140 1001 86380 86390 1
543012 99543012 1001 86380 86390 1
543017 99543017 1001 86380 86390 1
542967 99542967 1001 86380 86390 1
543737 99543737 1001 86380 86390 1
543662 99543662 1001 86380 86390 1
543397 99543397 1001 86380 86390 1
543547 99543547 1001 86380 86390 1
543536 99543536 1001 86380 86390 1
543369 99543369 1001 86380 86390 1
543231 99543231 1001 86380 86390 1
543273 99543273 1001 86380 86390 1
543866 99543866 1001 86380 86390 1
543802 99543802 1001 86380 86390 1
543867 99543867 1001 86380 86390 1
543789 99543789 1001 86380 86390 1
543933 99543933 1001 86380 86390 1
544444 99544444 1001 86380 86390 1
544458 99544458 1001 86380 86390 1
544451 99544451 1001 86380 86390 1
544478 99544478 1001 86380 86390 1
544518 99544518 1001 86380 86390 1
544558 99544558 1001 86380 86390 1
544290 99544290 1001 86380 86390 1
544220 99544220 1001 86380 86390 1
544195 99544195 1001 86380 86390 1
544044 99544044 1001 86380 86390 1
544035 99544035 1001 86380 86390 1
544023 99544023 1001 86380 86390 1
544089 99544089 1001 86380 86390 1
544143 99544143 1001 86380 86390 1
544646 99544646 1001 86380 86390 1
544708 99544708 1001 86380 86390 1
515325 606 1002 47568 60645 1
509744 828 1001 30560 30859 1
509763 523 1002 28905 42840 1
518032 945 1002 32906 46246 1
537491 744 1002 47064 57192 1
400015 99400015 1001 86380 86390 1
400115 99400115 1001 86380 86390 1
400365 99400365 1001 86380 86390 1
400426 99400426 1001 86380 86390 1
400683 99400683 1001 86380 86390 1
400845 99400845 1001 86380 86390 1
400984 99400984 1001 86380 86390 1
400939 99400939 1001 86380 86390 1
401080 99401080 1001 86380 86390 1
401254 99401254 1001 86380 86390 1
401202 99401202 1001 86380 86390 1
401293 99401293 1001 86380 86390 1
401544 99401544 1001 86380 86390 1
401763 99401763 1001 86380 86390 1
401899 99401899 1001 86380 86390 1
402021 99402021 1001 86380 86390 1
402028 99402028 1001 86380 86390 1
402422 99402422 1001 86380 86390 1
402484 99402484 1001 86380 86390 1
402751 99402751 1001 86380 86390 1
402981 99402981 1001 86380 86390 1
402983 99402983 1001 86380 86390 1
402931 99402931 1001 86380 86390 1
403063 99403063 1001 86380 86390 1
402992 99402992 1001 86380 86390 1
403175 99403175 1001 86380 86390 1
403181 99403181 1001 86380 86390 1
403312 99403312 1001 86380 86390 1
403825 99403825 1001 86380 86390 1
403925 99403925 1001 86380 86390 1
403880 99403880 1001 86380 86390 1
404122 99404122 1001 86380 86390 1
404340 99404340 1001 86380 86390 1
404361 99404361 1001 86380 86390 1
404427 99404427 1001 86380 86390 1
404457 99404457 1001 86380 86390 1
404459 99404459 1001 86380 86390 1
404489 99404489 1001 86380 86390 1
404858 99404858 1001 86380 86390 1
404887 99404887 1001 86380 86390 1
404789 99404789 1001 86380 86390 1
405278 99405278 1001 86380 86390 1
405280 99405280 1001 86380 86390 1
405476 99405476 1001 86380 86390 1
405940 99405940 1001 86380 86390 1
406001 99406001 1001 86380 86390 1
406266 99406266 1001 86380 86390 1
406485 99406485 1001 86380 86390 1
406491 99406491 1001 86380 86390 1
406622 99406622 1001 86380 86390 1
406530 99406530 1001 86380 86390 1
406637 99406637 1001 86380 86390 1
406681 99406681 1001 86380 86390 1
406951 99406951 1001 86380 86390 1
406987 99406987 1001 86380 86390 1
407064 99407064 1001 86380 86390 1
407246 99407246 1001 86380 86390 1
408085 99408085 1001 86380 86390 1
408086 99408086 1001 86380 86390 1
408173 99408173 1001 86380 86390 1
408294 99408294 1001 86380 86390 1
408326 99408326 1001 86380 86390 1
408371 99408371 1001 86380 86390 1
408477 99408477 1001 86380 86390 1
408445 99408445 1001 86380 86390 1
408488 99408488 1001 86380 86390 1
408634 99408634 1001 86380 86390 1
408716 99408716 1001 86380 86390 1
408914 99408914 1001 86380 86390 1
408966 99408966 1001 86380 86390 1
409028 99409028 1001 86380 86390 1
409361 99409361 1001 86380 86390 1
409434 99409434 1001 86380 86390 1
409549 99409549 1001 86380 86390 1
409644 99409644 1001 86380 86390 1
409796 99409796 1001 86380 86390 1
409957 99409957 1001 86380 86390 1
409941 99409941 1001 86380 86390 1
409924 99409924 1001 86380 86390 1
410299 99410299 1001 86380 86390 1
410279 99410279 1001 86380 86390 1
410409 99410409 1001 86380 86390 1
410864 99410864 1001 86380 86390 1
410881 99410881 1001 86380 86390 1
410886 99410886 1001 86380 86390 1
411000 99411000 1001 86380 86390 1
410926 99410926 1001 86380 86390 1
411051 99411051 1001 86380 86390 1
411054 99411054 1001 86380 86390 1
411021 99411021 1001 86380 86390 1
411229 99411229 1001 86380 86390 1
411334 99411334 1001 86380 86390 1
411353 99411353 1001 86380 86390 1
411426 99411426 1001 86380 86390 1
411725 99411725 1001 86380 86390 1
411840 99411840 1001 86380 86390 1
411809 99411809 1001 86380 86390 1
412079 99412079 1001 86380 86390 1
412155 99412155 1001 86380 86390 1
412163 99412163 1001 86380 86390 1
412231 99412231 1001 86380 86390 1
412294 99412294 1001 86380 86390 1
413415 99413415 1001 86380 86390 1
413130 99413130 1001 86380 86390 1
413108 99413108 1001 86380 86390 1
412519 99412519 1001 86380 86390 1
412710 99412710 1001 86380 86390 1
414058 99414058 1001 86380 86390 1
414020 99414020 1001 86380 86390 1
413982 99413982 1001 86380 86390 1
415257 99415257 1001 86380 86390 1
414950 99414950 1001 86380 86390 1
415275 99415275 1001 86380 86390 1
415180 99415180 1001 86380 86390 1
414615 99414615 1001 86380 86390 1
414841 99414841 1001 86380 86390 1
414822 99414822 1001 86380 86390 1
415658 99415658 1001 86380 86390 1
415431 99415431 1001 86380 86390 1
415694 99415694 1001 86380 86390 1
416725 99416725 1001 86380 86390 1
416159 99416159 1001 86380 86390 1
415808 99415808 1001 86380 86390 1
417140 99417140 1001 86380 86390 1
417169 99417169 1001 86380 86390 1
416582 99416582 1001 86380 86390 1
417427 99417427 1001 86380 86390 1
418646 99418646 1001 86380 86390 1
418404 99418404 1001 86380 86390 1
418000 99418000 1001 86380 86390 1
417618 99417618 1001 86380 86390 1
417873 99417873 1001 86380 86390 1
417753 99417753 1001 86380 86390 1
417933 99417933 1001 86380 86390 1
417934 99417934 1001 86380 86390 1
419040 99419040 1001 86380 86390 1
420281 99420281 1001 86380 86390 1
420106 99420106 1001 86380 86390 1
419972 99419972 1001 86380 86390 1
419643 99419643 1001 86380 86390 1
419716 99419716 1001 86380 86390 1
419685 99419685 1001 86380 86390 1
419625 99419625 1001 86380 86390 1
419217 99419217 1001 86380 86390 1
419442 99419442 1001 86380 86390 1
420675 99420675 1001 86380 86390 1
420775 99420775 1001 86380 86390 1
420750 99420750 1001 86380 86390 1
420503 99420503 1001 86380 86390 1
420577 99420577 1001 86380 86390 1
421838 99421838 1001 86380 86390 1
422025 99422025 1001 86380 86390 1
421408 99421408 1001 86380 86390 1
421442 99421442 1001 86380 86390 1
420942 99420942 1001 86380 86390 1
421047 99421047 1001 86380 86390 1
420977 99420977 1001 86380 86390 1
421023 99421023 1001 86380 86390 1
420850 99420850 1001 86380 86390 1
423677 99423677 1001 86380 86390 1
423337 99423337 1001 86380 86390 1
423388 99423388 1001 86380 86390 1
423353 99423353 1001 86380 86390 1
423135 99423135 1001 86380 86390 1
422967 99422967 1001 86380 86390 1
422834 99422834 1001 86380 86390 1
422862 99422862 1001 86380 86390 1
423866 99423866 1001 86380 86390 1
424020 99424020 1001 86380 86390 1
423766 99423766 1001 86380 86390 1
425063 99425063 1001 86380 86390 1
424953 99424953 1001 86380 86390 1
424736 99424736 1001 86380 86390 1
424787 99424787 1001 86380 86390 1
424788 99424788 1001 86380 86390 1
424625 99424625 1001 86380 86390 1
424913 99424913 1001 86380 86390 1
424692 99424692 1001 86380 86390 1
424341 99424341 1001 86380 86390 1
424532 99424532 1001 86380 86390 1
424474 99424474 1001 86380 86390 1
424359 99424359 1001 86380 86390 1
424361 99424361 1001 86380 86390 1
424432 99424432 1001 86380 86390 1
424591 99424591 1001 86380 86390 1
425780 99425780 1001 86380 86390 1
425555 99425555 1001 86380 86390 1
426763 99426763 1001 86380 86390 1
426865 99426865 1001 86380 86390 1
426894 99426894 1001 86380 86390 1
426717 99426717 1001 86380 86390 1
426745 99426745 1001 86380 86390 1
427036 99427036 1001 86380 86390 1
426703 99426703 1001 86380 86390 1
426473 99426473 1001 86380 86390 1
426409 99426409 1001 86380 86390 1
426291 99426291 1001 86380 86390 1
427464 99427464 1001 86380 86390 1
427378 99427378 1001 86380 86390 1
427427 99427427 1001 86380 86390 1
427428 99427428 1001 86380 86390 1
427130 99427130 1001 86380 86390 1
428690 99428690 1001 86380 86390 1
428456 99428456 1001 86380 86390 1
428659 99428659 1001 86380 86390 1
428217 99428217 1001 86380 86390 1
427752 99427752 1001 86380 86390 1
427876 99427876 1001 86380 86390 1
427754 99427754 1001 86380 86390 1
427566 99427566 1001 86380 86390 1
429065 99429065 1001 86380 86390 1
428735 99428735 1001 86380 86390 1
430194 99430194 1001 86380 86390 1
430195 99430195 1001 86380 86390 1
430327 99430327 1001 86380 86390 1
430114 99430114 1001 86380 86390 1
429854 99429854 1001 86380 86390 1
429928 99429928 1001 86380 86390 1
429633 99429633 1001 86380 86390 1
429842 99429842 1001 86380 86390 1
429824 99429824 1001 86380 86390 1
429801 99429801 1001 86380 86390 1
429494 99429494 1001 86380 86390 1
429369 99429369 1001 86380 86390 1
429228 99429228 1001 86380 86390 1
429274 99429274 1001 86380 86390 1
429339 99429339 1001 86380 86390 1
430792 99430792 1001 86380 86390 1
430683 99430683 1001 86380 86390 1
430743 99430743 1001 86380 86390 1
430746 99430746 1001 86380 86390 1
430407 99430407 1001 86380 86390 1
430805 99430805 1001 86380 86390 1
430546 99430546 1001 86380 86390 1
431789 99431789 1001 86380 86390 1
432048 99432048 1001 86380 86390 1
431430 99431430 1001 86380 86390 1
431617 99431617 1001 86380 86390 1
431369 99431369 1001 86380 86390 1
431620 99431620 1001 86380 86390 1
431245 99431245 1001 86380 86390 1
432116 99432116 1001 86380 86390 1
432323 99432323 1001 86380 86390 1
432151 99432151 1001 86380 86390 1
432245 99432245 1001 86380 86390 1
432907 99432907 1001 86380 86390 1
433031 99433031 1001 86380 86390 1
433264 99433264 1001 86380 86390 1
433811 99433811 1001 86380 86390 1
434074 99434074 1001 86380 86390 1
434105 99434105 1001 86380 86390 1
433804 99433804 1001 86380 86390 1
435351 99435351 1001 86380 86390 1
435335 99435335 1001 86380 86390 1
434924 99434924 1001 86380 86390 1
434627 99434627 1001 86380 86390 1
434888 99434888 1001 86380 86390 1
434143 99434143 1001 86380 86390 1
434412 99434412 1001 86380 86390 1
434386 99434386 1001 86380 86390 1
434162 99434162 1001 86380 86390 1
435610 99435610 1001 86380 86390 1
435879 99435879 1001 86380 86390 1
435851 99435851 1001 86380 86390 1
436937 99436937 1001 86380 86390 1
436344 99436344 1001 86380 86390 1
436602 99436602 1001 86380 86390 1
436463 99436463 1001 86380 86390 1
436359 99436359 1001 86380 86390 1
436679 99436679 1001 86380 86390 1
436297 99436297 1001 86380 86390 1
436226 99436226 1001 86380 86390 1
435945 99435945 1001 86380 86390 1
300069 99300069 1001 86380 86390 1
437216 99437216 1001 86380 86390 1
300006 99300006 1001 86380 86390 1
300693 99300693 1001 86380 86390 1
300700 99300700 1001 86380 86390 1
300703 99300703 1001 86380 86390 1
300647 99300647 1001 86380 86390 1
300544 99300544 1001 86380 86390 1
300677 99300677 1001 86380 86390 1
300412 99300412 1001 86380 86390 1
300133 99300133 1001 86380 86390 1
300251 99300251 1001 86380 86390 1
300273 99300273 1001 86380 86390 1
300197 99300197 1001 86380 86390 1
300872 99300872 1001 86380 86390 1
300786 99300786 1001 86380 86390 1
300802 99300802 1001 86380 86390 1
301513 99301513 1001 86380 86390 1
301259 99301259 1001 86380 86390 1
301235 99301235 1001 86380 86390 1
301279 99301279 1001 86380 86390 1
301629 99301629 1001 86380 86390 1
301565 99301565 1001 86380 86390 1
301676 99301676 1001 86380 86390 1
301717 99301717 1001 86380 86390 1
301628 99301628 1001 86380 86390 1
302348 99302348 1001 86380 86390 1
302270 99302270 1001 86380 86390 1
301997 99301997 1001 86380 86390 1
302049 99302049 1001 86380 86390 1
301998 99301998 1001 86380 86390 1
302024 99302024 1001 86380 86390 1
302050 99302050 1001 86380 86390 1
302070 99302070 1001 86380 86390 1
301908 99301908 1001 86380 86390 1
302458 99302458 1001 86380 86390 1
302931 99302931 1001 86380 86390 1
302794 99302794 1001 86380 86390 1
302587 99302587 1001 86380 86390 1
302685 99302685 1001 86380 86390 1
302765 99302765 1001 86380 86390 1
302596 99302596 1001 86380 86390 1
302624 99302624 1001 86380 86390 1
303282 99303282 1001 86380 86390 1
303250 99303250 1001 86380 86390 1
303945 99303945 1001 86380 86390 1
303958 99303958 1001 86380 86390 1
303884 99303884 1001 86380 86390 1
303991 99303991 1001 86380 86390 1
303805 99303805 1001 86380 86390 1
303676 99303676 1001 86380 86390 1
303770 99303770 1001 86380 86390 1
303628 99303628 1001 86380 86390 1
303668 99303668 1001 86380 86390 1
303733 99303733 1001 86380 86390 1
303451 99303451 1001 86380 86390 1
303569 99303569 1001 86380 86390 1
303485 99303485 1001 86380 86390 1
303566 99303566 1001 86380 86390 1
303592 99303592 1001 86380 86390 1
304189 99304189 1001 86380 86390 1
304047 99304047 1001 86380 86390 1
304089 99304089 1001 86380 86390 1
304180 99304180 1001 86380 86390 1
304051 99304051 1001 86380 86390 1
304774 99304774 1001 86380 86390 1
304538 99304538 1001 86380 86390 1
304630 99304630 1001 86380 86390 1
304592 99304592 1001 86380 86390 1
304581 99304581 1001 86380 86390 1
304505 99304505 1001 86380 86390 1
304574 99304574 1001 86380 86390 1
304303 99304303 1001 86380 86390 1
304312 99304312 1001 86380 86390 1
304392 99304392 1001 86380 86390 1
304987 99304987 1001 86380 86390 1
304941 99304941 1001 86380 86390 1
305534 99305534 1001 86380 86390 1
305590 99305590 1001 86380 86390 1
305448 99305448 1001 86380 86390 1
305371 99305371 1001 86380 86390 1
305169 99305169 1001 86380 86390 1
305144 99305144 1001 86380 86390 1
305184 99305184 1001 86380 86390 1
305137 99305137 1001 86380 86390 1
305229 99305229 1001 86380 86390 1
500077 99500077 1001 86380 86390 1
500633 99500633 1001 86380 86390 1
500780 99500780 1001 86380 86390 1
500649 99500649 1001 86380 86390 1
500466 99500466 1001 86380 86390 1
500459 99500459 1001 86380 86390 1
500553 99500553 1001 86380 86390 1
500349 99500349 1001 86380 86390 1
500350 99500350 1001 86380 86390 1
500299 99500299 1001 86380 86390 1
500210 99500210 1001 86380 86390 1
500904 99500904 1001 86380 86390 1
501525 99501525 1001 86380 86390 1
501475 99501475 1001 86380 86390 1
501517 99501517 1001 86380 86390 1
501557 99501557 1001 86380 86390 1
501519 99501519 1001 86380 86390 1
501571 99501571 1001 86380 86390 1
501586 99501586 1001 86380 86390 1
501317 99501317 1001 86380 86390 1
501424 99501424 1001 86380 86390 1
501407 99501407 1001 86380 86390 1
501179 99501179 1001 86380 86390 1
501193 99501193 1001 86380 86390 1
501769 99501769 1001 86380 86390 1
501770 99501770 1001 86380 86390 1
501775 99501775 1001 86380 86390 1
502438 99502438 1001 86380 86390 1
502380 99502380 1001 86380 86390 1
502331 99502331 1001 86380 86390 1
502183 99502183 1001 86380 86390 1
502236 99502236 1001 86380 86390 1
502239 99502239 1001 86380 86390 1
502179 99502179 1001 86380 86390 1
501870 99501870 1001 86380 86390 1
501990 99501990 1001 86380 86390 1
501926 99501926 1001 86380 86390 1
501956 99501956 1001 86380 86390 1
502638 99502638 1001 86380 86390 1
502590 99502590 1001 86380 86390 1
503241 99503241 1001 86380 86390 1
503128 99503128 1001 86380 86390 1
503141 99503141 1001 86380 86390 1
503130 99503130 1001 86380 86390 1
503196 99503196 1001 86380 86390 1
502997 99502997 1001 86380 86390 1
503050 99503050 1001 86380 86390 1
503000 99503000 1001 86380 86390 1
502977 99502977 1001 86380 86390 1
502752 99502752 1001 86380 86390 1
502765 99502765 1001 86380 86390 1
502742 99502742 1001 86380 86390 1
502871 99502871 1001 86380 86390 1
503421 99503421 1001 86380 86390 1
503344 99503344 1001 86380 86390 1
503345 99503345 1001 86380 86390 1
503308 99503308 1001 86380 86390 1
503950 99503950 1001 86380 86390 1
504076 99504076 1001 86380 86390 1
503841 99503841 1001 86380 86390 1
503563 99503563 1001 86380 86390 1
503578 99503578 1001 86380 86390 1
503554 99503554 1001 86380 86390 1
503594 99503594 1001 86380 86390 1
503545 99503545 1001 86380 86390 1
503689 99503689 1001 86380 86390 1
504147 99504147 1001 86380 86390 1
504186 99504186 1001 86380 86390 1
504304 99504304 1001 86380 86390 1
504321 99504321 1001 86380 86390 1
504782 99504782 1001 86380 86390 1
504924 99504924 1001 86380 86390 1
504863 99504863 1001 86380 86390 1
504578 99504578 1001 86380 86390 1
504443 99504443 1001 86380 86390 1
505050 99505050 1001 86380 86390 1
505605 99505605 1001 86380 86390 1
505624 99505624 1001 86380 86390 1
505555 99505555 1001 86380 86390 1
505413 99505413 1001 86380 86390 1
505456 99505456 1001 86380 86390 1
505407 99505407 1001 86380 86390 1
505207 99505207 1001 86380 86390 1
505287 99505287 1001 86380 86390 1
505265 99505265 1001 86380 86390 1
505884 99505884 1001 86380 86390 1
505923 99505923 1001 86380 86390 1
505874 99505874 1001 86380 86390 1
505797 99505797 1001 86380 86390 1
505867 99505867 1001 86380 86390 1
505946 99505946 1001 86380 86390 1
505972 99505972 1001 86380 86390 1
506497 99506497 1001 86380 86390 1
506223 99506223 1001 86380 86390 1
506290 99506290 1001 86380 86390 1
506273 99506273 1001 86380 86390 1
506003 99506003 1001 86380 86390 1
506163 99506163 1001 86380 86390 1
506166 99506166 1001 86380 86390 1
506778 99506778 1001 86380 86390 1
506598 99506598 1001 86380 86390 1
507358 99507358 1001 86380 86390 1
507334 99507334 1001 86380 86390 1
507277 99507277 1001 86380 86390 1
507291 99507291 1001 86380 86390 1
507267 99507267 1001 86380 86390 1
507137 99507137 1001 86380 86390 1
506918 99506918 1001 86380 86390 1
506900 99506900 1001 86380 86390 1
507007 99507007 1001 86380 86390 1
507487 99507487 1001 86380 86390 1
508094 99508094 1001 86380 86390 1
508187 99508187 1001 86380 86390 1
508111 99508111 1001 86380 86390 1
508141 99508141 1001 86380 86390 1
508167 99508167 1001 86380 86390 1
508143 99508143 1001 86380 86390 1
507979 99507979 1001 86380 86390 1
507837 99507837 1001 86380 86390 1
508001 99508001 1001 86380 86390 1
507713 99507713 1001 86380 86390 1
507818 99507818 1001 86380 86390 1
508353 99508353 1001 86380 86390 1
508277 99508277 1001 86380 86390 1
508448 99508448 1001 86380 86390 1
508348 99508348 1001 86380 86390 1
508964 99508964 1001 86380 86390 1
508752 99508752 1001 86380 86390 1
508675 99508675 1001 86380 86390 1
508676 99508676 1001 86380 86390 1
508858 99508858 1001 86380 86390 1
508730 99508730 1001 86380 86390 1
508797 99508797 1001 86380 86390 1
508852 99508852 1001 86380 86390 1
508827 99508827 1001 86380 86390 1
508789 99508789 1001 86380 86390 1
508642 99508642 1001 86380 86390 1
509215 99509215 1001 86380 86390 1
509255 99509255 1001 86380 86390 1
509243 99509243 1001 86380 86390 1
509867 99509867 1001 86380 86390 1
509817 99509817 1001 86380 86390 1
509766 99509766 1001 86380 86390 1
509794 99509794 1001 86380 86390 1
509848 99509848 1001 86380 86390 1
509566 99509566 1001 86380 86390 1
509581 99509581 1001 86380 86390 1
509490 99509490 1001 86380 86390 1
509543 99509543 1001 86380 86390 1
509613 99509613 1001 86380 86390 1
509627 99509627 1001 86380 86390 1
509616 99509616 1001 86380 86390 1
509325 99509325 1001 86380 86390 1
509390 99509390 1001 86380 86390 1
509482 99509482 1001 86380 86390 1
510027 99510027 1001 86380 86390 1
510058 99510058 1001 86380 86390 1
510071 99510071 1001 86380 86390 1
510072 99510072 1001 86380 86390 1
509944 99509944 1001 86380 86390 1
509970 99509970 1001 86380 86390 1
510077 99510077 1001 86380 86390 1
509987 99509987 1001 86380 86390 1
510668 99510668 1001 86380 86390 1
510327 99510327 1001 86380 86390 1
510500 99510500 1001 86380 86390 1
510320 99510320 1001 86380 86390 1
510481 99510481 1001 86380 86390 1
510210 99510210 1001 86380 86390 1
510198 99510198 1001 86380 86390 1
510292 99510292 1001 86380 86390 1
510137 99510137 1001 86380 86390 1
510801 99510801 1001 86380 86390 1
510840 99510840 1001 86380 86390 1
510921 99510921 1001 86380 86390 1
510838 99510838 1001 86380 86390 1
510864 99510864 1001 86380 86390 1
510890 99510890 1001 86380 86390 1
511372 99511372 1001 86380 86390 1
511521 99511521 1001 86380 86390 1
511379 99511379 1001 86380 86390 1
511249 99511249 1001 86380 86390 1
511117 99511117 1001 86380 86390 1
510940 99510940 1001 86380 86390 1
511643 99511643 1001 86380 86390 1
511594 99511594 1001 86380 86390 1
511738 99511738 1001 86380 86390 1
511661 99511661 1001 86380 86390 1
511597 99511597 1001 86380 86390 1
512291 99512291 1001 86380 86390 1
512317 99512317 1001 86380 86390 1
512281 99512281 1001 86380 86390 1
512322 99512322 1001 86380 86390 1
512232 99512232 1001 86380 86390 1
512018 99512018 1001 86380 86390 1
512163 99512163 1001 86380 86390 1
512055 99512055 1001 86380 86390 1
511926 99511926 1001 86380 86390 1
511759 99511759 1001 86380 86390 1
511957 99511957 1001 86380 86390 1
511780 99511780 1001 86380 86390 1
511936 99511936 1001 86380 86390 1
512480 99512480 1001 86380 86390 1
512528 99512528 1001 86380 86390 1
512452 99512452 1001 86380 86390 1
512517 99512517 1001 86380 86390 1
513172 99513172 1001 86380 86390 1
512988 99512988 1001 86380 86390 1
512940 99512940 1001 86380 86390 1
512869 99512869 1001 86380 86390 1
512677 99512677 1001 86380 86390 1
512590 99512590 1001 86380 86390 1
513216 99513216 1001 86380 86390 1
513333 99513333 1001 86380 86390 1
513360 99513360 1001 86380 86390 1
513349 99513349 1001 86380 86390 1
513288 99513288 1001 86380 86390 1
513210 99513210 1001 86380 86390 1
513250 99513250 1001 86380 86390 1
513302 99513302 1001 86380 86390 1
513408 99513408 1001 86380 86390 1
513903 99513903 1001 86380 86390 1
513986 99513986 1001 86380 86390 1
513739 99513739 1001 86380 86390 1
513771 99513771 1001 86380 86390 1
513579 99513579 1001 86380 86390 1
513414 99513414 1001 86380 86390 1
513507 99513507 1001 86380 86390 1
513548 99513548 1001 86380 86390 1
514058 99514058 1001 86380 86390 1
514214 99514214 1001 86380 86390 1
514190 99514190 1001 86380 86390 1
514127 99514127 1001 86380 86390 1
514155 99514155 1001 86380 86390 1
514821 99514821 1001 86380 86390 1
514668 99514668 1001 86380 86390 1
514848 99514848 1001 86380 86390 1
514715 99514715 1001 86380 86390 1
514767 99514767 1001 86380 86390 1
514509 99514509 1001 86380 86390 1
514617 99514617 1001 86380 86390 1
514556 99514556 1001 86380 86390 1
514456 99514456 1001 86380 86390 1
514396 99514396 1001 86380 86390 1
514412 99514412 1001 86380 86390 1
514426 99514426 1001 86380 86390 1
514271 99514271 1001 86380 86390 1
514428 99514428 1001 86380 86390 1
515024 99515024 1001 86380 86390 1
515040 99515040 1001 86380 86390 1
515002 99515002 1001 86380 86390 1
515045 99515045 1001 86380 86390 1
515544 99515544 1001 86380 86390 1
515482 99515482 1001 86380 86390 1
515524 99515524 1001 86380 86390 1
515678 99515678 1001 86380 86390 1
515490 99515490 1001 86380 86390 1
515580 99515580 1001 86380 86390 1
515441 99515441 1001 86380 86390 1
515330 99515330 1001 86380 86390 1
515331 99515331 1001 86380 86390 1
515448 99515448 1001 86380 86390 1
515065 99515065 1001 86380 86390 1
515162 99515162 1001 86380 86390 1
515111 99515111 1001 86380 86390 1
515876 99515876 1001 86380 86390 1
515800 99515800 1001 86380 86390 1
515789 99515789 1001 86380 86390 1
515883 99515883 1001 86380 86390 1
516461 99516461 1001 86380 86390 1
516464 99516464 1001 86380 86390 1
516492 99516492 1001 86380 86390 1
516470 99516470 1001 86380 86390 1
516239 99516239 1001 86380 86390 1
516083 99516083 1001 86380 86390 1
516022 99516022 1001 86380 86390 1
516064 99516064 1001 86380 86390 1
516526 99516526 1001 86380 86390 1
517168 99517168 1001 86380 86390 1
517241 99517241 1001 86380 86390 1
517193 99517193 1001 86380 86390 1
516795 99516795 1001 86380 86390 1
516885 99516885 1001 86380 86390 1
516726 99516726 1001 86380 86390 1
516791 99516791 1001 86380 86390 1
517540 99517540 1001 86380 86390 1
517418 99517418 1001 86380 86390 1
517500 99517500 1001 86380 86390 1
518125 99518125 1001 86380 86390 1
518102 99518102 1001 86380 86390 1
518145 99518145 1001 86380 86390 1
518032 99518032 1001 86380 86390 1
517899 99517899 1001 86380 86390 1
517926 99517926 1001 86380 86390 1
517797 99517797 1001 86380 86390 1
517772 99517772 1001 86380 86390 1
517760 99517760 1001 86380 86390 1
518223 99518223 1001 86380 86390 1
518236 99518236 1001 86380 86390 1
518244 99518244 1001 86380 86390 1
518298 99518298 1001 86380 86390 1
518351 99518351 1001 86380 86390 1
518810 99518810 1001 86380 86390 1
518927 99518927 1001 86380 86390 1
518798 99518798 1001 86380 86390 1
518933 99518933 1001 86380 86390 1
518732 99518732 1001 86380 86390 1
518646 99518646 1001 86380 86390 1
518484 99518484 1001 86380 86390 1
518485 99518485 1001 86380 86390 1
519040 99519040 1001 86380 86390 1
519084 99519084 1001 86380 86390 1
519663 99519663 1001 86380 86390 1
519741 99519741 1001 86380 86390 1
519591 99519591 1001 86380 86390 1
519594 99519594 1001 86380 86390 1
519452 99519452 1001 86380 86390 1
519517 99519517 1001 86380 86390 1
519391 99519391 1001 86380 86390 1
519334 99519334 1001 86380 86390 1
519386 99519386 1001 86380 86390 1
519937 99519937 1001 86380 86390 1
520564 99520564 1001 86380 86390 1
520577 99520577 1001 86380 86390 1
520552 99520552 1001 86380 86390 1
520489 99520489 1001 86380 86390 1
520502 99520502 1001 86380 86390 1
520508 99520508 1001 86380 86390 1
520575 99520575 1001 86380 86390 1
520255 99520255 1001 86380 86390 1
520358 99520358 1001 86380 86390 1
520283 99520283 1001 86380 86390 1
520213 99520213 1001 86380 86390 1
520099 99520099 1001 86380 86390 1
520172 99520172 1001 86380 86390 1
520070 99520070 1001 86380 86390 1
521354 99521354 1001 86380 86390 1
521396 99521396 1001 86380 86390 1
521387 99521387 1001 86380 86390 1
521323 99521323 1001 86380 86390 1
521119 99521119 1001 86380 86390 1
521069 99521069 1001 86380 86390 1
521253 99521253 1001 86380 86390 1
521259 99521259 1001 86380 86390 1
520993 99520993 1001 86380 86390 1
520943 99520943 1001 86380 86390 1
520918 99520918 1001 86380 86390 1
520983 99520983 1001 86380 86390 1
521622 99521622 1001 86380 86390 1
521481 99521481 1001 86380 86390 1
521586 99521586 1001 86380 86390 1
522251 99522251 1001 86380 86390 1
521998 99521998 1001 86380 86390 1
521937 99521937 1001 86380 86390 1
521950 99521950 1001 86380 86390 1
522028 99522028 1001 86380 86390 1
521889 99521889 1001 86380 86390 1
522033 99522033 1001 86380 86390 1
522047 99522047 1001 86380 86390 1
521700 99521700 1001 86380 86390 1
521873 99521873 1001 86380 86390 1
521735 99521735 1001 86380 86390 1
522345 99522345 1001 86380 86390 1
522349 99522349 1001 86380 86390 1
522427 99522427 1001 86380 86390 1
522310 99522310 1001 86380 86390 1
522313 99522313 1001 86380 86390 1
523076 99523076 1001 86380 86390 1
523114 99523114 1001 86380 86390 1
522567 99522567 1001 86380 86390 1
522568 99522568 1001 86380 86390 1
522649 99522649 1001 86380 86390 1
522688 99522688 1001 86380 86390 1
523180 99523180 1001 86380 86390 1
523194 99523194 1001 86380 86390 1
523222 99523222 1001 86380 86390 1
523185 99523185 1001 86380 86390 1
523237 99523237 1001 86380 86390 1
523282 99523282 1001 86380 86390 1
523765 99523765 1001 86380 86390 1
523821 99523821 1001 86380 86390 1
523847 99523847 1001 86380 86390 1
523860 99523860 1001 86380 86390 1
523923 99523923 1001 86380 86390 1
523861 99523861 1001 86380 86390 1
523925 99523925 1001 86380 86390 1
523570 99523570 1001 86380 86390 1
523676 99523676 1001 86380 86390 1
523612 99523612 1001 86380 86390 1
523576 99523576 1001 86380 86390 1
523606 99523606 1001 86380 86390 1
523414 99523414 1001 86380 86390 1
523482 99523482 1001 86380 86390 1
523327 99523327 1001 86380 86390 1
523381 99523381 1001 86380 86390 1
523525 99523525 1001 86380 86390 1
523487 99523487 1001 86380 86390 1
523413 99523413 1001 86380 86390 1
524032 99524032 1001 86380 86390 1
524046 99524046 1001 86380 86390 1
524002 99524002 1001 86380 86390 1
524683 99524683 1001 86380 86390 1
524696 99524696 1001 86380 86390 1
524619 99524619 1001 86380 86390 1
524703 99524703 1001 86380 86390 1
524763 99524763 1001 86380 86390 1
524539 99524539 1001 86380 86390 1
524405 99524405 1001 86380 86390 1
524511 99524511 1001 86380 86390 1
524381 99524381 1001 86380 86390 1
524260 99524260 1001 86380 86390 1
524337 99524337 1001 86380 86390 1
524339 99524339 1001 86380 86390 1
524172 99524172 1001 86380 86390 1
524200 99524200 1001 86380 86390 1
524317 99524317 1001 86380 86390 1
524859 99524859 1001 86380 86390 1
524955 99524955 1001 86380 86390 1
524934 99524934 1001 86380 86390 1
524883 99524883 1001 86380 86390 1
525239 99525239 1001 86380 86390 1
525294 99525294 1001 86380 86390 1
525099 99525099 1001 86380 86390 1
525088 99525088 1001 86380 86390 1
525766 99525766 1001 86380 86390 1
525682 99525682 1001 86380 86390 1
525735 99525735 1001 86380 86390 1
526386 99526386 1001 86380 86390 1
526232 99526232 1001 86380 86390 1
526247 99526247 1001 86380 86390 1
526274 99526274 1001 86380 86390 1
526418 99526418 1001 86380 86390 1
526127 99526127 1001 86380 86390 1
526105 99526105 1001 86380 86390 1
526044 99526044 1001 86380 86390 1
526071 99526071 1001 86380 86390 1
525957 99525957 1001 86380 86390 1
526009 99526009 1001 86380 86390 1
525990 99525990 1001 86380 86390 1
525927 99525927 1001 86380 86390 1
526526 99526526 1001 86380 86390 1
526556 99526556 1001 86380 86390 1
526429 99526429 1001 86380 86390 1
526432 99526432 1001 86380 86390 1
527098 99527098 1001 86380 86390 1
527060 99527060 1001 86380 86390 1
527130 99527130 1001 86380 86390 1
527242 99527242 1001 86380 86390 1
526929 99526929 1001 86380 86390 1
526865 99526865 1001 86380 86390 1
527009 99527009 1001 86380 86390 1
526911 99526911 1001 86380 86390 1
526977 99526977 1001 86380 86390 1
526749 99526749 1001 86380 86390 1
526699 99526699 1001 86380 86390 1
526677 99526677 1001 86380 86390 1
526768 99526768 1001 86380 86390 1
527454 99527454 1001 86380 86390 1
527286 99527286 1001 86380 86390 1
527329 99527329 1001 86380 86390 1
527409 99527409 1001 86380 86390 1
527345 99527345 1001 86380 86390 1
527435 99527435 1001 86380 86390 1
527309 99527309 1001 86380 86390 1
527959 99527959 1001 86380 86390 1
527883 99527883 1001 86380 86390 1
527880 99527880 1001 86380 86390 1
527820 99527820 1001 86380 86390 1
527860 99527860 1001 86380 86390 1
527696 99527696 1001 86380 86390 1
527571 99527571 1001 86380 86390 1
527630 99527630 1001 86380 86390 1
527501 99527501 1001 86380 86390 1
527607 99527607 1001 86380 86390 1
528124 99528124 1001 86380 86390 1
528114 99528114 1001 86380 86390 1
528154 99528154 1001 86380 86390 1
528213 99528213 1001 86380 86390 1
528175 99528175 1001 86380 86390 1
528774 99528774 1001 86380 86390 1
528801 99528801 1001 86380 86390 1
528871 99528871 1001 86380 86390 1
528778 99528778 1001 86380 86390 1
528835 99528835 1001 86380 86390 1
528894 99528894 1001 86380 86390 1
528514 99528514 1001 86380 86390 1
528518 99528518 1001 86380 86390 1
528571 99528571 1001 86380 86390 1
528599 99528599 1001 86380 86390 1
528407 99528407 1001 86380 86390 1
529054 99529054 1001 86380 86390 1
529070 99529070 1001 86380 86390 1
528916 99528916 1001 86380 86390 1
529021 99529021 1001 86380 86390 1
529620 99529620 1001 86380 86390 1
529522 99529522 1001 86380 86390 1
529328 99529328 1001 86380 86390 1
529485 99529485 1001 86380 86390 1
529231 99529231 1001 86380 86390 1
529245 99529245 1001 86380 86390 1
529258 99529258 1001 86380 86390 1
529209 99529209 1001 86380 86390 1
529870 99529870 1001 86380 86390 1
529731 99529731 1001 86380 86390 1
529837 99529837 1001 86380 86390 1
530402 99530402 1001 86380 86390 1
530442 99530442 1001 86380 86390 1
530447 99530447 1001 86380 86390 1
530207 99530207 1001 86380 86390 1
530246 99530246 1001 86380 86390 1
530306 99530306 1001 86380 86390 1
530024 99530024 1001 86380 86390 1
530009 99530009 1001 86380 86390 1
530710 99530710 1001 86380 86390 1
531214 99531214 1001 86380 86390 1
531247 99531247 1001 86380 86390 1
531325 99531325 1001 86380 86390 1
531031 99531031 1001 86380 86390 1
531045 99531045 1001 86380 86390 1
531112 99531112 1001 86380 86390 1
531138 99531138 1001 86380 86390 1
531029 99531029 1001 86380 86390 1
530918 99530918 1001 86380 86390 1
530897 99530897 1001 86380 86390 1
530886 99530886 1001 86380 86390 1
531551 99531551 1001 86380 86390 1
531566 99531566 1001 86380 86390 1
532204 99532204 1001 86380 86390 1
532052 99532052 1001 86380 86390 1
532188 99532188 1001 86380 86390 1
532195 99532195 1001 86380 86390 1
531940 99531940 1001 86380 86390 1
531903 99531903 1001 86380 86390 1
531943 99531943 1001 86380 86390 1
531934 99531934 1001 86380 86390 1
531759 99531759 1001 86380 86390 1
531709 99531709 1001 86380 86390 1
531762 99531762 1001 86380 86390 1
531763 99531763 1001 86380 86390 1
531621 99531621 1001 86380 86390 1
532376 99532376 1001 86380 86390 1
532364 99532364 1001 86380 86390 1
532407 99532407 1001 86380 86390 1
532947 99532947 1001 86380 86390 1
532937 99532937 1001 86380 86390 1
533022 99533022 1001 86380 86390 1
532671 99532671 1001 86380 86390 1
532662 99532662 1001 86380 86390 1
532623 99532623 1001 86380 86390 1
532768 99532768 1001 86380 86390 1
532656 99532656 1001 86380 86390 1
532747 99532747 1001 86380 86390 1
532501 99532501 1001 86380 86390 1
532475 99532475 1001 86380 86390 1
533035 99533035 1001 86380 86390 1
533829 99533829 1001 86380 86390 1
533786 99533786 1001 86380 86390 1
533670 99533670 1001 86380 86390 1
533766 99533766 1001 86380 86390 1
533676 99533676 1001 86380 86390 1
533540 99533540 1001 86380 86390 1
533618 99533618 1001 86380 86390 1
533582 99533582 1001 86380 86390 1
533544 99533544 1001 86380 86390 1
533469 99533469 1001 86380 86390 1
533470 99533470 1001 86380 86390 1
533406 99533406 1001 86380 86390 1
533948 99533948 1001 86380 86390 1
533982 99533982 1001 86380 86390 1
534610 99534610 1001 86380 86390 1
534636 99534636 1001 86380 86390 1
534536 99534536 1001 86380 86390 1
534514 99534514 1001 86380 86390 1
534414 99534414 1001 86380 86390 1
534312 99534312 1001 86380 86390 1
534313 99534313 1001 86380 86390 1
534328 99534328 1001 86380 86390 1
534397 99534397 1001 86380 86390 1
534321 99534321 1001 86380 86390 1
534721 99534721 1001 86380 86390 1
534741 99534741 1001 86380 86390 1
534874 99534874 1001 86380 86390 1
535412 99535412 1001 86380 86390 1
535294 99535294 1001 86380 86390 1
535217 99535217 1001 86380 86390 1
535170 99535170 1001 86380 86390 1
535171 99535171 1001 86380 86390 1
534911 99534911 1001 86380 86390 1
534992 99534992 1001 86380 86390 1
535598 99535598 1001 86380 86390 1
535603 99535603 1001 86380 86390 1
536185 99536185 1001 86380 86390 1
536268 99536268 1001 86380 86390 1
535808 99535808 1001 86380 86390 1
535916 99535916 1001 86380 86390 1
535800 99535800 1001 86380 86390 1
535826 99535826 1001 86380 86390 1
535735 99535735 1001 86380 86390 1
535840 99535840 1001 86380 86390 1
535803 99535803 1001 86380 86390 1
536464 99536464 1001 86380 86390 1
536374 99536374 1001 86380 86390 1
536998 99536998 1001 86380 86390 1
537132 99537132 1001 86380 86390 1
536991 99536991 1001 86380 86390 1
537108 99537108 1001 86380 86390 1
536815 99536815 1001 86380 86390 1
536793 99536793 1001 86380 86390 1
536794 99536794 1001 86380 86390 1
536567 99536567 1001 86380 86390 1
536569 99536569 1001 86380 86390 1
536570 99536570 1001 86380 86390 1
536664 99536664 1001 86380 86390 1
537279 99537279 1001 86380 86390 1
537346 99537346 1001 86380 86390 1
537364 99537364 1001 86380 86390 1
537803 99537803 1001 86380 86390 1
537843 99537843 1001 86380 86390 1
537856 99537856 1001 86380 86390 1
537762 99537762 1001 86380 86390 1
537676 99537676 1001 86380 86390 1
537741 99537741 1001 86380 86390 1
537512 99537512 1001 86380 86390 1
537569 99537569 1001 86380 86390 1
537466 99537466 1001 86380 86390 1
537442 99537442 1001 86380 86390 1
537576 99537576 1001 86380 86390 1
538068 99538068 1001 86380 86390 1
538129 99538129 1001 86380 86390 1
538104 99538104 1001 86380 86390 1
538147 99538147 1001 86380 86390 1
538626 99538626 1001 86380 86390 1
538746 99538746 1001 86380 86390 1
538800 99538800 1001 86380 86390 1
538734 99538734 1001 86380 86390 1
538417 99538417 1001 86380 86390 1
538408 99538408 1001 86380 86390 1
538464 99538464 1001 86380 86390 1
538325 99538325 1001 86380 86390 1
538281 99538281 1001 86380 86390 1
538998 99538998 1001 86380 86390 1
538973 99538973 1001 86380 86390 1
538858 99538858 1001 86380 86390 1
538977 99538977 1001 86380 86390 1
539016 99539016 1001 86380 86390 1
539462 99539462 1001 86380 86390 1
539481 99539481 1001 86380 86390 1
539445 99539445 1001 86380 86390 1
539425 99539425 1001 86380 86390 1
539376 99539376 1001 86380 86390 1
539234 99539234 1001 86380 86390 1
539261 99539261 1001 86380 86390 1
539252 99539252 1001 86380 86390 1
539176 99539176 1001 86380 86390 1
539047 99539047 1001 86380 86390 1
539086 99539086 1001 86380 86390 1
539052 99539052 1001 86380 86390 1
539210 99539210 1001 86380 86390 1
539690 99539690 1001 86380 86390 1
539665 99539665 1001 86380 86390 1
539770 99539770 1001 86380 86390 1
539760 99539760 1001 86380 86390 1
539773 99539773 1001 86380 86390 1
539735 99539735 1001 86380 86390 1
540357 99540357 1001 86380 86390 1
540334 99540334 1001 86380 86390 1
540226 99540226 1001 86380 86390 1
540099 99540099 1001 86380 86390 1
540112 99540112 1001 86380 86390 1
540131 99540131 1001 86380 86390 1
540144 99540144 1001 86380 86390 1
539913 99539913 1001 86380 86390 1
539850 99539850 1001 86380 86390 1
539883 99539883 1001 86380 86390 1
540556 99540556 1001 86380 86390 1
540587 99540587 1001 86380 86390 1
540500 99540500 1001 86380 86390 1
541112 99541112 1001 86380 86390 1
541216 99541216 1001 86380 86390 1
540935 99540935 1001 86380 86390 1
540942 99540942 1001 86380 86390 1
540738 99540738 1001 86380 86390 1
541395 99541395 1001 86380 86390 1
541469 99541469 1001 86380 86390 1
542030 99542030 1001 86380 86390 1
542031 99542031 1001 86380 86390 1
541918 99541918 1001 86380 86390 1
541921 99541921 1001 86380 86390 1
541767 99541767 1001 86380 86390 1
541629 99541629 1001 86380 86390 1
541592 99541592 1001 86380 86390 1
541600 99541600 1001 86380 86390 1
542164 99542164 1001 86380 86390 1
542268 99542268 1001 86380 86390 1
542217 99542217 1001 86380 86390 1
542257 99542257 1001 86380 86390 1
542832 99542832 1001 86380 86390 1
542897 99542897 1001 86380 86390 1
542782 99542782 1001 86380 86390 1
542926 99542926 1001 86380 86390 1
542403 99542403 1001 86380 86390 1
542382 99542382 1001 86380 86390 1
542400 99542400 1001 86380 86390 1
543123 99543123 1001 86380 86390 1
543749 99543749 1001 86380 86390 1
543488 99543488 1001 86380 86390 1
543559 99543559 1001 86380 86390 1
543469 99543469 1001 86380 86390 1
543193 99543193 1001 86380 86390 1
543174 99543174 1001 86380 86390 1
543151 99543151 1001 86380 86390 1
543823 99543823 1001 86380 86390 1
543798 99543798 1001 86380 86390 1
543893 99543893 1001 86380 86390 1
544540 99544540 1001 86380 86390 1
544288 99544288 1001 86380 86390 1
544255 99544255 1001 86380 86390 1
544244 99544244 1001 86380 86390 1
544119 99544119 1001 86380 86390 1
544056 99544056 1001 86380 86390 1
544121 99544121 1001 86380 86390 1
544022 99544022 1001 86380 86390 1
544011 99544011 1001 86380 86390 1
544692 99544692 1001 86380 86390 1
431868 388 1001 19200 19917 1
433447 378 1001 66000 66537 1
414254 1140 1001 46260 47277 1
515332 661 1002 46792 54593 1
400028 99400028 1001 86380 86390 1
400102 99400102 1001 86380 86390 1
400121 99400121 1001 86380 86390 1
400195 99400195 1001 86380 86390 1
400665 99400665 1001 86380 86390 1
400726 99400726 1001 86380 86390 1
400828 99400828 1001 86380 86390 1
400912 99400912 1001 86380 86390 1
400970 99400970 1001 86380 86390 1
401026 99401026 1001 86380 86390 1
401008 99401008 1001 86380 86390 1
400954 99400954 1001 86380 86390 1
401126 99401126 1001 86380 86390 1
401177 99401177 1001 86380 86390 1
401159 99401159 1001 86380 86390 1
401926 99401926 1001 86380 86390 1
401860 99401860 1001 86380 86390 1
401929 99401929 1001 86380 86390 1
402452 99402452 1001 86380 86390 1
402595 99402595 1001 86380 86390 1
402613 99402613 1001 86380 86390 1
402971 99402971 1001 86380 86390 1
403014 99403014 1001 86380 86390 1
403171 99403171 1001 86380 86390 1
403772 99403772 1001 86380 86390 1
403737 99403737 1001 86380 86390 1
403986 99403986 1001 86380 86390 1
404204 99404204 1001 86380 86390 1
404155 99404155 1001 86380 86390 1
404999 99404999 1001 86380 86390 1
405311 99405311 1001 86380 86390 1
405290 99405290 1001 86380 86390 1
405397 99405397 1001 86380 86390 1
405316 99405316 1001 86380 86390 1
405318 99405318 1001 86380 86390 1
405458 99405458 1001 86380 86390 1
405782 99405782 1001 86380 86390 1
406011 99406011 1001 86380 86390 1
406241 99406241 1001 86380 86390 1
406458 99406458 1001 86380 86390 1
406446 99406446 1001 86380 86390 1
406447 99406447 1001 86380 86390 1
406731 99406731 1001 86380 86390 1
406733 99406733 1001 86380 86390 1
406691 99406691 1001 86380 86390 1
406715 99406715 1001 86380 86390 1
406860 99406860 1001 86380 86390 1
406975 99406975 1001 86380 86390 1
407427 99407427 1001 86380 86390 1
407635 99407635 1001 86380 86390 1
407816 99407816 1001 86380 86390 1
408208 99408208 1001 86380 86390 1
408280 99408280 1001 86380 86390 1
408392 99408392 1001 86380 86390 1
408357 99408357 1001 86380 86390 1
408677 99408677 1001 86380 86390 1
408714 99408714 1001 86380 86390 1
408699 99408699 1001 86380 86390 1
408869 99408869 1001 86380 86390 1
409023 99409023 1001 86380 86390 1
409055 99409055 1001 86380 86390 1
409522 99409522 1001 86380 86390 1
409631 99409631 1001 86380 86390 1
409773 99409773 1001 86380 86390 1
409781 99409781 1001 86380 86390 1
409780 99409780 1001 86380 86390 1
409853 99409853 1001 86380 86390 1
410062 99410062 1001 86380 86390 1
410360 99410360 1001 86380 86390 1
410638 99410638 1001 86380 86390 1
410703 99410703 1001 86380 86390 1
410651 99410651 1001 86380 86390 1
410912 99410912 1001 86380 86390 1
410968 99410968 1001 86380 86390 1
411142 99411142 1001 86380 86390 1
411195 99411195 1001 86380 86390 1
411403 99411403 1001 86380 86390 1
411551 99411551 1001 86380 86390 1
411564 99411564 1001 86380 86390 1
411623 99411623 1001 86380 86390 1
411811 99411811 1001 86380 86390 1
411872 99411872 1001 86380 86390 1
412232 99412232 1001 86380 86390 1
412425 99412425 1001 86380 86390 1
412428 99412428 1001 86380 86390 1
412470 99412470 1001 86380 86390 1
413550 99413550 1001 86380 86390 1
413324 99413324 1001 86380 86390 1
413539 99413539 1001 86380 86390 1
413258 99413258 1001 86380 86390 1
413010 99413010 1001 86380 86390 1
412998 99412998 1001 86380 86390 1
412601 99412601 1001 86380 86390 1
412690 99412690 1001 86380 86390 1
413893 99413893 1001 86380 86390 1
415075 99415075 1001 86380 86390 1
415118 99415118 1001 86380 86390 1
415175 99415175 1001 86380 86390 1
414639 99414639 1001 86380 86390 1
414677 99414677 1001 86380 86390 1
414879 99414879 1001 86380 86390 1
414789 99414789 1001 86380 86390 1
414814 99414814 1001 86380 86390 1
414634 99414634 1001 86380 86390 1
414274 99414274 1001 86380 86390 1
415671 99415671 1001 86380 86390 1
415358 99415358 1001 86380 86390 1
415382 99415382 1001 86380 86390 1
415667 99415667 1001 86380 86390 1
416908 99416908 1001 86380 86390 1
416871 99416871 1001 86380 86390 1
416039 99416039 1001 86380 86390 1
417024 99417024 1001 86380 86390 1
417100 99417100 1001 86380 86390 1
417238 99417238 1001 86380 86390 1
417155 99417155 1001 86380 86390 1
417548 99417548 1001 86380 86390 1
418528 99418528 1001 86380 86390 1
418716 99418716 1001 86380 86390 1
418462 99418462 1001 86380 86390 1
418686 99418686 1001 86380 86390 1
418432 99418432 1001 86380 86390 1
418308 99418308 1001 86380 86390 1
417848 99417848 1001 86380 86390 1
417864 99417864 1001 86380 86390 1
419034 99419034 1001 86380 86390 1
419167 99419167 1001 86380 86390 1
418868 99418868 1001 86380 86390 1
420353 99420353 1001 86380 86390 1
419632 99419632 1001 86380 86390 1
419725 99419725 1001 86380 86390 1
419645 99419645 1001 86380 86390 1
419874 99419874 1001 86380 86390 1
420056 99420056 1001 86380 86390 1
419662 99419662 1001 86380 86390 1
419269 99419269 1001 86380 86390 1
419578 99419578 1001 86380 86390 1
420806 99420806 1001 86380 86390 1
420514 99420514 1001 86380 86390 1
420632 99420632 1001 86380 86390 1
420584 99420584 1001 86380 86390 1
421721 99421721 1001 86380 86390 1
422013 99422013 1001 86380 86390 1
421885 99421885 1001 86380 86390 1
421548 99421548 1001 86380 86390 1
421325 99421325 1001 86380 86390 1
420999 99420999 1001 86380 86390 1
421106 99421106 1001 86380 86390 1
422120 99422120 1001 86380 86390 1
422141 99422141 1001 86380 86390 1
423680 99423680 1001 86380 86390 1
423653 99423653 1001 86380 86390 1
423705 99423705 1001 86380 86390 1
423190 99423190 1001 86380 86390 1
422981 99422981 1001 86380 86390 1
423194 99423194 1001 86380 86390 1
423227 99423227 1001 86380 86390 1
422987 99422987 1001 86380 86390 1
423121 99423121 1001 86380 86390 1
422979 99422979 1001 86380 86390 1
422652 99422652 1001 86380 86390 1
422703 99422703 1001 86380 86390 1
422733 99422733 1001 86380 86390 1
422789 99422789 1001 86380 86390 1
423306 99423306 1001 86380 86390 1
425092 99425092 1001 86380 86390 1
425183 99425183 1001 86380 86390 1
425206 99425206 1001 86380 86390 1
425039 99425039 1001 86380 86390 1
425360 99425360 1001 86380 86390 1
425296 99425296 1001 86380 86390 1
424992 99424992 1001 86380 86390 1
424976 99424976 1001 86380 86390 1
424562 99424562 1001 86380 86390 1
424427 99424427 1001 86380 86390 1
425470 99425470 1001 86380 86390 1
425585 99425585 1001 86380 86390 1
425672 99425672 1001 86380 86390 1
425520 99425520 1001 86380 86390 1
425774 99425774 1001 86380 86390 1
427075 99427075 1001 86380 86390 1
426344 99426344 1001 86380 86390 1
426608 99426608 1001 86380 86390 1
425952 99425952 1001 86380 86390 1
427168 99427168 1001 86380 86390 1
427266 99427266 1001 86380 86390 1
427518 99427518 1001 86380 86390 1
427469 99427469 1001 86380 86390 1
427402 99427402 1001 86380 86390 1
427429 99427429 1001 86380 86390 1
428130 99428130 1001 86380 86390 1
428265 99428265 1001 86380 86390 1
428289 99428289 1001 86380 86390 1
428101 99428101 1001 86380 86390 1
428102 99428102 1001 86380 86390 1
428137 99428137 1001 86380 86390 1
428906 99428906 1001 86380 86390 1
428993 99428993 1001 86380 86390 1
429103 99429103 1001 86380 86390 1
429059 99429059 1001 86380 86390 1
429064 99429064 1001 86380 86390 1
430125 99430125 1001 86380 86390 1
430059 99430059 1001 86380 86390 1
430040 99430040 1001 86380 86390 1
429907 99429907 1001 86380 86390 1
429740 99429740 1001 86380 86390 1
429761 99429761 1001 86380 86390 1
429785 99429785 1001 86380 86390 1
429728 99429728 1001 86380 86390 1
429748 99429748 1001 86380 86390 1
429681 99429681 1001 86380 86390 1
429440 99429440 1001 86380 86390 1
429179 99429179 1001 86380 86390 1
429458 99429458 1001 86380 86390 1
429262 99429262 1001 86380 86390 1
429264 99429264 1001 86380 86390 1
429195 99429195 1001 86380 86390 1
430681 99430681 1001 86380 86390 1
430705 99430705 1001 86380 86390 1
430740 99430740 1001 86380 86390 1
430626 99430626 1001 86380 86390 1
431696 99431696 1001 86380 86390 1
431868 99431868 1001 86380 86390 1
431686 99431686 1001 86380 86390 1
431282 99431282 1001 86380 86390 1
431588 99431588 1001 86380 86390 1
431535 99431535 1001 86380 86390 1
431390 99431390 1001 86380 86390 1
431305 99431305 1001 86380 86390 1
431258 99431258 1001 86380 86390 1
430987 99430987 1001 86380 86390 1
432375 99432375 1001 86380 86390 1
432350 99432350 1001 86380 86390 1
432462 99432462 1001 86380 86390 1
432283 99432283 1001 86380 86390 1
433409 99433409 1001 86380 86390 1
432967 99432967 1001 86380 86390 1
433028 99433028 1001 86380 86390 1
433006 99433006 1001 86380 86390 1
433058 99433058 1001 86380 86390 1
433231 99433231 1001 86380 86390 1
432917 99432917 1001 86380 86390 1
432943 99432943 1001 86380 86390 1
432609 99432609 1001 86380 86390 1
432816 99432816 1001 86380 86390 1
432890 99432890 1001 86380 86390 1
432547 99432547 1001 86380 86390 1
434092 99434092 1001 86380 86390 1
433793 99433793 1001 86380 86390 1
433990 99433990 1001 86380 86390 1
433745 99433745 1001 86380 86390 1
435390 99435390 1001 86380 86390 1
435153 99435153 1001 86380 86390 1
434738 99434738 1001 86380 86390 1
434632 99434632 1001 86380 86390 1
434678 99434678 1001 86380 86390 1
434201 99434201 1001 86380 86390 1
435795 99435795 1001 86380 86390 1
435465 99435465 1001 86380 86390 1
435878 99435878 1001 86380 86390 1
435509 99435509 1001 86380 86390 1
437078 99437078 1001 86380 86390 1
437080 99437080 1001 86380 86390 1
436811 99436811 1001 86380 86390 1
436903 99436903 1001 86380 86390 1
437117 99437117 1001 86380 86390 1
436911 99436911 1001 86380 86390 1
436696 99436696 1001 86380 86390 1
436484 99436484 1001 86380 86390 1
436680 99436680 1001 86380 86390 1
435989 99435989 1001 86380 86390 1
300032 99300032 1001 86380 86390 1
437181 99437181 1001 86380 86390 1
300626 99300626 1001 86380 86390 1
300699 99300699 1001 86380 86390 1
300670 99300670 1001 86380 86390 1
300593 99300593 1001 86380 86390 1
300715 99300715 1001 86380 86390 1
300510 99300510 1001 86380 86390 1
300384 99300384 1001 86380 86390 1
300504 99300504 1001 86380 86390 1
300306 99300306 1001 86380 86390 1
300140 99300140 1001 86380 86390 1
300257 99300257 1001 86380 86390 1
300208 99300208 1001 86380 86390 1
300818 99300818 1001 86380 86390 1
300846 99300846 1001 86380 86390 1
300782 99300782 1001 86380 86390 1
300904 99300904 1001 86380 86390 1
301552 99301552 1001 86380 86390 1
301315 99301315 1001 86380 86390 1
301330 99301330 1001 86380 86390 1
301153 99301153 1001 86380 86390 1
300972 99300972 1001 86380 86390 1
301018 99301018 1001 86380 86390 1
301741 99301741 1001 86380 86390 1
301626 99301626 1001 86380 86390 1
301731 99301731 1001 86380 86390 1
302292 99302292 1001 86380 86390 1
302363 99302363 1001 86380 86390 1
302298 99302298 1001 86380 86390 1
302021 99302021 1001 86380 86390 1
301970 99301970 1001 86380 86390 1
302159 99302159 1001 86380 86390 1
301811 99301811 1001 86380 86390 1
301830 99301830 1001 86380 86390 1
302460 99302460 1001 86380 86390 1
302570 99302570 1001 86380 86390 1
303067 99303067 1001 86380 86390 1
303095 99303095 1001 86380 86390 1
302807 99302807 1001 86380 86390 1
302875 99302875 1001 86380 86390 1
302889 99302889 1001 86380 86390 1
302981 99302981 1001 86380 86390 1
302974 99302974 1001 86380 86390 1
302674 99302674 1001 86380 86390 1
302713 99302713 1001 86380 86390 1
303348 99303348 1001 86380 86390 1
303377 99303377 1001 86380 86390 1
303248 99303248 1001 86380 86390 1
303293 99303293 1001 86380 86390 1
303345 99303345 1001 86380 86390 1
304033 99304033 1001 86380 86390 1
303882 99303882 1001 86380 86390 1
303941 99303941 1001 86380 86390 1
304024 99304024 1001 86380 86390 1
303687 99303687 1001 86380 86390 1
303767 99303767 1001 86380 86390 1
303639 99303639 1001 86380 86390 1
303812 99303812 1001 86380 86390 1
303439 99303439 1001 86380 86390 1
303444 99303444 1001 86380 86390 1
304174 99304174 1001 86380 86390 1
304045 99304045 1001 86380 86390 1
304231 99304231 1001 86380 86390 1
304656 99304656 1001 86380 86390 1
304811 99304811 1001 86380 86390 1
304723 99304723 1001 86380 86390 1
304852 99304852 1001 86380 86390 1
304641 99304641 1001 86380 86390 1
304515 99304515 1001 86380 86390 1
304569 99304569 1001 86380 86390 1
304435 99304435 1001 86380 86390 1
304295 99304295 1001 86380 86390 1
304988 99304988 1001 86380 86390 1
304943 99304943 1001 86380 86390 1
305636 99305636 1001 86380 86390 1
305397 99305397 1001 86380 86390 1
305477 99305477 1001 86380 86390 1
305080 99305080 1001 86380 86390 1
305228 99305228 1001 86380 86390 1
305089 99305089 1001 86380 86390 1
500129 99500129 1001 86380 86390 1
500000 99500000 1001 86380 86390 1
305694 99305694 1001 86380 86390 1
500776 99500776 1001 86380 86390 1
500713 99500713 1001 86380 86390 1
500765 99500765 1001 86380 86390 1
500625 99500625 1001 86380 86390 1
500582 99500582 1001 86380 86390 1
500442 99500442 1001 86380 86390 1
500443 99500443 1001 86380 86390 1
500497 99500497 1001 86380 86390 1
500605 99500605 1001 86380 86390 1
500224 99500224 1001 86380 86390 1
500393 99500393 1001 86380 86390 1
500204 99500204 1001 86380 86390 1
500984 99500984 1001 86380 86390 1
500997 99500997 1001 86380 86390 1
500998 99500998 1001 86380 86390 1
501437 99501437 1001 86380 86390 1
501553 99501553 1001 86380 86390 1
501451 99501451 1001 86380 86390 1
501593 99501593 1001 86380 86390 1
501529 99501529 1001 86380 86390 1
501625 99501625 1001 86380 86390 1
501584 99501584 1001 86380 86390 1
501631 99501631 1001 86380 86390 1
501300 99501300 1001 86380 86390 1
501303 99501303 1001 86380 86390 1
501062 99501062 1001 86380 86390 1
501205 99501205 1001 86380 86390 1
501024 99501024 1001 86380 86390 1
501078 99501078 1001 86380 86390 1
501157 99501157 1001 86380 86390 1
501146 99501146 1001 86380 86390 1
501820 99501820 1001 86380 86390 1
501825 99501825 1001 86380 86390 1
502434 99502434 1001 86380 86390 1
502357 99502357 1001 86380 86390 1
502319 99502319 1001 86380 86390 1
502398 99502398 1001 86380 86390 1
502373 99502373 1001 86380 86390 1
502104 99502104 1001 86380 86390 1
502055 99502055 1001 86380 86390 1
502240 99502240 1001 86380 86390 1
502217 99502217 1001 86380 86390 1
501885 99501885 1001 86380 86390 1
501901 99501901 1001 86380 86390 1
501880 99501880 1001 86380 86390 1
501867 99501867 1001 86380 86390 1
501894 99501894 1001 86380 86390 1
502530 99502530 1001 86380 86390 1
503117 99503117 1001 86380 86390 1
503182 99503182 1001 86380 86390 1
503144 99503144 1001 86380 86390 1
503278 99503278 1001 86380 86390 1
503238 99503238 1001 86380 86390 1
502880 99502880 1001 86380 86390 1
502751 99502751 1001 86380 86390 1
502700 99502700 1001 86380 86390 1
502819 99502819 1001 86380 86390 1
502717 99502717 1001 86380 86390 1
502846 99502846 1001 86380 86390 1
502809 99502809 1001 86380 86390 1
503329 99503329 1001 86380 86390 1
503337 99503337 1001 86380 86390 1
503916 99503916 1001 86380 86390 1
503958 99503958 1001 86380 86390 1
503997 99503997 1001 86380 86390 1
503900 99503900 1001 86380 86390 1
503825 99503825 1001 86380 86390 1
503813 99503813 1001 86380 86390 1
503750 99503750 1001 86380 86390 1
503828 99503828 1001 86380 86390 1
503882 99503882 1001 86380 86390 1
503844 99503844 1001 86380 86390 1
504179 99504179 1001 86380 86390 1
504167 99504167 1001 86380 86390 1
504310 99504310 1001 86380 86390 1
504278 99504278 1001 86380 86390 1
504291 99504291 1001 86380 86390 1
504151 99504151 1001 86380 86390 1
504830 99504830 1001 86380 86390 1
504915 99504915 1001 86380 86390 1
504820 99504820 1001 86380 86390 1
504771 99504771 1001 86380 86390 1
504927 99504927 1001 86380 86390 1
504875 99504875 1001 86380 86390 1
504700 99504700 1001 86380 86390 1
504413 99504413 1001 86380 86390 1
505126 99505126 1001 86380 86390 1
505075 99505075 1001 86380 86390 1
505615 99505615 1001 86380 86390 1
505668 99505668 1001 86380 86390 1
505674 99505674 1001 86380 86390 1
505716 99505716 1001 86380 86390 1
505551 99505551 1001 86380 86390 1
505373 99505373 1001 86380 86390 1
505504 99505504 1001 86380 86390 1
505168 99505168 1001 86380 86390 1
505251 99505251 1001 86380 86390 1
505909 99505909 1001 86380 86390 1
505952 99505952 1001 86380 86390 1
505971 99505971 1001 86380 86390 1
506558 99506558 1001 86380 86390 1
506468 99506468 1001 86380 86390 1
506440 99506440 1001 86380 86390 1
506373 99506373 1001 86380 86390 1
506323 99506323 1001 86380 86390 1
506220 99506220 1001 86380 86390 1
505978 99505978 1001 86380 86390 1
506776 99506776 1001 86380 86390 1
505976 99505976 1001 86380 86390 1
506790 99506790 1001 86380 86390 1
506651 99506651 1001 86380 86390 1
506784 99506784 1001 86380 86390 1
507281 99507281 1001 86380 86390 1
507261 99507261 1001 86380 86390 1
507328 99507328 1001 86380 86390 1
507369 99507369 1001 86380 86390 1
507061 99507061 1001 86380 86390 1
507091 99507091 1001 86380 86390 1
507158 99507158 1001 86380 86390 1
507162 99507162 1001 86380 86390 1
506916 99506916 1001 86380 86390 1
507538 99507538 1001 86380 86390 1
507449 99507449 1001 86380 86390 1
507441 99507441 1001 86380 86390 1
507509 99507509 1001 86380 86390 1
508220 99508220 1001 86380 86390 1
508106 99508106 1001 86380 86390 1
508008 99508008 1001 86380 86390 1
507918 99507918 1001 86380 86390 1
507976 99507976 1001 86380 86390 1
507719 99507719 1001 86380 86390 1
507761 99507761 1001 86380 86390 1
507765 99507765 1001 86380 86390 1
508271 99508271 1001 86380 86390 1
508259 99508259 1001 86380 86390 1
508344 99508344 1001 86380 86390 1
508450 99508450 1001 86380 86390 1
509075 99509075 1001 86380 86390 1
508976 99508976 1001 86380 86390 1
509004 99509004 1001 86380 86390 1
509055 99509055 1001 86380 86390 1
509054 99509054 1001 86380 86390 1
509067 99509067 1001 86380 86390 1
508677 99508677 1001 86380 86390 1
508796 99508796 1001 86380 86390 1
508706 99508706 1001 86380 86390 1
508862 99508862 1001 86380 86390 1
508839 99508839 1001 86380 86390 1
508520 99508520 1001 86380 86390 1
508473 99508473 1001 86380 86390 1
509125 99509125 1001 86380 86390 1
509151 99509151 1001 86380 86390 1
509260 99509260 1001 86380 86390 1
509889 99509889 1001 86380 86390 1
509517 99509517 1001 86380 86390 1
509426 99509426 1001 86380 86390 1
509340 99509340 1001 86380 86390 1
510018 99510018 1001 86380 86390 1
510098 99510098 1001 86380 86390 1
510073 99510073 1001 86380 86390 1
510534 99510534 1001 86380 86390 1
510614 99510614 1001 86380 86390 1
510642 99510642 1001 86380 86390 1
510621 99510621 1001 86380 86390 1
510502 99510502 1001 86380 86390 1
510300 99510300 1001 86380 86390 1
510265 99510265 1001 86380 86390 1
510179 99510179 1001 86380 86390 1
510270 99510270 1001 86380 86390 1
510790 99510790 1001 86380 86390 1
511367 99511367 1001 86380 86390 1
511348 99511348 1001 86380 86390 1
511245 99511245 1001 86380 86390 1
511158 99511158 1001 86380 86390 1
510964 99510964 1001 86380 86390 1
511005 99511005 1001 86380 86390 1
511098 99511098 1001 86380 86390 1
511560 99511560 1001 86380 86390 1
512240 99512240 1001 86380 86390 1
512347 99512347 1001 86380 86390 1
512203 99512203 1001 86380 86390 1
512179 99512179 1001 86380 86390 1
512283 99512283 1001 86380 86390 1
512249 99512249 1001 86380 86390 1
512327 99512327 1001 86380 86390 1
512135 99512135 1001 86380 86390 1
512148 99512148 1001 86380 86390 1
512037 99512037 1001 86380 86390 1
512104 99512104 1001 86380 86390 1
512170 99512170 1001 86380 86390 1
512172 99512172 1001 86380 86390 1
511814 99511814 1001 86380 86390 1
511828 99511828 1001 86380 86390 1
511958 99511958 1001 86380 86390 1
511959 99511959 1001 86380 86390 1
511793 99511793 1001 86380 86390 1
511885 99511885 1001 86380 86390 1
512534 99512534 1001 86380 86390 1
513042 99513042 1001 86380 86390 1
513184 99513184 1001 86380 86390 1
513110 99513110 1001 86380 86390 1
512818 99512818 1001 86380 86390 1
512965 99512965 1001 86380 86390 1
512732 99512732 1001 86380 86390 1
512683 99512683 1001 86380 86390 1
512789 99512789 1001 86380 86390 1
512738 99512738 1001 86380 86390 1
513283 99513283 1001 86380 86390 1
513400 99513400 1001 86380 86390 1
513948 99513948 1001 86380 86390 1
514019 99514019 1001 86380 86390 1
513670 99513670 1001 86380 86390 1
513669 99513669 1001 86380 86390 1
513449 99513449 1001 86380 86390 1
513607 99513607 1001 86380 86390 1
513583 99513583 1001 86380 86390 1
513585 99513585 1001 86380 86390 1
514210 99514210 1001 86380 86390 1
514146 99514146 1001 86380 86390 1
514048 99514048 1001 86380 86390 1
514690 99514690 1001 86380 86390 1
514678 99514678 1001 86380 86390 1
514736 99514736 1001 86380 86390 1
514776 99514776 1001 86380 86390 1
514802 99514802 1001 86380 86390 1
514845 99514845 1001 86380 86390 1
514661 99514661 1001 86380 86390 1
514602 99514602 1001 86380 86390 1
514502 99514502 1001 86380 86390 1
514516 99514516 1001 86380 86390 1
514329 99514329 1001 86380 86390 1
514355 99514355 1001 86380 86390 1
514310 99514310 1001 86380 86390 1
514974 99514974 1001 86380 86390 1
514886 99514886 1001 86380 86390 1
514964 99514964 1001 86380 86390 1
514892 99514892 1001 86380 86390 1
515658 99515658 1001 86380 86390 1
515642 99515642 1001 86380 86390 1
515513 99515513 1001 86380 86390 1
515539 99515539 1001 86380 86390 1
515309 99515309 1001 86380 86390 1
515281 99515281 1001 86380 86390 1
515424 99515424 1001 86380 86390 1
515238 99515238 1001 86380 86390 1
515070 99515070 1001 86380 86390 1
515697 99515697 1001 86380 86390 1
515754 99515754 1001 86380 86390 1
516436 99516436 1001 86380 86390 1
516487 99516487 1001 86380 86390 1
516132 99516132 1001 86380 86390 1
515953 99515953 1001 86380 86390 1
515967 99515967 1001 86380 86390 1
515929 99515929 1001 86380 86390 1
515971 99515971 1001 86380 86390 1
515974 99515974 1001 86380 86390 1
516003 99516003 1001 86380 86390 1
517220 99517220 1001 86380 86390 1
517314 99517314 1001 86380 86390 1
517164 99517164 1001 86380 86390 1
517216 99517216 1001 86380 86390 1
517180 99517180 1001 86380 86390 1
517107 99517107 1001 86380 86390 1
517121 99517121 1001 86380 86390 1
516864 99516864 1001 86380 86390 1
516787 99516787 1001 86380 86390 1
517425 99517425 1001 86380 86390 1
517446 99517446 1001 86380 86390 1
517474 99517474 1001 86380 86390 1
518116 99518116 1001 86380 86390 1
517974 99517974 1001 86380 86390 1
518001 99518001 1001 86380 86390 1
518121 99518121 1001 86380 86390 1
517865 99517865 1001 86380 86390 1
517790 99517790 1001 86380 86390 1
517871 99517871 1001 86380 86390 1
517821 99517821 1001 86380 86390 1
517812 99517812 1001 86380 86390 1
517709 99517709 1001 86380 86390 1
517672 99517672 1001 86380 86390 1
517638 99517638 1001 86380 86390 1
517721 99517721 1001 86380 86390 1
518345 99518345 1001 86380 86390 1
518193 99518193 1001 86380 86390 1
518285 99518285 1001 86380 86390 1
518274 99518274 1001 86380 86390 1
518985 99518985 1001 86380 86390 1
518866 99518866 1001 86380 86390 1
518803 99518803 1001 86380 86390 1
518979 99518979 1001 86380 86390 1
518758 99518758 1001 86380 86390 1
518630 99518630 1001 86380 86390 1
518645 99518645 1001 86380 86390 1
518684 99518684 1001 86380 86390 1
518779 99518779 1001 86380 86390 1
518497 99518497 1001 86380 86390 1
518407 99518407 1001 86380 86390 1
518526 99518526 1001 86380 86390 1
518504 99518504 1001 86380 86390 1
518480 99518480 1001 86380 86390 1
518534 99518534 1001 86380 86390 1
519132 99519132 1001 86380 86390 1
519766 99519766 1001 86380 86390 1
519783 99519783 1001 86380 86390 1
519716 99519716 1001 86380 86390 1
519731 99519731 1001 86380 86390 1
519496 99519496 1001 86380 86390 1
519387 99519387 1001 86380 86390 1
519311 99519311 1001 86380 86390 1
520005 99520005 1001 86380 86390 1
519944 99519944 1001 86380 86390 1
519996 99519996 1001 86380 86390 1
519958 99519958 1001 86380 86390 1
519946 99519946 1001 86380 86390 1
519871 99519871 1001 86380 86390 1
519988 99519988 1001 86380 86390 1
519860 99519860 1001 86380 86390 1
520491 99520491 1001 86380 86390 1
520254 99520254 1001 86380 86390 1
520293 99520293 1001 86380 86390 1
520399 99520399 1001 86380 86390 1
520341 99520341 1001 86380 86390 1
520395 99520395 1001 86380 86390 1
520051 99520051 1001 86380 86390 1
520717 99520717 1001 86380 86390 1
520796 99520796 1001 86380 86390 1
520724 99520724 1001 86380 86390 1
520738 99520738 1001 86380 86390 1
521312 99521312 1001 86380 86390 1
521339 99521339 1001 86380 86390 1
521079 99521079 1001 86380 86390 1
521197 99521197 1001 86380 86390 1
521223 99521223 1001 86380 86390 1
520913 99520913 1001 86380 86390 1
520916 99520916 1001 86380 86390 1
521034 99521034 1001 86380 86390 1
521047 99521047 1001 86380 86390 1
521011 99521011 1001 86380 86390 1
521645 99521645 1001 86380 86390 1
521477 99521477 1001 86380 86390 1
521650 99521650 1001 86380 86390 1
521471 99521471 1001 86380 86390 1
521643 99521643 1001 86380 86390 1
522221 99522221 1001 86380 86390 1
522281 99522281 1001 86380 86390 1
522226 99522226 1001 86380 86390 1
522124 99522124 1001 86380 86390 1
521941 99521941 1001 86380 86390 1
521804 99521804 1001 86380 86390 1
521818 99521818 1001 86380 86390 1
521837 99521837 1001 86380 86390 1
522380 99522380 1001 86380 86390 1
522478 99522478 1001 86380 86390 1
522440 99522440 1001 86380 86390 1
522479 99522479 1001 86380 86390 1
522455 99522455 1001 86380 86390 1
522932 99522932 1001 86380 86390 1
522988 99522988 1001 86380 86390 1
523054 99523054 1001 86380 86390 1
522710 99522710 1001 86380 86390 1
522776 99522776 1001 86380 86390 1
522739 99522739 1001 86380 86390 1
522779 99522779 1001 86380 86390 1
522550 99522550 1001 86380 86390 1
522500 99522500 1001 86380 86390 1
522593 99522593 1001 86380 86390 1
522503 99522503 1001 86380 86390 1
522521 99522521 1001 86380 86390 1
522678 99522678 1001 86380 86390 1
523232 99523232 1001 86380 86390 1
523247 99523247 1001 86380 86390 1
523235 99523235 1001 86380 86390 1
523262 99523262 1001 86380 86390 1
523293 99523293 1001 86380 86390 1
523124 99523124 1001 86380 86390 1
523295 99523295 1001 86380 86390 1
523805 99523805 1001 86380 86390 1
523754 99523754 1001 86380 86390 1
523884 99523884 1001 86380 86390 1
523785 99523785 1001 86380 86390 1
523930 99523930 1001 86380 86390 1
523903 99523903 1001 86380 86390 1
523906 99523906 1001 86380 86390 1
523690 99523690 1001 86380 86390 1
523629 99523629 1001 86380 86390 1
523736 99523736 1001 86380 86390 1
524110 99524110 1001 86380 86390 1
524128 99524128 1001 86380 86390 1
524104 99524104 1001 86380 86390 1
524145 99524145 1001 86380 86390 1
523990 99523990 1001 86380 86390 1
523979 99523979 1001 86380 86390 1
524617 99524617 1001 86380 86390 1
524695 99524695 1001 86380 86390 1
524423 99524423 1001 86380 86390 1
524489 99524489 1001 86380 86390 1
524510 99524510 1001 86380 86390 1
524206 99524206 1001 86380 86390 1
524167 99524167 1001 86380 86390 1
524350 99524350 1001 86380 86390 1
524249 99524249 1001 86380 86390 1
524213 99524213 1001 86380 86390 1
524950 99524950 1001 86380 86390 1
524966 99524966 1001 86380 86390 1
524929 99524929 1001 86380 86390 1
525468 99525468 1001 86380 86390 1
525552 99525552 1001 86380 86390 1
525464 99525464 1001 86380 86390 1
525241 99525241 1001 86380 86390 1
525280 99525280 1001 86380 86390 1
525372 99525372 1001 86380 86390 1
525203 99525203 1001 86380 86390 1
525245 99525245 1001 86380 86390 1
525144 99525144 1001 86380 86390 1
525046 99525046 1001 86380 86390 1
525124 99525124 1001 86380 86390 1
525026 99525026 1001 86380 86390 1
525725 99525725 1001 86380 86390 1
525784 99525784 1001 86380 86390 1
526393 99526393 1001 86380 86390 1
526415 99526415 1001 86380 86390 1
526014 99526014 1001 86380 86390 1
526019 99526019 1001 86380 86390 1
525843 99525843 1001 86380 86390 1
525968 99525968 1001 86380 86390 1
526550 99526550 1001 86380 86390 1
526465 99526465 1001 86380 86390 1
526584 99526584 1001 86380 86390 1
526586 99526586 1001 86380 86390 1
526509 99526509 1001 86380 86390 1
526866 99526866 1001 86380 86390 1
526971 99526971 1001 86380 86390 1
527013 99527013 1001 86380 86390 1
527001 99527001 1001 86380 86390 1
527041 99527041 1001 86380 86390 1
526939 99526939 1001 86380 86390 1
526706 99526706 1001 86380 86390 1
526629 99526629 1001 86380 86390 1
527339 99527339 1001 86380 86390 1
527942 99527942 1001 86380 86390 1
527931 99527931 1001 86380 86390 1
527756 99527756 1001 86380 86390 1
527848 99527848 1001 86380 86390 1
527763 99527763 1001 86380 86390 1
527686 99527686 1001 86380 86390 1
527616 99527616 1001 86380 86390 1
527569 99527569 1001 86380 86390 1
528242 99528242 1001 86380 86390 1
528169 99528169 1001 86380 86390 1
528763 99528763 1001 86380 86390 1
528713 99528713 1001 86380 86390 1
528766 99528766 1001 86380 86390 1
528728 99528728 1001 86380 86390 1
528889 99528889 1001 86380 86390 1
528891 99528891 1001 86380 86390 1
528782 99528782 1001 86380 86390 1
528583 99528583 1001 86380 86390 1
528550 99528550 1001 86380 86390 1
528615 99528615 1001 86380 86390 1
528309 99528309 1001 86380 86390 1
528361 99528361 1001 86380 86390 1
528469 99528469 1001 86380 86390 1
528305 99528305 1001 86380 86390 1
529006 99529006 1001 86380 86390 1
529051 99529051 1001 86380 86390 1
529641 99529641 1001 86380 86390 1
529714 99529714 1001 86380 86390 1
529598 99529598 1001 86380 86390 1
529650 99529650 1001 86380 86390 1
529446 99529446 1001 86380 86390 1
529514 99529514 1001 86380 86390 1
529119 99529119 1001 86380 86390 1
529121 99529121 1001 86380 86390 1
529252 99529252 1001 86380 86390 1
529285 99529285 1001 86380 86390 1
529893 99529893 1001 86380 86390 1
529803 99529803 1001 86380 86390 1
529932 99529932 1001 86380 86390 1
529779 99529779 1001 86380 86390 1
529844 99529844 1001 86380 86390 1
529871 99529871 1001 86380 86390 1
529836 99529836 1001 86380 86390 1
529931 99529931 1001 86380 86390 1
530401 99530401 1001 86380 86390 1
530419 99530419 1001 86380 86390 1
530201 99530201 1001 86380 86390 1
530230 99530230 1001 86380 86390 1
530061 99530061 1001 86380 86390 1
530644 99530644 1001 86380 86390 1
530659 99530659 1001 86380 86390 1
530661 99530661 1001 86380 86390 1
530740 99530740 1001 86380 86390 1
530640 99530640 1001 86380 86390 1
531251 99531251 1001 86380 86390 1
531307 99531307 1001 86380 86390 1
531184 99531184 1001 86380 86390 1
531288 99531288 1001 86380 86390 1
531052 99531052 1001 86380 86390 1
531118 99531118 1001 86380 86390 1
530761 99530761 1001 86380 86390 1
530854 99530854 1001 86380 86390 1
530764 99530764 1001 86380 86390 1
532064 99532064 1001 86380 86390 1
532130 99532130 1001 86380 86390 1
532186 99532186 1001 86380 86390 1
531963 99531963 1001 86380 86390 1
531976 99531976 1001 86380 86390 1
531951 99531951 1001 86380 86390 1
531835 99531835 1001 86380 86390 1
531880 99531880 1001 86380 86390 1
531791 99531791 1001 86380 86390 1
532231 99532231 1001 86380 86390 1
532335 99532335 1001 86380 86390 1
533005 99533005 1001 86380 86390 1
532948 99532948 1001 86380 86390 1
532987 99532987 1001 86380 86390 1
532635 99532635 1001 86380 86390 1
532610 99532610 1001 86380 86390 1
532498 99532498 1001 86380 86390 1
532433 99532433 1001 86380 86390 1
533177 99533177 1001 86380 86390 1
533063 99533063 1001 86380 86390 1
533824 99533824 1001 86380 86390 1
533751 99533751 1001 86380 86390 1
533778 99533778 1001 86380 86390 1
533642 99533642 1001 86380 86390 1
533477 99533477 1001 86380 86390 1
533559 99533559 1001 86380 86390 1
533399 99533399 1001 86380 86390 1
534050 99534050 1001 86380 86390 1
533870 99533870 1001 86380 86390 1
534015 99534015 1001 86380 86390 1
533880 99533880 1001 86380 86390 1
534566 99534566 1001 86380 86390 1
534298 99534298 1001 86380 86390 1
534129 99534129 1001 86380 86390 1
534169 99534169 1001 86380 86390 1
534114 99534114 1001 86380 86390 1
534836 99534836 1001 86380 86390 1
534851 99534851 1001 86380 86390 1
534709 99534709 1001 86380 86390 1
534816 99534816 1001 86380 86390 1
534806 99534806 1001 86380 86390 1
534730 99534730 1001 86380 86390 1
534861 99534861 1001 86380 86390 1
535403 99535403 1001 86380 86390 1
535404 99535404 1001 86380 86390 1
535327 99535327 1001 86380 86390 1
535126 99535126 1001 86380 86390 1
535259 99535259 1001 86380 86390 1
535130 99535130 1001 86380 86390 1
535248 99535248 1001 86380 86390 1
535120 99535120 1001 86380 86390 1
535036 99535036 1001 86380 86390 1
534963 99534963 1001 86380 86390 1
534898 99534898 1001 86380 86390 1
535590 99535590 1001 86380 86390 1
536298 99536298 1001 86380 86390 1
536276 99536276 1001 86380 86390 1
536296 99536296 1001 86380 86390 1
535951 99535951 1001 86380 86390 1
536043 99536043 1001 86380 86390 1
536116 99536116 1001 86380 86390 1
535742 99535742 1001 86380 86390 1
535859 99535859 1001 86380 86390 1
535901 99535901 1001 86380 86390 1
535764 99535764 1001 86380 86390 1
535752 99535752 1001 86380 86390 1
535831 99535831 1001 86380 86390 1
536517 99536517 1001 86380 86390 1
536441 99536441 1001 86380 86390 1
536350 99536350 1001 86380 86390 1
536419 99536419 1001 86380 86390 1
536485 99536485 1001 86380 86390 1
537153 99537153 1001 86380 86390 1
537070 99537070 1001 86380 86390 1
536881 99536881 1001 86380 86390 1
536859 99536859 1001 86380 86390 1
536823 99536823 1001 86380 86390 1
536877 99536877 1001 86380 86390 1
536635 99536635 1001 86380 86390 1
536663 99536663 1001 86380 86390 1
536563 99536563 1001 86380 86390 1
537169 99537169 1001 86380 86390 1
537196 99537196 1001 86380 86390 1
537326 99537326 1001 86380 86390 1
537353 99537353 1001 86380 86390 1
537839 99537839 1001 86380 86390 1
537935 99537935 1001 86380 86390 1
537820 99537820 1001 86380 86390 1
537730 99537730 1001 86380 86390 1
537407 99537407 1001 86380 86390 1
537529 99537529 1001 86380 86390 1
537521 99537521 1001 86380 86390 1
538056 99538056 1001 86380 86390 1
538031 99538031 1001 86380 86390 1
538152 99538152 1001 86380 86390 1
538143 99538143 1001 86380 86390 1
538171 99538171 1001 86380 86390 1
538188 99538188 1001 86380 86390 1
538732 99538732 1001 86380 86390 1
538631 99538631 1001 86380 86390 1
538773 99538773 1001 86380 86390 1
538812 99538812 1001 86380 86390 1
538559 99538559 1001 86380 86390 1
538603 99538603 1001 86380 86390 1
538437 99538437 1001 86380 86390 1
538377 99538377 1001 86380 86390 1
538275 99538275 1001 86380 86390 1
538328 99538328 1001 86380 86390 1
538212 99538212 1001 86380 86390 1
538980 99538980 1001 86380 86390 1
538904 99538904 1001 86380 86390 1
538975 99538975 1001 86380 86390 1
539004 99539004 1001 86380 86390 1
539005 99539005 1001 86380 86390 1
539538 99539538 1001 86380 86390 1
539475 99539475 1001 86380 86390 1
539034 99539034 1001 86380 86390 1
539165 99539165 1001 86380 86390 1
539128 99539128 1001 86380 86390 1
539055 99539055 1001 86380 86390 1
539081 99539081 1001 86380 86390 1
539057 99539057 1001 86380 86390 1
539199 99539199 1001 86380 86390 1
539653 99539653 1001 86380 86390 1
539822 99539822 1001 86380 86390 1
539747 99539747 1001 86380 86390 1
539696 99539696 1001 86380 86390 1
539778 99539778 1001 86380 86390 1
540094 99540094 1001 86380 86390 1
540071 99540071 1001 86380 86390 1
540257 99540257 1001 86380 86390 1
539979 99539979 1001 86380 86390 1
540635 99540635 1001 86380 86390 1
540644 99540644 1001 86380 86390 1
541115 99541115 1001 86380 86390 1
541144 99541144 1001 86380 86390 1
541183 99541183 1001 86380 86390 1
541196 99541196 1001 86380 86390 1
541119 99541119 1001 86380 86390 1
541240 99541240 1001 86380 86390 1
541054 99541054 1001 86380 86390 1
541067 99541067 1001 86380 86390 1
540928 99540928 1001 86380 86390 1
540889 99540889 1001 86380 86390 1
541060 99541060 1001 86380 86390 1
540675 99540675 1001 86380 86390 1
540676 99540676 1001 86380 86390 1
540813 99540813 1001 86380 86390 1
541473 99541473 1001 86380 86390 1
541398 99541398 1001 86380 86390 1
541489 99541489 1001 86380 86390 1
541322 99541322 1001 86380 86390 1
541414 99541414 1001 86380 86390 1
541364 99541364 1001 86380 86390 1
541352 99541352 1001 86380 86390 1
542043 99542043 1001 86380 86390 1
541916 99541916 1001 86380 86390 1
542063 99542063 1001 86380 86390 1
541784 99541784 1001 86380 86390 1
541786 99541786 1001 86380 86390 1
541788 99541788 1001 86380 86390 1
541831 99541831 1001 86380 86390 1
541794 99541794 1001 86380 86390 1
541833 99541833 1001 86380 86390 1
541569 99541569 1001 86380 86390 1
541596 99541596 1001 86380 86390 1
541675 99541675 1001 86380 86390 1
541523 99541523 1001 86380 86390 1
542290 99542290 1001 86380 86390 1
542316 99542316 1001 86380 86390 1
542280 99542280 1001 86380 86390 1
542768 99542768 1001 86380 86390 1
542902 99542902 1001 86380 86390 1
542584 99542584 1001 86380 86390 1
542613 99542613 1001 86380 86390 1
542718 99542718 1001 86380 86390 1
542550 99542550 1001 86380 86390 1
542694 99542694 1001 86380 86390 1
542733 99542733 1001 86380 86390 1
542647 99542647 1001 86380 86390 1
542368 99542368 1001 86380 86390 1
542395 99542395 1001 86380 86390 1
542408 99542408 1001 86380 86390 1
542333 99542333 1001 86380 86390 1
542361 99542361 1001 86380 86390 1
542995 99542995 1001 86380 86390 1
543143 99543143 1001 86380 86390 1
543118 99543118 1001 86380 86390 1
543028 99543028 1001 86380 86390 1
542964 99542964 1001 86380 86390 1
543747 99543747 1001 86380 86390 1
543655 99543655 1001 86380 86390 1
543358 99543358 1001 86380 86390 1
543232 99543232 1001 86380 86390 1
543155 99543155 1001 86380 86390 1
543250 99543250 1001 86380 86390 1
543807 99543807 1001 86380 86390 1
543835 99543835 1001 86380 86390 1
543880 99543880 1001 86380 86390 1
544527 99544527 1001 86380 86390 1
544400 99544400 1001 86380 86390 1
544504 99544504 1001 86380 86390 1
544520 99544520 1001 86380 86390 1
544197 99544197 1001 86380 86390 1
544201 99544201 1001 86380 86390 1
544390 99544390 1001 86380 86390 1
544136 99544136 1001 86380 86390 1
544178 99544178 1001 86380 86390 1
544090 99544090 1001 86380 86390 1
544632 99544632 1001 86380 86390 1
400065 1136 1001 57600 58017 1
406447 862 1001 77160 77577 1
506881 1054 1002 54560 66419 1
501502 988 1002 36676 40694 1
400068 99400068 1001 86380 86390 1
400147 99400147 1001 86380 86390 1
400150 99400150 1001 86380 86390 1
400155 99400155 1001 86380 86390 1
400454 99400454 1001 86380 86390 1
400471 99400471 1001 86380 86390 1
400578 99400578 1001 86380 86390 1
400853 99400853 1001 86380 86390 1
401077 99401077 1001 86380 86390 1
401273 99401273 1001 86380 86390 1
401346 99401346 1001 86380 86390 1
401464 99401464 1001 86380 86390 1
401482 99401482 1001 86380 86390 1
401531 99401531 1001 86380 86390 1
401496 99401496 1001 86380 86390 1
401647 99401647 1001 86380 86390 1
401923 99401923 1001 86380 86390 1
402190 99402190 1001 86380 86390 1
402571 99402571 1001 86380 86390 1
402626 99402626 1001 86380 86390 1
402915 99402915 1001 86380 86390 1
403151 99403151 1001 86380 86390 1
403213 99403213 1001 86380 86390 1
403426 99403426 1001 86380 86390 1
403710 99403710 1001 86380 86390 1
403801 99403801 1001 86380 86390 1
404488 99404488 1001 86380 86390 1
404725 99404725 1001 86380 86390 1
404837 99404837 1001 86380 86390 1
404822 99404822 1001 86380 86390 1
404894 99404894 1001 86380 86390 1
404978 99404978 1001 86380 86390 1
404914 99404914 1001 86380 86390 1
405061 99405061 1001 86380 86390 1
405196 99405196 1001 86380 86390 1
405454 99405454 1001 86380 86390 1
405640 99405640 1001 86380 86390 1
405655 99405655 1001 86380 86390 1
405728 99405728 1001 86380 86390 1
405864 99405864 1001 86380 86390 1
405764 99405764 1001 86380 86390 1
405996 99405996 1001 86380 86390 1
406091 99406091 1001 86380 86390 1
406146 99406146 1001 86380 86390 1
406892 99406892 1001 86380 86390 1
406853 99406853 1001 86380 86390 1
406938 99406938 1001 86380 86390 1
406918 99406918 1001 86380 86390 1
406953 99406953 1001 86380 86390 1
407073 99407073 1001 86380 86390 1
407165 99407165 1001 86380 86390 1
407502 99407502 1001 86380 86390 1
407504 99407504 1001 86380 86390 1
407756 99407756 1001 86380 86390 1
407700 99407700 1001 86380 86390 1
407896 99407896 1001 86380 86390 1
407989 99407989 1001 86380 86390 1
408187 99408187 1001 86380 86390 1
408223 99408223 1001 86380 86390 1
408606 99408606 1001 86380 86390 1
408703 99408703 1001 86380 86390 1
408743 99408743 1001 86380 86390 1
408804 99408804 1001 86380 86390 1
408949 99408949 1001 86380 86390 1
409075 99409075 1001 86380 86390 1
409360 99409360 1001 86380 86390 1
409592 99409592 1001 86380 86390 1
409975 99409975 1001 86380 86390 1
410117 99410117 1001 86380 86390 1
410333 99410333 1001 86380 86390 1
410576 99410576 1001 86380 86390 1
410551 99410551 1001 86380 86390 1
410536 99410536 1001 86380 86390 1
411020 99411020 1001 86380 86390 1
411129 99411129 1001 86380 86390 1
411141 99411141 1001 86380 86390 1
411628 99411628 1001 86380 86390 1
411621 99411621 1001 86380 86390 1
411859 99411859 1001 86380 86390 1
412233 99412233 1001 86380 86390 1
412351 99412351 1001 86380 86390 1
413530 99413530 1001 86380 86390 1
413557 99413557 1001 86380 86390 1
413257 99413257 1001 86380 86390 1
413042 99413042 1001 86380 86390 1
412508 99412508 1001 86380 86390 1
412698 99412698 1001 86380 86390 1
412826 99412826 1001 86380 86390 1
412757 99412757 1001 86380 86390 1
414012 99414012 1001 86380 86390 1
413745 99413745 1001 86380 86390 1
413883 99413883 1001 86380 86390 1
415038 99415038 1001 86380 86390 1
415047 99415047 1001 86380 86390 1
415070 99415070 1001 86380 86390 1
415136 99415136 1001 86380 86390 1
415137 99415137 1001 86380 86390 1
414589 99414589 1001 86380 86390 1
414710 99414710 1001 86380 86390 1
414779 99414779 1001 86380 86390 1
414850 99414850 1001 86380 86390 1
414880 99414880 1001 86380 86390 1
414838 99414838 1001 86380 86390 1
414452 99414452 1001 86380 86390 1
414334 99414334 1001 86380 86390 1
414368 99414368 1001 86380 86390 1
414465 99414465 1001 86380 86390 1
414290 99414290 1001 86380 86390 1
415699 99415699 1001 86380 86390 1
415647 99415647 1001 86380 86390 1
415442 99415442 1001 86380 86390 1
415334 99415334 1001 86380 86390 1
416672 99416672 1001 86380 86390 1
416939 99416939 1001 86380 86390 1
416899 99416899 1001 86380 86390 1
416607 99416607 1001 86380 86390 1
416550 99416550 1001 86380 86390 1
416189 99416189 1001 86380 86390 1
416472 99416472 1001 86380 86390 1
416356 99416356 1001 86380 86390 1
416390 99416390 1001 86380 86390 1
415784 99415784 1001 86380 86390 1
416065 99416065 1001 86380 86390 1
415848 99415848 1001 86380 86390 1
417220 99417220 1001 86380 86390 1
417317 99417317 1001 86380 86390 1
417298 99417298 1001 86380 86390 1
417015 99417015 1001 86380 86390 1
417158 99417158 1001 86380 86390 1
417474 99417474 1001 86380 86390 1
418615 99418615 1001 86380 86390 1
418085 99418085 1001 86380 86390 1
419193 99419193 1001 86380 86390 1
418938 99418938 1001 86380 86390 1
419151 99419151 1001 86380 86390 1
420429 99420429 1001 86380 86390 1
420092 99420092 1001 86380 86390 1
419880 99419880 1001 86380 86390 1
419939 99419939 1001 86380 86390 1
420006 99420006 1001 86380 86390 1
419237 99419237 1001 86380 86390 1
419356 99419356 1001 86380 86390 1
419258 99419258 1001 86380 86390 1
420509 99420509 1001 86380 86390 1
420510 99420510 1001 86380 86390 1
420740 99420740 1001 86380 86390 1
420665 99420665 1001 86380 86390 1
420731 99420731 1001 86380 86390 1
421748 99421748 1001 86380 86390 1
421983 99421983 1001 86380 86390 1
421515 99421515 1001 86380 86390 1
421448 99421448 1001 86380 86390 1
421634 99421634 1001 86380 86390 1
420919 99420919 1001 86380 86390 1
421055 99421055 1001 86380 86390 1
421262 99421262 1001 86380 86390 1
422253 99422253 1001 86380 86390 1
422151 99422151 1001 86380 86390 1
423523 99423523 1001 86380 86390 1
423668 99423668 1001 86380 86390 1
423006 99423006 1001 86380 86390 1
422955 99422955 1001 86380 86390 1
422602 99422602 1001 86380 86390 1
422637 99422637 1001 86380 86390 1
422618 99422618 1001 86380 86390 1
423800 99423800 1001 86380 86390 1
425282 99425282 1001 86380 86390 1
425312 99425312 1001 86380 86390 1
424971 99424971 1001 86380 86390 1
424184 99424184 1001 86380 86390 1
424415 99424415 1001 86380 86390 1
424541 99424541 1001 86380 86390 1
424362 99424362 1001 86380 86390 1
425615 99425615 1001 86380 86390 1
425391 99425391 1001 86380 86390 1
425546 99425546 1001 86380 86390 1
425626 99425626 1001 86380 86390 1
426472 99426472 1001 86380 86390 1
426673 99426673 1001 86380 86390 1
426532 99426532 1001 86380 86390 1
426458 99426458 1001 86380 86390 1
426319 99426319 1001 86380 86390 1
426187 99426187 1001 86380 86390 1
426190 99426190 1001 86380 86390 1
427219 99427219 1001 86380 86390 1
428500 99428500 1001 86380 86390 1
428511 99428511 1001 86380 86390 1
427998 99427998 1001 86380 86390 1
428256 99428256 1001 86380 86390 1
428085 99428085 1001 86380 86390 1
428118 99428118 1001 86380 86390 1
427820 99427820 1001 86380 86390 1
427845 99427845 1001 86380 86390 1
429076 99429076 1001 86380 86390 1
428848 99428848 1001 86380 86390 1
428776 99428776 1001 86380 86390 1
430112 99430112 1001 86380 86390 1
429755 99429755 1001 86380 86390 1
429791 99429791 1001 86380 86390 1
429629 99429629 1001 86380 86390 1
429752 99429752 1001 86380 86390 1
430704 99430704 1001 86380 86390 1
430434 99430434 1001 86380 86390 1
430713 99430713 1001 86380 86390 1
430745 99430745 1001 86380 86390 1
430597 99430597 1001 86380 86390 1
430500 99430500 1001 86380 86390 1
431764 99431764 1001 86380 86390 1
431670 99431670 1001 86380 86390 1
431862 99431862 1001 86380 86390 1
431948 99431948 1001 86380 86390 1
432041 99432041 1001 86380 86390 1
431464 99431464 1001 86380 86390 1
431445 99431445 1001 86380 86390 1
431468 99431468 1001 86380 86390 1
431496 99431496 1001 86380 86390 1
431640 99431640 1001 86380 86390 1
431550 99431550 1001 86380 86390 1
431096 99431096 1001 86380 86390 1
430843 99430843 1001 86380 86390 1
432224 99432224 1001 86380 86390 1
432414 99432414 1001 86380 86390 1
432439 99432439 1001 86380 86390 1
432163 99432163 1001 86380 86390 1
432444 99432444 1001 86380 86390 1
432106 99432106 1001 86380 86390 1
432370 99432370 1001 86380 86390 1
433363 99433363 1001 86380 86390 1
433640 99433640 1001 86380 86390 1
433621 99433621 1001 86380 86390 1
433592 99433592 1001 86380 86390 1
433357 99433357 1001 86380 86390 1
433251 99433251 1001 86380 86390 1
433201 99433201 1001 86380 86390 1
433260 99433260 1001 86380 86390 1
432698 99432698 1001 86380 86390 1
432845 99432845 1001 86380 86390 1
432626 99432626 1001 86380 86390 1
432699 99432699 1001 86380 86390 1
432772 99432772 1001 86380 86390 1
432792 99432792 1001 86380 86390 1
432729 99432729 1001 86380 86390 1
432613 99432613 1001 86380 86390 1
435011 99435011 1001 86380 86390 1
435172 99435172 1001 86380 86390 1
435147 99435147 1001 86380 86390 1
434914 99434914 1001 86380 86390 1
434679 99434679 1001 86380 86390 1
434314 99434314 1001 86380 86390 1
434173 99434173 1001 86380 86390 1
434332 99434332 1001 86380 86390 1
434417 99434417 1001 86380 86390 1
434221 99434221 1001 86380 86390 1
435526 99435526 1001 86380 86390 1
435694 99435694 1001 86380 86390 1
436856 99436856 1001 86380 86390 1
436960 99436960 1001 86380 86390 1
437101 99437101 1001 86380 86390 1
436940 99436940 1001 86380 86390 1
436846 99436846 1001 86380 86390 1
436493 99436493 1001 86380 86390 1
436734 99436734 1001 86380 86390 1
436617 99436617 1001 86380 86390 1
435988 99435988 1001 86380 86390 1
436274 99436274 1001 86380 86390 1
436332 99436332 1001 86380 86390 1
300001 99300001 1001 86380 86390 1
300577 99300577 1001 86380 86390 1
300634 99300634 1001 86380 86390 1
300650 99300650 1001 86380 86390 1
300497 99300497 1001 86380 86390 1
300472 99300472 1001 86380 86390 1
300447 99300447 1001 86380 86390 1
300403 99300403 1001 86380 86390 1
300392 99300392 1001 86380 86390 1
300259 99300259 1001 86380 86390 1
300158 99300158 1001 86380 86390 1
300793 99300793 1001 86380 86390 1
300890 99300890 1001 86380 86390 1
300761 99300761 1001 86380 86390 1
300749 99300749 1001 86380 86390 1
301445 99301445 1001 86380 86390 1
301450 99301450 1001 86380 86390 1
301258 99301258 1001 86380 86390 1
301234 99301234 1001 86380 86390 1
301301 99301301 1001 86380 86390 1
301341 99301341 1001 86380 86390 1
301225 99301225 1001 86380 86390 1
301332 99301332 1001 86380 86390 1
300987 99300987 1001 86380 86390 1
301072 99301072 1001 86380 86390 1
301724 99301724 1001 86380 86390 1
301701 99301701 1001 86380 86390 1
301667 99301667 1001 86380 86390 1
302366 99302366 1001 86380 86390 1
302176 99302176 1001 86380 86390 1
302036 99302036 1001 86380 86390 1
302140 99302140 1001 86380 86390 1
302040 99302040 1001 86380 86390 1
301975 99301975 1001 86380 86390 1
302172 99302172 1001 86380 86390 1
302148 99302148 1001 86380 86390 1
301764 99301764 1001 86380 86390 1
301836 99301836 1001 86380 86390 1
302482 99302482 1001 86380 86390 1
302499 99302499 1001 86380 86390 1
302566 99302566 1001 86380 86390 1
302582 99302582 1001 86380 86390 1
303206 99303206 1001 86380 86390 1
303132 99303132 1001 86380 86390 1
303182 99303182 1001 86380 86390 1
303191 99303191 1001 86380 86390 1
302832 99302832 1001 86380 86390 1
302871 99302871 1001 86380 86390 1
302703 99302703 1001 86380 86390 1
302732 99302732 1001 86380 86390 1
302712 99302712 1001 86380 86390 1
303372 99303372 1001 86380 86390 1
303373 99303373 1001 86380 86390 1
303285 99303285 1001 86380 86390 1
303339 99303339 1001 86380 86390 1
303342 99303342 1001 86380 86390 1
303381 99303381 1001 86380 86390 1
303969 99303969 1001 86380 86390 1
303898 99303898 1001 86380 86390 1
303977 99303977 1001 86380 86390 1
303836 99303836 1001 86380 86390 1
303850 99303850 1001 86380 86390 1
303724 99303724 1001 86380 86390 1
303633 99303633 1001 86380 86390 1
303662 99303662 1001 86380 86390 1
303741 99303741 1001 86380 86390 1
303807 99303807 1001 86380 86390 1
303799 99303799 1001 86380 86390 1
303517 99303517 1001 86380 86390 1
303414 99303414 1001 86380 86390 1
303508 99303508 1001 86380 86390 1
303553 99303553 1001 86380 86390 1
304186 99304186 1001 86380 86390 1
304098 99304098 1001 86380 86390 1
304163 99304163 1001 86380 86390 1
304129 99304129 1001 86380 86390 1
304120 99304120 1001 86380 86390 1
304133 99304133 1001 86380 86390 1
304565 99304565 1001 86380 86390 1
304622 99304622 1001 86380 86390 1
304519 99304519 1001 86380 86390 1
304572 99304572 1001 86380 86390 1
304426 99304426 1001 86380 86390 1
305037 99305037 1001 86380 86390 1
304655 99304655 1001 86380 86390 1
305054 99305054 1001 86380 86390 1
304902 99304902 1001 86380 86390 1
304956 99304956 1001 86380 86390 1
305500 99305500 1001 86380 86390 1
305617 99305617 1001 86380 86390 1
305580 99305580 1001 86380 86390 1
305337 99305337 1001 86380 86390 1
305403 99305403 1001 86380 86390 1
305450 99305450 1001 86380 86390 1
305412 99305412 1001 86380 86390 1
305414 99305414 1001 86380 86390 1
305259 99305259 1001 86380 86390 1
305188 99305188 1001 86380 86390 1
305177 99305177 1001 86380 86390 1
500023 99500023 1001 86380 86390 1
500157 99500157 1001 86380 86390 1
500080 99500080 1001 86380 86390 1
500058 99500058 1001 86380 86390 1
500150 99500150 1001 86380 86390 1
500138 99500138 1001 86380 86390 1
500048 99500048 1001 86380 86390 1
500730 99500730 1001 86380 86390 1
500666 99500666 1001 86380 86390 1
500731 99500731 1001 86380 86390 1
500641 99500641 1001 86380 86390 1
500693 99500693 1001 86380 86390 1
500643 99500643 1001 86380 86390 1
500669 99500669 1001 86380 86390 1
500247 99500247 1001 86380 86390 1
500263 99500263 1001 86380 86390 1
500923 99500923 1001 86380 86390 1
501537 99501537 1001 86380 86390 1
501566 99501566 1001 86380 86390 1
501567 99501567 1001 86380 86390 1
501619 99501619 1001 86380 86390 1
501470 99501470 1001 86380 86390 1
501344 99501344 1001 86380 86390 1
501281 99501281 1001 86380 86390 1
501386 99501386 1001 86380 86390 1
501391 99501391 1001 86380 86390 1
501366 99501366 1001 86380 86390 1
501127 99501127 1001 86380 86390 1
501206 99501206 1001 86380 86390 1
501195 99501195 1001 86380 86390 1
501107 99501107 1001 86380 86390 1
501198 99501198 1001 86380 86390 1
501685 99501685 1001 86380 86390 1
501814 99501814 1001 86380 86390 1
502419 99502419 1001 86380 86390 1
502442 99502442 1001 86380 86390 1
502348 99502348 1001 86380 86390 1
502254 99502254 1001 86380 86390 1
502113 99502113 1001 86380 86390 1
502015 99502015 1001 86380 86390 1
502031 99502031 1001 86380 86390 1
501904 99501904 1001 86380 86390 1
502038 99502038 1001 86380 86390 1
502620 99502620 1001 86380 86390 1
502470 99502470 1001 86380 86390 1
502537 99502537 1001 86380 86390 1
503242 99503242 1001 86380 86390 1
502720 99502720 1001 86380 86390 1
503405 99503405 1001 86380 86390 1
503482 99503482 1001 86380 86390 1
503990 99503990 1001 86380 86390 1
504026 99504026 1001 86380 86390 1
503936 99503936 1001 86380 86390 1
503723 99503723 1001 86380 86390 1
503855 99503855 1001 86380 86390 1
503627 99503627 1001 86380 86390 1
503539 99503539 1001 86380 86390 1
503553 99503553 1001 86380 86390 1
504168 99504168 1001 86380 86390 1
504885 99504885 1001 86380 86390 1
504770 99504770 1001 86380 86390 1
504702 99504702 1001 86380 86390 1
504546 99504546 1001 86380 86390 1
504547 99504547 1001 86380 86390 1
504536 99504536 1001 86380 86390 1
504579 99504579 1001 86380 86390 1
504429 99504429 1001 86380 86390 1
504514 99504514 1001 86380 86390 1
505116 99505116 1001 86380 86390 1
505723 99505723 1001 86380 86390 1
505659 99505659 1001 86380 86390 1
505689 99505689 1001 86380 86390 1
505759 99505759 1001 86380 86390 1
505678 99505678 1001 86380 86390 1
505530 99505530 1001 86380 86390 1
505226 99505226 1001 86380 86390 1
505776 99505776 1001 86380 86390 1
506531 99506531 1001 86380 86390 1
506365 99506365 1001 86380 86390 1
506056 99506056 1001 86380 86390 1
506794 99506794 1001 86380 86390 1
507332 99507332 1001 86380 86390 1
507243 99507243 1001 86380 86390 1
507406 99507406 1001 86380 86390 1
507409 99507409 1001 86380 86390 1
507205 99507205 1001 86380 86390 1
507014 99507014 1001 86380 86390 1
507045 99507045 1001 86380 86390 1
507151 99507151 1001 86380 86390 1
506894 99506894 1001 86380 86390 1
506888 99506888 1001 86380 86390 1
507564 99507564 1001 86380 86390 1
507504 99507504 1001 86380 86390 1
508188 99508188 1001 86380 86390 1
508181 99508181 1001 86380 86390 1
508093 99508093 1001 86380 86390 1
507940 99507940 1001 86380 86390 1
507957 99507957 1001 86380 86390 1
507833 99507833 1001 86380 86390 1
508272 99508272 1001 86380 86390 1
508386 99508386 1001 86380 86390 1
508387 99508387 1001 86380 86390 1
508700 99508700 1001 86380 86390 1
508846 99508846 1001 86380 86390 1
508679 99508679 1001 86380 86390 1
508694 99508694 1001 86380 86390 1
508534 99508534 1001 86380 86390 1
508638 99508638 1001 86380 86390 1
508588 99508588 1001 86380 86390 1
508633 99508633 1001 86380 86390 1
509085 99509085 1001 86380 86390 1
509153 99509153 1001 86380 86390 1
509155 99509155 1001 86380 86390 1
509708 99509708 1001 86380 86390 1
509825 99509825 1001 86380 86390 1
509901 99509901 1001 86380 86390 1
509763 99509763 1001 86380 86390 1
509830 99509830 1001 86380 86390 1
509882 99509882 1001 86380 86390 1
509793 99509793 1001 86380 86390 1
509832 99509832 1001 86380 86390 1
509554 99509554 1001 86380 86390 1
509365 99509365 1001 86380 86390 1
509328 99509328 1001 86380 86390 1
509924 99509924 1001 86380 86390 1
510094 99510094 1001 86380 86390 1
509978 99509978 1001 86380 86390 1
510097 99510097 1001 86380 86390 1
510087 99510087 1001 86380 86390 1
510010 99510010 1001 86380 86390 1
510677 99510677 1001 86380 86390 1
510592 99510592 1001 86380 86390 1
510636 99510636 1001 86380 86390 1
510342 99510342 1001 86380 86390 1
510446 99510446 1001 86380 86390 1
510511 99510511 1001 86380 86390 1
510409 99510409 1001 86380 86390 1
510212 99510212 1001 86380 86390 1
510200 99510200 1001 86380 86390 1
510153 99510153 1001 86380 86390 1
510208 99510208 1001 86380 86390 1
510221 99510221 1001 86380 86390 1
510895 99510895 1001 86380 86390 1
511440 99511440 1001 86380 86390 1
511492 99511492 1001 86380 86390 1
511509 99511509 1001 86380 86390 1
511436 99511436 1001 86380 86390 1
511194 99511194 1001 86380 86390 1
511169 99511169 1001 86380 86390 1
511222 99511222 1001 86380 86390 1
511278 99511278 1001 86380 86390 1
511317 99511317 1001 86380 86390 1
511016 99511016 1001 86380 86390 1
510980 99510980 1001 86380 86390 1
511606 99511606 1001 86380 86390 1
511587 99511587 1001 86380 86390 1
512274 99512274 1001 86380 86390 1
512210 99512210 1001 86380 86390 1
512300 99512300 1001 86380 86390 1
511898 99511898 1001 86380 86390 1
512507 99512507 1001 86380 86390 1
512488 99512488 1001 86380 86390 1
512385 99512385 1001 86380 86390 1
513028 99513028 1001 86380 86390 1
513152 99513152 1001 86380 86390 1
512923 99512923 1001 86380 86390 1
512811 99512811 1001 86380 86390 1
512931 99512931 1001 86380 86390 1
512960 99512960 1001 86380 86390 1
512623 99512623 1001 86380 86390 1
512614 99512614 1001 86380 86390 1
512718 99512718 1001 86380 86390 1
512721 99512721 1001 86380 86390 1
512618 99512618 1001 86380 86390 1
512633 99512633 1001 86380 86390 1
513280 99513280 1001 86380 86390 1
513256 99513256 1001 86380 86390 1
513914 99513914 1001 86380 86390 1
513902 99513902 1001 86380 86390 1
513724 99513724 1001 86380 86390 1
513647 99513647 1001 86380 86390 1
513623 99513623 1001 86380 86390 1
513768 99513768 1001 86380 86390 1
513820 99513820 1001 86380 86390 1
513640 99513640 1001 86380 86390 1
513773 99513773 1001 86380 86390 1
513413 99513413 1001 86380 86390 1
513442 99513442 1001 86380 86390 1
513433 99513433 1001 86380 86390 1
514081 99514081 1001 86380 86390 1
514185 99514185 1001 86380 86390 1
514134 99514134 1001 86380 86390 1
514225 99514225 1001 86380 86390 1
514096 99514096 1001 86380 86390 1
514161 99514161 1001 86380 86390 1
513827 99513827 1001 86380 86390 1
514230 99514230 1001 86380 86390 1
514166 99514166 1001 86380 86390 1
514063 99514063 1001 86380 86390 1
514105 99514105 1001 86380 86390 1
514755 99514755 1001 86380 86390 1
514726 99514726 1001 86380 86390 1
514688 99514688 1001 86380 86390 1
514766 99514766 1001 86380 86390 1
514619 99514619 1001 86380 86390 1
514607 99514607 1001 86380 86390 1
514452 99514452 1001 86380 86390 1
514353 99514353 1001 86380 86390 1
514279 99514279 1001 86380 86390 1
514438 99514438 1001 86380 86390 1
514958 99514958 1001 86380 86390 1
514941 99514941 1001 86380 86390 1
515646 99515646 1001 86380 86390 1
515644 99515644 1001 86380 86390 1
515322 99515322 1001 86380 86390 1
515365 99515365 1001 86380 86390 1
515207 99515207 1001 86380 86390 1
515185 99515185 1001 86380 86390 1
515253 99515253 1001 86380 86390 1
[truncated: 4,086,726 more chars]
