# Supplementary material for: Fast and near-optimal monitoring for healthcare acquired infection outbreaks
Source: PLoS Comput Biol. 2019 Sep 16;15(9):e1007284. doi: 10.1371/journal.pcbi.1007284 (PMC6762212; doi:10.1371/journal.pcbi.1007284)
Supplement: S2 Data — (ZIP) [file pcbi.1007284.s007.zip › MobilityLogs2/HAISE_Carilion_all_visits_day_199.txt]

#Person location Sublocation StartTime EndTime Type
515302 640 1002 53089 67001 1
509704 492 1002 39221 51755 1
517750 1058 1002 43349 48883 1
518009 945 1002 45328 54841 1
428905 208 1001 60600 61017 1
432004 207 1001 84660 85257 1
501523 994 1001 48499 48798 1
509709 899 1002 38064 41903 1
540595 1022 1001 31594 31894 1
409803 401 1001 67380 68517 1
506914 895 1002 38933 43512 1
509750 1065 1002 51061 61797 1
534920 612 1001 62478 62778 1
414507 815 1001 30600 36237 1
526242 893 1001 52037 52336 1
411889 498 1001 85440 85977 1
515306 991 1001 39900 40199 1
543449 484 1001 46654 46954 1
515306 991 1002 40210 43828 1
515332 661 1001 60064 60363 1
531880 943 1001 34677 34976 1
537813 699 1001 51687 51987 1
430394 217 1001 32760 33177 1
506957 1126 1002 49657 58473 1
532153 742 1002 35140 47691 1
427117 515 1001 28320 32037 1
411889 823 1001 81660 85197 1
520863 897 1002 25213 34368 1
534944 1007 1001 70217 70517 1
537782 1028 1002 32238 37788 1
404905 813 1001 19500 25497 1
410425 380 1001 24120 24717 1
434739 638 1001 65520 69477 1
506953 831 1001 44244 44543 1
501263 745 1001 36146 36445 1
431001 606 1001 56400 57417 1
409803 1127 1001 68700 69957 1
434739 830 1001 63720 65517 1
517989 592 1002 31120 34959 1
424212 762 1001 54900 55317 1
504266 1019 1002 40557 54205 1
515331 661 1002 41035 42070 1
509748 795 1001 49665 49964 1
416799 621 1001 1260 1677 1
407325 990 1001 77220 78657 1
429410 930 1001 80340 82377 1
506970 697 1001 25440 25739 1
501441 1105 1002 32716 42494 1
543455 1009 1002 52926 60569 1
408253 1142 1001 73800 74337 1
501500 656 1002 63299 69069 1
534947 620 1002 65897 70768 1
428426 379 1001 32040 32457 1
515321 708 1002 25850 29442 1
529283 902 1001 36943 37242 1
409803 1019 1001 69960 82677 1
416047 1145 1001 57300 60657 1
509709 899 1001 37754 38053 1
534920 612 1002 62788 70982 1
540596 1022 1002 38400 50344 1
418248 238 1001 76320 76797 1
501443 891 1002 32192 35437 1
517750 1058 1001 43039 43338 1
529283 902 1002 37253 38649 1
526513 957 1002 59247 60773 1
404075 1141 1001 65940 67377 1
416187 1140 1001 39300 41517 1
529310 1124 1002 46966 57314 1
537782 1028 1001 31928 32228 1
543266 1207 1001 26055 26354 1
506954 831 1001 62010 62309 1
537714 618 1002 41190 50709 1
432113 988 1001 19200 29517 1
509748 795 1002 49975 51264 1
534928 610 1002 58001 58715 1
429809 221 1001 28560 29157 1
504258 983 1002 64261 71627 1
436993 209 1001 56220 56637 1
429410 777 1001 83220 84657 1
543460 992 1002 52919 55869 1
415647 229 1001 35640 36117 1
518019 574 1001 65584 65884 1
520891 1063 1002 60425 68343 1
420401 289 1001 81780 82917 1
402003 234 1001 76200 77517 1
414507 585 1001 28680 29037 1
501441 1105 1001 32406 32705 1
543449 484 1002 46964 54464 1
501500 656 1001 62989 63289 1
515334 804 1002 55441 65831 1
526474 766 1001 66559 66859 1
529310 1124 1001 57315 57414 1
537775 900 1002 67230 68410 1
543200 667 1001 55218 55517 1
400649 293 1001 28860 29217 1
425736 400 1001 56160 57477 1
407800 1146 1001 30600 31257 1
506953 831 1002 44554 49490 1
529021 743 1002 34852 48304 1
532163 1012 1001 38191 38491 1
503987 660 1001 46663 46962 1
529021 743 1001 34542 34841 1
534947 620 1001 65587 65886 1
534604 1201 1001 65227 65526 1
432113 410 1001 29580 30237 1
534926 903 1002 34254 41703 1
401311 983 1001 50640 50997 1
504254 1017 1001 55759 56059 1
540657 653 1002 55173 59664 1
504267 1019 1001 59034 59334 1
400350 678 1001 79260 83397 1
526474 766 1002 66869 68588 1
543200 667 1002 55528 57139 1
400749 601 1001 36240 37497 1
429410 290 1001 79260 80337 1
504254 1017 1001 67122 67421 1
501263 745 1002 36456 37270 1
501443 891 1001 31882 32181 1
414507 378 1001 29160 30597 1
426710 295 1001 34860 35217 1
501518 856 1002 58742 60623 1
501523 994 1002 48809 55171 1
532163 1012 1002 38501 49724 1
537792 801 1001 61294 61593 1
432011 375 1001 26760 27177 1
537775 900 1001 66920 67220 1
413941 237 1001 75060 76497 1
503987 660 1002 46973 56537 1
501497 732 1001 56737 56836 1
432113 996 1001 30360 32817 1
429410 372 1001 82860 83217 1
515281 1128 1002 62153 62361 1
512527 572 1002 31398 34636 1
429312 208 1001 46380 46917 1
509704 492 1001 38911 39210 1
537714 618 1001 40880 41179 1
400488 999 1001 32460 32877 1
532122 569 1002 64116 69697 1
537792 801 1002 61604 65972 1
416510 636 1001 53820 57177 1
506970 697 1002 25750 28291 1
409671 926 1001 55920 57837 1
400488 999 1001 34300 34677 1
431599 1004 1001 47760 51237 1
515332 661 1002 60374 70799 1
523665 810 1001 35661 35961 1
540644 615 1001 67920 68220 1
432004 647 1001 83820 84657 1
504267 1019 1002 59344 65733 1
515331 661 1001 40725 41024 1
534604 1201 1002 65537 66494 1
427117 528 1001 27660 28017 1
501508 651 1001 48938 49238 1
540625 625 1001 48072 48371 1
427180 291 1001 9660 10257 1
504254 1017 1002 56069 58051 1
520922 601 1001 60333 60633 1
434739 841 1001 69480 70677 1
414507 497 1001 28200 28677 1
408741 377 1001 20280 20817 1
523665 810 1002 35971 43157 1
531880 943 1002 34987 38633 1
537813 699 1002 51997 60734 1
406110 1132 1001 37440 37977 1
430518 517 1001 37620 40497 1
534930 862 1002 48454 52599 1
424588 207 1001 11820 12177 1
404527 218 1001 73200 74517 1
532182 474 1001 65617 65917 1
534926 903 1001 33944 34244 1
540653 954 1001 52678 52978 1
517982 694 1002 49865 60428 1
520885 986 1002 51322 64029 1
537757 807 1001 34563 34662 1
504266 1019 1001 40247 40546 1
520922 601 1002 60643 68867 1
403848 288 1001 62400 63777 1
501497 732 1002 45105 48137 1
540595 1022 1002 31904 41103 1
425052 240 1001 58860 59217 1
540625 625 1002 48382 48977 1
509748 795 1002 34629 48504 1
431599 375 1001 51420 52077 1
416175 298 1001 64860 66177 1
501474 705 1001 41026 41326 1
515281 1128 1001 61843 62142 1
526242 893 1002 52347 56832 1
506881 1054 1001 66624 66923 1
532181 474 1002 49693 59799 1
534910 493 1002 41090 46491 1
435637 1131 1001 19920 20817 1
413193 376 1001 35100 35457 1
416799 475 1001 200 1257 1
501497 732 1001 44795 45095 1
540653 954 1002 52988 56053 1
402858 778 1001 43860 63357 1
515309 699 1001 70968 71268 1
429809 637 1001 29520 30957 1
501444 755 1001 50974 51274 1
406110 1144 1001 38160 39417 1
408368 1143 1001 1680 5217 1
501444 755 1002 51284 55334 1
501508 651 1002 49248 58540 1
509748 795 1001 34319 34619 1
543266 1207 1002 26365 27809 1
506957 1126 1001 49347 49646 1
501474 705 1002 41336 49425 1
534933 629 1002 61490 68225 1
10300 42001 1001 22200 23099 2
10301 42001 1001 46200 47099 2
10301 328 1001 50942 51599 1
10303 330 1003 2161 2341 1
10303 330 1001 3242 6599 1
10305 332 1005 61500 61560 1
10308 42003 1001 59100 59699 3
10310 337 1003 57361 57541 1
10310 337 1003 68161 68341 1
10312 339 1003 41461 41641 1
10311 42003 1001 83700 84299 3
10801 910 1001 4742 8099 1
10801 910 1003 8161 8341 1
10802 911 1003 53761 53941 1
10808 917 1003 1561 1741 1
10813 922 1003 72061 72241 1
10815 924 1001 57542 60899 1
10901 1163 1001 63842 65399 1
10904 1166 1005 25800 25860 1
10905 1167 1003 37261 37441 1
10906 1168 1001 30842 32399 1
10906 1168 1003 78661 78841 1
10908 1170 1003 32761 32941 1
10909 1171 1001 7142 9599 1
10909 1171 1003 62761 62941 1
10912 1174 1001 26942 28499 1
10912 1174 1003 30361 30541 1
10915 1177 1005 35400 35460 1
10918 1180 1003 55561 55741 1
10920 1182 1003 34561 34741 1
10923 140001 1001 82800 83699 2
10924 1186 1001 28742 29399 1
10927 1189 1001 7442 8099 1
10930 1192 1001 27542 28199 1
10935 1166 1003 6661 6841 1
10938 1169 1001 20042 20699 1
10939 1170 1001 5342 7799 1
10948 140003 1001 62100 62699 3
10949 140003 1001 900 1499 3
10950 1181 1003 68161 68341 1
10953 1184 1005 30300 30360 1
10956 1187 1003 69361 69541 1
10956 1187 1001 69542 71099 1
10956 140003 1001 75600 76199 3
10958 1189 1001 29642 31199 1
10958 1189 1005 31200 31260 1
10958 1189 1005 84600 84660 1
10957 1188 1005 21300 21360 1
10957 140001 1001 84300 85199 2
10960 140003 1001 1500 2099 3
11001 401 1003 85261 85441 1
11002 402 1005 23700 23760 1
11004 404 1001 50042 51599 1
11009 41001 1001 72300 73199 2
11010 402 1005 6900 6960 1
11010 41001 1001 58500 59399 2
11012 404 1003 54661 54841 1
11013 405 1003 49861 50041 1
11013 405 1001 51842 52499 1
11014 406 1005 25500 25560 1
11103 712 1001 27542 28199 1
11105 714 1003 361 541 1
11107 84003 1001 56400 56999 3
11109 718 1005 58200 58260 1
11115 724 1001 56042 56699 1
11114 723 1001 22442 23099 1
11116 725 1005 59100 59160 1
11302 875 1003 19261 19441 1
11304 877 1003 23161 23341 1
11304 877 1001 25142 26699 1
11305 878 1005 18900 18960 1
11305 878 1005 77400 77460 1
11307 873 1005 20700 20760 1
11311 877 1005 48300 48360 1
11313 879 1005 33000 33060 1
11404 521 1001 65342 68699 1
11406 61003 1001 26400 26999 3
11407 527 1005 35700 35760 1
11408 529 1005 40800 40860 1
11415 517 1005 15000 15060 1
11416 518 1003 63361 63541 1
11418 523 1005 48300 48360 1
11419 525 1001 9542 11699 1
11419 524 1003 13561 13741 1
11420 526 1001 80942 84299 1
11423 532 1001 12242 12899 1
11422 531 1005 46200 46260 1
11424 534 1005 51000 51060 1
11502 80003 1001 80700 81299 3
11506 80001 1001 18600 19499 2
11506 80001 1001 63000 63899 2
11509 80001 1001 30900 31799 2
11509 676 1003 33661 33841 1
11510 677 1003 3661 3841 1
11512 679 1001 12242 12899 1
11600 774 1005 68400 68460 1
11607 774 1005 83700 83760 1
11608 775 1005 36600 36660 1
11610 777 1005 24000 24060 1
11702 1002 1001 20642 21299 1
11705 1001 1003 10861 11041 1
11802 60001 1001 54300 55199 2
11903 632 1003 15061 15241 1
11903 632 1001 15242 18599 1
11903 632 1005 77400 77460 1
11903 632 1005 85200 85260 1
11905 634 1003 44461 44641 1
11907 629 1003 28261 28441 1
11904 633 1005 52500 52560 1
11904 73001 1001 67800 68699 2
11805 558 1005 46800 46860 1
11805 558 1001 49742 51299 1
11809 555 1001 53042 53699 1
11809 555 1005 54600 54660 1
11810 556 1005 57000 57060 1
11913 635 1003 20161 20341 1
11913 635 1005 77100 77160 1
12103 500 1005 80100 80160 1
12103 500 1005 81900 81960 1
12104 501 1005 38400 38460 1
12105 502 1005 4800 4860 1
12105 502 1005 60000 60060 1
12108 505 1001 37442 40799 1
12101 498 1005 51600 51660 1
12102 60001 1001 10200 11099 2
12008 812 1003 47761 47941 1
12004 817 1001 28442 29099 1
12006 809 1005 26400 26460 1
12202 540 1005 83100 83160 1
12203 541 1005 61500 61560 1
12205 543 1003 67261 67441 1
12302 347 1003 51661 51841 1
12227 551 1001 33542 34199 1
12220 544 1001 26642 27299 1
12223 547 1005 29700 29760 1
12223 547 1003 29761 29941 1
12211 549 1001 19442 20999 1
12307 41003 1001 70800 71399 3
12330 348 1001 61742 63299 1
12331 41003 1001 65700 66299 3
12333 351 1003 75061 75241 1
12329 347 1003 20761 20941 1
12320 41001 1001 75900 76799 2
12321 366 1003 51061 51241 1
12324 41003 1001 43800 44399 3
12325 370 1001 9842 13199 1
12325 41003 1001 66000 66599 3
12311 356 1003 61561 61741 1
12312 357 1003 36361 36541 1
12318 363 1005 38700 38760 1
12337 41003 1001 55200 55799 3
12338 41003 1001 59100 59699 3
12338 356 1001 63542 66899 1
12339 41003 1001 21900 22499 3
12340 358 1001 22142 23699 1
12340 41003 1001 81600 82199 3
12341 359 1005 1500 1560 1
12342 360 1005 19800 19860 1
12342 360 1003 21661 21841 1
12342 360 1001 79742 80399 1
12406 102001 1001 45300 46199 2
12400 102003 1001 11100 11699 3
12402 943 1001 32642 34199 1
12402 943 1003 83161 83341 1
12349 367 1001 16442 23399 1
12344 362 1003 25561 25741 1
12343 361 1005 4500 4560 1
12343 41003 1001 12600 13199 3
12343 361 1005 68700 68760 1
12415 102001 1001 35400 36299 2
12417 958 1001 50942 52499 1
12435 947 1005 6300 6360 1
12438 950 1003 72061 72241 1
12440 952 1005 80400 80460 1
12440 952 1003 80461 80641 1
12442 954 1001 57242 60599 1
12430 942 1001 53642 55199 1
12434 946 1003 75961 76141 1
12428 969 1003 61561 61741 1
12429 941 1001 55742 62699 1
12421 962 1003 48661 48841 1
12427 968 1005 29100 29160 1
12427 968 1003 82561 82741 1
12444 956 1003 81361 81541 1
12446 958 1001 9242 10799 1
12447 959 1003 66961 67141 1
12449 961 1001 8642 9299 1
12449 102003 1001 79800 80399 3
12513 1116 1003 73261 73441 1
12514 1117 1001 7142 8699 1
12514 1117 1005 67500 67560 1
12514 120003 1001 70200 70799 3
12508 1111 1003 52561 52741 1
12509 1112 1003 23461 23641 1
12511 1114 1003 4561 4741 1
12511 1114 1003 8161 8341 1
12503 1106 1003 16561 16741 1
12506 1109 1003 15361 15541 1
12506 1109 1003 19861 20041 1
12506 1109 1003 66961 67141 1
12452 102003 1001 56100 56699 3
12521 120003 1001 27300 27899 3
12517 1120 1001 5042 8399 1
12519 120003 1001 2400 2999 3
12541 120003 1001 20700 21299 3
12541 1116 1001 79442 82799 1
12534 120001 1001 49500 50399 2
12527 1130 1005 24900 24960 1
12529 1104 1003 27961 28141 1
12549 1124 1003 80461 80641 1
12548 1123 1001 33542 36899 1
12614 50003 1001 67200 67799 3
12617 484 1003 35761 35941 1
12618 485 1003 57361 57541 1
12618 485 1001 57542 59099 1
12613 480 1003 41761 41941 1
12606 473 1005 39900 39960 1
12608 50003 1001 23100 23699 3
12608 475 1005 83400 83460 1
12610 477 1003 73561 73741 1
12610 50003 1001 84300 84899 3
12611 478 1003 45061 45241 1
12612 479 1003 24961 25141 1
12600 50003 1001 7200 7799 3
12604 471 1001 33842 35399 1
12605 472 1001 59042 59699 1
12627 50001 1001 35400 36299 2
12621 488 1001 8342 8999 1
12625 492 1003 60061 60241 1
12651 490 1003 74461 74641 1
12639 478 1003 61561 61741 1
12639 478 1005 67800 67860 1
12641 50003 1001 63600 64199 3
12643 482 1003 64261 64441 1
12643 482 1005 70500 70560 1
12644 483 1001 79142 82499 1
12644 483 1003 82561 82741 1
12630 50003 1001 30900 31499 3
12634 473 1001 80642 82199 1
12636 475 1001 21242 24599 1
12700 592 1001 20942 22499 1
12701 595 1003 40261 40441 1
12811 101001 1001 15900 16799 2
12808 893 1003 25261 25441 1
12807 889 1001 11942 15299 1
12704 600 1005 79500 79560 1
12800 886 1001 56642 59999 1
12903 617 1001 40742 41399 1
12903 619 1005 41400 41460 1
12905 623 1001 29042 32399 1
13011 704 1001 47342 47999 1
13101 790 1005 48900 48960 1
13010 699 1005 19800 19860 1
13010 700 1001 80342 81899 1
13100 788 1005 3600 3660 1
12911 623 1001 63242 63899 1
12908 616 1003 5461 5641 1
12908 614 1005 59400 59460 1
12910 620 1001 17942 18599 1
12909 617 1001 20642 23099 1
12911 625 1003 8761 8941 1
12911 72003 1001 60600 61199 3
13104 801 1001 56342 57899 1
13103 797 1001 63542 66899 1
13212 985 1001 63842 65399 1
13211 112001 1001 33000 33899 2
13211 983 1003 42061 42241 1
13209 977 1001 53042 56399 1
13204 983 1003 16861 17041 1
13204 983 1001 18842 22199 1
13206 988 1001 39842 41399 1
13111 804 1005 45900 45960 1
13111 803 1005 51300 51360 1
13110 799 1005 27300 27360 1
13110 801 1001 32042 33599 1
13303 1036 1001 81542 83099 1
13302 1035 1001 71042 74399 1
13322 121003 1001 69300 69899 3
13323 1056 1005 34800 34860 1
13315 1048 1003 79261 79441 1
13319 1052 1005 78900 78960 1
13316 1049 1005 14400 14460 1
13308 1041 1001 37442 38999 1
13314 121003 1001 51900 52499 3
13330 1063 1003 30961 31141 1
13330 121003 1001 34500 35099 3
13350 1047 1003 48361 48541 1
13345 1042 1003 3061 3241 1
13345 1042 1005 65100 65160 1
13346 1043 1003 25561 25741 1
13346 1043 1003 84961 85141 1
13341 1038 1005 52200 52260 1
13338 1035 1005 64500 64560 1
13335 1068 1005 47400 47460 1
13337 1034 1005 73500 73560 1
13336 1033 1001 45842 46499 1
13355 1052 1005 65100 65160 1
13352 1049 1005 8700 8760 1
13357 1054 1005 13500 13560 1
13357 121001 1001 28800 29699 2
13354 1051 1005 68700 68760 1
13401 1135 1005 77100 77160 1
13370 1067 1003 82861 83041 1
13400 1131 1005 70800 70860 1
13403 1141 1005 4200 4260 1
13371 1068 1003 31561 31741 1
13367 1064 1003 14761 14941 1
13369 1066 1003 51661 51841 1
13363 1060 1003 83161 83341 1
13358 1055 1003 27961 28141 1
13360 121001 1001 39300 40199 2
13362 1059 1005 46200 46260 1
13359 1056 1003 40561 40741 1
13359 121001 1001 49200 50099 2
13361 1058 1005 22500 22560 1
13409 1143 1005 63000 63060 1
13404 131001 1001 74100 74999 2
13408 1142 1003 51961 52141 1
13407 1139 1003 45961 46141 1
13700 733 1005 29400 29460 1
13613 662 1005 900 960 1
13701 736 1003 45961 46141 1
13607 642 1001 6242 9599 1
13611 654 1001 73442 74099 1
13611 655 1001 77942 81299 1
13608 645 1001 41042 41699 1
13600 70001 1001 72600 73499 2
13705 734 1005 43200 43260 1
13706 739 1005 72900 72960 1
13800 92001 1001 37800 38699 2
13800 822 1005 56400 56460 1
14005 1084 1003 50761 50941 1
14002 1077 1001 28742 30299 1
14004 1082 1001 50942 53099 1
14007 1091 1005 61200 61260 1
14007 122003 1001 69900 70499 3
14006 1088 1003 12661 12841 1
14006 1089 1001 17342 18899 1
14006 1088 1005 18900 18960 1
13905 843 1005 29700 29760 1
14001 122001 1001 77100 77999 2
13904 838 1003 74761 74941 1
13803 829 1005 20700 20760 1
13803 830 1005 80100 80160 1
13804 822 1001 65942 66599 1
14011 122003 1001 13500 14099 3
14203 1015 1001 26942 29399 1
14204 1017 1001 36542 37199 1
14204 1017 1003 46861 47041 1
14102 1155 1005 9000 9060 1
14104 1152 1005 16200 16260 1
14104 1152 1003 16261 16441 1
14202 1011 1005 42300 42360 1
14103 1149 1005 43800 43860 1
14105 130001 1001 4200 5099 2
14105 1157 1001 55142 55799 1
14100 1148 1001 23642 25199 1
14100 1148 1001 25442 28799 1
14100 1147 1001 81542 82199 1
14101 1153 1005 28800 28860 1
14101 130001 1001 80100 80999 2
14210 1010 1005 58800 58860 1
14210 1010 1001 59042 62399 1
14312 464 1001 38942 39599 1
14317 433 1003 31261 31441 1
14311 461 1001 63842 67199 1
14306 441 1003 46861 47041 1
14306 440 1003 48661 48841 1
14307 444 1003 65761 65941 1
14303 40003 1001 17400 17999 3
14303 430 1003 29761 29941 1
14320 446 1005 43800 43860 1
14322 452 1005 63000 63060 1
14413 586 1003 59161 59341 1
14504 762 1003 68161 68341 1
14502 756 1001 80642 81299 1
14406 584 1005 85500 85560 1
14407 568 1001 22742 23399 1
14408 571 1001 9542 11099 1
14409 574 1003 60961 61141 1
14410 576 1003 84361 84541 1
14411 580 1003 45061 45241 1
14411 580 1001 45242 45899 1
14400 567 1001 43742 47099 1
14400 62003 1001 55200 55799 3
14403 575 1001 29642 30299 1
14508 750 1005 22200 22260 1
14508 752 1003 23161 23341 1
14611 93003 1001 55500 56099 3
14611 859 1001 60842 63299 1
14611 858 1005 64200 64260 1
14700 206 1005 35700 35760 1
14700 206 1003 36661 36841 1
14612 861 1001 55742 59099 1
14605 863 1001 33542 36899 1
14605 862 1001 39542 41099 1
14609 852 1003 60061 60241 1
14606 866 1005 37800 37860 1
14603 855 1005 19500 19560 1
14603 855 1001 19742 20399 1
14512 769 1001 20342 21899 1
14602 853 1001 12242 14399 1
14602 854 1001 77642 78299 1
14705 211 1005 29100 29160 1
14706 212 1001 19442 20099 1
14707 213 1005 4800 4860 1
14733 20003 1001 600 1199 3
14733 239 1003 45061 45241 1
14728 234 1005 20100 20160 1
14728 234 1001 72842 73499 1
14730 236 1005 72300 72360 1
14722 20001 1001 55500 56399 2
14714 220 1001 45242 45899 1
14715 221 1001 23642 25199 1
14711 217 1003 32161 32341 1
14712 218 1003 46561 46741 1
14712 20003 1001 49200 49799 3
14713 219 1001 30842 31499 1
14735 20001 1001 20400 21299 2
14737 243 1003 82261 82441 1
14738 20003 1001 52200 52799 3
14757 207 1003 65161 65341 1
14760 210 1005 78000 78060 1
14763 20001 1001 31200 32099 2
14762 212 1005 3000 3060 1
14762 212 1001 7742 8399 1
14762 212 1001 60242 60899 1
14756 20003 1001 52200 52799 3
14756 206 1003 62761 62941 1
14749 255 1001 33842 34499 1
14753 259 1005 2100 2160 1
14753 259 1001 68342 69899 1
14754 260 1003 32161 32341 1
14745 251 1005 51900 51960 1
14742 20001 1001 44700 45599 2
14742 248 1003 51961 52141 1
14769 219 1005 76200 76260 1
14770 220 1005 15900 15960 1
14771 221 1001 4742 8099 1
14788 238 1001 14942 15599 1
14792 20001 1001 21900 22799 2
14792 242 1005 74400 74460 1
14785 235 1005 84900 84960 1
14786 20003 1001 9000 9599 3
14779 20001 1001 69000 69899 2
14779 20001 1001 83400 84299 2
14780 230 1005 44100 44160 1
14775 225 1003 20161 20341 1
14776 226 1003 59461 59641 1
14777 20001 1001 73800 74699 2
14777 227 1005 80100 80160 1
14795 20001 1001 38700 39599 2
14797 247 1001 75242 78599 1
14798 248 1005 9900 9960 1
31306 879 1001 10442 11099 1
31302 879 1005 12000 12060 1
31302 879 1003 12061 12241 1
31301 878 1003 4261 4441 1
14804 254 1005 72300 72360 1
14806 256 1005 35400 35460 1
31403 61001 1001 80100 80999 2
32003 814 1001 82442 83999 1
32000 812 1003 10561 10741 1
31906 636 1003 50161 50341 1
31602 777 1001 44342 45899 1
31503 80003 1001 78900 79499 3
31603 785 1001 69542 72899 1
32205 548 1005 72900 72960 1
32200 538 1005 14100 14160 1
32200 539 1001 67442 68099 1
32500 120001 1001 13200 14099 2
32808 892 1005 50100 50160 1
32806 886 1005 37800 37860 1
32508 1113 1003 66961 67141 1
32800 101003 1001 21000 21599 3
32800 886 1003 72661 72841 1
32801 101001 1001 35700 36599 2
32507 1107 1001 31142 31799 1
32507 120001 1001 38100 38999 2
32504 1120 1001 80342 81899 1
32505 120003 1001 83400 83999 3
32501 120001 1001 22500 23399 2
32506 1106 1003 67561 67741 1
32506 1105 1003 69361 69541 1
32901 72003 1001 76200 76799 3
32810 900 1003 75661 75841 1
33000 690 1005 51900 51960 1
32920 617 1001 50642 53999 1
32917 614 1001 80942 81599 1
32913 610 1001 59042 59699 1
32914 611 1001 12842 16199 1
32915 72003 1001 65700 66299 3
32910 72003 1001 61800 62399 3
32911 608 1003 661 841 1
32908 616 1005 75000 75060 1
32909 72001 1001 10200 11099 2
33100 791 1003 34261 34441 1
33102 797 1001 18842 22199 1
33006 81003 1001 5700 6299 3
33609 663 1001 45242 45899 1
33609 665 1005 46800 46860 1
33204 983 1005 5400 5460 1
33600 70001 1001 28200 29099 2
33602 654 1001 3242 3899 1
33106 91001 1001 36900 37799 2
33106 797 1005 37800 37860 1
33200 975 1001 18242 18899 1
33202 986 1001 9542 10199 1
33702 739 1005 46800 46860 1
33704 82003 1001 55200 55799 3
33704 744 1001 58742 59399 1
34506 83003 1001 68700 69299 3
34506 764 1005 77400 77460 1
34510 752 1001 84842 86399 1
34301 449 1005 68400 68460 1
34500 746 1005 19800 19860 1
34200 1004 1003 19561 19741 1
34200 1021 1003 22261 22441 1
33805 92001 1001 37800 38699 2
33800 820 1003 45061 45241 1
34512 758 1005 6600 6660 1
34515 769 1003 23161 23341 1
34719 305 1001 67142 67799 1
34721 313 1001 83342 83999 1
34723 214 1003 15061 15241 1
34715 20003 1001 60900 61499 3
34711 261 1005 47700 47760 1
34707 244 1003 8461 8641 1
34706 20003 1001 59700 60299 3
34728 238 1001 85142 85799 1
34729 241 1003 80761 80941 1
34724 220 1005 900 960 1
34724 20001 1001 8700 9599 2
43200 112001 1001 43200 44099 2
42901 627 1005 55800 55860 1
34740 20001 1001 29700 30599 2
34740 298 1005 41400 41460 1
34738 289 1003 35761 35941 1
34733 264 1003 43261 43441 1
34734 269 1003 36961 37141 1
34735 275 1003 59761 59941 1
34736 20001 1001 32100 32999 2
34731 251 1001 24242 25799 1
34731 20001 1001 74400 75299 2
43700 731 1005 33000 33060 1
43202 984 1005 8100 8160 1
43202 982 1005 9300 9360 1
43202 983 1001 65942 66599 1
43401 1140 1003 21961 22141 1
43600 70003 1001 65700 66299 3
63600 648 1005 0 60 1
63600 70003 1001 51000 51599 3
63700 737 1005 51000 51060 1
63701 738 1003 41761 41941 1
63801 830 1001 52142 53099 1
62900 609 1003 56761 56941 1
63001 700 1001 3542 4199 1
63401 1140 1001 71042 72599 1
64302 439 1001 25142 28499 1
64304 458 1003 4561 4741 1
64501 767 1005 77400 77460 1
93700 733 1001 36542 37199 1
93800 92003 1001 31500 32099 3
94300 431 1001 3542 4199 1
94300 431 1005 55800 55860 1
93400 1140 1005 75300 75360 1
92801 101003 1001 40200 40799 3
103400 1136 1005 67619 67799 1
103100 804 1005 66600 66660 1
103000 708 1005 38400 38460 1
123003 703 1001 71342 72299 1
122800 886 1001 10442 13799 1
104600 866 1004 45238 45418 1
104600 855 1004 48838 49018 1
104500 773 1005 21900 21960 1
104500 766 1003 25861 26041 1
104300 417 1005 11700 11760 1
104200 1015 1005 63000 63060 1
104200 1015 1002 66057 66237 1
103800 92001 1001 68400 69299 2
103700 735 1005 1500 1560 1
103700 731 1003 60661 60841 1
123402 1147 1005 40800 40860 1
123400 1133 1005 60300 60360 1
123101 796 1005 39000 39060 1
123101 796 1001 39242 40799 1
123100 791 1003 34561 34741 1
140800 103001 1001 10500 11399 2
124302 433 1005 41700 41760 1
124500 83003 1001 15300 15899 3
124306 460 1003 66361 66541 1
124305 454 1003 80461 80641 1
123801 92003 1001 24000 24599 3
124200 1005 1001 76742 80099 1
160301 42001 1001 56600 57499 2
162200 61003 1001 60100 60699 3
161901 632 1003 15361 15541 1
162000 808 1001 65042 66599 1
162001 813 1001 85242 86199 1
161701 996 1003 16061 16241 1
161701 111003 1001 81900 82499 3
161800 555 1001 53442 54199 1
161800 559 1003 65061 65241 1
161300 876 1003 39061 39241 1
161301 880 1005 55500 55560 1
161401 517 1003 28361 28541 1
162300 349 1001 36842 38399 1
162300 365 1003 85661 85841 1
163800 820 1001 76542 77199 1
163600 661 1003 64261 64441 1
163601 661 1001 29542 31099 1
163701 733 1005 52500 52560 1
163700 742 1005 9700 9760 1
163700 742 1003 61161 61341 1
163700 82001 1001 70400 71299 2
163301 1067 1005 80600 80660 1
163100 91003 1001 47600 48199 3
162801 891 1003 63861 64041 1
164101 1146 1005 78600 78660 1
163901 94003 1001 4200 4799 3
164000 1082 1003 50161 50341 1
164001 1071 1001 83242 84199 1
164001 1088 1005 84200 84260 1
170303 334 1003 29461 29641 1
170303 333 1005 33000 33060 1
170306 340 1003 19261 19441 1
170307 42003 1001 72000 72599 3
170301 42003 1001 2400 2999 3
164601 870 1005 700 760 1
164401 572 1005 81800 81860 1
164200 110003 1001 5400 5999 3
164500 751 1005 23600 23660 1
164201 1023 1003 23261 23441 1
170807 103001 1001 24900 25799 2
170805 914 1001 47342 50699 1
170815 924 1001 33842 37199 1
170812 921 1001 30542 31199 1
170813 922 1001 23942 27299 1
171303 100001 1001 81900 82799 2
171301 878 1005 37800 37860 1
171302 880 1001 21242 22199 1
171302 100003 1001 75900 76499 3
170926 1192 1005 27900 27960 1
170931 1208 1005 83400 83460 1
170924 140001 1001 57600 58499 2
170920 1176 1003 35161 35341 1
170921 1177 1003 9361 9541 1
170922 1181 1003 52261 52441 1
170922 1182 1005 54000 54060 1
170923 140001 1001 51000 51899 2
170918 1169 1001 73742 74699 1
171401 516 1003 25861 26041 1
171406 532 1005 44100 44160 1
171406 61001 1001 45000 45899 2
171601 777 1001 44942 45599 1
171603 783 1005 76200 76260 1
171502 680 1003 21661 21841 1
171504 674 1001 20042 23399 1
171507 685 1001 43742 47099 1
171410 522 1005 70800 70860 1
171411 61003 1001 11100 11699 3
171412 527 1005 54300 54360 1
171413 531 1005 44100 44160 1
171413 531 1001 44342 45899 1
171800 555 1005 48600 48660 1
171800 555 1001 48842 52199 1
171700 111003 1001 12300 12899 3
172100 497 1001 48842 49799 1
172000 808 1003 8761 8941 1
172002 94003 1001 36900 37499 3
172101 498 1005 48600 48660 1
171905 633 1005 57300 57360 1
171901 634 1005 30000 30060 1
171901 632 1003 31861 32041 1
171901 632 1001 32042 32699 1
171901 633 1003 82561 82741 1
171903 640 1003 36061 36241 1
171806 560 1003 54661 54841 1
171807 564 1001 35942 39299 1
171802 561 1003 19561 19741 1
171803 563 1005 67500 67560 1
171803 564 1001 76742 80099 1
172200 540 1001 1742 5099 1
172313 358 1005 1800 1860 1
172313 358 1003 6361 6541 1
172313 358 1001 55442 58799 1
172313 41001 1001 68700 69599 2
172314 359 1003 49261 49441 1
172303 348 1001 1742 3299 1
172309 354 1005 6000 6060 1
172207 61001 1001 60000 60899 2
172413 102001 1001 39000 39899 2
172504 120003 1001 55200 55799 3
172407 102003 1001 36900 37499 3
172407 942 1001 44042 44699 1
172409 952 1005 48600 48660 1
172326 356 1001 60542 63899 1
172328 41001 1001 4200 5099 2
172400 941 1005 34500 34560 1
172401 946 1003 45061 45241 1
172511 1120 1003 23761 23941 1
172507 1105 1003 13861 14041 1
172507 1104 1005 68400 68460 1
172508 120003 1001 31500 32099 3
172510 120003 1001 56100 56699 3
172613 494 1005 50700 50760 1
172703 606 1001 75242 76799 1
172611 485 1003 78661 78841 1
172612 490 1005 3000 3060 1
172612 489 1005 56700 56760 1
172605 490 1005 72900 72960 1
172611 485 1003 24061 24241 1
172513 1129 1001 25142 25799 1
172601 50003 1001 63300 63899 3
172601 472 1003 74761 74941 1
172603 481 1005 12000 12060 1
172805 902 1005 71400 71460 1
172911 624 1005 22800 22860 1
173001 692 1005 68100 68160 1
172908 616 1003 58861 59041 1
172808 894 1001 55442 56999 1
172810 899 1001 71942 72599 1
172900 609 1003 27061 27241 1
172900 608 1003 28861 29041 1
172806 886 1005 66000 66060 1
172807 889 1001 22142 22799 1
172807 889 1001 72842 74399 1
173004 700 1005 78600 78660 1
173004 700 1001 78842 82199 1
173004 701 1003 83161 83341 1
173004 701 1001 83342 84899 1
173007 691 1001 4142 5699 1
173008 693 1005 1500 1560 1
173204 984 1003 2161 2341 1
173204 982 1001 9842 13199 1
173204 982 1003 68461 68641 1
173202 978 1005 35100 35160 1
173106 787 1005 69000 69060 1
173101 790 1001 39242 39899 1
173102 793 1005 61200 61260 1
173104 799 1005 67200 67260 1
173105 804 1001 59042 59699 1
173106 787 1003 12661 12841 1
173213 989 1001 50342 53699 1
173210 981 1005 21600 21660 1
173405 1133 1005 900 960 1
173405 1132 1005 52500 52560 1
173405 1133 1003 56161 56341 1
173315 1059 1005 78900 78960 1
173310 1039 1001 50642 51599 1
173316 121003 1001 3900 4499 3
173316 1061 1003 52861 53041 1
173317 1068 1001 13442 14999 1
173312 1047 1003 81361 81541 1
173304 1050 1001 73742 74399 1
173305 121003 1001 33000 33599 3
173303 1047 1005 9600 9660 1
173501 41003 1001 45600 46199 3
173310 1038 1001 842 1499 1
173503 375 1005 53700 53760 1
173408 1140 1005 2400 2460 1
173408 1142 1003 53161 53341 1
173409 1144 1003 56161 56341 1
173705 734 1003 9061 9241 1
173701 734 1005 24900 24960 1
173706 738 1001 542 3899 1
173610 652 1001 44342 47699 1
173607 642 1005 63000 63060 1
173609 650 1003 21961 22141 1
173604 654 1003 5761 5941 1
173600 643 1001 26042 26999 1
173600 644 1001 32642 33299 1
173602 650 1003 23461 23641 1
173802 826 1005 62100 62160 1
173805 825 1001 50342 53699 1
173805 824 1005 59100 59160 1
174001 1080 1003 9061 9241 1
174005 122003 1001 81000 81599 3
173901 840 1003 31861 32041 1
173904 838 1005 22800 22860 1
174201 1009 1005 1200 1260 1
174201 1009 1001 1442 2399 1
174307 436 1001 75842 79199 1
174313 454 1001 31442 34799 1
174309 443 1001 15842 16799 1
174312 40003 1001 1500 2099 3
174311 40001 1001 2100 2999 2
174305 40003 1001 58200 58799 3
174213 1029 1005 51600 51660 1
174213 1029 1003 51661 51841 1
174209 1014 1005 39000 39060 1
174210 1019 1001 55742 59099 1
174210 1017 1001 62942 64499 1
174210 1017 1005 64500 64560 1
174208 1010 1003 84061 84241 1
174320 434 1003 54961 55141 1
174316 422 1005 12900 12960 1
174316 421 1005 69300 69360 1
174317 426 1005 78600 78660 1
174317 424 1005 82200 82260 1
174318 429 1001 56342 56999 1
174408 95001 1001 25800 26699 2
174409 574 1005 43200 43260 1
174409 95001 1001 53100 53999 2
174410 95001 1001 32400 33299 2
174412 582 1001 28142 31499 1
174401 571 1003 69961 70141 1
174402 95003 1001 20400 20999 3
174402 574 1001 26042 26699 1
174405 581 1005 17100 17160 1
174405 581 1005 65400 65460 1
174406 95001 1001 32400 33299 2
174326 451 1005 73500 73560 1
174507 747 1005 84900 84960 1
174503 758 1003 30061 30241 1
174700 207 1001 69542 72899 1
174612 863 1005 48000 48060 1
174612 862 1005 51900 51960 1
174612 862 1001 52142 55499 1
174612 861 1005 55500 55560 1
174606 864 1001 34442 37799 1
174606 865 1003 40561 40741 1
174603 856 1005 85200 85260 1
174604 858 1005 13800 13860 1
174604 858 1003 13861 14041 1
174604 858 1001 19442 20099 1
174604 859 1005 66300 66360 1
174604 859 1005 70200 70260 1
174600 846 1005 76500 76560 1
174509 83003 1001 41400 41999 3
174706 20001 1001 70800 71699 2
174707 20001 1001 9000 9899 2
174708 232 1001 69542 72899 1
174727 288 1003 45661 45841 1
174729 295 1003 1261 1441 1
174730 206 1003 53161 53341 1
174730 20001 1001 54900 55799 2
174731 209 1003 31861 32041 1
174731 209 1003 81961 82141 1
174725 281 1005 60600 60660 1
174712 242 1001 5642 7199 1
174713 247 1003 22261 22441 1
174714 20001 1001 60600 61499 2
174715 20003 1001 41700 42299 3
174738 20003 1001 29400 29999 3
174738 230 1001 32342 32999 1
174735 223 1001 66842 70199 1
174737 228 1003 79261 79441 1
174757 20003 1001 57000 57599 3
174754 278 1003 15961 16141 1
174754 278 1001 16142 17699 1
174748 260 1005 84600 84660 1
174749 264 1001 35042 36599 1
174752 272 1003 11761 11941 1
174752 272 1003 83161 83341 1
174752 20003 1001 84900 85499 3
174746 20003 1001 67800 68399 3
174746 254 1005 72900 72960 1
174747 20001 1001 81000 81899 2
174743 20003 1001 59100 59699 3
183401 1146 1001 20342 23699 1
183401 1141 1005 25500 25560 1
183401 1141 1003 78361 78541 1
183000 695 1003 47461 47641 1
182901 72001 1001 9900 10799 2
182901 72001 1001 54300 55199 2
192700 602 1003 61560 61619 1
192400 102001 1001 17940 18839 2
192300 41001 1001 59460 60359 2
191300 874 1003 15660 17459 1
191500 80003 1001 65280 65879 3
183800 829 1003 82561 82741 1
183700 736 1005 59700 59760 1
184500 761 1005 63300 63360 1
184201 1028 1003 47461 47641 1
184201 1021 1001 50342 50999 1
193001 708 1003 61800 61979 1
183700 82001 1001 5400 6299 2
193601 70003 1001 61260 61859 3
210804 918 1001 79142 82499 1
200902 1204 1003 27961 28141 1
200902 1205 1001 80042 83399 1
210800 103003 1001 73200 73799 3
210800 909 1001 76742 80099 1
210802 913 1003 77461 77641 1
194201 1017 1003 62280 62459 1
194200 110003 1001 64560 65159 3
194101 1152 1003 14400 14459 1
194600 862 1003 14760 14819 1
220301 329 1003 31561 31741 1
220304 335 1005 18600 18660 1
222310 41001 1001 50100 50999 2
222317 346 1001 2342 3899 1
222304 349 1003 40261 40441 1
222303 348 1005 34500 34560 1
222103 60003 1001 74400 74999 3
222103 500 1003 76861 77041 1
222300 345 1003 45661 45841 1
222300 345 1005 51000 51060 1
222320 349 1001 14942 16499 1
222319 348 1003 82561 82741 1
261401 525 1005 14100 14160 1
261600 90001 1001 52200 53099 2
261501 80001 1001 61200 62099 2
261000 409 1003 65761 65941 1
261101 729 1001 45242 46199 1
222328 357 1005 5100 5160 1
222328 357 1005 62100 62160 1
250500 508 1001 24242 27599 1
250500 508 1005 77400 77460 1
261801 60003 1001 64500 65099 3
262101 60003 1001 81900 82499 3
261901 637 1003 78961 79141 1
262100 503 1003 27361 27541 1
262100 505 1001 78242 78899 1
262100 501 1001 80342 81899 1
263300 121001 1001 57600 58499 2
263600 651 1001 21242 22799 1
263600 668 1005 70500 70560 1
263601 668 1001 63842 67199 1
263301 1055 1001 51842 52799 1
263700 745 1005 39000 39060 1
262800 903 1005 35700 35760 1
263100 91003 1001 23400 23999 3
262801 906 1005 53100 53160 1
262500 1130 1001 41642 42599 1
262300 358 1001 25142 26099 1
262300 351 1003 26161 26341 1
262300 41003 1001 71700 72299 3
262501 1108 1005 13800 13860 1
262501 1108 1003 13861 14041 1
262700 71003 1001 75300 75899 3
264000 1092 1001 60242 61799 1
264101 1149 1003 9661 9841 1
263800 92003 1001 68400 68999 3
263900 94001 1001 33300 34199 2
273401 131003 1001 25500 26099 3
274201 110001 1001 58800 59699 2
272803 101001 1001 26100 26999 2
272802 101003 1001 50400 50999 3
272902 72003 1001 55800 56399 3
264400 95003 1001 53700 54299 3
264501 751 1003 77761 77941 1
264601 846 1003 15361 15541 1
280208 326 1003 661 841 1
280208 326 1001 1742 3299 1
291203 72003 1001 75900 76499 3
10301 328 1001 55442 56099 1
10302 329 1001 1142 1799 1
10303 330 1003 6661 6841 1
10310 337 1003 53761 53941 1
10310 337 1005 64500 64560 1
10309 42003 1001 42300 42899 3
10309 336 1001 53042 56399 1
10801 910 1005 0 60 1
10803 912 1003 85561 85741 1
10804 913 1003 80461 80641 1
10805 914 1001 44642 46199 1
10806 915 1005 35100 35160 1
10810 919 1005 30300 30360 1
10812 921 1003 32161 32341 1
10814 923 1005 25800 25860 1
10815 924 1005 62700 62760 1
10817 926 1003 43261 43441 1
10902 1164 1005 49500 49560 1
10903 1165 1005 22200 22260 1
10907 1169 1001 46742 50099 1
10909 1171 1001 65642 66299 1
10911 1173 1005 3600 3660 1
10910 140001 1001 80100 80999 2
10915 1177 1005 30900 30960 1
10917 1179 1001 77642 80999 1
10919 1181 1005 26400 26460 1
10921 1183 1005 10800 10860 1
10925 140003 1001 24300 24899 3
10925 140003 1001 67200 67799 3
10924 1186 1001 32342 35699 1
10928 1190 1001 45842 47399 1
10927 1189 1003 8161 8341 1
10929 1191 1001 32942 35399 1
10932 1163 1001 12242 13799 1
10934 1165 1001 64142 64799 1
10934 1165 1003 71161 71341 1
10933 1164 1001 5042 7499 1
10935 1166 1003 72361 72541 1
10937 140003 1001 42300 42899 3
10936 1167 1001 68042 68699 1
10939 1170 1003 7861 8041 1
10939 1170 1003 59461 59641 1
10940 1171 1003 45361 45541 1
10940 1171 1001 57242 60599 1
10941 1172 1003 16261 16441 1
10942 1173 1003 35761 35941 1
10943 140003 1001 75900 76499 3
10944 1175 1003 9961 10141 1
10956 1187 1001 3542 4199 1
10956 1187 1001 4442 5099 1
10956 140001 1001 14100 14999 2
10958 1189 1003 27061 27241 1
10958 1189 1003 84661 84841 1
10957 1188 1001 20642 21299 1
10957 1188 1003 74761 74941 1
10959 1190 1001 79442 81599 1
10959 1190 1005 83400 83460 1
11001 401 1005 80700 80760 1
11002 41001 1001 22800 23699 2
11003 41001 1001 13500 14399 2
11004 41003 1001 42000 42599 3
11010 402 1005 60300 60360 1
11010 41003 1001 68400 68999 3
11011 403 1003 44161 44341 1
11011 403 1005 51300 51360 1
11015 407 1005 56400 56460 1
11105 714 1001 73742 74399 1
11109 718 1001 57542 58199 1
11114 723 1005 23100 23160 1
11114 723 1003 23161 23341 1
11114 723 1005 41100 41160 1
11118 727 1001 39242 40799 1
11300 100001 1001 49500 50399 2
11301 874 1001 20042 20699 1
11302 875 1003 78061 78241 1
11304 877 1001 19742 23099 1
11308 874 1003 21061 21241 1
11308 874 1003 27061 27241 1
11308 100003 1001 30600 31199 3
11309 875 1005 67200 67260 1
11311 877 1003 37561 37741 1
11402 516 1005 35100 35160 1
11404 520 1001 77642 80099 1
11406 524 1005 36000 36060 1
11405 61001 1001 48000 48899 2
11407 526 1005 30600 30660 1
11408 61001 1001 48000 48899 2
11408 61003 1001 48900 49499 3
11415 516 1005 80100 80160 1
11416 518 1003 9061 9241 1
11416 519 1003 66961 67141 1
11417 521 1005 48000 48060 1
11419 524 1005 77400 77460 1
11422 530 1003 34561 34741 1
11422 530 1001 47342 50699 1
11425 536 1003 78061 78241 1
11425 536 1005 17700 17760 1
11425 536 1003 18661 18841 1
11425 537 1001 69542 71699 1
11503 677 1005 69900 69960 1
11504 678 1005 36000 36060 1
11504 678 1005 38700 38760 1
11506 680 1005 67500 67560 1
11506 680 1003 79861 80041 1
11508 675 1005 6900 6960 1
11508 675 1003 19261 19441 1
11511 678 1003 61561 61741 1
11511 678 1003 65161 65341 1
11511 678 1005 72300 72360 1
11510 677 1003 61 241 1
11510 80001 1001 58500 59399 2
11512 679 1001 20342 22499 1
11513 680 1003 7561 7741 1
11600 774 1001 56342 58799 1
11602 776 1005 13200 13260 1
11601 775 1001 31142 31799 1
11601 775 1001 32042 35399 1
11603 777 1003 42361 42541 1
11605 779 1001 35342 35999 1
11605 779 1003 42961 43141 1
11604 778 1005 68700 68760 1
11604 778 1001 71642 73199 1
11606 780 1003 84361 84541 1
11608 775 1001 27842 28499 1
11609 776 1001 82442 83099 1
11610 777 1005 16800 16860 1
11702 1003 1001 21542 23099 1
11703 996 1001 73142 73799 1
11705 1003 1003 69361 69541 1
11800 553 1003 25561 25741 1
11800 553 1003 80461 80641 1
11801 554 1003 55261 55441 1
11803 556 1003 60061 60241 1
11803 556 1001 70142 73499 1
11802 555 1001 4742 6299 1
11901 73003 1001 20700 21299 3
11901 73001 1001 38400 39299 2
11902 73003 1001 48600 49199 3
11807 553 1003 32161 32341 1
11809 555 1005 2100 2160 1
11808 554 1001 47042 47699 1
11810 556 1003 58861 59041 1
11911 633 1003 39961 40141 1
12109 506 1001 44942 45599 1
12106 503 1001 83642 84299 1
12009 815 1001 30242 33599 1
12011 818 1001 36842 37499 1
12102 499 1001 15842 19199 1
12005 818 1003 4261 4441 1
12004 817 1003 28261 28441 1
12006 809 1003 82561 82741 1
12203 541 1001 11042 12599 1
12204 542 1001 61742 62399 1
12221 545 1003 50161 50341 1
12217 541 1005 23400 23460 1
12216 540 1003 77161 77341 1
12209 547 1003 54661 54841 1
12210 61003 1001 5400 5999 3
12212 550 1005 48600 48660 1
12305 350 1005 82200 82260 1
12308 353 1005 15900 15960 1
12308 353 1001 17042 18599 1
12309 354 1001 32342 32999 1
12309 354 1001 84842 86399 1
12310 355 1003 27061 27241 1
12330 41001 1001 900 1799 2
12330 348 1001 5642 8999 1
12330 41001 1001 55200 56099 2
12333 351 1001 9242 9899 1
12334 352 1003 72361 72541 1
12329 347 1003 21661 21841 1
12321 41003 1001 5700 6299 3
12321 366 1001 53942 60899 1
12322 367 1003 50461 50641 1
12326 41003 1001 56700 57299 3
12326 371 1003 68161 68341 1
12312 41001 1001 35400 36299 2
12317 362 1003 30061 30241 1
12317 41001 1001 81600 82499 2
12341 359 1003 65761 65941 1
12342 360 1001 29042 30599 1
12405 946 1005 86100 86160 1
12407 948 1005 45900 45960 1
12409 102001 1001 4500 5399 2
12352 370 1003 50761 50941 1
12352 370 1001 50942 51599 1
12401 942 1001 70742 71399 1
12401 942 1003 73261 73441 1
12403 102003 1001 49200 49799 3
12347 365 1005 27300 27360 1
12346 364 1003 79561 79741 1
12416 957 1001 842 1499 1
12435 947 1003 7261 7441 1
12438 950 1001 21542 23099 1
12440 952 1005 23400 23460 1
12432 944 1001 29342 29999 1
12434 946 1001 17342 18899 1
12434 946 1003 80461 80641 1
12422 963 1003 51961 52141 1
12423 964 1005 38400 38460 1
12423 102003 1001 47400 47999 3
12427 968 1005 27300 27360 1
12444 956 1003 75961 76141 1
12445 957 1003 81361 81541 1
12446 958 1001 62642 63299 1
12447 959 1001 11042 11699 1
12447 959 1001 11942 12599 1
12448 960 1005 21000 21060 1
12450 962 1001 55442 56099 1
12513 1116 1005 70500 70560 1
12514 120001 1001 8700 9599 2
12508 120001 1001 48000 48899 2
12508 1111 1005 50700 50760 1
12508 1111 1001 56342 57899 1
12515 1118 1003 76861 77041 1
12451 963 1003 45961 46141 1
12500 1103 1003 46861 47041 1
12520 120001 1001 72600 73499 2
12541 1116 1005 75600 75660 1
12532 1107 1005 85800 85860 1
12538 1113 1001 69842 70499 1
12524 1127 1003 39061 39241 1
12527 1130 1005 77400 77460 1
12530 120003 1001 78900 79499 3
12551 1126 1003 69661 69841 1
12552 1127 1005 39900 39960 1
12552 1127 1005 43500 43560 1
12552 1127 1003 43561 43741 1
12546 1121 1001 33842 34499 1
12549 1124 1005 19800 19860 1
12614 481 1003 17161 17341 1
12619 486 1003 54361 54541 1
12620 487 1003 961 1141 1
12606 473 1003 46261 46441 1
12610 477 1005 12000 12060 1
12555 1130 1001 31742 33299 1
12601 468 1005 21600 21660 1
12602 50001 1001 19200 20099 2
12604 471 1001 32042 33599 1
12621 50003 1001 20700 21299 3
12621 488 1005 70500 70560 1
12622 489 1003 21061 21241 1
12623 490 1001 5942 6599 1
12623 490 1003 72661 72841 1
12626 493 1001 54542 56099 1
12651 490 1005 65400 65460 1
12647 486 1001 17342 24299 1
12650 489 1003 31261 31441 1
12638 477 1003 59161 59341 1
12639 50001 1001 3600 4499 2
12644 50003 1001 19500 20099 3
12629 50001 1001 50100 50999 2
12632 471 1005 48000 48060 1
12636 475 1001 20342 20999 1
12653 492 1005 62400 62460 1
12806 886 1003 37261 37441 1
12706 605 1001 22142 25499 1
12800 101003 1001 4800 5399 3
12703 71003 1001 7200 7799 3
12705 71003 1001 16500 17099 3
12801 101003 1001 22500 23099 3
12903 619 1003 41461 41641 1
12907 72003 1001 30600 31199 3
13009 696 1005 39000 39060 1
13102 794 1005 41700 41760 1
13010 699 1005 74100 74160 1
13100 91001 1001 68400 69299 2
13005 81003 1001 18300 18899 3
12908 614 1001 10742 14099 1
13002 694 1005 46200 46260 1
12911 625 1005 4200 4260 1
13104 801 1001 53942 56099 1
13104 91003 1001 59700 60299 3
13106 787 1005 58800 58860 1
13108 795 1003 36961 37141 1
13103 796 1003 55261 55441 1
13105 804 1001 17642 19799 1
13107 91001 1001 18600 19499 2
13107 790 1001 81242 83699 1
13300 1033 1005 22500 22560 1
13300 1033 1003 85561 85741 1
13213 988 1005 30900 30960 1
13210 112003 1001 20100 20699 3
13207 971 1005 73200 73260 1
13200 970 1005 33300 33360 1
13202 977 1001 54842 56399 1
13202 977 1001 56642 59999 1
13307 1040 1003 2461 2641 1
13302 1035 1001 65042 65699 1
13302 121003 1001 75300 75899 3
13322 1055 1001 8942 9599 1
13322 1055 1001 56042 56699 1
13323 1056 1005 28500 28560 1
13320 121001 1001 2400 3299 2
13320 1053 1001 61442 62999 1
13318 1051 1001 6542 7199 1
13313 1046 1005 78300 78360 1
13313 1046 1003 78361 78541 1
13308 1041 1003 37261 37441 1
13312 1045 1003 8161 8341 1
13312 1045 1005 9900 9960 1
13311 1044 1003 40861 41041 1
13328 1061 1003 84961 85141 1
13332 1065 1005 19500 19560 1
13332 1065 1003 21361 21541 1
13329 121001 1001 20400 21299 2
13351 1048 1001 51542 54899 1
13343 1040 1003 21661 21841 1
13343 1040 1005 74700 74760 1
13340 1037 1005 22500 22560 1
13342 1039 1003 35761 35941 1
13339 1036 1003 48661 48841 1
13338 1035 1003 60961 61141 1
13337 1034 1003 72661 72841 1
13356 1053 1003 85561 85741 1
13352 1049 1001 74642 76199 1
13357 121001 1001 73200 74099 2
13354 121001 1001 17100 17999 2
13354 1051 1003 68761 68941 1
13403 1141 1001 4442 7799 1
13371 1068 1003 38761 38941 1
13368 121001 1001 60000 60899 2
13365 1062 1003 9061 9241 1
13369 1066 1005 48900 48960 1
13366 1063 1003 25861 26041 1
13366 121001 1001 28500 29399 2
13363 1060 1005 81300 81360 1
13362 1059 1003 45361 45541 1
13407 1138 1001 48842 50399 1
13704 733 1003 47161 47341 1
13613 662 1003 6061 6241 1
13607 70001 1001 54000 54899 2
13609 649 1003 61861 62041 1
13611 656 1001 72542 73199 1
13611 655 1003 84961 85141 1
13608 647 1003 36361 36541 1
13608 647 1001 36542 37199 1
13608 647 1005 37200 37260 1
13610 70001 1001 45000 45899 2
13610 653 1003 49561 49741 1
13601 646 1005 3000 3060 1
13600 643 1003 5161 5341 1
13604 656 1001 31442 32099 1
13604 655 1001 39542 41699 1
13707 742 1003 51961 52141 1
13801 92003 1001 16800 17399 3
13801 824 1005 28200 28260 1
13706 739 1001 11042 11699 1
13802 826 1005 39300 39360 1
14004 1082 1005 43500 43560 1
13803 92001 1001 85500 86399 2
13804 820 1005 71100 71160 1
13804 820 1003 71161 71341 1
13806 827 1003 77761 77941 1
14008 1095 1003 28261 28441 1
14008 1095 1001 36542 38699 1
14010 1074 1005 74400 74460 1
14012 1078 1003 62461 62641 1
14203 1013 1001 84842 85499 1
14204 1017 1001 38342 38999 1
14201 1008 1003 36961 37141 1
14201 1008 1005 45000 45060 1
14102 1155 1001 7442 8999 1
14200 1006 1003 44161 44341 1
14202 110003 1001 54600 55199 3
14103 130001 1001 48300 49199 2
14105 130003 1001 63900 64499 3
14100 130003 1001 11100 11699 3
14017 1094 1005 57600 57660 1
14014 1085 1003 81661 81841 1
14016 1091 1001 59642 60299 1
14209 1008 1003 42961 43141 1
14313 416 1005 82500 82560 1
14309 451 1001 58742 59399 1
14305 437 1001 43442 44099 1
14307 443 1001 7142 9599 1
14307 444 1005 73800 73860 1
14303 430 1003 18961 19141 1
14318 438 1001 48242 49799 1
14319 442 1005 38400 38460 1
14323 455 1001 16442 17999 1
14413 586 1003 7561 7741 1
14501 753 1003 72061 72241 1
14504 764 1001 6842 10199 1
14502 755 1001 25742 26399 1
14502 755 1005 28800 28860 1
14406 586 1005 34800 34860 1
14324 40003 1001 51600 52199 3
14324 40001 1001 52200 53099 2
14324 40003 1001 67500 68099 3
14325 464 1001 34742 35399 1
14505 83003 1001 41400 41999 3
14511 765 1003 79261 79441 1
14613 866 1001 68042 71399 1
14607 846 1005 78600 78660 1
14607 846 1003 81361 81541 1
14608 849 1001 28742 32099 1
14608 851 1001 32342 33899 1
14603 855 1005 24900 24960 1
14512 83003 1001 71100 71699 3
14512 768 1005 84900 84960 1
14602 854 1001 16442 17099 1
14703 20003 1001 60900 61499 3
14703 209 1005 66000 66060 1
14705 211 1003 79861 80041 1
14706 212 1005 74400 74460 1
14709 20001 1001 42000 42899 2
14727 233 1005 18000 18060 1
14727 233 1005 66000 66060 1
14727 233 1003 66061 66241 1
14732 238 1001 31142 32699 1
14732 20003 1001 33600 34199 3
14728 234 1003 25561 25741 1
14731 237 1001 21542 24899 1
14731 237 1001 83942 85499 1
14720 226 1003 81661 81841 1
14722 228 1005 7500 7560 1
14724 230 1001 16142 16799 1
14712 218 1005 37500 37560 1
14713 20003 1001 37800 38399 3
14734 240 1003 30361 30541 1
14734 240 1005 41100 41160 1
14757 207 1001 65342 68699 1
14759 209 1003 56761 56941 1
14760 210 1003 24661 24841 1
14761 211 1001 59342 59999 1
14750 20001 1001 79800 80699 2
14750 256 1001 80942 84299 1
14755 261 1001 78242 81599 1
14744 250 1005 56100 56160 1
14744 250 1003 57961 58141 1
14745 251 1005 48300 48360 1
14745 251 1003 52861 53041 1
14745 251 1005 57300 57360 1
14741 247 1003 42361 42541 1
14765 20003 1001 33600 34199 3
14788 20003 1001 78900 79499 3
14791 20001 1001 36000 36899 2
14786 20003 1001 19500 20099 3
14779 229 1001 22142 22799 1
14780 230 1001 39842 40499 1
14784 234 1001 56642 57299 1
14776 226 1005 63900 63960 1
14778 228 1005 27600 27660 1
14778 228 1005 32100 32160 1
14798 248 1001 68042 68699 1
14798 248 1001 68942 70499 1
31400 514 1003 1261 1441 1
31400 517 1005 61800 61860 1
31100 712 1001 50942 51599 1
31101 84001 1001 25800 26699 2
14810 260 1005 51300 51360 1
14811 261 1003 21661 21841 1
31301 878 1001 4442 7799 1
30800 915 1003 47761 47941 1
30800 103003 1001 50100 50699 3
14803 20003 1001 70800 71399 3
31405 532 1003 67261 67441 1
31501 678 1005 34200 34260 1
31403 518 1005 28500 28560 1
31902 636 1005 46200 46260 1
31902 636 1003 49861 50041 1
31900 631 1003 75961 76141 1
31901 632 1005 54600 54660 1
31504 680 1001 34742 36299 1
31601 785 1003 75061 75241 1
31503 676 1001 77642 77999 1
32204 545 1005 31800 31860 1
32201 543 1001 13142 16499 1
32202 546 1003 32461 32641 1
32203 539 1001 64442 65999 1
32803 897 1003 81361 81541 1
32511 1123 1005 6000 6060 1
32800 886 1003 15961 16141 1
32507 1108 1005 29100 29160 1
32505 120001 1001 84000 84899 2
32506 1105 1001 66842 67499 1
32902 610 1005 53700 53760 1
32809 895 1003 54061 54241 1
32903 611 1001 17042 17399 1
32810 900 1001 78542 78899 1
32811 901 1001 55142 55499 1
33000 689 1001 50342 51899 1
32919 72001 1001 50700 51599 2
32920 617 1003 50461 50641 1
32912 9932912 1001 900 43199 4
32914 611 1003 16261 16441 1
32906 614 1003 80761 80941 1
32907 615 1003 14761 14941 1
33100 790 1003 39661 39841 1
33101 795 1001 68042 68699 1
33004 687 1001 23642 24299 1
33004 689 1005 27000 27060 1
33006 698 1001 12842 14399 1
33006 698 1003 61261 61441 1
33608 657 1003 13261 13441 1
33608 657 1003 14161 14341 1
33604 663 1001 13442 14999 1
33604 663 1005 68100 68160 1
33604 662 1001 69242 70799 1
33605 70001 1001 7500 8399 2
33607 70003 1001 24600 25199 3
33204 112003 1001 10500 11099 3
33204 112001 1001 54000 54899 2
33204 985 1005 54900 54960 1
33204 985 1003 54961 55141 1
33204 980 1005 63000 63060 1
33205 993 1001 72242 72899 1
33601 70001 1001 34500 35399 2
33203 970 1005 8400 8460 1
33203 970 1003 8461 8641 1
33202 991 1005 10200 10260 1
33202 991 1005 62700 62760 1
33707 738 1001 27842 29399 1
33708 741 1005 83100 83160 1
33703 742 1005 42600 42660 1
33703 741 1003 44461 44641 1
34509 751 1001 15842 16499 1
34509 83003 1001 66300 66899 3
34504 758 1001 15242 18599 1
34504 759 1005 66300 66360 1
34507 768 1003 11761 11941 1
34510 752 1001 35042 38399 1
34301 422 1003 12361 12541 1
34301 433 1003 13261 13441 1
34301 466 1005 76500 76560 1
34500 748 1005 17100 17160 1
34500 83003 1001 21600 22199 3
34200 1011 1001 23342 23699 1
33800 820 1005 43200 43260 1
34701 20003 1001 24300 24899 3
34514 764 1001 38342 39899 1
34719 304 1001 13742 14399 1
34717 291 1003 41461 41641 1
34714 20001 1001 22500 23399 2
34714 276 1001 68042 68699 1
34712 268 1005 18900 18960 1
34707 242 1001 65342 66899 1
34703 20001 1001 84600 85499 2
34704 229 1001 29642 31199 1
34705 235 1005 26100 26160 1
34705 234 1003 32461 32641 1
34706 239 1005 50700 50760 1
34728 236 1003 27961 28141 1
34729 244 1001 25742 29099 1
34729 243 1001 83642 85199 1
34730 247 1003 15061 15241 1
34730 20003 1001 76500 77099 3
43100 792 1003 38461 38641 1
43100 792 1001 38642 39299 1
34741 303 1001 75542 76199 1
34732 256 1005 900 960 1
34733 261 1001 38042 41399 1
34734 268 1001 40742 42299 1
34736 280 1005 30600 30660 1
34736 280 1005 31500 31560 1
34736 280 1001 80342 81899 1
34737 284 1005 51900 51960 1
43700 732 1003 26761 26941 1
43201 980 1001 80942 82499 1
43202 112001 1001 7200 8099 2
43600 642 1001 8642 11999 1
63600 646 1001 59942 61499 1
64200 1013 1001 27542 30899 1
63000 697 1005 75000 75060 1
63001 699 1005 4200 4260 1
63001 81001 1001 7800 8699 2
63001 698 1001 53342 54299 1
63100 795 1001 48842 52199 1
43800 822 1001 2342 2999 1
43800 831 1001 52142 52799 1
43800 823 1005 52800 52860 1
44600 872 1005 35400 35460 1
44200 1015 1005 30600 30660 1
44200 1015 1001 30842 32399 1
44200 1027 1005 36000 36060 1
62800 891 1003 78961 79141 1
44300 425 1003 43861 44041 1
63401 131003 1001 5700 6299 3
63401 1144 1005 7200 7260 1
64304 462 1001 58442 59099 1
102800 889 1001 61742 62756 1
94301 447 1001 28742 29399 1
94301 40001 1001 30300 31199 2
93700 735 1005 33600 33660 1
93800 834 1001 14642 17999 1
84400 574 1005 22800 22860 1
84400 95001 1001 83400 84299 2
92800 887 1005 36000 36060 1
92801 904 1005 45300 45360 1
92900 619 1001 39242 40799 1
103400 1145 1005 61319 61499 1
103100 91001 1001 15000 15899 2
123001 696 1003 77761 77941 1
122901 617 1001 50042 53399 1
123003 706 1001 72542 73199 1
122803 905 1003 41761 41941 1
122801 893 1001 24242 24899 1
104600 855 1003 45661 45841 1
104500 765 1003 85561 85741 1
104301 462 1002 32157 32337 1
104200 1023 1001 1742 4556 1
103800 832 1005 5700 5760 1
103800 827 1003 58561 58741 1
103800 826 1003 59461 59641 1
103700 731 1005 62219 62399 1
123402 1143 1001 45842 47399 1
123400 1133 1003 60361 60541 1
140801 935 1003 3661 3841 1
124502 764 1003 62761 62941 1
124305 450 1003 85861 86041 1
124304 444 1001 242 1199 1
123800 820 1001 71342 74699 1
123701 82003 1001 54000 54599 3
160800 939 1005 14800 14860 1
160900 1207 1005 54900 54960 1
160901 1189 1005 39200 39260 1
160901 1167 1003 41161 41341 1
160301 339 1003 57561 57741 1
160500 61003 1001 6100 6699 3
160500 511 1001 58342 59299 1
161901 73003 1001 11900 12499 3
162201 546 1005 61800 61860 1
161900 639 1001 26842 28399 1
161601 785 1005 28400 28460 1
161801 559 1003 45261 45441 1
161301 874 1003 1861 2041 1
161501 680 1001 79042 79699 1
161501 678 1001 82042 82999 1
161501 80003 1001 85700 86299 3
162600 475 1005 32600 32660 1
163700 82001 1001 59300 60199 2
163400 1141 1001 13842 14599 1
163401 1138 1003 49461 49641 1
163001 696 1001 73142 74699 1
163200 112001 1001 19300 20199 2
163201 982 1001 69642 70399 1
163000 81003 1001 32800 33399 3
162701 593 1005 16600 16660 1
162900 617 1005 55200 55260 1
162901 72003 1001 35600 36199 3
164101 1153 1001 26342 27299 1
163901 94001 1001 47700 48599 2
164000 1077 1005 3000 3060 1
164001 122003 1001 78400 78999 3
170303 333 1005 33900 33960 1
170304 336 1003 1561 1741 1
170305 337 1003 37261 37441 1
170306 339 1005 11700 11760 1
170306 42003 1001 66600 67199 3
170307 341 1001 73742 74699 1
170301 329 1001 70142 70799 1
170301 330 1005 70800 70860 1
170302 332 1003 3061 3241 1
164201 1021 1005 81000 81060 1
170802 911 1003 48661 48841 1
170806 915 1005 43200 43260 1
170801 910 1003 54961 55141 1
170801 103001 1001 56100 56999 2
170906 1181 1005 78300 78360 1
170910 1194 1003 85261 85441 1
170904 1174 1005 3600 3660 1
170901 1165 1005 37800 37860 1
170903 140001 1001 42300 43199 2
170812 921 1001 35042 36599 1
170813 922 1001 79142 80699 1
170813 922 1003 80761 80941 1
171304 873 1003 52561 52741 1
171306 879 1005 47700 47760 1
171307 882 1003 84061 84241 1
171301 876 1003 36661 36841 1
170925 1189 1005 52200 52260 1
170926 1193 1003 17761 17941 1
170926 1194 1003 24361 24541 1
170924 140001 1001 43200 44099 2
170924 1188 1005 53100 53160 1
170924 1186 1003 54061 54241 1
170920 1176 1003 31561 31741 1
171400 512 1005 65100 65160 1
171401 515 1003 21061 21241 1
171602 90003 1001 47100 47699 3
171603 783 1003 69961 70141 1
171604 774 1003 29461 29641 1
171605 90001 1001 54000 54899 2
171605 778 1005 62400 62460 1
171501 679 1001 43442 44099 1
171502 80003 1001 85800 86399 3
171504 676 1003 71761 71941 1
171505 679 1005 9000 9060 1
171409 520 1005 80100 80160 1
171411 524 1001 73742 75299 1
171412 528 1003 55261 55441 1
171800 555 1005 2400 2460 1
171703 996 1001 18242 19199 1
172004 812 1005 70200 70260 1
172000 810 1001 61742 65099 1
171904 630 1001 36242 37199 1
171904 629 1001 37442 40799 1
171905 634 1003 3661 3841 1
171905 632 1003 9961 10141 1
171903 638 1003 36961 37141 1
171804 553 1005 39900 39960 1
171805 556 1003 3061 3241 1
171806 60003 1001 57300 57899 3
171807 564 1003 35761 35941 1
171802 559 1005 81900 81960 1
171803 563 1003 9961 10141 1
171803 562 1005 11100 11160 1
171803 563 1001 14942 16499 1
171804 553 1003 37261 37441 1
172105 502 1001 2642 4199 1
172202 61003 1001 36600 37199 3
172202 544 1001 46742 50099 1
172104 501 1005 46200 46260 1
172313 358 1005 65100 65160 1
172315 345 1003 57961 58141 1
172303 348 1003 661 841 1
172303 348 1001 842 1499 1
172307 41001 1001 30000 30899 2
172307 352 1001 79142 82499 1
172307 352 1005 85200 85260 1
172301 41001 1001 1500 2399 2
172301 346 1003 52561 52741 1
172302 41001 1001 29400 30299 2
172323 353 1003 10261 10441 1
172322 352 1003 58861 59041 1
172413 102003 1001 24000 24599 3
172404 958 1001 32642 35999 1
172411 960 1001 72542 73199 1
172405 961 1001 10142 13499 1
172406 966 1003 57361 57541 1
172408 102001 1001 24600 25499 2
172328 358 1003 14161 14341 1
172403 956 1005 37200 37260 1
172403 954 1003 42961 43141 1
172508 120003 1001 12900 13499 3
172508 1110 1001 18242 21599 1
172509 120003 1001 10200 10799 3
172705 598 1003 39961 40141 1
172705 598 1003 41761 41941 1
172701 597 1003 84061 84241 1
172605 488 1005 26700 26760 1
172606 492 1005 71700 71760 1
172606 491 1001 72842 74399 1
172603 480 1001 59642 60299 1
172802 892 1003 25261 25441 1
172802 101001 1001 75900 76799 2
172804 899 1001 31142 34499 1
172805 902 1005 22500 22560 1
172805 903 1001 80642 81299 1
172706 603 1005 29100 29160 1
172800 887 1003 45061 45241 1
172911 623 1001 30242 31799 1
173001 692 1001 74642 77999 1
173002 694 1001 31142 34499 1
173003 697 1005 49200 49260 1
172909 72001 1001 71100 71999 2
172904 72001 1001 42300 43199 2
172908 72003 1001 75900 76499 3
172901 612 1005 6600 6660 1
172903 72001 1001 78000 78899 2
173007 81003 1001 11100 11699 3
173007 691 1003 56761 56941 1
173204 982 1003 9661 9841 1
173209 977 1001 38042 38699 1
173200 970 1003 54361 54541 1
173201 974 1001 49742 53099 1
173105 802 1005 6300 6360 1
173300 1034 1003 10561 10741 1
173211 112003 1001 32700 33299 3
173212 986 1003 3061 3241 1
173402 1138 1001 20342 21899 1
173403 1141 1005 17100 17160 1
173404 131003 1001 1800 2399 3
173406 1136 1001 41942 42599 1
173400 131001 1001 69900 70799 2
173400 1133 1001 71042 71999 1
173400 1131 1005 72000 72060 1
173310 121001 1001 49500 50399 2
173316 1064 1005 48300 48360 1
173312 121001 1001 16800 17699 2
173317 121003 1001 76800 77399 3
173307 1063 1003 38461 38641 1
173308 1065 1001 11042 12599 1
173501 387 1005 32100 32160 1
173502 394 1005 600 660 1
173503 374 1005 61200 61260 1
173409 1145 1005 55200 55260 1
173703 82001 1001 70500 71399 2
173704 731 1005 77700 77760 1
173705 734 1005 12600 12660 1
173702 739 1001 22142 25499 1
173606 661 1001 63842 65399 1
173609 70001 1001 17100 17999 2
173601 647 1001 32042 33599 1
173800 822 1003 24061 24241 1
173801 824 1001 35042 35999 1
173802 827 1001 13442 16799 1
173803 830 1003 4261 4441 1
173707 82001 1001 28800 29699 2
173707 82003 1001 81900 82499 3
174102 1157 1005 5700 5760 1
174008 1087 1001 33542 36899 1
174100 130003 1001 14700 15299 3
174001 122001 1001 74100 74999 2
174003 1092 1001 8042 9599 1
174003 1090 1005 59400 59460 1
174004 1097 1001 4442 5999 1
173900 835 1005 18000 18060 1
173904 839 1001 29342 29999 1
173904 838 1001 75542 78899 1
173904 840 1005 84300 84360 1
173806 826 1005 20400 20460 1
173806 827 1001 75842 76499 1
174203 1018 1001 52742 56099 1
174204 110001 1001 300 1199 2
174307 436 1003 21961 22141 1
174306 40003 1001 39300 39899 3
174306 434 1003 48361 48541 1
174304 429 1005 60300 60360 1
174305 431 1005 59700 59760 1
174305 431 1001 59942 60899 1
174205 1024 1005 58800 58860 1
174205 1025 1005 67800 67860 1
174212 1027 1001 8042 8699 1
174208 1009 1001 38042 38699 1
174316 421 1005 9300 9360 1
174409 572 1003 49561 49741 1
174411 95001 1001 32400 33299 2
174412 582 1001 31742 33299 1
174321 437 1005 1800 1860 1
174323 444 1005 58800 58860 1
174324 445 1003 47461 47641 1
174506 771 1005 30900 30960 1
174506 770 1003 84661 84841 1
174507 749 1003 27661 27841 1
174502 83003 1001 49500 50099 3
174613 865 1005 51300 51360 1
174606 93001 1001 45000 45899 2
174609 852 1003 37561 37741 1
174602 853 1003 28261 28441 1
174603 93003 1001 17400 17999 3
174512 83001 1001 39000 39899 2
174513 83003 1001 14100 14699 3
174510 758 1003 29161 29341 1
174705 223 1005 64800 64860 1
174707 227 1005 68700 68760 1
174710 236 1005 33900 33960 1
174703 216 1005 1800 1860 1
174728 292 1003 34861 35041 1
174729 293 1005 57600 57660 1
174729 20003 1001 65700 66299 3
174730 20003 1001 55800 56399 3
174732 213 1005 46500 46560 1
174719 263 1005 67800 67860 1
174718 20003 1001 83400 83999 3
174712 244 1001 58442 61799 1
174712 244 1005 63600 63660 1
174715 252 1003 31861 32041 1
174711 241 1005 32400 32460 1
174733 216 1005 22200 22260 1
174733 216 1001 75842 76499 1
174733 216 1005 78300 78360 1
174734 220 1005 46200 46260 1
174735 20001 1001 16500 17399 2
174736 20003 1001 50700 51299 3
174737 227 1003 84061 84241 1
174757 289 1001 2342 3299 1
174757 289 1005 58500 58560 1
174759 294 1005 1500 1560 1
174749 264 1005 34800 34860 1
174750 20003 1001 300 899 3
174752 273 1003 70561 70741 1
174753 276 1001 29342 32699 1
174740 236 1005 35700 35760 1
174741 239 1001 542 2099 1
174745 251 1001 30242 33599 1
174745 20003 1001 44400 44999 3
183400 131001 1001 15600 16499 2
183400 1136 1003 65461 65641 1
183400 131001 1001 70800 71699 2
183101 804 1003 78661 78841 1
182901 624 1003 61 241 1
192401 956 1003 13800 13859 1
191400 61003 1001 14460 15059 3
192000 94003 1001 18480 19079 3
191800 60003 1001 18960 19559 3
184302 453 1005 41400 41460 1
184302 464 1003 46861 47041 1
184301 445 1003 85261 85441 1
193001 690 1003 14520 14699 1
193301 1041 1003 61500 63299 1
193101 91001 1001 13980 14879 2
210806 921 1003 16861 17041 1
194701 20003 1001 65160 65759 3
210801 912 1005 83700 83760 1
194700 230 1003 63000 63179 1
194600 93001 1001 16620 17519 2
220301 329 1003 36961 37141 1
210810 930 1001 61442 64799 1
220305 338 1001 79442 80099 1
220304 335 1005 24000 24060 1
222310 355 1005 51000 51060 1
222305 350 1003 61261 61441 1
222102 499 1001 40142 41699 1
222300 345 1005 58200 58260 1
222323 352 1003 80761 80941 1
222322 99222322 1001 44100 86399 4
222321 41001 1001 900 1799 2
261701 111003 1001 21300 21899 3
261701 111003 1001 64200 64799 3
261001 411 1005 65100 65160 1
261300 874 1005 22500 22560 1
261000 405 1001 61142 62099 1
261101 709 1003 44161 44341 1
222327 41001 1001 26700 27599 2
222327 356 1005 72000 72060 1
222327 356 1005 72900 72960 1
222327 356 1005 74700 74760 1
250501 509 1003 24361 24541 1
222331 360 1005 57300 57360 1
250500 508 1005 74700 74760 1
262101 498 1003 79261 79441 1
262201 61003 1001 83100 83699 3
263300 1043 1003 6661 6841 1
263501 393 1005 24900 24960 1
263301 121001 1001 5400 6299 2
263100 801 1005 19500 19560 1
263001 81001 1001 31500 32399 2
262301 359 1003 14161 14341 1
262300 359 1001 24242 24899 1
262401 948 1001 28742 29399 1
262600 484 1003 37861 38041 1
262701 597 1005 65700 65760 1
262701 71003 1001 72000 72599 3
264101 1149 1001 56942 57899 1
264100 130003 1001 6000 6599 3
273800 92003 1001 40200 40799 3
272902 613 1005 9900 9960 1
264700 20001 1001 12600 13499 2
272901 72003 1001 27000 27599 3
264200 1019 1001 82742 84299 1
264501 755 1001 81542 83099 1
274307 455 1001 82142 83699 1
280202 320 1005 36600 36660 1
274305 40001 1001 18300 19199 2
280201 319 1003 10861 11041 1
280208 326 1003 55861 56041 1
280207 30003 1001 28800 29399 3
280205 323 1003 79861 80041 1
10301 328 1003 51661 51841 1
10302 329 1001 60842 61499 1
10303 330 1003 61861 62041 1
10308 335 1005 41100 41160 1
10310 42003 1001 5700 6299 3
10310 42001 1001 49200 50099 2
10316 42001 1001 15600 16499 2
10804 103001 1001 82200 83099 2
10808 917 1005 61200 61260 1
10812 921 1005 28500 28560 1
10813 922 1005 24900 24960 1
10815 924 1001 62942 64499 1
10815 103003 1001 65400 65999 3
10816 925 1005 44700 44760 1
10903 1165 1005 71100 71160 1
10905 1167 1005 37200 37260 1
10907 1169 1005 46500 46560 1
10909 1171 1003 11461 11641 1
10909 140003 1001 17400 17999 3
10909 140001 1001 72300 73199 2
10912 1174 1001 19742 23099 1
10915 1177 1003 30061 30241 1
10919 1181 1001 31142 34499 1
10920 1182 1003 39061 39241 1
10924 1186 1003 39061 39241 1
10929 1191 1001 35642 36299 1
10929 140003 1001 45300 45899 3
10931 1162 1005 57300 57360 1
10932 1163 1001 10442 11999 1
10934 1165 1005 69300 69360 1
10935 1166 1005 75900 75960 1
10936 1167 1001 57242 59699 1
10939 1170 1001 64142 64799 1
10946 1177 1001 15542 16199 1
10947 1178 1001 12842 14399 1
10947 1178 1001 14642 17999 1
10948 1179 1003 49561 49741 1
10948 1179 1005 52200 52260 1
10948 1179 1005 56700 56760 1
10950 1181 1001 8642 9299 1
10951 140003 1001 67200 67799 3
10953 1184 1003 25261 25441 1
10956 1187 1005 69300 69360 1
10959 1190 1001 75842 79199 1
10959 140001 1001 84300 85199 2
10959 1190 1005 6300 6360 1
11000 400 1003 24661 24841 1
11000 400 1005 82500 82560 1
11007 407 1003 59161 59341 1
11008 41003 1001 300 899 3
11008 41001 1001 900 1799 2
11008 41001 1001 9000 9899 2
11008 400 1001 63542 65099 1
11012 41001 1001 48300 49199 2
11013 405 1005 51600 51660 1
11101 710 1001 22742 26099 1
11105 84003 1001 45900 46499 3
11105 714 1003 74461 74641 1
11104 713 1003 67261 67441 1
11107 84003 1001 32400 32999 3
11106 715 1005 21900 21960 1
11110 719 1005 36600 36660 1
11109 718 1005 34800 34860 1
11109 718 1005 57300 57360 1
11115 724 1005 79200 79260 1
11114 723 1001 41342 42899 1
11120 729 1003 42661 42841 1
11303 876 1001 62342 62999 1
11305 878 1001 26342 26999 1
11308 874 1003 75061 75241 1
11309 875 1003 7861 8041 1
11309 875 1001 56942 57599 1
11310 876 1003 66361 66541 1
11402 517 1003 85861 86041 1
11404 61003 1001 6900 7499 3
11406 524 1003 30661 30841 1
11409 530 1001 64442 67799 1
11415 516 1001 67742 71099 1
11415 516 1005 79200 79260 1
11415 61003 1001 81900 82499 3
11421 528 1005 75900 75960 1
11421 528 1005 81300 81360 1
11423 533 1005 11100 11160 1
11424 534 1001 59042 59699 1
11424 534 1001 59942 60599 1
11500 80003 1001 36000 36599 3
11505 679 1005 56700 56760 1
11506 680 1003 12361 12541 1
11508 675 1001 17642 19199 1
11508 80001 1001 67200 68099 2
11511 678 1001 64442 65099 1
11511 678 1001 68942 70499 1
11512 679 1005 73200 73260 1
11512 80003 1001 84000 84599 3
11513 680 1003 13561 13741 1
11513 680 1003 67861 68041 1
11513 680 1005 7500 7560 1
11608 90001 1001 37500 38399 2
11610 90003 1001 15300 15899 3
11612 779 1005 84000 84060 1
11702 1001 1003 80161 80341 1
11701 1000 1001 34442 37799 1
11703 996 1005 4500 4560 1
11705 1001 1001 64142 67499 1
11704 1000 1003 50461 50641 1
11802 60003 1001 10800 11399 3
11811 557 1001 26042 26699 1
11813 559 1003 45961 46141 1
11900 629 1001 47642 49799 1
11902 631 1001 62042 64199 1
11807 553 1003 35761 35941 1
11809 555 1001 4142 5699 1
11809 555 1001 52142 52799 1
11808 554 1001 47942 50099 1
11808 554 1003 51961 52141 1
11913 635 1003 69961 70141 1
12107 60001 1001 27300 28199 2
12009 815 1005 33600 33660 1
12011 818 1003 37561 37741 1
12011 819 1003 42061 42241 1
12100 60003 1001 10800 11399 3
12100 497 1001 62642 69599 1
12010 817 1005 48300 48360 1
12008 813 1001 50642 53999 1
12008 812 1001 57842 59999 1
12010 816 1003 52861 53041 1
12010 816 1003 55261 55441 1
12001 94003 1001 77700 78299 3
12003 814 1001 44342 46499 1
12007 811 1005 56400 56460 1
12002 94003 1001 42000 42599 3
12201 61003 1001 54600 55199 3
12203 541 1005 3600 3660 1
12207 545 1005 32700 32760 1
12207 545 1001 38342 38999 1
12224 548 1001 30842 31499 1
12226 550 1003 14461 14641 1
12227 551 1003 33361 33541 1
12303 348 1005 82500 82560 1
12219 543 1003 1861 2041 1
12221 545 1003 51061 51241 1
12222 546 1005 65100 65160 1
12223 547 1003 28861 29041 1
12217 541 1003 23461 23641 1
12208 546 1001 44942 45599 1
12209 547 1005 43800 43860 1
12209 547 1001 51242 54599 1
12215 539 1003 17761 17941 1
12333 351 1003 8161 8341 1
12331 349 1001 81842 83399 1
12329 347 1003 80461 80641 1
12319 364 1005 17100 17160 1
12321 366 1005 60900 60960 1
12323 368 1005 79500 79560 1
12311 356 1001 62642 63299 1
12313 358 1001 70742 71399 1
12339 357 1001 23642 24299 1
12339 357 1005 26100 26160 1
12341 359 1001 1742 5099 1
12406 947 1003 56161 56341 1
12407 102001 1001 40500 41399 2
12407 948 1005 49500 49560 1
12411 952 1005 64200 64260 1
12411 952 1005 67800 67860 1
12352 41003 1001 900 1499 3
12353 41001 1001 31800 32699 2
12402 943 1005 21600 21660 1
12347 41003 1001 72900 73499 3
12347 365 1003 78961 79141 1
12349 367 1005 15300 15360 1
12343 361 1003 61561 61741 1
12344 362 1003 86161 86341 1
12412 953 1005 19800 19860 1
12417 102001 1001 38100 38999 2
12435 947 1003 64261 64441 1
12435 947 1005 72300 72360 1
12441 102003 1001 29400 29999 3
12431 943 1003 6061 6241 1
12433 945 1003 48061 48241 1
12420 961 1003 29761 29941 1
12426 102001 1001 84000 84899 2
12426 102003 1001 84900 85499 3
12445 957 1005 22500 22560 1
12448 960 1001 24842 31799 1
12448 960 1001 32042 33599 1
12448 960 1001 80942 81599 1
12513 1116 1003 15361 15541 1
12513 120001 1001 24300 25199 2
12510 1113 1003 84061 84241 1
12504 1107 1005 42300 42360 1
12506 1109 1003 74161 74341 1
12507 1110 1005 79800 79860 1
12456 968 1003 82261 82441 1
12522 1125 1003 9961 10141 1
12518 120003 1001 85200 85799 3
12541 1116 1001 25142 28499 1
12537 1112 1005 6600 6660 1
12537 1112 1005 53700 53760 1
12530 120001 1001 4800 5699 2
12616 483 1005 3600 3660 1
12618 485 1001 52142 53699 1
12620 487 1003 61561 61741 1
12606 473 1003 42661 42841 1
12606 473 1001 46442 47999 1
12607 474 1003 21061 21241 1
12608 475 1005 27300 27360 1
12608 475 1003 81661 81841 1
12610 477 1003 15661 15841 1
12610 50001 1001 68100 68999 2
12612 479 1001 31442 38399 1
12555 1130 1001 23642 24299 1
12601 468 1003 21661 21841 1
12628 467 1003 29761 29941 1
12628 467 1003 80461 80641 1
12621 488 1003 70561 70741 1
12625 492 1005 65400 65460 1
12651 490 1001 8642 10199 1
12647 50001 1001 26100 26999 2
12647 486 1003 75061 75241 1
12638 50003 1001 600 1199 3
12638 477 1005 3000 3060 1
12641 50003 1001 5700 6299 3
12643 482 1001 66242 66899 1
12644 483 1003 21961 22141 1
12629 468 1005 52800 52860 1
12631 50003 1001 39600 40199 3
12632 471 1003 47161 47341 1
12634 473 1001 25442 26999 1
12635 474 1005 41400 41460 1
12636 475 1003 18361 18541 1
12700 593 1003 75961 76141 1
12653 50003 1001 50100 50699 3
12653 492 1005 51600 51660 1
12653 492 1001 53642 55199 1
12654 493 1005 59100 59160 1
12654 493 1003 62761 62941 1
12655 50001 1001 57000 57899 2
12701 71001 1001 38400 39299 2
12811 903 1005 31200 31260 1
12811 902 1003 81061 81241 1
12901 611 1005 19200 19260 1
12901 611 1001 19442 22799 1
12901 72003 1001 82500 83099 3
12810 899 1003 50461 50641 1
12900 610 1001 16142 17699 1
12807 101001 1001 10800 11699 2
12802 101003 1001 55800 56399 3
12806 101001 1001 52500 53399 2
12805 902 1003 54661 54841 1
12704 601 1003 21061 21241 1
12704 601 1005 76800 76860 1
12705 71003 1001 59400 59999 3
12705 603 1003 64561 64741 1
12801 889 1005 79500 79560 1
12904 621 1003 41761 41941 1
13102 91001 1001 32700 33599 2
13010 699 1003 16261 16441 1
13008 81001 1001 26400 27299 2
13008 695 1001 31142 31799 1
13000 687 1005 44400 44460 1
12909 72003 1001 81300 81899 3
12911 623 1001 13442 16799 1
13109 798 1003 31861 32041 1
13104 800 1005 50100 50160 1
13103 796 1005 59700 59760 1
13212 985 1001 61442 63599 1
13211 984 1005 41100 41160 1
13210 981 1005 30300 30360 1
13207 971 1003 22861 23041 1
13207 970 1001 25442 26999 1
13204 982 1003 72061 72241 1
13206 988 1005 39600 39660 1
13208 973 1001 46142 49499 1
13203 112001 1001 68100 68999 2
13110 800 1001 31142 31799 1
13306 1039 1005 14100 14160 1
13305 1038 1005 49800 49860 1
13302 1035 1003 9061 9241 1
13302 1035 1003 16861 17041 1
13304 1037 1005 82800 82860 1
13315 1048 1005 72000 72060 1
13317 1050 1003 55261 55441 1
13319 1052 1001 71042 73499 1
13319 1052 1001 79142 79799 1
13316 1049 1003 18061 18241 1
13309 1042 1003 15361 15541 1
13309 1042 1005 68700 68760 1
13328 121003 1001 71100 71699 3
13332 1065 1001 22442 23999 1
13329 1062 1005 23100 23160 1
13350 1047 1005 39600 39660 1
13350 1047 1003 44161 44341 1
13343 1040 1001 18242 18899 1
13343 1040 1003 24061 24241 1
13339 1036 1005 48600 48660 1
13339 121003 1001 65400 65999 3
13333 1066 1003 48061 48241 1
13334 1067 1001 11342 14699 1
13356 121001 1001 19800 20699 2
13355 1052 1003 9961 10141 1
13357 1054 1001 21842 23399 1
13401 1135 1001 77342 80699 1
13370 1067 1005 25800 25860 1
13400 1133 1005 1500 1560 1
13400 131001 1001 74400 75299 2
13402 1138 1003 9961 10141 1
13365 1062 1005 56100 56160 1
13367 1064 1001 10442 13799 1
13367 1064 1001 75842 79199 1
13369 1066 1001 51842 53399 1
13369 1066 1003 53461 53641 1
13366 1063 1001 10142 13499 1
13366 1063 1001 27842 28499 1
13360 1057 1005 33300 33360 1
13359 1056 1005 40500 40560 1
13359 1056 1001 44342 46499 1
13700 732 1005 31200 31260 1
13704 733 1001 47342 50699 1
13613 661 1001 62942 63599 1
13607 642 1005 1500 1560 1
13611 656 1003 23461 23641 1
13608 647 1005 32700 32760 1
13601 647 1005 54600 54660 1
13603 653 1003 82861 83041 1
13600 70001 1001 2400 3299 2
13600 643 1001 5342 5999 1
13602 649 1001 18542 21899 1
13604 656 1005 32100 32160 1
13606 662 1005 600 660 1
13606 660 1001 5342 7499 1
13606 660 1005 63600 63660 1
14002 1077 1003 28561 28741 1
14004 1083 1003 54961 55141 1
14007 1090 1003 5161 5341 1
14003 122001 1001 16800 17699 2
13903 836 1005 24300 24360 1
13905 842 1001 78842 79499 1
13805 825 1001 39842 40499 1
13901 838 1003 78061 78241 1
13806 828 1005 21000 21060 1
14010 122003 1001 67500 68099 3
14012 1079 1001 60842 62399 1
14011 1077 1001 5642 7199 1
14011 1075 1001 58142 61499 1
14206 1023 1001 65642 68999 1
14205 1019 1005 24300 24360 1
14207 1025 1005 51300 51360 1
14102 1157 1001 3242 3899 1
14105 130003 1001 48000 48599 3
14105 1155 1005 53100 53160 1
14100 130001 1001 28800 29699 2
14015 1088 1001 14342 14999 1
14015 1087 1005 77400 77460 1
14017 1094 1003 6061 6241 1
14014 1085 1003 23761 23941 1
14014 122003 1001 31800 32399 3
14014 1085 1003 84361 84541 1
14014 1086 1005 86100 86160 1
14016 1092 1003 56761 56941 1
14212 1017 1005 63000 63060 1
14209 110001 1001 35700 36599 2
14209 1007 1001 36842 40199 1
14214 1023 1005 36600 36660 1
14211 110001 1001 54900 55799 2
14213 110001 1001 67500 68399 2
14313 415 1005 78000 78060 1
14316 427 1001 26342 28499 1
14308 450 1003 41761 41941 1
14300 416 1003 45961 46141 1
14300 418 1005 53100 53160 1
14215 1026 1001 1142 1799 1
14322 452 1001 63242 63899 1
14319 442 1001 45842 47999 1
14321 450 1001 81542 82199 1
14500 83003 1001 56100 56699 3
14502 83001 1001 21900 22799 2
14406 62003 1001 41100 41699 3
14408 62003 1001 65400 65999 3
14324 460 1005 63900 63960 1
14506 772 1001 52442 53099 1
14505 769 1001 44942 45599 1
14507 747 1005 3600 3660 1
14507 748 1003 49861 50041 1
14611 858 1005 6300 6360 1
14613 865 1003 54361 54541 1
14700 206 1003 35761 35941 1
14700 206 1001 37742 41099 1
14702 208 1005 30600 30660 1
14610 857 1005 13200 13260 1
14610 93001 1001 14100 14999 2
14612 862 1005 59100 59160 1
14609 852 1001 1442 2999 1
14609 854 1001 62042 63599 1
14606 866 1005 41400 41460 1
14601 850 1005 15300 15360 1
14601 849 1003 79861 80041 1
14512 767 1003 9361 9541 1
14512 768 1003 73561 73741 1
14600 848 1005 13200 13260 1
14703 20003 1001 4800 5399 3
14703 209 1001 11042 11699 1
14705 211 1001 29342 29999 1
14706 20003 1001 28200 28799 3
14707 213 1001 542 1199 1
14707 213 1003 64561 64741 1
14707 20001 1001 67200 68099 2
14708 20003 1001 40500 41099 3
14709 215 1005 51000 51060 1
14733 239 1003 51361 51541 1
14726 232 1001 11642 14999 1
14728 234 1005 72600 72660 1
14728 234 1001 81842 83399 1
14729 235 1003 39361 39541 1
14731 237 1001 26042 26699 1
14731 237 1001 79442 82799 1
14721 227 1005 81900 81960 1
14721 227 1003 85561 85741 1
14724 230 1003 72061 72241 1
14714 220 1001 49742 53099 1
14715 221 1003 70561 70741 1
14717 223 1003 79561 79741 1
14736 242 1005 37500 37560 1
14740 246 1003 67561 67741 1
14761 211 1001 8642 9299 1
14761 211 1001 12242 13799 1
14763 213 1005 32100 32160 1
14751 257 1005 4500 4560 1
14751 257 1001 8342 11699 1
14753 259 1005 64500 64560 1
14754 260 1001 32342 32999 1
14746 252 1001 82742 86099 1
14746 252 1005 86100 86160 1
14747 20001 1001 36000 36899 2
14747 253 1005 45000 45060 1
14765 215 1003 23761 23941 1
14769 20003 1001 71100 71699 3
14788 238 1005 17400 17460 1
14790 20001 1001 46800 47699 2
14786 236 1005 74700 74760 1
14783 233 1001 51542 53099 1
14774 224 1003 39661 39841 1
14778 20001 1001 81900 82799 2
14796 246 1001 60242 61799 1
31303 883 1005 44700 44760 1
31306 879 1001 60842 64199 1
31101 726 1003 85261 85441 1
31300 873 1003 46861 47041 1
14809 259 1005 29400 29460 1
14803 253 1001 3242 3899 1
14803 253 1003 3961 4141 1
31404 61003 1001 53700 54299 3
31500 674 1001 5942 6599 1
31501 680 1005 32400 32460 1
31502 684 1003 62761 62941 1
32002 810 1001 57842 59399 1
32001 814 1001 68342 69899 1
31905 634 1003 6961 7141 1
31906 636 1005 3300 3360 1
31902 636 1001 44642 46199 1
31900 73001 1001 20700 21599 2
31503 674 1005 18900 18960 1
31503 674 1003 18961 19141 1
31503 80001 1001 24900 25799 2
31503 80003 1001 68700 69299 3
32203 538 1005 9300 9360 1
32203 539 1005 64200 64260 1
32803 101001 1001 83100 83999 2
32807 889 1005 20100 20160 1
32807 889 1005 72300 72360 1
32511 1126 1001 61142 61799 1
32700 71001 1001 17100 17999 2
32508 1114 1003 4561 4741 1
32508 1114 1003 6361 6541 1
32509 1117 1001 18842 20399 1
32510 1119 1005 44400 44460 1
32510 1122 1005 47100 47160 1
32507 1108 1001 29342 30899 1
32501 1109 1005 80400 80460 1
32506 1105 1003 9961 10141 1
32506 120003 1001 63300 63899 3
32900 608 1003 77161 77341 1
32901 609 1005 77700 77760 1
32903 72003 1001 8100 8699 3
32903 611 1003 66361 66541 1
32810 900 1005 24000 24060 1
32921 618 1001 32342 32999 1
33000 687 1001 4142 4799 1
32920 617 1001 59642 59999 1
32912 609 1005 45600 45660 1
32918 615 1005 59400 59460 1
32913 610 1003 7561 7741 1
32915 612 1001 542 2099 1
32915 612 1005 58800 58860 1
32911 72001 1001 51000 51899 2
32907 615 1003 18361 18541 1
32908 616 1005 21900 21960 1
32908 72001 1001 27900 28799 2
33004 691 1001 79442 80999 1
33006 697 1003 14461 14641 1
33700 733 1005 50100 50160 1
33604 662 1003 67261 67441 1
33205 990 1003 78361 78541 1
33600 70001 1001 72600 73499 2
33203 972 1001 62042 65399 1
33107 803 1003 13861 14041 1
33200 970 1005 22500 22560 1
33202 991 1003 62761 62941 1
33105 793 1003 50161 50341 1
33702 82001 1001 41400 42299 2
33702 738 1003 48661 48841 1
33703 82001 1001 41700 42599 2
33704 745 1001 56942 58499 1
33705 732 1003 69661 69841 1
34505 83001 1001 40800 41699 2
34507 768 1005 9000 9060 1
34300 437 1001 12242 13799 1
34201 110003 1001 49500 50099 3
33803 824 1003 63661 63841 1
33804 92001 1001 11700 12599 2
33805 833 1001 38942 39599 1
33802 92003 1001 15600 16199 3
33802 833 1001 21842 22499 1
34700 20003 1001 53400 53999 3
34511 755 1005 25500 25560 1
34718 296 1001 36842 38399 1
34721 312 1001 32042 33599 1
34721 20003 1001 38700 39299 3
34723 212 1003 18661 18841 1
34722 208 1001 2942 3299 1
34717 294 1003 43261 43441 1
34717 294 1001 43442 46799 1
34713 275 1001 79442 82799 1
34715 20001 1001 48300 49199 2
34712 266 1005 67500 67560 1
34707 244 1005 8400 8460 1
34705 235 1003 78661 78841 1
34729 241 1001 34742 35399 1
34730 248 1001 12542 13199 1
43000 81003 1001 1800 2399 3
43000 81003 1001 60600 61199 3
43000 694 1005 65700 65760 1
43001 704 1001 76442 77099 1
43101 91003 1001 62400 62999 3
34741 302 1001 28442 29099 1
34732 259 1003 53161 53341 1
34732 20001 1001 63900 64799 2
43700 732 1001 26942 30299 1
43700 739 1003 82861 83041 1
43202 112001 1001 63600 64499 2
63800 92003 1001 66600 67199 3
64200 1006 1001 21242 24599 1
64200 1006 1005 79800 79860 1
63000 81001 1001 8700 9599 2
63000 696 1001 17042 18599 1
63000 697 1005 73200 73260 1
63001 81001 1001 52200 53099 2
63400 1131 1005 57600 57660 1
43800 820 1005 55500 55560 1
44600 871 1001 39242 40799 1
44200 1009 1003 32461 32641 1
44200 1027 1003 36061 36241 1
62800 887 1005 85200 85260 1
44300 425 1001 44042 44699 1
44400 590 1003 45361 45541 1
64303 40003 1001 3300 3899 3
64500 753 1003 54661 54841 1
102801 902 1005 20700 20760 1
102800 888 1003 64261 64441 1
94600 857 1003 73261 73441 1
93700 741 1001 83942 84599 1
84400 95003 1001 12300 12899 3
64600 852 1003 73261 73441 1
123001 692 1003 19861 20041 1
122801 892 1003 20461 20641 1
104600 855 1002 48657 48837 1
104500 773 1002 22557 22737 1
104500 83001 1001 77400 78299 2
104301 463 1001 26642 29456 1
122802 898 1003 85861 86041 1
104300 429 1003 17161 17341 1
103800 829 1004 11638 11818 1
123402 131003 1001 51900 52499 3
123401 131003 1001 22800 23399 3
123401 1138 1003 76261 76441 1
123400 1133 1005 1200 1260 1
123101 796 1003 39061 39241 1
140800 103001 1001 54900 55799 2
124601 862 1005 72300 72360 1
124601 93001 1001 78600 79499 2
124501 758 1001 58142 59699 1
124306 462 1005 67200 67260 1
124305 452 1003 84061 84241 1
124304 443 1003 52861 53041 1
124303 442 1003 52561 52741 1
123800 822 1003 18361 18541 1
123800 820 1003 71161 71341 1
160800 103003 1001 5700 6299 3
160800 916 1005 76100 76160 1
160901 1195 1001 40342 41099 1
160301 342 1003 8061 8241 1
162200 545 1001 6042 7599 1
161901 636 1001 14542 15299 1
162201 543 1005 11700 11760 1
161801 564 1003 58261 58441 1
161301 877 1001 56742 61899 1
161400 522 1005 1400 1460 1
161400 517 1001 2842 7999 1
161400 61001 1001 54200 55099 2
161400 529 1003 55161 55341 1
161401 536 1003 27461 27641 1
161401 525 1005 78800 78860 1
161500 676 1005 32700 32760 1
161100 84003 1001 54300 54899 3
161501 674 1001 23142 24099 1
161501 684 1003 24161 24341 1
161501 684 1001 83242 84799 1
162400 102001 1001 11200 12099 2
162401 943 1001 36442 37099 1
162501 1123 1003 49661 49841 1
162600 471 1003 84061 84241 1
162601 50003 1001 23300 23899 3
162601 488 1003 82561 82741 1
163800 834 1003 20561 20741 1
163700 82003 1001 58700 59299 3
163400 131001 1001 83000 83899 2
163301 1062 1001 13542 14299 1
163101 91001 1001 72500 73399 2
162800 906 1005 23900 23960 1
162801 899 1005 9200 9260 1
162801 906 1005 10100 10160 1
162900 619 1003 48961 49141 1
162901 610 1001 38542 39299 1
164100 130001 1001 48600 49499 2
164101 1152 1003 86161 86341 1
164000 1083 1003 53461 53641 1
170304 336 1001 842 1499 1
170304 42003 1001 56100 56699 3
170305 338 1003 35461 35641 1
170308 344 1005 32100 32160 1
170301 330 1005 12900 12960 1
164401 576 1003 31361 31541 1
164201 1014 1003 32061 32241 1
170906 140003 1001 27600 28199 3
170906 1182 1001 76742 78299 1
170907 1184 1001 61442 64799 1
170903 1173 1001 35342 38699 1
170903 1171 1001 40742 41399 1
170817 926 1003 45061 45241 1
170810 103003 1001 84600 85199 3
170809 918 1003 67861 68041 1
170916 1162 1001 10442 13799 1
170916 1162 1001 14042 14699 1
170916 1163 1003 63661 63841 1
170912 1200 1001 53042 54599 1
171304 875 1001 3842 7199 1
171306 880 1003 35161 35341 1
171301 99171301 1001 43800 86099 4
170930 140001 1001 19200 20099 2
170925 140003 1001 7800 8399 3
170926 140003 1001 29700 30299 3
170919 1172 1001 31442 34799 1
170924 1186 1005 44100 44160 1
170924 1188 1001 51542 53099 1
171401 516 1005 27600 27660 1
171403 61001 1001 13500 14399 2
171404 526 1003 2461 2641 1
171405 528 1003 46861 47041 1
171501 678 1003 40561 40741 1
171504 676 1003 73561 73741 1
171505 677 1001 62042 62699 1
171507 684 1001 47342 48899 1
171408 517 1003 10261 10441 1
171411 525 1001 21842 22499 1
171412 528 1005 47700 47760 1
171413 61001 1001 53100 53999 2
171704 999 1005 42300 42360 1
171700 997 1001 5342 6899 1
171700 995 1001 10742 11399 1
171702 1001 1001 80942 84299 1
171702 1001 1001 84542 85199 1
172100 60001 1001 47700 48599 2
172005 94003 1001 4500 5099 3
172002 816 1005 19800 19860 1
171904 73001 1001 35100 35999 2
171904 630 1003 36061 36241 1
171904 629 1003 43561 43741 1
171905 633 1001 57542 58199 1
171905 633 1003 60961 61141 1
171907 640 1005 29100 29160 1
171902 637 1003 51961 52141 1
171900 630 1001 72842 73499 1
171801 60003 1001 1800 2399 3
171801 556 1003 52561 52741 1
171802 560 1005 78300 78360 1
172200 539 1003 57661 57841 1
172102 60001 1001 39000 39899 2
172104 501 1001 43742 45299 1
172316 346 1003 42661 42841 1
172303 41003 1001 69600 70199 3
172307 352 1005 22800 22860 1
172205 541 1005 35400 35460 1
172206 545 1001 20042 21599 1
172206 61001 1001 71400 72299 2
172302 347 1005 17700 17760 1
172302 41003 1001 30300 30899 3
172325 355 1005 36900 36960 1
172319 349 1003 30661 30841 1
172322 352 1001 55442 56099 1
172502 1113 1005 14400 14460 1
172412 961 1005 60900 60960 1
172413 966 1003 84361 84541 1
172504 1120 1005 4200 4260 1
172408 948 1001 75542 78899 1
172329 359 1001 52742 53399 1
172329 359 1005 53400 53460 1
172402 949 1005 28800 28860 1
172506 1129 1005 13200 13260 1
172506 1127 1001 26042 29399 1
172509 1112 1003 15661 15841 1
172510 1118 1001 54542 55199 1
172505 1124 1005 21300 21360 1
172701 71003 1001 28800 29399 3
172701 71001 1001 83100 83999 2
172702 601 1003 48361 48541 1
172703 607 1001 23342 23999 1
172612 487 1005 57600 57660 1
172605 489 1001 80642 81299 1
172606 491 1003 70561 70741 1
172609 477 1005 19500 19560 1
172611 483 1001 27842 28499 1
172604 486 1005 85500 85560 1
172513 1129 1003 24961 25141 1
172601 473 1005 71100 71160 1
172602 477 1001 27542 30899 1
172805 901 1003 16261 16441 1
172805 903 1005 75000 75060 1
172707 606 1005 25800 25860 1
172800 888 1001 38042 41399 1
173000 81003 1001 78900 79499 3
173001 692 1005 20700 20760 1
172909 618 1005 25800 25860 1
172904 620 1001 43442 44399 1
172907 613 1003 32761 32941 1
172901 613 1005 58200 58260 1
172901 613 1001 65042 65699 1
172902 614 1001 31742 32399 1
173011 702 1001 56342 56999 1
173203 112001 1001 67800 68699 2
173110 799 1005 33300 33360 1
173101 791 1005 39900 39960 1
173104 801 1001 70142 73499 1
173300 121003 1001 62700 63299 3
173300 1033 1005 71700 71760 1
173301 1037 1001 50942 52499 1
173210 981 1001 68042 68999 1
173210 980 1001 69242 72599 1
173210 981 1005 72600 72660 1
173211 112003 1001 75600 76199 3
173402 1137 1001 80942 84299 1
173403 1140 1005 10500 10560 1
173315 1059 1001 81242 82799 1
173311 121003 1001 81900 82499 3
173317 121001 1001 22200 23099 2
173307 1063 1001 38642 41999 1
173308 1067 1001 69842 71399 1
173409 131003 1001 57900 58499 3
173704 733 1001 79142 79799 1
173705 82003 1001 3600 4199 3
173705 734 1005 63600 63660 1
173701 82003 1001 30300 30899 3
173702 738 1005 15300 15360 1
173610 653 1005 47700 47760 1
173605 70001 1001 24600 25499 2
173601 645 1001 31142 31799 1
173800 820 1001 79442 82799 1
173707 740 1003 29761 29941 1
174102 1154 1005 55800 55860 1
174007 1085 1005 23700 23760 1
174103 1148 1005 70800 70860 1
174009 1093 1003 34861 35041 1
174100 1146 1003 2761 2941 1
174006 122003 1001 52800 53399 3
174004 1098 1001 65042 68399 1
174000 1074 1003 20461 20641 1
174000 1074 1005 81300 81360 1
173902 842 1003 55861 56041 1
173903 836 1005 52800 52860 1
173904 838 1001 23042 26399 1
173905 841 1003 40261 40441 1
173806 826 1003 20461 20641 1
174313 456 1001 35042 38399 1
174309 40003 1001 14100 14699 3
174309 443 1005 70200 70260 1
174312 40001 1001 600 1499 2
174310 447 1001 16142 19499 1
174310 446 1005 24900 24960 1
174310 446 1003 74761 74941 1
174301 40001 1001 62100 62999 2
174302 423 1005 21300 21360 1
174303 426 1001 35642 38999 1
174303 425 1005 39000 39060 1
174305 431 1005 9900 9960 1
174305 431 1005 63600 63660 1
174209 110003 1001 27600 28199 3
174205 110001 1001 71400 72299 2
174206 1029 1005 5700 5760 1
174206 1029 1001 65042 65699 1
174207 1007 1005 45600 45660 1
174320 435 1005 45000 45060 1
174317 425 1001 25442 26099 1
174319 40003 1001 68700 69299 3
174405 581 1001 65642 67199 1
174505 83003 1001 9900 10499 3
174613 865 1003 53461 53641 1
174701 211 1003 27061 27241 1
174612 93003 1001 3600 4199 3
174606 865 1001 38042 38699 1
174607 847 1003 59461 59641 1
174602 93001 1001 39300 40199 2
174604 858 1001 20342 20999 1
174605 861 1005 2400 2460 1
174513 83003 1001 57000 57599 3
174513 770 1001 58742 59699 1
174600 846 1003 77461 77641 1
174600 846 1001 77642 80999 1
174601 851 1003 72961 73141 1
174510 759 1001 32942 33599 1
174510 758 1005 80100 80160 1
174704 220 1003 69061 69241 1
174705 223 1005 7800 7860 1
174706 226 1005 57300 57360 1
174707 227 1005 9900 9960 1
174710 237 1003 34861 35041 1
174727 287 1003 53161 53341 1
174728 290 1001 41342 41999 1
174730 20001 1001 1500 2399 2
174730 207 1003 46861 47041 1
174722 274 1003 36061 36241 1
174723 275 1003 12961 13141 1
174723 277 1003 63961 64141 1
174723 20001 1001 72900 73799 2
174712 244 1003 58261 58441 1
174713 245 1003 16861 17041 1
174713 247 1003 72361 72541 1
174714 250 1003 56161 56341 1
174716 255 1003 35461 35641 1
174716 256 1005 42600 42660 1
174716 255 1005 44400 44460 1
174716 20001 1001 48900 49799 2
174717 258 1001 77942 79499 1
174711 20003 1001 79800 80399 3
174739 235 1003 31261 31441 1
174739 233 1005 81300 81360 1
174735 222 1005 63000 63060 1
174736 224 1003 6061 6241 1
174736 20003 1001 63900 64499 3
174737 227 1005 22800 22860 1
182900 72003 1001 6300 6899 3
182900 609 1005 16800 16860 1
182900 608 1001 65942 69299 1
174754 280 1003 80161 80341 1
174749 264 1003 30361 30541 1
174751 269 1001 39842 41399 1
174753 20001 1001 45300 46199 2
174742 242 1005 60000 60060 1
183401 1148 1005 74400 74460 1
183401 1144 1005 76500 76560 1
183100 792 1005 84300 84360 1
183001 704 1005 70800 70860 1
183000 695 1001 47642 50999 1
183000 692 1003 52861 53041 1
182901 624 1001 242 3599 1
193000 695 1003 63300 65099 1
192801 101003 1001 12300 12899 3
192800 101001 1001 60660 61559 2
192501 1104 1003 62640 62819 1
191301 875 1003 60000 60179 1
191701 995 1003 14460 16259 1
191500 80003 1001 18120 18719 3
183800 826 1005 33600 33660 1
183800 834 1003 34561 34741 1
183700 738 1003 54361 54541 1
184302 464 1003 40261 40441 1
184300 426 1003 31861 32041 1
184300 424 1001 83042 84599 1
193700 741 1003 63540 65339 1
193700 82003 1001 66240 66839 3
193501 41001 1001 16140 17039 2
193501 41003 1001 17040 17639 3
193300 1060 1003 60600 60659 1
210805 920 1005 23100 23160 1
210807 103001 1001 78600 79499 2
210808 926 1005 6600 6660 1
200902 1194 1001 76142 77099 1
210802 913 1005 81000 81060 1
194101 130001 1001 13500 14399 2
194100 130003 1001 65280 65879 3
194500 83001 1001 17340 18239 2
194401 95003 1001 66240 66839 3
220306 339 1003 27961 28141 1
210811 932 1005 32100 32160 1
222311 356 1001 54842 56399 1
222311 356 1003 56461 56641 1
222316 41001 1001 42000 42899 2
222303 41003 1001 28500 29099 3
222307 41001 1001 40200 41099 2
222104 501 1005 38700 38760 1
222102 499 1001 45542 47099 1
222300 345 1003 49261 49441 1
222318 41001 1001 81600 82499 2
222321 350 1003 58861 59041 1
222321 350 1005 63300 63360 1
222320 349 1005 7500 7560 1
222320 349 1005 70800 70860 1
261700 997 1001 37142 37799 1
261701 998 1005 17400 17460 1
261701 1003 1003 68161 68341 1
261601 774 1001 5642 7199 1
261600 90001 1001 44700 45599 2
261800 558 1005 41700 41760 1
260900 140001 1001 63000 63899 2
232400 102001 1001 69600 70499 2
222331 360 1001 5942 7499 1
261900 73003 1001 9000 9599 3
262101 498 1005 78000 78060 1
262101 498 1003 78061 78241 1
261901 641 1003 29461 29641 1
263500 395 1003 28861 29041 1
263300 1043 1005 6600 6660 1
263201 112001 1001 54300 55199 2
263501 390 1005 25800 25860 1
263301 1037 1001 50942 51599 1
263000 81001 1001 36300 37199 2
263101 91003 1001 75600 76199 3
262901 620 1001 19742 20699 1
263200 990 1001 44942 45899 1
262401 959 1005 33000 33060 1
262600 493 1005 38700 38760 1
263801 832 1003 16561 16741 1
263801 92003 1001 63300 63899 3
264000 1076 1003 9361 9541 1
264100 1147 1001 8642 11999 1
274301 434 1005 59700 59760 1
273003 706 1001 46742 60899 1
272800 101001 1001 5100 5999 2
264700 293 1003 7261 7441 1
272901 623 1005 9900 9960 1
264300 40003 1001 45000 45599 3
280202 320 1005 84600 84660 1
264601 849 1005 16200 16260 1
280201 30003 1001 77700 78299 3
280200 318 1005 57300 57360 1
280200 318 1003 57361 57541 1
280200 318 1005 60900 60960 1
280208 30003 1001 64800 65399 3
280206 324 1005 49500 49560 1
10301 328 1005 56100 56160 1
10302 42001 1001 14400 15299 2
10303 330 1001 6842 13799 1
10307 334 1003 56461 56641 1
10310 42001 1001 4800 5699 2
10312 42001 1001 31500 32399 2
10315 342 1005 81600 81660 1
10315 342 1005 82500 82560 1
10806 915 1005 39600 39660 1
10807 916 1005 8400 8460 1
10810 919 1005 21300 21360 1
10810 919 1003 78361 78541 1
10811 103003 1001 78000 78599 3
10813 922 1001 17942 21299 1
10813 922 1003 82861 83041 1
10814 923 1003 27661 27841 1
10901 1163 1001 47942 51299 1
10902 1164 1005 56400 56460 1
10903 1165 1001 71342 74699 1
10903 1165 1005 86100 86160 1
10909 1171 1001 9842 10499 1
10910 1172 1001 30542 32099 1
10914 1176 1005 31200 31260 1
10917 140003 1001 74100 74699 3
10918 1180 1001 66542 68099 1
10919 1181 1005 38700 38760 1
10920 1182 1001 34742 35399 1
10923 1185 1003 16261 16441 1
10924 1186 1001 39242 40799 1
10928 1190 1003 45661 45841 1
10929 1191 1003 36361 36541 1
10932 1163 1003 3061 3241 1
10934 1165 1001 8942 11399 1
10934 1165 1003 11461 11641 1
10934 140001 1001 17700 18599 2
10935 140003 1001 80400 80999 3
10937 1168 1005 33300 33360 1
10937 1168 1001 36242 37799 1
10936 1167 1003 64261 64441 1
10941 1172 1003 22561 22741 1
10941 140003 1001 78000 78599 3
10941 140001 1001 78600 79499 2
10942 1173 1005 83700 83760 1
10943 1174 1005 11100 11160 1
10943 1174 1001 13142 14699 1
10943 1174 1003 14761 14941 1
10944 1175 1001 69542 72899 1
10945 1176 1001 63842 65399 1
10946 1177 1005 4500 4560 1
10946 1177 1003 7261 7441 1
10947 1178 1003 71461 71641 1
10949 140001 1001 44400 45299 2
10953 1184 1003 28561 28741 1
10955 1186 1001 57542 60899 1
11001 401 1005 81600 81660 1
11002 402 1003 30061 30241 1
11006 406 1005 55800 55860 1
11007 407 1005 49200 49260 1
11007 407 1003 55561 55741 1
11008 400 1001 5642 6299 1
11008 400 1001 6542 7199 1
11013 405 1001 50942 51599 1
11102 711 1003 69061 69241 1
11105 84001 1001 46500 47399 2
11105 714 1005 51900 51960 1
11108 717 1001 35042 38399 1
11112 721 1005 23700 23760 1
11115 84003 1001 10500 11099 3
11115 724 1005 56700 56760 1
11117 726 1003 67861 68041 1
11118 727 1005 58800 58860 1
11120 729 1005 40800 40860 1
11301 874 1005 17100 17160 1
11306 879 1001 35042 36599 1
11309 875 1001 6242 7799 1
11310 876 1003 56461 56641 1
11400 513 1003 51061 51241 1
11404 521 1003 80161 80341 1
11405 523 1001 40142 41699 1
11409 531 1005 8100 8160 1
11409 531 1001 71642 72299 1
11411 535 1001 50942 51599 1
11411 534 1005 58800 58860 1
11410 533 1005 7800 7860 1
11412 537 1001 5942 9299 1
11416 518 1001 10142 13499 1
11417 521 1003 39061 39241 1
11418 61003 1001 41700 42299 3
11419 61001 1001 19800 20699 2
11421 529 1005 79500 79560 1
11425 536 1001 19742 22199 1
11503 677 1001 7442 8099 1
11503 677 1005 8100 8160 1
11503 677 1005 63000 63060 1
11503 677 1001 70142 71699 1
11505 679 1005 58500 58560 1
11506 680 1005 11400 11460 1
11507 674 1003 50761 50941 1
11508 675 1001 13442 14099 1
11510 677 1001 70442 72599 1
11512 679 1005 24300 24360 1
11512 679 1003 76861 77041 1
11512 679 1001 78842 80399 1
11600 774 1001 4742 6299 1
11601 775 1001 41642 43199 1
11605 779 1005 42900 42960 1
11604 778 1001 63542 64199 1
11607 774 1001 76742 79199 1
11607 774 1003 86161 86341 1
11609 90001 1001 71700 72599 2
11610 777 1003 78061 78241 1
11702 1003 1003 76561 76741 1
11701 111001 1001 43800 44699 2
11703 995 1001 71342 72899 1
11800 553 1001 23942 25499 1
11801 554 1001 59042 59699 1
11803 556 1003 77761 77941 1
11802 555 1003 361 541 1
11802 555 1001 63542 64199 1
11802 555 1001 66842 68399 1
11906 635 1001 43742 45299 1
11908 630 1003 47461 47641 1
11904 633 1001 64442 67799 1
11901 630 1005 33000 33060 1
11902 631 1005 300 360 1
11902 631 1005 54600 54660 1
11804 557 1003 22261 22441 1
11804 557 1005 25800 25860 1
11808 554 1001 50342 51899 1
11912 634 1003 18361 18541 1
11912 634 1003 82261 82441 1
12000 808 1003 14161 14341 1
12000 808 1003 27661 27841 1
12000 808 1003 77461 77641 1
12104 501 1001 39542 41099 1
12105 60003 1001 11100 11699 3
12100 497 1003 4561 4741 1
12102 499 1001 71942 72599 1
12010 817 1003 44761 44941 1
12005 819 1003 60961 61141 1
12005 819 1001 61142 64499 1
12004 816 1001 37442 40799 1
12202 540 1005 76800 76860 1
12202 540 1003 76861 77041 1
12203 541 1001 68942 70499 1
12204 542 1005 6300 6360 1
12225 61001 1001 3900 4799 2
12225 549 1005 50100 50160 1
12226 550 1005 16200 16260 1
12226 550 1003 72361 72541 1
12220 544 1005 81600 81660 1
12216 540 1005 22800 22860 1
12211 549 1005 24600 24660 1
12215 539 1003 14161 14341 1
12215 539 1001 14342 17699 1
12305 41003 1001 78900 79499 3
12308 353 1003 16861 17041 1
12331 349 1003 16561 16741 1
12332 41001 1001 45300 46199 2
12334 41001 1001 16200 17099 2
12334 352 1003 21661 21841 1
12327 345 1001 46142 47699 1
12329 347 1003 23461 23641 1
12329 347 1003 27061 27241 1
12321 366 1001 50342 50999 1
12323 368 1001 69842 73199 1
12325 370 1003 20461 20641 1
12315 360 1005 35400 35460 1
12339 357 1001 26342 26999 1
12341 359 1001 11642 13199 1
12341 359 1003 58561 58741 1
12341 359 1005 62100 62160 1
12404 945 1005 5100 5160 1
12404 945 1001 70442 71999 1
12411 952 1003 67861 68041 1
12401 942 1005 16200 16260 1
12401 942 1003 18961 19141 1
12401 942 1005 22500 22560 1
12345 363 1005 69600 69660 1
12346 41003 1001 74400 74999 3
12413 102001 1001 39600 40499 2
12412 953 1005 77700 77760 1
12415 956 1003 37261 37441 1
12438 950 1003 21361 21541 1
12439 951 1005 45300 45360 1
12442 954 1005 3600 3660 1
12430 942 1001 52742 53399 1
12430 942 1001 55442 56999 1
12431 943 1005 13200 13260 1
12428 969 1003 66061 66241 1
12420 961 1003 31561 31741 1
12423 964 1005 44700 44760 1
12424 965 1005 600 660 1
12424 965 1005 52200 52260 1
12424 965 1001 52442 53099 1
12425 966 1005 19800 19860 1
12426 967 1005 9900 9960 1
12426 967 1003 73261 73441 1
12443 955 1005 40800 40860 1
12444 956 1005 81300 81360 1
12447 959 1005 12600 12660 1
12447 959 1001 12842 16199 1
12447 959 1001 63542 64199 1
12448 960 1003 80761 80941 1
12449 961 1005 69000 69060 1
12514 120003 1001 52500 53099 3
12509 1112 1001 19142 19799 1
12515 1118 1001 21842 22499 1
12515 120003 1001 32400 32999 3
12512 1115 1003 8161 8341 1
12503 1106 1003 18361 18541 1
12504 120003 1001 26400 26999 3
12504 1107 1005 31500 31560 1
12505 1108 1003 10261 10441 1
12507 1110 1001 80042 80699 1
12501 1104 1001 52742 53399 1
12453 965 1003 51061 51241 1
12455 102003 1001 75000 75599 3
12500 1103 1003 48661 48841 1
12516 1119 1005 23700 23760 1
12519 1122 1001 53342 56699 1
12519 1122 1001 56942 58499 1
12542 1117 1005 19500 19560 1
12531 1106 1001 34742 38099 1
12531 1106 1005 38100 38160 1
12524 1127 1003 39961 40141 1
12526 1129 1003 42661 42841 1
12529 1104 1001 29042 30599 1
12553 1128 1003 60061 60241 1
12548 120003 1001 39600 40199 3
12615 482 1003 35461 35641 1
12612 479 1001 38642 40199 1
12609 476 1003 48361 48541 1
12555 1130 1001 78842 79499 1
12628 467 1005 81300 81360 1
12621 488 1005 71400 71460 1
12625 492 1005 60900 60960 1
12626 493 1001 50042 50699 1
12651 50001 1001 4800 5699 2
12645 484 1005 41700 41760 1
12647 486 1001 71642 72299 1
12647 486 1005 75000 75060 1
12649 50003 1001 2400 2999 3
12637 50003 1001 60900 61499 3
12639 478 1005 61500 61560 1
12639 478 1003 67861 68041 1
12640 479 1005 46200 46260 1
12641 480 1003 7261 7441 1
12641 480 1005 65100 65160 1
12643 482 1003 13561 13741 1
12643 50001 1001 18900 19799 2
12632 471 1003 46261 46441 1
12702 71003 1001 62400 62999 3
12654 493 1001 11342 12899 1
12901 72003 1001 2700 3299 3
12810 898 1001 42542 43199 1
12900 609 1003 12661 12841 1
12804 898 1003 75961 76141 1
12804 898 1003 80161 80341 1
12805 902 1001 55742 57899 1
12704 601 1003 80461 80641 1
12706 604 1001 18542 21899 1
12703 598 1001 5642 6299 1
12904 621 1005 39300 39360 1
12904 621 1001 39542 41699 1
12906 72003 1001 55200 55799 3
12903 618 1005 45600 45660 1
13010 701 1005 20700 20760 1
13005 704 1005 19800 19860 1
13007 691 1003 51061 51241 1
13008 695 1005 30900 30960 1
12908 72003 1001 57900 58499 3
12909 618 1001 30542 32099 1
13109 797 1005 86100 86160 1
13106 91001 1001 71400 72299 2
13212 987 1005 6900 6960 1
13212 985 1005 56700 56760 1
13300 121003 1001 17400 17999 3
13301 121001 1001 48300 49199 2
13205 987 1003 52861 53041 1
13209 976 1003 60061 60241 1
13111 803 1005 54900 54960 1
13306 1039 1005 18600 18660 1
13306 1039 1005 25800 25860 1
13305 1038 1005 0 60 1
13305 1038 1003 61 241 1
13307 1040 1005 58200 58260 1
13304 121003 1001 7500 8099 3
13304 1037 1003 76561 76741 1
13304 1037 1003 79261 79441 1
13321 1054 1001 51242 54599 1
13320 1053 1005 1500 1560 1
13320 1053 1001 63242 64799 1
13315 121003 1001 83700 84299 3
13319 1052 1005 69900 69960 1
13316 1049 1001 14642 17999 1
13313 1046 1001 81242 82799 1
13310 1043 1003 11161 11341 1
13312 1045 1001 57242 59699 1
13309 1042 1005 82800 82860 1
13330 1063 1003 80761 80941 1
13332 1065 1003 18661 18841 1
13332 1065 1005 74700 74760 1
13351 1048 1003 57661 57841 1
13346 1043 1003 33661 33841 1
13346 121003 1001 39600 40199 3
13346 121001 1001 83100 83999 2
13343 1040 1005 25800 25860 1
13342 121003 1001 28800 29399 3
13344 1041 1001 14042 14699 1
13334 1067 1001 19442 20099 1
13357 121001 1001 82200 83099 2
13354 1051 1001 71342 72899 1
13401 1135 1001 84542 86099 1
13401 1134 1003 86161 86341 1
13400 1132 1005 6000 6060 1
13400 1132 1001 62942 65399 1
13402 1138 1001 68942 72299 1
13368 1065 1005 56400 56460 1
13367 1064 1005 10200 10260 1
13367 1064 1003 65161 65341 1
13359 1056 1003 46561 46741 1
13361 1058 1003 84961 85141 1
13409 1144 1003 54361 54541 1
13404 1144 1001 13742 17099 1
13408 1141 1005 52800 52860 1
13408 1140 1001 57542 59699 1
13702 738 1003 11761 11941 1
13607 644 1001 55142 58499 1
13607 642 1003 60361 60541 1
13611 656 1005 14700 14760 1
13608 70001 1001 46800 47699 2
13603 651 1001 26342 28499 1
13605 658 1005 30900 30960 1
13600 644 1005 6000 6060 1
13600 644 1001 7142 9299 1
13606 660 1005 66000 66060 1
13801 825 1003 26461 26641 1
13706 737 1003 83761 83941 1
13800 822 1003 54661 54841 1
14005 122001 1001 900 1799 2
14007 1092 1005 63600 63660 1
14006 122003 1001 65400 65999 3
13903 94001 1001 12000 12899 2
13905 841 1005 79500 79560 1
13905 841 1003 79561 79741 1
13902 842 1003 14161 14341 1
13902 842 1003 63961 64141 1
13806 827 1005 77700 77760 1
13900 837 1003 54061 54241 1
14011 1077 1003 67861 68041 1
14205 1020 1003 27961 28141 1
14204 1018 1005 45000 45060 1
14102 130001 1001 54300 55199 2
14100 1147 1005 14400 14460 1
14100 1147 1003 77761 77941 1
14015 122001 1001 81900 82799 2
14017 1095 1003 61261 61441 1
14101 1153 1003 28861 29041 1
14014 1085 1005 84300 84360 1
14212 1018 1001 57242 57899 1
14212 1017 1001 58142 58799 1
14213 1021 1005 59700 59760 1
14315 424 1001 72542 75899 1
14311 459 1003 60961 61141 1
14306 441 1001 47042 47699 1
14310 456 1001 19442 22799 1
14215 1026 1003 961 1141 1
14215 1025 1005 50700 50760 1
14318 40003 1001 54300 54899 3
14320 40003 1001 59100 59699 3
14319 441 1001 36842 37499 1
14321 448 1003 15661 15841 1
14323 458 1005 65100 65160 1
14413 584 1005 62700 62760 1
14501 751 1005 76200 76260 1
14503 758 1003 48361 48541 1
14500 748 1005 69300 69360 1
14502 755 1005 25500 25560 1
14407 568 1003 82261 82441 1
14408 571 1001 62942 64499 1
14410 575 1001 33842 35399 1
14410 62003 1001 79200 79799 3
14411 578 1001 47042 50399 1
14404 579 1005 58500 58560 1
14404 579 1003 66661 66841 1
14508 750 1001 22442 23099 1
14511 83003 1001 34800 35399 3
14611 859 1005 63300 63360 1
14702 208 1003 37861 38041 1
14610 855 1003 61 241 1
14612 93003 1001 1200 1799 3
14612 861 1001 62942 63599 1
14605 863 1003 33361 33541 1
14604 858 1005 34500 34560 1
14604 858 1003 38161 38341 1
14608 849 1005 81900 81960 1
14603 855 1005 78300 78360 1
14602 852 1005 66000 66060 1
14513 772 1005 66600 66660 1
14703 209 1003 7261 7441 1
14704 210 1005 47700 47760 1
14705 20001 1001 32700 33599 2
14708 214 1001 29042 29699 1
14709 215 1001 44042 47399 1
14733 239 1005 45900 45960 1
14732 238 1001 27542 28199 1
14732 238 1001 81842 82499 1
14729 235 1001 32342 35699 1
14730 20003 1001 66300 66899 3
14719 20001 1001 57000 57899 2
14722 228 1003 5761 5941 1
14724 230 1001 12542 15899 1
14724 230 1005 72000 72060 1
14715 221 1001 81542 82199 1
14736 242 1001 49442 50999 1
14761 211 1005 60900 60960 1
14756 206 1003 3061 3241 1
14750 256 1005 27300 27360 1
14751 257 1003 66061 66241 1
14754 260 1005 40200 40260 1
14755 261 1003 22861 23041 1
14741 20001 1001 55800 56699 2
14765 20003 1001 17700 18299 3
14768 218 1005 72000 72060 1
14771 221 1003 15361 15541 1
14788 20001 1001 78000 78899 2
14791 241 1001 37142 37799 1
14781 231 1001 46742 50099 1
14775 225 1005 20100 20160 1
14776 226 1003 2461 2641 1
14776 226 1003 6961 7141 1
14777 227 1001 19742 23099 1
14777 227 1005 75600 75660 1
14778 228 1003 82861 83041 1
14772 20003 1001 14100 14699 3
14773 20001 1001 30000 30899 2
14797 20003 1001 23400 23999 3
14799 249 1005 70200 70260 1
14800 250 1001 33242 36599 1
14801 251 1001 32342 35699 1
31304 875 1003 42661 42841 1
31400 61001 1001 62700 63599 2
31101 730 1001 80942 81599 1
14804 20003 1001 66300 66899 3
14804 254 1005 67800 67860 1
14805 255 1005 81000 81060 1
14808 258 1005 17100 17160 1
14808 258 1005 68700 68760 1
14808 20003 1001 76800 77399 3
14803 253 1005 64500 64560 1
31404 522 1003 8161 8341 1
31404 527 1003 57061 57241 1
31404 61003 1001 67500 68099 3
31405 61003 1001 69600 70199 3
31401 526 1003 74161 74341 1
31502 685 1001 6242 9599 1
32003 94001 1001 81300 82199 2
31907 640 1005 19200 19260 1
32000 809 1003 3361 3541 1
31902 636 1003 42661 42841 1
31700 1001 1003 85561 85741 1
31900 630 1001 67142 70499 1
31601 784 1001 80642 83999 1
31603 781 1001 22442 23099 1
32200 538 1001 17042 17399 1
32202 547 1001 26342 26999 1
32202 61003 1001 78000 78599 3
32202 546 1005 81300 81360 1
32803 895 1001 28442 29099 1
32803 895 1003 75961 76141 1
32808 894 1005 48300 48360 1
32802 893 1003 25561 25741 1
32802 892 1005 81300 81360 1
32511 1126 1003 67261 67441 1
32700 593 1005 10200 10260 1
32508 1114 1001 4742 6299 1
32508 1114 1001 10142 11699 1
32800 886 1005 18600 18660 1
32509 1117 1001 72842 73499 1
32510 1122 1003 47161 47341 1
32901 72001 1001 21000 21899 2
32901 609 1001 82442 83099 1
32809 896 1001 48842 52199 1
32809 896 1005 57600 57660 1
32903 611 1001 10742 11399 1
32903 72003 1001 18300 18899 3
32810 900 1001 20642 23999 1
33001 693 1001 5942 7499 1
32919 72003 1001 51600 52199 3
32918 615 1003 59461 59641 1
32913 72003 1001 9000 9599 3
32913 72003 1001 60600 61199 3
32905 613 1001 49742 50399 1
32911 608 1001 53942 57299 1
32907 72003 1001 11400 11999 3
32908 616 1003 17461 17641 1
33100 91003 1001 27300 27899 3
33004 81003 1001 29400 29999 3
33007 704 1001 32942 34499 1
33608 659 1003 11461 11641 1
33604 666 1005 15000 15060 1
33609 663 1003 45961 46141 1
33609 666 1005 48600 48660 1
33606 649 1003 74461 74641 1
33607 656 1005 21900 21960 1
33607 70003 1001 67500 68099 3
33205 989 1005 23400 23460 1
33602 656 1001 50042 50699 1
33602 655 1001 51842 53399 1
33106 91003 1001 47400 47999 3
33107 91001 1001 21000 21899 2
33202 992 1005 12000 12060 1
33702 737 1005 43200 43260 1
33704 744 1003 58561 58741 1
33705 732 1001 19142 19799 1
33705 732 1003 67861 68041 1
34506 764 1005 18000 18060 1
34300 423 1005 7500 7560 1
34301 425 1001 18842 22199 1
34500 746 1003 16261 16441 1
34500 746 1003 70561 70741 1
34200 1011 1005 72600 72660 1
34502 752 1003 17161 17341 1
34201 1004 1005 600 660 1
33804 829 1005 58800 58860 1
33804 829 1001 59942 61499 1
33800 824 1003 41461 41641 1
34701 212 1005 81000 81060 1
34512 758 1005 55200 55260 1
34513 763 1005 52800 52860 1
34700 209 1003 55861 56041 1
34511 755 1005 72600 72660 1
34720 308 1005 60600 60660 1
34713 273 1005 77400 77460 1
34715 285 1001 53942 55499 1
34712 20003 1001 21300 21899 3
34707 242 1003 13861 14041 1
34702 220 1001 84242 85799 1
34703 222 1003 81061 81241 1
34728 238 1005 83100 83160 1
34725 222 1003 30361 30541 1
34726 20003 1001 42000 42599 3
43000 81003 1001 17700 18299 3
43001 81003 1001 78000 78599 3
34741 301 1003 78961 79141 1
34742 307 1005 50700 50760 1
34734 269 1003 45961 46141 1
34735 20003 1001 3900 4499 3
34736 20003 1001 33000 33599 3
34731 253 1003 21361 21541 1
43601 70003 1001 56100 56699 3
43201 977 1005 23400 23460 1
43201 112001 1001 84300 85199 2
43202 982 1003 9361 9541 1
43202 982 1001 9542 12899 1
43400 1133 1005 44100 44160 1
63701 82001 1001 40800 41699 2
63701 82001 1001 50100 50999 2
63801 827 1003 56761 56941 1
63000 697 1001 73442 74999 1
44500 754 1003 38161 38341 1
64201 1027 1003 30961 31141 1
64201 1021 1003 86161 86341 1
64300 423 1001 45242 45899 1
64304 457 1001 3842 4499 1
64501 769 1003 15961 16141 1
102800 101001 1001 11700 12599 2
94500 750 1005 24000 24060 1
94300 423 1001 49742 53099 1
93600 663 1001 59042 62399 1
84400 574 1003 22861 23041 1
92800 892 1003 30661 30841 1
103100 803 1005 7800 7860 1
103100 91001 1001 68400 69299 2
103100 91003 1001 69300 69899 3
122902 628 1001 17042 17699 1
123003 703 1003 71161 71341 1
122803 905 1005 41700 41760 1
122803 905 1001 41942 42899 1
104600 871 1004 50638 50818 1
122802 900 1001 27842 28499 1
122802 900 1003 80461 80641 1
104300 417 1001 77342 77456 1
103700 735 1001 1742 2756 1
103700 732 1004 66538 66718 1
103700 82001 1001 66900 67799 2
123400 1133 1001 1442 2399 1
123102 91001 1001 42300 43199 2
123601 656 1003 20161 20341 1
124602 871 1001 21542 24899 1
124601 93001 1001 12600 13499 2
124301 422 1001 52442 53999 1
124501 755 1001 2042 5399 1
124501 83003 1001 51900 52499 3
124501 763 1001 57242 57899 1
124500 83003 1001 3000 3599 3
124500 83001 1001 14400 15299 2
124303 437 1001 242 3599 1
124202 110001 1001 41400 42299 2
124200 1009 1005 26700 26760 1
160800 936 1003 64361 64541 1
160900 1163 1001 49742 54899 1
160901 140001 1001 38300 39199 2
160901 1186 1003 51961 52141 1
161901 631 1005 21900 21960 1
162000 94001 1001 51000 51899 2
162100 498 1001 50742 55899 1
161601 783 1001 36242 37799 1
161701 998 1005 17000 17060 1
161800 60001 1001 51400 52299 2
161401 524 1003 30561 30741 1
161501 80003 1001 34400 34999 3
162400 959 1003 13061 13241 1
162400 961 1001 63742 64699 1
162401 949 1003 43761 43941 1
162401 102003 1001 46400 46999 3
162301 368 1003 6461 6641 1
163401 1136 1005 48400 48460 1
163201 973 1001 21342 22899 1
163201 112003 1001 66700 67299 3
162801 894 1001 65842 66799 1
162801 898 1003 72261 72441 1
162900 72003 1001 46500 47099 3
164101 1147 1005 77700 77760 1
164001 1088 1001 84442 85999 1
170306 339 1003 16561 16741 1
170308 344 1005 33900 33960 1
164700 259 1001 39342 40299 1
164600 871 1005 46900 46960 1
164301 40001 1001 35300 36199 2
164400 574 1003 51461 51641 1
164500 763 1001 29242 34399 1
164500 751 1005 82700 82760 1
164201 110001 1001 22300 23199 2
170804 913 1001 43442 44999 1
170807 916 1001 26942 30299 1
170802 911 1001 47042 48599 1
170806 915 1005 42300 42360 1
170806 915 1005 54000 54060 1
170806 103001 1001 57000 57899 2
170904 1175 1003 60061 60241 1
170904 1176 1001 62042 62699 1
170905 1177 1003 37561 37741 1
170906 1180 1001 17942 19499 1
170910 1193 1005 39000 39060 1
170909 1191 1001 46442 49799 1
170810 919 1001 35642 37199 1
170813 103003 1001 71100 71699 3
170813 922 1001 78242 78899 1
170811 920 1005 74700 74760 1
170916 140003 1001 75300 75899 3
170912 1200 1001 54842 55499 1
171304 874 1001 53942 54599 1
171304 873 1005 57300 57360 1
171305 876 1003 63661 63841 1
171302 880 1005 79500 79560 1
170929 1202 1005 32100 32160 1
170926 1192 1003 18961 19141 1
170928 140001 1001 67200 68099 2
170924 1186 1001 44342 47699 1
170923 1184 1003 47461 47641 1
170918 1169 1003 74761 74941 1
171400 513 1003 63361 63541 1
171406 61003 1001 35100 35699 3
171406 532 1005 36600 36660 1
171602 90001 1001 47700 48599 2
171501 679 1001 44342 47699 1
171506 682 1005 80400 80460 1
171507 685 1005 43500 43560 1
171408 517 1005 71400 71460 1
171409 520 1003 22261 22441 1
171409 61001 1001 31200 32099 2
171410 522 1003 12061 12241 1
171500 80001 1001 81600 82499 2
171700 995 1003 60361 60541 1
171800 553 1005 53100 53160 1
171702 1001 1005 75300 75360 1
172100 497 1005 55200 55260 1
171904 629 1003 37261 37441 1
171907 640 1003 38161 38341 1
171903 638 1001 32642 35999 1
171806 561 1001 52142 52799 1
171801 557 1003 49861 50041 1
171801 557 1003 50761 50941 1
171801 556 1005 52500 52560 1
171801 558 1003 53461 53641 1
172200 538 1005 300 360 1
172312 357 1001 50342 51899 1
172314 41001 1001 57300 58199 2
172318 348 1003 72961 73141 1
172304 41003 1001 0 599 3
172304 349 1001 65042 68399 1
172305 350 1001 31742 35099 1
172305 350 1005 80400 80460 1
172309 354 1001 74942 76499 1
172310 355 1003 64261 64441 1
172310 355 1001 66242 67799 1
172204 538 1003 83761 83941 1
172302 347 1005 20400 20460 1
172323 353 1005 10200 10260 1
172323 41001 1001 76200 77099 2
172320 350 1003 1261 1441 1
172321 351 1003 33061 33241 1
172322 352 1005 54000 54060 1
172322 352 1005 58800 58860 1
172503 1118 1001 52142 53699 1
172503 1115 1001 57542 60899 1
172412 961 1003 58861 59041 1
172412 962 1003 59761 59941 1
172408 947 1001 71942 75299 1
172327 357 1005 74700 74760 1
172328 358 1005 72000 72060 1
172402 950 1005 18000 18060 1
172506 120001 1001 12300 13199 2
172507 1103 1003 8461 8641 1
172508 1109 1005 23400 23460 1
172508 1107 1003 79561 79741 1
172505 1124 1001 80342 80999 1
172613 494 1001 50942 51599 1
172703 607 1005 26700 26760 1
172703 606 1005 72900 72960 1
172611 485 1001 79742 81299 1
172606 492 1003 71761 71941 1
172608 472 1005 61200 61260 1
172609 478 1003 77461 77641 1
172611 485 1005 28500 28560 1
172600 50003 1001 52200 52799 3
172601 473 1001 71342 74699 1
172603 50001 1001 12900 13799 2
172801 890 1001 31142 34499 1
172707 607 1003 24961 25141 1
172911 623 1003 26461 26641 1
172911 623 1005 30000 30060 1
173000 687 1003 15661 15841 1
173001 692 1001 8342 11699 1
173003 696 1005 42900 42960 1
173003 697 1003 43861 44041 1
172905 624 1005 12900 12960 1
172901 613 1005 8400 8460 1
172903 72003 1001 77400 77999 3
172810 898 1001 16442 17999 1
172806 888 1003 8761 8941 1
173011 81001 1001 51600 52499 2
173004 699 1001 25442 28799 1
173006 689 1003 5761 5941 1
173007 691 1005 1800 1860 1
173008 81001 1001 50400 51299 2
173008 693 1001 52742 56099 1
173010 701 1003 35161 35341 1
173207 971 1005 9300 9360 1
173108 91003 1001 36900 37499 3
173110 799 1003 34261 34441 1
173100 788 1001 51842 52799 1
173105 802 1001 6542 8099 1
173106 787 1003 16261 16441 1
173300 1033 1003 71761 71941 1
173403 1142 1001 11942 15299 1
173403 1140 1005 15300 15360 1
173406 1134 1001 35642 38999 1
173405 1132 1005 2700 2760 1
173400 131001 1001 25500 26399 2
173400 1133 1005 74700 74760 1
173315 1059 1003 82861 83041 1
173313 121001 1001 32700 33599 2
173304 1052 1001 11042 11999 1
173304 1050 1003 12061 12241 1
173303 1045 1003 72061 72241 1
173309 1034 1003 40861 41041 1
173502 397 1001 2942 4499 1
173408 1140 1003 2461 2641 1
173408 131001 1001 4200 5099 2
173613 661 1001 57842 58499 1
173701 735 1003 81061 81241 1
173706 82003 1001 48600 49199 3
173610 70001 1001 54000 54899 2
173611 654 1001 18542 21899 1
173612 659 1001 84842 85499 1
173607 642 1001 57842 61199 1
173603 70003 1001 900 1499 3
173603 651 1005 46500 46560 1
173505 397 1001 46142 49499 1
173801 823 1003 36061 36241 1
173707 740 1005 29700 29760 1
173707 740 1003 36361 36541 1
174102 1157 1001 54842 55799 1
174103 1147 1005 64500 64560 1
174103 1147 1005 67200 67260 1
174103 1148 1003 70861 71041 1
174009 122001 1001 31800 32699 2
174001 1077 1003 64261 64441 1
174003 1089 1003 68461 68641 1
174005 122001 1001 81600 82499 2
173900 94003 1001 9000 9599 3
173900 837 1003 65461 65641 1
173901 838 1003 22861 23041 1
173902 842 1005 45900 45960 1
173905 94003 1001 37500 38099 3
173807 830 1003 12661 12841 1
174104 1150 1001 32942 33899 1
174204 110001 1001 56400 57299 2
174201 110003 1001 53400 53999 3
174202 1015 1005 37800 37860 1
174307 40001 1001 13500 14399 2
174307 40003 1001 23700 24299 3
174309 442 1001 73142 73799 1
174310 445 1003 79561 79741 1
174301 418 1001 1442 4799 1
174303 425 1003 39061 39241 1
174305 432 1005 4500 4560 1
174305 432 1003 67261 67441 1
174212 1027 1005 54000 54060 1
174315 419 1005 83400 83460 1
174315 419 1003 84661 84841 1
174316 421 1001 69542 71099 1
174318 429 1001 54542 56099 1
174319 431 1001 79442 82799 1
174412 582 1005 83100 83160 1
174413 95001 1001 13200 14099 2
174413 586 1003 70561 70741 1
174407 95001 1001 27600 28499 2
174404 95003 1001 56400 56999 3
174322 439 1003 39961 40141 1
174326 451 1005 68700 68760 1
174505 767 1005 57900 57960 1
174502 757 1003 53161 53341 1
174700 206 1005 20400 20460 1
174701 209 1003 83161 83341 1
174702 214 1003 66361 66541 1
174602 853 1005 28200 28260 1
174603 856 1001 25742 29099 1
174603 857 1001 29342 32699 1
174604 93003 1001 64800 65399 3
174605 862 1005 68700 68760 1
174600 847 1001 16742 20099 1
174510 758 1001 23942 27299 1
174704 219 1005 7800 7860 1
174705 223 1001 61442 64799 1
174708 230 1003 10261 10441 1
174703 217 1003 48961 49141 1
174726 99174726 1001 600 42899 4
174719 263 1003 67861 68041 1
174721 269 1005 27900 27960 1
174721 269 1003 78961 79141 1
174718 260 1005 33300 33360 1
174712 242 1003 7261 7441 1
174714 20001 1001 4200 5099 2
174715 251 1003 28261 28441 1
174739 20001 1001 22800 23699 2
174739 235 1001 31442 32099 1
182900 613 1005 72900 72960 1
174757 289 1001 58742 62099 1
174757 287 1001 62342 62999 1
182800 101001 1001 77400 78299 2
174759 294 1003 1561 1741 1
174759 293 1005 50400 50460 1
174754 280 1001 12542 15899 1
174754 280 1005 80100 80160 1
174752 273 1005 24300 24360 1
174752 20001 1001 25200 26099 2
174752 272 1003 74161 74341 1
183001 700 1003 11161 11341 1
183001 81001 1001 73500 74399 2
192500 1127 1003 60240 60419 1
192201 61003 1001 11700 12299 3
192001 94001 1001 15780 16679 2
191300 100001 1001 61860 62759 2
191901 73001 1001 60660 61559 2
190901 140003 1001 59460 60059 3
191601 776 1003 16500 18299 1
191500 80003 1001 61020 61619 3
184300 418 1005 27900 27960 1
184200 1007 1001 7142 10499 1
193701 82003 1001 59700 60299 3
210805 920 1001 83042 86399 1
210806 922 1003 69361 69541 1
210807 924 1005 80400 80460 1
200902 140001 1001 24900 25799 2
200902 140001 1001 30600 31499 2
210800 910 1001 20642 23999 1
210800 910 1005 24000 24060 1
210802 913 1001 17942 21299 1
194501 83003 1001 60900 61499 3
194501 83001 1001 64260 65159 2
220302 332 1003 39361 39541 1
220300 42003 1001 35400 35999 3
220300 327 1003 45061 45241 1
210810 929 1005 14100 14160 1
220304 335 1001 31442 32999 1
222313 358 1005 35700 35760 1
222313 41001 1001 41100 41999 2
222313 41003 1001 84900 85499 3
222312 41001 1001 84300 85199 2
222303 348 1001 33842 34499 1
222305 350 1001 68642 70199 1
222105 60003 1001 12600 13199 3
222103 60003 1001 31500 32099 3
222103 500 1003 84961 85141 1
222100 497 1005 27600 27660 1
222323 352 1003 78961 79141 1
222321 41001 1001 68700 69599 2
222319 348 1001 27542 28199 1
261601 774 1003 1861 2041 1
261800 565 1005 44100 44160 1
260901 140001 1001 0 899 2
260900 1206 1005 61200 61260 1
261000 408 1001 14042 15599 1
250501 509 1001 25442 28799 1
261801 563 1001 57242 58199 1
262101 499 1001 30242 31799 1
263401 1143 1003 71761 71941 1
263201 970 1001 55442 56399 1
263400 131001 1001 12600 13499 2
263000 707 1003 32461 32641 1
262400 954 1003 83161 83341 1
262501 1108 1003 14761 14941 1
263801 92003 1001 72300 72899 3
264000 1092 1003 60061 60241 1
263800 826 1005 19200 19260 1
264001 1101 1005 47400 47460 1
273401 1142 1005 27000 27060 1
273801 826 1003 59761 59941 1
264301 40001 1001 21900 22799 2
264601 849 1003 65461 65641 1
274304 422 1003 49261 49441 1
280200 30001 1001 6600 7499 2
280208 30001 1001 9600 10499 2
280208 326 1003 57661 57841 1
280205 323 1001 81842 82499 1
280204 30001 1001 39600 40499 2
10300 327 1003 24961 25141 1
10303 42001 1001 1200 2099 2
10303 330 1003 70861 71041 1
10303 330 1001 71042 74399 1
10304 331 1003 36061 36241 1
10307 42001 1001 3900 4799 2
10310 337 1001 53942 57299 1
10310 337 1001 64742 68099 1
10314 341 1001 23042 29999 1
10313 340 1005 31800 31860 1
10316 343 1003 12961 13141 1
10317 344 1003 38161 38341 1
10317 42001 1001 48000 48899 2
10800 909 1001 13442 16799 1
10800 909 1003 27661 27841 1
10802 103001 1001 300 1199 2
10804 913 1005 75900 75960 1
10807 916 1005 22800 22860 1
10807 916 1001 23042 24599 1
10807 916 1003 78061 78241 1
10809 103003 1001 38100 38699 3
10809 918 1001 39842 43199 1
10809 103003 1001 51300 51899 3
10810 103001 1001 20400 21299 2
10813 922 1005 14100 14160 1
10813 922 1003 79261 79441 1
10814 923 1003 24961 25141 1
10901 1163 1001 54242 57599 1
10903 1165 1003 84361 84541 1
10904 1166 1005 27600 27660 1
10906 1168 1003 84961 85141 1
10909 1171 1005 6900 6960 1
10914 1176 1001 31442 34799 1
10913 1175 1005 50400 50460 1
10917 1179 1003 15361 15541 1
10917 1179 1003 27661 27841 1
10916 1178 1005 51000 51060 1
10922 140003 1001 18600 19199 3
10926 1188 1001 26642 27299 1
10930 1192 1003 85261 85441 1
10932 140003 1001 76200 76799 3
10934 1165 1005 12300 12360 1
10934 1165 1003 63961 64141 1
10937 1168 1003 37861 38041 1
10938 1169 1003 80461 80641 1
10939 1170 1001 9842 11399 1
10946 1177 1001 13742 15299 1
10947 1178 1005 71400 71460 1
10948 1179 1005 2400 2460 1
10949 1180 1001 51842 55199 1
10950 1181 1005 62700 62760 1
10952 1183 1005 4500 4560 1
10951 1182 1003 60361 60541 1
10953 1184 1001 21842 25199 1
10955 1186 1003 51061 51241 1
10955 1186 1003 64261 64441 1
10956 1187 1005 5100 5160 1
10956 1187 1005 63000 63060 1
10957 1188 1003 19561 19741 1
10957 1188 1001 81842 83399 1
10961 1192 1003 23761 23941 1
11001 401 1005 85200 85260 1
11003 403 1001 59042 59699 1
11009 401 1001 15542 17099 1
11012 404 1005 55500 55560 1
11013 405 1003 50761 50941 1
11100 709 1005 51600 51660 1
11100 709 1005 69600 69660 1
11015 407 1005 52800 52860 1
11102 84003 1001 64800 65399 3
11101 710 1005 77700 77760 1
11104 713 1001 65642 67199 1
11111 720 1003 64261 64441 1
11116 725 1005 62700 62760 1
11117 726 1005 39900 39960 1
11121 730 1005 21900 21960 1
11121 730 1003 21961 22141 1
11121 730 1005 73500 73560 1
11302 875 1003 86161 86341 1
11304 877 1003 11461 11641 1
11306 879 1001 26042 26699 1
11307 873 1005 82800 82860 1
11308 874 1001 29042 29699 1
11308 874 1005 79500 79560 1
11309 100001 1001 55800 56699 2
11400 512 1005 42300 42360 1
11400 512 1005 47400 47460 1
11313 879 1001 31442 32999 1
11402 517 1003 28861 29041 1
11403 519 1001 49742 51299 1
11406 525 1003 27961 28141 1
11410 533 1001 67742 69299 1
11410 532 1003 72961 73141 1
11412 537 1001 9542 11099 1
11412 536 1005 13800 13860 1
11414 61001 1001 34500 35399 2
11415 61003 1001 23100 23699 3
11415 517 1001 74942 78299 1
11416 518 1005 0 60 1
11420 526 1003 16861 17041 1
11421 528 1003 22561 22741 1
11422 531 1005 39900 39960 1
11424 534 1003 51061 51241 1
11502 676 1001 82442 83099 1
11503 677 1001 5642 6299 1
11511 80001 1001 3600 4499 2
11512 679 1003 16561 16741 1
11512 679 1005 77700 77760 1
11600 774 1003 4561 4741 1
11602 90001 1001 1500 2399 2
11602 776 1005 8700 8760 1
11602 776 1001 17642 20999 1
11602 776 1003 74461 74641 1
11604 778 1003 65161 65341 1
11608 775 1005 28500 28560 1
11609 776 1003 15061 15241 1
11609 776 1003 76261 76441 1
11610 90001 1001 32700 33599 2
11610 90001 1001 77100 77999 2
11612 779 1001 23042 23699 1
11702 1003 1003 16861 17041 1
11702 111001 1001 28500 29399 2
11702 1002 1001 82742 84299 1
11701 1000 1005 37800 37860 1
11701 111003 1001 44700 45299 3
11703 996 1003 61561 61741 1
11705 1003 1003 15061 15241 1
11705 1001 1003 67561 67741 1
11802 555 1005 58800 58860 1
11813 559 1001 43742 45899 1
11901 630 1003 33061 33241 1
11805 558 1001 39842 40499 1
11807 553 1005 33000 33060 1
11806 559 1003 30361 30541 1
11913 73001 1001 82500 83399 2
11912 634 1003 68161 68341 1
11912 634 1001 68342 70799 1
12109 506 1005 53700 53760 1
12104 60001 1001 33900 34799 2
12107 504 1003 76261 76441 1
12108 505 1005 30900 30960 1
12006 808 1003 78961 79141 1
12201 539 1003 56161 56341 1
12205 543 1001 67442 70799 1
12206 61003 1001 36900 37499 3
12207 545 1005 39000 39060 1
12223 547 1005 80400 80460 1
12209 547 1003 43861 44041 1
12211 61001 1001 70800 71699 2
12212 61003 1001 3300 3899 3
12213 551 1005 40800 40860 1
12214 538 1003 31261 31441 1
12215 539 1005 72000 72060 1
12306 41003 1001 18300 18899 3
12332 41001 1001 60600 61499 2
12334 352 1001 72542 75899 1
12329 347 1003 77761 77941 1
12329 347 1005 84000 84060 1
12319 364 1005 78600 78660 1
12323 368 1003 75961 76141 1
12312 357 1005 38100 38160 1
12313 41003 1001 63600 64199 3
12314 359 1003 33661 33841 1
12314 359 1003 35461 35641 1
12314 41001 1001 44400 45299 2
12317 362 1005 86100 86160 1
12335 353 1001 53642 55199 1
12341 359 1001 62342 65699 1
12405 946 1001 25742 29099 1
12411 952 1003 9061 9241 1
12409 950 1003 53461 53641 1
12410 951 1003 7261 7441 1
12351 369 1003 42361 42541 1
12353 371 1003 37261 37441 1
12346 364 1001 25442 28799 1
12412 953 1001 21842 25199 1
12412 953 1003 72361 72541 1
12412 953 1001 77942 78599 1
12418 102001 1001 22500 23399 2
12437 949 1001 39242 40799 1
12437 949 1003 48961 49141 1
12440 952 1005 83100 83160 1
12442 102003 1001 49200 49799 3
12434 946 1003 18961 19141 1
12428 969 1005 61500 61560 1
12421 962 1005 48600 48660 1
12422 102003 1001 44100 44699 3
12425 102001 1001 73200 74099 2
12426 967 1003 13561 13741 1
12426 967 1003 71461 71641 1
12444 956 1005 18000 18060 1
12445 957 1005 76800 76860 1
12445 957 1005 80400 80460 1
12446 102001 1001 4500 5399 2
12447 959 1003 9961 10141 1
12447 102001 1001 62400 63299 2
12448 960 1003 78961 79141 1
12449 961 1001 69242 69899 1
12450 962 1005 63300 63360 1
12513 1116 1003 14461 14641 1
12509 120003 1001 12000 12599 3
12509 1112 1001 17342 18899 1
12509 1112 1003 74161 74341 1
12510 1113 1003 22561 22741 1
12511 1114 1001 6542 8099 1
12503 1106 1003 75361 75541 1
12504 1107 1001 35342 42299 1
12506 1109 1003 67861 68041 1
12501 120003 1001 64200 64799 3
12455 967 1003 5461 5641 1
12455 967 1005 63300 63360 1
12457 969 1005 32400 32460 1
12500 1103 1005 46800 46860 1
12520 1123 1005 12900 12960 1
12522 1125 1003 66061 66241 1
12539 1114 1003 13861 14041 1
12539 120003 1001 70200 70799 3
12541 1116 1003 82861 83041 1
12541 120003 1001 85500 86099 3
12534 1109 1005 44100 44160 1
12535 1110 1001 38342 38999 1
12537 1112 1003 6661 6841 1
12531 1106 1003 30961 31141 1
12532 1107 1005 36900 36960 1
12532 120001 1001 38700 39599 2
12523 1126 1005 43500 43560 1
12523 1126 1003 44461 44641 1
12525 120001 1001 48000 48899 2
12525 1128 1001 52742 59699 1
12529 1104 1005 34200 34260 1
12530 1105 1005 66300 66360 1
12546 1121 1003 35461 35641 1
12614 481 1001 15542 17099 1
12614 481 1003 18061 18241 1
12616 50001 1001 16200 17099 2
12618 485 1003 53761 53941 1
12619 486 1003 1861 2041 1
12608 50001 1001 23700 24599 2
12609 50001 1001 3000 3899 2
12612 479 1005 24900 24960 1
12604 471 1001 39242 40799 1
12621 488 1001 18242 19799 1
12624 491 1001 3842 5399 1
12651 490 1003 66361 66541 1
12645 484 1001 46442 47999 1
12638 50003 1001 68100 68699 3
12630 469 1005 36000 36060 1
12631 470 1005 27900 27960 1
12700 592 1003 13561 13741 1
12700 592 1003 73261 73441 1
12702 597 1005 70200 70260 1
12901 613 1005 76200 76260 1
12810 899 1003 43261 43441 1
12900 610 1003 15961 16141 1
12807 889 1005 11700 11760 1
12807 889 1003 22261 22441 1
12807 101003 1001 85500 86099 3
12804 101003 1001 10500 11099 3
12804 899 1005 19200 19260 1
12806 886 1003 45361 45541 1
12805 101003 1001 5700 6299 3
12805 901 1005 53700 53760 1
12704 600 1005 83100 83160 1
12703 598 1001 56342 56999 1
12703 599 1005 63000 63060 1
12703 599 1001 65042 65699 1
12707 606 1005 13800 13860 1
12707 606 1003 17461 17641 1
12902 616 1001 47342 47999 1
12907 72001 1001 31200 32099 2
13100 788 1003 63361 63541 1
13003 697 1001 47642 49199 1
12911 624 1001 64142 67499 1
12909 618 1005 30300 30360 1
12909 619 1005 82800 82860 1
12911 623 1001 62342 62999 1
13106 789 1001 6542 8099 1
13106 787 1003 64261 64441 1
13103 796 1001 59942 63299 1
13103 797 1005 63300 63360 1
13300 1033 1001 27242 30599 1
13301 1034 1003 361 541 1
13211 983 1003 33961 34141 1
13211 982 1003 37561 37741 1
13205 112003 1001 4800 5399 3
13209 112001 1001 51900 52799 2
13203 979 1003 52861 53041 1
13110 801 1005 23700 23760 1
13110 800 1003 33661 33841 1
13202 977 1003 56461 56641 1
13305 121001 1001 900 1799 2
13304 1037 1001 76742 79199 1
13325 1058 1005 2700 2760 1
13322 121001 1001 54000 54899 2
13326 1059 1005 36600 36660 1
13320 121003 1001 66600 67199 3
13313 1046 1005 26700 26760 1
13310 1043 1005 14700 14760 1
13331 1064 1005 31500 31560 1
13328 1061 1001 72842 73499 1
13328 1061 1005 84900 84960 1
13327 1060 1003 33961 34141 1
13327 1060 1001 38342 38999 1
13348 1045 1001 28742 32099 1
13345 1042 1003 62761 62941 1
13345 1042 1003 65161 65341 1
13347 1044 1003 51361 51541 1
13340 1037 1005 34200 34260 1
13340 1037 1005 84000 84060 1
13344 1041 1005 68100 68160 1
13344 1041 1001 71942 74399 1
13344 1041 1001 74642 77999 1
13344 1041 1003 80761 80941 1
13339 1036 1003 49561 49741 1
13337 1034 1005 11100 11160 1
13337 1034 1001 70142 72599 1
13402 131001 1001 13500 14399 2
13402 131003 1001 57300 57899 3
13363 1060 1001 67442 70799 1
13358 1055 1003 36661 36841 1
13360 1057 1001 84842 85499 1
13362 1059 1001 48842 50399 1
13406 1135 1003 35461 35641 1
13703 742 1001 72542 75899 1
13607 643 1005 59400 59460 1
13608 646 1005 44100 44160 1
13610 70003 1001 1500 2099 3
13612 70001 1001 84600 85499 2
13605 658 1003 30961 31141 1
13602 649 1001 14042 17399 1
13606 661 1003 62761 62941 1
13707 740 1005 53700 53760 1
13801 824 1001 18542 19199 1
13706 82001 1001 27600 28499 2
13802 826 1003 39361 39541 1
14002 1075 1005 18000 18060 1
14002 1076 1003 21661 21841 1
14007 1091 1003 8761 8941 1
14007 1091 1005 55800 55860 1
14003 1079 1001 11642 13199 1
14003 122003 1001 17700 18299 3
14003 1079 1001 74942 76499 1
13903 835 1001 82442 83999 1
13803 830 1005 21600 21660 1
13805 824 1003 47761 47941 1
13807 831 1003 30961 31141 1
13901 839 1001 23942 27299 1
13804 821 1005 15000 15060 1
13806 828 1001 13142 13799 1
13806 92003 1001 72600 73199 3
14008 1093 1003 24661 24841 1
14010 1074 1003 69061 69241 1
14010 1073 1003 78061 78241 1
14009 1070 1005 15000 15060 1
14206 1022 1003 8761 8941 1
14203 1013 1003 34861 35041 1
14207 1027 1003 46861 47041 1
14204 110003 1001 34800 35399 3
14200 1004 1001 50342 51899 1
14103 1147 1005 47400 47460 1
14100 1146 1003 74161 74341 1
14100 1148 1001 75242 77699 1
14017 1094 1005 52200 52260 1
14017 1093 1003 54061 54241 1
14014 1085 1003 82561 82741 1
14212 1018 1003 61261 61441 1
14209 1007 1003 51061 51241 1
14313 418 1001 20642 23999 1
14309 40001 1001 68400 69299 2
14308 449 1003 39061 39241 1
14307 443 1005 11400 11460 1
14300 418 1005 59100 59160 1
14322 453 1005 71700 71760 1
14323 457 1005 18000 18060 1
14323 40003 1001 75900 76499 3
14413 584 1001 4142 7499 1
14501 751 1001 13442 14999 1
14503 83003 1001 33600 34199 3
14500 749 1001 5642 6299 1
14500 83001 1001 12300 13199 2
14500 748 1001 65942 67499 1
14405 582 1005 14100 14160 1
14406 584 1003 85561 85741 1
14410 576 1003 31861 32041 1
14400 568 1001 51842 52499 1
14401 571 1003 82861 83041 1
14403 575 1003 28561 28741 1
14403 62001 1001 76500 77399 2
14510 758 1001 242 1799 1
14507 747 1001 55442 58799 1
14701 207 1001 76142 79499 1
14610 855 1001 67442 68099 1
14607 847 1001 27542 29699 1
14604 93003 1001 33000 33599 3
14604 858 1001 34742 38099 1
14604 859 1003 42661 42841 1
14606 93003 1001 29100 29699 3
14608 850 1005 35700 35760 1
14603 855 1003 20461 20641 1
14512 83001 1001 71700 72599 2
14513 83001 1001 11700 12599 2
14513 771 1003 61561 61741 1
14707 213 1005 59100 59160 1
14710 216 1003 46261 46441 1
14726 232 1005 74700 74760 1
14727 233 1003 18061 18241 1
14730 236 1005 67800 67860 1
14721 227 1001 26042 26699 1
14721 227 1001 78542 81899 1
14724 230 1005 67500 67560 1
14717 223 1001 20042 20699 1
14717 223 1005 75000 75060 1
14717 223 1001 79742 81299 1
14735 241 1005 85500 85560 1
14737 243 1001 77942 81299 1
14738 244 1001 60242 61799 1
14739 245 1005 71100 71160 1
14757 207 1001 60842 64199 1
14762 212 1003 60961 61141 1
14762 212 1001 65642 67199 1
14749 20001 1001 85200 86099 2
14753 259 1005 60900 60960 1
14745 251 1003 1261 1441 1
14748 254 1005 20100 20160 1
14748 254 1001 20342 21899 1
14748 254 1005 69000 69060 1
14787 237 1003 63361 63541 1
14787 20001 1001 65100 65999 2
14785 235 1005 85800 85860 1
14782 20003 1001 68100 68699 3
14775 20001 1001 18300 19199 2
14778 228 1003 83761 83941 1
14796 246 1003 59161 59341 1
14798 20001 1001 14400 15299 2
14800 20001 1001 45600 46499 2
31306 100003 1001 71100 71699 3
31302 879 1001 7742 8399 1
31101 724 1003 29461 29641 1
31101 84001 1001 79800 80699 2
14810 260 1003 49561 49741 1
30800 909 1005 45900 45960 1
14805 20001 1001 26700 27599 2
14807 257 1003 43861 44041 1
14802 252 1001 46742 48299 1
31401 61001 1001 21600 22499 2
31402 532 1003 81961 82141 1
31502 684 1003 9661 9841 1
31502 685 1005 12300 12360 1
31502 682 1001 58442 59099 1
31502 682 1005 59100 59160 1
32003 818 1005 84000 84060 1
31904 73003 1001 2100 2699 3
31906 637 1001 53942 54599 1
31903 73003 1001 29400 29999 3
31900 631 1003 18961 19141 1
31504 678 1001 30242 30899 1
31505 684 1005 52500 52560 1
31601 90003 1001 71700 72299 3
32205 61001 1001 71100 71999 2
32500 1106 1001 79442 79799 1
32804 101003 1001 83700 84299 3
32805 101001 1001 44700 45599 2
32805 903 1005 47400 47460 1
32802 893 1005 30900 30960 1
32800 886 1001 16142 16799 1
32507 1108 1003 29161 29341 1
32507 1109 1005 85200 85260 1
32503 1115 1001 78542 81899 1
32504 1119 1005 31500 31560 1
32504 1121 1003 77461 77641 1
32504 1121 1003 82861 83041 1
32506 1105 1001 69542 70199 1
32502 1112 1005 50700 50760 1
32902 610 1003 55561 55741 1
32809 896 1001 47042 48599 1
32903 72001 1001 61800 62699 2
32903 611 1005 63600 63660 1
32810 900 1001 77642 78299 1
32810 101001 1001 78900 79799 2
32921 618 1005 85200 85260 1
33003 706 1001 21542 22199 1
32919 616 1005 46200 46260 1
32916 613 1005 63000 63060 1
32918 72001 1001 57600 58499 2
32914 72003 1001 60600 61199 3
32905 613 1005 38700 38760 1
32910 618 1001 51242 54599 1
32906 72001 1001 81300 82199 2
33004 688 1001 74042 75599 1
33102 798 1005 76500 76560 1
33608 657 1001 14342 15899 1
33606 70001 1001 20100 20999 2
33205 992 1005 19800 19860 1
33600 642 1001 21242 24599 1
33601 648 1005 36300 36360 1
33203 973 1003 60061 60241 1
33106 801 1003 45961 46141 1
33107 804 1001 12242 13799 1
33104 790 1003 46261 46441 1
33202 991 1003 10261 10441 1
33707 82001 1001 21300 22199 2
33705 731 1005 17100 17160 1
33705 82003 1001 72000 72599 3
34509 749 1003 16561 16741 1
34504 83001 1001 6900 7799 2
34504 83001 1001 63600 64499 2
34505 761 1003 37261 37441 1
34506 766 1003 20761 20941 1
34507 768 1001 11942 12299 1
34510 83001 1001 39300 40199 2
34300 466 1005 8400 8460 1
34301 440 1005 22200 22260 1
34501 83001 1001 14700 15599 2
34501 750 1005 68100 68160 1
34501 750 1003 68161 68341 1
34201 1016 1003 51061 51241 1
34201 1018 1003 60961 61141 1
33803 92001 1001 64500 65399 2
33804 825 1003 65161 65341 1
33709 82001 1001 48300 49199 2
33801 827 1005 48300 48360 1
33801 829 1005 49200 49260 1
34512 758 1001 8642 9299 1
34513 761 1005 2100 2160 1
34700 209 1001 56042 56699 1
34511 756 1005 74400 74460 1
34719 302 1001 20942 21599 1
34719 20001 1001 66000 66899 2
34720 20001 1001 4500 5399 2
34721 20001 1001 25500 26399 2
34717 20001 1001 40500 41399 2
34717 293 1003 48661 48841 1
34715 281 1003 3361 3541 1
34715 284 1005 50100 50160 1
34707 242 1005 13800 13860 1
34706 20001 1001 49800 50699 2
34727 234 1003 79861 80041 1
34724 218 1001 61442 62099 1
34730 248 1005 12300 12360 1
34730 248 1001 65942 69299 1
43200 112003 1001 30600 31199 3
43001 708 1001 16442 17099 1
43001 708 1001 17342 20699 1
43001 704 1003 76261 76441 1
34740 299 1005 32400 32460 1
34741 303 1005 76200 76260 1
34742 309 1001 51842 53399 1
34742 306 1003 53461 53641 1
34743 314 1001 71342 72899 1
34734 20001 1001 46500 47399 2
34735 20001 1001 4500 5399 2
34735 275 1001 5642 6299 1
34736 278 1001 83042 83399 1
34731 252 1001 23342 23999 1
34737 285 1001 46742 48299 1
43700 82003 1001 81300 81899 3
43201 112003 1001 34200 34799 3
43201 976 1001 82742 83399 1
43202 112003 1001 63000 63599 3
43202 983 1005 64500 64560 1
43400 1138 1003 37561 37741 1
43400 1139 1005 47700 47760 1
43600 645 1005 74400 74460 1
63600 642 1003 56161 56341 1
63700 733 1001 2942 3599 1
63700 736 1005 48900 48960 1
63800 824 1003 4861 5041 1
62900 616 1001 49742 53099 1
62900 616 1001 54242 55799 1
63000 696 1005 16800 16860 1
63000 696 1001 18842 19499 1
63000 81001 1001 23100 23999 2
63001 699 1001 4442 7799 1
62801 902 1001 37142 38099 1
62801 905 1001 38342 41699 1
44400 573 1005 43500 43560 1
44400 53003 1001 48000 48599 3
64304 459 1005 55500 55560 1
102801 903 1005 83100 83160 1
102800 892 1005 11519 11699 1
94301 442 1005 80100 80160 1
94600 854 1003 9661 9841 1
93700 82001 1001 81600 82499 2
93700 732 1001 82742 83699 1
93800 92001 1001 30600 31499 2
94200 1017 1001 85442 86099 1
93100 9993100 1001 900 43199 4
93400 1146 1001 24542 25199 1
64601 93003 1001 45900 46499 3
84401 583 1003 41761 41941 1
64600 93001 1001 23100 23999 2
103600 651 1001 37442 37556 1
123000 81003 1001 29400 29999 3
123000 81003 1001 82200 82799 3
123000 687 1003 85861 86041 1
122902 622 1001 14342 14999 1
123003 706 1005 15600 15660 1
123003 702 1003 75061 75241 1
122801 101001 1001 74700 75599 2
104500 750 1005 81719 81899 1
122802 900 1005 28500 28560 1
122802 896 1003 30361 30541 1
104300 417 1003 77161 77341 1
104300 40003 1001 78900 79499 3
104200 1005 1001 54242 57056 1
104200 1015 1003 63061 63241 1
103800 823 1004 8038 8218 1
103800 827 1004 58138 58318 1
103700 731 1001 60842 61856 1
123102 801 1005 47100 47160 1
123100 792 1001 39242 40799 1
153300 121001 1001 46200 47099 2
124502 771 1005 7200 7260 1
160200 30001 1001 56800 57699 2
124301 425 1005 47700 47760 1
124301 422 1003 52261 52441 1
124305 452 1001 84242 85799 1
124200 1009 1001 26942 27599 1
124200 110001 1001 27600 28499 2
123801 92001 1001 82500 83399 2
123800 823 1003 17161 17341 1
123701 738 1003 62761 62941 1
160800 939 1001 7442 8399 1
160901 1167 1005 41100 41160 1
160300 327 1003 55261 55441 1
161000 402 1005 36700 36760 1
160301 336 1005 60600 60660 1
162201 541 1001 67442 72599 1
162001 816 1003 34561 34741 1
162101 504 1003 37861 38041 1
161900 635 1003 73761 73941 1
161700 997 1001 40842 41799 1
161400 517 1005 2600 2660 1
161401 528 1005 29300 29360 1
161401 516 1005 80000 80060 1
161100 718 1003 45061 45241 1
161200 670 1005 41600 41660 1
162400 965 1003 64761 64941 1
162401 947 1005 37100 37160 1
162301 367 1005 1000 1060 1
163600 651 1003 72961 73141 1
163601 668 1001 80042 80999 1
163101 91001 1001 28100 28999 2
163200 989 1003 8861 9041 1
162800 101003 1001 21200 21799 3
162800 101003 1001 77100 77699 3
162800 903 1005 78600 78660 1
163901 843 1005 49500 49560 1
170800 909 1005 43500 43560 1
170303 42003 1001 84900 85499 3
170307 341 1003 80161 80341 1
170308 344 1001 32342 33899 1
170301 42001 1001 18300 19199 2
170302 332 1005 65400 65460 1
170302 331 1005 75300 75360 1
164501 751 1003 49461 49641 1
164600 871 1003 46961 47141 1
164401 589 1001 30642 31299 1
164200 1026 1001 63042 63999 1
164500 752 1005 83700 83760 1
170806 103001 1001 41400 42299 2
170904 1174 1005 56400 56460 1
170906 1182 1001 15842 16799 1
170909 140003 1001 34800 35399 3
170903 1173 1003 35161 35341 1
170812 921 1003 30361 30541 1
170810 919 1003 30961 31141 1
170813 922 1003 23761 23941 1
170808 917 1005 37800 37860 1
170811 920 1001 70442 71099 1
170811 920 1001 71342 74699 1
170814 923 1005 80100 80160 1
170809 103003 1001 6600 7199 3
170916 1163 1005 73500 73560 1
171305 876 1005 300 360 1
171305 877 1001 60242 63599 1
171307 100001 1001 35100 35999 2
171307 883 1005 80400 80460 1
170929 1201 1005 23100 23160 1
170931 140001 1001 16500 17399 2
170927 1195 1005 32700 32760 1
170928 1200 1003 19261 19441 1
170919 140001 1001 41100 41999 2
170919 140001 1001 85500 86399 2
170920 1176 1003 41461 41641 1
170922 1180 1001 50342 51299 1
170922 1180 1001 51542 52199 1
170918 1170 1003 26461 26641 1
170918 1170 1003 78361 78541 1
170918 140003 1001 85500 86099 3
171407 513 1001 31742 32699 1
171400 61001 1001 72300 73199 2
171403 521 1001 63542 65099 1
171601 777 1003 48361 48541 1
171603 784 1005 17100 17160 1
171604 775 1005 31200 31260 1
171604 774 1005 34800 34860 1
171605 779 1001 5342 8699 1
171605 779 1003 59761 59941 1
171607 784 1003 53161 53341 1
171606 781 1005 46800 46860 1
171502 80001 1001 16800 17699 2
171502 681 1001 74342 77699 1
171600 775 1003 44761 44941 1
171409 519 1001 76742 80099 1
171410 522 1003 64561 64741 1
171500 676 1001 82742 86099 1
171700 995 1001 65942 69299 1
171800 554 1001 58742 59399 1
171701 1000 1005 43800 43860 1
171702 1003 1005 19800 19860 1
171702 111001 1001 28800 29699 2
172005 816 1003 48961 49141 1
172001 814 1005 42900 42960 1
172001 812 1005 43800 43860 1
172002 94001 1001 18900 19799 2
171804 60001 1001 47100 47999 2
171805 558 1001 49442 50399 1
172105 502 1003 55261 55441 1
172201 61003 1001 53400 53999 3
172312 357 1005 51900 51960 1
172312 41003 1001 60900 61499 3
172318 348 1003 15961 16141 1
172304 349 1005 10500 10560 1
172309 41003 1001 4500 5099 3
172309 354 1003 74761 74941 1
172310 355 1005 6000 6060 1
172310 41003 1001 72300 72899 3
172204 538 1005 19200 19260 1
172321 351 1005 33000 33060 1
172322 352 1005 2400 2460 1
172503 1118 1003 49861 50041 1
172413 967 1005 35400 35460 1
172504 1119 1003 65761 65941 1
172411 957 1005 10800 10860 1
172406 102003 1001 45900 46499 3
172328 358 1003 5161 5341 1
172328 358 1003 12361 12541 1
172511 1122 1001 30242 33599 1
172506 1130 1005 78600 78660 1
172505 1126 1005 81000 81060 1
172704 594 1005 62700 62760 1
172700 593 1005 78300 78360 1
172701 598 1005 32400 32460 1
172701 598 1001 34442 35099 1
172703 607 1003 24061 24241 1
172612 489 1005 300 360 1
172612 489 1001 6842 10199 1
172612 487 1001 57842 59399 1
172612 487 1005 59400 59460 1
172607 470 1005 18600 18660 1
172608 471 1003 65161 65341 1
172609 478 1001 18842 19499 1
172513 1129 1003 23761 23941 1
172908 615 1005 62400 62460 1
172903 617 1001 27542 29099 1
172810 101003 1001 69000 69599 3
172807 101001 1001 81600 82499 2
173011 704 1001 242 3599 1
173005 704 1005 24000 24060 1
173009 696 1003 77461 77641 1
173009 697 1003 81061 81241 1
173203 979 1001 17342 18899 1
173110 799 1003 30661 30841 1
173200 972 1001 3542 4199 1
173200 972 1005 53100 53160 1
173106 787 1003 69961 70141 1
173102 794 1001 6242 9599 1
173103 91001 1001 32700 33599 2
173106 787 1001 11642 12599 1
173213 112001 1001 4800 5699 2
173213 988 1001 59342 62699 1
173300 1034 1003 11761 11941 1
173302 1041 1003 30661 30841 1
173302 121001 1001 38700 39599 2
173403 1140 1001 70742 74099 1
173400 1132 1001 11942 12899 1
173405 1132 1001 59942 61499 1
173400 1133 1003 74761 74941 1
173316 1061 1001 53042 54599 1
173312 1046 1005 77700 77760 1
173317 1065 1001 72542 74099 1
173313 121003 1001 32100 32699 3
173308 1065 1001 3842 7199 1
173308 1066 1001 75242 78599 1
173303 121001 1001 81900 82799 2
173309 121003 1001 39300 39899 3
173502 390 1005 4500 4560 1
173408 1141 1001 59642 60299 1
173704 733 1003 78961 79141 1
173700 733 1003 4561 4741 1
173701 82001 1001 73800 74699 2
173706 737 1003 56461 56641 1
173610 651 1001 53342 53999 1
173612 70001 1001 18300 19199 2
173606 661 1001 11942 15299 1
173607 642 1003 7861 8041 1
173607 642 1001 63242 66599 1
173601 70003 1001 81900 82499 3
174101 1152 1001 78842 79799 1
174103 130001 1001 60000 60899 2
174100 1149 1003 61261 61441 1
174001 122001 1001 15300 16199 2
173900 836 1001 10742 11699 1
173900 835 1001 17342 17999 1
173807 831 1003 18961 19141 1
173807 92001 1001 26100 26999 2
174105 130001 1001 9300 10199 2
174200 1004 1003 18661 18841 1
174200 1006 1003 64861 65041 1
174307 438 1005 69300 69360 1
174313 40001 1001 23700 24599 2
174313 455 1005 29400 29460 1
174308 441 1005 45900 45960 1
174309 442 1001 17942 19499 1
174302 423 1005 15000 15060 1
174304 40003 1001 65700 66299 3
174213 1030 1003 52861 53041 1
174206 1030 1005 62100 62160 1
174314 40003 1001 56100 56699 3
174316 422 1001 67442 68399 1
174319 430 1001 83042 86399 1
174500 83003 1001 47100 47699 3
174411 580 1003 39961 40141 1
174401 570 1003 13861 14041 1
174403 577 1003 29761 29941 1
174405 95003 1001 72600 73199 3
174322 439 1005 39900 39960 1
174323 40001 1001 7200 8099 2
174323 40003 1001 51000 51599 3
174326 451 1001 16442 17099 1
174505 769 1001 54542 57899 1
174506 770 1001 83642 84599 1
174501 753 1003 44761 44941 1
174504 764 1005 54900 54960 1
174700 207 1005 69300 69360 1
174701 209 1003 82261 82441 1
174608 850 1001 39542 42899 1
174512 767 1003 32761 32941 1
174513 770 1003 58561 58741 1
174511 83001 1001 50400 51299 2
174704 218 1001 12842 14399 1
174705 20001 1001 12300 13199 2
174706 225 1005 3000 3060 1
174707 229 1005 77700 77760 1
174709 235 1001 35642 36599 1
174709 234 1003 42961 43141 1
174710 20003 1001 39300 39899 3
174710 238 1005 83700 83760 1
174703 215 1003 57961 58141 1
174732 214 1005 50100 50160 1
174731 211 1005 25500 25560 1
174731 20003 1001 76500 77099 3
174719 264 1003 16861 17041 1
174720 267 1005 34500 34560 1
174720 20003 1001 43500 44099 3
174721 270 1003 28861 29041 1
174718 261 1005 31200 31260 1
174712 244 1003 961 1141 1
174714 248 1001 50942 54299 1
174717 258 1001 21542 23099 1
174711 20003 1001 23700 24299 3
174733 216 1001 20642 22199 1
174758 291 1005 32400 32460 1
182801 899 1005 42900 42960 1
182800 887 1003 20461 20641 1
174759 295 1005 54900 54960 1
174753 275 1005 32700 32760 1
174742 242 1003 69061 69241 1
174743 20001 1001 58200 59099 2
174744 248 1005 32700 32760 1
183000 695 1001 44042 47399 1
192600 472 1003 61320 61499 1
192401 102001 1001 62940 63839 2
192301 360 1003 13920 13979 1
192201 61001 1001 62460 63359 2
190900 140003 1001 64200 64799 3
191800 564 1003 16080 16259 1
191500 679 1003 15420 17219 1
183800 825 1003 36361 36541 1
184600 93003 1001 21600 22199 3
184600 859 1005 80700 80760 1
184500 760 1005 9600 9660 1
184302 464 1005 40200 40260 1
184300 425 1003 30061 30241 1
193001 81001 1001 13620 14519 2
193500 41003 1001 15600 16199 3
193800 827 1003 14580 16379 1
210805 920 1001 22442 23099 1
210808 926 1001 61142 64499 1
200901 140003 1001 75000 75599 3
210800 910 1003 74761 74941 1
210802 913 1001 81242 82799 1
194201 110003 1001 65160 65759 3
193901 94001 1001 15780 16679 2
193901 94001 1001 60180 61079 2
194401 95001 1001 18060 18959 2
220306 339 1001 28142 29699 1
220306 42003 1001 78900 79499 3
210811 932 1003 32161 32341 1
220305 338 1003 79261 79441 1
220303 333 1005 47100 47160 1
222311 356 1005 56400 56460 1
222314 359 1005 81000 81060 1
222313 41003 1001 42000 42599 3
222312 357 1005 82500 82560 1
222302 41003 1001 63900 64499 3
222307 352 1003 85561 85741 1
222306 351 1005 36000 36060 1
222104 501 1005 44100 44160 1
220307 342 1001 24542 25199 1
222103 500 1001 21842 28799 1
222101 498 1001 77642 78299 1
261601 778 1001 842 1799 1
261601 780 1003 53461 53641 1
261600 90001 1001 300 1199 2
261600 779 1003 46861 47041 1
261800 565 1001 44342 45899 1
260901 1215 1003 53461 53641 1
250503 511 1005 46800 46860 1
222328 357 1001 62342 65699 1
222327 356 1001 17042 17699 1
262200 61003 1001 27300 27899 3
262200 61003 1001 76800 77399 3
262000 94003 1001 72600 73199 3
262100 60003 1001 82800 83399 3
263501 390 1001 26042 29399 1
263301 121003 1001 6300 6899 3
262800 900 1001 84242 85199 1
262901 614 1001 70142 73499 1
263100 794 1001 18542 19499 1
263001 695 1005 85500 85560 1
262801 906 1005 4800 4860 1
262301 41003 1001 21600 22199 3
264101 1149 1001 9842 11399 1
263901 843 1005 81300 81360 1
263701 82001 1001 900 1799 2
274300 422 1001 8942 10499 1
274300 40001 1001 10500 11399 2
274201 110001 1001 14400 15299 2
274201 110003 1001 58200 58799 3
274201 1022 1001 74342 75899 1
273800 820 1001 37742 39299 1
272803 905 1003 41461 41641 1
272800 889 1003 6061 6241 1
264500 751 1005 59100 59160 1
264401 574 1003 83461 83641 1
264600 93001 1001 47700 48599 2
264201 1031 1003 42961 43141 1
264201 1028 1003 46561 46741 1
280202 320 1005 33000 33060 1
274500 754 1003 24361 24541 1
280208 326 1005 3300 3360 1
280204 322 1003 36061 36241 1
291202 72003 1001 8700 9299 3
10300 327 1001 23342 23999 1
10301 42001 1001 1800 2699 2
10303 42001 1001 76200 77099 2
10304 331 1001 24542 27899 1
10312 339 1005 32400 32460 1
10312 339 1005 33300 33360 1
10316 343 1005 9300 9360 1
10317 344 1005 37200 37260 1
10317 42003 1001 48900 49499 3
10803 912 1001 26042 26699 1
10803 103001 1001 32100 32999 2
10803 103003 1001 33000 33599 3
10805 914 1005 43500 43560 1
10807 916 1001 70142 73499 1
10810 919 1001 23342 26699 1
10810 919 1001 83042 83699 1
10811 103001 1001 19800 20699 2
10808 917 1005 600 660 1
10812 921 1005 33000 33060 1
10813 103001 1001 71100 71999 2
10814 923 1003 21361 21541 1
10816 925 1003 44761 44941 1
10816 925 1001 49442 50999 1
10817 926 1005 31500 31560 1
10900 1162 1001 62342 62999 1
10906 1168 1003 85861 86041 1
10909 140003 1001 4500 5099 3
10909 1171 1001 66542 67199 1
10909 1171 1005 71400 71460 1
10911 140003 1001 5400 5999 3
10911 1173 1001 61742 62399 1
10912 1174 1005 23100 23160 1
10912 1174 1003 83761 83941 1
10918 1180 1001 59342 59999 1
10916 1178 1005 54600 54660 1
10922 1184 1001 82442 84899 1
10923 1185 1003 19561 19741 1
10924 9910924 1001 43200 85499 4
10926 1188 1003 26461 26641 1
10930 1192 1005 84300 84360 1
10932 1163 1001 14042 14699 1
10932 1163 1003 63661 63841 1
10932 1163 1003 68161 68341 1
10932 1163 1001 71942 75299 1
10934 1165 1001 69542 71099 1
10933 1164 1001 9542 11099 1
10933 1164 1005 11100 11160 1
10933 1164 1005 12900 12960 1
10936 1167 1005 57000 57060 1
10950 1181 1001 62042 62699 1
10952 1183 1001 53642 54299 1
10952 1183 1001 56342 57899 1
10952 1183 1001 58142 59699 1
10953 1184 1003 30361 30541 1
10953 140003 1001 34800 35399 3
10953 1184 1001 83042 83699 1
10956 1187 1001 13442 14099 1
10960 1191 1003 55861 56041 1
10961 1192 1005 21900 21960 1
11001 401 1001 30242 31799 1
11002 41003 1001 22200 22799 3
11002 402 1005 77100 77160 1
11002 402 1003 78061 78241 1
11002 402 1005 78900 78960 1
11005 405 1005 42000 42060 1
11007 407 1003 49261 49441 1
11008 400 1001 2042 2699 1
11010 402 1005 65700 65760 1
11012 41003 1001 4800 5399 3
11100 709 1001 50042 51599 1
11015 407 1003 52861 53041 1
11103 712 1005 45300 45360 1
11102 711 1003 66361 66541 1
11112 84003 1001 26400 26999 3
11121 730 1001 69242 72599 1
11305 878 1005 17100 17160 1
11307 873 1005 9900 9960 1
11307 873 1005 71100 71160 1
11307 873 1005 79200 79260 1
11309 875 1001 65642 67199 1
11310 876 1001 66542 69899 1
11312 878 1003 5461 5641 1
11313 879 1003 31261 31441 1
11403 519 1003 44161 44341 1
11404 521 1003 14461 14641 1
11404 520 1003 77461 77641 1
11407 527 1005 39300 39360 1
11409 531 1003 361 541 1
11409 530 1001 6542 7199 1
11414 514 1001 23342 23999 1
11415 516 1005 9600 9660 1
11423 533 1005 9300 9360 1
11425 536 1001 22442 23099 1
11425 61001 1001 67500 68399 2
11502 676 1005 83100 83160 1
11501 675 1005 70200 70260 1
11503 677 1003 6361 6541 1
11503 677 1005 67500 67560 1
11503 80003 1001 76200 76799 3
11504 678 1001 45842 47399 1
11505 679 1005 50700 50760 1
11511 678 1003 11761 11941 1
11512 80001 1001 72300 73199 2
11600 90003 1001 10800 11399 3
11603 777 1005 31500 31560 1
11605 779 1003 36061 36241 1
11604 778 1001 65342 68699 1
11606 780 1005 25500 25560 1
11607 774 1005 15900 15960 1
11609 776 1001 22442 24599 1
11612 779 1003 22861 23041 1
11612 90003 1001 76200 76799 3
11702 1002 1005 75600 75660 1
11703 995 1005 0 60 1
11705 1001 1005 63900 63960 1
11704 999 1005 45900 45960 1
11803 556 1003 3061 3241 1
11803 556 1005 75900 75960 1
11802 555 1005 63300 63360 1
11905 634 1003 45361 45541 1
11904 633 1001 60842 62399 1
11811 557 1005 83400 83460 1
11901 630 1003 30361 30541 1
11902 631 1003 64261 64441 1
11805 60003 1001 38100 38699 3
11805 558 1003 43261 43441 1
11810 556 1003 50161 50341 1
11810 556 1001 53942 54599 1
11911 633 1001 32342 32999 1
11910 632 1001 7742 8399 1
11912 634 1005 9300 9360 1
12000 808 1001 27842 28499 1
12104 60003 1001 33300 33899 3
12105 502 1005 60900 60960 1
12108 9912108 1001 44100 86399 4
12009 94001 1001 21900 22799 2
12009 94003 1001 84600 85199 3
12100 497 1005 69600 69660 1
12102 499 1005 13800 13860 1
12001 811 1003 61861 62041 1
12001 94003 1001 13800 14399 3
12204 61003 1001 15300 15899 3
12206 544 1003 43861 44041 1
12225 549 1003 51961 52141 1
12226 550 1003 80461 80641 1
12227 551 1001 43442 44999 1
12300 345 1005 9900 9960 1
12300 345 1005 68700 68760 1
12300 345 1001 72542 74099 1
12220 544 1005 34500 34560 1
12217 541 1005 22500 22560 1
12216 540 1003 19261 19441 1
12216 540 1003 22861 23041 1
12216 540 1001 81842 83399 1
12218 542 1005 22800 22860 1
12210 548 1005 68400 68460 1
12214 61003 1001 48300 48899 3
12215 61003 1001 20400 20999 3
12305 350 1003 82261 82441 1
12306 41003 1001 34200 34799 3
12307 352 1005 1200 1260 1
12307 352 1001 1442 2999 1
12307 352 1005 11100 11160 1
12310 41001 1001 22500 23399 2
12330 41001 1001 72300 73199 2
12333 41003 1001 3000 3599 3
12332 350 1001 59042 60599 1
12334 352 1005 75900 75960 1
12328 41003 1001 56100 56699 3
12329 347 1003 74161 74341 1
12319 364 1001 27242 28799 1
12323 368 1001 12842 13499 1
12323 368 1005 15300 15360 1
12311 356 1003 961 1141 1
12312 357 1001 39242 42599 1
12313 358 1005 8100 8160 1
12318 41003 1001 51300 51899 3
12337 355 1005 42600 42660 1
12340 358 1003 78961 79141 1
12341 41001 1001 57600 58499 2
12342 360 1001 20042 21599 1
12404 945 1001 63242 70199 1
12407 948 1005 42300 42360 1
12353 371 1001 35642 37199 1
12400 102003 1001 70800 71399 3
12401 942 1003 12661 12841 1
12401 942 1001 71642 73199 1
12402 102001 1001 19800 20699 2
12403 944 1005 3600 3660 1
12347 365 1005 75300 75360 1
12345 41003 1001 65400 65999 3
12346 364 1005 22500 22560 1
12346 364 1001 79742 80399 1
12412 102003 1001 13800 14399 3
12412 953 1001 25442 26999 1
12412 953 1001 72542 75899 1
12416 957 1003 52261 52441 1
12418 102001 1001 79500 80399 2
12418 102003 1001 80400 80999 3
12435 947 1001 64442 65099 1
12438 102001 1001 80100 80999 2
12441 102003 1001 72300 72899 3
12430 942 1003 57061 57241 1
12431 943 1005 2400 2460 1
12432 944 1001 85442 86099 1
12427 102001 1001 26400 27299 2
12445 957 1003 15361 15541 1
12513 1116 1003 69661 69841 1
12514 120003 1001 9600 10199 3
12514 1117 1001 67742 69299 1
12509 1112 1005 70500 70560 1
12503 1106 1005 16500 16560 1
12455 102003 1001 300 899 3
12456 968 1003 27961 28141 1
12457 969 1003 29761 29941 1
12457 102003 1001 44100 44699 3
12520 1123 1001 7742 8399 1
12517 1120 1003 2161 2341 1
12519 120001 1001 1500 2399 2
12519 120001 1001 58500 59399 2
12543 1118 1005 46200 46260 1
12545 1120 1001 48542 49199 1
12537 1112 1001 57542 58199 1
12538 1113 1001 70742 72299 1
12538 1113 1005 72300 72360 1
12531 1106 1003 85261 85441 1
12532 120001 1001 83100 83999 2
12524 120001 1001 37200 38099 2
12527 1130 1001 81242 81899 1
12528 1103 1005 49800 49860 1
12529 1104 1003 30661 30841 1
12529 120003 1001 36900 37499 3
12551 1126 1003 66961 67141 1
12553 1128 1005 61800 61860 1
12549 1124 1001 23642 30599 1
12614 481 1001 11942 15299 1
12615 482 1001 33842 35399 1
12616 50001 1001 2700 3599 2
12606 50003 1001 37500 38099 3
12606 473 1003 41761 41941 1
12609 50001 1001 47400 48299 2
12610 50003 1001 24600 25199 3
12612 479 1005 38400 38460 1
12603 470 1001 54542 55199 1
12605 472 1001 60842 64199 1
12651 50003 1001 20100 20699 3
12646 485 1001 43742 44399 1
12647 486 1005 71400 71460 1
12649 50001 1001 80700 81599 2
12637 476 1003 66961 67141 1
12639 478 1001 68042 71399 1
12640 479 1003 32761 32941 1
12641 480 1001 65342 68699 1
12644 483 1005 31800 31860 1
12644 483 1003 84361 84541 1
12633 472 1005 56100 56160 1
12702 596 1005 63900 63960 1
12652 491 1005 53400 53460 1
12811 902 1001 81242 81899 1
12811 903 1005 82800 82860 1
12901 613 1005 74400 74460 1
12900 72001 1001 79200 80099 2
12807 890 1001 80342 81899 1
12802 893 1001 47342 49499 1
12803 897 1001 36842 40199 1
12805 101001 1001 60600 61499 2
12706 604 1003 29761 29941 1
12705 603 1005 11100 11160 1
12705 71001 1001 70800 71699 2
12707 607 1003 75361 75541 1
12801 891 1005 20700 20760 1
12801 889 1001 77942 79499 1
12904 72001 1001 24900 25799 2
12907 612 1005 44700 44760 1
12907 72001 1001 47400 48299 2
13102 795 1005 42600 42660 1
13010 700 1003 80161 80341 1
13010 701 1001 82142 85499 1
13100 91001 1001 48900 49799 2
13005 704 1001 32342 32999 1
13002 81003 1001 41100 41699 3
13002 81001 1001 41700 42599 2
13300 1033 1001 33242 34799 1
13301 1034 1005 59100 59160 1
13301 1034 1001 59342 60899 1
13211 112003 1001 32400 32999 3
13211 983 1005 43800 43860 1
13213 989 1005 34500 34560 1
13213 989 1003 38161 38341 1
13206 112001 1001 33300 34199 2
13206 990 1003 43261 43441 1
13111 803 1001 47042 50399 1
13201 112001 1001 75600 76499 2
13203 979 1001 59342 62699 1
13110 799 1003 27361 27541 1
13200 970 1003 40561 40741 1
13202 112003 1001 60900 61499 3
13306 1039 1003 78361 78541 1
13303 1036 1005 75300 75360 1
13305 1038 1001 59642 62999 1
13321 1054 1005 300 360 1
13323 121001 1001 24000 24899 2
13318 1051 1001 17342 19499 1
13311 1044 1005 49500 49560 1
13328 121003 1001 12300 12899 3
13330 1063 1005 79800 79860 1
13329 1062 1005 80700 80760 1
13348 121001 1001 17700 18599 2
13345 1042 1001 55742 59099 1
13344 1041 1001 12242 12899 1
13344 1041 1005 12900 12960 1
13344 1041 1001 15842 17399 1
13335 1068 1001 53942 55499 1
13337 1034 1001 72842 73499 1
13334 121003 1001 9600 10199 3
13355 121001 1001 59700 60599 2
13355 1052 1003 60661 60841 1
13357 1054 1003 23461 23641 1
13354 1051 1003 65161 65341 1
13401 1135 1003 22861 23041 1
13400 1133 1001 842 1499 1
13403 131003 1001 8700 9299 3
13402 1139 1003 5761 5941 1
13367 1064 1001 67142 67799 1
13364 1061 1005 9300 9360 1
13364 1061 1001 70742 72299 1
13366 1063 1005 81000 81060 1
13363 1060 1001 14042 17399 1
13363 1060 1003 19261 19441 1
13358 1055 1005 25200 25260 1
13358 1055 1003 25261 25441 1
13359 1056 1003 39661 39841 1
13361 1058 1003 26161 26341 1
13407 1138 1005 42300 42360 1
13407 1138 1003 42361 42541 1
13700 732 1005 83700 83760 1
13613 662 1005 6000 6060 1
13613 70001 1001 6900 7799 2
13613 70003 1001 7800 8399 3
13607 70001 1001 71100 71999 2
13611 655 1005 84900 84960 1
13603 652 1003 18961 19141 1
13605 659 1005 85200 85260 1
13600 642 1001 68342 69899 1
13604 654 1003 38461 38641 1
13707 740 1003 2161 2341 1
13706 739 1001 22442 23999 1
14002 1077 1001 26342 28499 1
14002 1077 1003 79261 79441 1
14004 1082 1005 50700 50760 1
14007 1090 1005 5100 5160 1
14000 1071 1005 30600 30660 1
13905 842 1003 83161 83341 1
13803 830 1001 80342 81899 1
13804 92003 1001 3000 3599 3
13804 822 1005 5400 5460 1
13804 820 1003 66661 66841 1
13900 837 1001 54242 57599 1
14009 1071 1003 27361 27541 1
14011 1077 1001 64442 67799 1
14206 1022 1005 8700 8760 1
14206 1022 1003 63661 63841 1
14203 110001 1001 80100 80999 2
14205 1020 1001 28142 29699 1
14205 1020 1001 76142 76799 1
14102 1156 1003 3961 4141 1
14200 1005 1003 51961 52141 1
14103 1147 1001 34142 36599 1
14100 1148 1003 12661 12841 1
14015 122001 1001 24000 24899 2
14017 1093 1005 54000 54060 1
14016 122003 1001 8700 9299 3
14212 1018 1003 2161 2341 1
14212 1018 1005 57000 57060 1
14212 1016 1001 59042 61199 1
14214 1024 1001 29642 32999 1
14210 1011 1003 2761 2941 1
14314 40001 1001 53700 54599 2
14316 428 1001 30542 31199 1
14317 433 1005 31200 31260 1
14309 40003 1001 56100 56699 3
14306 40003 1001 44400 44999 3
14308 449 1005 48900 48960 1
14310 458 1001 80942 81599 1
14305 436 1005 46800 46860 1
14307 444 1005 69300 69360 1
14302 40001 1001 59700 60599 2
14320 443 1003 54661 54841 1
14322 452 1001 64142 67499 1
14319 40001 1001 50700 51599 2
14413 584 1003 62761 62941 1
14503 761 1003 36061 36241 1
14500 748 1003 3661 3841 1
14502 755 1001 23042 23699 1
14405 582 1003 72061 72241 1
14405 581 1005 72900 72960 1
14407 567 1005 83100 83160 1
14408 571 1003 61861 62041 1
14411 62001 1001 40500 41399 2
14403 62001 1001 32100 32999 2
14510 759 1003 65161 65341 1
14507 747 1003 58861 59041 1
14507 748 1003 62461 62641 1
14509 757 1005 49800 49860 1
14611 859 1003 60661 60841 1
14613 866 1001 2942 4499 1
14605 862 1003 39361 39541 1
14601 850 1003 15361 15541 1
14512 767 1005 19200 19260 1
14512 767 1001 19442 20099 1
14513 770 1003 10861 11041 1
14513 770 1001 60842 61499 1
14703 209 1001 11942 15299 1
14708 214 1005 85800 85860 1
14710 216 1005 48900 48960 1
14727 233 1001 14642 17999 1
14727 20003 1001 63600 64199 3
14732 238 1005 27300 27360 1
14730 236 1003 12661 12841 1
14730 236 1001 68042 71399 1
14731 20003 1001 73200 73799 3
14718 224 1001 52442 55799 1
14718 224 1005 56700 56760 1
14721 20003 1001 75900 76499 3
14722 228 1003 9361 9541 1
14722 228 1005 65400 65460 1
14724 230 1001 64142 67499 1
14714 220 1005 45000 45060 1
14715 221 1003 81361 81541 1
14712 218 1005 42900 42960 1
14735 241 1005 21300 21360 1
14736 242 1001 45842 49199 1
14738 20001 1001 8400 9299 2
14738 244 1003 59161 59341 1
14739 245 1003 17761 17941 1
14757 20003 1001 71400 71999 3
14758 208 1001 29342 32699 1
14753 259 1005 60000 60060 1
14748 254 1001 67442 68099 1
14741 247 1003 54061 54241 1
14764 214 1001 36242 39599 1
14766 216 1003 76261 76441 1
14766 20003 1001 78900 79499 3
14769 219 1003 79861 80041 1
14771 221 1005 62400 62460 1
14774 224 1005 35100 35160 1
14774 224 1003 38761 38941 1
14776 226 1005 6900 6960 1
14778 228 1001 83042 83699 1
14772 222 1005 7800 7860 1
14772 222 1001 58742 62099 1
14773 223 1001 23942 24599 1
14773 223 1005 24600 24660 1
14795 245 1005 41400 41460 1
14795 245 1005 45900 45960 1
14797 20003 1001 66300 66899 3
31303 884 1005 43800 43860 1
31303 883 1003 44761 44941 1
31306 880 1001 69842 70199 1
31302 879 1001 71042 71699 1
14811 261 1001 78842 79499 1
14805 255 1005 16800 16860 1
14805 255 1003 21361 21541 1
14807 257 1005 43800 43860 1
31500 676 1005 2100 2160 1
31401 523 1001 67142 68699 1
31402 529 1005 24900 24960 1
32002 811 1005 63000 63060 1
32001 815 1001 10742 11399 1
32001 814 1003 68161 68341 1
31905 633 1001 61442 62099 1
31906 637 1003 53761 53941 1
31700 1001 1005 33900 33960 1
31800 560 1005 39300 39360 1
31900 629 1003 70561 70741 1
31601 781 1003 21961 22141 1
31503 676 1001 70442 71099 1
31603 785 1005 69300 69360 1
32204 61003 1001 22200 22799 3
32204 545 1001 26642 28199 1
32204 543 1003 83461 83641 1
32205 548 1005 21600 21660 1
32205 548 1005 73800 73860 1
32200 539 1005 67200 67260 1
32500 1105 1005 68400 68460 1
32201 545 1003 64561 64741 1
32807 890 1001 77942 79499 1
32807 891 1001 80642 80999 1
32511 1126 1005 60900 60960 1
32700 71003 1001 18000 18599 3
32700 71003 1001 60900 61499 3
32801 101003 1001 36600 37199 3
32506 1106 1005 67500 67560 1
32810 900 1003 78361 78541 1
32904 72003 1001 51300 51899 3
33003 702 1001 83942 84599 1
33001 692 1005 2100 2160 1
32916 613 1003 64861 65041 1
32918 615 1003 12361 12541 1
32915 612 1005 5700 5760 1
32915 612 1001 8642 8999 1
32911 72001 1001 63300 64199 2
32908 616 1003 80461 80641 1
33004 688 1005 24300 24360 1
33102 91001 1001 11400 12299 2
33005 693 1005 46200 46260 1
33103 806 1003 35761 35941 1
33604 666 1001 71042 71699 1
33605 642 1003 13861 14041 1
33605 645 1001 68942 69599 1
33606 649 1003 22861 23041 1
33603 70001 1001 41700 42599 2
33205 112001 1001 79200 80099 2
33106 800 1005 45000 45060 1
33107 806 1001 68342 68999 1
33107 804 1001 74642 74999 1
33200 977 1003 73261 73441 1
33707 738 1005 22200 22260 1
33702 738 1001 48842 49499 1
33708 82003 1001 37800 38399 3
33705 732 1003 66061 66241 1
34508 748 1001 50042 50699 1
34507 83001 1001 12300 13199 2
34507 769 1001 63242 64799 1
34301 466 1001 76742 77399 1
34301 40001 1001 77400 78299 2
34500 748 1005 67800 67860 1
34502 83001 1001 24900 25799 2
33803 92001 1001 11100 11999 2
33709 743 1003 50161 50341 1
34512 759 1001 9542 9899 1
34513 761 1005 53700 53760 1
34515 769 1001 29642 30299 1
34718 298 1003 38461 38641 1
34717 293 1005 48600 48660 1
34713 272 1003 26761 26941 1
34714 277 1003 16261 16441 1
34709 253 1003 37861 38041 1
34709 254 1005 46800 46860 1
34707 20003 1001 60900 61499 3
34702 216 1003 29761 29941 1
34708 250 1003 53461 53641 1
34703 221 1003 32461 32641 1
34706 240 1003 4861 5041 1
34727 20001 1001 23100 23999 2
34729 20003 1001 79200 79799 3
34724 220 1005 59400 59460 1
34730 248 1003 13261 13441 1
34725 224 1001 33242 33899 1
34725 20001 1001 78300 79199 2
43200 970 1005 38700 38760 1
43000 694 1005 3300 3360 1
43000 689 1003 68461 68641 1
43101 803 1003 65161 65341 1
34739 294 1005 34800 34860 1
34739 294 1003 38461 38641 1
34739 293 1005 40200 40260 1
34742 309 1003 51661 51841 1
34743 314 1001 70442 71099 1
34732 260 1001 6542 7199 1
34732 259 1005 57600 57660 1
34735 275 1005 63300 63360 1
34736 280 1005 77400 77460 1
34731 20003 1001 73800 74399 3
43700 731 1001 33242 36599 1
34738 9934738 1001 43500 85799 4
43201 979 1003 32461 32641 1
43202 986 1003 72061 72241 1
43203 991 1001 67442 68099 1
43401 131001 1001 25500 26399 2
43600 647 1001 17642 20999 1
63700 733 1003 2761 2941 1
64200 1010 1003 25561 25741 1
64200 1006 1003 79861 80041 1
63801 833 1005 2100 2160 1
62900 613 1005 55800 55860 1
63000 691 1001 69842 73199 1
63001 81003 1001 59700 60299 3
62800 891 1001 79142 82499 1
44400 588 1005 41400 41460 1
64501 770 1001 8942 12299 1
64501 769 1001 16142 17699 1
64501 764 1003 67561 67741 1
64501 764 1001 71342 74699 1
102801 906 1003 14461 14641 1
102801 904 1005 18719 18899 1
94500 751 1005 81900 81960 1
94200 1012 1001 29042 29699 1
93600 658 1005 0 60 1
93600 661 1003 56161 56341 1
93600 667 1003 62461 62641 1
64601 869 1001 54842 56399 1
103600 655 1004 36838 37018 1
102900 72003 1001 57600 58199 3
103400 1136 1005 4200 4260 1
103400 1136 1004 7438 7618 1
103400 131003 1001 12300 12899 3
103400 131001 1001 67800 68699 2
103100 803 1005 10319 10499 1
103100 792 1005 10500 10560 1
123001 81003 1001 72600 73199 3
123003 706 1003 72361 72541 1
122801 101001 1001 85500 86399 2
104300 40001 1001 66000 66899 2
123600 651 1005 78000 78060 1
123401 1139 1005 14400 14460 1
123401 131001 1001 66300 67199 2
123400 1135 1003 58561 58741 1
123102 801 1001 47342 50699 1
124602 93003 1001 18600 19199 3
124502 772 1001 57542 60899 1
124304 40001 1001 7500 8399 2
124304 40003 1001 51300 51899 3
124203 110003 1001 48900 49499 3
124202 1023 1001 44642 46199 1
124200 110003 1001 21300 21899 3
123700 82003 1001 36900 37499 3
160800 103001 1001 17800 18699 2
160800 916 1003 76161 76341 1
162201 61001 1001 14700 15599 2
161600 779 1003 50961 51141 1
161701 999 1005 15100 15160 1
161500 684 1003 34561 34741 1
162400 958 1001 12342 12999 1
162500 1116 1003 1461 1641 1
162600 490 1001 82042 82799 1
162600 492 1005 82800 82860 1
162301 367 1001 1242 6399 1
163701 733 1001 52742 53699 1
163401 131003 1001 54500 55099 3
163500 387 1003 26161 26341 1
163500 384 1003 27361 27541 1
163001 81001 1001 63200 64099 2
163001 701 1003 65361 65541 1
163101 794 1001 18042 18699 1
162701 597 1001 18042 23199 1
162801 899 1003 9261 9441 1
164000 1082 1005 50100 50160 1
164001 1085 1001 25542 26199 1
170307 341 1001 80342 81899 1
170301 329 1003 7561 7741 1
170301 329 1001 14942 18299 1
164601 868 1003 49761 49941 1
164601 866 1001 56542 58099 1
164200 110001 1001 6000 6899 2
164200 1021 1001 64242 64999 1
164500 83003 1001 37100 37699 3
164201 1025 1005 24400 24460 1
164300 453 1001 34942 35599 1
164300 424 1003 35661 35841 1
170801 910 1005 45000 45060 1
170906 1182 1003 16861 17041 1
170906 1182 1003 19561 19741 1
170906 1181 1003 23161 23341 1
170907 1184 1005 57300 57360 1
170900 140003 1001 41700 42299 3
170902 140003 1001 45300 45899 3
170812 103001 1001 24900 25799 2
170812 103003 1001 84000 84599 3
170813 922 1003 73561 73741 1
170814 923 1003 16861 17041 1
170913 1202 1003 59161 59341 1
170916 140003 1001 8700 9299 3
170917 1167 1001 41342 42899 1
171303 882 1003 31261 31441 1
171305 877 1003 60061 60241 1
170929 1201 1003 23161 23341 1
170930 1204 1005 78900 78960 1
170927 1195 1005 36600 36660 1
170921 1177 1001 542 3899 1
170921 1177 1001 55742 56699 1
170922 1180 1003 50161 50341 1
170918 1169 1005 27300 27360 1
170918 140003 1001 29100 29699 3
170918 1169 1001 74942 78299 1
171407 514 1003 38161 38341 1
171407 514 1001 38342 41699 1
171402 520 1001 23042 26399 1
171404 524 1001 48842 52199 1
171404 525 1001 52442 55799 1
171601 90001 1001 51900 52799 2
171602 781 1001 48842 52199 1
171604 774 1003 27361 27541 1
171605 779 1005 54900 54960 1
171503 683 1001 82742 83399 1
171409 61001 1001 14100 14999 2
171409 518 1003 83761 83941 1
171410 522 1001 7742 11099 1
171500 674 1005 36300 36360 1
171704 111001 1001 36600 37499 2
171700 995 1003 10561 10741 1
172003 810 1005 48000 48060 1
172100 497 1001 57242 60599 1
172005 818 1005 2700 2760 1
172000 809 1003 1561 1741 1
171907 73003 1001 43500 44099 3
171802 560 1003 78361 78541 1
172105 502 1003 1561 1741 1
172102 499 1005 35400 35460 1
172313 358 1001 842 1799 1
172313 358 1003 2761 2941 1
172313 358 1005 64200 64260 1
172318 348 1005 13200 13260 1
172318 348 1003 72061 72241 1
172311 356 1001 78242 79799 1
172303 348 1003 53161 53341 1
172205 542 1001 26642 29999 1
172300 345 1001 78842 82199 1
172323 353 1005 66300 66360 1
172325 355 1005 40500 40560 1
172503 1116 1001 3842 4499 1
172412 102001 1001 10800 11699 2
172412 961 1005 58800 58860 1
172413 102001 1001 24600 25499 2
172504 1120 1005 9600 9660 1
172405 102001 1001 13500 14399 2
172406 102003 1001 3000 3599 3
172407 943 1003 48361 48541 1
172408 947 1001 16442 17999 1
172408 947 1001 79142 82499 1
172326 356 1003 64861 65041 1
172401 946 1003 46861 47041 1
172506 1127 1003 20461 20641 1
172506 1128 1003 75961 76141 1
172507 1103 1003 71161 71341 1
172509 1112 1003 65461 65641 1
172704 593 1003 69061 69241 1
172702 600 1001 46742 48299 1
172611 485 1001 77642 78599 1
172606 50003 1001 26100 26699 3
172608 50001 1001 66900 67799 2
172609 478 1005 18600 18660 1
172513 1130 1001 83942 84599 1
172602 478 1001 22142 23699 1
172801 889 1003 34561 34741 1
172706 600 1003 84361 84541 1
172910 621 1003 32161 32341 1
173000 689 1005 10800 10860 1
173001 692 1005 15300 15360 1
172909 72003 1001 27600 28199 3
172908 615 1003 4561 4741 1
172908 614 1003 9961 10141 1
172902 72003 1001 21000 21599 3
172811 903 1003 20761 20941 1
172811 903 1003 79861 80041 1
173004 699 1005 25200 25260 1
173007 691 1003 65761 65941 1
173009 697 1005 21300 21360 1
173206 989 1001 47942 48599 1
173207 971 1003 63061 63241 1
173108 793 1001 45842 47399 1
173200 970 1003 59761 59941 1
173201 973 1001 53342 56699 1
173104 799 1001 67442 68099 1
173212 987 1001 54242 55799 1
173401 1135 1003 13561 13741 1
173402 1137 1005 15600 15660 1
173402 1139 1005 84300 84360 1
173403 1140 1005 74100 74160 1
173404 1143 1005 48300 48360 1
173400 1133 1003 75661 75841 1
173400 131003 1001 80100 80699 3
173315 1058 1005 29100 29160 1
173316 121003 1001 57300 57899 3
173314 121001 1001 4200 5099 2
173304 1049 1003 74461 74641 1
173308 1066 1005 16200 16260 1
173502 393 1005 1800 1860 1
173503 380 1005 4800 4860 1
173503 380 1003 4861 5041 1
173704 731 1003 22561 22741 1
173705 82003 1001 17100 17699 3
173700 733 1001 4742 8099 1
173701 736 1003 81961 82141 1
173701 82001 1001 82800 83699 2
173706 737 1005 57300 57360 1
173706 82001 1001 49200 50099 2
173702 738 1003 15361 15541 1
173702 738 1005 76200 76260 1
173702 739 1005 78900 78960 1
173611 70003 1001 15600 16199 3
173612 657 1001 23942 25499 1
173606 661 1001 8042 8999 1
173606 661 1003 63661 63841 1
173609 648 1001 18242 19199 1
173609 70003 1001 80700 81299 3
173603 651 1003 45361 45541 1
173605 70003 1001 82800 83399 3
173504 388 1005 55800 55860 1
173801 92003 1001 49500 50099 3
173805 823 1003 61 241 1
173707 742 1003 37261 37441 1
173707 82001 1001 82500 83399 2
174101 130001 1001 33300 34199 2
174102 1154 1003 55861 56041 1
174007 1082 1005 27300 27360 1
174007 1083 1003 78961 79141 1
174008 1090 1003 40561 40741 1
174009 1093 1005 32700 32760 1
174001 1078 1005 65100 65160 1
174006 1075 1005 45600 45660 1
174003 1088 1005 63000 63060 1
174004 1098 1005 68400 68460 1
174005 1071 1005 35400 35460 1
174005 1071 1003 35461 35641 1
174000 1072 1003 27961 28141 1
174203 1018 1005 47100 47160 1
174104 1150 1005 32700 32760 1
174201 1010 1005 61500 61560 1
174201 1010 1001 61742 62399 1
174308 440 1005 51300 51360 1
174310 446 1003 24961 25141 1
174311 450 1005 63900 63960 1
174311 450 1003 63961 64141 1
174301 420 1001 5042 8399 1
174301 419 1001 58742 62099 1
174304 427 1003 4861 5041 1
174205 1026 1001 9242 9899 1
174206 1030 1003 62161 62341 1
174314 416 1005 8700 8760 1
174314 415 1003 62461 62641 1
174315 420 1003 33661 33841 1
174316 423 1001 18542 21899 1
174317 425 1005 75000 75060 1
174317 425 1005 84000 84060 1
174319 431 1005 79200 79260 1
174408 570 1003 27961 28141 1
174402 573 1003 79561 79741 1
174405 581 1001 68342 71699 1
174321 438 1001 53042 56399 1
174322 40003 1001 31800 32399 3
174323 444 1001 59042 62399 1
174324 445 1005 42000 42060 1
174324 445 1003 43861 44041 1
174324 40003 1001 49200 49799 3
174326 451 1005 18900 18960 1
174506 772 1003 31861 32041 1
174506 771 1005 33600 33660 1
174504 83003 1001 43500 44099 3
174504 764 1003 54961 55141 1
174700 20001 1001 24000 24899 2
174701 20001 1001 18900 19799 2
174611 93001 1001 47100 47999 2
174607 846 1005 68400 68460 1
174602 93001 1001 83700 84599 2
174605 862 1001 9842 11399 1
174601 850 1003 70261 70441 1
174705 222 1001 5342 5999 1
174709 20001 1001 34500 35399 2
174709 234 1003 36661 36841 1
174728 292 1005 34800 34860 1
174731 210 1003 79261 79441 1
174731 211 1003 80161 80341 1
174719 20001 1001 11100 11999 2
174719 263 1001 68042 69599 1
174725 281 1005 62400 62460 1
174713 246 1001 68642 69599 1
174711 239 1005 31500 31560 1
174733 215 1001 17042 20399 1
174737 229 1005 24900 24960 1
174737 228 1001 30542 33899 1
174737 227 1005 83100 83160 1
174756 284 1001 46742 47399 1
174759 295 1005 54000 54060 1
174749 263 1005 33900 33960 1
174749 263 1005 36600 36660 1
174751 269 1003 45061 45241 1
174746 256 1003 22261 22441 1
174740 20001 1001 84600 85499 2
174741 241 1005 3000 3060 1
174741 240 1005 51900 51960 1
183600 666 1005 68400 68460 1
183600 650 1003 71161 71341 1
183101 91003 1001 84900 85499 3
183001 698 1005 69900 69960 1
192501 1109 1003 15540 17339 1
192201 61001 1001 15180 16079 2
191401 518 1003 61080 61259 1
192000 94001 1001 14820 15719 2
191900 73001 1001 63540 64439 2
191701 1003 1003 14400 14459 1
191600 784 1003 64380 66179 1
191501 680 1003 14580 16379 1
183800 834 1005 32400 32460 1
183700 744 1005 57900 57960 1
184600 852 1003 24361 24541 1
184500 83001 1001 60300 61199 2
184300 424 1003 82861 83041 1
184201 1021 1005 50100 50160 1
184200 1009 1003 65161 65341 1
193601 70001 1001 14580 15479 2
193500 41001 1001 11940 12839 2
193401 1143 1003 62100 63899 1
193301 1036 1003 14160 14339 1
193200 986 1003 15120 15179 1
210804 917 1005 20100 20160 1
210809 927 1003 63961 64141 1
210806 103003 1001 72900 73499 3
210803 915 1001 46142 47699 1
200900 1162 1005 62400 62460 1
210800 910 1001 80342 83699 1
194100 130003 1001 61020 61619 3
194001 122001 1001 61500 62399 2
194700 20003 1001 65880 66479 3
220306 339 1005 27900 27960 1
220306 340 1005 85800 85860 1
222309 354 1003 12961 13141 1
222314 359 1005 24000 24060 1
222314 359 1001 71342 71999 1
222314 359 1001 74042 80999 1
222303 348 1005 30000 30060 1
222302 347 1005 53100 53160 1
222301 346 1003 48961 49141 1
222305 350 1005 68400 68460 1
220308 42001 1001 82200 83099 2
220307 42001 1001 75000 75899 2
222100 60001 1001 25800 26699 2
220308 42001 1001 14400 15299 2
222318 41003 1001 24900 25499 3
222326 355 1001 85742 86399 1
261701 995 1005 66900 66960 1
261401 524 1003 15061 15241 1
261400 61001 1001 46500 47399 2
261001 405 1005 67500 67560 1
222328 357 1001 1742 5099 1
222331 41003 1001 67200 67799 3
250500 61003 1001 73200 73799 3
261900 630 1001 10742 11399 1
261900 73001 1001 14400 15299 2
261801 555 1003 9961 10141 1
262000 819 1001 15842 16799 1
262000 94001 1001 71700 72599 2
262100 503 1005 27300 27360 1
263300 121001 1001 52800 53699 2
263601 70001 1001 9900 10799 2
263601 650 1005 15600 15660 1
263700 745 1001 39242 40199 1
262800 101003 1001 81300 81899 3
262901 619 1005 20700 20760 1
263001 707 1001 33842 37199 1
262801 897 1003 54061 54241 1
262301 352 1001 66242 66899 1
262301 41003 1001 73200 73799 3
262601 480 1001 47042 47999 1
262400 949 1003 31561 31741 1
262501 1108 1001 14942 18299 1
263801 822 1005 66000 66060 1
263801 822 1001 66242 69599 1
263800 824 1001 70142 71099 1
274300 40003 1001 54300 54899 3
273801 828 1003 12661 12841 1
273801 92003 1001 15300 15899 3
272901 619 1003 24361 24541 1
264600 93003 1001 48600 49199 3
264400 95001 1001 54300 55199 2
264501 83001 1001 31500 32399 2
280203 99280203 1001 43500 85799 4
280202 320 1003 33061 33241 1
280202 30001 1001 39300 40199 2
264601 93001 1001 63600 64499 2
280201 319 1003 9061 9241 1
280201 319 1005 10800 10860 1
274501 83001 1001 68100 68999 2
280203 321 1003 33061 33241 1
280208 326 1005 54900 54960 1
280206 324 1005 55800 55860 1
10303 330 1001 62042 62699 1
10305 332 1003 47161 47341 1
10305 332 1005 54300 54360 1
10311 338 1003 30061 30241 1
10316 343 1005 60900 60960 1
10316 343 1005 71700 71760 1
10801 103001 1001 9900 10799 2
10802 911 1003 49261 49441 1
10803 912 1001 84842 85499 1
10807 916 1003 12061 12241 1
10807 916 1003 74461 74641 1
10810 103003 1001 19800 20399 3
10808 917 1005 5100 5160 1
10812 921 1001 25142 28499 1
10813 922 1005 13200 13260 1
10813 922 1003 14161 14341 1
10814 923 1005 77400 77460 1
10900 1162 1001 12542 15899 1
10900 1162 1003 62161 62341 1
10902 140003 1001 43500 44099 3
10902 1164 1005 58200 58260 1
10905 140001 1001 46200 47099 2
10906 1168 1003 22861 23041 1
10910 1172 1001 32342 35699 1
10913 1175 1001 54242 56399 1
10913 1175 1003 56461 56641 1
10918 1180 1005 600 660 1
10916 1178 1005 4800 4860 1
10922 1184 1005 35100 35160 1
10922 140001 1001 80400 81299 2
10923 1185 1001 19742 21299 1
10923 1185 1003 79261 79441 1
10925 1187 1003 18361 18541 1
10924 1186 1005 35700 35760 1
10929 1191 1001 40142 41699 1
10933 140003 1001 2400 2999 3
10935 1166 1003 18061 18241 1
10935 140001 1001 79500 80399 2
10936 1167 1005 8100 8160 1
10936 1167 1003 9961 10141 1
10938 140003 1001 76200 76799 3
10938 1169 1001 79742 80399 1
10939 1170 1005 72600 72660 1
10941 1172 1003 85861 86041 1
10945 140003 1001 5100 5699 3
10946 1177 1001 63542 64199 1
10946 1177 1001 64442 65099 1
10947 1178 1005 75600 75660 1
10949 1180 1001 49142 51599 1
10949 1180 1003 59761 59941 1
10950 140003 1001 2400 2999 3
10951 1182 1005 7200 7260 1
10953 1184 1005 21600 21660 1
10955 1186 1005 2100 2160 1
10954 1185 1001 44642 46199 1
10959 1190 1003 74761 74941 1
10959 1190 1003 83461 83641 1
10961 1192 1003 21961 22141 1
11001 401 1005 25500 25560 1
11001 401 1001 77342 80699 1
11002 402 1001 28442 29099 1
11011 403 1001 44342 47699 1
11015 407 1001 60242 60899 1
11101 710 1003 76861 77041 1
11105 714 1005 73500 73560 1
11108 717 1001 18842 19499 1
11111 720 1001 63542 64199 1
11113 722 1001 22142 36299 1
11115 724 1003 7861 8041 1
11115 724 1005 55800 55860 1
11115 724 1003 78361 78541 1
11301 874 1003 72061 72241 1
11301 874 1005 81000 81060 1
11302 875 1001 22142 25499 1
11302 875 1005 84300 84360 1
11303 876 1005 57600 57660 1
11304 877 1005 11400 11460 1
11310 876 1005 4800 4860 1
11400 61003 1001 55500 56099 3
11313 879 1005 31200 31260 1
11313 879 1005 82800 82860 1
11404 520 1005 72900 72960 1
11405 523 1005 47100 47160 1
11408 529 1003 39961 40141 1
11410 61003 1001 60600 61199 3
11412 536 1003 13861 14041 1
11412 536 1005 73500 73560 1
11412 536 1001 74642 75299 1
11416 518 1005 9900 9960 1
11421 61003 1001 27900 28499 3
11422 61001 1001 33600 34499 2
11422 530 1005 34500 34560 1
11500 674 1005 52800 52860 1
11502 80003 1001 21900 22499 3
11502 676 1001 24542 25199 1
11506 680 1001 78242 79799 1
11508 675 1005 14100 14160 1
11508 675 1003 14161 14341 1
11508 675 1003 68161 68341 1
11509 676 1003 32761 32941 1
11509 676 1001 32942 33599 1
11509 676 1001 33842 37199 1
11511 678 1005 61500 61560 1
11513 680 1005 65100 65160 1
11602 776 1001 75542 77699 1
11601 775 1001 35642 38999 1
11603 777 1001 46142 46799 1
11604 778 1001 73442 76799 1
11606 780 1005 24600 24660 1
11609 776 1003 22261 22441 1
11609 776 1001 72842 73499 1
11610 777 1003 23161 23341 1
11612 779 1001 23942 24599 1
11612 779 1001 81542 82199 1
11700 996 1005 49500 49560 1
11702 1003 1003 10561 10741 1
11703 995 1001 11942 12599 1
11703 996 1003 57961 58141 1
11703 996 1001 58142 61499 1
11705 1003 1001 68642 69299 1
11800 553 1001 17642 20099 1
11802 60003 1001 70200 70799 3
11903 632 1005 14100 14160 1
11908 630 1005 40200 40260 1
11904 633 1001 56342 59699 1
11904 633 1001 62642 64199 1
11811 557 1003 22261 22441 1
11811 557 1003 30961 31141 1
11812 60001 1001 50700 51599 2
11902 631 1003 66061 66241 1
11809 555 1003 54661 54841 1
11808 554 1005 45900 45960 1
11810 60001 1001 300 1199 2
11913 635 1005 16500 16560 1
11913 635 1003 74461 74641 1
11912 634 1005 18300 18360 1
12105 502 1001 3242 3899 1
12106 503 1003 23761 23941 1
12108 505 1003 34561 34741 1
12101 498 1003 49861 50041 1
12001 811 1003 71761 71941 1
12001 811 1001 76142 76799 1
12005 818 1003 3361 3541 1
12006 808 1005 78900 78960 1
12001 810 1005 9300 9360 1
12201 61003 1001 66000 66599 3
12227 551 1003 29761 29941 1
12300 345 1001 68042 68699 1
12301 346 1001 46742 50099 1
12301 346 1001 50342 51899 1
12303 348 1001 31142 34499 1
12221 61001 1001 45600 46499 2
12222 61003 1001 63600 64199 3
12222 546 1003 78661 78841 1
12218 61001 1001 72600 73499 2
12211 549 1003 17461 17641 1
12215 539 1001 13442 14099 1
12305 350 1003 84061 84241 1
12306 351 1005 81300 81360 1
12308 353 1005 12300 12360 1
12308 353 1003 76561 76741 1
12309 354 1001 30542 32099 1
12309 41001 1001 82800 83699 2
12304 41003 1001 27600 28199 3
12304 349 1003 30961 31141 1
12304 349 1005 39900 39960 1
12329 347 1005 21600 21660 1
12320 41001 1001 18000 18899 2
12324 369 1005 45300 45360 1
12326 41003 1001 70800 71399 3
12311 356 1003 2761 2941 1
12311 41001 1001 12600 13499 2
12311 356 1005 63300 63360 1
12341 359 1001 5342 6899 1
12404 945 1003 6061 6241 1
12408 949 1005 50400 50460 1
12411 102003 1001 19800 20399 3
12411 952 1001 64442 65099 1
12410 951 1001 54542 57899 1
12351 369 1003 36961 37141 1
12400 941 1005 82200 82260 1
12401 942 1001 12842 16199 1
12402 943 1003 84961 85141 1
12403 102001 1001 66900 67799 2
12412 953 1005 21600 21660 1
12413 102003 1001 40500 41099 3
12414 955 1001 62342 63899 1
12439 102001 1001 55200 56099 2
12431 943 1001 61442 62999 1
12434 946 1005 26100 26160 1
12426 102003 1001 23400 23999 3
12443 955 1005 39000 39060 1
12445 957 1005 29700 29760 1
12447 959 1003 10861 11041 1
12448 960 1003 21061 21241 1
12448 960 1003 22861 23041 1
12449 102003 1001 2400 2999 3
12511 1114 1001 3842 4499 1
12512 1115 1005 68700 68760 1
12505 1108 1003 12061 12241 1
12506 120001 1001 66000 66899 2
12507 1110 1003 23761 23941 1
12455 967 1001 5642 12599 1
12455 967 1001 65342 72299 1
12457 969 1005 29700 29760 1
12516 1119 1005 25500 25560 1
12516 120003 1001 37200 37799 3
12519 1122 1003 53161 53341 1
12542 1117 1001 19742 23099 1
12544 120003 1001 59100 59699 3
12539 120003 1001 85200 85799 3
12540 1115 1003 32461 32641 1
12540 120001 1001 34200 35099 2
12541 1116 1003 24961 25141 1
12541 1116 1001 75842 76499 1
12533 120003 1001 38400 38999 3
12535 1110 1005 37200 37260 1
12537 1112 1005 1200 1260 1
12538 1113 1001 72542 75899 1
12532 120003 1001 22800 23399 3
12523 120003 1001 38400 38999 3
12523 1126 1001 43742 44399 1
12524 120003 1001 51600 52199 3
12530 1105 1001 7742 8399 1
12551 1126 1005 73200 73260 1
12546 1121 1005 39900 39960 1
12614 481 1003 21661 21841 1
12618 485 1005 57300 57360 1
12619 486 1001 3842 7199 1
12606 473 1005 41700 41760 1
12607 474 1003 22861 23041 1
12610 477 1003 18361 18541 1
12611 478 1005 45900 45960 1
12600 50001 1001 6300 7199 2
12603 470 1003 58861 59041 1
12604 471 1003 86161 86341 1
12623 490 1001 8642 9299 1
12623 490 1001 60242 63599 1
12624 491 1003 62461 62641 1
12651 490 1003 67261 67441 1
12645 484 1003 46261 46441 1
12646 485 1003 48061 48241 1
12643 50001 1001 9000 9899 2
12629 50003 1001 49500 50099 3
12635 474 1001 33542 34199 1
12635 474 1003 36061 36241 1
12635 50001 1001 43200 44099 2
12700 71003 1001 26100 26699 3
12700 593 1003 77761 77941 1
12653 492 1001 242 899 1
12654 493 1003 58261 58441 1
12701 594 1005 46500 46560 1
12809 895 1005 79800 79860 1
12811 101001 1001 76500 77399 2
12808 892 1005 29700 29760 1
12810 900 1001 52442 55799 1
12900 610 1003 13561 13741 1
12900 610 1001 13742 15899 1
12900 610 1003 74761 74941 1
12900 609 1001 76742 78299 1
12807 101003 1001 26700 27299 3
12803 897 1003 33061 33241 1
12805 902 1001 50342 50999 1
12703 71003 1001 50100 50699 3
12707 606 1005 17400 17460 1
12707 607 1003 78961 79141 1
12801 891 1003 74161 74341 1
12801 889 1003 77761 77941 1
13011 703 1001 57842 58499 1
13101 791 1003 43561 43741 1
13100 788 1003 67561 67741 1
13005 704 1003 32161 32341 1
13007 81001 1001 51900 52799 2
13004 701 1001 35942 39299 1
13006 687 1003 23461 23641 1
13006 689 1003 24361 24541 1
12911 625 1003 67561 67741 1
13103 797 1003 961 1141 1
13105 802 1005 79200 79260 1
13107 91001 1001 34800 35699 2
13210 980 1001 21842 22499 1
13207 971 1001 83942 85499 1
13204 984 1003 6361 6541 1
13200 972 1001 29042 29699 1
13306 1039 1001 75842 78299 1
13303 1036 1003 12361 12541 1
13303 1036 1003 15961 16141 1
13302 1035 1005 5400 5460 1
13321 1054 1001 54842 57299 1
13323 1056 1003 28561 28741 1
13320 1053 1001 1742 2399 1
13316 121003 1001 12900 13499 3
13318 1051 1005 83400 83460 1
13313 1046 1005 12600 12660 1
13308 1041 1005 28500 28560 1
13310 1043 1005 3000 3060 1
13311 121003 1001 39300 39899 3
13330 1063 1001 18542 21899 1
13330 1063 1005 78900 78960 1
13332 121001 1001 29400 30299 2
13327 121001 1001 26700 27599 2
13351 1048 1003 61861 62041 1
13343 1040 1005 24000 24060 1
13343 1040 1003 25861 26041 1
13344 1041 1001 68342 71699 1
13339 1036 1003 60961 61141 1
13338 121003 1001 76200 76799 3
13337 1034 1003 22861 23041 1
13352 1049 1003 15661 15841 1
13352 121001 1001 18300 19199 2
13352 121001 1001 62700 63599 2
13400 1131 1001 69242 70799 1
13403 1142 1003 54061 54241 1
13358 121001 1001 37500 38399 2
13361 1058 1001 22742 26099 1
13404 131001 1001 12600 13499 2
13406 1134 1001 32942 33599 1
13408 131001 1001 3000 3899 2
13704 731 1001 1142 1799 1
13703 740 1005 78600 78660 1
13612 657 1003 22261 22441 1
13605 70003 1001 82800 83399 3
13600 642 1003 69961 70141 1
13801 823 1005 20100 20160 1
14005 122001 1001 58800 59699 2
14002 122003 1001 16500 17099 3
14002 122001 1001 17100 17999 2
14004 122001 1001 38100 38999 2
14007 1091 1005 54900 54960 1
14006 1088 1001 81542 82199 1
14003 1080 1005 69300 69360 1
14003 1079 1003 72961 73141 1
13903 836 1005 13800 13860 1
13903 837 1003 21961 22141 1
14001 1072 1001 71942 73499 1
13904 839 1003 17761 17941 1
14008 122001 1001 23700 24599 2
14010 1073 1001 16142 18299 1
14010 1072 1005 18300 18360 1
14010 1074 1003 72661 72841 1
14012 122001 1001 50700 51599 2
14009 1070 1005 86100 86160 1
14011 1075 1003 57961 58141 1
14011 1075 1005 71400 71460 1
14206 1024 1005 1500 1560 1
14203 1013 1005 84600 84660 1
14207 1026 1001 45242 45899 1
14201 1007 1001 43442 44099 1
14102 1157 1003 63961 64141 1
14104 130001 1001 9900 10799 2
14104 1153 1003 10861 11041 1
14202 110001 1001 31500 32399 2
14101 1153 1005 30600 30660 1
14211 1014 1005 45900 45960 1
14211 1015 1001 50642 52199 1
14210 1011 1003 4561 4741 1
14314 421 1003 44161 44341 1
14316 427 1003 25261 25441 1
14311 462 1003 3361 3541 1
14306 40001 1001 45000 45899 2
14306 440 1005 51300 51360 1
14308 40001 1001 38100 38999 2
14310 455 1001 23942 24599 1
14322 452 1005 63900 63960 1
14319 40003 1001 35100 35699 3
14321 448 1005 77700 77760 1
14323 40003 1001 3900 4499 3
14413 584 1005 3000 3060 1
14503 761 1001 36242 36899 1
14503 759 1003 40561 40741 1
14503 758 1003 46561 46741 1
14504 765 1003 12961 13141 1
14502 754 1001 30842 34199 1
14407 567 1003 74161 74341 1
14409 574 1001 5042 8399 1
14410 62001 1001 26400 27299 2
14411 62001 1001 52200 53099 2
14400 568 1005 52500 52560 1
14401 62003 1001 22500 23099 3
14401 571 1005 27600 27660 1
14403 575 1001 28742 29399 1
14404 578 1003 11461 11641 1
14325 466 1005 46200 46260 1
14505 769 1003 53461 53641 1
14505 769 1001 53642 56999 1
14611 860 1001 242 2699 1
14611 860 1005 8100 8160 1
14701 207 1005 80400 80460 1
14612 861 1003 55561 55741 1
14612 862 1001 59342 60899 1
14607 848 1003 26461 26641 1
14609 852 1003 59161 59341 1
14608 849 1003 33961 34141 1
14603 857 1003 83761 83941 1
14600 848 1003 13261 13441 1
14602 852 1001 7742 8399 1
14513 770 1001 242 3599 1
14706 212 1005 21000 21060 1
14708 214 1003 84961 85141 1
14726 232 1005 19500 19560 1
14726 232 1003 74761 74941 1
14727 233 1005 9900 9960 1
14732 238 1005 81600 81660 1
14723 229 1005 41100 41160 1
14724 230 1001 8942 12299 1
14737 243 1001 23642 25199 1
14737 243 1003 70561 70741 1
14737 243 1001 74342 77699 1
14758 208 1005 36300 36360 1
14759 209 1001 842 2399 1
14759 20001 1001 2400 3299 2
14759 20001 1001 46800 47699 2
14759 209 1005 49500 49560 1
14760 210 1003 81661 81841 1
14761 211 1005 10200 10260 1
14763 213 1003 38461 38641 1
14762 20001 1001 13800 14699 2
14751 257 1001 60842 64199 1
14746 20003 1001 36300 36899 3
14742 20003 1001 54600 55199 3
14743 249 1001 46442 49799 1
14764 20003 1001 45900 46499 3
14766 216 1005 21900 21960 1
14767 217 1003 36361 36541 1
14767 217 1001 38342 38999 1
14771 20001 1001 17100 17999 2
14794 244 1003 34561 34741 1
14793 243 1003 37561 37741 1
14790 240 1005 55800 55860 1
14791 241 1003 36961 37141 1
14779 229 1003 21961 22141 1
14781 231 1001 50342 53699 1
14784 234 1003 57361 57541 1
14778 228 1003 31261 31441 1
14773 223 1003 28261 28441 1
14773 223 1001 80042 83399 1
14795 245 1003 45061 45241 1
14796 246 1001 1442 2999 1
14801 251 1003 28561 28741 1
14801 251 1003 83761 83941 1
31303 100001 1001 50700 51599 2
31305 878 1001 71942 73499 1
31307 882 1005 48600 48660 1
31101 728 1001 82742 84299 1
14811 261 1003 18061 18241 1
31401 521 1005 68700 68760 1
31402 529 1001 29642 30299 1
32002 94001 1001 56700 57599 2
32000 811 1005 8700 8760 1
32000 94003 1001 66300 66899 3
31905 634 1001 7142 7799 1
31905 73001 1001 7800 8699 2
31504 678 1001 36542 37199 1
31601 780 1005 84000 84060 1
31602 90001 1001 43200 44099 2
32204 61001 1001 77100 77999 2
32200 538 1005 11400 11460 1
32200 539 1005 64500 64560 1
32804 899 1001 33842 35399 1
32511 1123 1001 59342 60899 1
32700 596 1005 62400 62460 1
32509 120001 1001 77700 78599 2
32801 891 1005 31200 31260 1
32503 120001 1001 70200 71099 2
32504 1120 1003 80161 80341 1
32506 1104 1001 8342 9899 1
32502 120003 1001 53400 53999 3
32901 609 1005 21900 21960 1
32902 610 1001 8042 8399 1
32809 896 1001 52442 53999 1
32809 895 1005 54000 54060 1
32904 72001 1001 50400 51299 2
33000 687 1005 300 360 1
32920 617 1001 56042 59399 1
32917 614 1005 31200 31260 1
32918 615 1003 58561 58741 1
32914 611 1003 68461 68641 1
32911 608 1005 57300 57360 1
32909 617 1001 11342 12899 1
32909 617 1003 71461 71641 1
32910 618 1003 661 841 1
33100 789 1005 85800 85860 1
33102 800 1001 17042 18599 1
33005 693 1003 46261 46441 1
33103 806 1005 40200 40260 1
33606 649 1005 22800 22860 1
33602 70001 1001 57900 58799 2
33203 112003 1001 5100 5699 3
33106 800 1003 43261 43441 1
33201 985 1005 68400 68460 1
33707 737 1005 30300 30360 1
33708 741 1003 29761 29941 1
33704 743 1005 600 660 1
33705 733 1005 13500 13560 1
34505 83001 1001 85200 86099 2
34505 763 1005 86100 86160 1
34300 466 1003 8461 8641 1
34301 440 1003 22261 22441 1
34500 747 1001 19142 19799 1
34501 749 1005 60000 60060 1
34501 750 1005 61800 61860 1
34200 1032 1001 69242 69899 1
34200 1011 1001 72842 73499 1
34502 752 1001 77642 77999 1
33805 92001 1001 46800 47699 2
33801 827 1001 48542 49199 1
33802 832 1005 18900 18960 1
33802 833 1005 21600 21660 1
33802 831 1001 72542 73199 1
34701 212 1003 33061 33241 1
34513 762 1003 50161 50341 1
34513 761 1001 53942 54599 1
34515 83001 1001 84000 84899 2
34723 211 1001 75542 77099 1
34713 20003 1001 84600 85199 3
34714 20001 1001 66900 67799 2
34711 261 1001 47042 47699 1
34712 269 1005 17100 17160 1
34702 20001 1001 28800 29699 2
34702 218 1001 32642 34199 1
34708 20001 1001 54300 55199 2
34703 222 1005 81000 81060 1
34703 222 1005 83700 83760 1
34725 224 1001 81242 81899 1
42900 613 1001 38042 39599 1
42900 616 1001 43442 44099 1
43001 701 1001 14642 16199 1
43001 703 1003 66061 66241 1
42801 902 1001 29342 32699 1
34742 20003 1001 48300 48899 3
34743 20003 1001 78000 78599 3
34732 257 1005 54000 54060 1
34738 289 1005 35700 35760 1
34735 273 1005 62400 62460 1
34731 254 1005 25800 25860 1
43600 644 1003 21061 21241 1
43600 651 1001 71042 71699 1
63601 662 1003 35161 35341 1
63601 667 1005 41400 41460 1
63800 820 1003 64861 65041 1
63800 92001 1001 65700 66599 2
63801 831 1001 542 2099 1
63801 830 1005 51900 51960 1
63100 791 1001 38942 42299 1
63101 800 1005 81900 81960 1
64201 1027 1005 28200 28260 1
64201 1020 1005 84300 84360 1
64301 426 1003 37561 37741 1
64500 759 1001 48542 51899 1
102801 101003 1001 12900 13499 3
102801 899 1001 77942 78956 1
102800 889 1005 60419 60599 1
102800 889 1003 61561 61741 1
94301 40003 1001 74100 74699 3
94200 1032 1001 80042 81599 1
84401 95003 1001 46200 46799 3
64600 847 1001 69842 73199 1
102900 626 1003 53161 53341 1
102900 626 1004 56338 56518 1
103400 1145 1004 61138 61318 1
123001 692 1001 23642 25199 1
123001 81003 1001 29700 30299 3
122902 72003 1001 74100 74699 3
122900 614 1001 28442 31799 1
122800 890 1001 16742 20099 1
104301 457 1003 25261 25441 1
122802 897 1005 84000 84060 1
104300 432 1003 20761 20941 1
104300 420 1005 66900 66960 1
103800 823 1003 7561 7741 1
103800 92003 1001 12900 13499 3
103700 736 1005 1319 1499 1
103700 737 1005 60419 60599 1
123600 648 1003 76861 77041 1
123400 1133 1003 54061 54241 1
140800 919 1003 7861 8041 1
124502 83001 1001 2700 3599 2
124502 764 1001 62942 63599 1
124302 435 1005 38100 38160 1
124300 40003 1001 82200 82799 3
124500 751 1001 59942 60899 1
124303 439 1003 57961 58141 1
160800 103003 1001 78800 79399 3
160301 342 1005 8000 8060 1
160301 42001 1001 63600 64499 2
160500 511 1001 2442 3399 1
160500 509 1005 3400 3460 1
160500 61001 1001 5200 6099 2
162000 808 1003 64861 65041 1
162201 545 1005 5300 5360 1
161400 61003 1001 53600 54199 3
161400 521 1003 56961 57141 1
161500 685 1001 41342 42899 1
162401 954 1005 38300 38360 1
162600 492 1001 83042 83999 1
162301 41001 1001 59800 60699 2
162601 487 1003 26961 27141 1
163600 70003 1001 6900 7499 3
163601 661 1003 29361 29541 1
163700 743 1005 8800 8860 1
163500 394 1005 22700 22760 1
163001 704 1005 66300 66360 1
163001 690 1001 67742 72899 1
163001 696 1003 72961 73141 1
163301 1061 1001 14542 19699 1
163301 1056 1003 20961 21141 1
163200 971 1003 10961 11141 1
162800 900 1005 81700 81760 1
164100 1152 1003 38461 38641 1
164101 1156 1001 85142 86099 1
170307 42003 1001 18300 18899 3
170307 341 1005 21900 21960 1
170308 343 1001 30542 32099 1
164700 269 1005 37900 37960 1
170301 329 1005 14700 14760 1
164200 110001 1001 77600 78499 2
164500 747 1001 22842 23599 1
170807 916 1005 36600 36660 1
170802 103003 1001 30900 31499 3
170900 1162 1005 39900 39960 1
170815 924 1003 37261 37441 1
170815 924 1001 44642 45299 1
170901 140001 1001 29400 30299 2
170901 1165 1001 38042 38699 1
170902 1169 1001 38342 39899 1
170812 921 1001 26042 26699 1
170813 103003 1001 11400 11999 3
170809 918 1005 66000 66060 1
170911 140003 1001 35400 35999 3
171305 876 1003 3961 4141 1
170929 1201 1001 22142 23099 1
170930 1206 1001 85742 86399 1
170931 1208 1003 24661 24841 1
170926 1193 1001 77942 78599 1
170926 1194 1001 80642 83999 1
170931 1209 1005 85200 85260 1
170928 1199 1003 10261 10441 1
170928 1198 1005 70200 70260 1
170924 1188 1005 51300 51360 1
170921 1177 1005 65700 65760 1
170918 1169 1003 21061 21241 1
170918 1169 1003 27361 27541 1
170918 1169 1005 74700 74760 1
171400 61003 1001 54600 55199 3
171400 512 1003 56161 56341 1
171401 515 1003 83761 83941 1
171402 520 1003 29161 29341 1
171402 518 1003 83761 83941 1
171402 518 1003 85561 85741 1
171601 90003 1001 39600 40199 3
171604 90003 1001 82200 82799 3
171604 775 1001 83942 84899 1
171605 90003 1001 66900 67499 3
171503 683 1001 73742 77099 1
171503 685 1001 80942 82499 1
171504 80003 1001 25200 25799 3
171504 676 1001 71942 73499 1
171505 677 1005 8100 8160 1
171409 61001 1001 75600 76499 2
171410 522 1003 7561 7741 1
171413 532 1003 45961 46141 1
171703 995 1005 73800 73860 1
171704 111003 1001 49500 50099 3
171702 111001 1001 85200 86099 2
172001 814 1003 42961 43141 1
172101 498 1001 43442 46799 1
171906 637 1001 71642 74999 1
171901 633 1005 26400 26460 1
171901 632 1005 32700 32760 1
171903 640 1003 38761 38941 1
171900 73003 1001 60900 61499 3
171802 561 1005 19500 19560 1
172200 538 1001 542 1499 1
172102 499 1003 30661 30841 1
172312 41001 1001 44700 45599 2
172313 358 1001 4742 6299 1
172313 358 1001 65342 68699 1
172314 359 1005 42600 42660 1
172203 548 1005 81300 81360 1
172206 544 1003 79561 79741 1
172301 41001 1001 45900 46799 2
172302 347 1005 18600 18660 1
172324 354 1001 43742 47099 1
172325 41001 1001 36000 36899 2
172502 1112 1001 62942 64499 1
172413 967 1005 27300 27360 1
172405 964 1001 7142 7799 1
172408 947 1001 19142 22499 1
172409 951 1001 50042 53399 1
172326 41001 1001 59400 60299 2
172327 41003 1001 24000 24599 3
172400 942 1005 37200 37260 1
172704 592 1005 66300 66360 1
172704 592 1001 72842 76199 1
172700 593 1003 26761 26941 1
172700 594 1003 79561 79741 1
172703 604 1003 25861 26041 1
172606 492 1003 18061 18241 1
172609 50001 1001 67500 68399 2
172610 479 1003 45361 45541 1
172604 485 1005 34500 34560 1
172513 1129 1003 27661 27841 1
172513 1127 1003 84661 84841 1
172601 50001 1001 19500 20399 2
172601 473 1003 71161 71341 1
172603 480 1003 60361 60541 1
172801 890 1005 39900 39960 1
172910 621 1003 38761 38941 1
173002 693 1001 25742 27299 1
173003 81003 1001 51000 51599 3
172908 615 1003 62461 62641 1
172901 613 1001 8642 9299 1
172811 901 1003 75061 75241 1
172900 609 1001 85142 85799 1
172806 888 1005 11400 11460 1
172806 887 1003 62461 62641 1
173203 979 1005 18900 18960 1
173203 979 1005 73200 73260 1
173108 91001 1001 54600 55499 2
173109 91003 1001 13200 13799 3
173200 972 1003 53161 53341 1
173103 91003 1001 32100 32699 3
173105 803 1003 2761 2941 1
173105 803 1001 2942 6299 1
173300 1033 1005 66300 66360 1
173301 121003 1001 44700 45299 3
173301 1037 1005 52500 52560 1
173212 985 1005 49200 49260 1
173401 1136 1005 69600 69660 1
173403 131001 1001 9600 10499 2
173403 1140 1001 20942 21599 1
173406 1136 1001 39242 39899 1
173406 1136 1003 41761 41941 1
173400 1131 1003 72061 72241 1
173315 1059 1005 82800 82860 1
173312 1047 1001 76142 77699 1
173317 1067 1003 74161 74341 1
173314 1055 1003 60061 60241 1
173305 1054 1005 34500 34560 1
173305 1055 1003 35761 35941 1
173305 1053 1001 36842 38399 1
173306 1058 1005 38100 38160 1
173306 1059 1003 85261 85441 1
173308 1067 1005 12600 12660 1
173502 41003 1001 9900 10499 3
173502 395 1003 57961 58141 1
173407 1138 1001 47642 48299 1
173703 740 1001 69842 70499 1
173704 732 1003 18961 19141 1
173704 731 1001 22742 26099 1
173613 660 1003 54061 54241 1
173702 737 1001 75542 76199 1
173612 659 1001 83042 84599 1
173601 646 1003 33661 33841 1
173801 824 1003 34861 35041 1
173802 828 1001 3542 6899 1
173802 826 1005 69600 69660 1
173803 830 1003 57661 57841 1
173804 820 1005 15000 15060 1
174101 1151 1005 86100 86160 1
174007 122003 1001 21000 21599 3
174008 1090 1005 40500 40560 1
174009 122003 1001 44700 45299 3
174100 1148 1001 4142 7499 1
174100 1146 1001 10442 13799 1
174001 1079 1005 70500 70560 1
174002 99174002 1001 43500 85799 4
174005 122001 1001 27900 28799 2
174000 1074 1005 20400 20460 1
174000 122001 1001 28800 29699 2
173900 835 1001 71042 71699 1
173902 843 1001 53342 54899 1
173903 94001 1001 0 899 2
173904 839 1003 78961 79141 1
173905 841 1003 39061 39241 1
174204 110003 1001 44100 44699 3
174204 110001 1001 44700 45599 2
174309 40001 1001 21300 22199 2
174311 448 1005 9600 9660 1
174302 423 1003 11461 11641 1
174303 426 1005 39900 39960 1
174303 426 1001 40142 41699 1
174305 431 1003 63661 63841 1
174213 110001 1001 50700 51599 2
174207 1004 1001 49442 50099 1
174316 422 1001 14942 18299 1
174500 747 1003 36361 36541 1
174410 577 1005 37800 37860 1
174406 586 1003 36961 37141 1
174406 586 1001 37142 37799 1
174406 584 1005 43200 43260 1
174326 451 1001 68942 69899 1
174400 568 1003 40861 41041 1
174507 748 1005 31500 31560 1
174508 753 1003 5461 5641 1
174508 751 1005 9000 9060 1
174508 751 1003 10861 11041 1
174702 213 1005 10800 10860 1
174608 93003 1001 37800 38399 3
174603 857 1005 29100 29160 1
174604 859 1005 67500 67560 1
174601 849 1005 63000 63060 1
174705 221 1005 3900 3960 1
174705 20003 1001 72000 72599 3
174706 224 1001 67442 70799 1
174707 229 1003 75961 76141 1
174710 236 1001 37742 38399 1
174727 289 1001 50642 52199 1
174728 290 1003 40261 40441 1
174731 20003 1001 33600 34199 3
174721 20001 1001 80700 81599 2
174725 283 1003 4561 4741 1
174717 258 1001 73142 74099 1
174717 257 1003 74161 74341 1
174711 240 1001 85142 85799 1
174738 230 1003 85561 85741 1
174735 221 1003 12961 13141 1
174737 20001 1001 78300 79199 2
174756 285 1003 39961 40141 1
174756 285 1001 40142 41099 1
182800 101003 1001 18900 19499 3
174752 274 1003 79561 79741 1
174747 258 1005 25500 25560 1
174742 242 1001 1142 2099 1
174742 20003 1001 58500 59099 3
183401 1144 1001 76742 78299 1
183400 131003 1001 71700 72299 3
183101 799 1005 25200 25260 1
183101 802 1005 80400 80460 1
183000 99183000 1001 0 42299 4
183000 695 1005 43800 43860 1
182901 624 1005 0 60 1
182901 72003 1001 53700 54299 3
193000 701 1003 16140 17939 1
192600 50003 1001 16920 17519 3
192501 1114 1003 62820 64619 1
192301 355 1003 13980 15779 1
192300 358 1003 13080 13259 1
192300 356 1003 13260 15059 1
191301 100003 1001 62880 63479 3
191801 557 1003 62640 62819 1
191701 111003 1001 17160 17759 3
191501 681 1003 61740 63539 1
184500 760 1003 9661 9841 1
184300 422 1003 29161 29341 1
193100 91001 1001 60300 61199 2
183700 732 1003 61 241 1
193401 131001 1001 63900 64799 2
193400 131001 1001 62940 63839 2
193200 112003 1001 17880 18479 3
193800 824 1003 14520 14579 1
210805 103001 1001 73800 74699 2
210806 922 1005 12300 12360 1
210803 915 1003 34261 34441 1
200903 140003 1001 21000 21599 3
200902 1205 1003 79861 80041 1
210800 910 1005 27600 27660 1
210801 911 1003 29461 29641 1
194100 130001 1001 14460 15359 2
194000 122001 1001 14820 15719 2
194700 20003 1001 14220 14819 3
194601 93003 1001 59820 60419 3
220302 332 1003 37561 37741 1
210810 103001 1001 6900 7799 2
222311 356 1003 3061 3241 1
222307 41003 1001 27900 28499 3
222105 502 1001 61742 68699 1
222105 502 1003 68761 68941 1
222324 353 1003 15361 15541 1
222323 352 1001 19442 20999 1
222323 41003 1001 30900 31499 3
261700 1001 1005 39000 39060 1
261301 100001 1001 66300 67199 2
261500 80003 1001 45300 45899 3
261501 685 1003 64261 64441 1
250503 61001 1001 49500 50399 2
261000 412 1003 9361 9541 1
232400 953 1001 62642 64199 1
222328 41003 1001 13200 13799 3
222328 41001 1001 67500 68399 2
250501 509 1001 84242 85799 1
250500 508 1003 23161 23341 1
250500 508 1001 76742 77399 1
261900 637 1001 11642 12599 1
261900 629 1001 62042 63599 1
262200 549 1003 30061 30241 1
261801 563 1003 8761 8941 1
261801 60003 1001 12600 13199 3
262000 815 1003 65161 65341 1
262100 497 1003 30961 31141 1
263500 398 1005 76800 76860 1
263501 399 1005 77400 77460 1
263700 738 1003 40261 40441 1
263000 81001 1001 80700 81599 2
263101 789 1003 21061 21241 1
262800 892 1005 33300 33360 1
263001 81003 1001 82800 83399 3
262501 1125 1005 18300 18360 1
264000 122003 1001 62700 63299 3
263800 827 1005 71100 71160 1
264001 122001 1001 51300 52199 2
273102 792 1003 38761 38941 1
273801 828 1001 12842 14399 1
272802 890 1005 4800 4860 1
272801 907 1003 16561 16741 1
264701 311 1005 42300 42360 1
272901 621 1001 71642 85799 1
272900 616 1005 2100 2160 1
264400 570 1001 8342 9899 1
274307 466 1003 38761 38941 1
264601 870 1005 64500 64560 1
280201 319 1001 65342 65999 1
280200 318 1005 55500 55560 1
274303 458 1005 41400 41460 1
274303 40003 1001 44100 44699 3
280208 30001 1001 54000 54899 2
291200 72003 1001 85200 85799 3
10302 329 1003 59761 59941 1
10303 330 1003 63661 63841 1
10303 330 1003 74461 74641 1
10306 333 1005 39300 39360 1
10306 333 1003 39361 39541 1
10305 332 1001 47342 50699 1
10305 332 1005 57900 57960 1
10310 337 1005 68100 68160 1
10310 42003 1001 70800 71399 3
10311 338 1005 30000 30060 1
10314 341 1003 21961 22141 1
10315 342 1003 34561 34741 1
10316 42003 1001 59400 59999 3
10804 913 1001 17342 17999 1
10809 918 1003 44161 44341 1
10814 103003 1001 73200 73799 3
10815 103001 1001 55500 56399 2
10900 140001 1001 60300 61199 2
10903 1165 1001 77642 78299 1
10905 1167 1003 41761 41941 1
10908 1170 1005 40500 40560 1
10911 1173 1001 3842 4499 1
10911 1173 1005 59700 59760 1
10912 1174 1005 18600 18660 1
10914 1176 1005 35700 35760 1
10913 140001 1001 61800 62699 2
10918 140001 1001 69000 69899 2
10916 1178 1005 55500 55560 1
10920 1182 1005 35400 35460 1
10922 1184 1005 84900 84960 1
10923 1185 1001 68642 71099 1
10925 1187 1005 10200 10260 1
10925 1187 1003 20761 20941 1
10926 1188 1005 28200 28260 1
10927 140001 1001 6300 7199 2
10931 1162 1005 600 660 1
10931 1162 1001 63842 67199 1
10932 1163 1001 70142 71699 1
10933 140003 1001 71400 71999 3
10935 1166 1005 66000 66060 1
10935 1166 1003 66061 66241 1
10938 140001 1001 32400 33299 2
10939 140001 1001 3300 4199 2
10939 1170 1003 4261 4441 1
10939 1170 1005 63000 63060 1
10943 1174 1005 66300 66360 1
10944 140001 1001 17700 18599 2
10945 140001 1001 48600 49499 2
10947 1178 1001 5942 6599 1
10947 1178 1005 70500 70560 1
10957 1188 1003 23161 23341 1
10957 1188 1003 77461 77641 1
10960 1191 1001 57842 61199 1
10961 140003 1001 79200 79799 3
11001 41001 1001 76200 77099 2
11003 41001 1001 1800 2699 2
11006 406 1001 56942 60299 1
11013 405 1005 50700 50760 1
11103 712 1003 27361 27541 1
11104 713 1005 17400 17460 1
11110 84001 1001 57300 58199 2
11111 720 1001 40142 41699 1
11113 722 1003 39961 40141 1
11115 84001 1001 54000 54899 2
11114 723 1005 37500 37560 1
11117 726 1005 66900 66960 1
11300 873 1003 44461 44641 1
11301 874 1001 85442 86099 1
11304 877 1001 11642 14999 1
11306 879 1005 25800 25860 1
11305 878 1003 31261 31441 1
11307 873 1003 7261 7441 1
11307 873 1003 71161 71341 1
11308 100001 1001 29700 30599 2
11312 878 1005 3600 3660 1
11400 513 1005 44700 44760 1
11400 512 1001 47642 48299 1
11402 516 1001 30842 34199 1
11402 61003 1001 37800 38399 3
11406 525 1001 28142 28799 1
11406 524 1003 28861 29041 1
11405 523 1003 41761 41941 1
11407 527 1003 35761 35941 1
11408 529 1003 38161 38341 1
11410 533 1003 13261 13441 1
11414 514 1001 33842 34499 1
11418 523 1005 44100 44160 1
11419 524 1003 72961 73141 1
11419 61003 1001 82800 83399 3
11420 526 1005 15900 15960 1
11423 532 1005 10200 10260 1
11424 534 1003 59761 59941 1
11501 675 1001 75842 77399 1
11503 677 1005 6300 6360 1
11503 677 1005 71700 71760 1
11508 80003 1001 66600 67199 3
11509 80003 1001 30300 30899 3
11600 90003 1001 74700 75299 3
11602 776 1001 2642 5999 1
11602 776 1005 74400 74460 1
11605 779 1005 44700 44760 1
11605 779 1003 44761 44941 1
11606 780 1001 78242 81599 1
11608 775 1001 28742 32099 1
11608 90003 1001 38400 38999 3
11608 90001 1001 81900 82799 2
11610 777 1005 27600 27660 1
11610 777 1001 81842 84299 1
11702 1003 1005 14100 14160 1
11704 1000 1001 54242 56399 1
11800 553 1003 78061 78241 1
11800 553 1001 78242 80399 1
11801 60001 1001 59700 60599 2
11906 635 1005 45300 45360 1
11905 634 1001 55142 56699 1
11907 629 1003 84961 85141 1
11811 60003 1001 35400 35999 3
11812 558 1001 242 899 1
11900 73001 1001 34800 35699 2
11804 60001 1001 82500 83399 2
11810 60001 1001 44700 45599 2
11913 635 1001 12242 12899 1
11913 635 1001 75542 77099 1
11912 634 1001 67442 68099 1
12000 808 1003 25861 26041 1
12000 808 1003 73861 74041 1
11909 631 1001 31742 34199 1
12107 504 1003 86161 86341 1
12108 505 1005 37200 37260 1
12011 818 1003 35761 35941 1
12102 60003 1001 9600 10199 3
12010 816 1005 52800 52860 1
12001 810 1003 58261 58441 1
12006 808 1001 74642 77999 1
12201 539 1003 57061 57241 1
12205 543 1003 361 541 1
12300 345 1003 18061 18241 1
12300 345 1001 18242 19799 1
12300 345 1005 72300 72360 1
12303 348 1005 30000 30060 1
12303 348 1005 86100 86160 1
12222 546 1001 78842 80399 1
12217 541 1001 23642 24299 1
12212 550 1005 49500 49560 1
12305 350 1003 33361 33541 1
12305 41001 1001 79500 80399 2
12310 355 1005 84000 84060 1
12333 351 1001 17342 18899 1
12322 367 1005 51300 51360 1
12323 368 1003 15361 15541 1
12325 370 1001 74042 77399 1
12326 371 1005 64500 64560 1
12311 356 1001 11042 12599 1
12313 358 1001 11042 17999 1
12313 358 1005 75000 75060 1
12316 361 1005 36000 36060 1
12336 41001 1001 83400 84299 2
12337 41001 1001 54300 55199 2
12338 356 1001 4742 6299 1
12338 356 1003 13561 13741 1
12340 41001 1001 23700 24599 2
12340 358 1001 71942 78899 1
12342 360 1001 76142 79499 1
12342 360 1005 81300 81360 1
12405 946 1003 85261 85441 1
12407 948 1003 49561 49741 1
12408 949 1005 46800 46860 1
12411 952 1001 65342 66899 1
12410 951 1003 3661 3841 1
12351 369 1005 38700 38760 1
12400 941 1005 25200 25260 1
12400 941 1005 72300 72360 1
12401 942 1001 19142 22499 1
12401 102001 1001 68700 69599 2
12401 102003 1001 79500 80099 3
12348 366 1001 68342 75299 1
12349 367 1001 72542 74099 1
12345 363 1003 9061 9241 1
12345 363 1005 66900 66960 1
12346 364 1005 25200 25260 1
12350 41003 1001 50700 51299 3
12412 102003 1001 70800 71399 3
12416 957 1003 1561 1741 1
12416 957 1001 5342 6899 1
12416 102001 1001 68400 69299 2
12417 958 1005 39000 39060 1
12417 958 1003 43561 43741 1
12418 959 1003 67861 68041 1
12440 952 1003 33361 33541 1
12441 953 1005 26700 26760 1
12428 969 1003 961 1141 1
12426 967 1001 11042 11699 1
12446 958 1005 68700 68760 1
12447 959 1001 74342 75899 1
12449 961 1003 8461 8641 1
12450 102001 1001 54300 55199 2
12513 120001 1001 9000 9899 2
12509 1112 1003 18961 19141 1
12509 1112 1001 20042 23399 1
12503 120003 1001 67500 68099 3
12505 1108 1003 64561 64741 1
12505 1108 1001 68342 69899 1
12452 102003 1001 42000 42599 3
12452 964 1003 53461 53641 1
12453 965 1005 52800 52860 1
12454 966 1001 29942 31499 1
12522 1125 1005 7200 7260 1
12516 1119 1003 23761 23941 1
12543 1118 1003 46261 46441 1
12545 1120 1005 49200 49260 1
12540 1115 1001 80642 81299 1
12540 1115 1005 85800 85860 1
12536 1111 1003 30961 31141 1
12531 1106 1003 27361 27541 1
12527 120003 1001 33000 33599 3
12530 1105 1003 8461 8641 1
12551 1126 1003 68761 68941 1
12620 50003 1001 54600 55199 3
12554 1129 1001 2942 6299 1
12555 1130 1005 24300 24360 1
12555 120001 1001 77700 78599 2
12602 469 1003 85261 85441 1
12605 472 1001 64442 65999 1
12605 50003 1001 66900 67499 3
12623 50001 1001 4800 5699 2
12624 491 1001 66242 67799 1
12651 490 1001 64742 65399 1
12637 476 1003 68761 68941 1
12641 50003 1001 77700 78299 3
12642 481 1003 37861 38041 1
12629 468 1001 542 3899 1
12630 469 1001 36242 37799 1
12700 592 1001 24542 25199 1
12700 592 1005 70500 70560 1
12702 596 1003 15061 15241 1
12702 71003 1001 19500 20099 3
12652 491 1001 46442 53399 1
12653 492 1001 62642 64199 1
12701 594 1001 39542 40199 1
12809 896 1003 83461 83641 1
12901 613 1001 8042 11399 1
12901 613 1005 68100 68160 1
12810 900 1005 52200 52260 1
12900 72001 1001 1800 2699 2
12900 609 1001 66842 70199 1
12806 101001 1001 36300 37199 2
12706 604 1003 15661 15841 1
12800 887 1001 55742 56399 1
12703 598 1005 5400 5460 1
12703 71001 1001 65700 66599 2
12705 603 1003 4861 5041 1
12707 607 1001 83642 85199 1
12906 610 1005 49800 49860 1
13011 704 1001 56042 57599 1
13011 703 1003 57661 57841 1
13005 704 1001 20042 20699 1
13007 691 1005 44100 44160 1
13007 692 1005 49200 49260 1
13007 692 1001 49442 50999 1
13004 81001 1001 47100 47999 2
13001 690 1003 47161 47341 1
13002 694 1001 46442 47099 1
12909 619 1003 82861 83041 1
13104 800 1003 50161 50341 1
13105 803 1001 12242 12899 1
13105 803 1005 76800 76860 1
13213 112003 1001 49800 50399 3
13210 980 1001 32342 35699 1
13209 977 1001 2342 3899 1
13209 112003 1001 8400 8999 3
13201 975 1005 4500 4560 1
13201 112003 1001 10500 11099 3
13201 975 1005 70200 70260 1
13110 799 1005 84300 84360 1
13306 1039 1003 18661 18841 1
13302 1035 1005 65700 65760 1
13324 1057 1001 48542 51899 1
13315 1048 1001 12842 16199 1
13315 1048 1005 67500 67560 1
13316 1049 1001 20942 21599 1
13316 1049 1001 25142 26699 1
13316 1049 1003 76561 76741 1
13318 1051 1005 6300 6360 1
13318 1051 1005 73800 73860 1
13313 1046 1003 20761 20941 1
13310 1043 1001 14942 18299 1
13310 1043 1005 63600 63660 1
13311 1044 1005 40800 40860 1
13331 1064 1001 21842 24299 1
13327 121003 1001 82800 83399 3
13351 1048 1001 2642 5999 1
13348 1045 1001 25142 26699 1
13345 1042 1005 62700 62760 1
13349 1046 1003 35761 35941 1
13343 1040 1003 81961 82141 1
13344 1041 1003 12961 13141 1
13344 1041 1005 78000 78060 1
13344 1041 1005 82500 82560 1
13333 1066 1005 50700 50760 1
13334 1067 1003 15661 15841 1
13336 121001 1001 300 1199 2
13336 1033 1003 54361 54541 1
13353 1050 1003 37561 37741 1
13352 1049 1001 8942 9599 1
13352 1049 1003 13261 13441 1
13357 1054 1003 13561 13741 1
13357 1054 1003 21661 21841 1
13354 1051 1003 5461 5641 1
13401 131003 1001 29100 29699 3
13400 1133 1003 66361 66541 1
13400 1133 1001 66542 67199 1
13403 131003 1001 69300 69899 3
13365 121001 1001 9900 10799 2
13365 121003 1001 67500 68099 3
13367 1064 1001 7742 10199 1
13366 1063 1003 19861 20041 1
13363 121001 1001 3000 3899 2
13358 1055 1001 25442 27899 1
13409 1143 1003 48061 48241 1
13702 739 1005 15300 15360 1
13702 737 1005 66900 66960 1
13702 738 1005 71400 71460 1
13613 662 1005 4200 4260 1
13613 662 1003 58561 58741 1
13701 82001 1001 57300 58199 2
13612 659 1001 28742 29399 1
13601 647 1003 64561 64741 1
13604 654 1005 38400 38460 1
13604 654 1001 38642 39299 1
13606 660 1001 4442 5099 1
13705 736 1001 37142 37799 1
13801 823 1003 23761 23941 1
13801 825 1003 74461 74641 1
13706 737 1001 12842 16199 1
13800 820 1005 38700 38760 1
13800 821 1005 52200 52260 1
13800 822 1003 56461 56641 1
13802 827 1001 34142 34799 1
14005 1086 1003 53461 53641 1
14002 1075 1005 82800 82860 1
14007 1091 1005 8700 8760 1
14007 1091 1001 56042 56699 1
14003 1079 1005 11400 11460 1
14003 1079 1003 11461 11641 1
14003 122001 1001 77400 78299 2
13903 94001 1001 84900 85799 2
13905 841 1001 27542 29699 1
13904 839 1005 22200 22260 1
13904 840 1005 24000 24060 1
13807 829 1003 43261 43441 1
13807 92001 1001 44100 44999 2
13901 839 1003 20161 20341 1
13900 835 1005 58500 58560 1
14008 1093 1001 38942 40499 1
14012 1079 1001 1142 2699 1
14012 1078 1001 55442 56099 1
14009 1070 1003 15061 15241 1
14204 1017 1005 38100 38160 1
14201 110001 1001 36000 36899 2
14201 1009 1005 49200 49260 1
14102 130003 1001 53700 54299 3
14104 130001 1001 22200 23099 2
14104 1153 1005 75600 75660 1
14200 110001 1001 33300 34199 2
14200 1004 1001 47942 50099 1
14202 1012 1005 45900 45960 1
14202 1011 1005 48300 48360 1
14100 1147 1001 84842 86399 1
14101 1151 1001 29942 30599 1
14016 1091 1001 53342 56699 1
14214 1024 1003 29461 29641 1
14210 110003 1001 55500 56099 3
14315 425 1003 8461 8641 1
14312 463 1005 39600 39660 1
14314 420 1005 37800 37860 1
14316 430 1001 21842 25199 1
14317 432 1005 42900 42960 1
14309 453 1001 59642 60299 1
14309 451 1001 63242 64799 1
14311 459 1005 6900 6960 1
14311 461 1003 9361 9541 1
14307 443 1003 72061 72241 1
14302 424 1005 57000 57060 1
14304 432 1005 45600 45660 1
14301 422 1001 22742 25199 1
14303 40003 1001 80700 81299 3
14303 428 1005 82200 82260 1
14320 40003 1001 41400 41999 3
14320 443 1001 54842 58199 1
14413 586 1003 66361 66541 1
14501 750 1003 6961 7141 1
14501 751 1001 8042 8699 1
14500 83003 1001 2100 2699 3
14405 583 1003 21361 21541 1
14410 62001 1001 35400 36299 2
14325 464 1005 33600 33660 1
14508 753 1001 28742 30299 1
14507 746 1003 1861 2041 1
14509 754 1003 47161 47341 1
14511 763 1003 25261 25441 1
14611 93003 1001 73800 74399 3
14613 93001 1001 8100 8999 2
14613 865 1003 64261 64441 1
14701 207 1001 79742 80399 1
14610 855 1003 3661 3841 1
14607 848 1005 19200 19260 1
14608 849 1005 21300 21360 1
14608 850 1003 27661 27841 1
14513 770 1005 60600 60660 1
14703 209 1003 11761 11941 1
14707 213 1003 65461 65641 1
14708 20003 1001 27300 27899 3
14727 233 1001 18242 19799 1
14727 233 1005 71400 71460 1
14731 237 1003 26761 26941 1
14720 226 1005 80700 80760 1
14721 227 1001 77642 78299 1
14723 229 1005 44700 44760 1
14738 244 1003 53761 53941 1
14738 244 1001 53942 54599 1
14761 211 1001 9542 10199 1
14762 212 1001 12242 13799 1
14762 212 1005 64500 64560 1
14756 206 1003 6661 6841 1
14751 20001 1001 58800 59699 2
14751 257 1001 65342 65999 1
14742 248 1001 45842 49199 1
14742 248 1001 49442 50099 1
14765 215 1005 85200 85260 1
14770 220 1003 71161 71341 1
14771 221 1003 4561 4741 1
14771 20001 1001 61500 62399 2
14771 20003 1001 71400 71999 3
14787 237 1001 63542 65099 1
14788 238 1003 14761 14941 1
14788 238 1005 15600 15660 1
14790 240 1005 51300 51360 1
14790 240 1003 55861 56041 1
14790 240 1005 56700 56760 1
14785 20001 1001 84000 84899 2
14782 232 1001 9542 11099 1
14775 225 1001 20342 23699 1
14772 20001 1001 69300 70199 2
14773 223 1003 83461 83641 1
14796 20003 1001 62700 63299 3
14797 247 1005 18900 18960 1
14797 247 1003 67861 68041 1
14797 247 1001 82442 83999 1
14800 250 1005 40200 40260 1
31400 514 1001 1442 2099 1
31400 517 1003 61861 62041 1
31305 878 1003 16861 17041 1
31302 879 1003 70861 71041 1
31307 100001 1001 52800 53699 2
31100 711 1005 48000 48060 1
31101 726 1001 26942 28499 1
14811 20001 1001 16200 17099 2
14805 255 1005 13200 13260 1
14809 20001 1001 28500 29399 2
31405 61001 1001 68700 69599 2
31501 80003 1001 82200 82799 3
31502 685 1003 12361 12541 1
31403 518 1003 34861 35041 1
31907 639 1005 80400 80460 1
31700 111003 1001 35700 36299 3
31701 111003 1001 45300 45899 3
31900 629 1001 11942 13499 1
31901 632 1003 56461 56641 1
31601 782 1001 23942 27299 1
32500 120001 1001 23100 23999 2
32201 543 1001 62942 64499 1
32201 61001 1001 71700 72599 2
32202 547 1005 79500 79560 1
32803 895 1003 82261 82441 1
32806 886 1001 33542 35099 1
32511 1123 1005 13200 13260 1
32509 1117 1003 18661 18841 1
32509 1117 1001 20642 21299 1
32510 1119 1001 44642 45299 1
32507 1107 1005 37200 37260 1
32507 120001 1001 82500 83399 2
32503 1116 1001 20042 21599 1
32501 1107 1005 23400 23460 1
32501 120001 1001 75900 76799 2
32501 1110 1001 77942 78599 1
32902 72001 1001 52800 53699 2
32921 618 1005 78900 78960 1
32921 618 1001 80042 83399 1
33003 81001 1001 76500 77399 2
32916 72003 1001 16800 17399 3
32918 615 1005 12300 12360 1
32913 610 1003 55261 55441 1
32910 618 1001 60242 60899 1
32911 72003 1001 7500 8099 3
32907 615 1003 67861 68041 1
33101 796 1003 14461 14641 1
33102 798 1001 76742 77099 1
33005 694 1003 361 541 1
33007 702 1003 34561 34741 1
33701 734 1001 37142 40499 1
33701 82003 1001 44700 45299 3
33608 70003 1001 77100 77699 3
33606 650 1003 23761 23941 1
33606 648 1005 25500 25560 1
33606 647 1005 79800 79860 1
33606 647 1003 79861 80041 1
33606 70001 1001 80400 81299 2
33204 982 1003 3661 3841 1
33600 645 1003 79861 80041 1
33201 112003 1001 3000 3599 3
33201 981 1003 7261 7441 1
33201 980 1003 58561 58741 1
33104 787 1001 43742 44399 1
33202 992 1001 12242 15599 1
33105 91003 1001 55200 55799 3
33707 738 1003 22261 22441 1
33707 737 1003 84661 84841 1
33703 741 1005 49800 49860 1
33706 82003 1001 40800 41399 3
34508 746 1001 52742 53399 1
34509 750 1005 67800 67860 1
34501 750 1001 62042 65399 1
34200 1021 1001 22442 23099 1
34502 83001 1001 78000 78899 2
34201 1016 1003 51961 52141 1
33803 92003 1001 12000 12599 3
33803 822 1001 61142 62699 1
33804 829 1005 10800 10860 1
33801 828 1005 600 660 1
33801 92003 1001 53700 54299 3
34701 213 1005 26700 26760 1
34512 759 1005 9300 9360 1
34514 764 1003 42661 42841 1
34700 207 1001 6542 8099 1
34700 208 1001 55142 55799 1
34700 208 1005 59400 59460 1
34719 303 1005 70500 70560 1
34720 20003 1001 3900 4499 3
34720 310 1001 59942 60599 1
34723 20001 1001 12300 13199 2
34713 274 1001 73142 73799 1
34714 279 1005 74100 74160 1
34715 281 1005 3300 3360 1
34715 282 1001 55742 59099 1
34712 269 1005 19800 19860 1
34706 240 1001 5042 5399 1
34727 232 1005 24900 24960 1
34729 241 1005 85200 85260 1
34724 218 1001 8342 8699 1
34726 230 1003 36661 36841 1
34741 301 1005 74400 74460 1
34742 20001 1001 4500 5399 2
34743 20001 1001 23100 23999 2
34735 274 1005 12600 12660 1
34736 279 1005 28800 28860 1
43601 657 1001 65342 65999 1
43401 1146 1005 75600 75660 1
63600 645 1001 61742 62399 1
63600 70001 1001 66000 66899 2
63801 92001 1001 51000 51899 2
63801 830 1003 53161 53341 1
62901 625 1005 84900 84960 1
63000 696 1005 19500 19560 1
63001 699 1003 57061 57241 1
63101 800 1003 84661 84841 1
44500 83001 1001 37200 38099 2
62801 101003 1001 35400 35999 3
64303 40003 1001 46200 46799 3
64501 770 1003 12361 12541 1
102801 904 1002 18357 18537 1
102801 899 1003 77761 77941 1
102800 894 1001 1142 3956 1
102800 101003 1001 66000 66599 3
94301 464 1005 25800 25860 1
94301 451 1001 26942 28499 1
94500 757 1001 76742 80099 1
94600 860 1005 64200 64260 1
84400 95003 1001 71100 71699 3
92900 610 1005 44400 44460 1
103600 655 1003 36061 36241 1
103100 807 1003 14161 14341 1
103100 802 1003 60361 60541 1
103000 81003 1001 45600 46199 3
123002 700 1001 25142 25799 1
123001 696 1005 80400 80460 1
123003 702 1001 20642 22199 1
122800 888 1005 13800 13860 1
104600 853 1001 54842 54956 1
104600 93003 1001 56400 56999 3
104500 773 1003 21961 22141 1
104500 748 1005 24000 24060 1
104500 750 1004 81538 81718 1
104301 457 1005 26219 26399 1
104300 420 1003 66961 67141 1
104200 1010 1002 53457 53637 1
104200 1006 1005 59219 59399 1
103800 829 1003 8461 8641 1
103800 92003 1001 55800 56399 3
103700 735 1002 2757 2937 1
103600 70003 1001 45300 45899 3
123401 1138 1001 76442 79799 1
123400 131003 1001 9600 10199 3
123102 805 1003 44461 44641 1
123101 798 1001 34442 35399 1
140801 103001 1001 66300 67199 2
140800 103003 1001 54300 54899 3
124300 40003 1001 27000 27599 3
124300 416 1001 32342 35699 1
124501 83001 1001 60600 61499 2
124500 748 1003 8161 8341 1
124305 452 1005 25200 25260 1
124303 40001 1001 3600 4499 2
124203 1026 1003 44461 44641 1
124203 110001 1001 48000 48899 2
123801 827 1005 29100 29160 1
160800 931 1005 70700 70760 1
160300 328 1005 49800 49860 1
160500 61003 1001 49000 49599 3
162200 545 1005 5800 5860 1
161901 636 1005 69000 69060 1
162101 60003 1001 84600 85199 3
161701 997 1001 66742 67399 1
161701 996 1005 68400 68460 1
162500 1106 1005 55700 55760 1
162301 41003 1001 60700 61299 3
162601 472 1001 26242 26899 1
163800 829 1005 22600 22660 1
163800 830 1001 75342 76299 1
163601 651 1003 26061 26241 1
163400 1141 1003 13661 13841 1
163500 394 1003 22761 22941 1
163301 1065 1001 19942 20899 1
163200 112001 1001 63700 64599 2
162700 606 1003 48161 48341 1
162701 597 1005 17800 17860 1
162701 592 1005 71200 71260 1
162701 71001 1001 80500 81399 2
162801 896 1001 16942 18499 1
164100 1149 1003 46861 47041 1
164101 1152 1003 28261 28441 1
163901 840 1003 1561 1741 1
163901 841 1003 50561 50741 1
163901 841 1001 50742 55899 1
164001 1088 1003 84261 84441 1
170800 909 1003 46261 46441 1
170800 909 1001 46442 47399 1
170303 333 1003 33061 33241 1
170303 334 1001 35942 37499 1
170304 336 1003 5161 5341 1
170304 336 1001 61442 64799 1
170304 335 1005 64800 64860 1
170308 344 1001 26942 30299 1
164701 226 1005 49900 49960 1
164501 751 1005 49400 49460 1
164301 458 1003 38461 38641 1
164400 582 1003 1061 1241 1
164400 580 1005 50500 50560 1
164500 751 1003 23661 23841 1
164201 1013 1005 25400 25460 1
170802 911 1001 32642 35999 1
170803 103001 1001 4800 5699 2
170803 912 1005 51000 51060 1
170803 912 1003 58261 58441 1
170906 1182 1005 15600 15660 1
170906 1181 1001 82142 82799 1
170815 924 1001 47342 48299 1
170816 103001 1001 61500 62399 2
170817 926 1001 53342 54899 1
170811 920 1005 13200 13260 1
170913 1202 1003 5461 5641 1
170913 1202 1003 54361 54541 1
170915 1207 1005 53100 53160 1
171305 877 1005 65400 65460 1
171307 884 1003 28861 29041 1
171301 878 1001 41642 42299 1
170924 1186 1003 44161 44341 1
170923 1183 1005 43800 43860 1
170923 1183 1001 44042 47399 1
171400 514 1003 4561 4741 1
171400 513 1003 6361 6541 1
171402 61001 1001 78000 78899 2
171403 522 1005 66000 66060 1
171602 780 1003 61261 61441 1
171603 784 1001 17342 18899 1
171603 783 1003 19861 20041 1
171603 785 1003 70861 71041 1
171603 90001 1001 79800 80699 2
171605 779 1001 59942 61499 1
171607 90001 1001 54000 54899 2
171503 683 1003 82561 82741 1
171504 675 1005 77100 77160 1
171505 679 1001 68342 68999 1
171506 80003 1001 13800 14399 3
171408 517 1003 17761 17941 1
171410 61001 1001 6600 7499 2
171412 528 1003 47761 47941 1
171500 675 1003 23761 23941 1
171500 675 1003 32761 32941 1
171800 555 1001 55142 58499 1
171702 1002 1001 79142 80699 1
171703 111003 1001 24600 25199 3
172003 809 1001 44642 47999 1
172003 810 1001 48242 51599 1
172005 818 1005 56100 56160 1
172000 809 1003 10561 10741 1
171905 632 1005 9900 9960 1
171905 73001 1001 61800 62699 2
171901 73001 1001 21900 22799 2
171900 629 1001 3842 7199 1
171900 631 1003 7261 7441 1
171900 631 1001 11042 12599 1
172201 541 1003 47161 47341 1
172102 60001 1001 83400 84299 2
172104 501 1003 46261 46441 1
172314 359 1003 43861 44041 1
172318 348 1005 69300 69360 1
172311 356 1005 22500 22560 1
172311 356 1001 23642 30599 1
172303 348 1001 4442 7799 1
172304 349 1003 12361 12541 1
172304 41001 1001 19500 20399 2
172308 41001 1001 4800 5699 2
172310 41001 1001 3900 4799 2
172310 355 1003 6061 6241 1
172310 41003 1001 60600 61199 3
172310 355 1001 68042 71399 1
172203 549 1003 28861 29041 1
172203 547 1005 30600 30660 1
172301 346 1001 52742 59699 1
172502 1111 1005 61800 61860 1
172500 1103 1001 30842 31499 1
172504 1120 1001 8042 9599 1
172501 1110 1003 46561 46741 1
172404 960 1003 29761 29941 1
172411 958 1001 14642 17999 1
172411 960 1001 18242 21599 1
172406 967 1001 47642 49199 1
172327 357 1001 9842 13199 1
172327 357 1003 75661 75841 1
172400 102001 1001 33600 34499 2
172506 1127 1005 20400 20460 1
172704 595 1003 13861 14041 1
172701 598 1005 34200 34260 1
172703 605 1005 74100 74160 1
172703 606 1001 77042 80399 1
172608 472 1001 9842 11399 1
172608 474 1003 11461 11641 1
172608 471 1003 66061 66241 1
172611 485 1001 28742 30299 1
172604 50001 1001 39000 39899 2
172512 1124 1003 44461 44641 1
172803 896 1005 52200 52260 1
172804 899 1001 84542 85199 1
172707 606 1005 76800 76860 1
172910 621 1005 38700 38760 1
173000 687 1005 12900 12960 1
173000 689 1005 64500 64560 1
173000 688 1005 68100 68160 1
173001 690 1001 71942 73499 1
172909 617 1003 84661 84841 1
172904 72003 1001 55200 55799 3
172905 72003 1001 4800 5399 3
172907 72003 1001 82800 83399 3
172902 614 1003 78661 78841 1
172809 896 1001 44042 44999 1
172811 101001 1001 29700 30599 2
172806 888 1005 12300 12360 1
173011 704 1001 52742 56099 1
173004 699 1003 29761 29941 1
173004 701 1005 83100 83160 1
173006 689 1005 300 360 1
173006 687 1005 59100 59160 1
173007 692 1005 55500 55560 1
173208 112003 1001 51300 51899 3
173204 983 1001 67742 68399 1
173202 977 1001 32642 33299 1
173110 91003 1001 27900 28499 3
173110 91003 1001 38700 39299 3
173200 112001 1001 7800 8699 2
173201 112003 1001 5100 5699 3
173105 804 1003 59761 59941 1
173213 989 1005 3900 3960 1
173300 121001 1001 9600 10499 2
173210 981 1005 67800 67860 1
173401 1134 1005 8700 8760 1
173401 1136 1003 9961 10141 1
173403 1140 1001 15542 17099 1
173403 1140 1001 74342 75899 1
173404 131001 1001 900 1799 2
173315 121003 1001 34500 35099 3
173310 121003 1001 6000 6599 3
173317 121003 1001 4500 5099 3
173313 1049 1001 38342 39899 1
173304 1050 1005 12000 12060 1
173304 1051 1005 21000 21060 1
173303 1045 1001 17042 18599 1
173309 1035 1001 50942 54299 1
173502 398 1005 5400 5460 1
173503 373 1001 60542 61199 1
173613 662 1005 63900 63960 1
173700 82001 1001 67800 68699 2
173702 739 1003 78961 79141 1
173612 659 1005 25500 25560 1
173607 642 1005 2400 2460 1
173609 649 1001 23042 23699 1
173609 648 1005 72600 72660 1
173602 650 1003 80761 80941 1
173603 70001 1001 56400 57299 2
173604 656 1003 9361 9541 1
173604 655 1005 73500 73560 1
173601 647 1003 31861 32041 1
173602 648 1003 22261 22441 1
173801 824 1001 45242 48599 1
173804 820 1001 83942 84599 1
173707 740 1001 36542 37199 1
174101 1151 1003 80761 80941 1
174102 1155 1003 61261 61441 1
174007 122003 1001 34500 35099 3
174103 1149 1005 12000 12060 1
174103 1149 1003 12061 12241 1
174100 1148 1005 9300 9360 1
174003 1090 1003 59461 59641 1
174003 122003 1001 71100 71699 3
174000 1071 1003 83161 83341 1
173807 829 1003 77761 77941 1
173900 837 1003 15361 15541 1
173900 94001 1001 63300 64199 2
173901 94001 1001 77100 77999 2
173901 840 1003 85261 85441 1
174203 110001 1001 41400 42299 2
174200 1006 1001 17942 18599 1
174201 110001 1001 9600 10499 2
174313 455 1003 29461 29641 1
174309 443 1003 66661 66841 1
174310 447 1001 23342 24899 1
174310 446 1001 25142 25799 1
174304 429 1001 53942 54899 1
174213 1031 1003 59161 59341 1
174300 416 1003 51061 51241 1
174210 1019 1005 55500 55560 1
174206 1029 1001 2342 5699 1
174206 1031 1003 63061 63241 1
174315 419 1003 83461 83641 1
174317 40001 1001 74100 74999 2
174318 40001 1001 57900 58799 2
174411 578 1003 34561 34741 1
174412 581 1005 36900 36960 1
174407 568 1003 35161 35341 1
174401 569 1003 74461 74641 1
174403 577 1003 27661 27841 1
174404 578 1003 45661 45841 1
174406 584 1003 43261 43441 1
174322 439 1005 33300 33360 1
174507 747 1003 84961 85141 1
174508 753 1003 62761 62941 1
174501 753 1003 39361 39541 1
174502 756 1001 51242 52199 1
174700 20001 1001 80100 80999 2
174702 214 1005 7200 7260 1
174702 214 1003 60961 61141 1
174702 214 1001 61142 64499 1
174611 859 1005 57900 57960 1
174603 857 1005 20100 20160 1
174604 859 1005 12600 12660 1
174605 93003 1001 900 1499 3
174605 93003 1001 75900 76499 3
174513 773 1001 3542 6899 1
174513 772 1001 59942 60599 1
174513 770 1001 60842 62399 1
174601 851 1003 15961 16141 1
174704 220 1001 69242 72599 1
174705 223 1005 8700 8760 1
174705 223 1003 66661 66841 1
174707 229 1001 22742 23399 1
174707 229 1001 76142 77699 1
174727 289 1005 50400 50460 1
174729 295 1005 6600 6660 1
174732 214 1001 51242 52799 1
174719 265 1001 12242 13199 1
174721 20001 1001 18000 18899 2
174722 274 1001 36242 37799 1
174722 274 1003 41461 41641 1
174723 20003 1001 14700 15299 3
174724 280 1003 45661 45841 1
174724 20003 1001 52800 53399 3
174718 261 1001 31442 32399 1
174712 244 1005 61800 61860 1
174714 248 1003 54361 54541 1
174714 20003 1001 61500 62099 3
174715 251 1005 37200 37260 1
174755 20001 1001 52500 53399 2
174755 282 1003 66061 66241 1
174758 292 1005 27000 27060 1
182801 101003 1001 46500 47099 3
174754 278 1005 15900 15960 1
174748 20001 1001 79800 80699 2
174750 268 1001 44942 45899 1
174752 273 1003 20761 20941 1
174752 20003 1001 26100 26699 3
174752 272 1005 74100 74160 1
174753 20003 1001 27600 28199 3
174746 256 1003 16861 17041 1
174747 259 1005 83100 83160 1
174741 241 1001 62042 65399 1
174743 246 1005 47400 47460 1
183600 667 1005 16800 16860 1
183401 1142 1001 23942 25499 1
183101 806 1001 24242 25199 1
183101 798 1005 27900 27960 1
183101 91001 1001 28800 29699 2
183101 91003 1001 29700 30299 3
182901 626 1005 56400 56460 1
182901 621 1005 60000 60060 1
192700 71003 1001 12900 13499 3
192901 72003 1001 59820 60419 3
192000 94003 1001 14220 14819 3
184200 1009 1005 65100 65160 1
193001 81003 1001 60300 60899 3
193601 70001 1001 61860 62759 2
193401 131003 1001 64800 65399 3
193301 121001 1001 16140 17039 2
193800 830 1003 61680 61739 1
193800 92001 1001 63540 64439 2
210804 918 1003 23761 23941 1
210804 918 1001 23942 27299 1
210809 927 1003 16861 17041 1
200901 1185 1001 10142 13499 1
200900 1176 1003 66361 66541 1
194701 265 1003 15180 16979 1
210801 911 1005 24900 24960 1
210802 913 1005 14100 14160 1
210802 914 1001 70442 73799 1
194201 110003 1001 13500 14099 3
194000 122003 1001 61380 61979 3
194601 93001 1001 16020 16919 2
194401 95001 1001 62460 63359 2
220304 335 1005 78300 78360 1
222311 41001 1001 65400 66299 2
222316 345 1001 55742 57299 1
222310 41003 1001 63600 64199 3
222309 354 1003 67261 67441 1
222317 346 1001 49442 52799 1
222317 346 1003 52861 53041 1
222304 349 1003 42061 42241 1
222303 348 1005 38100 38160 1
222308 353 1003 47161 47341 1
222307 352 1001 35042 38399 1
222305 350 1001 842 4199 1
222305 41003 1001 57900 58499 3
222305 350 1003 59461 59641 1
222102 60001 1001 47100 47999 2
222101 60003 1001 15300 15899 3
222300 345 1001 49442 50999 1
222322 351 1001 33842 40799 1
222320 349 1003 67261 67441 1
261700 111003 1001 84600 85199 3
261301 100003 1001 65700 66299 3
261301 100003 1001 74700 75299 3
261601 90001 1001 7200 8099 2
261401 61003 1001 18900 19499 3
261401 61003 1001 61800 62399 3
261400 530 1003 49861 50041 1
261301 874 1001 15842 16499 1
250502 510 1003 32461 32641 1
261000 409 1005 65700 65760 1
250501 509 1005 83100 83160 1
250500 508 1005 23100 23160 1
262200 538 1003 80461 80641 1
263500 398 1001 80642 82199 1
263300 1037 1005 53700 53760 1
263601 668 1005 63600 63660 1
263700 82003 1001 36300 36899 3
263101 91001 1001 22800 23699 2
262800 101003 1001 38400 38999 3
263001 690 1001 84542 85499 1
262601 50001 1001 49800 50699 2
262701 600 1001 69542 71099 1
264000 1089 1001 57842 58799 1
274201 1005 1005 12600 12660 1
272801 101001 1001 62700 63599 2
273001 81001 1001 83700 84599 2
264700 215 1003 57961 58141 1
272901 621 1003 71461 71641 1
264200 1017 1003 78961 79141 1
264400 587 1003 55261 55441 1
274307 40001 1001 37800 38699 2
274305 40001 1001 1200 2099 2
280200 30001 1001 66300 67199 2
280200 30003 1001 67200 67799 3
10307 334 1003 49261 49441 1
10310 337 1001 3242 4799 1
10800 103001 1001 12300 13199 2
10800 909 1001 75842 76499 1
10802 911 1005 52800 52860 1
10811 920 1005 27900 27960 1
10811 920 1001 80642 83999 1
10808 917 1005 60300 60360 1
10813 922 1001 14342 17699 1
10813 922 1005 72000 72060 1
10814 923 1003 26761 26941 1
10814 103001 1001 82800 83699 2
10816 103003 1001 41400 41999 3
10817 103003 1001 45900 46499 3
10907 1169 1003 57961 58141 1
10909 1171 1005 9600 9660 1
10909 1171 1001 69842 71399 1
10911 1173 1005 0 60 1
10918 1180 1005 2400 2460 1
10918 1180 1003 66361 66541 1
10919 1181 1005 27300 27360 1
10919 1181 1005 30900 30960 1
10919 1181 1001 37142 38699 1
10922 1184 1003 21061 21241 1
10921 1183 1001 11042 12599 1
10921 140001 1001 16200 17099 2
10923 1185 1001 15542 16199 1
10923 1185 1003 17161 17341 1
10926 1188 1005 27300 27360 1
10926 1188 1003 34261 34441 1
10926 1188 1001 36242 39599 1
10927 1189 1003 9061 9241 1
10927 1189 1003 64261 64441 1
10927 1189 1003 72961 73141 1
10927 1189 1001 73142 73799 1
10929 1191 1005 32700 32760 1
10931 1162 1005 60000 60060 1
10931 1162 1003 63661 63841 1
10930 1192 1005 86100 86160 1
10932 1163 1005 10200 10260 1
10932 1163 1005 63600 63660 1
10932 1163 1001 63842 64499 1
10934 1165 1001 12542 13199 1
10933 1164 1001 65342 66899 1
10935 1166 1003 12061 12241 1
10935 1166 1001 71642 72299 1
10939 1170 1005 11400 11460 1
10939 140001 1001 58500 59399 2
10941 1172 1003 30661 30841 1
10943 140003 1001 16500 17099 3
10943 1174 1003 61861 62041 1
10944 140001 1001 62100 62999 2
10946 1177 1003 63361 63541 1
10949 1180 1005 55200 55260 1
10950 1181 1003 71761 71941 1
10952 1183 1005 52500 52560 1
10951 140001 1001 56700 57599 2
10951 1182 1001 65642 66299 1
10958 140001 1001 79200 80099 2
10958 1189 1005 85500 85560 1
10959 1190 1001 83642 84299 1
10960 1191 1003 52261 52441 1
10959 1190 1001 22442 23099 1
11003 403 1003 7261 7441 1
11003 403 1003 10861 11041 1
11003 403 1005 11700 11760 1
11003 403 1005 66900 66960 1
11009 401 1001 10142 10799 1
11014 406 1001 22142 25499 1
11015 407 1001 59342 59999 1
11107 716 1005 38400 38460 1
11106 715 1005 25500 25560 1
11108 84003 1001 84000 84599 3
11114 723 1001 18842 22199 1
11116 725 1001 35042 35699 1
11120 729 1003 40861 41041 1
11302 100001 1001 17400 18299 2
11302 875 1003 81661 81841 1
11304 877 1005 15000 15060 1
11304 877 1003 24961 25141 1
11306 879 1005 34800 34860 1
11305 878 1003 77461 77641 1
11307 873 1001 10142 17099 1
11307 873 1003 17161 17341 1
11308 874 1001 78842 79499 1
11309 875 1003 60361 60541 1
11310 876 1003 52861 53041 1
11310 876 1005 56400 56460 1
11400 513 1001 48542 50999 1
11402 516 1005 34200 34260 1
11409 61003 1001 76800 77399 3
11411 534 1005 51600 51660 1
11411 534 1001 53642 55199 1
11412 537 1003 65461 65641 1
11413 513 1001 46742 49199 1
11418 523 1003 48361 48541 1
11419 525 1005 65100 65160 1
11421 61003 1001 12000 12599 3
11421 528 1003 80461 80641 1
11423 533 1001 11342 11999 1
11425 537 1005 73500 73560 1
11501 675 1003 19561 19741 1
11506 680 1001 14342 15899 1
11507 674 1003 57661 57841 1
11509 676 1003 37261 37441 1
11510 677 1005 70200 70260 1
11512 679 1001 13142 16499 1
11602 776 1005 2400 2460 1
11605 779 1003 40561 40741 1
11604 90001 1001 18000 18899 2
11607 774 1005 24000 24060 1
11608 90001 1001 23100 23999 2
11609 776 1005 22200 22260 1
11609 776 1001 24842 26399 1
11613 780 1005 36600 36660 1
11701 1000 1001 41342 42899 1
11705 1001 1005 70200 70260 1
11800 553 1005 13800 13860 1
11800 553 1005 77100 77160 1
11802 555 1005 300 360 1
11802 555 1005 6300 6360 1
11904 633 1001 52742 53399 1
11809 555 1005 59100 59160 1
11804 557 1005 83400 83460 1
11912 634 1001 8642 9299 1
11912 634 1005 74400 74460 1
11912 634 1001 80642 82199 1
12200 538 1001 38942 42299 1
12009 815 1005 23700 23760 1
12101 498 1005 53400 53460 1
12101 60003 1001 59700 60299 3
12102 499 1005 66300 66360 1
12102 499 1001 70142 71699 1
12005 818 1003 9361 9541 1
12005 94001 1001 12900 13799 2
12001 94003 1001 56700 57299 3
12203 541 1001 58142 61499 1
12302 347 1005 48900 48960 1
12302 347 1003 48961 49141 1
12302 347 1005 51600 51660 1
12303 348 1005 30900 30960 1
12220 544 1001 81842 85199 1
12218 542 1003 21961 22141 1
12218 542 1003 22861 23041 1
12208 546 1003 44761 44941 1
12209 547 1003 47461 47641 1
12211 549 1001 75542 78899 1
12214 538 1001 35042 36599 1
12214 538 1003 38461 38641 1
12306 351 1005 24300 24360 1
12307 352 1001 62042 63599 1
12310 355 1005 81300 81360 1
12319 41001 1001 73200 74099 2
12323 41001 1001 10800 11699 2
12326 41001 1001 57300 58199 2
12316 361 1003 36061 36241 1
12317 362 1003 31861 32041 1
12337 355 1005 46200 46260 1
12340 358 1005 78900 78960 1
12405 946 1005 30900 30960 1
12408 949 1001 50642 52199 1
12408 949 1003 52261 52441 1
12352 370 1005 50700 50760 1
12352 370 1003 51661 51841 1
12400 941 1001 17342 17999 1
12400 941 1003 25261 25441 1
12401 942 1003 69661 69841 1
12403 102003 1001 6300 6899 3
12347 365 1001 27542 29099 1
12343 361 1003 57961 58141 1
12344 362 1003 30961 31141 1
12350 368 1001 44642 47999 1
12417 958 1001 40142 41699 1
12417 958 1005 50700 50760 1
12435 102001 1001 3600 4499 2
12435 947 1001 72542 74099 1
12435 102003 1001 75000 75599 3
12431 102003 1001 15900 16499 3
12431 943 1003 61261 61441 1
12428 969 1001 1142 2699 1
12429 102003 1001 46800 47399 3
12422 963 1005 45600 45660 1
12423 964 1001 38642 39299 1
12425 102003 1001 72600 73199 3
12425 966 1003 80461 80641 1
12426 967 1001 10142 10799 1
12444 956 1005 19800 19860 1
12443 955 1003 35461 35641 1
12445 957 1005 20700 20760 1
12445 102001 1001 31500 32399 2
12450 962 1003 56161 56341 1
12515 120001 1001 75900 76799 2
12512 1115 1005 9000 9060 1
12512 1115 1001 17342 18899 1
12512 120001 1001 18900 19799 2
12512 1115 1003 64261 64441 1
12503 1106 1003 82561 82741 1
12504 1107 1005 35100 35160 1
12507 1110 1001 23942 25499 1
12453 965 1003 52861 53041 1
12520 1123 1001 60242 60899 1
12516 1119 1001 25742 27299 1
12517 1120 1003 60061 60241 1
12541 1116 1001 28742 30299 1
12532 1107 1003 85861 86041 1
12534 1109 1005 41400 41460 1
12523 1126 1001 45542 52499 1
12524 120003 1001 36600 37199 3
12524 1127 1001 40142 41699 1
12525 1128 1005 52500 52560 1
12525 120001 1001 61500 62399 2
12526 120001 1001 41700 42599 2
12526 1129 1003 43561 43741 1
12526 120003 1001 52500 53099 3
12530 1105 1003 15661 15841 1
12617 484 1003 31261 31441 1
12618 485 1001 50342 51899 1
12613 480 1001 35642 38999 1
12613 480 1001 39242 39899 1
12608 475 1005 25500 25560 1
12608 50003 1001 78300 78899 3
12554 1129 1003 2761 2941 1
12600 467 1005 900 960 1
12603 470 1003 7261 7441 1
12604 50003 1001 84600 85199 3
12623 490 1001 72842 74399 1
12626 50003 1001 43800 44399 3
12626 493 1005 50700 50760 1
12648 487 1005 35700 35760 1
12649 50001 1001 20100 20999 2
12649 488 1005 78900 78960 1
12638 477 1005 12000 12060 1
12637 50001 1001 74100 74999 2
12639 478 1001 11042 14399 1
12639 478 1001 66242 67799 1
12641 50001 1001 64200 65099 2
12643 482 1005 10800 10860 1
12643 482 1003 70561 70741 1
12631 50001 1001 27000 27899 2
12634 473 1003 25261 25441 1
12636 475 1005 24600 24660 1
12636 475 1001 71942 72599 1
12636 50003 1001 80700 81299 3
12700 592 1001 16442 19799 1
12655 494 1005 900 960 1
12655 494 1005 1800 1860 1
12655 50001 1001 71400 72299 2
12701 595 1005 40200 40260 1
12901 611 1003 11461 11641 1
12901 611 1001 11642 14999 1
12900 72003 1001 22200 22799 3
12900 608 1003 78361 78541 1
12807 890 1001 18242 20399 1
12802 894 1003 49561 49741 1
12805 901 1003 2161 2341 1
12706 604 1005 27900 27960 1
12800 886 1005 1200 1260 1
12703 598 1001 51842 55199 1
12705 602 1001 8642 9299 1
12902 72003 1001 1800 2399 3
12906 610 1003 49861 50041 1
13011 703 1003 48961 49141 1
13010 700 1005 80100 80160 1
13006 687 1001 23642 24299 1
13008 694 1001 41642 43199 1
12908 615 1001 6542 8699 1
12910 622 1003 72061 72241 1
12909 619 1005 23100 23160 1
13109 91003 1001 83700 84299 3
13104 801 1005 53700 53760 1
13105 91001 1001 25200 26099 2
13105 802 1001 79442 80999 1
13107 791 1005 25800 25860 1
13207 971 1005 27000 27060 1
13207 971 1003 73261 73441 1
13201 973 1001 65042 68399 1
13203 979 1003 63661 63841 1
13110 91001 1001 22800 23699 2
13110 801 1003 35461 35641 1
13200 970 1003 36961 37141 1
13202 978 1001 49442 52799 1
13305 1038 1005 55200 55260 1
13323 1056 1003 42061 42241 1
13323 121003 1001 46500 47099 3
13322 1055 1001 3842 4499 1
13322 1055 1001 56942 57599 1
13320 121001 1001 46800 47699 2
13317 1050 1005 46200 46260 1
13317 1050 1001 48242 51599 1
13319 1052 1005 74400 74460 1
13316 1049 1005 18000 18060 1
13316 1049 1001 26942 30299 1
13316 1049 1001 75842 76499 1
13313 121003 1001 75900 76499 3
13310 1043 1005 7500 7560 1
13312 1045 1003 60661 60841 1
13312 1045 1001 64142 65699 1
13309 1042 1003 18961 19141 1
13328 1061 1005 26400 26460 1
13332 1065 1003 75661 75841 1
13327 121003 1001 39900 40499 3
13351 1048 1001 842 2399 1
13345 1042 1001 1442 2999 1
13345 121003 1001 7500 8099 3
13345 1042 1005 51900 51960 1
13347 1044 1001 51542 52199 1
13343 1040 1005 20700 20760 1
13344 1041 1001 13142 13799 1
13344 121003 1001 23700 24299 3
13341 1038 1001 47942 51299 1
13338 1035 1001 71942 75299 1
13333 1066 1003 57961 58141 1
13335 1068 1003 43861 44041 1
13335 1068 1005 53700 53760 1
13337 1034 1001 19442 20999 1
13337 121001 1001 68100 68999 2
13337 1034 1005 69900 69960 1
13334 1067 1003 83461 83641 1
13336 1033 1003 47461 47641 1
13355 1052 1005 72000 72060 1
13352 1049 1005 69900 69960 1
13354 1051 1005 14400 14460 1
13354 121001 1001 61500 62399 2
13401 1135 1003 77161 77341 1
13401 1135 1005 80700 80760 1
13370 1067 1001 25142 25799 1
13370 1067 1001 28742 29399 1
13403 1141 1001 63242 64799 1
13365 1062 1005 57000 57060 1
13365 1062 1003 57061 57241 1
13367 1064 1003 3961 4141 1
13366 1063 1005 13500 13560 1
13408 131003 1001 46800 47399 3
13700 732 1003 31261 31441 1
13704 733 1003 57661 57841 1
13704 732 1003 59461 59641 1
13613 661 1005 54900 54960 1
13703 740 1001 78842 82199 1
13611 654 1003 73261 73441 1
13608 646 1003 41761 41941 1
13608 646 1003 44161 44341 1
13601 646 1001 61142 64499 1
13603 652 1005 79200 79260 1
13600 70003 1001 73500 74099 3
13606 662 1001 7742 9299 1
13705 82001 1001 32400 33299 2
13801 823 1005 23700 23760 1
14005 1085 1001 46442 47099 1
14002 1077 1005 22500 22560 1
14007 1092 1005 6900 6960 1
14007 1091 1001 55142 55799 1
14006 1089 1005 17100 17160 1
14003 1080 1001 68642 69299 1
13902 841 1003 1861 2041 1
13902 843 1003 12361 12541 1
13902 842 1005 63900 63960 1
13904 840 1005 80700 80760 1
13803 829 1005 15300 15360 1
13803 829 1001 15542 18899 1
13807 830 1001 39242 41399 1
14010 1072 1001 18542 20099 1
14012 122001 1001 6300 7199 2
14009 1069 1003 82561 82741 1
14205 110003 1001 19200 19799 3
14205 1020 1003 20761 20941 1
14205 1019 1001 77042 79499 1
14102 1154 1005 61500 61560 1
14202 1011 1003 50161 50341 1
14105 1157 1003 49561 49741 1
14101 1153 1001 33242 34799 1
14014 1085 1005 16500 16560 1
14211 110001 1001 40500 41399 2
14210 1012 1003 62461 62641 1
14312 465 1003 43861 44041 1
14316 429 1005 17100 17160 1
14311 459 1001 1742 2399 1
14305 438 1003 44161 44341 1
14300 40001 1001 45000 45899 2
14300 415 1003 49561 49741 1
14302 425 1005 50100 50160 1
14304 433 1005 42900 42960 1
14215 1025 1005 61500 61560 1
14303 430 1001 19142 22499 1
14322 40001 1001 75300 76199 2
14319 440 1003 49861 50041 1
14321 450 1005 26100 26160 1
14500 749 1005 5400 5460 1
14500 747 1005 63900 63960 1
14405 582 1005 10500 10560 1
14406 585 1005 24000 24060 1
14408 569 1001 56642 57299 1
14408 571 1003 62761 62941 1
14400 567 1005 43500 43560 1
14403 575 1005 81900 81960 1
14324 462 1005 53100 53160 1
14510 758 1003 61 241 1
14511 763 1005 26100 26160 1
14613 865 1001 66242 67799 1
14607 93003 1001 17700 18299 3
14609 854 1005 49200 49260 1
14604 858 1001 38342 40799 1
14602 852 1001 6842 7499 1
14602 93003 1001 79200 79799 3
14707 213 1001 59342 62699 1
14732 238 1003 27361 27541 1
14732 238 1003 81661 81841 1
14718 224 1005 48600 48660 1
14719 225 1003 48961 49141 1
14720 226 1005 32700 32760 1
14722 228 1003 7561 7741 1
14724 230 1001 8042 8699 1
14724 230 1003 12361 12541 1
14714 20001 1001 44100 44999 2
14715 221 1005 74100 74160 1
14713 219 1005 82200 82260 1
14735 241 1001 22442 23099 1
14737 20001 1001 10800 11699 2
14738 20001 1001 61800 62699 2
14739 245 1003 22261 22441 1
14739 20003 1001 67800 68399 3
14740 246 1001 64142 67499 1
14740 246 1001 72242 72899 1
14752 20001 1001 36600 37499 2
14753 259 1001 64742 68099 1
14755 261 1003 85261 85441 1
14744 250 1005 900 960 1
14744 20003 1001 47400 47999 3
14745 251 1001 48542 51899 1
14748 254 1003 14761 14941 1
14748 254 1001 69242 72599 1
14766 216 1003 22861 23041 1
14769 219 1001 25742 27299 1
14770 220 1001 17042 17699 1
14770 220 1001 71342 74699 1
14781 20003 1001 41400 41999 3
14782 232 1005 4800 4860 1
14775 225 1001 19442 20099 1
14775 20003 1001 73800 74399 3
14776 226 1001 60542 63899 1
14772 222 1001 62342 62999 1
14773 223 1003 24661 24841 1
14797 247 1003 17161 17341 1
14797 247 1001 20942 22499 1
31306 880 1003 69661 69841 1
31302 879 1003 63661 63841 1
31307 882 1003 52261 52441 1
31100 84003 1001 41100 41699 3
31301 877 1003 2461 2641 1
31301 876 1003 56761 56941 1
14809 259 1001 36842 37499 1
31404 524 1003 3661 3841 1
31404 522 1005 8100 8160 1
31405 532 1005 67200 67260 1
31500 676 1003 2161 2341 1
31401 526 1005 74100 74160 1
31402 61003 1001 32100 32699 3
31907 639 1003 21061 21241 1
32000 94001 1001 12300 13199 2
31906 635 1001 4442 4799 1
31504 80001 1001 82200 83099 2
31600 778 1003 45961 46141 1
31601 780 1003 78661 78841 1
31503 80001 1001 78000 78899 2
32500 1106 1005 15900 15960 1
32201 544 1003 68161 68341 1
32202 549 1005 30600 30660 1
32808 892 1003 47461 47641 1
32802 892 1001 79742 81299 1
32700 607 1005 12900 12960 1
32700 607 1003 16561 16741 1
32509 1115 1003 74461 74641 1
32503 1118 1001 73142 76499 1
32501 1107 1003 25261 25441 1
32506 1105 1001 65042 66599 1
32502 1113 1005 45300 45360 1
32902 72003 1001 9300 9899 3
32902 610 1003 59161 59341 1
33003 706 1003 81961 82141 1
33001 81003 1001 52800 53399 3
33001 696 1001 55442 56099 1
33001 81001 1001 59400 60299 2
32919 616 1003 49861 50041 1
32916 613 1001 10142 11699 1
32916 72001 1001 15900 16799 2
32912 609 1003 51061 51241 1
32905 613 1003 44161 44341 1
32906 72001 1001 21000 21899 2
32911 608 1001 52142 53699 1
32908 616 1003 21961 22141 1
32908 616 1001 80642 81299 1
33101 792 1005 64200 64260 1
33102 798 1005 13200 13260 1
33103 803 1001 37742 38399 1
33007 81003 1001 31200 31799 3
33007 703 1003 37261 37441 1
33701 735 1003 42361 42541 1
33700 82001 1001 46500 47399 2
33609 666 1001 52442 52799 1
33607 652 1001 14942 16499 1
33204 983 1003 5461 5641 1
33204 981 1001 9242 9599 1
33204 980 1003 63061 63241 1
33602 70003 1001 58800 59399 3
33203 971 1001 14042 14699 1
33203 971 1005 67200 67260 1
33107 91001 1001 65400 66299 2
33201 981 1005 63000 63060 1
33105 796 1001 48542 50099 1
33702 82003 1001 51300 51899 3
33703 741 1001 48242 49799 1
33704 744 1001 7142 10499 1
33705 733 1005 19800 19860 1
33706 82001 1001 41400 42299 2
34509 751 1001 77942 78599 1
34506 766 1001 72242 75599 1
34507 767 1001 11042 11699 1
34507 769 1005 63000 63060 1
34503 757 1001 44342 44999 1
34300 463 1003 66961 67141 1
34300 449 1005 70500 70560 1
33804 828 1005 57000 57060 1
33801 828 1005 46500 46560 1
34719 20003 1001 65400 65999 3
34720 306 1003 64261 64441 1
34721 314 1005 28200 28260 1
34721 312 1005 31800 31860 1
34717 20003 1001 51300 51899 3
34714 279 1005 77700 77760 1
34715 282 1005 55500 55560 1
34716 290 1005 40500 40560 1
34711 262 1001 45242 46799 1
34707 245 1001 16742 17099 1
34707 242 1003 65161 65341 1
34702 216 1003 85861 86041 1
34708 250 1005 53400 53460 1
34727 232 1003 28561 28741 1
34730 248 1005 13200 13260 1
42900 72001 1001 44100 44999 2
43000 689 1003 62161 62341 1
43101 797 1001 9842 11399 1
42801 897 1003 33661 33841 1
34738 290 1001 35042 35699 1
34738 290 1003 41161 41341 1
34734 268 1005 40500 40560 1
34736 280 1003 31561 31741 1
43601 667 1005 6000 6060 1
43201 112001 1001 33300 34199 2
43203 112003 1001 3000 3599 3
43600 70001 1001 7500 8399 2
63700 735 1003 50161 50341 1
63700 732 1005 56400 56460 1
63701 744 1005 42900 42960 1
64200 1012 1005 30900 30960 1
62900 615 1001 3542 4199 1
63400 1134 1001 61442 64799 1
44600 851 1005 40800 40860 1
62800 101003 1001 77400 77999 3
62801 101001 1001 48000 48899 2
44400 590 1005 45300 45360 1
64302 439 1003 24961 25141 1
64304 456 1003 961 1141 1
64501 771 1005 21300 21360 1
102801 899 1004 20338 20518 1
102800 894 1003 961 1141 1
102800 888 1004 64738 64918 1
94301 453 1001 22442 25799 1
93800 831 1005 21600 21660 1
93800 822 1005 79500 79560 1
93000 9993000 1001 600 42899 4
93400 1131 1003 78061 78241 1
93600 658 1001 242 3599 1
92801 897 1005 48900 48960 1
64600 93001 1001 8400 9299 2
64600 851 1005 10500 10560 1
64600 847 1005 69600 69660 1
103100 801 1005 63900 63960 1
123001 696 1001 77942 78599 1
122803 905 1003 43861 44041 1
104600 93001 1001 43500 44399 2
104500 748 1001 24242 25256 1
104301 462 1005 31800 31860 1
103800 829 1001 2342 5156 1
103800 823 1001 7742 7856 1
103800 826 1005 61019 61199 1
103800 825 1005 64800 64860 1
103700 732 1004 6538 6718 1
123601 70001 1001 78900 79799 2
123402 1147 1003 42061 42241 1
123401 1138 1001 18542 21899 1
123100 789 1003 38161 38341 1
140801 103001 1001 2700 3599 2
124602 869 1001 79442 82799 1
124502 772 1005 57300 57360 1
124501 757 1003 59761 59941 1
124306 460 1005 16500 16560 1
124305 450 1003 24061 24241 1
124201 110003 1001 43500 44099 3
124201 1011 1001 46442 47099 1
124200 1008 1001 25142 26699 1
160800 917 1003 8461 8641 1
160800 939 1001 15042 15999 1
160300 328 1001 47842 48799 1
162200 538 1003 52961 53141 1
162200 542 1005 54100 54160 1
161601 785 1003 28461 28641 1
161701 999 1001 15342 15999 1
161800 562 1003 52361 52541 1
161301 100001 1001 53400 54299 2
161400 523 1003 561 741 1
161501 677 1003 79761 79941 1
162300 359 1005 83700 83760 1
163600 666 1005 10500 10560 1
163601 70003 1001 74900 75499 3
163700 82003 1001 15800 16399 3
163400 1141 1003 73761 73941 1
163500 382 1001 24142 24899 1
163100 91003 1001 4700 5299 3
163101 799 1005 18700 18760 1
163201 972 1001 17042 17699 1
162701 71003 1001 68800 69399 3
162701 71003 1001 81400 81999 3
162800 903 1005 24900 24960 1
170800 909 1001 38342 41699 1
170306 339 1003 12961 13141 1
170306 339 1005 72000 72060 1
170307 341 1005 78300 78360 1
164701 314 1001 48942 49899 1
170300 328 1005 31200 31260 1
170300 327 1001 37742 39299 1
164601 866 1001 55342 56299 1
164401 567 1005 32300 32360 1
164201 1014 1001 32242 33799 1
170804 103003 1001 30000 30599 3
170802 911 1005 39600 39660 1
170803 912 1001 59342 60899 1
170801 910 1001 49742 53099 1
170801 910 1003 53161 53341 1
170904 1176 1001 62942 66299 1
170905 1179 1003 39361 39541 1
170907 1185 1005 58500 58560 1
170907 1183 1005 64800 64860 1
170909 140001 1001 49800 50699 2
170816 925 1001 54242 57599 1
170903 1171 1001 34142 35099 1
170817 926 1005 45000 45060 1
170810 919 1005 86100 86160 1
170813 922 1001 16742 17399 1
170813 922 1001 22142 23699 1
170813 922 1005 74400 74460 1
170809 918 1001 66242 66899 1
170916 1162 1005 13800 13860 1
171303 883 1001 26942 30299 1
171303 882 1001 83042 86399 1
170931 1209 1001 21242 24599 1
170923 1185 1001 38642 41999 1
171401 517 1001 22442 25799 1
171401 516 1001 77642 80999 1
171402 61001 1001 33600 34499 2
171403 523 1001 9242 9899 1
171602 780 1001 61442 62099 1
171603 785 1003 9961 10141 1
171603 783 1001 70142 70799 1
171604 776 1005 84900 84960 1
171605 778 1001 2642 3299 1
171605 779 1005 59700 59760 1
171501 80001 1001 36000 36899 2
171503 80001 1001 28200 29099 2
171503 683 1003 73561 73741 1
171504 674 1003 15961 16141 1
171505 80001 1001 69000 69899 2
171506 80003 1001 83100 83699 3
171412 529 1005 48900 48960 1
171705 111003 1001 47100 47699 3
172003 811 1003 51661 51841 1
172005 816 1003 61 241 1
172101 498 1001 47042 48599 1
171905 73003 1001 11700 12299 3
171907 99171907 1001 44100 86399 4
171900 631 1001 63842 67199 1
171803 60003 1001 64800 65399 3
171804 554 1005 33600 33660 1
172105 60003 1001 70500 71099 3
172200 61001 1001 56700 57599 2
172317 347 1005 38100 38160 1
172318 348 1001 73142 76499 1
172311 41001 1001 75000 75899 2
172304 349 1001 74042 75599 1
172305 350 1001 26042 26999 1
172306 351 1001 37742 38699 1
172307 352 1001 20342 21899 1
172309 41003 1001 64200 64799 3
172203 548 1005 27900 27960 1
172203 548 1001 81542 82499 1
172204 538 1001 77642 80999 1
172300 345 1003 82261 82441 1
172302 347 1005 16500 16560 1
172321 351 1003 36661 36841 1
172502 120001 1001 15300 16199 2
172412 962 1001 242 3599 1
172411 958 1005 80400 80460 1
172405 102003 1001 57300 57899 3
172406 965 1003 53761 53941 1
172408 945 1001 18242 18899 1
172327 357 1001 16142 23099 1
172328 358 1001 5342 8699 1
172403 102003 1001 47400 47999 3
172508 1110 1003 83161 83341 1
172510 1118 1005 54300 54360 1
172505 1126 1003 81061 81241 1
172700 595 1003 28561 28741 1
172703 604 1005 25800 25860 1
172606 492 1001 18242 18899 1
172607 50001 1001 66600 67499 2
172608 50003 1001 16800 17399 3
172611 485 1005 31200 31260 1
172604 486 1001 25742 29099 1
172604 50001 1001 83400 84299 2
172601 474 1005 6000 6060 1
172601 50001 1001 75600 76499 2
172602 477 1005 27300 27360 1
172801 891 1003 43561 43741 1
172805 101003 1001 83100 83699 3
172707 71003 1001 30300 30899 3
172707 604 1003 75961 76141 1
172707 605 1001 78842 82199 1
172910 621 1005 36900 36960 1
172909 617 1003 81061 81241 1
172906 72003 1001 29100 29699 3
172901 612 1003 4561 4741 1
172902 614 1001 80042 83399 1
172902 615 1005 85200 85260 1
172900 610 1001 26342 26999 1
173011 704 1005 52500 52560 1
173007 691 1003 1861 2041 1
173009 696 1003 28561 28741 1
173204 982 1001 62342 65699 1
173206 989 1003 47761 47941 1
173109 796 1001 19742 21299 1
173200 970 1005 600 660 1
173106 91003 1001 74400 74999 3
173104 799 1003 10861 11041 1
173104 800 1003 14461 14641 1
173104 799 1003 17161 17341 1
173105 804 1001 8342 8999 1
173300 121003 1001 19800 20399 3
173301 1039 1001 46442 49799 1
173302 1042 1005 86100 86160 1
173211 984 1005 28200 28260 1
173403 131003 1001 22500 23099 3
173404 131003 1001 44700 45299 3
173405 131001 1001 51600 52499 2
173315 1058 1001 29342 32699 1
173315 1059 1005 32700 32760 1
173315 1058 1003 80161 80341 1
173310 1039 1003 50461 50641 1
173311 1043 1005 20100 20160 1
173311 1043 1001 20342 23699 1
173312 121003 1001 27000 27599 3
173308 1067 1001 12842 16199 1
173407 131001 1001 49200 50099 2
173703 740 1005 66000 66060 1
173613 661 1003 1561 1741 1
173611 655 1005 83400 83460 1
173612 70003 1001 17700 18299 3
173606 70001 1001 6900 7799 2
173605 657 1005 85500 85560 1
173505 41001 1001 37500 38399 2
173505 392 1001 39842 40499 1
173601 647 1001 34742 38099 1
173602 70001 1001 75000 75899 2
173801 824 1003 41461 41641 1
174005 1073 1005 28800 28860 1
174005 1070 1003 82561 82741 1
173900 835 1005 11700 11760 1
173905 842 1005 43800 43860 1
174200 110001 1001 19500 20399 2
174202 1015 1003 37861 38041 1
174305 432 1001 62042 63599 1
174205 1025 1001 3842 5399 1
174205 110001 1001 54300 55199 2
174206 1030 1001 11342 11999 1
174212 1025 1001 542 1499 1
174317 424 1001 82442 83999 1
174317 425 1003 84061 84241 1
174319 430 1003 16561 16741 1
174413 95003 1001 26100 26699 3
174407 567 1003 36061 36241 1
174401 571 1001 80042 83399 1
174403 575 1003 84061 84241 1
174404 579 1003 54661 54841 1
174405 583 1005 64500 64560 1
174405 95001 1001 71700 72599 2
174322 441 1003 40861 41041 1
174323 443 1003 2761 2941 1
174505 768 1005 600 660 1
174506 771 1001 33842 34499 1
174508 752 1003 1861 2041 1
174613 864 1005 56100 56160 1
174613 93003 1001 60600 61199 3
174700 207 1001 74042 75599 1
174702 214 1001 66542 67199 1
174612 861 1003 55561 55741 1
174608 850 1003 42961 43141 1
174602 852 1003 33061 33241 1
174513 83003 1001 65100 65699 3
174600 847 1003 16561 16741 1
174704 218 1005 12600 12660 1
174707 20001 1001 67800 68699 2
174709 234 1001 37742 39299 1
174703 20003 1001 4500 5099 3
174703 215 1003 61561 61741 1
174729 293 1005 10200 10260 1
174732 214 1003 50161 50341 1
174731 209 1003 21961 22141 1
174731 211 1003 25561 25741 1
174719 263 1003 66961 67141 1
174723 275 1001 13142 13799 1
174724 280 1003 47461 47641 1
174725 20003 1001 51900 52499 3
174717 20001 1001 84000 84899 2
174738 232 1003 30961 31141 1
174739 234 1005 24900 24960 1
174733 217 1005 13200 13260 1
174734 220 1003 42661 42841 1
174735 222 1003 61861 62041 1
174736 225 1001 2642 5999 1
182900 612 1003 74761 74941 1
182800 887 1003 81961 82141 1
174740 20003 1001 84000 84599 3
174745 20001 1001 29100 29999 2
183600 70003 1001 10800 11399 3
183600 666 1003 68461 68641 1
183101 91003 1001 72600 73199 3
183100 793 1003 34261 34441 1
183100 788 1005 83100 83160 1
183001 700 1005 11100 11160 1
192601 50001 1001 59460 60359 2
192600 472 1003 14220 16019 1
192401 963 1003 13860 15659 1
192001 94001 1001 60180 61079 2
192000 94001 1001 61980 62879 2
190901 140003 1001 12180 12779 3
191800 563 1003 63360 63539 1
191701 111003 1001 64440 65039 3
191500 681 1003 15240 15419 1
193001 81003 1001 64680 65279 3
193600 70003 1001 66960 67559 3
193500 379 1003 12900 14699 1
193301 1034 1003 14340 16139 1
193800 92001 1001 13620 14519 2
210807 923 1003 32461 32641 1
210803 103001 1001 33300 34199 2
200902 1201 1001 26042 26999 1
200900 1176 1001 66542 67199 1
210800 103003 1001 30300 30899 3
194000 1099 1003 15780 17579 1
194601 93001 1001 60420 61319 2
194601 93001 1001 63300 64199 2
220301 42001 1001 30600 31499 2
220301 329 1001 31742 35099 1
210810 930 1003 65761 65941 1
210810 929 1005 70200 70260 1
220306 339 1001 84242 85799 1
220306 340 1003 85861 86041 1
222314 359 1001 24242 25799 1
222314 41001 1001 70200 71099 2
222314 41001 1001 82800 83699 2
222302 347 1003 2461 2641 1
222308 353 1003 61 241 1
222305 350 1005 12300 12360 1
222305 350 1001 61442 68399 1
222100 60003 1001 39300 39899 3
220308 42003 1001 13800 14399 3
220308 344 1005 19800 19860 1
222324 353 1005 14400 14460 1
222320 349 1005 5700 5760 1
222326 41001 1001 83700 84599 2
222325 354 1003 43861 44041 1
261301 881 1003 67261 67441 1
261701 111001 1001 69900 70799 2
261401 529 1003 16261 16441 1
261000 408 1003 13861 14041 1
250501 509 1001 76142 79499 1
222331 41001 1001 51900 52799 2
222331 360 1001 53042 56399 1
262200 544 1003 78361 78541 1
262000 809 1001 18242 19799 1
262000 94001 1001 19800 20699 2
263401 1131 1005 22500 22560 1
263401 131001 1001 68700 69599 2
263400 1139 1001 58142 59099 1
263501 41001 1001 82800 83699 2
262500 120001 1001 40500 41399 2
262700 597 1005 71400 71460 1
264000 1083 1005 58800 58860 1
263800 92003 1001 16500 17099 3
263800 827 1001 71342 72299 1
263901 94001 1001 31500 32399 2
273701 740 1005 50700 50760 1
274301 40003 1001 15300 15899 3
272802 101003 1001 7500 8099 3
272801 905 1003 63661 63841 1
273001 698 1001 82142 83699 1
264701 209 1005 37500 37560 1
272901 623 1005 85800 85860 1
264301 459 1005 24000 24060 1
264301 428 1001 73742 77099 1
264400 587 1005 55200 55260 1
264501 758 1003 29761 29941 1
274306 40001 1001 72000 72899 2
274305 437 1005 63600 63660 1
280207 325 1005 33000 33060 1
280205 323 1005 25500 25560 1
291200 72003 1001 75600 76199 3
10303 42003 1001 60300 60899 3
10304 331 1003 39661 39841 1
10305 42003 1001 64200 64799 3
10308 335 1005 56400 56460 1
10310 337 1003 3061 3241 1
10311 42003 1001 27600 28199 3
10311 338 1001 38342 39899 1
10314 341 1005 18300 18360 1
10315 342 1003 27361 27541 1
10316 343 1003 8461 8641 1
10316 343 1003 60961 61141 1
10801 910 1005 55200 55260 1
10801 910 1005 64200 64260 1
10803 912 1003 25861 26041 1
10803 912 1001 85742 86399 1
10806 915 1005 40500 40560 1
10807 103003 1001 6900 7499 3
10807 916 1001 78242 81599 1
10809 918 1005 47700 47760 1
10811 920 1003 24361 24541 1
10808 917 1001 61442 62099 1
10812 921 1003 80161 80341 1
10813 103001 1001 26700 27599 2
10815 924 1003 8461 8641 1
10900 1162 1001 1742 5099 1
10903 1165 1001 74942 77399 1
10904 1166 1005 26700 26760 1
10904 1166 1003 81061 81241 1
10909 1171 1001 11642 13799 1
10909 1171 1005 65400 65460 1
10911 1173 1005 61500 61560 1
10911 140003 1001 63300 63899 3
10913 140003 1001 62700 63299 3
10917 1179 1001 76742 77399 1
10918 1180 1003 64561 64741 1
10923 1185 1003 68461 68641 1
10923 140003 1001 83700 84299 3
10925 1187 1003 83761 83941 1
10928 1190 1005 37500 37560 1
10928 140003 1001 51000 51599 3
10932 1163 1005 6600 6660 1
10934 1165 1005 11400 11460 1
10934 1165 1001 63242 63899 1
10933 1164 1003 59161 59341 1
10936 1167 1001 56342 56999 1
10938 1169 1005 28800 28860 1
10943 1174 1003 1261 1441 1
10943 1174 1003 60961 61141 1
10944 1175 1005 9000 9060 1
10945 1176 1005 3300 3360 1
10945 1176 1005 61200 61260 1
10946 1177 1005 62400 62460 1
10946 1177 1003 64261 64441 1
10949 140003 1001 43800 44399 3
10950 1181 1005 61800 61860 1
10950 1181 1001 64742 68099 1
10953 1184 1005 79200 79260 1
10957 1188 1001 74942 77399 1
10957 1188 1003 83461 83641 1
10959 1190 1005 72000 72060 1
10960 1191 1003 57661 57841 1
10959 140001 1001 5400 6299 2
10961 1192 1005 80700 80760 1
11000 400 1001 80042 82499 1
11000 400 1001 82742 83399 1
11000 400 1003 83461 83641 1
11002 402 1003 29161 29341 1
11005 41001 1001 43800 44699 2
11009 401 1005 9900 9960 1
11009 401 1005 70500 70560 1
11014 406 1001 28442 31799 1
11100 84001 1001 71400 72299 2
11102 84001 1001 300 1199 2
11104 713 1005 67200 67260 1
11106 715 1001 542 21899 1
11106 715 1003 72661 72841 1
11114 723 1001 37742 41099 1
11119 728 1005 48000 48060 1
11118 727 1005 55200 55260 1
11118 727 1001 55442 58799 1
11301 874 1005 85200 85260 1
11303 100003 1001 63900 64499 3
11307 873 1005 24900 24960 1
11312 878 1001 55442 62399 1
11400 513 1005 51000 51060 1
11313 879 1001 29642 31199 1
11403 519 1005 44100 44160 1
11403 518 1003 54061 54241 1
11405 61003 1001 48900 49499 3
11407 527 1005 31500 31560 1
11407 527 1001 31742 33899 1
11412 61003 1001 60300 60899 3
11413 513 1003 42961 43141 1
11415 517 1005 21300 21360 1
11415 61001 1001 22200 23099 2
11416 61001 1001 13500 14399 2
11417 520 1001 41042 42599 1
11419 61003 1001 20700 21299 3
11421 61001 1001 12600 13499 2
11425 61001 1001 23100 23999 2
11424 61001 1001 49200 50099 2
11424 534 1005 53400 53460 1
11502 676 1003 24361 24541 1
11501 80003 1001 81900 82499 3
11504 678 1003 45661 45841 1
11504 80001 1001 51000 51899 2
11505 679 1003 46261 46441 1
11506 680 1003 14161 14341 1
11506 680 1001 64142 67499 1
11512 679 1001 74342 76799 1
11602 776 1001 8942 9599 1
11602 776 1003 15661 15841 1
11607 774 1001 12542 13199 1
11611 778 1003 50161 50341 1
11613 780 1001 33242 36599 1
11700 996 1001 49742 51299 1
11705 1001 1001 67742 68399 1
11800 60001 1001 12900 13799 2
11803 556 1001 60242 63599 1
11803 556 1005 69900 69960 1
11802 555 1005 1200 1260 1
11802 555 1003 55261 55441 1
11802 555 1001 59042 59699 1
11903 632 1005 72900 72960 1
11811 557 1003 25861 26041 1
11811 557 1005 79800 79860 1
11813 559 1001 34742 38099 1
11813 559 1005 38100 38160 1
11813 559 1005 47700 47760 1
11812 558 1003 61 241 1
11812 558 1005 51600 51660 1
11806 60003 1001 28800 29399 3
11810 556 1003 45661 45841 1
11910 73001 1001 8400 9299 2
11909 631 1005 38700 38760 1
12103 60003 1001 34800 35399 3
12106 503 1001 33842 35399 1
12106 503 1003 84361 84541 1
12107 504 1005 72600 72660 1
12009 814 1005 35400 35460 1
12011 94003 1001 34200 34799 3
12100 497 1001 55442 58799 1
12102 499 1001 14042 15599 1
12010 816 1001 55442 56999 1
12003 814 1005 33300 33360 1
12003 814 1003 36961 37141 1
12003 814 1001 37142 39599 1
12004 94001 1001 40800 41699 2
12006 809 1005 28200 28260 1
12006 809 1001 28442 29099 1
12202 540 1005 21600 21660 1
12203 541 1001 1142 1799 1
12206 61003 1001 51900 52499 3
12302 347 1005 60600 60660 1
12302 347 1001 60842 62399 1
12300 41001 1001 19800 20699 2
12303 348 1003 34561 34741 1
12222 546 1005 8100 8160 1
12223 547 1001 23642 26999 1
12217 61003 1001 77100 77699 3
12218 542 1003 26461 26641 1
12218 542 1005 81600 81660 1
12208 546 1005 44700 44760 1
12211 61003 1001 81600 82199 3
12213 551 1005 48900 48960 1
12215 539 1001 11642 13199 1
12306 351 1003 83161 83341 1
12304 349 1005 29100 29160 1
12304 41003 1001 42600 43199 3
12332 350 1005 46200 46260 1
12334 352 1001 20042 21599 1
12329 347 1001 77942 78599 1
12320 365 1005 77700 77760 1
12324 41001 1001 0 899 2
12324 369 1001 49142 50699 1
12325 370 1003 73861 74041 1
12326 371 1003 5761 5941 1
12326 371 1001 62942 64499 1
12311 356 1005 0 60 1
12311 356 1003 3661 3841 1
12311 41001 1001 57000 57899 2
12311 356 1005 57900 57960 1
12313 358 1001 10142 10799 1
12317 362 1001 28442 29099 1
12317 362 1005 31800 31860 1
12318 363 1005 44100 44160 1
12340 358 1003 12061 12241 1
12340 358 1005 69900 69960 1
12340 358 1003 69961 70141 1
12404 945 1003 5161 5341 1
12407 102003 1001 52200 52799 3
12411 952 1001 7442 8999 1
12409 950 1003 50761 50941 1
12410 951 1005 3600 3660 1
12400 941 1003 16261 16441 1
12400 941 1001 82442 83999 1
12402 102003 1001 35100 35699 3
12347 41001 1001 84300 85199 2
12344 362 1005 38100 38160 1
12346 364 1003 75961 76141 1
12415 102003 1001 34800 35399 3
12416 102001 1001 51300 52199 2
12435 947 1003 72361 72541 1
12437 949 1001 49142 50699 1
12439 951 1003 46261 46441 1
12433 945 1005 42600 42660 1
12434 102001 1001 82200 83099 2
12421 962 1005 43200 43260 1
12422 102001 1001 300 1199 2
12423 964 1003 44761 44941 1
12424 965 1003 661 841 1
12444 956 1005 28800 28860 1
12445 957 1005 83100 83160 1
12449 961 1005 77100 77160 1
12515 120001 1001 18000 18899 2
12515 1118 1001 82442 83999 1
12511 120003 1001 60900 61499 3
12505 1108 1005 9300 9360 1
12506 120001 1001 11700 12599 2
12506 1109 1003 12661 12841 1
12501 1104 1003 54361 54541 1
12453 965 1001 51242 52799 1
12454 966 1005 28800 28860 1
12454 966 1005 33300 33360 1
12520 1123 1005 60900 60960 1
12520 1123 1001 71042 72599 1
12520 120003 1001 73500 74099 3
12543 1118 1001 46442 47999 1
12544 1119 1003 61561 61741 1
12545 1120 1003 361 541 1
12541 1116 1003 28561 28741 1
12534 1109 1005 47700 47760 1
12532 1107 1001 37142 38699 1
12527 1130 1003 81061 81241 1
12530 1105 1005 15600 15660 1
12550 1125 1005 53400 53460 1
12553 1128 1005 5700 5760 1
12546 1121 1003 34561 34741 1
12546 1121 1003 39961 40141 1
12549 120003 1001 18300 18899 3
12549 1124 1003 22561 22741 1
12616 50003 1001 17100 17699 3
12617 484 1001 44942 46499 1
12620 50003 1001 11700 12299 3
12613 480 1003 45361 45541 1
12606 473 1005 39000 39060 1
12610 477 1001 15842 17399 1
12610 50001 1001 23700 24599 2
12600 467 1003 961 1141 1
12600 467 1001 55442 56099 1
12600 50001 1001 62400 63299 2
12604 471 1003 39061 39241 1
12628 50001 1001 75900 76799 2
12628 467 1001 80642 81299 1
12621 488 1001 11042 17999 1
12625 492 1005 56400 56460 1
12651 490 1001 65642 66299 1
12645 484 1001 41942 42599 1
12646 485 1003 46261 46441 1
12647 50001 1001 12600 13499 2
12638 477 1003 3061 3241 1
12641 480 1005 12600 12660 1
12641 480 1003 12661 12841 1
12641 480 1003 14461 14641 1
12641 480 1005 68700 68760 1
12644 483 1003 23761 23941 1
12633 472 1005 52500 52560 1
12654 493 1005 58200 58260 1
12655 494 1005 3600 3660 1
12807 890 1005 76500 76560 1
12804 899 1001 15842 18299 1
12804 101001 1001 69600 70499 2
12804 900 1005 71400 71460 1
12806 886 1001 47342 48899 1
12706 605 1005 82200 82260 1
12801 890 1001 73442 74099 1
12902 72001 1001 45300 46199 2
12903 72001 1001 29700 30599 2
12903 619 1005 36900 36960 1
13011 704 1005 55800 55860 1
13102 794 1001 33842 37199 1
13005 704 1005 23400 23460 1
13004 700 1003 41761 41941 1
13006 689 1005 28800 28860 1
13008 81001 1001 44100 44999 2
12908 72001 1001 1800 2699 2
12908 616 1005 5400 5460 1
13002 693 1003 43561 43741 1
13109 798 1005 31800 31860 1
13104 801 1005 40200 40260 1
13106 788 1001 2942 6299 1
13106 91003 1001 14400 14999 3
13103 797 1005 5400 5460 1
13105 802 1005 19800 19860 1
13212 985 1001 842 3299 1
13212 987 1005 5100 5160 1
13213 989 1001 38342 41699 1
13213 990 1003 43561 43741 1
13205 985 1003 1261 1441 1
13209 976 1003 56461 56641 1
13209 977 1003 63361 63541 1
13206 988 1001 38042 38699 1
13202 978 1003 42061 42241 1
13306 121003 1001 12600 13199 3
13306 121001 1001 29400 30299 2
13303 1036 1001 16142 16799 1
13302 1035 1005 8100 8160 1
13322 1055 1003 4561 4741 1
13322 1055 1001 7142 8699 1
13321 121001 1001 50100 50999 2
13319 1052 1005 19500 19560 1
13319 1052 1005 23700 23760 1
13316 1049 1003 21661 21841 1
13310 1043 1001 75542 77099 1
13312 1045 1001 2342 5699 1
13312 1045 1003 59761 59941 1
13314 1047 1003 40261 40441 1
13331 1064 1005 84000 84060 1
13351 1048 1001 60242 61799 1
13345 1042 1003 52861 53041 1
13343 1040 1005 21600 21660 1
13343 1040 1001 74942 75599 1
13340 1037 1005 85800 85860 1
13339 1036 1001 49742 53099 1
13335 1068 1003 51961 52141 1
13337 1034 1001 17642 18299 1
13337 1034 1003 18361 18541 1
13356 1053 1003 31561 31741 1
13356 121003 1001 40200 40799 3
13353 1050 1005 41700 41760 1
13357 121003 1001 83100 83699 3
13354 121001 1001 2700 3599 2
13401 1134 1005 12000 12060 1
13400 1132 1003 8461 8641 1
13371 1068 1005 31500 31560 1
13368 1065 1003 52261 52441 1
13367 1064 1005 13800 13860 1
13364 1061 1003 11761 11941 1
13364 1061 1003 63361 63541 1
13362 1059 1001 46442 48599 1
13409 1143 1005 58800 58860 1
13408 1140 1001 2342 2999 1
13408 1141 1003 48361 48541 1
13408 1141 1001 48542 51899 1
13405 1132 1001 57542 60899 1
13700 731 1005 81000 81060 1
13702 738 1005 11700 11760 1
13702 738 1003 71461 71641 1
13613 662 1003 52261 52441 1
13610 653 1001 53342 56699 1
13601 645 1001 5042 5699 1
13707 741 1003 61561 61741 1
13706 737 1005 12600 12660 1
14005 1085 1005 49800 49860 1
14005 1086 1005 51600 51660 1
14005 1086 1001 51842 53399 1
14004 122001 1001 55800 56699 2
14007 1092 1001 57842 61199 1
14003 1078 1003 76561 76741 1
13905 94001 1001 18300 19199 2
14001 1073 1003 68461 68641 1
13902 842 1001 2942 5399 1
13904 839 1001 22442 23999 1
13904 839 1003 72061 72241 1
13904 838 1003 82561 82741 1
13803 829 1003 20761 20941 1
13901 839 1001 15842 19199 1
13901 840 1005 76200 76260 1
13900 836 1001 4442 5999 1
14013 1081 1005 86100 86160 1
14011 1076 1001 74042 75599 1
14011 122001 1001 79200 80099 2
14206 1022 1001 63842 65399 1
14205 1019 1001 24542 25199 1
14205 1019 1003 85861 86041 1
14208 1005 1005 31800 31860 1
14100 1149 1003 18061 18241 1
14015 1088 1003 21361 21541 1
14015 1087 1003 77461 77641 1
14017 122003 1001 7800 8399 3
14101 1151 1001 28142 28799 1
14014 122001 1001 12000 12899 2
14214 1024 1005 34800 34860 1
14214 110003 1001 81300 81899 3
14211 1015 1001 45242 45899 1
14213 1020 1001 54542 55199 1
14210 1010 1001 8342 11699 1
14210 1010 1001 58142 58799 1
14313 40001 1001 32700 33599 2
14315 426 1001 68942 72299 1
14317 434 1003 39361 39541 1
14311 462 1005 2400 2460 1
14311 459 1001 71042 73199 1
14306 439 1005 49500 49560 1
14310 456 1003 31861 32041 1
14304 40001 1001 41100 41999 2
14215 1027 1001 57242 57899 1
14215 1027 1003 59761 59941 1
14321 449 1005 16500 16560 1
14323 455 1003 16261 16441 1
14323 455 1003 69661 69841 1
14323 458 1005 71400 71460 1
14413 586 1005 59100 59160 1
14501 751 1005 7800 7860 1
14501 752 1003 8761 8941 1
14500 749 1001 67742 69299 1
14502 754 1003 81361 81541 1
14412 583 1005 43800 43860 1
14405 581 1001 17942 21299 1
14406 585 1005 38400 38460 1
14407 62003 1001 19200 19799 3
14407 567 1001 23642 26999 1
14409 572 1005 60000 60060 1
14324 462 1001 7142 7799 1
14325 466 1003 46261 46441 1
14506 83001 1001 44100 44999 2
14506 770 1005 53100 53160 1
14506 772 1005 54900 54960 1
14506 773 1005 56700 56760 1
14506 83003 1001 58500 59099 3
14508 83003 1001 34800 35399 3
14505 767 1005 51600 51660 1
14613 866 1005 2700 2760 1
14610 857 1005 4500 4560 1
14610 857 1001 13442 14099 1
14610 856 1001 63242 65399 1
14609 852 1005 55500 55560 1
14608 93001 1001 81000 81899 2
14601 849 1003 8161 8341 1
14601 93003 1001 67800 68399 3
14601 850 1003 77461 77641 1
14603 93001 1001 29400 30299 2
14512 767 1005 9300 9360 1
14600 847 1003 67561 67741 1
14600 847 1005 74700 74760 1
14600 847 1001 77342 78899 1
14602 854 1003 8461 8641 1
14703 209 1001 66242 69599 1
14707 20001 1001 58200 59099 2
14708 214 1003 28861 29041 1
14731 237 1001 83042 83699 1
14719 225 1005 50700 50760 1
14720 226 1001 29342 32699 1
14723 229 1005 45600 45660 1
14712 218 1001 46742 48299 1
14737 20001 1001 84000 84899 2
14739 20003 1001 11700 12299 3
14740 246 1003 72961 73141 1
14759 209 1005 56700 56760 1
14761 211 1001 65642 67199 1
14763 213 1001 38642 40199 1
14762 20001 1001 58200 59099 2
14756 206 1001 2342 2999 1
14749 20003 1001 41700 42299 3
14751 257 1001 11942 12599 1
14753 259 1003 56461 56641 1
14753 20003 1001 70800 71399 3
14754 260 1003 43861 44041 1
14755 261 1001 81842 85199 1
14755 261 1001 85442 86099 1
14744 20003 1001 60600 61199 3
14766 216 1005 18300 18360 1
14779 229 1005 21000 21060 1
14779 20003 1001 68400 68999 3
14784 20001 1001 50100 50999 2
14775 20001 1001 74400 75299 2
14775 225 1005 79800 79860 1
14776 226 1003 6061 6241 1
14777 20003 1001 73200 73799 3
14778 228 1001 31442 32099 1
14772 222 1001 63242 63899 1
14796 246 1003 51961 52141 1
14796 246 1001 55742 59099 1
14797 247 1001 18242 18899 1
14799 249 1001 11642 14999 1
31304 873 1003 41761 41941 1
31400 61003 1001 52200 52799 3
31306 881 1005 66000 66060 1
31302 100001 1001 72600 73499 2
31307 100003 1001 600 1199 3
31307 883 1005 45900 45960 1
31101 84003 1001 36300 36899 3
31301 878 1003 10561 10741 1
14804 254 1005 17100 17160 1
14805 255 1003 24961 25141 1
14803 20003 1001 1500 2099 3
14803 20001 1001 11100 11999 2
32003 817 1003 29161 29341 1
31906 73003 1001 48600 49199 3
31900 629 1001 70742 72299 1
31505 684 1001 2342 3899 1
31503 676 1005 73800 73860 1
31603 782 1001 19742 21299 1
32204 543 1001 78242 79799 1
32205 548 1001 75842 79199 1
32500 1105 1005 75600 75660 1
32201 545 1003 6661 6841 1
32805 903 1005 45600 45660 1
32511 1123 1003 6061 6241 1
32800 888 1005 66300 66360 1
32509 1115 1005 74400 74460 1
32509 1115 1001 74642 76199 1
32507 1110 1001 33842 37199 1
32507 1107 1003 83461 83641 1
32504 1122 1005 27900 27960 1
32504 120001 1001 83700 84599 2
32505 120001 1001 32700 33599 2
32505 1124 1005 36300 36360 1
32506 1105 1001 10142 13499 1
32921 618 1003 32161 32341 1
32921 72001 1001 78000 78899 2
33003 706 1003 31261 31441 1
33000 689 1001 58442 58799 1
32919 616 1005 41700 41760 1
32920 617 1005 0 60 1
32916 613 1005 9900 9960 1
32916 613 1003 15361 15541 1
32914 611 1005 62100 62160 1
32914 611 1001 72242 72599 1
32915 612 1003 5761 5941 1
32910 72003 1001 4800 5399 3
32906 614 1005 21900 21960 1
32906 614 1005 79800 79860 1
32907 615 1001 13142 14699 1
33005 692 1005 48000 48060 1
33006 81001 1001 6300 7199 2
33006 697 1003 7261 7441 1
33007 706 1005 40800 40860 1
33701 736 1005 35100 35160 1
33604 664 1001 21542 21899 1
33604 70003 1001 65700 66299 3
33609 663 1003 45061 45241 1
33605 645 1001 10442 13799 1
33606 70001 1001 71700 72599 2
33607 653 1001 70142 73499 1
33204 984 1005 57600 57660 1
33205 992 1005 24300 24360 1
33205 991 1005 72900 72960 1
33205 989 1001 74942 78299 1
33600 70003 1001 72000 72599 3
33602 652 1001 57242 57899 1
33106 801 1003 39661 39841 1
33106 801 1001 39842 43199 1
33107 806 1001 69242 70799 1
33200 112003 1001 69900 70499 3
33105 796 1005 48300 48360 1
33703 82003 1001 54900 55499 3
34509 749 1001 68942 72299 1
34506 83001 1001 16200 17099 2
34506 83001 1001 69300 70199 2
34300 465 1003 64261 64441 1
34501 751 1003 67261 67441 1
34502 83001 1001 69300 70199 2
34201 110001 1001 5700 6599 2
33803 92003 1001 3300 3899 3
33709 745 1003 3061 3241 1
33709 82001 1001 57000 57899 2
34512 760 1005 57000 57060 1
34513 83001 1001 3900 4799 2
34515 767 1005 76200 76260 1
34700 208 1001 59642 59999 1
34511 757 1003 79861 80041 1
34718 298 1005 42000 42060 1
34719 20001 1001 12600 13499 2
34720 20001 1001 58800 59699 2
34717 291 1001 41642 43199 1
34717 292 1005 49500 49560 1
34713 275 1003 24061 24241 1
34715 284 1001 842 2399 1
34715 283 1001 59342 59999 1
34711 264 1003 42361 42541 1
34707 243 1001 68042 68399 1
34708 246 1005 43500 43560 1
34708 246 1001 43742 44399 1
34727 234 1005 79800 79860 1
34741 20001 1001 29100 29999 2
34732 260 1001 59642 62999 1
34738 290 1003 34861 35041 1
34738 290 1003 37561 37741 1
34735 274 1003 9961 10141 1
43202 983 1003 64561 64741 1
43600 643 1005 71700 71760 1
43600 644 1001 73742 74399 1
63700 82001 1001 48000 48899 2
63800 825 1003 8461 8641 1
63800 821 1003 58561 58741 1
64200 1016 1001 24842 25499 1
62900 72001 1001 57600 58499 2
63000 691 1001 76142 76799 1
44600 849 1001 41942 42599 1
44400 588 1003 41461 41641 1
63401 131001 1001 21000 21899 2
64303 445 1003 54961 55141 1
64501 769 1005 15900 15960 1
102801 903 1002 86157 86337 1
102800 892 1003 10861 11041 1
94600 869 1005 60600 60660 1
93000 696 1001 50942 54299 1
93100 796 1001 47042 48599 1
93600 661 1001 56342 56999 1
84400 95001 1001 71700 72599 2
84400 568 1003 76261 76441 1
84401 582 1001 36542 38099 1
92900 625 1003 40861 41041 1
103400 1139 1005 56700 56760 1
122902 628 1003 64261 64441 1
122801 892 1005 84600 84660 1
122800 888 1001 14042 14699 1
104500 766 1005 29219 29399 1
104301 441 1004 35938 36118 1
122802 900 1001 79442 80399 1
104300 432 1005 21419 21599 1
104200 1030 1004 1138 1318 1
103700 732 1005 55800 55860 1
123600 650 1001 30842 31499 1
123402 1143 1005 45600 45660 1
123401 1140 1001 74642 76199 1
123400 131001 1001 300 1199 2
123102 805 1001 43442 44399 1
123601 661 1005 18900 18960 1
140801 103003 1001 9300 9899 3
140800 922 1001 63242 64799 1
124602 872 1001 84842 85499 1
124600 847 1005 78900 78960 1
124600 849 1001 82742 84299 1
124301 40003 1001 3300 3899 3
124301 40003 1001 58500 59099 3
124202 1022 1003 42361 42541 1
123701 82003 1001 1500 2099 3
160800 916 1001 76342 77899 1
161000 402 1003 35761 35941 1
162200 540 1003 55061 55241 1
161901 634 1001 71342 76499 1
161900 632 1001 78142 79699 1
161601 784 1003 83161 83341 1
161800 561 1003 5261 5441 1
161300 878 1003 45661 45841 1
161400 519 1001 59542 61099 1
161401 61001 1001 77900 78799 2
161500 685 1005 41100 41160 1
161501 80001 1001 84800 85699 2
162400 969 1005 65600 65660 1
162400 968 1001 67042 67999 1
163800 92001 1001 18700 19599 2
163800 831 1001 21642 22599 1
163600 643 1001 66542 71699 1
163600 651 1005 71700 71760 1
163600 651 1001 73142 74699 1
163700 82001 1001 7900 8799 2
163500 41001 1001 29100 29999 2
163800 824 1005 82600 82660 1
163001 81001 1001 74700 75599 2
163301 121001 1001 67100 67999 2
163200 986 1001 17742 19299 1
162700 71003 1001 53200 53799 3
162801 101001 1001 18500 19399 2
162801 903 1003 66861 67041 1
162801 101001 1001 74000 74899 2
163801 831 1005 33200 33260 1
164001 1071 1003 83061 83241 1
170305 338 1005 35400 35460 1
170308 344 1003 25561 25741 1
170301 330 1001 68342 69899 1
164501 750 1005 48200 48260 1
164600 93001 1001 45100 45999 2
164601 93003 1001 59000 59599 3
164401 576 1001 31542 32299 1
164201 1025 1001 24642 25399 1
164300 40001 1001 32900 33799 2
170804 913 1001 31742 35099 1
170805 914 1003 47161 47341 1
170806 915 1001 54242 55799 1
170801 910 1005 53100 53160 1
170906 1181 1001 72242 75599 1
170906 1181 1003 81961 82141 1
170904 1176 1001 6542 9899 1
170817 926 1001 55142 58499 1
170813 922 1003 72661 72841 1
170811 920 1005 75600 75660 1
170814 923 1003 80161 80341 1
170809 918 1005 16200 16260 1
170913 140003 1001 52800 53399 3
171307 883 1003 80461 80641 1
170929 140003 1001 20400 20999 3
170929 140001 1001 77400 78299 2
170926 1193 1003 77761 77941 1
171300 875 1005 41700 41760 1
170927 1195 1005 40200 40260 1
170921 140001 1001 54600 55499 2
170923 1184 1005 47400 47460 1
171402 518 1005 83700 83760 1
171403 523 1005 62400 62460 1
171405 61001 1001 38700 39599 2
171405 61003 1001 54000 54599 3
171604 90003 1001 25800 26399 3
171604 774 1005 29400 29460 1
171607 783 1003 52261 52441 1
171606 782 1001 50642 51299 1
171501 678 1005 40500 40560 1
171504 676 1005 70800 70860 1
171505 677 1005 60600 60660 1
171506 681 1001 15542 18899 1
171506 682 1005 21600 21660 1
171506 682 1001 81542 82199 1
171408 61003 1001 22200 22799 3
171408 515 1003 66661 66841 1
171409 519 1003 18661 18841 1
171705 111001 1001 46200 47099 2
171800 553 1003 1561 1741 1
171702 1001 1005 21600 21660 1
171702 1002 1005 78900 78960 1
172000 810 1003 60361 60541 1
172000 808 1005 66900 66960 1
172001 814 1001 46742 47399 1
171904 73001 1001 44400 45299 2
171907 639 1001 36542 38099 1
171806 561 1003 51961 52141 1
171802 561 1003 15661 15841 1
171802 560 1003 72961 73141 1
172103 60003 1001 36900 37499 3
172315 345 1005 55200 55260 1
172318 348 1001 70442 71999 1
172304 349 1003 1561 1741 1
172306 351 1005 39600 39660 1
172307 41003 1001 30900 31499 3
172310 355 1005 13200 13260 1
172310 41001 1001 16800 17699 2
172206 546 1001 16442 19799 1
172206 545 1003 19861 20041 1
172207 61003 1001 47700 48299 3
172324 354 1005 47100 47160 1
172320 41003 1001 52200 52799 3
172502 1112 1005 62700 62760 1
172503 1118 1001 242 3599 1
172500 1106 1003 29461 29641 1
172501 120001 1001 41700 42599 2
172501 1107 1005 44700 44760 1
172504 1122 1003 69361 69541 1
172411 960 1003 9061 9241 1
172411 102003 1001 69000 69599 3
172410 956 1005 62100 62160 1
172327 357 1003 15061 15241 1
172327 357 1001 74942 75599 1
172329 359 1005 51300 51360 1
172329 359 1003 52561 52741 1
172329 359 1001 57242 64199 1
172403 954 1001 41042 41699 1
172511 1122 1003 22561 22741 1
172511 1121 1003 26461 26641 1
172506 1127 1005 74700 74760 1
172507 120001 1001 21000 21899 2
172508 1110 1001 76142 79499 1
172509 1112 1001 71942 72599 1
172510 120001 1001 55200 56099 2
172701 597 1003 31561 31741 1
172702 601 1001 48542 49199 1
172611 484 1003 84961 85141 1
172605 489 1005 80400 80460 1
172607 470 1001 67742 71099 1
172609 478 1005 68400 68460 1
172611 485 1003 31261 31441 1
172602 475 1005 17100 17160 1
172804 101001 1001 23400 24299 2
172805 101001 1001 26100 26999 2
172800 101003 1001 49500 50099 3
173003 697 1005 43800 43860 1
172909 72001 1001 15000 15899 2
172904 620 1005 43200 43260 1
172902 614 1005 86100 86160 1
172903 72001 1001 24300 25199 2
172808 894 1005 55200 55260 1
172806 886 1005 58500 58560 1
172806 887 1005 59700 59760 1
172807 890 1001 9542 12899 1
172807 889 1005 74400 74460 1
173009 698 1005 24900 24960 1
173204 983 1003 6061 6241 1
173205 112003 1001 2700 3299 3
173205 987 1005 57000 57060 1
173207 972 1003 3961 4141 1
173107 791 1003 48061 48241 1
173109 798 1005 75600 75660 1
173110 801 1005 29400 29460 1
173201 974 1005 49500 49560 1
173102 793 1005 59400 59460 1
173103 797 1005 33600 33660 1
173103 796 1001 46442 49799 1
173104 91003 1001 64500 65099 3
173213 988 1003 53761 53941 1
173300 121003 1001 76200 76799 3
173210 112003 1001 23400 23999 3
173210 980 1005 78000 78060 1
173302 121003 1001 39600 40199 3
173211 983 1005 77100 77160 1
173401 1136 1005 9900 9960 1
173404 131001 1001 45300 46199 2
173405 1133 1003 961 1141 1
173400 1131 1005 72900 72960 1
173315 1060 1001 23042 26399 1
173311 1041 1003 26461 26641 1
173317 1068 1005 13200 13260 1
173314 1053 1005 63600 63660 1
173304 1052 1005 67200 67260 1
173303 1047 1001 68642 71999 1
173303 1048 1003 77461 77641 1
173309 121003 1001 55200 55799 3
173705 735 1005 5100 5160 1
173611 654 1005 23700 23760 1
173604 654 1001 5942 9299 1
173604 655 1001 70142 73499 1
173601 645 1003 27361 27541 1
173601 70003 1001 39000 39599 3
173802 92001 1001 2400 3299 2
173707 82003 1001 28200 28799 3
173707 82001 1001 38100 38999 2
174102 130003 1001 10200 10799 3
174007 1084 1005 22500 22560 1
174007 1083 1001 79142 80099 1
174007 1084 1005 80100 80160 1
174002 122001 1001 30000 30899 2
174003 1088 1003 6961 7141 1
174005 1069 1001 33842 35399 1
174005 122001 1001 37200 38099 2
173900 94001 1001 18900 19799 2
173901 839 1003 81661 81841 1
173903 837 1001 45542 46499 1
174104 1153 1005 36600 36660 1
174104 1152 1005 83700 83760 1
174204 1022 1003 45661 45841 1
174105 1157 1005 5700 5760 1
174200 1006 1005 12300 12360 1
174201 1008 1001 2642 3299 1
174201 1009 1001 6242 9599 1
174313 455 1005 83700 83760 1
174310 446 1001 19742 23099 1
174310 445 1001 79742 83099 1
174303 426 1005 45300 45360 1
174213 1028 1003 56461 56641 1
174300 415 1005 47400 47460 1
174209 1014 1005 29100 29160 1
174210 1017 1001 3242 6599 1
174210 1017 1003 62761 62941 1
174205 1024 1001 59042 62399 1
174206 110001 1001 1200 2099 2
174211 1023 1003 30061 30241 1
174207 110003 1001 37500 38099 3
174314 416 1003 8761 8941 1
174315 418 1003 27361 27541 1
174316 423 1003 8161 8341 1
174409 95003 1001 40500 41099 3
174410 577 1005 39600 39660 1
174412 582 1003 31561 31741 1
174412 95001 1001 37800 38699 2
174407 567 1001 82442 85799 1
174402 573 1001 77942 79499 1
174321 436 1003 51661 51841 1
174321 438 1003 59161 59341 1
174324 445 1001 44042 47399 1
174505 767 1003 5461 5641 1
174502 757 1003 1261 1441 1
174504 762 1005 45000 45060 1
174611 860 1005 54300 54360 1
174607 848 1005 63000 63060 1
174605 862 1005 70500 70560 1
174512 769 1003 84361 84541 1
174600 848 1005 26400 26460 1
174600 846 1005 73800 73860 1
174601 851 1001 66842 70199 1
174601 850 1005 70200 70260 1
174510 760 1005 27300 27360 1
174704 20001 1001 16200 17099 2
174708 230 1005 6300 6360 1
174708 232 1003 67561 67741 1
174729 293 1003 56461 56641 1
174729 20001 1001 64800 65699 2
174730 206 1001 51542 53099 1
174720 267 1001 34742 38099 1
174720 266 1005 38100 38160 1
174721 269 1003 18961 19141 1
174723 20003 1001 57600 58199 3
174725 283 1005 53400 53460 1
174725 20001 1001 66900 67799 2
174711 240 1003 81361 81541 1
174711 240 1005 84900 84960 1
174739 234 1005 79500 79560 1
174733 20003 1001 27600 28199 3
174737 227 1003 22861 23041 1
174757 289 1005 2100 2160 1
174748 261 1005 24600 24660 1
174748 261 1001 29342 30899 1
174750 268 1005 54900 54960 1
174752 273 1001 24542 25199 1
174747 258 1001 25742 26699 1
174741 240 1001 56642 58199 1
174743 245 1001 51242 54599 1
183401 1146 1003 20161 20341 1
183401 131001 1001 73500 74399 2
183401 131003 1001 82800 83399 3
183400 131001 1001 9900 10799 2
192801 902 1003 13800 13979 1
192801 101003 1001 16680 17279 3
192500 1112 1003 60420 62219 1
190901 1198 1003 13860 15659 1
191900 73003 1001 60180 60779 3
191800 60003 1001 66240 66839 3
191501 80001 1001 13620 14519 2
191501 80003 1001 17280 17879 3
191500 80001 1001 14340 15239 2
191500 80001 1001 61620 62519 2
184600 860 1005 27900 27960 1
184302 40003 1001 48600 49199 3
184300 422 1005 84600 84660 1
184200 110001 1001 13200 14099 2
210809 927 1001 13442 16799 1
210807 924 1003 30661 30841 1
200903 1221 1005 14700 14760 1
200900 1162 1001 62642 63599 1
200900 1171 1003 64561 64741 1
210800 910 1001 24242 27599 1
194701 20001 1001 14220 15119 2
210802 914 1001 21542 22199 1
194301 40003 1001 66360 66959 3
194101 130001 1001 16260 17159 2
194001 122003 1001 13740 14339 3
220302 42003 1001 32400 32999 3
220302 42003 1001 49200 49799 3
220300 42001 1001 46800 47699 2
220304 335 1003 31261 31441 1
222310 355 1003 60961 61141 1
222309 354 1001 20342 21899 1
222315 41001 1001 54600 55499 2
222312 357 1001 82742 84299 1
222303 348 1003 30061 30241 1
222307 41003 1001 41100 41699 3
220308 344 1003 73261 73441 1
222101 60001 1001 15900 16799 2
222318 347 1003 26461 26641 1
222323 352 1005 19200 19260 1
222323 41001 1001 30000 30899 2
222323 352 1005 78900 78960 1
222322 351 1005 33600 33660 1
222320 41001 1001 60900 61799 2
222319 41003 1001 36300 36899 3
222319 348 1003 86161 86341 1
261701 997 1001 18842 20399 1
261400 519 1005 300 360 1
261400 61001 1001 51600 52499 2
261400 61003 1001 52500 53099 3
260900 140001 1001 13500 14399 2
260900 140003 1001 63900 64499 3
250503 511 1003 43261 43441 1
261101 729 1005 45000 45060 1
232400 947 1003 4561 4741 1
232400 948 1003 57961 58141 1
222331 360 1001 57542 64499 1
250500 508 1005 27600 27660 1
263500 41003 1001 31500 32099 3
263400 1139 1005 60300 60360 1
263501 390 1005 29400 29460 1
263501 390 1003 29461 29641 1
263101 805 1001 69542 72899 1
262901 72003 1001 67500 68099 3
263100 91003 1001 66300 66899 3
263001 707 1003 33661 33841 1
262600 50001 1001 44100 44999 2
262501 120001 1001 20100 20999 2
262501 1126 1001 67742 69299 1
262700 597 1005 72600 72660 1
262700 597 1001 72842 74399 1
264101 1152 1001 59342 60899 1
264100 1153 1005 63600 63660 1
263900 835 1003 78661 78841 1
274301 40003 1001 58200 58799 3
273103 801 1005 33600 33660 1
272802 101001 1001 51000 51899 2
273002 694 1005 59700 59760 1
272902 613 1003 9961 10141 1
264301 421 1005 22800 22860 1
264500 83003 1001 57600 58199 3
264600 870 1005 41400 41460 1
280206 324 1003 53161 53341 1
280206 324 1001 53342 54899 1
280206 324 1001 55142 55799 1
280205 323 1005 22800 22860 1
10300 327 1001 35942 37499 1
10302 329 1003 961 1141 1
10310 42001 1001 69900 70799 2
10311 42003 1001 40800 41399 3
10314 341 1003 78961 79141 1
10800 909 1005 76500 76560 1
10802 103003 1001 57300 57899 3
10803 912 1001 21542 24899 1
10803 912 1003 84661 84841 1
10804 913 1005 12600 12660 1
10804 913 1005 80400 80460 1
10805 103003 1001 47100 47699 3
10806 915 1001 35342 35999 1
10807 916 1005 74400 74460 1
10809 918 1005 39600 39660 1
10811 920 1001 32642 34199 1
10811 920 1005 80400 80460 1
10808 917 1001 56042 56699 1
10901 140001 1001 46800 47699 2
10903 140003 1001 69600 70199 3
10904 1166 1003 26761 26941 1
10904 1166 1003 84661 84841 1
10906 1168 1005 19200 19260 1
10909 1171 1005 67200 67260 1
10909 1171 1001 71642 72299 1
10911 1173 1005 1800 1860 1
10911 1173 1005 53400 53460 1
10910 1172 1005 23100 23160 1
10914 1176 1003 30361 30541 1
10914 1176 1001 30542 31199 1
10917 1179 1003 21661 21841 1
10918 1180 1003 6661 6841 1
10919 1181 1005 34500 34560 1
10919 140003 1001 43200 43799 3
10922 1184 1001 20342 20999 1
10922 1184 1005 33300 33360 1
10922 140003 1001 79800 80399 3
10922 1184 1003 84961 85141 1
10923 1185 1003 75661 75841 1
10923 1185 1005 79200 79260 1
10925 1187 1003 13861 14041 1
10928 1190 1005 45600 45660 1
10927 1189 1003 9961 10141 1
10931 1162 1001 8642 10199 1
10930 1192 1001 22142 22799 1
10930 1192 1003 84361 84541 1
10940 1171 1005 55200 55260 1
10941 1172 1005 23400 23460 1
10943 1174 1005 1200 1260 1
10943 1174 1003 12961 13141 1
10944 1175 1005 11700 11760 1
10944 1175 1001 66842 69299 1
10948 1179 1001 60542 61199 1
10949 1180 1001 56342 57899 1
10951 1182 1001 9842 11399 1
10953 140001 1001 14400 15299 2
10955 1186 1005 66000 66060 1
10956 1187 1003 5161 5341 1
10956 1187 1001 64142 67499 1
10957 1188 1005 18600 18660 1
10957 1188 1001 19742 20399 1
10960 1191 1005 52200 52260 1
11005 405 1005 35700 35760 1
11009 401 1003 14461 14641 1
11009 401 1005 66900 66960 1
11100 709 1003 961 1141 1
11100 709 1005 49800 49860 1
11101 710 1005 76800 76860 1
11108 84003 1001 17100 17699 3
11312 878 1005 65100 65160 1
11312 878 1005 62400 62460 1
11402 517 1005 28800 28860 1
11402 61003 1001 80700 81299 3
11405 523 1005 38100 38160 1
11414 514 1005 26400 26460 1
11415 516 1005 78300 78360 1
11416 518 1005 59700 59760 1
11419 525 1001 19142 19799 1
11421 529 1001 72542 75899 1
11500 674 1001 53042 56399 1
11502 676 1005 34200 34260 1
11501 675 1005 22200 22260 1
11501 675 1003 77461 77641 1
11503 677 1003 59461 59641 1
11504 678 1001 32642 35999 1
11504 678 1001 36242 38699 1
11508 80001 1001 6000 6899 2
11511 678 1005 70500 70560 1
11510 677 1005 11400 11460 1
11513 680 1001 5942 6599 1
11602 776 1003 79561 79741 1
11603 777 1001 38942 42299 1
11605 90003 1001 32700 33299 3
11604 778 1001 4142 4799 1
11606 780 1001 21242 24599 1
11606 780 1005 78000 78060 1
11609 90001 1001 83100 83999 2
11611 778 1001 46742 50099 1
11700 995 1003 44161 44341 1
11702 1001 1003 24961 25141 1
11702 1003 1001 74042 74699 1
11703 997 1005 9900 9960 1
11703 997 1003 9961 10141 1
11703 996 1005 61500 61560 1
11905 73001 1001 57600 58499 2
11904 633 1003 62461 62641 1
11901 630 1003 83761 83941 1
11812 558 1001 1142 1799 1
11812 558 1001 55442 57599 1
11900 629 1005 51600 51660 1
11902 631 1001 4142 4799 1
11805 558 1001 47042 47699 1
11809 60001 1001 6600 7499 2
11913 73003 1001 6900 7499 3
12106 60001 1001 22800 23699 2
12011 819 1001 44042 45599 1
12102 499 1003 13861 14041 1
12102 499 1001 19442 20999 1
12102 499 1003 66361 66541 1
12007 811 1001 46142 46799 1
12006 808 1001 17642 20099 1
12006 809 1001 26642 28199 1
12203 61003 1001 56400 56999 3
12300 345 1005 12600 12660 1
12219 543 1005 2700 2760 1
12219 543 1003 57061 57241 1
12221 545 1005 52800 52860 1
12216 540 1001 20342 20999 1
12216 540 1001 77342 80699 1
12208 546 1005 46500 46560 1
12310 355 1005 33300 33360 1
12330 348 1001 59942 61499 1
12331 349 1003 14761 14941 1
12333 351 1005 9900 9960 1
12319 364 1001 77942 78599 1
12319 364 1003 79561 79741 1
12320 41001 1001 31500 32399 2
12320 365 1001 78842 80399 1
12324 369 1001 51842 58799 1
12311 356 1003 57961 58141 1
12313 358 1003 75061 75241 1
12314 359 1005 32700 32760 1
12314 359 1005 35400 35460 1
12337 41001 1001 41700 42599 2
12340 358 1001 18542 21899 1
12341 359 1005 5100 5160 1
12404 945 1005 6000 6060 1
12404 945 1003 6961 7141 1
12404 945 1003 63061 63241 1
12411 102001 1001 18900 19799 2
12410 951 1005 7200 7260 1
12400 941 1005 17100 17160 1
12401 942 1003 16261 16441 1
12402 943 1001 20942 21599 1
12402 943 1001 23642 25199 1
12349 367 1003 81361 81541 1
12344 362 1001 25742 29099 1
12346 364 1003 28861 29041 1
12350 368 1003 38161 38341 1
12412 953 1003 75961 76141 1
12414 955 1001 842 2399 1
12417 958 1005 43500 43560 1
12438 950 1005 74700 74760 1
12440 952 1005 84000 84060 1
12433 945 1001 48242 49799 1
12434 946 1005 17100 17160 1
12429 941 1001 62942 64499 1
12420 102003 1001 85200 85799 3
12421 962 1001 48842 50399 1
12425 102001 1001 13500 14399 2
12426 967 1001 11942 13499 1
12426 967 1001 20942 22499 1
12445 957 1001 81542 83099 1
12446 102003 1001 60900 61499 3
12447 959 1001 10142 10799 1
12449 961 1005 8400 8460 1
12449 102001 1001 62700 63599 2
12513 1116 1001 10142 13499 1
12514 1117 1005 54000 54060 1
12503 120001 1001 23700 24599 2
12504 1107 1003 35161 35341 1
12505 120003 1001 63000 63599 3
12505 120001 1001 63600 64499 2
12505 1108 1003 68161 68341 1
12455 967 1003 64261 64441 1
12456 968 1001 28142 29699 1
12520 1123 1003 8461 8641 1
12522 1125 1005 69600 69660 1
12518 1121 1003 26161 26341 1
12544 1119 1005 62400 62460 1
12545 120001 1001 2100 2999 2
12545 1120 1001 53942 55499 1
12545 120001 1001 55500 56399 2
12539 1114 1003 82561 82741 1
12524 1127 1003 41761 41941 1
12525 1128 1005 48900 48960 1
12527 1130 1001 26942 30299 1
12551 1126 1003 16261 16441 1
12551 120003 1001 18900 19499 3
12548 1123 1001 29942 31499 1
12616 483 1001 9242 10799 1
12618 485 1003 46561 46741 1
12620 487 1005 59700 59760 1
12612 50003 1001 84000 84599 3
12610 477 1003 81661 81841 1
12601 468 1005 84900 84960 1
12605 472 1005 64200 64260 1
12621 488 1001 75242 76799 1
12651 490 1001 17642 19199 1
12651 490 1005 67200 67260 1
12651 490 1005 74400 74460 1
12645 484 1005 40800 40860 1
12637 476 1005 9000 9060 1
12637 476 1003 11761 11941 1
12640 479 1003 36361 36541 1
12643 482 1001 67142 70499 1
12644 483 1001 24842 31799 1
12629 468 1005 3900 3960 1
12629 468 1005 51000 51060 1
12632 471 1001 46442 47099 1
12702 71003 1001 78000 78599 3
12652 491 1005 45300 45360 1
12653 492 1005 52500 52560 1
12809 895 1001 27842 28499 1
12811 901 1003 27661 27841 1
12804 898 1005 75900 75960 1
12804 898 1001 80342 80999 1
12806 887 1005 48900 48960 1
12800 886 1001 3242 3899 1
12904 621 1001 32342 35699 1
12904 621 1005 35700 35760 1
12904 621 1005 43500 43560 1
12907 612 1003 42061 42241 1
13102 91003 1001 32100 32699 3
13007 691 1005 46800 46860 1
13007 81003 1001 52800 53399 3
13006 689 1005 27900 27960 1
12908 615 1005 4500 4560 1
12908 615 1001 65642 67199 1
12910 621 1003 63961 64141 1
13000 688 1005 40800 40860 1
13002 694 1001 50942 53099 1
12909 617 1003 26761 26941 1
12911 72001 1001 16800 17699 2
13109 796 1003 29161 29341 1
13109 797 1003 35461 35641 1
13106 789 1005 6300 6360 1
13103 796 1005 7200 7260 1
13103 796 1005 55200 55260 1
13103 91003 1001 75000 75599 3
13212 987 1001 55142 55799 1
13300 1033 1001 23642 26999 1
13300 1033 1001 30842 32999 1
13211 984 1003 41161 41341 1
13213 989 1001 34742 38099 1
13210 112001 1001 20700 21599 2
13210 112001 1001 35700 36599 2
13208 974 1001 38942 42299 1
13208 973 1005 45900 45960 1
13111 802 1003 50461 50641 1
13202 977 1005 54600 54660 1
13303 1036 1005 11400 11460 1
13307 121003 1001 8400 8999 3
13307 1040 1001 53042 53699 1
13302 1035 1005 69000 69060 1
13304 1037 1001 19142 19799 1
13304 1037 1003 72961 73141 1
13324 1057 1003 40261 40441 1
13321 1054 1001 2342 5699 1
13317 1050 1001 53642 55199 1
13316 1049 1005 24900 24960 1
13316 121003 1001 74100 74699 3
13316 1049 1003 75661 75841 1
13318 1051 1003 7261 7441 1
13328 1061 1005 13800 13860 1
13328 1061 1005 18300 18360 1
13328 1061 1003 24661 24841 1
13332 1065 1001 76742 77399 1
13327 1060 1005 29400 29460 1
13351 121003 1001 49800 50399 3
13343 1040 1001 78542 81899 1
13340 1037 1003 84961 85141 1
13342 1039 1005 31200 31260 1
13344 1041 1001 19442 22799 1
13338 1035 1005 71700 71760 1
13336 121003 1001 60600 61199 3
13356 1053 1005 33900 33960 1
13355 1052 1005 7500 7560 1
13355 1052 1001 65342 65999 1
13366 1063 1003 13561 13741 1
13366 121003 1001 72300 72899 3
13363 1060 1003 78961 79141 1
13360 1057 1001 28142 28799 1
13409 1144 1001 51842 54299 1
13404 1144 1005 84900 84960 1
13408 131003 1001 3900 4499 3
13408 1141 1005 48300 48360 1
13405 1131 1003 42361 42541 1
13700 731 1005 19800 19860 1
13702 739 1001 2042 4499 1
13613 70001 1001 63600 64499 2
13703 742 1005 21600 21660 1
13703 82003 1001 70800 71399 3
13703 741 1003 82261 82441 1
13607 643 1001 58742 59399 1
13611 656 1005 72300 72360 1
13611 655 1003 83161 83341 1
13610 70001 1001 64500 65399 2
13601 645 1005 57300 57360 1
13603 653 1001 83042 86399 1
13605 658 1001 31142 34499 1
13705 736 1003 38761 38941 1
13707 741 1005 59700 59760 1
13706 82001 1001 72000 72899 2
14006 1089 1001 67142 67799 1
14006 1087 1005 70500 70560 1
14003 1078 1005 76500 76560 1
13905 843 1003 25561 25741 1
13905 842 1005 26400 26460 1
14001 1072 1003 71761 71941 1
13804 821 1003 68461 68641 1
14013 1081 1005 39900 39960 1
14008 1093 1005 24600 24660 1
14010 1072 1005 80400 80460 1
14206 110003 1001 53400 53999 3
14205 1020 1005 27900 27960 1
14205 1021 1005 84000 84060 1
14207 110003 1001 42600 43199 3
14207 1027 1003 44161 44341 1
14208 1004 1005 41700 41760 1
14204 1017 1005 36300 36360 1
14201 1009 1001 49442 50099 1
14102 1156 1001 58142 61499 1
14104 1150 1005 11700 11760 1
14104 1151 1003 17161 17341 1
14200 1004 1005 40500 40560 1
14105 1157 1005 49500 49560 1
14105 1156 1003 57661 57841 1
14100 1148 1003 13561 13741 1
14015 122003 1001 67800 68399 3
14015 1088 1005 72900 72960 1
14015 1087 1005 75600 75660 1
14017 1094 1003 57661 57841 1
14017 1093 1005 64800 64860 1
14014 1085 1001 23942 25499 1
14014 122001 1001 30900 31799 2
14016 1091 1001 65642 66299 1
14212 1016 1001 4742 6299 1
14212 110003 1001 10800 11399 3
14212 1018 1003 56161 56341 1
14209 1007 1003 36661 36841 1
14209 1007 1005 51000 51060 1
14213 110001 1001 8100 8999 2
14210 1012 1001 63542 65699 1
14312 465 1001 29042 32399 1
14305 436 1001 47042 48599 1
14301 40001 1001 18000 18899 2
14301 422 1005 22500 22560 1
14301 420 1001 32642 34799 1
14322 454 1005 69900 69960 1
14501 751 1001 76442 77099 1
14504 762 1001 67442 68099 1
14412 62001 1001 39300 40199 2
14406 62003 1001 22500 23099 3
14406 62001 1001 40200 41099 2
14408 571 1003 57361 57541 1
14403 575 1005 30300 30360 1
14324 460 1003 57661 57841 1
14325 463 1005 42600 42660 1
14506 771 1001 46142 48599 1
14508 750 1001 26942 28499 1
14505 769 1003 49261 49441 1
14507 83003 1001 5400 5999 3
14511 83001 1001 78300 79199 2
14511 762 1005 84600 84660 1
14611 858 1001 64442 65099 1
14613 866 1005 0 60 1
14613 865 1001 1142 2699 1
14701 20001 1001 75000 75899 2
14610 857 1005 60300 60360 1
14604 93001 1001 49800 50699 2
14608 851 1003 32161 32341 1
14601 849 1003 81661 81841 1
14512 768 1001 73742 76199 1
14513 773 1003 7261 7441 1
14707 213 1001 5042 8399 1
14707 213 1001 8642 11999 1
14708 20001 1001 27900 28799 2
14708 20003 1001 83400 83999 3
14726 232 1003 11461 11641 1
14726 232 1001 66842 70199 1
14732 238 1005 28200 28260 1
14729 235 1005 35700 35760 1
14730 236 1003 67861 68041 1
14730 236 1005 75900 75960 1
14725 231 1005 48300 48360 1
14725 231 1001 48542 51899 1
14720 20001 1001 23700 24599 2
14722 20003 1001 4200 4799 3
14716 20001 1001 53100 53999 2
14717 223 1005 16200 16260 1
14711 217 1001 33242 33899 1
14713 20003 1001 80700 81299 3
14735 241 1003 26761 26941 1
14758 208 1005 32700 32760 1
14759 20001 1001 58500 59399 2
14762 20003 1001 14700 15299 3
14755 261 1001 23042 26399 1
14746 252 1005 32700 32760 1
14746 252 1003 32761 32941 1
14747 20003 1001 35400 35999 3
14742 248 1005 51000 51060 1
14743 20001 1001 51600 52499 2
14765 215 1005 22800 22860 1
14766 20003 1001 15000 15599 3
14768 218 1003 24961 25141 1
14769 20003 1001 28200 28799 3
14793 20003 1001 51900 52499 3
14788 20003 1001 20100 20699 3
14792 242 1003 11161 11341 1
14786 236 1005 11400 11460 1
14786 236 1003 15961 16141 1
14786 236 1003 16861 17041 1
14779 229 1003 13861 14041 1
14781 20001 1001 42000 42899 2
14781 231 1005 54600 54660 1
14782 232 1005 1200 1260 1
14783 20001 1001 44100 44999 2
14783 233 1003 46861 47041 1
14774 224 1005 39600 39660 1
14776 226 1005 2400 2460 1
14772 222 1001 4442 7799 1
14772 222 1005 63000 63060 1
14773 223 1003 75361 75541 1
14795 245 1001 46142 47699 1
14796 246 1003 55561 55741 1
14797 247 1003 18961 19141 1
14797 247 1005 82200 82260 1
14798 20003 1001 58200 58799 3
14800 250 1003 43861 44041 1
31303 100003 1001 40500 41099 3
31304 100001 1001 39000 39899 2
31305 878 1001 69242 70799 1
31306 100001 1001 58800 59699 2
31306 879 1005 60600 60660 1
31307 882 1003 46861 47041 1
31100 713 1001 50042 50699 1
31300 100003 1001 43500 44099 3
14811 261 1001 17342 17999 1
31301 876 1005 56700 56760 1
31301 876 1003 61261 61441 1
14811 20001 1001 72300 73199 2
14805 255 1003 72961 73141 1
31404 520 1005 60600 60660 1
31501 678 1003 34261 34441 1
31501 680 1003 85561 85741 1
31402 533 1001 27842 29399 1
32002 94001 1001 12300 13199 2
32002 94001 1001 66300 67199 2
31904 73003 1001 45000 45599 3
31904 631 1003 46561 46741 1
32001 94003 1001 64800 65399 3
31905 634 1001 60542 61199 1
31906 636 1001 3542 4199 1
31701 995 1003 35761 35941 1
31505 684 1003 50761 50941 1
31601 782 1003 23761 23941 1
32205 548 1003 79261 79441 1
32200 61001 1001 17400 18299 2
32203 61003 1001 19800 20399 3
32803 895 1003 75061 75241 1
32802 894 1003 27361 27541 1
32802 894 1003 32761 32941 1
32802 893 1005 33600 33660 1
32807 101003 1001 27900 28499 3
32700 600 1005 66900 66960 1
32508 1112 1003 12661 12841 1
32509 1118 1003 23161 23341 1
32801 890 1001 81242 82799 1
32506 120001 1001 19500 20399 2
32900 72001 1001 69900 70799 2
32900 608 1005 77100 77160 1
32901 72003 1001 33300 33899 3
32901 609 1003 82261 82441 1
32902 610 1001 2642 4199 1
32904 612 1005 43200 43260 1
32921 618 1003 24961 25141 1
32919 72003 1001 40200 40799 3
32910 618 1005 49200 49260 1
32907 72003 1001 65400 65999 3
33004 690 1003 75661 75841 1
33102 91001 1001 67500 68399 2
33102 797 1005 72900 72960 1
33608 657 1003 65461 65641 1
33606 650 1001 72842 73499 1
33606 650 1001 73742 74399 1
33600 645 1001 80042 80699 1
33203 972 1005 61800 61860 1
33200 976 1001 24542 25199 1
33200 112003 1001 27000 27599 3
33707 737 1005 76500 76560 1
33707 739 1001 81242 84599 1
33703 741 1003 49861 50041 1
33704 745 1003 61261 61441 1
34508 83001 1001 54000 54899 2
34509 749 1001 72542 74099 1
34504 760 1005 64500 64560 1
34506 764 1003 18961 19141 1
34301 446 1001 75842 76499 1
34501 749 1003 10261 10441 1
34502 752 1005 77400 77460 1
34201 1026 1003 1561 1741 1
33803 821 1001 5042 6599 1
33804 827 1001 2042 5399 1
33802 834 1001 18242 18899 1
33802 834 1005 69600 69660 1
34701 211 1001 79442 80999 1
34514 764 1003 40861 41041 1
34514 765 1001 46442 46799 1
34700 20003 1001 3000 3599 3
34719 303 1005 67800 67860 1
34720 309 1001 8342 9899 1
34721 313 1005 33600 33660 1
34722 208 1005 53100 53160 1
34713 273 1005 21300 21360 1
34713 271 1001 26042 26699 1
34714 276 1005 18000 18060 1
34714 20003 1001 23400 23999 3
34711 262 1003 45061 45241 1
34703 223 1001 26342 29699 1
34703 224 1001 78542 80099 1
34704 230 1001 35042 36599 1
34728 238 1005 84900 84960 1
34725 223 1003 25861 26041 1
43001 81003 1001 64500 65099 3
34732 258 1001 4742 6299 1
34733 261 1001 36242 37799 1
34735 275 1005 58800 58860 1
34735 275 1005 59700 59760 1
34736 278 1005 81900 81960 1
43201 978 1001 78842 79799 1
43202 982 1001 15842 19199 1
43203 991 1005 67200 67260 1
43400 131001 1001 48600 49499 2
43600 645 1003 74461 74641 1
63600 646 1005 52500 52560 1
63800 821 1005 3000 3060 1
63800 821 1003 3061 3241 1
62900 613 1001 56042 56699 1
63000 696 1001 19742 23099 1
44200 1016 1003 27061 27241 1
63401 1141 1003 66361 66541 1
64201 1024 1001 30242 30899 1
64301 40001 1001 31800 32699 2
64500 750 1003 51961 52141 1
102800 888 1005 64200 64260 1
93700 731 1003 35461 35641 1
94200 1032 1003 79861 80041 1
93000 704 1001 49142 50699 1
93400 131003 1001 26100 26699 3
92800 887 1001 36242 39599 1
92801 101001 1001 40800 41699 2
92900 610 1001 44642 45299 1
103400 1147 1001 2642 3656 1
103400 131001 1001 11400 12299 2
103400 1139 1004 57538 57718 1
103400 1136 1001 64442 67256 1
103100 804 1001 66842 66956 1
122902 622 1003 14161 14341 1
122902 72003 1001 61500 62099 3
122902 623 1001 63242 64199 1
123003 81003 1001 14100 14699 3
122803 902 1001 45842 49199 1
122801 892 1005 79200 79260 1
122800 101001 1001 72900 73799 2
104500 83001 1001 21000 21899 2
104301 451 1004 31438 31618 1
104301 451 1005 31619 31799 1
123601 662 1001 76442 77999 1
103600 668 1003 40861 41041 1
153300 121001 1001 1800 2699 2
124501 757 1005 53400 53460 1
124306 40003 1001 18300 18899 3
124306 459 1001 62942 66299 1
124306 463 1003 69061 69241 1
124303 438 1005 48900 48960 1
124200 1004 1001 24242 24899 1
123801 831 1003 32761 32941 1
123800 92001 1001 77400 78299 2
123701 742 1003 64561 64741 1
123700 731 1001 47642 50999 1
160301 338 1003 6161 6341 1
160301 343 1001 59642 60599 1
160500 508 1001 51942 52699 1
161901 73001 1001 12500 13399 2
162201 545 1001 6542 11699 1
162100 60001 1001 47500 48399 2
162101 506 1001 35042 35699 1
162101 504 1005 35700 35760 1
161600 90001 1001 41500 42399 2
161900 632 1005 77900 77960 1
161701 1002 1001 74042 79199 1
161801 559 1005 45200 45260 1
161300 100001 1001 36300 37199 2
161300 878 1001 45842 47399 1
161301 100001 1001 64900 65799 2
161400 525 1005 58100 58160 1
161100 720 1005 42900 42960 1
161200 672 1005 39700 39760 1
162401 947 1001 37342 38299 1
162401 949 1005 43700 43760 1
162500 1106 1003 55761 55941 1
162301 368 1001 6642 8199 1
162601 474 1003 81561 81741 1
163800 820 1003 76361 76541 1
163700 732 1003 11961 12141 1
163400 1141 1005 12400 12460 1
163401 131003 1001 45700 46299 3
163500 383 1005 24900 24960 1
163500 384 1005 27300 27360 1
163300 121003 1001 49000 49599 3
163001 688 1001 17242 18799 1
163100 804 1005 2000 2060 1
163101 799 1001 18942 19699 1
162900 617 1005 56400 56460 1
162901 610 1003 38361 38541 1
162901 72003 1001 44400 44999 3
164100 1149 1003 41461 41641 1
164001 1090 1001 26442 31599 1
170305 338 1001 35642 37199 1
170306 42001 1001 10800 11699 2
170308 42001 1001 24600 25499 2
170308 344 1005 25500 25560 1
164700 220 1001 37142 37899 1
164700 259 1003 39161 39341 1
164301 446 1003 40861 41041 1
164400 574 1005 51400 51460 1
170804 913 1005 43200 43260 1
170807 916 1005 31200 31260 1
170803 912 1001 50342 50999 1
170806 915 1005 50400 50460 1
170904 1174 1001 56642 59999 1
170900 140001 1001 31500 32399 2
170900 1162 1005 39000 39060 1
170900 140003 1001 84600 85199 3
170815 924 1003 47161 47341 1
170812 921 1003 34861 35041 1
170808 917 1003 37861 38041 1
170814 923 1001 18842 22199 1
170913 1202 1001 64742 68099 1
170916 1162 1005 14700 14760 1
171304 873 1003 57361 57541 1
171301 100003 1001 35100 35699 3
170930 1204 1005 20100 20160 1
170931 1209 1003 85261 85441 1
170928 1200 1001 69542 70199 1
170919 140003 1001 28500 29099 3
170920 1175 1003 40561 40741 1
170921 1177 1003 3961 4141 1
170921 140003 1001 11100 11699 3
170922 140001 1001 58500 59399 2
171400 61001 1001 55200 56099 2
171401 516 1001 27842 28499 1
171401 517 1005 84600 84660 1
171402 520 1005 26400 26460 1
171403 522 1005 58800 58860 1
171403 521 1005 65100 65160 1
171605 778 1005 2400 2460 1
171502 681 1005 25200 25260 1
171503 684 1005 18300 18360 1
171503 685 1003 27361 27541 1
171503 683 1005 73500 73560 1
171504 80001 1001 15000 15899 2
171505 80001 1001 59700 60599 2
171506 80001 1001 14400 15299 2
171507 684 1003 48961 49141 1
171412 61001 1001 46800 47699 2
171412 527 1003 54361 54541 1
171413 532 1005 40500 40560 1
171500 675 1005 23700 23760 1
171703 995 1003 71161 71341 1
171703 111001 1001 77400 78299 2
171705 1003 1005 35100 35160 1
171700 997 1003 69361 69541 1
171800 553 1003 52261 52441 1
172000 808 1001 8942 10499 1
171905 632 1001 58442 59999 1
171906 637 1005 9600 9660 1
171901 73003 1001 34500 35099 3
171902 73001 1001 52800 53699 2
171805 556 1003 53161 53341 1
171900 631 1003 63661 63841 1
171802 559 1003 17761 17941 1
171802 561 1005 23100 23160 1
171803 60001 1001 21000 21899 2
171803 563 1001 67742 71099 1
172200 540 1001 7142 8699 1
172202 544 1005 46500 46560 1
172317 347 1001 34742 38099 1
172317 41001 1001 48000 48899 2
172315 345 1005 1500 1560 1
172316 346 1001 37442 40799 1
172316 346 1005 40800 40860 1
172318 41003 1001 64200 64799 3
172311 356 1001 13742 17099 1
172311 356 1005 79800 79860 1
172305 350 1001 29942 31499 1
172307 352 1003 21961 22141 1
172308 353 1003 1261 1441 1
172309 354 1003 9661 9841 1
172204 61001 1001 76500 77399 2
172300 41001 1001 77700 78599 2
172323 353 1001 14042 17399 1
172323 353 1001 66542 69899 1
172319 41001 1001 46200 47099 2
172321 351 1005 29400 29460 1
172321 41003 1001 43800 44399 3
172502 1113 1001 11042 14399 1
172503 120001 1001 4500 5399 2
172504 1122 1005 10500 10560 1
172501 1108 1005 47400 47460 1
172409 952 1003 45061 45241 1
172328 358 1003 68461 68641 1
172506 1127 1003 16861 17041 1
172508 1109 1003 23461 23641 1
172704 71003 1001 5100 5699 3
172704 592 1001 66542 67199 1
172703 606 1005 76800 76860 1
172611 485 1005 77400 77460 1
172612 487 1003 57661 57841 1
172612 487 1001 59642 60299 1
172606 492 1003 14461 14641 1
172608 474 1001 11642 14999 1
172608 471 1005 65100 65160 1
172609 477 1001 12542 15899 1
172609 478 1001 77642 80999 1
172513 1129 1005 27600 27660 1
172600 468 1003 40261 40441 1
172601 472 1001 15242 18599 1
172603 479 1005 65700 65760 1
172707 607 1005 28500 28560 1
172707 604 1001 76142 76799 1
172707 605 1005 78600 78660 1
172911 624 1003 82561 82741 1
173003 696 1001 45842 49199 1
172909 619 1005 19500 19560 1
172906 610 1001 30842 34199 1
172903 618 1003 26461 26641 1
172808 101003 1001 65100 65699 3
172809 99172809 1001 0 42299 4
172811 901 1005 16200 16260 1
172900 72003 1001 23400 23999 3
172807 101001 1001 67200 68099 2
173005 81003 1001 22500 23099 3
173005 703 1001 26342 27899 1
173005 703 1001 79142 79799 1
173005 703 1001 80042 83399 1
173009 696 1005 83700 83760 1
173203 112003 1001 67200 67799 3
173107 791 1003 45361 45541 1
173108 795 1001 38642 41999 1
173109 91001 1001 79200 80099 2
173100 788 1001 59342 59999 1
173101 790 1003 37861 38041 1
173300 1035 1005 68100 68160 1
173301 1037 1001 50042 50699 1
173210 979 1003 20761 20941 1
173211 983 1001 15842 19199 1
173211 984 1003 28261 28441 1
173211 982 1005 84300 84360 1
173212 986 1005 56700 56760 1
173403 1140 1005 20700 20760 1
173405 1131 1001 62642 63299 1
173400 131003 1001 26400 26999 3
173316 1062 1001 55742 56399 1
173317 1067 1003 75061 75241 1
173313 1049 1005 38100 38160 1
173304 121001 1001 21900 22799 2
173304 121001 1001 66300 67199 2
173306 1060 1003 36361 36541 1
173309 1035 1003 44461 44641 1
173502 397 1003 2761 2941 1
173407 1138 1003 47461 47641 1
173500 379 1003 53461 53641 1
173703 740 1001 13742 14399 1
173704 82001 1001 18000 18899 2
173613 662 1003 63961 64141 1
173706 737 1005 53700 53760 1
173612 659 1003 19261 19441 1
173607 643 1005 4200 4260 1
173605 659 1001 30242 31799 1
173504 41003 1001 46800 47399 3
173504 386 1001 49742 53099 1
173800 820 1001 29642 30299 1
173804 821 1005 18600 18660 1
173804 821 1005 19500 19560 1
173707 740 1005 34500 34560 1
174101 130003 1001 77100 77699 3
174101 1150 1001 82742 86099 1
174100 1149 1005 63000 63060 1
174002 1086 1001 35942 37499 1
174003 1088 1001 7142 7799 1
174005 1070 1005 82500 82560 1
174005 1070 1001 82742 86099 1
173806 827 1001 16142 19499 1
174204 1021 1003 49261 49441 1
174200 1007 1005 69300 69360 1
174307 438 1005 14400 14460 1
174307 436 1005 19200 19260 1
174313 454 1005 31200 31260 1
174308 40001 1001 54900 55799 2
174310 447 1003 15961 16141 1
174301 420 1005 4800 4860 1
174302 422 1003 67561 67741 1
174302 422 1003 74161 74341 1
174302 40001 1001 81300 82199 2
174300 415 1001 44042 47399 1
174209 1014 1001 32942 33599 1
174315 40003 1001 25800 26399 3
174315 420 1005 37200 37260 1
174318 40003 1001 45600 46199 3
174318 427 1005 47100 47160 1
174408 570 1001 31742 33299 1
174409 572 1003 46861 47041 1
174409 572 1001 49742 53099 1
174500 746 1001 32942 36299 1
174411 578 1005 38100 38160 1
174413 585 1001 74342 77699 1
174413 586 1001 79742 83099 1
174401 569 1001 23942 24599 1
174401 571 1003 79861 80041 1
174402 573 1005 23100 23160 1
174405 95003 1001 61800 62399 3
174321 436 1005 0 60 1
174322 40003 1001 85500 86099 3
174323 40001 1001 66000 66899 2
174505 766 1005 7200 7260 1
174400 568 1005 40800 40860 1
174507 749 1001 81542 84899 1
174508 83003 1001 67200 67799 3
174503 761 1001 32042 32699 1
174611 858 1003 1861 2041 1
174607 847 1001 6242 6899 1
174609 854 1005 32100 32160 1
174604 859 1003 66361 66541 1
174604 859 1001 66542 67499 1
174604 858 1005 73800 73860 1
174605 862 1003 6061 6241 1
174512 767 1005 32700 32760 1
174513 773 1003 3361 3541 1
174513 771 1003 62461 62641 1
174706 224 1005 67200 67260 1
174708 231 1001 64142 67499 1
174726 284 1005 45600 45660 1
174723 277 1001 8342 9299 1
174724 279 1005 48300 48360 1
174725 20001 1001 52500 53399 2
174714 250 1003 49561 49741 1
174714 250 1001 49742 50699 1
174711 239 1005 25200 25260 1
174738 230 1003 81961 82141 1
174733 215 1003 16861 17041 1
174734 218 1005 45300 45360 1
174758 290 1005 78600 78660 1
182801 101003 1001 36900 37499 3
174754 280 1001 17942 21299 1
174751 269 1001 45242 45899 1
174746 256 1005 75600 75660 1
174747 257 1001 35942 36599 1
174747 257 1001 82142 83099 1
183600 653 1005 12300 12360 1
183600 642 1001 69542 71099 1
183001 702 1005 14700 14760 1
182901 627 1005 6300 6360 1
192701 71003 1001 62880 63479 3
192700 71003 1001 17160 17759 3
192601 50003 1001 15960 16559 3
192901 624 1003 14220 16019 1
192401 102003 1001 63840 64439 3
192300 41001 1001 62340 63239 2
191901 73003 1001 17160 17759 3
191601 90001 1001 15420 16319 2
184600 870 1005 82500 82560 1
184600 870 1001 82742 86099 1
184302 457 1003 45061 45241 1
184302 464 1005 46800 46860 1
184301 40003 1001 33600 34199 3
184300 40003 1001 26400 26999 3
193500 387 1003 12840 12899 1
193400 1134 1003 61140 62939 1
193800 92003 1001 17280 17879 3
210804 917 1001 32042 33599 1
210808 103001 1001 67200 68099 2
200903 1217 1005 65400 65460 1
200901 1183 1001 15542 18899 1
210800 103001 1001 29400 30299 2
210801 911 1005 29400 29460 1
210801 103003 1001 35700 36299 3
194101 130003 1001 12900 13499 3
194601 855 1003 14040 14219 1
194401 95001 1001 15300 16199 2
220302 332 1005 39300 39360 1
210810 930 1005 7800 7860 1
210810 930 1003 9661 9841 1
210811 931 1001 36842 37499 1
220305 337 1001 32342 33899 1
222311 41003 1001 66300 66899 3
222310 41003 1001 6600 7199 3
222309 354 1005 10200 10260 1
222315 360 1005 44700 44760 1
222314 359 1001 72242 73799 1
222303 41003 1001 83700 84299 3
222308 353 1003 49861 50041 1
222306 351 1003 38761 38941 1
222305 350 1005 600 660 1
222101 498 1005 77400 77460 1
222101 498 1003 77461 77641 1
222300 41001 1001 60000 60899 2
220308 344 1005 15300 15360 1
222324 353 1005 16200 16260 1
222324 353 1001 16442 19799 1
222324 353 1005 68700 68760 1
222324 353 1001 76142 77699 1
222323 352 1001 79142 80699 1
222326 41003 1001 40200 40799 3
222319 348 1001 82742 86099 1
261701 999 1003 16561 16741 1
261601 780 1001 52742 53399 1
261800 555 1003 42961 43141 1
261400 537 1005 47400 47460 1
232400 969 1005 900 960 1
222330 359 1005 51000 51060 1
222329 358 1003 41461 41641 1
222328 357 1005 10500 10560 1
261900 73003 1001 58200 58799 3
261801 563 1001 8942 9899 1
262000 819 1005 15600 15660 1
262100 502 1005 26400 26460 1
263300 121001 1001 3300 4199 2
263300 1061 1001 4442 5399 1
263300 1037 1001 54842 55799 1
263401 1143 1001 71942 73499 1
263600 664 1001 17642 20999 1
263601 642 1003 10861 11041 1
263100 805 1005 68700 68760 1
263100 91003 1001 72600 73199 3
262301 353 1001 19142 20699 1
262301 349 1001 67142 70499 1
262401 957 1005 81300 81360 1
262701 601 1003 17761 17941 1
262700 606 1003 19861 20041 1
263801 834 1005 69600 69660 1
264000 1083 1001 59042 59999 1
263901 843 1003 81361 81541 1
264100 1147 1003 8461 8641 1
263900 835 1005 29100 29160 1
273600 70003 1001 59700 60299 3
274301 434 1003 59761 59941 1
273102 91003 1001 37200 37799 3
273003 81003 1001 2100 2699 3
272800 894 1005 49200 49260 1
264700 304 1001 62942 64499 1
264500 772 1005 9600 9660 1
264300 421 1001 48842 50399 1
264201 1031 1005 42900 42960 1
264200 1032 1005 30900 30960 1
274306 443 1001 70442 71999 1
280201 319 1005 67800 67860 1
280207 325 1003 33961 34141 1
10301 328 1001 242 1799 1
10308 335 1003 44761 44941 1
10311 338 1001 29342 29999 1
10316 42001 1001 60000 60899 2
10801 910 1005 60600 60660 1
10803 912 1005 25800 25860 1
10804 103003 1001 11100 11699 3
10804 913 1003 79561 79741 1
10807 916 1005 15600 15660 1
10813 922 1001 21542 24899 1
10814 923 1001 25142 25799 1
10815 924 1005 61800 61860 1
10904 1166 1001 26042 26699 1
10906 1168 1001 85142 85799 1
10908 1170 1005 31800 31860 1
10909 1171 1001 10742 11399 1
10910 1172 1001 85742 86399 1
10914 1176 1005 34800 34860 1
10913 1175 1005 46800 46860 1
10913 1175 1005 54000 54060 1
10917 1179 1001 81242 84599 1
10919 9910919 1001 43800 86099 4
10916 1178 1003 61861 62041 1
10921 1183 1001 69842 73199 1
10925 1187 1001 10442 11099 1
10927 1189 1005 7200 7260 1
10930 1192 1001 32042 35399 1
10932 1163 1005 68100 68160 1
10934 1165 1001 65042 65699 1
10938 1169 1003 25261 25441 1
10940 1171 1005 45300 45360 1
10943 1174 1003 69661 69841 1
10944 1175 1005 12600 12660 1
10946 1177 1001 68942 72299 1
10947 140003 1001 61800 62399 3
10949 140001 1001 0 899 2
10955 1186 1001 62042 64199 1
10959 140001 1001 23100 23999 2
11001 401 1001 23942 24599 1
11003 41001 1001 68700 69599 2
11005 405 1001 40442 41099 1
11005 41003 1001 44700 45299 3
11004 404 1003 46261 46441 1
11006 406 1001 2642 4199 1
11006 41003 1001 5100 5699 3
11006 41003 1001 63000 63599 3
11014 406 1005 79800 79860 1
11015 407 1005 1200 1260 1
11105 714 1003 51961 52141 1
11107 716 1003 37561 37741 1
11108 717 1001 38642 40199 1
11109 718 1001 31442 34799 1
11112 84003 1001 69300 69899 3
11113 722 1003 16561 16741 1
11116 725 1001 35942 37499 1
11118 727 1005 40800 40860 1
11120 729 1003 39961 40141 1
11120 729 1001 40142 40799 1
11301 874 1001 23342 24899 1
11301 874 1001 25142 25799 1
11303 876 1001 60542 62099 1
11304 877 1005 24900 24960 1
11306 100001 1001 24000 24899 2
11307 873 1003 9961 10141 1
11309 875 1001 4442 5999 1
11309 100003 1001 55200 55799 3
11313 879 1005 81900 81960 1
11402 61003 1001 21900 22499 3
11409 530 1005 60600 60660 1
11411 61003 1001 66900 67499 3
11413 513 1005 40200 40260 1
11416 518 1005 5400 5460 1
11419 61001 1001 7500 8399 2
11420 527 1001 76442 77999 1
11425 61003 1001 66900 67499 3
11424 535 1001 50342 50999 1
11424 534 1005 60600 60660 1
11500 80001 1001 36600 37499 2
11502 80003 1001 37800 38399 3
11504 678 1001 38942 39599 1
11506 680 1001 72242 75599 1
11509 80003 1001 43500 44099 3
11511 678 1005 7200 7260 1
11511 80003 1001 56400 56999 3
11510 677 1001 9242 11399 1
11510 677 1003 74461 74641 1
11602 776 1005 17400 17460 1
11603 777 1005 44100 44160 1
11606 780 1001 29342 32699 1
11609 90001 1001 27300 28199 2
11609 776 1005 80400 80460 1
11611 778 1005 42900 42960 1
11611 778 1003 51961 52141 1
11612 779 1001 24842 26999 1
11702 1001 1005 80100 80160 1
11701 111003 1001 28200 28799 3
11701 1000 1005 34200 34260 1
11705 1003 1003 68461 68641 1
11800 553 1001 75542 76199 1
11800 553 1005 82200 82260 1
11801 60003 1001 50100 50699 3
11801 554 1003 57061 57241 1
11903 632 1005 73800 73860 1
11907 629 1005 29100 29160 1
11904 633 1003 53461 53641 1
11904 633 1001 59942 60599 1
11904 633 1005 60600 60660 1
11811 557 1001 26942 29099 1
11900 629 1003 51661 51841 1
11807 553 1001 32342 32999 1
11809 555 1005 55500 55560 1
11804 557 1003 29461 29641 1
11804 557 1001 33242 35399 1
11808 554 1003 47761 47941 1
11808 60001 1001 55500 56399 2
11810 556 1005 58800 58860 1
12000 94003 1001 72300 72899 3
12000 809 1005 78300 78360 1
11909 631 1001 28142 31499 1
11909 631 1003 38761 38941 1
12200 538 1005 38700 38760 1
12106 503 1001 30242 33599 1
12009 94003 1001 41700 42299 3
12011 818 1005 37500 37560 1
12101 498 1001 53642 56999 1
12005 818 1005 5100 5160 1
12005 94001 1001 69600 70499 2
12002 813 1005 54000 54060 1
12202 540 1005 81300 81360 1
12204 542 1001 60842 61499 1
12204 542 1005 66000 66060 1
12205 543 1003 64561 64741 1
12205 543 1003 70861 71041 1
12206 544 1005 42000 42060 1
12207 545 1001 36542 38099 1
12226 550 1005 17100 17160 1
12227 551 1005 33300 33360 1
12227 551 1001 34442 35999 1
12300 345 1001 14642 17999 1
12218 542 1003 20161 20341 1
12218 61001 1001 28200 29099 2
12218 61003 1001 29100 29699 3
12218 61003 1001 72000 72599 3
12208 546 1001 53942 55499 1
12212 550 1003 50461 50641 1
12306 41001 1001 33300 34199 2
12307 352 1005 3000 3060 1
12308 41001 1001 11400 12299 2
12310 41003 1001 21900 22499 3
12328 346 1003 48061 48241 1
12329 41001 1001 16200 17099 2
12319 364 1003 17161 17341 1
12322 367 1003 45061 45241 1
12323 41003 1001 68100 68699 3
12323 368 1003 79561 79741 1
12326 371 1001 11342 12899 1
12313 358 1003 70561 70741 1
12316 41003 1001 29100 29699 3
12318 363 1001 38942 42299 1
12335 353 1003 49861 50041 1
12336 354 1001 27542 30899 1
12339 357 1005 24300 24360 1
12339 357 1001 83342 84899 1
12340 358 1003 71761 71941 1
12341 359 1003 5161 5341 1
12405 946 1005 30000 30060 1
12406 947 1001 51842 52499 1
12409 950 1003 2761 2941 1
12409 950 1003 52561 52741 1
12348 41003 1001 78000 78599 3
12344 362 1001 85442 86099 1
12347 365 1005 19200 19260 1
12413 954 1003 29761 29941 1
12413 954 1005 30600 30660 1
12413 954 1001 38042 39599 1
12414 102003 1001 55200 55799 3
12416 957 1005 66600 66660 1
12436 948 1003 41461 41641 1
12437 949 1003 40861 41041 1
12438 102003 1001 66900 67499 3
12440 952 1003 23461 23641 1
12440 102003 1001 78900 79499 3
12442 954 1003 60661 60841 1
12431 943 1005 6000 6060 1
12434 946 1003 12661 12841 1
12434 946 1001 73442 74099 1
12434 102003 1001 83100 83699 3
12429 941 1005 55500 55560 1
12423 964 1003 37561 37741 1
12423 964 1001 37742 38399 1
12423 964 1001 39542 41099 1
12423 964 1001 44942 46499 1
12425 966 1001 20042 26999 1
12425 966 1001 77942 79499 1
12446 102001 1001 61500 62399 2
12450 962 1003 63361 63541 1
12508 1111 1001 50042 50699 1
12510 1113 1005 22500 22560 1
12510 1113 1005 84000 84060 1
12515 120003 1001 17400 17999 3
12515 1118 1003 22561 22741 1
12515 1118 1001 22742 29699 1
12515 1118 1001 77042 80399 1
12503 1106 1001 82742 84299 1
12507 1110 1003 29161 29341 1
12451 102001 1001 44100 44999 2
12453 965 1001 3242 4799 1
12455 967 1001 64442 65099 1
12457 969 1005 34200 34260 1
12520 1123 1003 6661 6841 1
12520 1123 1001 9542 12899 1
12521 1124 1001 29942 31499 1
12521 120001 1001 37800 38699 2
12522 120001 1001 6300 7199 2
12522 1125 1003 73261 73441 1
12516 120003 1001 21300 21899 3
12542 1117 1005 75600 75660 1
12545 120003 1001 45900 46499 3
12540 1115 1005 27900 27960 1
12541 1116 1005 76500 76560 1
12536 1111 1001 39242 40799 1
12536 120003 1001 41700 42299 3
12537 120003 1001 9300 9899 3
12527 1130 1003 26761 26941 1
12529 1104 1003 34261 34441 1
12529 1104 1005 84900 84960 1
12550 1125 1003 54361 54541 1
12616 483 1005 10800 10860 1
12616 483 1003 14461 14641 1
12613 480 1003 39961 40141 1
12609 50001 1001 60900 61799 2
12610 477 1001 17642 18299 1
12610 477 1001 73742 74399 1
12601 50003 1001 33300 33899 3
12602 469 1005 27300 27360 1
12602 469 1003 27361 27541 1
12605 472 1005 10800 10860 1
12627 494 1005 48000 48060 1
12624 491 1003 61561 61741 1
12625 492 1003 361 541 1
12626 493 1005 48900 48960 1
12647 486 1001 72542 74099 1
12648 487 1001 37742 41099 1
12640 50003 1001 31200 31799 3
12642 481 1003 40561 40741 1
12643 50003 1001 8400 8999 3
12644 483 1001 32042 33599 1
12630 469 1001 32642 35999 1
12636 475 1001 24842 26399 1
12636 475 1001 72842 73499 1
12702 597 1001 70442 71099 1
12702 597 1005 71100 71160 1
12654 493 1003 2161 2341 1
12654 493 1005 66300 66360 1
12811 901 1001 23342 23999 1
12811 902 1005 81000 81060 1
12803 896 1005 40200 40260 1
12803 101001 1001 47400 48299 2
12704 71001 1001 18300 19199 2
12706 605 1001 83342 83999 1
12707 606 1001 76442 78899 1
12801 891 1005 74100 74160 1
12902 616 1005 47100 47160 1
12902 615 1003 48961 49141 1
12902 615 1005 52500 52560 1
12902 72001 1001 57600 58499 2
13101 790 1003 48961 49141 1
13100 788 1005 63300 63360 1
13006 81003 1001 77700 78299 3
12910 620 1005 13200 13260 1
12910 72003 1001 19500 20099 3
13105 802 1001 72542 75899 1
13300 1033 1005 23400 23460 1
13300 1033 1003 84661 84841 1
13210 981 1005 81900 81960 1
13205 987 1001 49442 52799 1
13209 976 1005 60000 60060 1
13204 984 1003 71161 71341 1
13208 975 1005 44100 44160 1
13303 121001 1001 6900 7799 2
13303 1036 1003 78961 79141 1
13303 1036 1001 79142 81299 1
13307 1040 1003 4861 5041 1
13307 1040 1003 59161 59341 1
13302 1035 1001 2042 5399 1
13325 1058 1003 6961 7141 1
13324 1057 1001 39542 40199 1
13323 1056 1005 31200 31260 1
13320 1053 1005 63000 63060 1
13315 1048 1001 67742 68399 1
13315 1048 1003 77461 77641 1
13319 1052 1005 70800 70860 1
13319 1052 1003 74461 74641 1
13318 1051 1001 13742 17099 1
13310 1043 1001 13142 14699 1
13309 1042 1005 15300 15360 1
13309 121001 1001 66900 67799 2
13331 1064 1005 18000 18060 1
13328 121001 1001 12900 13799 2
13332 1065 1005 82500 82560 1
13345 121003 1001 50400 50999 3
13347 1044 1001 56942 58499 1
13347 1044 1003 60361 60541 1
13346 1043 1005 31800 31860 1
13346 1043 1005 37800 37860 1
13346 1043 1001 38042 38699 1
13338 1035 1003 64561 64741 1
13338 1035 1003 69961 70141 1
13335 1068 1005 43800 43860 1
13334 1067 1001 22142 23699 1
13353 1050 1003 32161 32341 1
13355 1052 1003 361 541 1
13370 1067 1003 30361 30541 1
13370 1067 1005 33900 33960 1
13370 1067 1001 83042 83699 1
13400 1131 1003 10261 10441 1
13371 1068 1001 40742 42299 1
13368 9913368 1001 300 42599 4
13367 1064 1005 7500 7560 1
13366 1063 1005 25800 25860 1
13366 1063 1005 81900 81960 1
13363 1060 1003 13861 14041 1
13360 1057 1003 28861 29041 1
13360 1057 1005 85500 85560 1
13362 1059 1001 45542 46199 1
13361 1058 1005 83100 83160 1
13613 660 1001 53342 53999 1
13613 661 1003 62761 62941 1
13613 70003 1001 64500 65099 3
13607 642 1001 1742 2399 1
13609 648 1001 49742 50399 1
13610 652 1005 60900 60960 1
13600 642 1003 11161 11341 1
13606 660 1001 66242 67799 1
13707 82003 1001 3900 4499 3
13801 824 1005 18300 18360 1
13801 824 1005 24600 24660 1
13801 824 1001 75542 77999 1
13800 822 1001 56642 57299 1
13802 828 1005 41100 41160 1
14002 1075 1001 78542 79199 1
14004 1083 1003 53161 53341 1
14007 1092 1005 56700 56760 1
14007 1092 1003 56761 56941 1
14006 1088 1003 81361 81541 1
14003 1080 1005 68400 68460 1
13905 841 1003 19261 19441 1
13902 843 1005 12300 12360 1
13902 843 1001 12542 14099 1
13803 829 1001 19142 19799 1
13805 824 1003 38761 38941 1
13807 831 1005 30900 30960 1
13807 830 1003 38161 38341 1
13901 94003 1001 12300 12899 3
13804 820 1003 4561 4741 1
13806 826 1003 13861 14041 1
13806 828 1001 21242 23399 1
13806 827 1005 25200 25260 1
14013 1081 1005 36300 36360 1
14013 1081 1003 36361 36541 1
14010 1074 1005 7800 7860 1
14010 1074 1001 8942 11399 1
14206 1022 1001 8942 9599 1
14205 110003 1001 74400 74999 3
14202 1011 1003 32461 32641 1
14017 1094 1001 57842 61199 1
14016 1091 1001 2642 4199 1
14016 1090 1003 4261 4441 1
14213 110003 1001 9000 9599 3
14213 1020 1001 55442 58799 1
14315 426 1005 68700 68760 1
14312 40003 1001 48300 48899 3
14309 453 1001 242 3599 1
14309 453 1005 9600 9660 1
14311 462 1001 2642 3299 1
14311 461 1003 73261 73441 1
14310 458 1003 24661 24841 1
14305 437 1005 48600 48660 1
14302 425 1001 50342 53699 1
14318 437 1005 34800 34860 1
14320 445 1001 50342 50999 1
14322 453 1001 1142 3599 1
14322 40003 1001 14100 14699 3
14323 456 1005 9900 9960 1
14413 584 1005 3900 3960 1
14413 586 1001 71042 72599 1
14501 752 1001 8942 12299 1
14501 753 1005 72000 72060 1
14504 762 1005 68100 68160 1
14504 764 1001 75542 78899 1
14405 582 1003 14161 14341 1
14407 567 1005 23400 23460 1
14408 571 1001 62042 62699 1
14409 62001 1001 58200 59099 2
14400 62003 1001 42000 42599 3
14401 62003 1001 38400 38999 3
14402 573 1001 52142 55499 1
14403 575 1001 25142 28499 1
14404 62001 1001 13200 14099 2
14324 40003 1001 8700 9299 3
14510 758 1003 61561 61741 1
14510 759 1005 65100 65160 1
14505 83001 1001 57000 57899 2
14507 749 1001 60842 62399 1
14509 83003 1001 42000 42599 3
14611 858 1003 4561 4741 1
14611 858 1005 69300 69360 1
14702 208 1005 27000 27060 1
14610 855 1005 61200 61260 1
14607 846 1003 29761 29941 1
14606 864 1005 34200 34260 1
14608 850 1005 27600 27660 1
14608 93003 1001 80400 80999 3
14608 851 1001 85742 86399 1
14600 848 1001 13442 14999 1
14602 854 1003 77461 77641 1
14703 209 1005 76800 76860 1
14704 210 1005 51300 51360 1
14710 20003 1001 52500 53099 3
14726 232 1003 15961 16141 1
14726 232 1001 70442 71099 1
14727 233 1001 9242 9899 1
14731 237 1003 27661 27841 1
14719 225 1001 50942 51599 1
14720 226 1001 81842 82499 1
14714 220 1005 54000 54060 1
14717 20001 1001 66900 67799 2
14717 223 1003 71461 71641 1
14738 244 1001 3242 6599 1
14738 244 1005 6600 6660 1
14740 246 1001 73142 74699 1
14758 208 1001 28442 29099 1
14750 256 1001 33842 35399 1
14751 257 1001 12842 14399 1
14753 259 1005 1200 1260 1
14754 260 1005 43800 43860 1
14745 251 1003 48361 48541 1
14748 254 1005 18300 18360 1
14748 20003 1001 78900 79499 3
14743 20003 1001 52500 53099 3
14770 220 1003 17761 17941 1
14770 220 1005 22200 22260 1
14788 238 1003 65461 65641 1
14793 243 1005 37500 37560 1
14789 239 1003 45661 45841 1
14791 241 1003 43261 43441 1
14786 236 1003 71161 71341 1
14781 231 1005 53700 53760 1
14782 232 1005 9300 9360 1
14782 232 1005 64500 64560 1
14784 234 1001 51242 51899 1
14784 20001 1001 59100 59999 2
14775 20003 1001 17700 18299 3
14775 225 1003 24661 24841 1
14778 228 1001 32342 35699 1
14773 223 1001 75542 78899 1
14795 245 1005 45000 45060 1
14798 248 1005 11700 11760 1
14798 248 1005 66900 66960 1
14801 251 1001 21542 24899 1
14801 251 1003 24961 25141 1
31304 873 1003 44461 44641 1
31400 514 1001 56642 58199 1
31305 877 1003 73561 73741 1
31300 874 1001 52442 53099 1
31300 100001 1001 54000 54899 2
14810 260 1005 49500 49560 1
31301 876 1001 9842 10499 1
14805 20003 1001 70500 71099 3
14806 256 1005 39900 39960 1
14807 257 1005 44700 44760 1
14808 258 1001 12842 16199 1
14808 258 1005 65100 65160 1
14803 253 1001 64742 68099 1
31404 524 1003 55261 55441 1
31402 534 1003 76561 76741 1
31502 683 1001 68342 68999 1
32003 817 1003 30061 30241 1
32003 817 1001 33842 35399 1
31907 640 1003 75061 75241 1
31904 629 1001 50342 50999 1
31905 632 1003 661 841 1
31905 634 1001 58742 60299 1
31906 73001 1001 55200 56099 2
31800 558 1001 37742 38399 1
31600 90003 1001 43500 44099 3
31503 675 1005 23400 23460 1
31503 675 1003 24361 24541 1
31503 674 1005 72000 72060 1
32204 545 1003 85261 85441 1
32200 538 1001 14342 15899 1
32500 1104 1001 74042 75599 1
32202 549 1001 30842 32399 1
32202 546 1005 32400 32460 1
32202 61001 1001 34200 35099 2
32803 895 1005 82200 82260 1
32806 887 1001 41642 42299 1
32802 101001 1001 34200 35099 2
32511 1126 1005 6900 6960 1
32503 1116 1003 25261 25441 1
32505 1123 1001 38342 38999 1
32506 1105 1005 69300 69360 1
32900 608 1001 19442 20999 1
32900 72003 1001 79500 80099 3
32901 72003 1001 20400 20999 3
33003 706 1005 21300 21360 1
32919 616 1001 44642 46199 1
32917 614 1005 27600 27660 1
32913 610 1001 5042 6599 1
32913 610 1005 58800 58860 1
32914 611 1001 62342 62999 1
32914 611 1005 68400 68460 1
32915 612 1001 2342 5699 1
32915 72001 1001 9000 9899 2
32911 608 1001 59342 62699 1
32911 608 1005 62700 62760 1
32909 617 1003 67861 68041 1
32910 618 1005 2400 2460 1
33004 689 1003 27061 27241 1
33103 91001 1001 44700 45599 2
33006 697 1005 69300 69360 1
33608 70001 1001 10500 11399 2
33700 733 1001 50342 51899 1
33606 648 1001 25742 26399 1
33205 112003 1001 18300 18899 3
33205 989 1001 23642 24299 1
33600 646 1003 19261 19441 1
33600 642 1005 21000 21060 1
33201 981 1003 59461 59641 1
33202 112001 1001 66900 67799 2
33708 741 1005 29700 29760 1
33705 731 1001 17342 18899 1
34506 765 1005 75600 75660 1
34510 752 1005 38400 38460 1
34301 457 1001 74042 75599 1
34500 747 1001 66242 67799 1
34500 746 1005 70500 70560 1
34501 749 1001 8642 10199 1
34201 1014 1001 2642 4199 1
34701 212 1003 81061 81241 1
34515 767 1001 76442 77099 1
34511 83001 1001 84000 84899 2
34718 296 1003 35761 35941 1
34723 213 1001 77342 80699 1
34713 20003 1001 19800 20399 3
34707 20003 1001 6900 7499 3
34707 242 1001 62642 64199 1
34702 20001 1001 38700 39599 2
34703 221 1005 31500 31560 1
34703 221 1005 32400 32460 1
34703 222 1001 83942 84599 1
34706 239 1003 3961 4141 1
34724 20003 1001 52500 53099 3
34730 250 1003 71161 71341 1
34725 222 1001 30542 32099 1
43200 970 1003 38761 38941 1
42901 620 1001 47042 50399 1
43000 689 1005 66600 66660 1
43000 81003 1001 73800 74399 3
43001 702 1001 72842 76199 1
43101 804 1005 15000 15060 1
34741 304 1005 25500 25560 1
34743 313 1005 18900 18960 1
34738 289 1003 33061 33241 1
34736 280 1005 80100 80160 1
34738 20003 1001 85800 86399 3
43202 984 1001 14942 15599 1
43203 991 1003 68161 68341 1
43400 1139 1001 47942 48599 1
43400 131003 1001 49500 50099 3
43401 131003 1001 69300 69899 3
43401 1143 1003 74761 74941 1
63700 734 1005 52800 52860 1
63700 732 1001 56642 59999 1
63800 825 1003 61261 61441 1
64200 1004 1005 84300 84360 1
64200 1017 1003 86161 86341 1
63801 92001 1001 6600 7499 2
63801 92001 1001 57600 58499 2
63001 701 1005 55200 55260 1
63100 792 1003 47761 47941 1
63101 798 1003 27361 27541 1
63400 1134 1003 61261 61441 1
43800 823 1001 53042 54599 1
44200 110003 1001 37800 38399 3
44200 1014 1005 82200 82260 1
62800 891 1005 78900 78960 1
44400 590 1001 45542 46199 1
63401 1140 1005 12000 12060 1
64301 429 1003 33961 34141 1
64301 426 1003 42961 43141 1
64501 83001 1001 7800 8699 2
64501 770 1005 8700 8760 1
102800 887 1002 10257 10437 1
102800 889 1005 61500 61560 1
94600 93001 1001 59700 60599 2
93800 824 1003 23461 23641 1
94300 40001 1001 63000 63899 2
93000 696 1005 50700 50760 1
93400 1146 1001 23642 24299 1
93600 647 1003 52561 52741 1
64600 852 1005 75000 75060 1
103100 805 1002 7257 7437 1
103100 803 1005 8519 8699 1
103000 706 1005 37319 37499 1
123001 692 1003 23461 23641 1
122902 628 1001 64442 67799 1
122900 614 1001 27242 28199 1
123003 706 1005 72300 72360 1
122802 900 1001 28742 30299 1
104300 418 1001 71942 72956 1
104200 1005 1005 57419 57599 1
103800 823 1005 8219 8399 1
103700 736 1005 10319 10499 1
103700 732 1002 66357 66537 1
123600 647 1003 83461 83641 1
123402 1145 1005 47400 47460 1
123100 91003 1001 45300 45899 3
123601 662 1005 71700 71760 1
140800 922 1003 59461 59641 1
124602 866 1005 75600 75660 1
124602 93001 1001 85500 86399 2
124304 444 1003 2161 2341 1
124303 40003 1001 59700 60299 3
124200 110001 1001 21900 22799 2
123800 823 1005 17100 17160 1
160901 140001 1001 53700 54599 2
160300 330 1005 56400 56460 1
160300 330 1001 56642 58199 1
160301 343 1003 59461 59641 1
162200 540 1001 55242 56199 1
162000 94003 1001 50400 50999 3
161900 640 1003 76761 76941 1
161601 781 1003 34861 35041 1
161701 997 1003 66561 66741 1
161800 555 1005 53200 53260 1
161400 529 1005 55100 55160 1
161400 521 1005 56900 56960 1
161501 674 1005 22900 22960 1
161501 683 1005 26300 26360 1
162400 102003 1001 10600 11199 3
162300 349 1003 36661 36841 1
162301 367 1003 1061 1241 1
162301 352 1001 55842 56799 1
163800 829 1003 22661 22841 1
163600 661 1005 64200 64260 1
163601 654 1003 26961 27141 1
163701 734 1001 53942 55499 1
163300 1050 1001 46542 48099 1
163100 799 1003 50061 50241 1
163200 975 1003 10061 10241 1
162800 903 1005 79500 79560 1
162900 611 1005 49800 49860 1
164101 1153 1003 26161 26341 1
170800 909 1001 44642 46199 1
164701 226 1001 50142 51699 1
170301 329 1005 3900 3960 1
170301 329 1001 7742 11099 1
170301 42003 1001 62100 62699 3
170301 330 1001 67442 68099 1
170301 42001 1001 78000 78899 2
170302 332 1001 3242 6599 1
170302 331 1001 6842 10199 1
164501 767 1003 41861 42041 1
164600 868 1003 47861 48041 1
164600 853 1001 53442 58599 1
164401 95001 1001 80900 81799 2
164200 1010 1003 14561 14741 1
164200 1014 1003 70461 70641 1
164500 766 1001 21942 22599 1
164500 83003 1001 80000 80599 3
164201 1004 1001 31042 31999 1
170806 915 1001 42542 43199 1
170904 1174 1003 55261 55441 1
170907 1184 1001 57542 58499 1
170900 1162 1001 39242 39899 1
170902 1170 1001 31142 34499 1
170817 103001 1001 43200 44099 2
170812 921 1005 85500 85560 1
170808 917 1005 21600 21660 1
170814 923 1003 13261 13441 1
170809 918 1005 68700 68760 1
170913 1201 1005 1800 1860 1
170913 140003 1001 9900 10499 3
170914 1205 1001 41042 41699 1
170915 140003 1001 5100 5699 3
170915 1209 1003 62161 62341 1
171306 879 1005 42300 42360 1
171306 879 1003 47761 47941 1
171307 884 1005 27900 27960 1
171302 880 1005 21000 21060 1
170929 1203 1003 85561 85741 1
171300 874 1001 36542 39899 1
171300 875 1005 42600 42660 1
170928 1200 1005 6600 6660 1
170928 1200 1003 68161 68341 1
170920 1176 1005 31500 31560 1
170921 1177 1005 5700 5760 1
170921 1178 1005 60300 60360 1
170922 1181 1001 57842 58499 1
171407 514 1005 41700 41760 1
171400 512 1005 3600 3660 1
171403 521 1003 65161 65341 1
171607 90003 1001 44100 44699 3
171502 681 1005 77700 77760 1
171503 685 1005 21900 21960 1
171600 90001 1001 36600 37499 2
171410 61003 1001 59400 59999 3
171500 674 1001 36542 37199 1
171700 995 1001 7142 10499 1
171700 995 1005 65700 65760 1
171703 996 1001 22142 22799 1
172000 808 1003 66961 67141 1
172101 60001 1001 41100 41999 2
172101 60001 1001 54000 54899 2
171905 73003 1001 62700 63299 3
171906 636 1003 75061 75241 1
171805 60003 1001 4800 5399 3
171900 629 1003 3661 3841 1
172105 502 1005 55200 55260 1
172105 502 1001 60842 62399 1
172317 347 1005 39900 39960 1
172317 347 1003 40861 41041 1
172314 359 1003 47461 47641 1
172314 359 1005 49200 49260 1
172318 348 1003 12061 12241 1
172311 356 1005 77100 77160 1
172307 352 1005 84300 84360 1
172308 353 1005 51300 51360 1
172309 354 1003 69361 69541 1
172310 355 1003 9661 9841 1
172204 538 1001 21542 23099 1
172205 541 1003 35461 35641 1
172302 41001 1001 15600 16499 2
172302 347 1003 76861 77041 1
172325 355 1003 45961 46141 1
172322 352 1003 2461 2641 1
172502 1113 1003 68161 68341 1
172504 1119 1005 65700 65760 1
172408 947 1005 18900 18960 1
172326 356 1005 60300 60360 1
172328 358 1003 72061 72241 1
172329 359 1001 53642 55199 1
172329 359 1003 55261 55441 1
172400 944 1001 42242 42899 1
172508 1108 1001 21842 23399 1
172509 1114 1001 19442 20099 1
172705 597 1005 32700 32760 1
172701 598 1003 32461 32641 1
172606 492 1005 14400 14460 1
172609 477 1005 12300 12360 1
172513 1128 1003 25861 26041 1
172600 468 1003 44161 44341 1
172803 897 1005 58500 58560 1
172911 72003 1001 21300 21899 3
172911 72001 1001 33600 34499 2
172911 72003 1001 34500 35099 3
173000 687 1003 12961 13141 1
173001 81001 1001 7200 8099 2
173001 692 1005 74400 74460 1
172909 619 1005 75600 75660 1
172905 625 1001 73142 76499 1
172906 610 1005 34200 34260 1
172908 616 1001 6542 9899 1
172809 897 1001 50642 53999 1
172807 891 1003 12961 13141 1
173011 702 1005 56100 56160 1
173007 691 1003 3961 4141 1
173007 690 1001 60542 62099 1
173008 693 1001 1742 2399 1
173008 695 1003 51361 51541 1
173009 697 1001 21542 24899 1
173009 698 1001 82142 83699 1
173208 974 1001 46142 49499 1
173203 980 1001 16442 17099 1
173206 112001 1001 45600 46499 2
173207 971 1001 3242 3899 1
173107 791 1001 47342 47999 1
173108 794 1005 51000 51060 1
173110 801 1003 29461 29641 1
173201 112001 1001 63000 63899 2
173103 797 1005 37200 37260 1
173104 91001 1001 8700 9599 2
173210 980 1001 11942 15299 1
173401 1135 1005 15300 15360 1
173401 1136 1005 68700 68760 1
173402 1138 1003 25561 25741 1
173403 1140 1001 10742 11699 1
173404 131001 1001 57300 58199 2
173406 1136 1005 41700 41760 1
173405 1133 1005 56100 56160 1
173405 131001 1001 63300 64199 2
173310 1039 1005 50400 50460 1
173316 1061 1001 54842 55499 1
173317 121003 1001 66000 66599 3
173314 121003 1001 68100 68699 3
173304 1050 1005 73500 73560 1
173306 121001 1001 33300 34199 2
173303 1048 1005 75600 75660 1
173502 394 1001 61742 62399 1
173503 375 1001 1442 4799 1
173408 1141 1005 3300 3360 1
173703 82003 1001 2100 2699 3
173703 741 1005 7200 7260 1
173700 82003 1001 68700 69299 3
173702 739 1005 20100 20160 1
173611 654 1003 17161 17341 1
173612 659 1005 82800 82860 1
173606 662 1005 15300 15360 1
173607 70001 1001 53100 53999 2
173608 70003 1001 30600 31199 3
173609 70001 1001 79800 80699 2
173505 393 1003 40561 40741 1
173600 644 1005 32400 32460 1
173602 650 1005 29700 29760 1
173802 828 1005 6900 6960 1
173803 92001 1001 64800 65699 2
173805 823 1003 48961 49141 1
174009 1098 1003 33961 34141 1
174100 1148 1003 59161 59341 1
174100 1147 1001 60542 61199 1
174001 1077 1005 64200 64260 1
174005 1069 1005 33600 33660 1
173807 831 1003 71461 71641 1
173807 831 1001 71642 74999 1
173903 837 1003 46561 46741 1
173903 836 1001 47642 49199 1
173904 838 1001 82742 84299 1
173905 841 1005 39000 39060 1
174308 439 1005 42300 42360 1
174308 441 1003 45961 46141 1
174309 442 1003 20461 20641 1
174312 453 1005 53400 53460 1
174306 435 1001 42242 42899 1
174300 99174300 1001 0 42299 4
174300 416 1005 51000 51060 1
174210 110003 1001 11100 11699 3
174206 1030 1001 9542 11099 1
174211 1020 1001 28442 29999 1
174208 1009 1005 32400 32460 1
174316 421 1001 72242 75599 1
174317 40001 1001 18000 18899 2
174411 580 1005 39900 39960 1
174412 581 1005 24300 24360 1
174413 585 1005 83100 83160 1
174401 95003 1001 68400 68999 3
174327 40001 1001 2400 3299 2
174324 445 1005 47400 47460 1
174505 768 1001 8342 8999 1
174508 83001 1001 15300 16199 2
174613 866 1005 55200 55260 1
174608 851 1005 48300 48360 1
174513 770 1005 58500 58560 1
174511 764 1005 46800 46860 1
174704 220 1001 14642 15299 1
174706 20003 1001 12900 13499 3
174706 225 1005 60900 60960 1
174710 20001 1001 82800 83699 2
174727 20003 1001 54900 55499 3
174728 291 1001 38642 40199 1
174728 99174728 1001 43500 85799 4
174730 206 1001 842 1499 1
174731 209 1005 81900 81960 1
174719 265 1003 15961 16141 1
174720 266 1003 39061 39241 1
174720 266 1003 40861 41041 1
174722 274 1003 32461 32641 1
174723 277 1003 69361 69541 1
174713 246 1001 9842 13199 1
174713 245 1003 70561 70741 1
174716 256 1003 48061 48241 1
174738 20001 1001 30000 30899 2
174739 234 1003 79561 79741 1
174739 234 1003 84961 85141 1
174733 216 1001 72242 75599 1
174734 20001 1001 49800 50699 2
174736 224 1001 52442 55799 1
182900 72003 1001 64200 64799 3
174757 287 1005 68400 68460 1
182800 890 1005 24000 24060 1
174750 266 1005 49500 49560 1
174751 269 1005 45000 45060 1
174753 275 1003 41761 41941 1
174747 20001 1001 24600 25499 2
174742 242 1003 961 1141 1
174742 243 1001 11342 14699 1
183401 1144 1003 76561 76741 1
192801 101001 1001 62940 63839 2
192701 71001 1001 11940 12839 2
192201 550 1003 60660 62459 1
191401 61001 1001 15780 16679 2
191901 73001 1001 16260 17159 2
191800 60003 1001 14580 15179 3
191500 686 1003 62580 64379 1
184600 870 1001 77342 80699 1
184500 83003 1001 4500 5099 3
184201 110003 1001 44700 45299 3
183700 732 1001 242 1799 1
183700 82003 1001 49200 49799 3
193601 70001 1001 64740 65639 2
210806 103001 1001 63000 63899 2
210807 924 1005 81300 81360 1
210807 923 1003 82261 82441 1
210808 926 1003 6661 6841 1
200902 1204 1005 27900 27960 1
200900 1162 1003 62461 62641 1
210802 913 1005 17700 17760 1
210802 103003 1001 24900 25499 3
194400 95003 1001 59580 60179 3
194000 122001 1001 17580 18479 2
210811 103001 1001 40200 41099 2
210811 103003 1001 84000 84599 3
220303 42001 1001 37200 38099 2
222309 354 1005 67200 67260 1
222312 357 1001 26642 28199 1
222303 348 1005 86100 86160 1
222308 41001 1001 46200 47099 2
222307 352 1005 38400 38460 1
222324 41001 1001 21600 22499 2
222318 347 1001 35642 37199 1
222318 41001 1001 37200 38099 2
222323 352 1003 21061 21241 1
222322 351 1005 32700 32760 1
222326 355 1003 31261 31441 1
261501 80001 1001 66000 66899 2
261100 84003 1001 46500 47099 3
261001 412 1001 15842 16799 1
261300 880 1001 21842 22499 1
261300 876 1003 26161 26341 1
261000 41001 1001 15600 16499 2
222329 41003 1001 54000 54599 3
222328 357 1003 61261 61441 1
222327 356 1001 74942 78299 1
250501 509 1001 79742 83099 1
262000 815 1005 16800 16860 1
262100 60003 1001 76500 77099 3
263201 112003 1001 53700 54299 3
263600 70001 1001 67200 68099 2
263600 643 1005 68100 68160 1
263400 1136 1001 6542 7199 1
263301 1059 1003 61 241 1
263000 691 1001 33542 34499 1
263101 91003 1001 66600 67199 3
262500 1130 1005 41400 41460 1
262500 1104 1001 44042 45599 1
262601 50003 1001 44400 44999 3
262300 366 1001 74342 75299 1
262300 351 1005 75300 75360 1
262701 71003 1001 63300 63899 3
262501 1126 1003 67561 67741 1
262700 71001 1001 25200 26099 2
263801 92001 1001 19500 20399 2
263801 834 1001 69842 71399 1
264100 1148 1003 59161 59341 1
274302 40001 1001 51000 51899 2
274302 40003 1001 51900 52499 3
272800 101003 1001 4500 5099 3
264301 40003 1001 21300 21899 3
264500 83001 1001 13800 14699 2
264600 870 1001 46142 47699 1
274306 40001 1001 26100 26999 2
264601 847 1005 17400 17460 1
264601 856 1001 69242 70799 1
274501 752 1005 66300 66360 1
280208 326 1001 3542 6899 1
280208 326 1001 7142 9599 1
10301 328 1003 61 241 1
10303 330 1005 3000 3060 1
10303 330 1005 13800 13860 1
10305 332 1003 61561 61741 1
10307 334 1003 2161 2341 1
10312 339 1001 33542 34199 1
10312 42003 1001 45000 45599 3
10313 340 1003 31861 32041 1
10313 340 1005 35400 35460 1
10315 342 1001 23042 26399 1
10315 342 1003 82561 82741 1
10801 910 1001 8342 9899 1
10804 103001 1001 67800 68699 2
10810 919 1001 83942 85499 1
10811 103001 1001 34200 35099 2
10808 917 1003 61261 61441 1
10812 921 1001 80342 80999 1
10900 1162 1003 66661 66841 1
10903 1165 1003 14161 14341 1
10903 140003 1001 26700 27299 3
10906 140001 1001 33300 34199 2
10912 140001 1001 16800 17699 2
10913 1175 1001 47042 50399 1
10913 1175 1003 50461 50641 1
10917 140001 1001 74700 75599 2
10918 1180 1005 4800 4860 1
10916 1178 1003 3061 3241 1
10916 1178 1001 5042 5699 1
10923 1185 1005 67500 67560 1
10925 140001 1001 9300 10199 2
10928 1190 1003 38461 38641 1
10927 1189 1003 7261 7441 1
10927 1189 1003 65161 65341 1
10927 1189 1005 72900 72960 1
10929 1191 1003 32761 32941 1
10930 1192 1001 23042 23699 1
10930 1192 1001 84542 85199 1
10935 1166 1005 6600 6660 1
10937 1168 1001 23642 26999 1
10939 1170 1001 59642 62999 1
10940 140003 1001 900 1499 3
10944 140003 1001 7500 8099 3
10946 1177 1001 1142 4499 1
10947 1178 1005 12600 12660 1
10948 1179 1003 661 841 1
10949 1180 1001 59942 63299 1
10950 1181 1005 69900 69960 1
10951 1182 1005 3600 3660 1
10951 1182 1005 63600 63660 1
10953 1184 1001 30542 33899 1
10954 140001 1001 33600 34499 2
10956 1187 1003 8761 8941 1
11001 41003 1001 75600 76199 3
11008 400 1005 2700 2760 1
11008 400 1005 58800 58860 1
11102 711 1005 69000 69060 1
11106 715 1001 22142 25499 1
11109 718 1003 34861 35041 1
11109 84001 1001 60000 60899 2
11112 721 1005 75300 75360 1
11111 720 1003 39061 39241 1
11118 727 1003 58861 59041 1
11121 730 1003 18361 18541 1
11302 875 1005 20100 20160 1
11304 877 1001 76742 79199 1
11305 878 1005 78300 78360 1
11305 878 1003 78361 78541 1
11308 874 1003 15661 15841 1
11308 874 1001 24842 26999 1
11309 875 1005 56700 56760 1
11310 876 1005 66300 66360 1
11313 879 1003 82861 83041 1
11401 515 1005 42300 42360 1
11401 514 1001 48542 50999 1
11407 61003 1001 29100 29699 3
11410 532 1005 62100 62160 1
11412 536 1003 73561 73741 1
11413 513 1003 40261 40441 1
11419 525 1005 9300 9360 1
11419 524 1001 68942 71099 1
11423 61003 1001 67200 67799 3
11424 535 1005 50100 50160 1
11501 675 1001 20642 22199 1
11501 675 1001 73142 73799 1
11504 678 1001 43442 45599 1
11509 676 1005 41700 41760 1
11509 676 1003 41761 41941 1
11511 80003 1001 74100 74699 3
11602 776 1003 75361 75541 1
11604 778 1001 14642 17999 1
11606 90001 1001 15600 16499 2
11607 774 1005 19500 19560 1
11612 779 1003 84061 84241 1
11703 996 1005 72900 72960 1
11705 111003 1001 300 899 3
11802 555 1003 59761 59941 1
11906 635 1003 42661 42841 1
11903 632 1003 13261 13441 1
11908 630 1005 43800 43860 1
11905 634 1003 48061 48241 1
11907 629 1005 33300 33360 1
11812 558 1001 51842 52499 1
11902 73003 1001 70500 71099 3
11807 553 1005 35700 35760 1
11807 553 1005 37500 37560 1
11809 555 1005 3900 3960 1
11809 555 1001 53942 54599 1
11808 554 1005 47700 47760 1
11810 556 1001 50342 53699 1
11810 556 1001 59042 62399 1
11913 635 1001 20342 20999 1
12109 506 1005 45600 45660 1
12106 503 1005 27300 27360 1
12106 503 1003 33661 33841 1
12003 814 1001 48542 49199 1
12007 811 1001 54242 56399 1
12201 539 1003 1861 2041 1
12224 548 1005 31500 31560 1
12302 347 1005 49800 49860 1
12226 550 1005 20700 20760 1
12303 348 1003 30961 31141 1
12219 543 1005 900 960 1
12219 543 1001 1142 1799 1
12221 61001 1001 58200 59099 2
12222 546 1001 65342 68699 1
12222 61001 1001 80400 81299 2
12208 61001 1001 40200 41099 2
12210 548 1001 7142 10499 1
12212 550 1003 47761 47941 1
12215 61001 1001 19500 20399 2
12308 353 1001 16142 16799 1
12330 348 1001 9242 10799 1
12333 351 1005 17100 17160 1
12334 352 1003 19861 20041 1
12327 345 1005 42300 42360 1
12324 369 1005 48900 48960 1
12337 355 1001 46442 47999 1
12338 356 1005 63300 63360 1
12340 358 1005 15600 15660 1
12340 358 1001 15842 17399 1
12342 360 1003 17161 17341 1
12404 945 1003 58561 58741 1
12407 948 1003 41461 41641 1
12410 951 1003 60661 60841 1
12410 951 1001 60842 67799 1
12351 41001 1001 44100 44999 2
12353 371 1003 35461 35641 1
12400 941 1005 16200 16260 1
12402 943 1001 25442 32399 1
12343 361 1005 59700 59760 1
12344 41001 1001 84300 85199 2
12345 363 1001 68042 69599 1
12346 364 1001 22742 23399 1
12412 953 1003 18961 19141 1
12412 953 1003 25261 25441 1
12413 954 1005 29700 29760 1
12414 955 1001 67742 69299 1
12415 956 1005 36300 36360 1
12418 102003 1001 66300 66899 3
12438 950 1005 14100 14160 1
12441 953 1005 77400 77460 1
12430 102001 1001 7200 8099 2
12432 944 1003 29161 29341 1
12428 102001 1001 67800 68699 2
12429 941 1005 48300 48360 1
12422 963 1001 50342 51899 1
12422 963 1001 59342 60899 1
12423 964 1003 38461 38641 1
12424 102003 1001 6900 7499 3
12425 966 1003 74161 74341 1
12443 102003 1001 50700 51299 3
12448 960 1005 79800 79860 1
12450 962 1001 58142 59699 1
12513 1116 1001 80642 82199 1
12514 120001 1001 53100 53999 2
12514 1117 1005 60300 60360 1
12508 1111 1003 1861 2041 1
12508 1111 1001 52742 56099 1
12509 1112 1001 74342 77699 1
12512 1115 1005 17100 17160 1
12503 1106 1001 18542 21899 1
12505 1108 1005 64500 64560 1
12506 1109 1001 67142 67799 1
12507 120001 1001 30900 31799 2
12502 1105 1005 43800 43860 1
12451 963 1003 46861 47041 1
12456 968 1003 20761 20941 1
12500 1103 1005 43200 43260 1
12521 120003 1001 38700 39299 3
12517 1120 1005 3000 3060 1
12517 120001 1001 54600 55499 2
12518 120003 1001 24600 25199 3
12519 1122 1001 52442 53099 1
12542 1117 1003 75661 75841 1
12543 1118 1005 41700 41760 1
12539 1114 1001 14042 14699 1
12532 1107 1005 84900 84960 1
12538 1113 1003 18061 18241 1
12525 1128 1003 48961 49141 1
12528 1103 1001 50042 56999 1
12529 1104 1005 27900 27960 1
12530 1105 1005 5700 5760 1
12550 120003 1001 66900 67499 3
12614 50003 1001 24300 24899 3
12614 481 1001 74342 74999 1
12617 50001 1001 30300 31199 2
12619 50001 1001 53400 54299 2
12608 50001 1001 78900 79799 2
12554 1129 1003 53461 53641 1
12603 50003 1001 52800 53399 3
12605 472 1001 1142 4499 1
12605 472 1001 7442 10799 1
12621 488 1003 71461 71641 1
12623 490 1003 6661 6841 1
12625 50001 1001 11100 11999 2
12625 492 1001 60242 60899 1
12626 50001 1001 44400 45299 2
12649 50001 1001 3000 3899 2
12650 489 1005 34800 34860 1
12650 489 1003 35761 35941 1
12641 480 1001 7442 10799 1
12643 482 1001 10142 10799 1
12629 50001 1001 5700 6599 2
12632 50003 1001 41100 41699 3
12635 474 1005 36000 36060 1
12636 50003 1001 16800 17399 3
12702 71001 1001 63000 63899 2
12810 898 1005 47700 47760 1
12807 890 1005 18000 18060 1
12807 890 1003 81961 82141 1
12802 894 1001 41942 42599 1
12706 605 1001 12242 15599 1
12706 605 1003 83161 83341 1
12707 606 1003 13861 14041 1
12906 72001 1001 40800 41699 2
12906 610 1005 48000 48060 1
13011 702 1005 48000 48060 1
13005 702 1003 30361 30541 1
13008 694 1005 31800 31860 1
13001 690 1001 32342 35699 1
13001 692 1005 42000 42060 1
12909 72003 1001 18000 18599 3
13109 797 1003 30061 30241 1
13106 789 1001 8342 9899 1
13106 789 1001 62642 63299 1
13103 796 1001 2042 5399 1
13107 791 1005 19500 19560 1
13205 112001 1001 48300 49199 2
13205 985 1005 62400 62460 1
13209 977 1005 2100 2160 1
13204 984 1001 11042 14399 1
13111 804 1003 53161 53341 1
13201 974 1001 8942 9599 1
13110 801 1003 23761 23941 1
13306 1039 1001 18842 22199 1
13307 1040 1003 53761 53941 1
13307 1040 1003 60961 61141 1
13302 121001 1001 900 1799 2
13302 1035 1003 8161 8341 1
13326 1059 1005 40200 40260 1
13321 1054 1003 54661 54841 1
13315 1048 1001 8342 8999 1
13315 1048 1003 67561 67741 1
13319 1052 1003 21961 22141 1
13318 1051 1001 10142 13499 1
13318 1051 1003 17161 17341 1
13308 1041 1005 31200 31260 1
13310 1043 1001 4142 7499 1
13310 1043 1005 75300 75360 1
13312 1045 1005 2100 2160 1
13312 1045 1003 9961 10141 1
13312 1045 1001 56342 56999 1
13314 1047 1001 50342 50999 1
13309 1042 1001 15542 17099 1
13309 121003 1001 66300 66899 3
13328 1061 1001 83342 84899 1
13328 1061 1001 85142 85799 1
13330 1063 1005 30900 30960 1
13330 1063 1005 85200 85260 1
13332 1065 1001 74942 75599 1
13348 1045 1003 81061 81241 1
13350 1047 1005 36900 36960 1
13349 1046 1001 35942 37499 1
13343 121003 1001 73200 73799 3
13335 1068 1001 47642 50999 1
13335 1068 1003 51061 51241 1
13334 1067 1001 23942 27299 1
13334 1067 1003 72661 72841 1
13356 1053 1001 30842 31499 1
13355 1052 1001 11942 15299 1
13355 1052 1003 73861 74041 1
13357 1054 1005 23400 23460 1
13365 1062 1005 9000 9060 1
13367 1064 1005 17100 17160 1
13364 1061 1003 9361 9541 1
13364 121001 1001 77700 78599 2
13358 121003 1001 38400 38999 3
13358 1055 1005 82800 82860 1
13361 1058 1001 27242 28799 1
13409 1143 1003 55261 55441 1
13702 738 1005 4500 4560 1
13703 742 1001 10442 13799 1
13703 742 1003 21661 21841 1
13703 742 1003 23461 23641 1
13612 657 1003 34861 35041 1
13601 647 1001 67142 68699 1
13602 650 1001 23042 24599 1
13606 660 1003 4261 4441 1
13606 660 1003 63661 63841 1
13707 741 1001 61742 65099 1
13801 823 1001 79142 82499 1
13706 739 1003 10861 11041 1
13800 821 1001 48842 52199 1
13800 822 1001 54842 56399 1
13802 828 1001 35942 36599 1
14004 1082 1003 47161 47341 1
14007 1090 1005 65400 65460 1
13903 836 1001 14042 14699 1
13902 842 1005 69300 69360 1
13803 92003 1001 13800 14399 3
13803 829 1003 76561 76741 1
13805 825 1005 44100 44160 1
13807 830 1005 39000 39060 1
13807 829 1005 43200 43260 1
14012 1078 1005 62400 62460 1
14009 1069 1005 18600 18660 1
14205 1020 1005 75900 75960 1
14207 1025 1001 51542 54899 1
14014 1084 1005 27300 27360 1
14315 425 1001 13742 17099 1
14314 421 1001 51242 52799 1
14317 431 1003 34861 35041 1
14310 455 1003 22861 23041 1
14300 417 1005 52200 52260 1
14304 432 1001 46742 50099 1
14303 429 1001 33542 36899 1
14303 427 1005 85800 85860 1
14318 438 1005 48000 48060 1
14322 451 1001 4742 8099 1
14319 440 1005 42000 42060 1
14323 455 1005 66900 66960 1
14501 83003 1001 21300 21899 3
14500 749 1003 67561 67741 1
14407 567 1001 74342 77699 1
14409 574 1003 59161 59341 1
14410 575 1005 33600 33660 1
14404 578 1003 65761 65941 1
14325 463 1003 42661 42841 1
14505 769 1005 49200 49260 1
14613 866 1003 2761 2941 1
14700 20001 1001 33900 34799 2
14609 852 1005 59100 59160 1
14608 851 1005 24900 24960 1
14603 855 1003 86161 86341 1
14512 768 1001 22142 23699 1
14512 767 1003 79861 80041 1
14512 768 1005 80700 80760 1
14704 210 1001 842 2399 1
14706 212 1003 25561 25741 1
14706 212 1001 75542 76199 1
14707 213 1005 300 360 1
14708 20001 1001 84000 84899 2
14726 232 1003 7861 8041 1
14730 236 1001 17342 20699 1
14719 20003 1001 4500 5099 3
14719 225 1005 48900 48960 1
14723 229 1003 41161 41341 1
14715 221 1001 77942 81299 1
14716 222 1003 46861 47041 1
14717 223 1001 11942 15299 1
14739 245 1005 18600 18660 1
14740 246 1003 11461 11641 1
14740 246 1005 72000 72060 1
14757 207 1003 12661 12841 1
14759 20003 1001 46200 46799 3
14760 20003 1001 71100 71699 3
14753 259 1003 60061 60241 1
14755 261 1005 81600 81660 1
14745 251 1005 1200 1260 1
14748 254 1005 76200 76260 1
14742 248 1001 50342 50999 1
14765 215 1003 19261 19441 1
14765 215 1005 30900 30960 1
14765 215 1001 81842 85199 1
14766 216 1001 17642 18299 1
14767 20001 1001 85200 86099 2
14771 221 1005 66900 66960 1
14794 244 1003 38161 38341 1
14788 238 1003 11161 11341 1
14788 238 1005 76200 76260 1
14789 239 1005 46500 46560 1
14792 242 1001 71042 74399 1
14792 20001 1001 80700 81599 2
14786 236 1005 71100 71160 1
14775 225 1003 19261 19441 1
14775 225 1003 80761 80941 1
14776 226 1005 60300 60360 1
14772 20003 1001 70200 70799 3
14798 248 1001 10142 10799 1
31305 100001 1001 68100 68999 2
31306 880 1005 64200 64260 1
31307 100003 1001 43500 44099 3
31307 100003 1001 53700 54299 3
31101 721 1005 31200 31260 1
31300 875 1001 50642 52199 1
31300 874 1005 52200 52260 1
30800 103001 1001 49200 50099 2
14804 254 1003 17161 17341 1
14805 255 1003 16861 17041 1
14808 258 1001 17342 17999 1
14803 20003 1001 12000 12599 3
31404 522 1001 62642 65999 1
31405 533 1001 62042 65399 1
31401 524 1001 16442 17099 1
31401 524 1003 17161 17341 1
31401 524 1001 18242 19799 1
31402 529 1005 29400 29460 1
31402 61001 1001 75600 76499 2
32001 819 1001 20642 20999 1
31903 640 1005 41700 41760 1
31800 553 1001 38642 39299 1
31800 564 1003 44761 44941 1
31900 631 1001 76142 76499 1
32205 61001 1001 20700 21599 2
32200 538 1003 14161 14341 1
32201 543 1005 62700 62760 1
32808 894 1003 48361 48541 1
32808 894 1001 48542 50099 1
32807 889 1003 20161 20341 1
32800 886 1005 15000 15060 1
32800 886 1005 72600 72660 1
32505 1125 1001 85142 85799 1
32502 1112 1001 50942 51599 1
32900 608 1003 24661 24841 1
32900 608 1005 78000 78060 1
32810 898 1001 73142 74699 1
32904 612 1001 42542 43199 1
32921 72003 1001 77400 77999 3
33001 695 1005 300 360 1
32920 617 1001 2942 3299 1
32920 617 1003 55861 56041 1
32916 613 1005 62100 62160 1
32912 609 1001 52142 52799 1
32913 610 1001 4142 4799 1
32910 618 1001 56642 59999 1
32909 617 1005 67800 67860 1
33101 793 1003 61561 61741 1
33004 691 1005 27900 27960 1
33005 694 1005 300 360 1
33007 81001 1001 41400 42299 2
33608 657 1005 13200 13260 1
33700 731 1001 47642 49199 1
33603 661 1003 35761 35941 1
33205 987 1001 70442 71999 1
33601 651 1001 37442 38999 1
33601 70001 1001 40800 41699 2
33107 802 1005 16500 16560 1
33104 91001 1001 40800 41699 2
33202 991 1001 10442 11999 1
33705 732 1001 66242 66899 1
33706 735 1001 43442 44099 1
34507 767 1001 65042 65699 1
34300 455 1003 13861 14041 1
34301 425 1003 18661 18841 1
34502 83001 1001 16200 17099 2
34502 752 1001 72242 73799 1
33803 821 1005 6600 6660 1
33803 822 1003 60961 61141 1
33802 833 1003 21661 21841 1
34513 761 1003 3061 3241 1
34700 210 1003 9061 9241 1
34720 308 1001 66242 66899 1
34723 212 1003 69961 70141 1
34723 211 1003 80761 80941 1
34713 271 1003 25861 26041 1
34716 286 1003 46861 47041 1
34711 20003 1001 40800 41399 3
34707 245 1001 15842 16499 1
34707 245 1005 16500 16560 1
34704 228 1005 36600 36660 1
34706 239 1003 50761 50941 1
34706 20001 1001 58800 59699 2
34728 20003 1001 38700 39299 3
34730 248 1001 11642 12299 1
34730 20001 1001 63900 64799 2
34730 248 1005 69300 69360 1
34725 222 1005 30300 30360 1
43200 970 1005 39600 39660 1
43001 707 1001 13742 14399 1
43101 91001 1001 6600 7499 2
43101 806 1001 8942 9599 1
34739 20003 1001 32400 32999 3
34741 304 1005 21900 21960 1
34741 303 1003 76261 76441 1
34743 314 1001 12842 13499 1
34743 314 1003 68461 68641 1
34732 256 1003 961 1141 1
34736 280 1001 77642 79199 1
43601 656 1001 8942 12299 1
43401 1146 1003 23761 23941 1
63601 70001 1001 30600 31499 2
63700 735 1001 50342 50999 1
62900 72001 1001 48600 49499 2
62901 625 1003 27661 27841 1
63000 691 1005 69600 69660 1
63000 697 1003 75061 75241 1
63001 700 1003 3361 3541 1
63001 708 1001 54542 55199 1
63100 91001 1001 52200 53099 2
63101 805 1003 25561 25741 1
44600 872 1001 35642 38999 1
62800 888 1001 29342 29999 1
63401 1145 1003 8461 8641 1
64304 464 1003 1861 2041 1
64500 9964500 1001 900 43199 4
102801 899 1005 18900 18960 1
94500 753 1001 20642 23999 1
94600 93001 1001 8700 9599 2
94600 857 1001 11942 13499 1
94600 857 1005 73200 73260 1
93800 92003 1001 74400 74999 3
93800 827 1001 80642 82199 1
93800 827 1003 85861 86041 1
94200 1007 1005 26100 26160 1
94300 423 1003 49561 49741 1
94300 40003 1001 63900 64499 3
93700 734 1001 31742 32699 1
64601 859 1005 51000 51060 1
84400 575 1001 14042 17399 1
84400 95003 1001 28200 28799 3
84400 572 1005 78900 78960 1
64600 847 1003 69661 69841 1
64600 852 1001 73442 74999 1
103100 803 1005 8700 8760 1
103100 792 1002 13557 13737 1
103100 803 1004 66238 66418 1
122902 622 1005 14100 14160 1
122902 623 1005 15000 15060 1
122900 72003 1001 25500 26099 3
122800 101003 1001 73800 74399 3
104600 93003 1001 0 599 3
104600 853 1005 55319 55499 1
104301 457 1001 25442 25856 1
104301 451 1003 30061 30241 1
140801 940 1001 5942 7499 1
124502 770 1001 8342 9899 1
124301 428 1005 51300 51360 1
124500 747 1005 4500 4560 1
124500 751 1005 66300 66360 1
124306 457 1001 12842 13799 1
124200 1006 1003 72961 73141 1
123801 92003 1001 39000 39599 3
123700 735 1003 45661 45841 1
160300 330 1003 56461 56641 1
160500 508 1005 59300 59360 1
162000 809 1003 54061 54241 1
162000 816 1005 59400 59460 1
162100 498 1001 1542 3099 1
161600 782 1001 44542 45499 1
161900 641 1003 21261 21441 1
161300 878 1001 37442 38099 1
161400 517 1003 2661 2841 1
161400 61001 1001 9800 10699 2
161400 61003 1001 62000 62599 3
162400 102001 1001 18200 19099 2
162500 1125 1001 49642 50299 1
162600 467 1001 25542 26199 1
162600 488 1005 26200 26260 1
162601 494 1003 24861 25041 1
162601 50003 1001 36200 36799 3
163800 833 1001 28242 29799 1
163800 92003 1001 30700 31299 3
163601 668 1003 79861 80041 1
163700 741 1003 10761 10941 1
163700 742 1005 61100 61160 1
163700 739 1003 62061 62241 1
163101 799 1001 21142 26299 1
163101 795 1003 76761 76941 1
163201 985 1005 17700 17760 1
163201 976 1003 19961 20141 1
163201 981 1005 72800 72860 1
163000 701 1005 35200 35260 1
162701 592 1001 71442 72099 1
162801 894 1003 65661 65841 1
164101 1146 1003 79561 79741 1
163901 840 1005 48600 48660 1
163901 840 1003 48661 48841 1
164001 1099 1001 81042 81799 1
170307 341 1003 21961 22141 1
170307 42001 1001 72600 73499 2
170300 327 1001 39542 42899 1
164301 99164301 1001 44100 86399 4
164200 1015 1005 65000 65060 1
164201 1004 1003 30861 31041 1
170802 911 1003 39661 39841 1
170803 912 1001 54842 58199 1
170803 912 1001 61142 64499 1
170904 140003 1001 53700 54299 3
170907 1185 1001 58742 59399 1
170909 1190 1003 40861 41041 1
170909 1190 1001 41042 42599 1
170903 1173 1001 41642 42299 1
170810 919 1005 26400 26460 1
170813 922 1005 72600 72660 1
170808 917 1005 25200 25260 1
170811 920 1005 71100 71160 1
170914 1204 1003 43561 43741 1
170914 1204 1003 44461 44641 1
171303 100003 1001 25200 25799 3
171303 100003 1001 81300 81899 3
171305 100001 1001 67200 68099 2
170929 1203 1003 28561 28741 1
170929 1202 1005 81900 81960 1
170925 140001 1001 63300 64199 2
170931 140003 1001 15900 16499 3
170928 1200 1005 19200 19260 1
170918 1168 1001 24842 26399 1
171407 512 1001 36542 38099 1
171401 61001 1001 20100 20999 2
171402 520 1003 32761 32941 1
171404 524 1003 61261 61441 1
171405 528 1001 39842 43199 1
171601 777 1005 41100 41160 1
171601 777 1005 48300 48360 1
171502 681 1005 74100 74160 1
171505 677 1001 7142 8099 1
171505 679 1003 9061 9241 1
171505 80003 1001 59100 59699 3
171507 80003 1001 40800 41399 3
171408 517 1001 12542 14099 1
171409 520 1001 80342 83699 1
171800 60001 1001 59400 60299 2
171703 997 1003 19261 19441 1
172003 811 1005 51600 51660 1
172000 810 1003 5161 5341 1
171906 637 1003 71461 71641 1
171907 640 1003 29161 29341 1
171903 638 1005 32400 32460 1
171805 557 1001 51542 53099 1
171805 556 1001 53342 56699 1
171805 60003 1001 61200 61799 3
171802 561 1001 17042 17699 1
171803 563 1005 16500 16560 1
171804 553 1001 37442 38099 1
172105 502 1005 4200 4260 1
172201 541 1001 45542 47099 1
172202 546 1001 44942 46499 1
172102 499 1005 30600 30660 1
172313 41003 1001 10800 11399 3
172313 358 1003 55261 55441 1
172311 356 1005 23400 23460 1
172310 355 1005 9600 9660 1
172310 355 1005 67800 67860 1
172300 345 1005 78600 78660 1
172301 346 1005 48000 48060 1
172302 347 1001 78842 79499 1
172322 352 1001 56342 57899 1
172503 1116 1001 53942 57299 1
172503 120001 1001 60900 61799 2
172504 1120 1005 7800 7860 1
172504 1119 1001 65942 69299 1
172411 958 1005 14400 14460 1
172411 958 1005 21600 21660 1
172411 960 1003 72361 72541 1
172326 356 1003 68461 68641 1
172326 41001 1001 75600 76499 2
172327 357 1003 8461 8641 1
172511 120001 1001 78000 78899 2
172507 1105 1005 13800 13860 1
172509 1114 1005 19200 19260 1
172509 1112 1005 72600 72660 1
172510 1115 1003 53461 53641 1
172613 50001 1001 55200 56099 2
172701 599 1003 35161 35341 1
172702 600 1005 46500 46560 1
172703 605 1001 74342 74999 1
172607 467 1003 77461 77641 1
172608 474 1001 63542 65099 1
172610 481 1003 41761 41941 1
172611 483 1005 27600 27660 1
172512 1126 1005 37800 37860 1
172602 50001 1001 30900 31799 2
172801 890 1003 39961 40141 1
172803 896 1005 57600 57660 1
172804 101003 1001 22800 23399 3
172911 623 1003 31861 32041 1
173001 690 1003 73561 73741 1
172909 619 1003 15961 16141 1
172909 619 1001 19742 23099 1
172908 72001 1001 13500 14399 2
172902 615 1001 32642 33299 1
172808 894 1003 1861 2041 1
172806 101003 1001 3600 4199 3
173007 691 1005 3900 3960 1
173007 81003 1001 70200 70799 3
173208 975 1001 49742 50399 1
173203 979 1001 20042 23399 1
173204 983 1003 65761 65941 1
173205 985 1001 56342 56999 1
173205 112003 1001 61500 62099 3
173206 988 1003 46561 46741 1
173206 112003 1001 53100 53699 3
173200 970 1003 661 841 1
173201 973 1003 58561 58741 1
173104 91001 1001 65100 65999 2
173105 804 1003 8161 8341 1
173300 1034 1001 65642 66299 1
173210 980 1005 69000 69060 1
173211 983 1003 15661 15841 1
173402 1137 1005 80700 80760 1
173403 131003 1001 9000 9599 3
173400 1132 1001 22142 25499 1
173400 1131 1003 72961 73141 1
173315 1059 1003 81061 81241 1
173316 1063 1005 51900 51960 1
173317 1065 1001 18842 22199 1
173317 1066 1005 68700 68760 1
173313 1051 1003 43561 43741 1
173314 1053 1001 62942 63599 1
173304 1049 1003 17461 17641 1
173304 121003 1001 22800 23399 3
173503 375 1003 53761 53941 1
173407 1138 1001 44942 45599 1
173407 1138 1003 48361 48541 1
173408 1142 1005 600 660 1
173409 1145 1001 55442 56099 1
173705 734 1001 6542 7199 1
173700 733 1005 61500 61560 1
173701 736 1003 78361 78541 1
173702 737 1003 78061 78241 1
173611 654 1005 18300 18360 1
173611 655 1001 83642 84299 1
173612 659 1003 79261 79441 1
173606 70001 1001 69900 70799 2
173609 650 1001 69242 72599 1
173604 656 1005 14700 14760 1
173504 41001 1001 47400 48299 2
173601 70001 1001 38100 38999 2
173707 740 1001 29942 30899 1
174007 1084 1005 83700 83760 1
174001 1080 1001 11042 11699 1
174002 122001 1001 42000 42899 2
174004 1095 1001 56042 59399 1
174000 122001 1001 19500 20399 2
173807 829 1005 81300 81360 1
173807 829 1003 81361 81541 1
174200 1006 1003 12361 12541 1
174307 438 1001 70442 71999 1
174308 441 1001 46142 47699 1
174308 439 1003 47761 47941 1
174311 450 1005 56700 56760 1
174311 448 1005 65700 65760 1
174311 40001 1001 70200 71099 2
174301 418 1003 1261 1441 1
174303 40003 1001 33900 34499 3
174300 416 1001 53042 56399 1
174300 40001 1001 57300 58199 2
174206 1029 1005 64800 64860 1
174314 415 1003 67861 68041 1
174408 95001 1001 35100 35999 2
174500 83001 1001 31800 32699 2
174413 585 1005 20700 20760 1
174403 577 1001 27842 28799 1
174327 455 1005 49800 49860 1
174326 451 1005 16200 16260 1
174505 768 1001 842 1799 1
174400 566 1005 43500 43560 1
174507 749 1005 81300 81360 1
174508 752 1005 1800 1860 1
174502 756 1003 52261 52441 1
174502 754 1003 54961 55141 1
174503 761 1003 26461 26641 1
174503 759 1001 32942 36299 1
174702 213 1001 11042 14399 1
174611 93001 1001 61500 62399 2
174602 853 1003 35761 35941 1
174604 859 1001 17642 19199 1
174604 93001 1001 77400 78299 2
174605 863 1003 74161 74341 1
174512 83003 1001 82800 83399 3
174601 850 1003 14161 14341 1
174510 758 1003 23761 23941 1
174704 220 1001 9242 12599 1
174703 216 1005 56100 56160 1
174726 286 1005 48300 48360 1
174731 20003 1001 20400 20999 3
174721 270 1001 76442 77099 1
174724 279 1005 41100 41160 1
174718 261 1005 32400 32460 1
174712 242 1005 5400 5460 1
174713 245 1001 18842 22199 1
174713 247 1005 73200 73260 1
174738 231 1003 33061 33241 1
174734 218 1003 45361 45541 1
174736 20001 1001 6900 7799 2
174737 20001 1001 21900 22799 2
174755 281 1003 57061 57241 1
174757 289 1003 3361 3541 1
174757 287 1003 6961 7141 1
174758 292 1003 26161 26341 1
174759 20001 1001 63900 64799 2
174754 279 1001 21542 22199 1
174748 262 1001 83042 84599 1
174752 274 1003 18961 19141 1
174753 277 1003 38161 38341 1
174746 256 1005 16800 16860 1
174746 256 1003 75661 75841 1
174747 258 1003 25561 25741 1
174742 243 1005 2100 2160 1
183401 131001 1001 29100 29999 2
192800 101003 1001 12780 13379 3
192201 61003 1001 16080 16679 3
191400 528 1003 16020 17819 1
191701 111003 1001 12900 13499 3
191601 90003 1001 14820 15419 3
184301 441 1005 36300 36360 1
184301 40001 1001 84300 85199 2
184300 426 1005 31800 31860 1
193401 1136 1003 62040 62099 1
210809 927 1005 68400 68460 1
200901 1185 1005 9900 9960 1
210802 914 1003 22261 22441 1
194300 40003 1001 59700 60299 3
194501 83003 1001 18000 18599 3
220302 332 1001 37742 39299 1
210810 929 1003 14161 14341 1
220306 340 1003 80461 80641 1
210811 931 1003 36661 36841 1
222316 345 1005 48300 48360 1
222315 99222315 1001 0 42299 4
222315 360 1003 43861 44041 1
222315 360 1005 52800 52860 1
222313 358 1005 33000 33060 1
222302 347 1005 2400 2460 1
220308 344 1003 80461 80641 1
220307 42001 1001 83100 83999 2
220307 42003 1001 84000 84599 3
222103 500 1003 17161 17341 1
222322 351 1001 32942 33599 1
222321 350 1005 66900 66960 1
261301 881 1001 67442 68399 1
261500 680 1005 41400 41460 1
261701 995 1003 66961 67141 1
261100 712 1005 48000 48060 1
260900 140001 1001 6000 6899 2
260900 1193 1001 59042 59999 1
261000 404 1005 62100 62160 1
222327 356 1003 72961 73141 1
261801 563 1003 57061 57241 1
262101 500 1001 25442 26399 1
262100 505 1003 78061 78241 1
262201 61001 1001 82200 83099 2
263601 642 1001 11042 11999 1
263400 1139 1003 59161 59341 1
263000 691 1005 33300 33360 1
263100 807 1005 20700 20760 1
262300 41001 1001 27900 28799 2
262401 944 1005 80100 80160 1
262401 962 1001 82742 84299 1
262600 484 1005 37800 37860 1
262501 120003 1001 12300 12899 3
262501 120003 1001 70200 70799 3
262700 71003 1001 17400 17999 3
263801 92001 1001 63900 64799 2
263900 835 1003 31561 31741 1
264001 122003 1001 3000 3599 3
274301 40001 1001 58800 59699 2
273401 131001 1001 43200 44099 2
273400 1133 1003 59761 59941 1
274200 110001 1001 52500 53399 2
273800 824 1005 84600 84660 1
273003 702 1003 60961 61141 1
272901 72001 1001 70500 71399 2
272901 623 1003 85861 86041 1
264200 110003 1001 85200 85799 3
264201 1028 1005 46500 46560 1
274307 466 1005 38700 38760 1
264601 849 1001 65642 68999 1
264601 856 1003 69061 69241 1
280200 318 1001 61142 66299 1
280207 325 1001 31442 32999 1
280206 324 1005 54900 54960 1
10307 334 1001 2342 3899 1
10307 334 1003 52861 53041 1
10310 337 1001 50342 53699 1
10310 337 1001 57542 64499 1
10313 340 1003 42661 42841 1
10317 42003 1001 35700 36299 3
10800 909 1005 81000 81060 1
10803 912 1003 21361 21541 1
10803 912 1001 25142 25799 1
10806 103001 1001 42300 43199 2
10814 923 1005 26700 26760 1
10900 140003 1001 16800 17399 3
10900 140001 1001 74700 75599 2
10901 1163 1005 65400 65460 1
10904 1166 1003 33061 33241 1
10904 1166 1001 81242 84599 1
10906 1168 1005 82200 82260 1
10908 1170 1005 38100 38160 1
10908 1170 1005 42300 42360 1
10909 1171 1001 62942 65399 1
10910 1172 1001 28742 30299 1
10912 1174 1005 17700 17760 1
10914 1176 1003 38161 38341 1
10913 1175 1003 42361 42541 1
10915 1177 1005 30000 30060 1
10915 1177 1005 85800 85860 1
10918 1180 1001 55742 59099 1
10922 1184 1001 35342 35999 1
10921 1183 1001 66242 69599 1
10925 140001 1001 84600 85499 2
10926 1188 1003 84961 85141 1
10931 1162 1003 6061 6241 1
10930 1192 1001 80942 84299 1
10934 1165 1001 11642 12299 1
10935 1166 1005 15600 15660 1
10938 1169 1005 23400 23460 1
10939 1170 1003 64861 65041 1
10941 1172 1001 23642 26999 1
10941 1172 1001 79742 80399 1
10945 1176 1003 65461 65641 1
10955 1186 1005 61800 61860 1
10957 1188 1001 21542 23099 1
10957 1188 1003 24961 25141 1
10957 1188 1001 25142 28499 1
10959 1190 1001 20642 22199 1
10961 1192 1003 30061 30241 1
11000 400 1005 24600 24660 1
11000 400 1001 28442 31799 1
11003 403 1005 6300 6360 1
11005 405 1003 39361 39541 1
11006 41001 1001 4200 5099 2
11006 406 1003 49561 49741 1
11013 405 1005 900 960 1
11014 406 1005 31800 31860 1
11100 709 1003 49861 50041 1
11015 407 1001 2342 5699 1
11107 716 1005 33900 33960 1
11107 84001 1001 55500 56399 2
11106 84003 1001 71100 71699 3
11109 84001 1001 30300 31199 2
11112 84001 1001 25500 26399 2
11114 723 1001 23342 37499 1
11301 100001 1001 70200 71099 2
11302 875 1005 27300 27360 1
11303 876 1005 60300 60360 1
11304 877 1001 17942 19499 1
11306 879 1001 25142 25799 1
11307 873 1001 25142 25799 1
11310 876 1005 52800 52860 1
11310 876 1001 59342 66299 1
11311 100001 1001 53400 54299 2
11312 878 1005 52500 52560 1
11404 521 1003 11761 11941 1
11406 524 1003 36061 36241 1
11405 61001 1001 33600 34499 2
11407 61001 1001 49200 50099 2
11409 530 1005 3600 3660 1
11409 531 1005 62400 62460 1
11414 514 1005 32700 32760 1
11414 514 1003 32761 32941 1
11414 514 1005 83400 83460 1
11413 513 1005 45600 45660 1
11415 516 1005 6900 6960 1
11415 516 1003 80161 80341 1
11417 521 1003 43561 43741 1
11420 527 1003 76261 76441 1
11421 528 1005 80400 80460 1
11425 61003 1001 82500 83099 3
11424 535 1005 3900 3960 1
11424 534 1003 60661 60841 1
11501 675 1001 71342 71999 1
11509 676 1001 37442 38099 1
11511 678 1001 7442 8099 1
11511 678 1001 58142 61499 1
11510 80001 1001 14100 14999 2
11510 677 1003 69361 69541 1
11510 677 1003 72661 72841 1
11513 680 1005 61500 61560 1
11513 680 1005 5700 5760 1
11600 774 1003 2161 2341 1
11600 774 1003 70261 70441 1
11604 778 1005 4800 4860 1
11607 774 1003 12361 12541 1
11607 90001 1001 72000 72899 2
11608 775 1001 32342 32999 1
11608 90003 1001 81300 81899 3
11610 777 1003 84361 84541 1
11612 779 1005 19200 19260 1
11700 997 1003 40561 40741 1
11702 1003 1003 14161 14341 1
11701 998 1005 29700 29760 1
11701 1000 1003 41161 41341 1
11705 111001 1001 900 1799 2
11803 556 1005 2100 2160 1
11803 556 1001 63842 66299 1
11905 9911905 1001 600 42899 4
11907 629 1003 30061 30241 1
11907 629 1001 85142 85799 1
11811 557 1003 18661 18841 1
11812 558 1005 1800 1860 1
11804 557 1005 29400 29460 1
11910 632 1001 2642 3299 1
11910 632 1003 3361 3541 1
11910 73003 1001 9300 9899 3
11910 632 1005 64200 64260 1
12000 94001 1001 28500 29399 2
12109 506 1003 46561 46741 1
12009 815 1003 23761 23941 1
12101 498 1003 1861 2041 1
12101 60003 1001 47400 47999 3
12102 499 1003 76261 76441 1
12010 816 1001 53042 55199 1
12002 813 1005 52200 52260 1
12004 817 1005 28200 28260 1
12004 816 1005 35400 35460 1
12006 808 1001 23942 24599 1
12207 545 1003 46261 46441 1
12219 543 1005 53400 53460 1
12223 547 1005 83100 83160 1
12216 540 1005 20100 20160 1
12215 539 1003 68461 68641 1
12305 350 1005 81300 81360 1
12306 351 1003 20761 20941 1
12308 353 1001 83042 84599 1
12309 354 1005 32100 32160 1
12309 354 1003 32161 32341 1
12330 348 1001 56342 59699 1
12333 41003 1001 19800 20399 3
12333 351 1005 75000 75060 1
12331 349 1003 74461 74641 1
12334 352 1005 18000 18060 1
12334 352 1001 77042 78599 1
12320 365 1003 20761 20941 1
12320 365 1001 29942 31499 1
12320 365 1003 76861 77041 1
12312 357 1001 38342 38999 1
12314 359 1001 35642 42599 1
12314 359 1005 42600 42660 1
12314 41003 1001 45300 45899 3
12317 41003 1001 38100 38699 3
12335 41003 1001 56100 56699 3
12342 41001 1001 16200 17099 2
12404 102003 1001 72900 73499 3
12406 947 1001 46442 49799 1
12406 947 1005 56100 56160 1
12407 102003 1001 39900 40499 3
12409 950 1005 52500 52560 1
12352 370 1001 45542 48899 1
12402 102001 1001 34200 35099 2
12348 41001 1001 63600 64499 2
12348 366 1001 75542 77099 1
12346 364 1001 21842 22499 1
12347 365 1003 20161 20341 1
12350 368 1005 43500 43560 1
12350 41001 1001 49800 50699 2
12412 953 1001 20042 21599 1
12418 959 1001 15542 17099 1
12437 949 1001 35642 38999 1
12433 102003 1001 50700 51299 3
12434 946 1005 74100 74160 1
12429 941 1001 48542 51899 1
12426 967 1003 75061 75241 1
12444 956 1005 21600 21660 1
12445 957 1003 29761 29941 1
12447 959 1003 74161 74341 1
12509 1112 1003 17161 17341 1
12509 1112 1005 74100 74160 1
12511 1114 1001 4742 6299 1
12512 1115 1003 17161 17341 1
12512 120003 1001 19800 20399 3
12453 965 1005 51000 51060 1
12455 967 1001 2942 3599 1
12455 967 1003 65161 65341 1
12456 968 1005 80400 80460 1
12457 969 1003 34261 34441 1
12457 102001 1001 43200 44099 2
12517 1120 1003 4861 5041 1
12517 1120 1003 59161 59341 1
12517 1120 1005 69000 69060 1
12519 1122 1005 52200 52260 1
12541 120001 1001 84600 85499 2
12536 1111 1005 26400 26460 1
12536 1111 1001 30242 30899 1
12537 1112 1005 3000 3060 1
12531 1106 1005 27300 27360 1
12530 1105 1001 5942 6599 1
12551 120003 1001 300 899 3
12551 1126 1003 7261 7441 1
12553 1128 1001 60242 61799 1
12547 1122 1003 47161 47341 1
12547 1122 1001 50942 52499 1
12616 483 1005 66000 66060 1
12618 485 1003 50161 50341 1
12620 487 1001 56342 59699 1
12608 475 1003 25561 25741 1
12554 1129 1003 55261 55441 1
12603 470 1003 61 241 1
12605 50001 1001 0 899 2
12623 490 1005 5700 5760 1
12623 490 1001 9542 12899 1
12623 490 1003 60061 60241 1
12651 490 1005 66300 66360 1
12647 486 1003 13561 13741 1
12647 486 1001 75242 78599 1
12649 488 1005 7500 7560 1
12639 478 1003 4561 4741 1
12643 482 1003 10861 11041 1
12629 468 1003 361 541 1
12633 472 1003 50761 50941 1
12700 592 1001 72542 73199 1
12700 71001 1001 81300 82199 2
12654 493 1001 542 1199 1
12654 493 1003 3961 4141 1
12654 493 1001 4142 11099 1
12655 494 1003 2761 2941 1
12809 895 1005 27600 27660 1
12901 613 1005 15000 15060 1
12808 894 1005 21600 21660 1
12808 892 1003 36961 37141 1
12900 610 1001 17942 21299 1
12807 891 1001 75842 76499 1
12803 897 1001 31442 32099 1
12704 600 1003 20161 20341 1
12800 101003 1001 47700 48299 3
12707 606 1001 27542 29099 1
12707 607 1005 82500 82560 1
12801 891 1003 13561 13741 1
12902 615 1003 52561 52741 1
12906 608 1003 51661 51841 1
12903 618 1003 45661 45841 1
12907 611 1003 42961 43141 1
13009 698 1003 40861 41041 1
13005 703 1005 27900 27960 1
13007 691 1005 45900 45960 1
13006 81001 1001 78300 79199 2
12910 622 1003 76561 76741 1
13000 81003 1001 57000 57599 3
13002 693 1001 47342 50699 1
12911 625 1005 5100 5160 1
13106 789 1005 67800 67860 1
13108 91003 1001 47400 47999 3
13103 797 1003 63361 63541 1
13105 91003 1001 26100 26699 3
13105 802 1001 71642 72299 1
13107 792 1005 33900 33960 1
13212 112003 1001 53400 53999 3
13213 990 1005 41700 41760 1
13213 990 1003 41761 41941 1
13205 987 1005 60000 60060 1
13207 970 1005 25200 25260 1
13204 112001 1001 5400 6299 2
13204 983 1005 16800 16860 1
13204 984 1003 75661 75841 1
13203 980 1003 3961 4141 1
13203 979 1001 65642 67199 1
13110 799 1003 84361 84541 1
13307 1040 1001 5042 6599 1
13307 1040 1001 61142 62699 1
13302 1035 1003 15061 15241 1
13304 121001 1001 72000 72899 2
13325 1058 1001 68342 68999 1
13324 1057 1005 48300 48360 1
13321 1054 1005 51000 51060 1
13316 1049 1005 22500 22560 1
13318 1051 1005 74700 74760 1
13313 1046 1005 20700 20760 1
13310 1043 1003 3061 3241 1
13312 1045 1003 61561 61741 1
13331 1064 1001 18242 21599 1
13328 1061 1003 72661 72841 1
13332 1065 1005 20400 20460 1
13327 1060 1003 29461 29641 1
13350 1047 1001 43442 44099 1
13349 1046 1001 33542 35699 1
13349 121001 1001 38400 39299 2
13346 1043 1005 33600 33660 1
13341 121001 1001 60000 60899 2
13336 1033 1005 45600 45660 1
13356 1053 1003 27061 27241 1
13355 1052 1001 64442 65099 1
13352 121001 1001 81600 82499 2
13354 1051 1003 12661 12841 1
13400 1133 1001 1742 2399 1
13400 1132 1001 6242 8399 1
13400 1132 1001 8642 10199 1
13403 1140 1005 2400 2460 1
13402 1139 1005 8100 8160 1
13402 1139 1005 58800 58860 1
13402 1139 1005 62400 62460 1
13371 121001 1001 43200 44099 2
13368 1065 1005 51300 51360 1
13363 1060 1005 3900 3960 1
13363 121001 1001 21900 22799 2
13363 1060 1003 75361 75541 1
13363 1060 1001 75542 78899 1
13358 1055 1003 34861 35041 1
13360 121001 1001 83700 84599 2
13362 1059 1005 41700 41760 1
13362 1059 1003 41761 41941 1
13362 1059 1003 50461 50641 1
13361 1058 1001 18242 21599 1
13361 1058 1003 22561 22741 1
13361 1058 1003 27061 27241 1
13409 1143 1005 48000 48060 1
13408 1141 1003 361 541 1
13700 82001 1001 32100 32999 2
13704 731 1001 54542 55199 1
13701 734 1003 53761 53941 1
13703 741 1005 14700 14760 1
13611 655 1001 21842 23399 1
13605 659 1001 84542 85199 1
13602 649 1001 24842 26399 1
13604 655 1005 39300 39360 1
13606 660 1005 4200 4260 1
13800 92003 1001 58200 58799 3
13802 827 1005 36600 36660 1
13802 9913802 1001 43500 85799 4
14005 122003 1001 44700 45299 3
14005 1084 1005 50700 50760 1
14004 1083 1001 53342 54899 1
14004 1083 1001 55142 55799 1
14007 122001 1001 54000 54899 2
14006 122001 1001 9900 10799 2
14000 1070 1003 44161 44341 1
14001 122001 1001 62100 62999 2
14001 122003 1001 78000 78599 3
13807 830 1001 38342 38999 1
13901 838 1005 13800 13860 1
13901 838 1005 19200 19260 1
13901 840 1001 22142 23699 1
13804 820 1001 66842 67499 1
13900 94003 1001 52500 53099 3
13900 835 1003 58561 58741 1
14010 1074 1001 11642 14999 1
14010 1074 1005 72600 72660 1
14009 1071 1005 79800 79860 1
14011 122001 1001 57000 57899 2
14011 1077 1003 75661 75841 1
14203 1015 1001 26042 26699 1
14205 1020 1005 26100 26160 1
14207 1027 1001 47042 47699 1
14208 1005 1003 31861 32041 1
14208 1005 1001 32042 35399 1
14103 1149 1003 33061 33241 1
14100 1147 1005 81300 81360 1
14014 1085 1003 25561 25741 1
14016 1091 1005 59400 59460 1
14214 110001 1001 21300 22199 2
14214 110003 1001 38400 38999 3
14211 1015 1003 45061 45241 1
14213 1021 1001 64142 67499 1
14314 420 1001 45242 48599 1
14309 451 1005 11400 11460 1
14309 453 1001 57842 58499 1
14311 461 1005 73200 73260 1
14308 449 1003 47161 47341 1
14300 418 1003 60961 61141 1
14301 420 1005 28800 28860 1
14303 428 1003 82261 82441 1
14318 436 1001 45842 47999 1
14322 454 1003 3661 3841 1
14322 453 1001 71942 75299 1
14321 448 1001 77942 80399 1
14413 62003 1001 1500 2099 3
14503 758 1003 35161 35341 1
14504 762 1005 64500 64560 1
14500 749 1005 4500 4560 1
14500 748 1005 65700 65760 1
14502 83003 1001 78000 78599 3
14412 583 1001 44042 44699 1
14409 573 1001 4142 4799 1
14409 574 1005 59100 59160 1
14400 567 1003 43561 43741 1
14400 566 1003 48061 48241 1
14401 569 1001 24242 27599 1
14402 573 1005 51900 51960 1
14403 62003 1001 75900 76499 3
14508 751 1003 79261 79441 1
14508 751 1001 83042 86399 1
14510 83003 1001 6300 6899 3
14510 83001 1001 68700 69599 2
14505 769 1005 43800 43860 1
14507 83001 1001 48900 49799 2
14509 756 1005 56100 56160 1
14613 865 1005 54300 54360 1
14700 206 1005 36600 36660 1
14612 861 1001 61142 62699 1
14609 854 1003 61861 62041 1
14606 864 1003 43261 43441 1
14603 856 1003 24061 24241 1
14603 857 1005 82800 82860 1
14512 767 1003 15661 15841 1
14602 852 1005 6600 6660 1
14513 773 1003 57961 58141 1
14703 209 1005 10800 10860 1
14703 209 1003 66061 66241 1
14704 20001 1001 46800 47699 2
14704 210 1003 47761 47941 1
14704 210 1005 59400 59460 1
14705 211 1005 21900 21960 1
14705 211 1003 30061 30241 1
14706 212 1001 76442 77999 1
14707 213 1005 1200 1260 1
14709 215 1003 51061 51241 1
14710 216 1005 46200 46260 1
14733 20003 1001 43500 44099 3
14733 20001 1001 44100 44999 2
14728 234 1005 78000 78060 1
14729 20001 1001 31200 32099 2
14720 226 1005 33600 33660 1
14721 227 1001 26942 30299 1
14724 230 1001 17042 18599 1
14716 222 1001 50642 51299 1
14717 223 1003 20761 20941 1
14713 219 1005 35100 35160 1
14734 20003 1001 27900 28499 3
14739 245 1001 70442 71099 1
14759 20003 1001 59400 59999 3
14761 20001 1001 7500 8399 2
14762 212 1005 7500 7560 1
14750 256 1005 80700 80760 1
14751 257 1005 59700 59760 1
14752 258 1003 45661 45841 1
14752 20003 1001 49200 49799 3
14755 261 1005 30900 30960 1
14744 250 1001 52742 56099 1
14746 20003 1001 79200 79799 3
14764 214 1005 39600 39660 1
14764 214 1001 39842 43199 1
14765 215 1003 85261 85441 1
14767 217 1005 35400 35460 1
14770 220 1001 69542 70199 1
14794 244 1005 30900 30960 1
14790 20001 1001 2400 3299 2
14790 240 1001 56942 58499 1
14791 241 1005 37800 37860 1
14786 20003 1001 62400 62999 3
14786 236 1005 78300 78360 1
14782 20003 1001 54900 55499 3
14782 232 1001 61142 64499 1
14782 232 1003 64561 64741 1
14775 225 1001 23942 24599 1
14776 226 1001 56042 59399 1
14778 228 1003 32161 32341 1
14778 228 1005 83700 83760 1
14772 222 1001 67742 69299 1
14795 245 1005 40500 40560 1
14795 245 1003 40561 40741 1
14797 247 1005 18000 18060 1
14798 248 1005 68700 68760 1
14798 20003 1001 71400 71999 3
14801 251 1005 35700 35760 1
31303 884 1003 46561 46741 1
31305 876 1005 74400 74460 1
31306 880 1005 59700 59760 1
30800 931 1005 45000 45060 1
14804 254 1005 71400 71460 1
14803 253 1003 8461 8641 1
31405 532 1001 67442 68099 1
31401 523 1005 66900 66960 1
31401 524 1001 72542 74099 1
31403 518 1001 28742 32099 1
31403 518 1005 32100 32160 1
32003 94001 1001 28200 29099 2
32003 814 1005 82200 82260 1
31904 631 1001 46742 47399 1
32001 819 1001 11642 14999 1
32001 94001 1001 65400 66299 2
32001 94001 1001 71400 72299 2
31901 632 1001 56642 57299 1
31601 782 1005 27300 27360 1
32204 542 1005 28200 28260 1
32205 548 1003 73861 74041 1
32500 1104 1003 73861 74041 1
32201 543 1005 16500 16560 1
32201 543 1003 62761 62941 1
32804 900 1005 28200 28260 1
32806 886 1005 33300 33360 1
32806 886 1001 38042 41399 1
32807 890 1005 22800 22860 1
32800 101001 1001 73500 74399 2
32505 1126 1003 35461 35641 1
32501 1109 1001 27242 30599 1
32900 72003 1001 13200 13799 3
32900 608 1003 19261 19441 1
32901 72001 1001 32400 33299 2
32903 611 1003 11461 11641 1
32903 72001 1001 70500 71399 2
32810 900 1003 25861 26041 1
33003 705 1001 27842 31199 1
33003 702 1003 78361 78541 1
33001 695 1003 7561 7741 1
33002 699 1005 55800 55860 1
32912 72001 1001 43800 44699 2
32912 609 1001 45842 49199 1
32912 609 1005 51900 51960 1
32918 72003 1001 14100 14699 3
32915 612 1003 54361 54541 1
32905 72003 1001 37200 37799 3
32905 613 1005 44100 44160 1
32906 72003 1001 20400 20999 3
32911 72003 1001 50400 50999 3
32911 72003 1001 64200 64799 3
32907 615 1003 76861 77041 1
32909 617 1005 69600 69660 1
33101 796 1005 62400 62460 1
33004 81001 1001 72900 73799 2
33102 800 1003 71161 71341 1
33005 694 1001 51842 53399 1
33103 802 1005 43800 43860 1
33006 699 1003 15361 15541 1
33608 70003 1001 9900 10499 3
33700 731 1003 47461 47641 1
33604 665 1005 71700 71760 1
33607 653 1003 69961 70141 1
33602 70003 1001 5400 5999 3
33203 112003 1001 15600 16199 3
33107 806 1003 70861 71041 1
33200 977 1001 73442 76799 1
33201 981 1001 59642 62999 1
33104 790 1001 46442 49799 1
33705 82001 1001 65100 65999 2
34508 748 1003 53461 53641 1
34504 760 1003 9661 9841 1
34504 758 1003 13261 13441 1
34504 760 1005 68100 68160 1
34504 760 1001 68342 71699 1
34506 764 1001 18242 18899 1
34503 757 1005 42300 42360 1
34300 40003 1001 18900 19499 3
34301 437 1003 16861 17041 1
34500 747 1005 18900 18960 1
34200 1015 1003 70861 71041 1
34502 753 1001 20942 24299 1
33803 821 1003 7561 7741 1
33803 824 1001 63842 64499 1
33804 827 1005 5400 5460 1
33804 827 1005 61500 61560 1
34701 214 1001 26042 26699 1
34700 207 1003 6361 6541 1
34511 756 1003 21061 21241 1
34719 305 1005 14400 14460 1
34720 310 1005 7200 7260 1
34720 307 1005 9900 9960 1
34722 206 1001 50642 51299 1
34714 277 1001 16442 17999 1
34711 264 1005 42300 42360 1
34704 230 1005 31200 31260 1
34705 20001 1001 23400 24299 2
34705 234 1005 81300 81360 1
34705 234 1003 81361 81541 1
34706 240 1005 57900 57960 1
34729 241 1005 80700 80760 1
34725 20001 1001 33900 34799 2
34725 20003 1001 77700 78299 3
34726 228 1005 35700 35760 1
43000 694 1003 6961 7141 1
43000 693 1005 72000 72060 1
43001 708 1003 17161 17341 1
43001 81001 1001 20700 21599 2
43001 703 1001 66242 67199 1
43100 91001 1001 30900 31799 2
43100 789 1001 32042 32999 1
43101 798 1003 67861 68041 1
42800 887 1001 43442 46799 1
34740 297 1005 30600 30660 1
34740 297 1001 30842 32399 1
34741 20003 1001 30000 30599 3
34743 311 1005 13500 13560 1
34743 314 1005 68400 68460 1
34734 267 1003 42361 42541 1
34736 280 1001 30842 31499 1
34737 20003 1001 42300 42899 3
43601 665 1001 59942 61499 1
43700 82001 1001 81900 82799 2
43202 983 1005 65700 65760 1
43203 993 1003 5761 5941 1
43203 993 1003 65461 65641 1
43400 131003 1001 36000 36599 3
43400 1136 1003 38761 38941 1
63601 70001 1001 45000 45899 2
63700 737 1003 51061 51241 1
63700 734 1003 52861 53041 1
63801 828 1001 5942 6599 1
44600 93001 1001 34500 35399 2
62800 895 1001 82742 83399 1
44300 425 1005 43800 43860 1
44300 445 1001 47642 50999 1
64201 1027 1003 28261 28441 1
64302 40001 1001 20400 21299 2
64302 444 1003 21361 21541 1
64302 40001 1001 34800 35699 2
64303 453 1001 60542 61199 1
64304 40003 1001 9000 9599 3
102801 903 1005 74100 74160 1
102800 889 1004 60238 60418 1
102800 888 1001 64442 64556 1
94301 454 1001 29642 30299 1
94500 769 1003 13861 14041 1
94500 757 1003 76561 76741 1
93800 824 1005 23400 23460 1
94200 1007 1001 26342 27899 1
94300 418 1005 59400 59460 1
93100 806 1001 48842 52199 1
93400 1145 1005 21600 21660 1
92900 610 1001 38342 38999 1
64600 852 1005 19500 19560 1
102900 609 1005 49319 49499 1
102900 614 1002 52557 52737 1
103400 131003 1001 68700 69299 3
103000 704 1005 43619 43799 1
123001 81001 1001 15300 16199 2
123000 688 1005 30900 30960 1
122901 72003 1001 44400 44999 3
123003 706 1003 15661 15841 1
104200 1008 1003 59461 59641 1
123401 1138 1003 67261 67441 1
140800 910 1003 6961 7141 1
124601 862 1005 22500 22560 1
124302 431 1003 34561 34741 1
124303 438 1001 56342 57899 1
124202 1023 1003 44461 44641 1
124201 1011 1003 45061 45241 1
123701 82001 1001 54600 55499 2
160900 1206 1001 48542 49499 1
160301 42003 1001 64500 65099 3
161901 636 1003 13461 13641 1
162201 61001 1001 3500 4399 2
162201 540 1005 4400 4460 1
162201 547 1003 72661 72841 1
161701 1002 1003 18261 18441 1
161800 60001 1001 7000 7899 2
161401 61001 1001 33500 34399 2
161401 516 1001 80242 80899 1
161200 72003 1001 50900 51499 3
162500 120003 1001 47000 47599 3
162500 1125 1003 49461 49641 1
162300 41001 1001 22700 23599 2
162300 362 1001 26042 31199 1
163800 831 1003 21461 21641 1
163800 820 1005 76300 76360 1
163601 651 1005 26000 26060 1
163500 387 1005 26100 26160 1
163500 384 1001 27542 29099 1
163300 121001 1001 37000 37899 2
163001 81001 1001 3500 4399 2
163001 688 1001 6442 11599 1
163001 690 1005 67500 67560 1
163301 1056 1001 21142 22699 1
163301 121001 1001 22700 23599 2
163200 986 1001 69142 70699 1
163201 981 1003 72861 73041 1
162701 593 1001 16842 17799 1
162801 906 1003 10161 10341 1
162900 72001 1001 47100 47999 2
162900 611 1003 49861 50041 1
163801 820 1003 34161 34341 1
164000 122001 1001 60600 61499 2
164001 122001 1001 79000 79899 2
164001 1071 1005 81800 81860 1
170306 339 1001 16742 18299 1
170306 339 1003 70261 70441 1
170301 330 1001 63842 67199 1
170302 331 1005 6600 6660 1
164301 429 1001 36442 37399 1
164301 458 1001 38642 39599 1
164400 95003 1001 49000 49599 3
164500 763 1003 29061 29241 1
164300 458 1001 34042 34699 1
170802 103001 1001 52200 53099 2
170907 1183 1001 65042 65699 1
170908 1186 1005 54300 54360 1
170815 103003 1001 32100 32699 3
170902 1170 1005 34500 34560 1
170903 99170903 1001 43800 86099 4
170817 99170817 1001 300 42599 4
170812 921 1003 26761 26941 1
170810 103001 1001 40800 41699 2
170813 922 1003 16561 16741 1
170813 103003 1001 85200 85799 3
170811 920 1003 70261 70441 1
170814 923 1001 17942 18599 1
170814 103003 1001 71400 71999 3
170814 923 1001 80342 83699 1
171305 100003 1001 12000 12599 3
171305 877 1005 66300 66360 1
171306 100003 1001 33600 34199 3
170930 1205 1005 30000 30060 1
170930 1205 1001 80342 83699 1
170919 1172 1001 40442 41099 1
170921 1177 1001 65942 66599 1
170918 140003 1001 72000 72599 3
171400 512 1005 56100 56160 1
171400 513 1001 68942 72299 1
171405 528 1001 43442 46799 1
171604 775 1003 31261 31441 1
171604 775 1005 83700 83760 1
171605 779 1005 5100 5160 1
171606 780 1005 47700 47760 1
171501 679 1005 44100 44160 1
171502 80001 1001 73200 74099 2
171503 684 1001 18542 21899 1
171409 519 1005 76500 76560 1
171410 523 1001 14042 14699 1
171412 61001 1001 2400 3299 2
171705 1001 1003 39961 40141 1
171700 997 1005 69300 69360 1
172100 60001 1001 60600 61499 2
172004 815 1003 12361 12541 1
172004 813 1001 14342 17699 1
172004 94003 1001 22200 22799 3
172002 816 1001 29042 32399 1
171901 633 1001 82742 83399 1
171901 634 1003 86161 86341 1
171807 60003 1001 33000 33599 3
171900 631 1001 7442 10799 1
171900 631 1005 16200 16260 1
171900 631 1005 67200 67260 1
171801 60001 1001 900 1799 2
172200 540 1005 6900 6960 1
172200 539 1005 64200 64260 1
172317 347 1001 31142 34499 1
172313 41003 1001 69600 70199 3
172316 346 1003 40861 41041 1
172311 356 1003 78061 78241 1
172303 348 1001 58142 59699 1
172304 349 1003 73861 74041 1
172309 354 1001 15242 16799 1
172309 354 1001 73142 74699 1
172301 346 1005 46800 46860 1
172323 41003 1001 61200 61799 3
172321 351 1003 39361 39541 1
172322 352 1003 54061 54241 1
172502 1112 1001 8342 8999 1
172412 102003 1001 11700 12299 3
172413 965 1003 31861 32041 1
172500 1105 1001 81842 85199 1
172504 1122 1005 56700 56760 1
172404 959 1003 37261 37441 1
172411 958 1003 14461 14641 1
172411 959 1001 77042 80399 1
172405 964 1001 5342 6899 1
172402 952 1003 16261 16441 1
172511 1120 1001 83042 86399 1
172506 1129 1003 13261 13441 1
172506 1127 1003 25861 26041 1
172506 1128 1003 79561 79741 1
172506 1128 1001 79742 83099 1
172505 1124 1003 27661 27841 1
172505 1124 1003 78361 78541 1
172704 592 1003 6661 6841 1
172704 71003 1001 61200 61799 3
172612 489 1003 1261 1441 1
172612 487 1003 59461 59641 1
172605 487 1005 23100 23160 1
172605 50003 1001 28500 29099 3
172606 494 1003 74461 74641 1
172608 474 1003 8761 8941 1
172609 478 1005 15900 15960 1
172610 482 1005 39000 39060 1
172610 479 1001 45542 48899 1
172611 486 1003 30361 30541 1
172600 467 1001 47942 51299 1
172601 472 1001 68642 69299 1
172803 895 1001 48842 52199 1
172805 901 1005 16200 16260 1
172805 902 1005 17100 17160 1
172805 902 1003 22561 22741 1
172805 902 1001 71642 74999 1
172805 903 1003 78661 78841 1
172707 71003 1001 73200 73799 3
172909 618 1005 72000 72060 1
172904 620 1005 47100 47160 1
172907 613 1005 34500 34560 1
172809 101003 1001 55800 56399 3
173011 703 1003 3661 3841 1
173005 81001 1001 29700 30599 2
173005 703 1001 77342 78899 1
173007 691 1005 3000 3060 1
173206 112003 1001 45000 45599 3
173209 112003 1001 32400 32999 3
173108 793 1005 47400 47460 1
173110 799 1001 34442 37799 1
173111 91003 1001 47100 47699 3
173201 112001 1001 4200 5099 2
173102 91001 1001 9600 10499 2
173102 794 1003 62161 62341 1
173103 797 1003 42661 42841 1
173105 804 1005 1500 1560 1
173105 804 1003 9061 9241 1
173106 787 1005 67200 67260 1
173210 979 1005 20700 20760 1
173210 980 1003 78061 78241 1
173401 1134 1005 16200 16260 1
173402 1138 1005 19200 19260 1
173403 131003 1001 65400 65999 3
173404 1144 1001 47642 48299 1
173406 1134 1003 35461 35641 1
173405 1132 1003 2761 2941 1
173315 1059 1003 32761 32941 1
173311 1042 1003 73861 74041 1
173314 1054 1003 7261 7441 1
173308 121003 1001 2100 2699 3
173303 1045 1003 78361 78541 1
173309 1036 1005 48000 48060 1
173501 382 1003 28561 28741 1
173502 392 1003 60661 60841 1
173407 1138 1001 48542 49199 1
173703 82003 1001 71400 71999 3
173704 82003 1001 17400 17999 3
173704 731 1005 26100 26160 1
173704 733 1005 81600 81660 1
173700 732 1005 63300 63360 1
173701 82003 1001 14400 14999 3
173610 651 1003 53161 53341 1
173611 70001 1001 28200 29099 2
173606 70001 1001 16200 17099 2
173609 649 1005 22800 22860 1
173605 659 1003 30061 30241 1
173504 382 1003 53161 53341 1
173800 820 1001 27842 29399 1
173802 92001 1001 61200 62099 2
173802 828 1001 64442 65999 1
173804 820 1001 15242 18599 1
174101 1152 1005 78600 78660 1
174102 1157 1003 5761 5941 1
174009 1096 1005 40200 40260 1
174001 1075 1001 67142 70499 1
174004 1097 1005 4200 4260 1
174000 1072 1003 21661 21841 1
174000 1072 1001 28142 28799 1
173901 838 1005 78000 78060 1
173902 94003 1001 1500 2099 3
173902 841 1001 55142 55799 1
173903 837 1003 49261 49441 1
173905 842 1003 43861 44041 1
173806 827 1003 19561 19741 1
173806 827 1003 22261 22441 1
173806 826 1005 23100 23160 1
174204 1021 1005 49200 49260 1
174105 130003 1001 53100 53699 3
174105 1157 1003 54661 54841 1
174200 1007 1001 16142 17699 1
174200 110001 1001 78300 79199 2
174202 1012 1003 33061 33241 1
174307 436 1001 22142 22799 1
174313 454 1001 85142 85799 1
174309 443 1005 16800 16860 1
174303 40003 1001 47100 47699 3
174205 110003 1001 10800 11399 3
174206 1030 1003 11161 11341 1
174211 1021 1001 23642 24599 1
174212 1027 1001 54242 55199 1
174319 430 1001 74042 77399 1
174408 570 1003 31561 31741 1
174409 95003 1001 54000 54599 3
[truncated: 1,660,825 more chars]
