# Supplementary material for: Fast and near-optimal monitoring for healthcare acquired infection outbreaks
Source: PLoS Comput Biol. 2019 Sep 16;15(9):e1007284. doi: 10.1371/journal.pcbi.1007284 (PMC6762212; doi:10.1371/journal.pcbi.1007284)
Supplement: S2 Data — (ZIP) [file pcbi.1007284.s007.zip › MobilityLogs2/loc_model.txt]

#room_type start_id db_column
2 2000 RT_work
5 5000 RT_school
3 3000 RT_shop
4 4000 RT_other
1 1000 RT_home
6 6000 RT_college
