# Supplementary material for: Fast and near-optimal monitoring for healthcare acquired infection outbreaks
Source: PLoS Comput Biol. 2019 Sep 16;15(9):e1007284. doi: 10.1371/journal.pcbi.1007284 (PMC6762212; doi:10.1371/journal.pcbi.1007284)
Supplement: S3 Data — (ZIP) [file pcbi.1007284.s008.zip]

Archive with 51 entries (50 files):
- results1/
- results1/diseaseq1.txt.A
- results1/diseaseq10.txt.A
- results1/diseaseq11.txt.A
- results1/diseaseq12.txt.A
- results1/diseaseq13.txt.A
- results1/diseaseq14.txt.A
- results1/diseaseq15.txt.A
- results1/diseaseq16.txt.A
- results1/diseaseq17.txt.A
- results1/diseaseq18.txt.A
- results1/diseaseq19.txt.A
- results1/diseaseq2.txt.A
- results1/diseaseq20.txt.A
- results1/diseaseq21.txt.A
- results1/diseaseq22.txt.A
- results1/diseaseq23.txt.A
- results1/diseaseq24.txt.A
- results1/diseaseq25.txt.A
- results1/diseaseq26.txt.A
- results1/diseaseq27.txt.A
- results1/diseaseq28.txt.A
- results1/diseaseq29.txt.A
- results1/diseaseq3.txt.A
- results1/diseaseq30.txt.A
- results1/diseaseq31.txt.A
- results1/diseaseq32.txt.A
- results1/diseaseq33.txt.A
- results1/diseaseq34.txt.A
- results1/diseaseq35.txt.A
- results1/diseaseq36.txt.A
- results1/diseaseq37.txt.A
- results1/diseaseq38.txt.A
- results1/diseaseq39.txt.A
- results1/diseaseq4.txt.A
- results1/diseaseq40.txt.A
- results1/diseaseq41.txt.A
- results1/diseaseq42.txt.A
- results1/diseaseq43.txt.A
- results1/diseaseq44.txt.A
- results1/diseaseq45.txt.A
- results1/diseaseq46.txt.A
- results1/diseaseq47.txt.A
- results1/diseaseq48.txt.A
- results1/diseaseq49.txt.A
- results1/diseaseq5.txt.A
- results1/diseaseq50.txt.A
- results1/diseaseq6.txt.A
- results1/diseaseq7.txt.A
- results1/diseaseq8.txt.A
- results1/diseaseq9.txt.A
