# Supplementary material for: Fast and near-optimal monitoring for healthcare acquired infection outbreaks
Source: PLoS Comput Biol. 2019 Sep 16;15(9):e1007284. doi: 10.1371/journal.pcbi.1007284 (PMC6762212; doi:10.1371/journal.pcbi.1007284)
Supplement: S4 Data — (ZIP) [file pcbi.1007284.s009.zip]

Archive with 201 entries (200 files):
- socialnet1/
- socialnet1/socnet.txt.1.A
- socialnet1/socnet.txt.10.A
- socialnet1/socnet.txt.100.A
- socialnet1/socnet.txt.101.A
- socialnet1/socnet.txt.102.A
- socialnet1/socnet.txt.103.A
- socialnet1/socnet.txt.104.A
- socialnet1/socnet.txt.105.A
- socialnet1/socnet.txt.106.A
- socialnet1/socnet.txt.107.A
- socialnet1/socnet.txt.108.A
- socialnet1/socnet.txt.109.A
- socialnet1/socnet.txt.11.A
- socialnet1/socnet.txt.110.A
- socialnet1/socnet.txt.111.A
- socialnet1/socnet.txt.112.A
- socialnet1/socnet.txt.113.A
- socialnet1/socnet.txt.114.A
- socialnet1/socnet.txt.115.A
- socialnet1/socnet.txt.116.A
- socialnet1/socnet.txt.117.A
- socialnet1/socnet.txt.118.A
- socialnet1/socnet.txt.119.A
- socialnet1/socnet.txt.12.A
- socialnet1/socnet.txt.120.A
- socialnet1/socnet.txt.121.A
- socialnet1/socnet.txt.122.A
- socialnet1/socnet.txt.123.A
- socialnet1/socnet.txt.124.A
- socialnet1/socnet.txt.125.A
- socialnet1/socnet.txt.126.A
- socialnet1/socnet.txt.127.A
- socialnet1/socnet.txt.128.A
- socialnet1/socnet.txt.129.A
- socialnet1/socnet.txt.13.A
- socialnet1/socnet.txt.130.A
- socialnet1/socnet.txt.131.A
- socialnet1/socnet.txt.132.A
- socialnet1/socnet.txt.133.A
- socialnet1/socnet.txt.134.A
- socialnet1/socnet.txt.135.A
- socialnet1/socnet.txt.136.A
- socialnet1/socnet.txt.137.A
- socialnet1/socnet.txt.138.A
- socialnet1/socnet.txt.139.A
- socialnet1/socnet.txt.14.A
- socialnet1/socnet.txt.140.A
- socialnet1/socnet.txt.141.A
- socialnet1/socnet.txt.142.A
- socialnet1/socnet.txt.143.A
- socialnet1/socnet.txt.144.A
- socialnet1/socnet.txt.145.A
- socialnet1/socnet.txt.146.A
- socialnet1/socnet.txt.147.A
- socialnet1/socnet.txt.148.A
- socialnet1/socnet.txt.149.A
- socialnet1/socnet.txt.15.A
- socialnet1/socnet.txt.150.A
- socialnet1/socnet.txt.151.A
- socialnet1/socnet.txt.152.A
- socialnet1/socnet.txt.153.A
- socialnet1/socnet.txt.154.A
- socialnet1/socnet.txt.155.A
- socialnet1/socnet.txt.156.A
- socialnet1/socnet.txt.157.A
- socialnet1/socnet.txt.158.A
- socialnet1/socnet.txt.159.A
- socialnet1/socnet.txt.16.A
- socialnet1/socnet.txt.160.A
- socialnet1/socnet.txt.161.A
- socialnet1/socnet.txt.162.A
- socialnet1/socnet.txt.163.A
- socialnet1/socnet.txt.164.A
- socialnet1/socnet.txt.165.A
- socialnet1/socnet.txt.166.A
- socialnet1/socnet.txt.167.A
- socialnet1/socnet.txt.168.A
- socialnet1/socnet.txt.169.A
- socialnet1/socnet.txt.17.A
- socialnet1/socnet.txt.170.A
- socialnet1/socnet.txt.171.A
- socialnet1/socnet.txt.172.A
- socialnet1/socnet.txt.173.A
- socialnet1/socnet.txt.174.A
- socialnet1/socnet.txt.175.A
- socialnet1/socnet.txt.176.A
- socialnet1/socnet.txt.177.A
- socialnet1/socnet.txt.178.A
- socialnet1/socnet.txt.179.A
- socialnet1/socnet.txt.18.A
- socialnet1/socnet.txt.180.A
- socialnet1/socnet.txt.181.A
- socialnet1/socnet.txt.182.A
- socialnet1/socnet.txt.183.A
- socialnet1/socnet.txt.184.A
- socialnet1/socnet.txt.185.A
- socialnet1/socnet.txt.186.A
- socialnet1/socnet.txt.187.A
- socialnet1/socnet.txt.188.A
- socialnet1/socnet.txt.189.A
- socialnet1/socnet.txt.19.A
- socialnet1/socnet.txt.190.A
- socialnet1/socnet.txt.191.A
- socialnet1/socnet.txt.192.A
- socialnet1/socnet.txt.193.A
- socialnet1/socnet.txt.194.A
- socialnet1/socnet.txt.195.A
- socialnet1/socnet.txt.196.A
- socialnet1/socnet.txt.197.A
- socialnet1/socnet.txt.198.A
- socialnet1/socnet.txt.199.A
- socialnet1/socnet.txt.2.A
- socialnet1/socnet.txt.20.A
- socialnet1/socnet.txt.200.A
- socialnet1/socnet.txt.21.A
- socialnet1/socnet.txt.22.A
- socialnet1/socnet.txt.23.A
- socialnet1/socnet.txt.24.A
- socialnet1/socnet.txt.25.A
- socialnet1/socnet.txt.26.A
- socialnet1/socnet.txt.27.A
- socialnet1/socnet.txt.28.A
- socialnet1/socnet.txt.29.A
- socialnet1/socnet.txt.3.A
- socialnet1/socnet.txt.30.A
- socialnet1/socnet.txt.31.A
- socialnet1/socnet.txt.32.A
- socialnet1/socnet.txt.33.A
- socialnet1/socnet.txt.34.A
- socialnet1/socnet.txt.35.A
- socialnet1/socnet.txt.36.A
- socialnet1/socnet.txt.37.A
- socialnet1/socnet.txt.38.A
- socialnet1/socnet.txt.39.A
- socialnet1/socnet.txt.4.A
- socialnet1/socnet.txt.40.A
- socialnet1/socnet.txt.41.A
- socialnet1/socnet.txt.42.A
- socialnet1/socnet.txt.43.A
- socialnet1/socnet.txt.44.A
- socialnet1/socnet.txt.45.A
- socialnet1/socnet.txt.46.A
- socialnet1/socnet.txt.47.A
- socialnet1/socnet.txt.48.A
- socialnet1/socnet.txt.49.A
- socialnet1/socnet.txt.5.A
- socialnet1/socnet.txt.50.A
- socialnet1/socnet.txt.51.A
- socialnet1/socnet.txt.52.A
- socialnet1/socnet.txt.53.A
- socialnet1/socnet.txt.54.A
- socialnet1/socnet.txt.55.A
- socialnet1/socnet.txt.56.A
- socialnet1/socnet.txt.57.A
- socialnet1/socnet.txt.58.A
- socialnet1/socnet.txt.59.A
- socialnet1/socnet.txt.6.A
- socialnet1/socnet.txt.60.A
- socialnet1/socnet.txt.61.A
- socialnet1/socnet.txt.62.A
- socialnet1/socnet.txt.63.A
- socialnet1/socnet.txt.64.A
- socialnet1/socnet.txt.65.A
- socialnet1/socnet.txt.66.A
- socialnet1/socnet.txt.67.A
- socialnet1/socnet.txt.68.A
- socialnet1/socnet.txt.69.A
- socialnet1/socnet.txt.7.A
- socialnet1/socnet.txt.70.A
- socialnet1/socnet.txt.71.A
- socialnet1/socnet.txt.72.A
- socialnet1/socnet.txt.73.A
- socialnet1/socnet.txt.74.A
- socialnet1/socnet.txt.75.A
- socialnet1/socnet.txt.76.A
- socialnet1/socnet.txt.77.A
- socialnet1/socnet.txt.78.A
- socialnet1/socnet.txt.79.A
- socialnet1/socnet.txt.8.A
- socialnet1/socnet.txt.80.A
- socialnet1/socnet.txt.81.A
- socialnet1/socnet.txt.82.A
- socialnet1/socnet.txt.83.A
- socialnet1/socnet.txt.84.A
- socialnet1/socnet.txt.85.A
- socialnet1/socnet.txt.86.A
- socialnet1/socnet.txt.87.A
- socialnet1/socnet.txt.88.A
- socialnet1/socnet.txt.89.A
- socialnet1/socnet.txt.9.A
- socialnet1/socnet.txt.90.A
- socialnet1/socnet.txt.91.A
- socialnet1/socnet.txt.92.A
- socialnet1/socnet.txt.93.A
- socialnet1/socnet.txt.94.A
- socialnet1/socnet.txt.95.A
- socialnet1/socnet.txt.96.A
- socialnet1/socnet.txt.97.A
- socialnet1/socnet.txt.98.A
- socialnet1/socnet.txt.99.A
